# Supplementary material for: The Hydration of Trifluoroacetic Acid from 0 to 298 K
Source: J Phys Chem A. 2026 Jan 20;130(4):927–35. doi: 10.1021/acs.jpca.5c08151 (PMC12862820; doi:10.1021/acs.jpca.5c08151)
Supplement: Supplementary file 1 [file jp5c08151_si_001.zip › TFA_SI/within1kcal-hightemps/7-H2O/PM7-1-313-19772-wb97xd.log]

 Entering Gaussian System, Link 0=g16
 Initial command:
 /software/commercial/MERCURY/GAUSSIAN/AVX2/g16/l1.exe "/local_scratch/slurm.6305471/Gau-188946.inp" -scrdir="/local_scratch/slurm.6305471/"
 Entering Link 1 = /software/commercial/MERCURY/GAUSSIAN/AVX2/g16/l1.exe PID=    188947.
  
 Copyright (c) 1988-2019, Gaussian, Inc.  All Rights Reserved.
  
 This is part of the Gaussian(R) 16 program.  It is based on
 the Gaussian(R) 09 system (copyright 2009, Gaussian, Inc.),
 the Gaussian(R) 03 system (copyright 2003, Gaussian, Inc.),
 the Gaussian(R) 98 system (copyright 1998, Gaussian, Inc.),
 the Gaussian(R) 94 system (copyright 1995, Gaussian, Inc.),
 the Gaussian 92(TM) system (copyright 1992, Gaussian, Inc.),
 the Gaussian 90(TM) system (copyright 1990, Gaussian, Inc.),
 the Gaussian 88(TM) system (copyright 1988, Gaussian, Inc.),
 the Gaussian 86(TM) system (copyright 1986, Carnegie Mellon
 University), and the Gaussian 82(TM) system (copyright 1983,
 Carnegie Mellon University). Gaussian is a federally registered
 trademark of Gaussian, Inc.
  
 This software contains proprietary and confidential information,
 including trade secrets, belonging to Gaussian, Inc.
  
 This software is provided under written license and may be
 used, copied, transmitted, or stored only in accord with that
 written license.
  
 The following legend is applicable only to US Government
 contracts under FAR:
  
                    RESTRICTED RIGHTS LEGEND
  
 Use, reproduction and disclosure by the US Government is
 subject to restrictions as set forth in subparagraphs (a)
 and (c) of the Commercial Computer Software - Restricted
 Rights clause in FAR 52.227-19.
  
 Gaussian, Inc.
 340 Quinnipiac St., Bldg. 40, Wallingford CT 06492
  
  
 ---------------------------------------------------------------
 Warning -- This program may not be used in any manner that
 competes with the business of Gaussian, Inc. or will provide
 assistance to any competitor of Gaussian, Inc.  The licensee
 of this program is prohibited from giving any competitor of
 Gaussian, Inc. access to this program.  By using this program,
 the user acknowledges that Gaussian, Inc. is engaged in the
 business of creating and licensing software in the field of
 computational chemistry and represents and warrants to the
 licensee that it is not a competitor of Gaussian, Inc. and that
 it will not use this program in any manner prohibited above.
 ---------------------------------------------------------------
  

 Cite this work as:
 Gaussian 16, Revision C.01,
 M. J. Frisch, G. W. Trucks, H. B. Schlegel, G. E. Scuseria, 
 M. A. Robb, J. R. Cheeseman, G. Scalmani, V. Barone, 
 G. A. Petersson, H. Nakatsuji, X. Li, M. Caricato, A. V. Marenich, 
 J. Bloino, B. G. Janesko, R. Gomperts, B. Mennucci, H. P. Hratchian, 
 J. V. Ortiz, A. F. Izmaylov, J. L. Sonnenberg, D. Williams-Young, 
 F. Ding, F. Lipparini, F. Egidi, J. Goings, B. Peng, A. Petrone, 
 T. Henderson, D. Ranasinghe, V. G. Zakrzewski, J. Gao, N. Rega, 
 G. Zheng, W. Liang, M. Hada, M. Ehara, K. Toyota, R. Fukuda, 
 J. Hasegawa, M. Ishida, T. Nakajima, Y. Honda, O. Kitao, H. Nakai, 
 T. Vreven, K. Throssell, J. A. Montgomery, Jr., J. E. Peralta, 
 F. Ogliaro, M. J. Bearpark, J. J. Heyd, E. N. Brothers, K. N. Kudin, 
 V. N. Staroverov, T. A. Keith, R. Kobayashi, J. Normand, 
 K. Raghavachari, A. P. Rendell, J. C. Burant, S. S. Iyengar, 
 J. Tomasi, M. Cossi, J. M. Millam, M. Klene, C. Adamo, R. Cammi, 
 J. W. Ochterski, R. L. Martin, K. Morokuma, O. Farkas, 
 J. B. Foresman, and D. J. Fox, Gaussian, Inc., Wallingford CT, 2019.
 
 ******************************************
 Gaussian 16:  ES64L-G16RevC.01  3-Jul-2019
                11-Oct-2025 
 ******************************************
 %nproc=20
 Will use up to   20 processors via shared memory.
 %mem=18gb
 ----------------------------------------------------------------------
 # wb97xd/6-31++g** scf(conver=10) opt(tight,maxcycles=300,calcfc) freq
 ----------------------------------------------------------------------
 1/6=300,7=10,10=4,18=20,19=15,26=3,38=1/1,3;
 2/9=110,12=2,17=6,18=5,40=1/2;
 3/5=1,6=6,7=1111,11=2,25=1,30=1,71=2,74=-58,140=1/1,2,3;
 4//1;
 5/5=2,6=10,38=5/2;
 8/6=4,10=90,11=11/1;
 11/6=1,8=1,9=11,15=111,16=1/1,2,10;
 10/6=1,13=1/2;
 6/7=2,8=2,9=2,10=2,28=1/1;
 7/10=1,25=1/1,2,3,16;
 1/6=300,7=10,10=4,18=20,19=15,26=3/3(2);
 2/9=110/2;
 99//99;
 2/9=110/2;
 3/5=1,6=6,7=1111,11=2,25=1,30=1,71=1,74=-58/1,2,3;
 4/5=5,16=3,69=1/1;
 5/5=2,6=10,38=5/2;
 7//1,2,3,16;
 1/6=300,7=10,18=20,19=15,26=3/3(-5);
 2/9=110/2;
 6/7=2,8=2,9=2,10=2,19=2,28=1/1;
 99/9=1/99;
 ---------------
 PM7-1-313-19772
 ---------------
 Symbolic Z-matrix:
 Charge =  0 Multiplicity = 1
 C                    -1.74052   0.30779  -0.46939 
 O                    -1.66663  -0.49441   0.42914 
 O                    -0.96722   1.32405  -0.71885 
 H                    -0.12454   1.45638  -0.04214 
 C                    -2.85814   0.23066  -1.54018 
 F                    -3.81105   1.13493  -1.35295 
 F                    -3.46543  -0.9496   -1.54976 
 F                    -2.40412   0.41885  -2.77264 
 O                     0.95639   1.55618   0.92649 
 H                     0.78769   0.74896   1.47131 
 H                     1.82965   1.38116   0.52862 
 O                     3.38811  -0.79881   2.37713 
 H                     3.52082  -0.1658    1.64591 
 H                     2.60705  -0.46829   2.84422 
 O                     3.42175   0.77805   0.20595 
 H                     3.47966   0.05638  -0.48056 
 H                     4.10648   1.40702  -0.01203 
 O                     3.62194  -1.28749  -1.40744 
 H                     3.85368  -1.98715  -0.78963 
 H                     2.68166  -1.48097  -1.61959 
 O                     0.40003  -0.77301   2.12184 
 H                     0.8417   -1.53549   1.73734 
 H                    -0.46532  -0.7272    1.68001 
 O                     2.03921  -2.65656   1.11286 
 H                     2.67313  -2.03834   1.57953 
 H                     2.15746  -3.52061   1.4959 
 O                     1.04411  -1.99707  -1.29709 
 H                     0.56799  -2.70229  -1.72707 
 H                     1.23998  -2.29014  -0.40026 
 
 Add virtual bond connecting atoms O9         and H4         Dist= 2.75D+00.
 Add virtual bond connecting atoms H25        and O12        Dist= 3.10D+00.
 Add virtual bond connecting atoms O18        and H16        Dist= 3.10D+00.
 Add virtual bond connecting atoms O21        and H10        Dist= 3.21D+00.
 Add virtual bond connecting atoms H23        and O2         Dist= 3.31D+00.
 Add virtual bond connecting atoms O15        and H13        Dist= 3.26D+00.
 Add virtual bond connecting atoms O15        and H11        Dist= 3.27D+00.
 Add virtual bond connecting atoms O24        and H22        Dist= 3.32D+00.
 Add virtual bond connecting atoms O27        and H20        Dist= 3.30D+00.
 Add virtual bond connecting atoms H29        and O24        Dist= 3.31D+00.

 GradGradGradGradGradGradGradGradGradGradGradGradGradGradGradGradGradGrad
 Berny optimization.
 Initialization pass.
                           ----------------------------
                           !    Initial Parameters    !
                           ! (Angstroms and Degrees)  !
 --------------------------                            --------------------------
 ! Name  Definition              Value          Derivative Info.                !
 --------------------------------------------------------------------------------
 ! R1    R(1,2)                  1.2068         calculate D2E/DX2 analytically  !
 ! R2    R(1,3)                  1.3012         calculate D2E/DX2 analytically  !
 ! R3    R(1,5)                  1.5497         calculate D2E/DX2 analytically  !
 ! R4    R(2,23)                 1.7499         calculate D2E/DX2 analytically  !
 ! R5    R(3,4)                  1.0888         calculate D2E/DX2 analytically  !
 ! R6    R(4,9)                  1.4549         calculate D2E/DX2 analytically  !
 ! R7    R(5,6)                  1.3269         calculate D2E/DX2 analytically  !
 ! R8    R(5,7)                  1.3274         calculate D2E/DX2 analytically  !
 ! R9    R(5,8)                  1.3268         calculate D2E/DX2 analytically  !
 ! R10   R(9,10)                 0.9884         calculate D2E/DX2 analytically  !
 ! R11   R(9,11)                 0.9755         calculate D2E/DX2 analytically  !
 ! R12   R(10,21)                1.7            calculate D2E/DX2 analytically  !
 ! R13   R(11,15)                1.7328         calculate D2E/DX2 analytically  !
 ! R14   R(12,13)                0.9762         calculate D2E/DX2 analytically  !
 ! R15   R(12,14)                0.9682         calculate D2E/DX2 analytically  !
 ! R16   R(12,25)                1.6382         calculate D2E/DX2 analytically  !
 ! R17   R(13,15)                1.7246         calculate D2E/DX2 analytically  !
 ! R18   R(15,16)                0.9977         calculate D2E/DX2 analytically  !
 ! R19   R(15,17)                0.955          calculate D2E/DX2 analytically  !
 ! R20   R(16,18)                1.6387         calculate D2E/DX2 analytically  !
 ! R21   R(18,19)                0.9617         calculate D2E/DX2 analytically  !
 ! R22   R(18,20)                0.9831         calculate D2E/DX2 analytically  !
 ! R23   R(20,27)                1.747          calculate D2E/DX2 analytically  !
 ! R24   R(21,22)                0.9614         calculate D2E/DX2 analytically  !
 ! R25   R(21,23)                0.9727         calculate D2E/DX2 analytically  !
 ! R26   R(22,24)                1.7552         calculate D2E/DX2 analytically  !
 ! R27   R(24,25)                1.0009         calculate D2E/DX2 analytically  !
 ! R28   R(24,26)                0.9525         calculate D2E/DX2 analytically  !
 ! R29   R(24,29)                1.75           calculate D2E/DX2 analytically  !
 ! R30   R(27,28)                0.9534         calculate D2E/DX2 analytically  !
 ! R31   R(27,29)                0.9636         calculate D2E/DX2 analytically  !
 ! A1    A(2,1,3)              128.7231         calculate D2E/DX2 analytically  !
 ! A2    A(2,1,5)              121.7036         calculate D2E/DX2 analytically  !
 ! A3    A(3,1,5)              109.5732         calculate D2E/DX2 analytically  !
 ! A4    A(1,2,23)             131.5065         calculate D2E/DX2 analytically  !
 ! A5    A(1,3,4)              115.8314         calculate D2E/DX2 analytically  !
 ! A6    A(1,5,6)              112.7357         calculate D2E/DX2 analytically  !
 ! A7    A(1,5,7)              112.2838         calculate D2E/DX2 analytically  !
 ! A8    A(1,5,8)              112.8286         calculate D2E/DX2 analytically  !
 ! A9    A(6,5,7)              106.1656         calculate D2E/DX2 analytically  !
 ! A10   A(6,5,8)              106.2682         calculate D2E/DX2 analytically  !
 ! A11   A(7,5,8)              106.0191         calculate D2E/DX2 analytically  !
 ! A12   A(4,9,10)             100.6121         calculate D2E/DX2 analytically  !
 ! A13   A(4,9,11)             112.4121         calculate D2E/DX2 analytically  !
 ! A14   A(10,9,11)            103.3623         calculate D2E/DX2 analytically  !
 ! A15   A(9,11,15)            163.9323         calculate D2E/DX2 analytically  !
 ! A16   A(13,12,14)           104.4575         calculate D2E/DX2 analytically  !
 ! A17   A(13,12,25)           100.6769         calculate D2E/DX2 analytically  !
 ! A18   A(14,12,25)            98.1109         calculate D2E/DX2 analytically  !
 ! A19   A(11,15,13)            95.036          calculate D2E/DX2 analytically  !
 ! A20   A(11,15,16)           115.6714         calculate D2E/DX2 analytically  !
 ! A21   A(11,15,17)           118.1685         calculate D2E/DX2 analytically  !
 ! A22   A(13,15,16)           100.0969         calculate D2E/DX2 analytically  !
 ! A23   A(13,15,17)           120.6542         calculate D2E/DX2 analytically  !
 ! A24   A(16,15,17)           106.1242         calculate D2E/DX2 analytically  !
 ! A25   A(16,18,19)           104.7249         calculate D2E/DX2 analytically  !
 ! A26   A(16,18,20)           101.5604         calculate D2E/DX2 analytically  !
 ! A27   A(19,18,20)           103.0561         calculate D2E/DX2 analytically  !
 ! A28   A(18,20,27)           156.1777         calculate D2E/DX2 analytically  !
 ! A29   A(10,21,22)           116.8878         calculate D2E/DX2 analytically  !
 ! A30   A(10,21,23)            89.249          calculate D2E/DX2 analytically  !
 ! A31   A(22,21,23)           105.3305         calculate D2E/DX2 analytically  !
 ! A32   A(21,22,24)           164.2124         calculate D2E/DX2 analytically  !
 ! A33   A(2,23,21)            160.3423         calculate D2E/DX2 analytically  !
 ! A34   A(22,24,25)            82.6297         calculate D2E/DX2 analytically  !
 ! A35   A(22,24,26)           121.3999         calculate D2E/DX2 analytically  !
 ! A36   A(22,24,29)            82.0855         calculate D2E/DX2 analytically  !
 ! A37   A(25,24,26)           107.1078         calculate D2E/DX2 analytically  !
 ! A38   A(25,24,29)           124.2675         calculate D2E/DX2 analytically  !
 ! A39   A(26,24,29)           126.4644         calculate D2E/DX2 analytically  !
 ! A40   A(20,27,28)           127.1141         calculate D2E/DX2 analytically  !
 ! A41   A(20,27,29)            94.0785         calculate D2E/DX2 analytically  !
 ! A42   A(28,27,29)           107.235          calculate D2E/DX2 analytically  !
 ! A43   A(24,29,27)           163.9902         calculate D2E/DX2 analytically  !
 ! A44   L(3,4,9,18,-1)        180.3942         calculate D2E/DX2 analytically  !
 ! A45   L(9,10,21,1,-1)       170.966          calculate D2E/DX2 analytically  !
 ! A46   L(12,13,15,2,-1)      167.6608         calculate D2E/DX2 analytically  !
 ! A47   L(15,16,18,1,-1)      181.9107         calculate D2E/DX2 analytically  !
 ! A48   L(12,25,24,3,-1)      167.9451         calculate D2E/DX2 analytically  !
 ! A49   L(3,4,9,18,-2)        184.6116         calculate D2E/DX2 analytically  !
 ! A50   L(9,10,21,1,-2)       173.4264         calculate D2E/DX2 analytically  !
 ! A51   L(12,13,15,2,-2)      185.442          calculate D2E/DX2 analytically  !
 ! A52   L(15,16,18,1,-2)      188.9553         calculate D2E/DX2 analytically  !
 ! A53   L(12,25,24,3,-2)      186.9848         calculate D2E/DX2 analytically  !
 ! D1    D(3,1,2,23)            -5.4576         calculate D2E/DX2 analytically  !
 ! D2    D(5,1,2,23)           174.4428         calculate D2E/DX2 analytically  !
 ! D3    D(2,1,3,4)              1.7108         calculate D2E/DX2 analytically  !
 ! D4    D(5,1,3,4)           -178.1993         calculate D2E/DX2 analytically  !
 ! D5    D(2,1,5,6)            103.9232         calculate D2E/DX2 analytically  !
 ! D6    D(2,1,5,7)            -15.9417         calculate D2E/DX2 analytically  !
 ! D7    D(2,1,5,8)           -135.6828         calculate D2E/DX2 analytically  !
 ! D8    D(3,1,5,6)            -76.1593         calculate D2E/DX2 analytically  !
 ! D9    D(3,1,5,7)            163.9758         calculate D2E/DX2 analytically  !
 ! D10   D(3,1,5,8)             44.2347         calculate D2E/DX2 analytically  !
 ! D11   D(1,2,23,21)          -37.4082         calculate D2E/DX2 analytically  !
 ! D12   D(1,3,9,10)             3.0025         calculate D2E/DX2 analytically  !
 ! D13   D(1,3,9,11)           111.7753         calculate D2E/DX2 analytically  !
 ! D14   D(4,9,21,22)           89.1166         calculate D2E/DX2 analytically  !
 ! D15   D(4,9,21,23)          -16.2058         calculate D2E/DX2 analytically  !
 ! D16   D(11,9,21,22)         -25.0648         calculate D2E/DX2 analytically  !
 ! D17   D(11,9,21,23)        -130.3872         calculate D2E/DX2 analytically  !
 ! D18   D(4,9,11,15)         -131.1647         calculate D2E/DX2 analytically  !
 ! D19   D(10,9,11,15)         -23.544          calculate D2E/DX2 analytically  !
 ! D20   D(9,11,15,13)          -3.0956         calculate D2E/DX2 analytically  !
 ! D21   D(9,11,15,16)         100.6508         calculate D2E/DX2 analytically  !
 ! D22   D(9,11,15,17)        -131.9824         calculate D2E/DX2 analytically  !
 ! D23   D(14,12,15,11)        -11.7933         calculate D2E/DX2 analytically  !
 ! D24   D(14,12,15,16)       -128.0958         calculate D2E/DX2 analytically  !
 ! D25   D(14,12,15,17)        115.8375         calculate D2E/DX2 analytically  !
 ! D26   D(25,12,15,11)         87.1637         calculate D2E/DX2 analytically  !
 ! D27   D(25,12,15,16)        -29.1388         calculate D2E/DX2 analytically  !
 ! D28   D(25,12,15,17)       -145.2055         calculate D2E/DX2 analytically  !
 ! D29   D(13,12,24,22)        -89.4597         calculate D2E/DX2 analytically  !
 ! D30   D(13,12,24,26)        152.6125         calculate D2E/DX2 analytically  !
 ! D31   D(13,12,24,29)        -18.808          calculate D2E/DX2 analytically  !
 ! D32   D(14,12,24,22)         15.8417         calculate D2E/DX2 analytically  !
 ! D33   D(14,12,24,26)       -102.0861         calculate D2E/DX2 analytically  !
 ! D34   D(14,12,24,29)         86.4933         calculate D2E/DX2 analytically  !
 ! D35   D(11,15,18,19)       -107.721          calculate D2E/DX2 analytically  !
 ! D36   D(11,15,18,20)         -1.4839         calculate D2E/DX2 analytically  !
 ! D37   D(13,15,18,19)         -9.711          calculate D2E/DX2 analytically  !
 ! D38   D(13,15,18,20)         96.5261         calculate D2E/DX2 analytically  !
 ! D39   D(17,15,18,19)        114.834          calculate D2E/DX2 analytically  !
 ! D40   D(17,15,18,20)       -138.9289         calculate D2E/DX2 analytically  !
 ! D41   D(16,18,20,27)        -71.3026         calculate D2E/DX2 analytically  !
 ! D42   D(19,18,20,27)         36.9835         calculate D2E/DX2 analytically  !
 ! D43   D(18,20,27,28)       -121.5517         calculate D2E/DX2 analytically  !
 ! D44   D(18,20,27,29)         -6.309          calculate D2E/DX2 analytically  !
 ! D45   D(10,21,22,24)         50.2754         calculate D2E/DX2 analytically  !
 ! D46   D(23,21,22,24)        147.3851         calculate D2E/DX2 analytically  !
 ! D47   D(10,21,23,2)          48.3016         calculate D2E/DX2 analytically  !
 ! D48   D(22,21,23,2)         -69.433          calculate D2E/DX2 analytically  !
 ! D49   D(21,22,24,25)         13.9008         calculate D2E/DX2 analytically  !
 ! D50   D(21,22,24,26)        119.4793         calculate D2E/DX2 analytically  !
 ! D51   D(21,22,24,29)       -112.3407         calculate D2E/DX2 analytically  !
 ! D52   D(22,24,29,27)        118.5481         calculate D2E/DX2 analytically  !
 ! D53   D(25,24,29,27)         43.1105         calculate D2E/DX2 analytically  !
 ! D54   D(26,24,29,27)       -117.9934         calculate D2E/DX2 analytically  !
 ! D55   D(20,27,29,24)          1.6591         calculate D2E/DX2 analytically  !
 ! D56   D(28,27,29,24)        132.6164         calculate D2E/DX2 analytically  !
 --------------------------------------------------------------------------------
 Trust Radius=3.00D-01 FncErr=1.00D-07 GrdErr=1.00D-06 EigMax=2.50D+02 EigMin=1.00D-04
 Number of steps in this run=    174 maximum allowed number of steps=    174.
 GradGradGradGradGradGradGradGradGradGradGradGradGradGradGradGradGradGrad

                          Input orientation:                          
 ---------------------------------------------------------------------
 Center     Atomic      Atomic             Coordinates (Angstroms)
 Number     Number       Type             X           Y           Z
 ---------------------------------------------------------------------
      1          6           0       -1.740517    0.307795   -0.469385
      2          8           0       -1.666630   -0.494412    0.429138
      3          8           0       -0.967219    1.324049   -0.718850
      4          1           0       -0.124540    1.456377   -0.042139
      5          6           0       -2.858144    0.230659   -1.540179
      6          9           0       -3.811052    1.134930   -1.352948
      7          9           0       -3.465431   -0.949605   -1.549763
      8          9           0       -2.404125    0.418848   -2.772638
      9          8           0        0.956393    1.556177    0.926494
     10          1           0        0.787689    0.748957    1.471314
     11          1           0        1.829650    1.381162    0.528622
     12          8           0        3.388109   -0.798806    2.377131
     13          1           0        3.520816   -0.165802    1.645913
     14          1           0        2.607045   -0.468292    2.844221
     15          8           0        3.421750    0.778054    0.205947
     16          1           0        3.479659    0.056384   -0.480559
     17          1           0        4.106483    1.407015   -0.012027
     18          8           0        3.621937   -1.287488   -1.407445
     19          1           0        3.853679   -1.987146   -0.789633
     20          1           0        2.681657   -1.480967   -1.619586
     21          8           0        0.400030   -0.773007    2.121840
     22          1           0        0.841705   -1.535487    1.737337
     23          1           0       -0.465317   -0.727203    1.680012
     24          8           0        2.039212   -2.656557    1.112856
     25          1           0        2.673134   -2.038340    1.579533
     26          1           0        2.157455   -3.520615    1.495897
     27          8           0        1.044111   -1.997072   -1.297093
     28          1           0        0.567991   -2.702290   -1.727069
     29          1           0        1.239983   -2.290142   -0.400256
 ---------------------------------------------------------------------
                    Distance matrix (angstroms):
                    1          2          3          4          5
     1  C    0.000000
     2  O    1.206789   0.000000
     3  O    1.301152   2.261383   0.000000
     4  H    2.028093   2.530953   1.088832   0.000000
     5  C    1.549722   2.413222   2.333599   3.349492   0.000000
     6  F    2.398322   3.229417   2.919801   3.925802   1.326949
     7  F    2.392404   2.712736   3.478647   4.384431   1.327370
     8  F    2.399516   3.410177   2.664983   3.705212   1.326840
     9  O    3.283331   3.366382   2.541912   1.454863   4.732036
    10  H    3.217571   2.942071   2.864829   1.903456   4.757081
    11  H    3.859304   3.968835   3.062992   2.037225   5.251572
    12  O    5.969089   5.425653   5.749825   4.824668   7.444514
    13  H    5.690378   5.338363   5.287174   4.332390   7.141393
    14  H    5.521196   4.908932   5.355681   4.415539   7.041292
    15  O    5.227449   5.249819   4.518451   3.619094   6.541076
    16  H    5.226239   5.255019   4.630171   3.891330   6.428135
    17  H    5.966982   6.094168   5.123371   4.231418   7.226693
    18  O    5.672812   5.654286   5.324907   4.840346   6.656865
    19  H    6.055108   5.847005   5.848938   5.314398   7.108484
    20  H    4.906960   4.906951   4.689748   4.357875   5.798739
    21  O    3.530513   2.685878   3.786361   3.150894   5.003341
    22  H    3.864606   3.014459   4.181148   3.612674   5.248834
    23  H    2.705044   1.749866   3.195947   2.801777   4.124652
    24  O    5.057392   4.344606   5.314037   4.788743   6.273652
    25  H    5.402105   4.747702   5.462636   4.761287   6.743590
    26  H    5.806311   4.991944   6.175715   5.687135   6.960320
    27  O    3.708324   3.547672   3.925514   3.855771   4.499942
    28  H    3.996447   3.810181   4.425469   4.540165   4.513925
    29  H    3.954420   3.515812   4.246836   4.003321   4.944543
                    6          7          8          9         10
     6  F    0.000000
     7  F    2.122139   0.000000
     8  F    2.123143   2.120013   0.000000
     9  O    5.301116   5.653611   5.125443   0.000000
    10  H    5.410531   5.486442   5.320505   0.988379   0.000000
    11  H    5.951341   6.147361   5.454284   0.975454   1.540790
    12  O    8.335511   7.900269   7.845557   3.682871   3.158838
    13  H    8.027537   7.722327   7.414197   3.171599   2.887430
    14  H    7.834445   7.510908   7.579442   3.240495   2.583917
    15  O    7.407492   7.314409   6.553000   2.683775   2.922376
    16  H    7.421509   7.098556   6.324866   3.255158   3.396494
    17  H    8.034890   8.077882   7.140410   3.290310   3.694284
    18  O    7.817954   7.096845   6.410051   4.542997   4.524083
    19  H    8.295347   7.431262   6.991510   4.888199   4.690249
    20  H    7.004947   6.170406   5.550136   4.322419   4.255978
    21  O    5.783389   5.334196   5.765389   2.676469   1.699952
    22  H    6.191053   5.449744   5.890221   3.198282   2.300516
    23  H    4.884704   4.413796   4.989839   2.793362   1.947467
    24  O    7.394670   6.348568   6.655705   4.353660   3.645865
    25  H    7.791904   6.975660   7.124445   4.036609   3.366845
    26  H    8.087836   6.892241   7.385646   5.247912   4.483984
    27  O    5.777990   4.636486   4.461416   4.192566   3.907749
    28  H    5.834401   4.401345   4.434883   5.032573   4.710523
    29  H    6.176706   5.025866   5.123118   4.078585   3.597703
                   11         12         13         14         15
    11  H    0.000000
    12  O    3.255463   0.000000
    13  H    2.549799   0.976210   0.000000
    14  H    3.063792   0.968232   1.537016   0.000000
    15  O    1.732813   2.683591   1.724582   3.029458   0.000000
    16  H    2.344358   2.984312   2.138444   3.477197   0.997723
    17  H    2.340286   3.330133   2.359137   3.731387   0.954968
    18  O    3.752644   3.823153   3.254443   4.447219   2.628606
    19  H    4.144875   3.414279   3.059408   4.131091   2.970534
    20  H    3.678655   4.115600   3.619024   4.577844   2.997246
    21  O    3.036873   2.999075   3.214732   2.342136   3.899644
    22  H    3.308152   2.726941   3.010321   2.341053   3.788702
    23  H    3.322315   3.916630   4.025616   3.295729   4.421307
    24  O    4.085147   2.620907   2.946721   2.847555   3.811883
    25  H    3.675442   1.638229   2.056543   2.017140   3.221683
    26  H    5.007044   3.114373   3.624366   3.367014   4.662721
    27  O    3.919537   4.519965   4.260153   4.682992   3.951407
    28  H    4.832650   5.331113   5.150723   5.481349   4.898294
    29  H    3.832623   3.814761   3.728516   3.964168   3.813321
                   16         17         18         19         20
    16  H    0.000000
    17  H    1.560972   0.000000
    18  O    1.638704   3.072836   0.000000
    19  H    2.100341   3.491262   0.961726   0.000000
    20  H    2.073075   3.599280   0.983140   1.522719   0.000000
    21  O    4.116367   4.800383   4.806373   4.677445   4.439065
    22  H    3.796303   4.730473   4.204860   3.957469   3.828489
    23  H    4.565623   5.321582   5.152859   5.132282   4.621575
    24  O    3.460333   4.695912   3.275864   2.712907   3.043187
    25  H    3.046691   4.056849   3.222738   2.647500   3.247322
    26  H    4.295290   5.509453   3.944738   3.233009   3.760476
    27  O    3.288663   4.755768   2.675981   2.855045   1.746976
    28  H    4.200224   5.687590   3.380889   3.490839   2.443515
    29  H    3.244809   4.694307   2.773708   2.659855   2.054253
                   21         22         23         24         25
    21  O    0.000000
    22  H    0.961403   0.000000
    23  H    0.972695   1.537828   0.000000
    24  O    2.693088   1.755220   3.211967   0.000000
    25  H    2.657474   1.905754   3.402801   1.000919   0.000000
    26  H    3.321099   2.393788   3.836141   0.952522   1.571642
    27  O    3.688126   3.076002   3.571287   2.689423   3.306115
    28  H    4.308647   3.665849   4.071473   3.198711   3.975685
    29  H    3.060749   2.301615   3.111003   1.750009   2.457009
                   26         27         28         29
    26  H    0.000000
    27  O    3.370683   0.000000
    28  H    3.685588   0.953363   0.000000
    29  H    2.439511   0.963625   1.543331   0.000000
 Stoichiometry    C2H15F3O9
 Framework group  C1[X(C2H15F3O9)]
 Deg. of freedom    81
 Full point group                 C1      NOp   1
 Largest Abelian subgroup         C1      NOp   1
 Largest concise Abelian subgroup C1      NOp   1
                         Standard orientation:                         
 ---------------------------------------------------------------------
 Center     Atomic      Atomic             Coordinates (Angstroms)
 Number     Number       Type             X           Y           Z
 ---------------------------------------------------------------------
      1          6           0        1.896373   -0.483016    0.108014
      2          8           0        1.355749   -0.570402    1.183388
      3          8           0        1.469761   -0.887547   -1.052741
      4          1           0        0.481372   -1.344225   -1.062138
      5          6           0        3.287900    0.179953   -0.052493
      6          9           0        4.261909   -0.705808   -0.218407
      7          9           0        3.624838    0.905711    1.006591
      8          9           0        3.350272    1.000350   -1.093435
      9          8           0       -0.835696   -1.954522   -0.964707
     10          1           0       -1.028566   -1.818966   -0.004853
     11          1           0       -1.524292   -1.426116   -1.409829
     12          8           0       -4.021975   -1.045813    0.643215
     13          1           0       -3.762058   -0.933898   -0.291078
     14          1           0       -3.413290   -1.716884    0.984741
     15          8           0       -2.977559   -0.558085   -1.780207
     16          1           0       -2.919823    0.434873   -1.701769
     17          1           0       -3.407258   -0.733660   -2.614770
     18          8           0       -2.969899    2.036538   -1.358969
     19          1           0       -3.534883    2.103014   -0.583539
     20          1           0       -2.070422    2.187702   -0.992017
     21          8           0       -1.193453   -1.302882    1.606453
     22          1           0       -1.602615   -0.444547    1.748376
     23          1           0       -0.235131   -1.139441    1.638721
     24          8           0       -2.684142    0.937443    1.713752
     25          1           0       -3.315017    0.270656    1.314716
     26          1           0       -3.092018    1.268449    2.508340
     27          8           0       -0.785827    2.076530    0.186704
     28          1           0       -0.328749    2.798624    0.609269
     29          1           0       -1.341718    1.660445    0.854859
 ---------------------------------------------------------------------
 Rotational constants (GHZ):           0.7610260           0.2368177           0.2307067
 Standard basis: 6-31++G(d,p) (6D, 7F)
 There are   356 symmetry adapted cartesian basis functions of A   symmetry.
 There are   356 symmetry adapted basis functions of A   symmetry.
   356 basis functions,   568 primitive gaussians,   356 cartesian basis functions
    63 alpha electrons       63 beta electrons
       nuclear repulsion energy      1144.7933393603 Hartrees.
 NAtoms=   29 NActive=   29 NUniq=   29 SFac= 1.00D+00 NAtFMM=   60 NAOKFM=F Big=F
 Integral buffers will be    131072 words long.
 Raffenetti 2 integral format.
 Two-electron integral symmetry is turned on.
 Nuclear repulsion after empirical dispersion term =     1144.7757170021 Hartrees.
 One-electron integrals computed using PRISM.
 NBasis=   356 RedAO= T EigKep=  3.92D-05  NBF=   356
 NBsUse=   356 1.00D-06 EigRej= -1.00D+00 NBFU=   356
 ExpMin= 3.60D-02 ExpMax= 7.00D+03 ExpMxC= 1.05D+03 IAcc=3 IRadAn=         5 AccDes= 0.00D+00
 Harris functional with IExCor= 4639 and IRadAn=       5 diagonalized for initial guess.
 HarFok:  IExCor= 4639 AccDes= 0.00D+00 IRadAn=         5 IDoV= 1 UseB2=F ITyADJ=14
 ICtDFT=  3500011 ScaDFX=  1.000000  1.000000  1.000000  1.000000
 FoFCou: FMM=F IPFlag=           0 FMFlag=      100000 FMFlg1=           0
         NFxFlg=           0 DoJE=T BraDBF=F KetDBF=T FulRan=T
         wScrn=  0.000000 ICntrl=       500 IOpCl=  0 I1Cent=   200000004 NGrid=           0
         NMat0=    1 NMatS0=      1 NMatT0=    0 NMatD0=    1 NMtDS0=    0 NMtDT0=    0
 Petite list used in FoFCou.
 Requested convergence on RMS density matrix=1.00D-10 within 128 cycles.
 Requested convergence on MAX density matrix=1.00D-08.
 Requested convergence on             energy=1.00D-08.
 No special actions if energy rises.
 SCF Done:  E(RwB97XD) =  -1061.65879214     A.U. after   18 cycles
            NFock= 18  Conv=0.68D-10     -V/T= 2.0080
 DoSCS=F DFT=T ScalE2(SS,OS)=  1.000000  1.000000
 Range of M.O.s used for correlation:     1   356
 NBasis=   356 NAE=    63 NBE=    63 NFC=     0 NFV=     0
 NROrb=    356 NOA=    63 NOB=    63 NVA=   293 NVB=   293

 **** Warning!!: The largest alpha MO coefficient is  0.33445286D+02

 Symmetrizing basis deriv contribution to polar:
 IMax=3 JMax=2 DiffMx= 0.00D+00
 G2DrvN: will do    30 centers at a time, making    1 passes.
 Calling FoFCou, ICntrl=  3107 FMM=F I1Cent=   0 AccDes= 0.00D+00.
 End of G2Drv F.D. properties file   721 does not exist.
 End of G2Drv F.D. properties file   722 does not exist.
 End of G2Drv F.D. properties file   788 does not exist.
          IDoAtm=11111111111111111111111111111
          Differentiating once with respect to nuclear coordinates.
 CalDSu exits because no D1Ps are significant.
          There are    90 degrees of freedom in the 1st order CPHF.  IDoFFX=6 NUNeed=     0.
     84 vectors produced by pass  0 Test12= 2.05D-14 1.11D-09 XBig12= 1.76D-01 6.93D-02.
 AX will form    84 AO Fock derivatives at one time.
     84 vectors produced by pass  1 Test12= 2.05D-14 1.11D-09 XBig12= 1.84D-02 3.10D-02.
     84 vectors produced by pass  2 Test12= 2.05D-14 1.11D-09 XBig12= 5.54D-04 4.22D-03.
     84 vectors produced by pass  3 Test12= 2.05D-14 1.11D-09 XBig12= 6.38D-06 3.52D-04.
     84 vectors produced by pass  4 Test12= 2.05D-14 1.11D-09 XBig12= 6.89D-08 3.12D-05.
     84 vectors produced by pass  5 Test12= 2.05D-14 1.11D-09 XBig12= 4.97D-10 2.43D-06.
     76 vectors produced by pass  6 Test12= 2.05D-14 1.11D-09 XBig12= 2.69D-12 2.01D-07.
     16 vectors produced by pass  7 Test12= 2.05D-14 1.11D-09 XBig12= 1.42D-14 1.05D-08.
 InvSVY:  IOpt=1 It=  1 EMax= 2.78D-16
 Solved reduced A of dimension   596 with    90 vectors.
 End of Minotr F.D. properties file   721 does not exist.
 End of Minotr F.D. properties file   722 does not exist.
 End of Minotr F.D. properties file   788 does not exist.

 **********************************************************************

            Population analysis using the SCF Density.

 **********************************************************************

 Orbital symmetries:
       Occupied  (A) (A) (A) (A) (A) (A) (A) (A) (A) (A) (A) (A)
                 (A) (A) (A) (A) (A) (A) (A) (A) (A) (A) (A) (A)
                 (A) (A) (A) (A) (A) (A) (A) (A) (A) (A) (A) (A)
                 (A) (A) (A) (A) (A) (A) (A) (A) (A) (A) (A) (A)
                 (A) (A) (A) (A) (A) (A) (A) (A) (A) (A) (A) (A)
                 (A) (A) (A)
       Virtual   (A) (A) (A) (A) (A) (A) (A) (A) (A) (A) (A) (A)
                 (A) (A) (A) (A) (A) (A) (A) (A) (A) (A) (A) (A)
                 (A) (A) (A) (A) (A) (A) (A) (A) (A) (A) (A) (A)
                 (A) (A) (A) (A) (A) (A) (A) (A) (A) (A) (A) (A)
                 (A) (A) (A) (A) (A) (A) (A) (A) (A) (A) (A) (A)
                 (A) (A) (A) (A) (A) (A) (A) (A) (A) (A) (A) (A)
                 (A) (A) (A) (A) (A) (A) (A) (A) (A) (A) (A) (A)
                 (A) (A) (A) (A) (A) (A) (A) (A) (A) (A) (A) (A)
                 (A) (A) (A) (A) (A) (A) (A) (A) (A) (A) (A) (A)
                 (A) (A) (A) (A) (A) (A) (A) (A) (A) (A) (A) (A)
                 (A) (A) (A) (A) (A) (A) (A) (A) (A) (A) (A) (A)
                 (A) (A) (A) (A) (A) (A) (A) (A) (A) (A) (A) (A)
                 (A) (A) (A) (A) (A) (A) (A) (A) (A) (A) (A) (A)
                 (A) (A) (A) (A) (A) (A) (A) (A) (A) (A) (A) (A)
                 (A) (A) (A) (A) (A) (A) (A) (A) (A) (A) (A) (A)
                 (A) (A) (A) (A) (A) (A) (A) (A) (A) (A) (A) (A)
                 (A) (A) (A) (A) (A) (A) (A) (A) (A) (A) (A) (A)
                 (A) (A) (A) (A) (A) (A) (A) (A) (A) (A) (A) (A)
                 (A) (A) (A) (A) (A) (A) (A) (A) (A) (A) (A) (A)
                 (A) (A) (A) (A) (A) (A) (A) (A) (A) (A) (A) (A)
                 (A) (A) (A) (A) (A) (A) (A) (A) (A) (A) (A) (A)
                 (A) (A) (A) (A) (A) (A) (A) (A) (A) (A) (A) (A)
                 (A) (A) (A) (A) (A) (A) (A) (A) (A) (A) (A) (A)
                 (A) (A) (A) (A) (A) (A) (A) (A) (A) (A) (A) (A)
                 (A) (A) (A) (A) (A)
 The electronic state is 1-A.
 Alpha  occ. eigenvalues --  -24.87748 -24.87488 -24.87420 -19.32898 -19.32448
 Alpha  occ. eigenvalues --  -19.32067 -19.31114 -19.30921 -19.30610 -19.29934
 Alpha  occ. eigenvalues --  -19.29195 -19.28379 -10.56177 -10.46856  -1.44301
 Alpha  occ. eigenvalues --   -1.34392  -1.34179  -1.22663  -1.17505  -1.16548
 Alpha  occ. eigenvalues --   -1.15250  -1.14519  -1.13769  -1.13602  -1.13266
 Alpha  occ. eigenvalues --   -1.11409  -0.85280  -0.75612  -0.70012  -0.69848
 Alpha  occ. eigenvalues --   -0.68470  -0.67271  -0.67057  -0.66681  -0.65312
 Alpha  occ. eigenvalues --   -0.64787  -0.64425  -0.63288  -0.59439  -0.57537
 Alpha  occ. eigenvalues --   -0.57077  -0.56659  -0.55673  -0.55398  -0.54671
 Alpha  occ. eigenvalues --   -0.52839  -0.52429  -0.51923  -0.51408  -0.50665
 Alpha  occ. eigenvalues --   -0.50322  -0.49660  -0.48004  -0.47215  -0.45276
 Alpha  occ. eigenvalues --   -0.44850  -0.43537  -0.43302  -0.42977  -0.42041
 Alpha  occ. eigenvalues --   -0.41765  -0.40738  -0.39280
 Alpha virt. eigenvalues --    0.01701   0.03873   0.04527   0.05224   0.06335
 Alpha virt. eigenvalues --    0.07395   0.08460   0.09258   0.09672   0.10034
 Alpha virt. eigenvalues --    0.10815   0.11724   0.11889   0.12163   0.12364
 Alpha virt. eigenvalues --    0.12981   0.13493   0.14609   0.15365   0.16368
 Alpha virt. eigenvalues --    0.17922   0.18081   0.18913   0.19508   0.20482
 Alpha virt. eigenvalues --    0.21007   0.21836   0.22696   0.23460   0.23714
 Alpha virt. eigenvalues --    0.24359   0.25982   0.26308   0.26948   0.27153
 Alpha virt. eigenvalues --    0.27598   0.28123   0.28800   0.29055   0.29447
 Alpha virt. eigenvalues --    0.30439   0.30647   0.30932   0.31134   0.31404
 Alpha virt. eigenvalues --    0.31877   0.32354   0.32554   0.32913   0.33514
 Alpha virt. eigenvalues --    0.33623   0.34111   0.34649   0.35267   0.35559
 Alpha virt. eigenvalues --    0.35983   0.36299   0.36633   0.37109   0.37437
 Alpha virt. eigenvalues --    0.37980   0.38466   0.39055   0.39267   0.39496
 Alpha virt. eigenvalues --    0.39825   0.40163   0.40701   0.41601   0.42730
 Alpha virt. eigenvalues --    0.42837   0.43214   0.43670   0.44854   0.45628
 Alpha virt. eigenvalues --    0.46122   0.46902   0.47277   0.48218   0.48624
 Alpha virt. eigenvalues --    0.49147   0.51214   0.52593   0.52840   0.54011
 Alpha virt. eigenvalues --    0.54982   0.56342   0.57487   0.58131   0.59596
 Alpha virt. eigenvalues --    0.62371   0.63462   0.64157   0.83144   0.83739
 Alpha virt. eigenvalues --    0.88051   0.90574   0.92059   0.95483   1.02961
 Alpha virt. eigenvalues --    1.05388   1.07475   1.08522   1.12120   1.16138
 Alpha virt. eigenvalues --    1.16602   1.18537   1.19142   1.20361   1.21064
 Alpha virt. eigenvalues --    1.21834   1.22616   1.22734   1.23281   1.24162
 Alpha virt. eigenvalues --    1.25635   1.25947   1.26438   1.26718   1.27842
 Alpha virt. eigenvalues --    1.28273   1.28979   1.30108   1.30616   1.31855
 Alpha virt. eigenvalues --    1.32128   1.32423   1.33851   1.34621   1.34790
 Alpha virt. eigenvalues --    1.35416   1.36064   1.36791   1.38254   1.38618
 Alpha virt. eigenvalues --    1.39484   1.39922   1.40725   1.41874   1.42683
 Alpha virt. eigenvalues --    1.43611   1.44495   1.46407   1.47166   1.48844
 Alpha virt. eigenvalues --    1.52377   1.54463   1.55666   1.56342   1.58021
 Alpha virt. eigenvalues --    1.58273   1.60771   1.61014   1.61400   1.61716
 Alpha virt. eigenvalues --    1.62455   1.63112   1.64177   1.64340   1.65117
 Alpha virt. eigenvalues --    1.66164   1.66836   1.67180   1.68074   1.68572
 Alpha virt. eigenvalues --    1.69487   1.70350   1.71458   1.72837   1.73843
 Alpha virt. eigenvalues --    1.74535   1.75275   1.75894   1.76149   1.77440
 Alpha virt. eigenvalues --    1.77924   1.78539   1.79117   1.80746   1.82767
 Alpha virt. eigenvalues --    1.83765   1.85298   1.86239   1.86547   1.88107
 Alpha virt. eigenvalues --    1.89006   1.91336   1.91951   1.92961   1.93740
 Alpha virt. eigenvalues --    1.94595   1.95277   1.96334   1.97269   1.99865
 Alpha virt. eigenvalues --    2.03195   2.13137   2.15087   2.18706   2.19947
 Alpha virt. eigenvalues --    2.20598   2.22753   2.25166   2.27765   2.30052
 Alpha virt. eigenvalues --    2.31293   2.32185   2.33436   2.34441   2.35986
 Alpha virt. eigenvalues --    2.36978   2.38308   2.39578   2.40233   2.41670
 Alpha virt. eigenvalues --    2.46737   2.47230   2.48534   2.49533   2.52201
 Alpha virt. eigenvalues --    2.53102   2.55964   2.57643   2.60187   2.60944
 Alpha virt. eigenvalues --    2.61738   2.64150   2.64564   2.66651   2.68108
 Alpha virt. eigenvalues --    2.69150   2.69648   2.70050   2.71170   2.72138
 Alpha virt. eigenvalues --    2.73571   2.73926   2.75032   2.80236   2.81037
 Alpha virt. eigenvalues --    2.81550   2.83448   2.84805   2.86641   2.87480
 Alpha virt. eigenvalues --    2.89681   2.90196   2.92780   2.94775   2.97924
 Alpha virt. eigenvalues --    3.01573   3.10149   3.11919   3.12457   3.13310
 Alpha virt. eigenvalues --    3.14439   3.18236   3.19014   3.20244   3.25731
 Alpha virt. eigenvalues --    3.28443   3.29662   3.36871   3.38903   3.42978
 Alpha virt. eigenvalues --    3.49651   3.54808   3.56218   3.57044   3.60138
 Alpha virt. eigenvalues --    3.68827   3.74928   3.76135   3.77689   3.78019
 Alpha virt. eigenvalues --    3.79873   3.82487   3.87711   3.91359   4.35167
 Alpha virt. eigenvalues --    4.38832   4.42685   4.43767   4.50909   4.52240
 Alpha virt. eigenvalues --    4.57925   4.68183   4.71817   4.76494   4.83326
 Alpha virt. eigenvalues --    5.71768   5.93564   6.68270
          Condensed to atoms (all electrons):
               1          2          3          4          5          6
     1  C    5.421707   0.423005   0.431649  -0.051829  -0.401117  -0.030711
     2  O    0.423005   8.211721  -0.150973   0.002964  -0.034084  -0.000233
     3  O    0.431649  -0.150973   8.324947   0.175775  -0.270271   0.015083
     4  H   -0.051829   0.002964   0.175775   0.267508   0.008451   0.001206
     5  C   -0.401117  -0.034084  -0.270271   0.008451   5.275991   0.158863
     6  F   -0.030711  -0.000233   0.015083   0.001206   0.158863   9.230271
     7  F   -0.042720   0.002781   0.011427   0.000957   0.166531  -0.039986
     8  F   -0.032735   0.002541   0.008840   0.000506   0.157877  -0.049014
     9  O   -0.006396   0.004492  -0.048557   0.089742  -0.012447   0.000025
    10  H    0.004741  -0.008295   0.009321  -0.007055  -0.014473   0.000340
    11  H    0.004274   0.002936  -0.002528  -0.017002   0.008468  -0.000167
    12  O    0.002077  -0.000756   0.000413   0.000185   0.000203   0.000000
    13  H   -0.000399   0.000093  -0.000169   0.001428  -0.000033   0.000002
    14  H    0.000052   0.000777  -0.000232   0.000935  -0.000113  -0.000005
    15  O   -0.000242  -0.000092  -0.001528   0.000116  -0.000852  -0.000000
    16  H   -0.003067   0.000114   0.001255  -0.000316   0.000787  -0.000004
    17  H    0.000206  -0.000122  -0.000148  -0.000017  -0.000600   0.000001
    18  O   -0.003495   0.000392   0.000286   0.001116  -0.000188   0.000000
    19  H    0.001536   0.000041  -0.000240  -0.000001  -0.000096  -0.000001
    20  H    0.000319   0.000017   0.000004   0.000486  -0.000498   0.000007
    21  O   -0.014527  -0.009602   0.002569   0.001248  -0.023659   0.000021
    22  H    0.004023  -0.003045   0.001499   0.001596   0.003693  -0.000016
    23  H   -0.014258   0.059140  -0.003983  -0.002625   0.002239   0.000110
    24  O    0.000074   0.001179  -0.000188   0.000570   0.000826   0.000001
    25  H   -0.002037  -0.001204   0.000594  -0.001667   0.000426   0.000004
    26  H    0.000761   0.000486  -0.000125   0.000174  -0.000211  -0.000001
    27  O   -0.020414   0.003991   0.001989   0.000070   0.008585   0.000017
    28  H    0.002694  -0.000727  -0.000089  -0.000197   0.000129   0.000021
    29  H   -0.024641  -0.004442   0.001365  -0.000037   0.005280  -0.000025
               7          8          9         10         11         12
     1  C   -0.042720  -0.032735  -0.006396   0.004741   0.004274   0.002077
     2  O    0.002781   0.002541   0.004492  -0.008295   0.002936  -0.000756
     3  O    0.011427   0.008840  -0.048557   0.009321  -0.002528   0.000413
     4  H    0.000957   0.000506   0.089742  -0.007055  -0.017002   0.000185
     5  C    0.166531   0.157877  -0.012447  -0.014473   0.008468   0.000203
     6  F   -0.039986  -0.049014   0.000025   0.000340  -0.000167   0.000000
     7  F    9.259473  -0.047257   0.000125   0.000142  -0.000189  -0.000000
     8  F   -0.047257   9.244292  -0.000487   0.000323  -0.000166  -0.000000
     9  O    0.000125  -0.000487   8.460519   0.231401   0.245223  -0.000069
    10  H    0.000142   0.000323   0.231401   0.324757  -0.031762  -0.002732
    11  H   -0.000189  -0.000166   0.245223  -0.031762   0.302370  -0.000770
    12  O   -0.000000  -0.000000  -0.000069  -0.002732  -0.000770   8.314728
    13  H   -0.000003   0.000005  -0.002092   0.002292  -0.005687   0.245265
    14  H    0.000001  -0.000007   0.001835  -0.002923  -0.001146   0.283375
    15  O    0.000004   0.000009  -0.032471   0.005561   0.008274  -0.036995
    16  H   -0.000021   0.000010  -0.009979   0.001081   0.002037  -0.002617
    17  H    0.000006   0.000002   0.004583   0.000531  -0.002664   0.005273
    18  O    0.000001  -0.000002  -0.002887   0.000960  -0.001469  -0.006055
    19  H    0.000004  -0.000019   0.000774  -0.000496   0.000137   0.001037
    20  H   -0.000025   0.000037   0.001987   0.000518  -0.001912   0.000012
    21  O    0.000150   0.000081  -0.037267   0.049568  -0.001156   0.026322
    22  H   -0.000099  -0.000018   0.000277  -0.009269  -0.001451  -0.020893
    23  H   -0.000120  -0.000314  -0.001653  -0.004111   0.002841   0.010441
    24  O    0.000006  -0.000003  -0.000396  -0.000565  -0.001579  -0.057277
    25  H    0.000014   0.000044  -0.002412   0.000814   0.003270   0.090551
    26  H   -0.000003  -0.000017  -0.000104  -0.000235  -0.000277   0.004461
    27  O   -0.000409  -0.000384  -0.000993   0.002797  -0.001202  -0.001303
    28  H   -0.000081  -0.000443  -0.001146  -0.000128   0.000252   0.000282
    29  H    0.000225   0.000769   0.002084  -0.000561   0.000687  -0.006722
              13         14         15         16         17         18
     1  C   -0.000399   0.000052  -0.000242  -0.003067   0.000206  -0.003495
     2  O    0.000093   0.000777  -0.000092   0.000114  -0.000122   0.000392
     3  O   -0.000169  -0.000232  -0.001528   0.001255  -0.000148   0.000286
     4  H    0.001428   0.000935   0.000116  -0.000316  -0.000017   0.001116
     5  C   -0.000033  -0.000113  -0.000852   0.000787  -0.000600  -0.000188
     6  F    0.000002  -0.000005  -0.000000  -0.000004   0.000001   0.000000
     7  F   -0.000003   0.000001   0.000004  -0.000021   0.000006   0.000001
     8  F    0.000005  -0.000007   0.000009   0.000010   0.000002  -0.000002
     9  O   -0.002092   0.001835  -0.032471  -0.009979   0.004583  -0.002887
    10  H    0.002292  -0.002923   0.005561   0.001081   0.000531   0.000960
    11  H   -0.005687  -0.001146   0.008274   0.002037  -0.002664  -0.001469
    12  O    0.245265   0.283375  -0.036995  -0.002617   0.005273  -0.006055
    13  H    0.294921  -0.025718   0.025423  -0.004752  -0.003777  -0.000300
    14  H   -0.025718   0.328009   0.000893   0.001570  -0.000788   0.000682
    15  O    0.025423   0.000893   8.550902   0.193183   0.260163  -0.047182
    16  H   -0.004752   0.001570   0.193183   0.298265  -0.015931   0.071049
    17  H   -0.003777  -0.000788   0.260163  -0.015931   0.338429   0.000504
    18  O   -0.000300   0.000682  -0.047182   0.071049   0.000504   8.280922
    19  H   -0.000551   0.000552   0.002806  -0.013104  -0.000013   0.280541
    20  H    0.000927  -0.000809   0.006304  -0.007681   0.000619   0.262665
    21  O   -0.005709   0.001865   0.000025  -0.000092   0.000286  -0.004763
    22  H    0.005037  -0.003103  -0.000165   0.000384  -0.000795   0.003115
    23  H   -0.002291   0.000777   0.000302  -0.000716   0.000525  -0.001338
    24  O    0.008200   0.004599  -0.001386  -0.004232   0.000826   0.015172
    25  H   -0.014380  -0.011889   0.002246   0.003796   0.000049  -0.004583
    26  H    0.000000  -0.000512   0.000392  -0.001463   0.000304   0.001925
    27  O    0.001293  -0.000069  -0.001253   0.000306  -0.000270  -0.036519
    28  H    0.000122   0.000083  -0.000178  -0.000233   0.000031   0.002041
    29  H   -0.001674   0.000766  -0.001342   0.008026  -0.000774   0.000647
              19         20         21         22         23         24
     1  C    0.001536   0.000319  -0.014527   0.004023  -0.014258   0.000074
     2  O    0.000041   0.000017  -0.009602  -0.003045   0.059140   0.001179
     3  O   -0.000240   0.000004   0.002569   0.001499  -0.003983  -0.000188
     4  H   -0.000001   0.000486   0.001248   0.001596  -0.002625   0.000570
     5  C   -0.000096  -0.000498  -0.023659   0.003693   0.002239   0.000826
     6  F   -0.000001   0.000007   0.000021  -0.000016   0.000110   0.000001
     7  F    0.000004  -0.000025   0.000150  -0.000099  -0.000120   0.000006
     8  F   -0.000019   0.000037   0.000081  -0.000018  -0.000314  -0.000003
     9  O    0.000774   0.001987  -0.037267   0.000277  -0.001653  -0.000396
    10  H   -0.000496   0.000518   0.049568  -0.009269  -0.004111  -0.000565
    11  H    0.000137  -0.001912  -0.001156  -0.001451   0.002841  -0.001579
    12  O    0.001037   0.000012   0.026322  -0.020893   0.010441  -0.057277
    13  H   -0.000551   0.000927  -0.005709   0.005037  -0.002291   0.008200
    14  H    0.000552  -0.000809   0.001865  -0.003103   0.000777   0.004599
    15  O    0.002806   0.006304   0.000025  -0.000165   0.000302  -0.001386
    16  H   -0.013104  -0.007681  -0.000092   0.000384  -0.000716  -0.004232
    17  H   -0.000013   0.000619   0.000286  -0.000795   0.000525   0.000826
    18  O    0.280541   0.262665  -0.004763   0.003115  -0.001338   0.015172
    19  H    0.368563  -0.030895  -0.000113   0.001144   0.000204   0.005788
    20  H   -0.030895   0.293714   0.001276  -0.000368  -0.000064   0.003567
    21  O   -0.000113   0.001276   8.489578   0.240652   0.227148  -0.039994
    22  H    0.001144  -0.000368   0.240652   0.361851  -0.031022   0.022400
    23  H    0.000204  -0.000064   0.227148  -0.031022   0.296479   0.004017
    24  O    0.005788   0.003567  -0.039994   0.022400   0.004017   8.573466
    25  H   -0.008815   0.000443   0.002012  -0.008033   0.000850   0.180513
    26  H    0.001539   0.000721   0.004418  -0.008958   0.001690   0.266611
    27  O    0.008314   0.031819   0.000319   0.000245  -0.001300  -0.031894
    28  H    0.000752  -0.005190  -0.001726   0.001097   0.000011   0.002131
    29  H   -0.012261  -0.007928   0.010101  -0.003719  -0.001969  -0.023862
              25         26         27         28         29
     1  C   -0.002037   0.000761  -0.020414   0.002694  -0.024641
     2  O   -0.001204   0.000486   0.003991  -0.000727  -0.004442
     3  O    0.000594  -0.000125   0.001989  -0.000089   0.001365
     4  H   -0.001667   0.000174   0.000070  -0.000197  -0.000037
     5  C    0.000426  -0.000211   0.008585   0.000129   0.005280
     6  F    0.000004  -0.000001   0.000017   0.000021  -0.000025
     7  F    0.000014  -0.000003  -0.000409  -0.000081   0.000225
     8  F    0.000044  -0.000017  -0.000384  -0.000443   0.000769
     9  O   -0.002412  -0.000104  -0.000993  -0.001146   0.002084
    10  H    0.000814  -0.000235   0.002797  -0.000128  -0.000561
    11  H    0.003270  -0.000277  -0.001202   0.000252   0.000687
    12  O    0.090551   0.004461  -0.001303   0.000282  -0.006722
    13  H   -0.014380   0.000000   0.001293   0.000122  -0.001674
    14  H   -0.011889  -0.000512  -0.000069   0.000083   0.000766
    15  O    0.002246   0.000392  -0.001253  -0.000178  -0.001342
    16  H    0.003796  -0.001463   0.000306  -0.000233   0.008026
    17  H    0.000049   0.000304  -0.000270   0.000031  -0.000774
    18  O   -0.004583   0.001925  -0.036519   0.002041   0.000647
    19  H   -0.008815   0.001539   0.008314   0.000752  -0.012261
    20  H    0.000443   0.000721   0.031819  -0.005190  -0.007928
    21  O    0.002012   0.004418   0.000319  -0.001726   0.010101
    22  H   -0.008033  -0.008958   0.000245   0.001097  -0.003719
    23  H    0.000850   0.001690  -0.001300   0.000011  -0.001969
    24  O    0.180513   0.266611  -0.031894   0.002131  -0.023862
    25  H    0.324602  -0.017965  -0.006637  -0.000645   0.018020
    26  H   -0.017965   0.333888   0.004444  -0.001066  -0.005706
    27  O   -0.006637   0.004444   8.360434   0.276115   0.229502
    28  H   -0.000645  -0.001066   0.276115   0.354381  -0.027351
    29  H    0.018020  -0.005706   0.229502  -0.027351   0.385649
 Mulliken charges:
               1
     1  C    0.351470
     2  O   -0.503094
     3  O   -0.507986
     4  H    0.525713
     5  C    0.960294
     6  F   -0.285808
     7  F   -0.310934
     8  F   -0.284472
     9  O   -0.883712
    10  H    0.447459
    11  H    0.490357
    12  O   -0.848436
    13  H    0.482526
    14  H    0.420543
    15  O   -0.932920
    16  H    0.482343
    17  H    0.413559
    18  O   -0.813238
    19  H    0.392872
    20  H    0.449928
    21  O   -0.919034
    22  H    0.443939
    23  H    0.458989
    24  O   -0.928572
    25  H    0.452020
    26  H    0.414830
    27  O   -0.827592
    28  H    0.399061
    29  H    0.459894
 Sum of Mulliken charges =  -0.00000
 Mulliken charges with hydrogens summed into heavy atoms:
               1
     1  C    0.351470
     2  O   -0.503094
     3  O    0.017727
     5  C    0.960294
     6  F   -0.285808
     7  F   -0.310934
     8  F   -0.284472
     9  O    0.054105
    12  O    0.054634
    15  O   -0.037018
    18  O    0.029562
    21  O   -0.016106
    24  O   -0.061721
    27  O    0.031363
 APT charges:
               1
     1  C    0.204863
     2  O   -0.551330
     3  O   -0.426761
     4  H    0.439723
     5  C    0.296537
     6  F    0.056378
     7  F   -0.065089
     8  F   -0.108467
     9  O   -0.655929
    10  H    0.260458
    11  H    0.509358
    12  O   -0.197737
    13  H    0.166479
    14  H    0.131333
    15  O   -1.555949
    16  H    0.351776
    17  H    1.121338
    18  O   -0.538406
    19  H    0.601678
    20  H    0.009173
    21  O   -0.637754
    22  H    0.447445
    23  H    0.254359
    24  O   -1.703701
    25  H    0.444035
    26  H    1.097838
    27  O   -1.301594
    28  H    0.777162
    29  H    0.572785
 Sum of APT charges =  -0.00000
 APT charges with hydrogens summed into heavy atoms:
               1
     1  C    0.204863
     2  O   -0.551330
     3  O    0.012961
     5  C    0.296537
     6  F    0.056378
     7  F   -0.065089
     8  F   -0.108467
     9  O    0.113886
    12  O    0.100076
    15  O   -0.082836
    18  O    0.072445
    21  O    0.064051
    24  O   -0.161829
    27  O    0.048353
 Electronic spatial extent (au):  <R**2>=           4846.7017
 Charge=             -0.0000 electrons
 Dipole moment (field-independent basis, Debye):
    X=             -5.4406    Y=              2.9203    Z=              1.0931  Tot=              6.2708
 Quadrupole moment (field-independent basis, Debye-Ang):
   XX=            -86.3316   YY=            -84.1583   ZZ=            -80.1133
   XY=             -4.1118   XZ=             -0.0114   YZ=              9.7122
 Traceless Quadrupole moment (field-independent basis, Debye-Ang):
   XX=             -2.7972   YY=             -0.6239   ZZ=              3.4211
   XY=             -4.1118   XZ=             -0.0114   YZ=              9.7122
 Octapole moment (field-independent basis, Debye-Ang**2):
  XXX=            -33.4533  YYY=             34.5265  ZZZ=             -5.1466  XYY=              5.2274
  XXY=             14.5765  XXZ=             -4.1887  XZZ=            -39.5373  YZZ=              7.5534
  YYZ=             22.4308  XYZ=            -30.3934
 Hexadecapole moment (field-independent basis, Debye-Ang**3):
 XXXX=          -3944.9833 YYYY=           -831.4840 ZZZZ=           -624.7760 XXXY=            -89.1764
 XXXZ=             47.6868 YYYX=             18.1908 YYYZ=             39.8726 ZZZX=              3.8273
 ZZZY=             76.5912 XXYY=           -768.4856 XXZZ=           -635.6649 YYZZ=           -274.3980
 XXYZ=             94.9421 YYXZ=            -39.9625 ZZXY=             11.6447
 N-N= 1.144775717002D+03 E-N=-4.797356595039D+03  KE= 1.053200907850D+03
  Exact polarizability:       0.000       0.000       0.000       0.000       0.000       0.000
 Approx polarizability:      90.807       2.826      84.753      -1.540       3.382      99.733
 Calling FoFJK, ICntrl=    100127 FMM=F ISym2X=0 I1Cent= 0 IOpClX= 0 NMat=1 NMatS=1 NMatT=0.
 ***** Axes restored to original set *****
 -------------------------------------------------------------------
 Center     Atomic                   Forces (Hartrees/Bohr)
 Number     Number              X              Y              Z
 -------------------------------------------------------------------
      1        6           0.011457331    0.021805263   -0.014130389
      2        8          -0.006550058   -0.010573036    0.008226841
      3        8           0.011435892   -0.000304116    0.012350065
      4        1          -0.015916135   -0.005010147   -0.007587139
      5        6          -0.009267070   -0.007708752   -0.008167439
      6        9          -0.006363874    0.016128440    0.012286645
      7        9          -0.000441262   -0.016283730    0.008414254
      8        9           0.015300484    0.003609143   -0.010608996
      9        8          -0.008732722   -0.003428259   -0.003693981
     10        1           0.002367065    0.002744061    0.001328169
     11        1           0.001698868    0.002766682   -0.000881796
     12        8          -0.006242239   -0.003734661    0.001812566
     13        1           0.002917317    0.005183862    0.000252357
     14        1           0.003103873    0.000268815    0.002070537
     15        8          -0.000160267   -0.005065211   -0.004129166
     16        1           0.001713287    0.001402545   -0.000497830
     17        1           0.004790477    0.005830518   -0.000462633
     18        8          -0.003631927    0.002372927    0.001839487
     19        1           0.002669953   -0.002457817   -0.000897278
     20        1           0.001241319   -0.001463323   -0.002779185
     21        8          -0.002467762    0.009898803    0.008572391
     22        1           0.000012670   -0.008313452   -0.002022034
     23        1          -0.002949210   -0.001206451   -0.000067025
     24        8           0.007631654    0.004955710   -0.001193532
     25        1           0.000306555   -0.002860759    0.000001640
     26        1          -0.000261850   -0.008642764    0.003567660
     27        8           0.000084531    0.009329246   -0.007861092
     28        1          -0.004214994   -0.004136613   -0.004198425
     29        1           0.000468095   -0.005106919    0.008455330
 -------------------------------------------------------------------
 Cartesian Forces:  Max     0.021805263 RMS     0.006893104
 FormGI is forming the generalized inverse of G from B-inverse, IUseBI=4.

 GradGradGradGradGradGradGradGradGradGradGradGradGradGradGradGradGradGrad
 Berny optimization.
 Internal  Forces:  Max     0.019912715 RMS     0.005164068
 Search for a local minimum.
 Step number   1 out of a maximum of  174
 All quantities printed in internal units (Hartrees-Bohrs-Radians)
 Mixed Optimization -- RFO/linear search
 Second derivative matrix not updated -- analytic derivatives used.
 ITU=  0
     Eigenvalues ---   -0.00074  -0.00031   0.00008   0.00024   0.00039
     Eigenvalues ---    0.00073   0.00084   0.00129   0.00215   0.00271
     Eigenvalues ---    0.00367   0.00473   0.00515   0.00595   0.00655
     Eigenvalues ---    0.00762   0.00796   0.00877   0.01055   0.01103
     Eigenvalues ---    0.01165   0.01267   0.01341   0.01485   0.01529
     Eigenvalues ---    0.01661   0.01744   0.02059   0.02140   0.02251
     Eigenvalues ---    0.02355   0.02472   0.02507   0.02647   0.02693
     Eigenvalues ---    0.02883   0.03059   0.03129   0.03288   0.03361
     Eigenvalues ---    0.03502   0.03687   0.03773   0.03903   0.04049
     Eigenvalues ---    0.05062   0.05512   0.05771   0.06017   0.06506
     Eigenvalues ---    0.06663   0.07156   0.08155   0.12105   0.14076
     Eigenvalues ---    0.19197   0.20808   0.22680   0.24057   0.24567
     Eigenvalues ---    0.26312   0.35975   0.39673   0.40863   0.41018
     Eigenvalues ---    0.42036   0.43028   0.46671   0.48507   0.49200
     Eigenvalues ---    0.49585   0.53158   0.53233   0.54008   0.54964
     Eigenvalues ---    0.55983   0.58794   0.59383   0.59744   0.61305
     Eigenvalues ---    0.88905
 RFO step:  Lambda=-1.48489950D-02 EMin=-7.43257800D-04
 Linear search not attempted -- first point.
 Maximum step size (   0.300) exceeded in Quadratic search.
    -- Step size scaled by   0.517
 Iteration  1 RMS(Cart)=  0.24315686 RMS(Int)=  0.01260251
 Iteration  2 RMS(Cart)=  0.02944184 RMS(Int)=  0.00118066
 Iteration  3 RMS(Cart)=  0.00036868 RMS(Int)=  0.00116767
 Iteration  4 RMS(Cart)=  0.00000028 RMS(Int)=  0.00116767
 Variable       Old X    -DE/DX   Delta X   Delta X   Delta X     New X
                                 (Linear)    (Quad)   (Total)
    R1        2.28050   0.01448   0.00000   0.00803   0.00770   2.28821
    R2        2.45882  -0.00856   0.00000  -0.00786  -0.00791   2.45091
    R3        2.92855  -0.00056   0.00000  -0.00030  -0.00030   2.92825
    R4        3.30677   0.00211   0.00000   0.07367   0.07340   3.38017
    R5        2.05759  -0.01991   0.00000  -0.06357  -0.06328   1.99431
    R6        2.74929  -0.00229   0.00000   0.04747   0.04773   2.79703
    R7        2.50757   0.01730   0.00000   0.01120   0.01120   2.51877
    R8        2.50837   0.01462   0.00000   0.00698   0.00698   2.51535
    R9        2.50736   0.01560   0.00000   0.01356   0.01356   2.52092
   R10        1.86777   0.00121   0.00000  -0.00388  -0.00332   1.86445
   R11        1.84334   0.00599   0.00000   0.00186   0.00133   1.84467
   R12        3.21244   0.00296   0.00000   0.05041   0.05073   3.26317
   R13        3.27454   0.00456   0.00000   0.04125   0.04060   3.31515
   R14        1.84477   0.00762   0.00000   0.00436   0.00421   1.84898
   R15        1.82969  -0.00141   0.00000  -0.00326  -0.00326   1.82644
   R16        3.09580   0.00221   0.00000   0.02678   0.02717   3.12298
   R17        3.25899   0.00419   0.00000   0.03620   0.03595   3.29494
   R18        1.88542   0.00117   0.00000  -0.00158  -0.00181   1.88361
   R19        1.80463   0.00738   0.00000   0.00560   0.00560   1.81023
   R20        3.09670   0.00183   0.00000   0.00995   0.00966   3.10636
   R21        1.81740   0.00185   0.00000   0.00177   0.00177   1.81917
   R22        1.85787   0.00079   0.00000  -0.00327  -0.00298   1.85489
   R23        3.30131   0.00160   0.00000   0.05461   0.05482   3.35612
   R24        1.81679   0.01389   0.00000   0.01007   0.01048   1.82727
   R25        1.83813   0.00456   0.00000   0.00255   0.00249   1.84062
   R26        3.31688   0.00718   0.00000   0.07725   0.07776   3.39465
   R27        1.89146   0.00040   0.00000  -0.00521  -0.00482   1.88664
   R28        1.80000   0.00924   0.00000   0.00734   0.00734   1.80734
   R29        3.30704   0.00536   0.00000   0.09482   0.09448   3.40152
   R30        1.80160   0.00706   0.00000   0.00646   0.00646   1.80805
   R31        1.82099   0.01466   0.00000   0.00890   0.00861   1.82960
    A1        2.24664   0.00247   0.00000   0.00470   0.00151   2.24815
    A2        2.12413  -0.00781   0.00000  -0.01476  -0.01316   2.11096
    A3        1.91241   0.00533   0.00000   0.01006   0.01165   1.92407
    A4        2.29522  -0.00379   0.00000  -0.00250  -0.00727   2.28795
    A5        2.02164  -0.00195   0.00000  -0.02155  -0.02567   1.99597
    A6        1.96761  -0.01497   0.00000  -0.01466  -0.01477   1.95284
    A7        1.95972  -0.01207   0.00000  -0.01114  -0.01122   1.94850
    A8        1.96923  -0.01141   0.00000  -0.01977  -0.01991   1.94932
    A9        1.85294   0.01446   0.00000   0.01822   0.01817   1.87111
   A10        1.85473   0.01436   0.00000   0.01653   0.01638   1.87111
   A11        1.85038   0.01382   0.00000   0.01580   0.01569   1.86608
   A12        1.75601   0.00355   0.00000   0.01700   0.01637   1.77238
   A13        1.96196  -0.00052   0.00000  -0.03934  -0.04020   1.92177
   A14        1.80401   0.00165   0.00000   0.01816   0.01847   1.82249
   A15        2.86116   0.00140   0.00000   0.04108   0.03907   2.90023
   A16        1.82313   0.00084   0.00000   0.01242   0.01143   1.83456
   A17        1.75714   0.00366   0.00000   0.02989   0.02899   1.78614
   A18        1.71236   0.00084   0.00000   0.03675   0.03655   1.74891
   A19        1.65869  -0.00161   0.00000  -0.01394  -0.01389   1.64480
   A20        2.01885  -0.00038   0.00000  -0.07242  -0.07334   1.94551
   A21        2.06243   0.00056   0.00000   0.02564   0.02651   2.08894
   A22        1.74702   0.00156   0.00000   0.03091   0.03039   1.77741
   A23        2.10581  -0.00011   0.00000   0.01461   0.01383   2.11964
   A24        1.85222   0.00003   0.00000   0.00985   0.00957   1.86178
   A25        1.82779   0.00223   0.00000   0.02659   0.02627   1.85406
   A26        1.77256   0.00208   0.00000   0.01878   0.01788   1.79044
   A27        1.79867  -0.00003   0.00000  -0.00052  -0.00026   1.79841
   A28        2.72581  -0.00070   0.00000  -0.03231  -0.03178   2.69403
   A29        2.04008  -0.00177   0.00000  -0.07450  -0.07458   1.96550
   A30        1.55769  -0.00184   0.00000   0.00860   0.00428   1.56197
   A31        1.83836   0.00075   0.00000  -0.02956  -0.02797   1.81039
   A32        2.86605  -0.00203   0.00000   0.03284   0.03153   2.89758
   A33        2.79850  -0.00375   0.00000  -0.06241  -0.06266   2.73584
   A34        1.44216   0.00155   0.00000   0.01031   0.01060   1.45276
   A35        2.11883  -0.00007   0.00000  -0.02027  -0.02064   2.09818
   A36        1.43266  -0.00181   0.00000  -0.07366  -0.07404   1.35862
   A37        1.86938   0.00070   0.00000   0.00749   0.00610   1.87548
   A38        2.16888  -0.00084   0.00000   0.01025   0.00875   2.17762
   A39        2.20722   0.00024   0.00000   0.01142   0.00877   2.21600
   A40        2.21856  -0.00007   0.00000   0.00852   0.00839   2.22695
   A41        1.64198   0.00160   0.00000   0.00841   0.00812   1.65010
   A42        1.87160   0.00117   0.00000   0.00061   0.00087   1.87247
   A43        2.86217   0.00005   0.00000  -0.02636  -0.02719   2.83498
   A44        3.14847  -0.00173   0.00000  -0.06149  -0.06403   3.08444
   A45        2.98392  -0.00138   0.00000  -0.04485  -0.04647   2.93745
   A46        2.92623  -0.00136   0.00000  -0.01984  -0.02215   2.90409
   A47        3.17494  -0.00164   0.00000  -0.05947  -0.06084   3.11410
   A48        2.93120  -0.00143   0.00000  -0.01761  -0.01781   2.91339
   A49        3.22208  -0.00663   0.00000  -0.05216  -0.04871   3.17337
   A50        3.02686   0.00064   0.00000   0.00666   0.00718   3.03404
   A51        3.23657   0.00167   0.00000   0.01805   0.01781   3.25439
   A52        3.29789  -0.00091   0.00000  -0.01336  -0.01367   3.28422
   A53        3.26350  -0.00112   0.00000   0.00534   0.00604   3.26954
    D1       -0.09525  -0.00087   0.00000  -0.17111  -0.16999  -0.26525
    D2        3.04460   0.00022   0.00000  -0.17171  -0.17081   2.87379
    D3        0.02986   0.00110   0.00000   0.05874   0.05927   0.08912
    D4       -3.11016   0.00013   0.00000   0.05930   0.06003  -3.05013
    D5        1.81380  -0.00027   0.00000   0.11833   0.11839   1.93219
    D6       -0.27824   0.00031   0.00000   0.11315   0.11327  -0.16497
    D7       -2.36811  -0.00081   0.00000   0.11473   0.11484  -2.25327
    D8       -1.32923   0.00064   0.00000   0.11784   0.11770  -1.21153
    D9        2.86192   0.00122   0.00000   0.11265   0.11258   2.97450
   D10        0.77204   0.00009   0.00000   0.11424   0.11416   0.88620
   D11       -0.65290  -0.00009   0.00000   0.01555   0.01500  -0.63790
   D12        0.05240  -0.00127   0.00000   0.01906   0.01912   0.07152
   D13        1.95085   0.00298   0.00000   0.03378   0.03208   1.98292
   D14        1.55538  -0.00016   0.00000  -0.10302  -0.10285   1.45253
   D15       -0.28285   0.00017   0.00000  -0.06426  -0.06656  -0.34941
   D16       -0.43746  -0.00082   0.00000  -0.06446  -0.06242  -0.49988
   D17       -2.27569  -0.00049   0.00000  -0.02570  -0.02613  -2.30182
   D18       -2.28926  -0.00252   0.00000   0.10542   0.10825  -2.18100
   D19       -0.41092   0.00219   0.00000   0.11918   0.12044  -0.29048
   D20       -0.05403  -0.00079   0.00000  -0.05053  -0.04962  -0.10365
   D21        1.75669   0.00006   0.00000  -0.03792  -0.03664   1.72004
   D22       -2.30353   0.00027   0.00000  -0.07231  -0.07121  -2.37474
   D23       -0.20583  -0.00152   0.00000  -0.08213  -0.08291  -0.28874
   D24       -2.23569  -0.00091   0.00000  -0.00800  -0.00741  -2.24310
   D25        2.02175  -0.00207   0.00000  -0.04797  -0.04776   1.97399
   D26        1.52129  -0.00001   0.00000  -0.04027  -0.04114   1.48015
   D27       -0.50857   0.00059   0.00000   0.03385   0.03437  -0.47420
   D28       -2.53431  -0.00056   0.00000  -0.00612  -0.00599  -2.54030
   D29       -1.56137  -0.00041   0.00000  -0.02490  -0.02512  -1.58648
   D30        2.66359  -0.00056   0.00000  -0.00100  -0.00124   2.66235
   D31       -0.32826  -0.00060   0.00000  -0.10678  -0.10573  -0.43400
   D32        0.27649   0.00095   0.00000  -0.00296  -0.00306   0.27343
   D33       -1.78174   0.00081   0.00000   0.02094   0.02082  -1.76092
   D34        1.50959   0.00077   0.00000  -0.08484  -0.08367   1.42592
   D35       -1.88009  -0.00090   0.00000   0.00141   0.00273  -1.87735
   D36       -0.02590   0.00019   0.00000   0.01038   0.01192  -0.01398
   D37       -0.16949  -0.00184   0.00000  -0.00945  -0.01141  -0.18090
   D38        1.68470  -0.00074   0.00000  -0.00048  -0.00222   1.68247
   D39        2.00423  -0.00069   0.00000   0.03803   0.03902   2.04325
   D40       -2.42477   0.00040   0.00000   0.04700   0.04820  -2.37657
   D41       -1.24446  -0.00094   0.00000  -0.03088  -0.03020  -1.27466
   D42        0.64548   0.00209   0.00000   0.00321   0.00360   0.64908
   D43       -2.12148  -0.00124   0.00000  -0.01001  -0.00976  -2.13123
   D44       -0.11011   0.00167   0.00000   0.00183   0.00234  -0.10777
   D45        0.87747   0.00087   0.00000  -0.02019  -0.01942   0.85805
   D46        2.57235  -0.00148   0.00000  -0.05152  -0.05146   2.52090
   D47        0.84302  -0.00183   0.00000   0.11098   0.10927   0.95229
   D48       -1.21183   0.00048   0.00000   0.19004   0.18868  -1.02316
   D49        0.24261  -0.00065   0.00000   0.04261   0.04331   0.28592
   D50        2.08531   0.00109   0.00000   0.05683   0.05575   2.14106
   D51       -1.96072   0.00016   0.00000   0.01535   0.01601  -1.94470
   D52        2.06905   0.00048   0.00000  -0.00225  -0.00265   2.06641
   D53        0.75242  -0.00039   0.00000   0.04265   0.04390   0.79632
   D54       -2.05937  -0.00096   0.00000  -0.08309  -0.08343  -2.14280
   D55        0.02896  -0.00032   0.00000   0.04556   0.04587   0.07482
   D56        2.31459   0.00078   0.00000   0.05920   0.05942   2.37401
         Item               Value     Threshold  Converged?
 Maximum Force            0.019913     0.000015     NO 
 RMS     Force            0.005164     0.000010     NO 
 Maximum Displacement     0.984190     0.000060     NO 
 RMS     Displacement     0.264160     0.000040     NO 
 Predicted change in Energy=-6.881903D-03
 GradGradGradGradGradGradGradGradGradGradGradGradGradGradGradGradGradGrad

                          Input orientation:                          
 ---------------------------------------------------------------------
 Center     Atomic      Atomic             Coordinates (Angstroms)
 Number     Number       Type             X           Y           Z
 ---------------------------------------------------------------------
      1          6           0       -1.591982    0.220848   -0.462621
      2          8           0       -1.633192   -0.481405    0.522945
      3          8           0       -0.815829    1.230136   -0.709680
      4          1           0       -0.078826    1.402765    0.025695
      5          6           0       -2.546804   -0.026341   -1.657760
      6          9           0       -3.452607    0.943897   -1.779045
      7          9           0       -3.211934   -1.171746   -1.525927
      8          9           0       -1.883314   -0.093473   -2.813125
      9          8           0        0.990250    1.557561    1.037562
     10          1           0        0.829957    0.774306    1.615701
     11          1           0        1.862231    1.386942    0.633304
     12          8           0        3.464563   -0.887433    2.329247
     13          1           0        3.597906   -0.211540    1.634460
     14          1           0        2.750742   -0.542865    2.882304
     15          8           0        3.462241    0.798390    0.219613
     16          1           0        3.424393    0.122012   -0.511565
     17          1           0        4.150237    1.421315   -0.017585
     18          8           0        3.315355   -1.151573   -1.545116
     19          1           0        3.536706   -1.934883   -1.031165
     20          1           0        2.346415   -1.238780   -1.675584
     21          8           0        0.400698   -0.754338    2.294531
     22          1           0        0.823415   -1.495266    1.839197
     23          1           0       -0.472533   -0.688798    1.868060
     24          8           0        1.968993   -2.629900    1.047233
     25          1           0        2.655952   -2.076443    1.514681
     26          1           0        2.056766   -3.526830    1.367423
     27          8           0        0.696271   -1.668279   -1.178921
     28          1           0        0.099273   -2.282018   -1.605940
     29          1           0        0.970169   -2.069083   -0.341238
 ---------------------------------------------------------------------
                    Distance matrix (angstroms):
                    1          2          3          4          5
     1  C    0.000000
     2  O    1.210866   0.000000
     3  O    1.296963   2.262038   0.000000
     4  H    1.981167   2.492670   1.055343   0.000000
     5  C    1.549562   2.407746   2.339629   3.311688   0.000000
     6  F    2.391171   3.262042   2.859733   3.853575   1.332874
     7  F    2.386248   2.677101   3.489500   4.341889   1.331064
     8  F    2.389255   3.367850   2.704800   3.681548   1.334014
     9  O    3.271892   3.362240   2.534163   1.480122   4.720620
    10  H    3.239062   2.972882   2.885097   1.936225   4.770649
    11  H    3.806890   3.964956   3.000033   2.033996   5.165842
    12  O    5.881451   5.423531   5.660471   4.806970   7.264588
    13  H    5.614236   5.354687   5.201392   4.325791   6.973555
    14  H    5.534530   4.978878   5.363423   4.466782   6.995924
    15  O    5.132657   5.262444   4.399077   3.597503   6.349278
    16  H    5.017587   5.197449   4.387103   3.768490   6.082019
    17  H    5.883218   6.112328   5.017704   4.229325   7.045298
    18  O    5.209347   5.405008   4.841195   4.529078   5.970238
    19  H    5.592304   5.590680   5.391221   5.032784   6.406578
    20  H    4.371815   4.609167   4.126537   3.969119   5.041222
    21  O    3.538877   2.711036   3.800442   3.167121   4.983809
    22  H    3.752007   2.965696   4.075747   3.535734   5.073935
    23  H    2.740929   1.788708   3.231857   2.814951   4.144014
    24  O    4.804890   4.226895   5.073643   4.636754   5.872642
    25  H    5.218449   4.682354   5.285311   4.669151   6.429305
    26  H    5.541436   4.858348   5.932527   5.537318   6.526715
    27  O    3.052539   3.119522   3.302643   3.388685   3.666440
    28  H    3.229839   3.282651   3.738439   4.033804   3.477425
    29  H    3.438479   3.169389   3.769667   3.645375   4.274942
                    6          7          8          9         10
     6  F    0.000000
     7  F    2.144281   0.000000
     8  F    2.146657   2.141210   0.000000
     9  O    5.296116   5.628405   5.080460   0.000000
    10  H    5.467487   5.476661   5.265869   0.986624   0.000000
    11  H    5.853479   6.079170   5.300812   0.976158   1.551134
    12  O    8.251005   7.714844   7.461512   3.710616   3.195571
    13  H    7.918130   7.568617   7.059655   3.207160   2.938330
    14  H    7.900644   7.441874   7.356244   3.303663   2.651157
    15  O    7.199370   7.174465   6.210304   2.712217   2.979691
    16  H    7.040961   6.836927   5.789246   3.222677   3.417871
    17  H    7.818817   7.949881   6.820070   3.334278   3.756395
    18  O    7.088796   6.527348   5.454685   4.406330   4.458360
    19  H    7.595867   6.809648   5.995231   4.791788   4.655329
    20  H    6.197051   5.560768   4.527288   4.125515   4.145445
    21  O    5.858838   5.274584   5.633969   2.696743   1.726796
    22  H    6.109465   5.264291   5.561969   3.160729   2.280559
    23  H    4.984768   4.388245   4.925262   2.806348   1.975054
    24  O    7.081922   5.965682   6.014657   4.300332   3.634442
    25  H    7.568724   6.670521   6.577767   4.025939   3.386920
    26  H    7.761498   6.455779   6.692470   5.205506   4.479561
    27  O    4.939313   3.954874   3.435826   3.924954   3.714028
    28  H    4.801286   3.493307   3.190247   4.745979   4.500443
    29  H    5.541326   4.438320   4.260942   3.879954   3.454581
                   11         12         13         14         15
    11  H    0.000000
    12  O    3.258293   0.000000
    13  H    2.563207   0.978437   0.000000
    14  H    3.093801   0.966509   1.544207   0.000000
    15  O    1.754300   2.700474   1.743605   3.065146   0.000000
    16  H    2.313250   3.015096   2.178712   3.523380   0.996765
    17  H    2.379035   3.362750   2.387580   3.771730   0.957933
    18  O    3.647073   3.886222   3.327642   4.504593   2.634046
    19  H    4.075395   3.520614   3.174778   4.227374   3.006788
    20  H    3.529847   4.172814   3.684813   4.628404   2.997816
    21  O    3.079097   3.066952   3.309451   2.431646   4.011147
    22  H    3.292483   2.754138   3.063931   2.389504   3.853222
    23  H    3.359232   3.968989   4.104974   3.382231   4.517914
    24  O    4.039524   2.629920   2.974333   2.886924   3.829871
    25  H    3.660854   1.652608   2.092722   2.056997   3.254530
    26  H    4.972116   3.142200   3.665729   3.417677   4.690454
    27  O    3.738717   4.536563   4.296125   4.688385   3.961180
    28  H    4.645806   5.362439   5.198799   5.495387   4.912344
    29  H    3.699949   3.840546   3.776089   3.986352   3.840232
                   16         17         18         19         20
    16  H    0.000000
    17  H    1.568138   0.000000
    18  O    1.643817   3.106466   0.000000
    19  H    2.124480   3.559190   0.962661   0.000000
    20  H    2.090151   3.616468   0.981566   1.522047   0.000000
    21  O    4.217214   4.913084   4.836932   4.721069   4.447732
    22  H    3.860926   4.798107   4.216807   3.974190   3.839141
    23  H    4.637462   5.420169   5.119768   5.102179   4.561399
    24  O    3.481530   4.722711   3.273899   2.694533   3.080811
    25  H    3.086968   4.100614   3.263825   2.697610   3.312897
    26  H    4.326089   5.548424   3.963430   3.236934   3.818241
    27  O    3.330638   4.777465   2.694566   2.856743   1.775984
    28  H    4.246580   5.713831   3.409515   3.502402   2.478477
    29  H    3.294407   4.732913   2.791244   2.661037   2.089004
                   21         22         23         24         25
    21  O    0.000000
    22  H    0.966951   0.000000
    23  H    0.974015   1.526664   0.000000
    24  O    2.744637   1.796371   3.225319   0.000000
    25  H    2.728058   1.949685   3.440618   0.998366   0.000000
    26  H    3.359881   2.423010   3.834373   0.956405   1.576177
    27  O    3.603821   3.025746   3.407283   2.738667   3.355956
    28  H    4.199803   3.607261   3.864452   3.264385   4.039449
    29  H    3.000022   2.259447   2.977847   1.800005   2.507260
                   26         27         28         29
    26  H    0.000000
    27  O    3.433515   0.000000
    28  H    3.771236   0.956780   0.000000
    29  H    2.495043   0.968182   1.550250   0.000000
 Stoichiometry    C2H15F3O9
 Framework group  C1[X(C2H15F3O9)]
 Deg. of freedom    81
 Full point group                 C1      NOp   1
 Largest Abelian subgroup         C1      NOp   1
 Largest concise Abelian subgroup C1      NOp   1
                         Standard orientation:                         
 ---------------------------------------------------------------------
 Center     Atomic      Atomic             Coordinates (Angstroms)
 Number     Number       Type             X           Y           Z
 ---------------------------------------------------------------------
      1          6           0        1.761387   -0.624667   -0.081351
      2          8           0        1.295200   -1.151630    0.904132
      3          8           0        1.297052   -0.610652   -1.292264
      4          1           0        0.348705   -1.060948   -1.400066
      5          6           0        3.088554    0.171712   -0.006849
      6          9           0        4.078330   -0.451039   -0.646440
      7          9           0        3.483865    0.350343    1.251543
      8          9           0        2.967594    1.383460   -0.551486
      9          8           0       -1.016258   -1.626071   -1.491015
     10          1           0       -1.215129   -1.815623   -0.543414
     11          1           0       -1.652613   -0.928299   -1.738102
     12          8           0       -4.095907   -0.818250    0.414729
     13          1           0       -3.837749   -0.492590   -0.471070
     14          1           0       -3.641682   -1.665588    0.513923
     15          8           0       -2.993156    0.199527   -1.830406
     16          1           0       -2.739790    1.096965   -1.478337
     17          1           0       -3.432071    0.347170   -2.668971
     18          8           0       -2.372558    2.487629   -0.682518
     19          1           0       -2.887585    2.476293    0.130707
     20          1           0       -1.458181    2.318970   -0.367972
     21          8           0       -1.310288   -1.847901    1.180457
     22          1           0       -1.594771   -1.002181    1.553044
     23          1           0       -0.338281   -1.805408    1.226296
     24          8           0       -2.438596    0.534654    1.944256
     25          1           0       -3.180733    0.123746    1.417830
     26          1           0       -2.766990    0.691837    2.828654
     27          8           0       -0.238267    1.555065    0.672402
     28          1           0        0.398318    1.988167    1.240391
     29          1           0       -0.886963    1.121390    1.245549
 ---------------------------------------------------------------------
 Rotational constants (GHZ):           0.7637272           0.2599994           0.2532663
 Standard basis: 6-31++G(d,p) (6D, 7F)
 There are   356 symmetry adapted cartesian basis functions of A   symmetry.
 There are   356 symmetry adapted basis functions of A   symmetry.
   356 basis functions,   568 primitive gaussians,   356 cartesian basis functions
    63 alpha electrons       63 beta electrons
       nuclear repulsion energy      1166.5636053408 Hartrees.
 NAtoms=   29 NActive=   29 NUniq=   29 SFac= 1.00D+00 NAtFMM=   60 NAOKFM=F Big=F
 Integral buffers will be    131072 words long.
 Raffenetti 2 integral format.
 Two-electron integral symmetry is turned on.
 Nuclear repulsion after empirical dispersion term =     1166.5448153950 Hartrees.
 One-electron integrals computed using PRISM.
 NBasis=   356 RedAO= T EigKep=  3.90D-05  NBF=   356
 NBsUse=   356 1.00D-06 EigRej= -1.00D+00 NBFU=   356
 Initial guess from the checkpoint file:  "/local_scratch/slurm.6305471/Gau-188947.chk"
 B after Tr=    -0.000000    0.000000   -0.000000
         Rot=    0.986106   -0.163717   -0.005617    0.027572 Ang= -19.12 deg.
 ExpMin= 3.60D-02 ExpMax= 7.00D+03 ExpMxC= 1.05D+03 IAcc=3 IRadAn=         5 AccDes= 0.00D+00
 Harris functional with IExCor= 4639 and IRadAn=       5 diagonalized for initial guess.
 HarFok:  IExCor= 4639 AccDes= 0.00D+00 IRadAn=         5 IDoV= 1 UseB2=F ITyADJ=14
 ICtDFT=  3500011 ScaDFX=  1.000000  1.000000  1.000000  1.000000
 FoFCou: FMM=F IPFlag=           0 FMFlag=      100000 FMFlg1=           0
         NFxFlg=           0 DoJE=T BraDBF=F KetDBF=T FulRan=T
         wScrn=  0.000000 ICntrl=       500 IOpCl=  0 I1Cent=   200000004 NGrid=           0
         NMat0=    1 NMatS0=      1 NMatT0=    0 NMatD0=    1 NMtDS0=    0 NMtDT0=    0
 Petite list used in FoFCou.
 Requested convergence on RMS density matrix=1.00D-10 within 128 cycles.
 Requested convergence on MAX density matrix=1.00D-08.
 Requested convergence on             energy=1.00D-08.
 No special actions if energy rises.
 SCF Done:  E(RwB97XD) =  -1061.66521920     A.U. after   17 cycles
            NFock= 17  Conv=0.53D-10     -V/T= 2.0081
 Calling FoFJK, ICntrl=      2127 FMM=F ISym2X=0 I1Cent= 0 IOpClX= 0 NMat=1 NMatS=1 NMatT=0.
 ***** Axes restored to original set *****
 -------------------------------------------------------------------
 Center     Atomic                   Forces (Hartrees/Bohr)
 Number     Number              X              Y              Z
 -------------------------------------------------------------------
      1        6           0.007681209    0.010430790   -0.007359976
      2        8          -0.005793422   -0.004453532    0.004161337
      3        8           0.003351173    0.000769107    0.006069812
      4        1          -0.006949677   -0.002751005   -0.004597047
      5        6          -0.004506013   -0.004041287   -0.003362923
      6        9          -0.003376043    0.009112518    0.004009091
      7        9          -0.001259774   -0.007421257    0.005471643
      8        9           0.008642943    0.000226243   -0.004893796
      9        8          -0.004995134   -0.003193653   -0.002012022
     10        1           0.002127115    0.002513468    0.000638158
     11        1           0.000919328    0.002618806    0.000821062
     12        8          -0.004346964   -0.001959093    0.000271195
     13        1           0.001760513    0.002593284    0.001185633
     14        1           0.002267858    0.000453809    0.001502724
     15        8           0.001188596   -0.002926567   -0.003482998
     16        1           0.001333194    0.000996732   -0.000397846
     17        1           0.002225348    0.003225171   -0.000011884
     18        8          -0.002736308    0.001428155    0.002068626
     19        1           0.001761571   -0.001459225   -0.001225805
     20        1           0.000959526   -0.001030759   -0.002143048
     21        8          -0.001347215    0.004039794    0.003393417
     22        1          -0.000631355   -0.004216219    0.001214459
     23        1          -0.001405906    0.000074769    0.001362363
     24        8           0.005902544    0.002003433   -0.001325448
     25        1          -0.000150704   -0.001846823   -0.000342911
     26        1          -0.000621504   -0.004454256    0.001702158
     27        8           0.000413859    0.005239319   -0.003638278
     28        1          -0.002474389   -0.001940956   -0.002208479
     29        1           0.000059630   -0.004030766    0.003130782
 -------------------------------------------------------------------
 Cartesian Forces:  Max     0.010430790 RMS     0.003607444

 GradGradGradGradGradGradGradGradGradGradGradGradGradGradGradGradGradGrad
 Berny optimization.
 Using GEDIIS/GDIIS optimizer.
 FormGI is forming the generalized inverse of G from B-inverse, IUseBI=4.
 Internal  Forces:  Max     0.008752230 RMS     0.002766285
 Search for a local minimum.
 Step number   2 out of a maximum of  174
 All quantities printed in internal units (Hartrees-Bohrs-Radians)
 Mixed Optimization -- RFO/linear search
 Update second derivatives using D2CorX and points    1    2
 DE= -6.43D-03 DEPred=-6.88D-03 R= 9.34D-01
 TightC=F SS=  1.41D+00  RLast= 6.29D-01 DXNew= 5.0454D-01 1.8857D+00
 Trust test= 9.34D-01 RLast= 6.29D-01 DXMaxT set to 5.05D-01
 ITU=  1  0
 Use linear search instead of GDIIS.
     Eigenvalues ---   -0.00212  -0.00030   0.00008   0.00024   0.00038
     Eigenvalues ---    0.00073   0.00084   0.00129   0.00215   0.00269
     Eigenvalues ---    0.00358   0.00474   0.00517   0.00601   0.00651
     Eigenvalues ---    0.00765   0.00801   0.00909   0.01010   0.01101
     Eigenvalues ---    0.01130   0.01214   0.01273   0.01475   0.01501
     Eigenvalues ---    0.01637   0.01710   0.02029   0.02139   0.02178
     Eigenvalues ---    0.02306   0.02397   0.02526   0.02652   0.02670
     Eigenvalues ---    0.02883   0.03058   0.03154   0.03284   0.03362
     Eigenvalues ---    0.03604   0.03761   0.03815   0.03937   0.04036
     Eigenvalues ---    0.05178   0.05498   0.05769   0.06006   0.06492
     Eigenvalues ---    0.06632   0.07171   0.08159   0.12120   0.14073
     Eigenvalues ---    0.18314   0.20787   0.22483   0.23283   0.24557
     Eigenvalues ---    0.26038   0.34745   0.39604   0.40874   0.41001
     Eigenvalues ---    0.41990   0.42830   0.46646   0.47519   0.48596
     Eigenvalues ---    0.49195   0.51048   0.53231   0.53474   0.54150
     Eigenvalues ---    0.55977   0.58042   0.58948   0.59465   0.59938
     Eigenvalues ---    0.88342
 RFO step:  Lambda=-1.52567331D-02 EMin=-2.12459006D-03
 Quartic linear search produced a step of  0.33355.
 Maximum step size (   0.505) exceeded in Quadratic search.
    -- Step size scaled by   0.656
 Iteration  1 RMS(Cart)=  0.30397989 RMS(Int)=  0.01500072
 Iteration  2 RMS(Cart)=  0.03941589 RMS(Int)=  0.00176639
 Iteration  3 RMS(Cart)=  0.00068883 RMS(Int)=  0.00173929
 Iteration  4 RMS(Cart)=  0.00000202 RMS(Int)=  0.00173929
 Iteration  5 RMS(Cart)=  0.00000001 RMS(Int)=  0.00173929
 Variable       Old X    -DE/DX   Delta X   Delta X   Delta X     New X
                                 (Linear)    (Quad)   (Total)
    R1        2.28821   0.00752   0.00257   0.01977   0.02060   2.30881
    R2        2.45091  -0.00434  -0.00264  -0.01412  -0.01779   2.43311
    R3        2.92825  -0.00030  -0.00010   0.00254   0.00244   2.93069
    R4        3.38017   0.00206   0.02448   0.06454   0.08778   3.46795
    R5        1.99431  -0.00875  -0.02111  -0.10578  -0.12595   1.86836
    R6        2.79703  -0.00016   0.01592   0.06242   0.07926   2.87629
    R7        2.51877   0.00856   0.00373   0.03102   0.03476   2.55352
    R8        2.51535   0.00756   0.00233   0.01140   0.01373   2.52907
    R9        2.52092   0.00853   0.00452   0.01945   0.02397   2.54489
   R10        1.86445   0.00041  -0.00111  -0.01037  -0.00924   1.85521
   R11        1.84467   0.00358   0.00044   0.00604   0.00610   1.85077
   R12        3.26317   0.00241   0.01692   0.06676   0.08579   3.34896
   R13        3.31515   0.00355   0.01354   0.11755   0.13057   3.44572
   R14        1.84898   0.00398   0.00140   0.00981   0.01045   1.85943
   R15        1.82644  -0.00065  -0.00109  -0.00295  -0.00404   1.82240
   R16        3.12298   0.00153   0.00906   0.04706   0.05528   3.17826
   R17        3.29494   0.00288   0.01199   0.10476   0.11619   3.41112
   R18        1.88361   0.00093  -0.00060  -0.00507  -0.00571   1.87790
   R19        1.81023   0.00370   0.00187   0.01246   0.01433   1.82456
   R20        3.10636   0.00147   0.00322   0.04766   0.05080   3.15717
   R21        1.81917   0.00094   0.00059   0.00190   0.00249   1.82165
   R22        1.85489   0.00015  -0.00099  -0.00218  -0.00270   1.85219
   R23        3.35612   0.00110   0.01828   0.02055   0.03939   3.39552
   R24        1.82727   0.00805   0.00350   0.01888   0.02323   1.85050
   R25        1.84062   0.00276   0.00083   0.00791   0.00786   1.84848
   R26        3.39465   0.00607   0.02594   0.20834   0.23501   3.62966
   R27        1.88664  -0.00001  -0.00161  -0.00839  -0.01072   1.87592
   R28        1.80734   0.00469   0.00245   0.01562   0.01807   1.82541
   R29        3.40152   0.00335   0.03151   0.05520   0.08666   3.48817
   R30        1.80805   0.00377   0.00215   0.01214   0.01429   1.82234
   R31        1.82960   0.00772   0.00287   0.02643   0.02943   1.85903
    A1        2.24815   0.00166   0.00050   0.01012   0.00802   2.25617
    A2        2.11096  -0.00437  -0.00439  -0.04474  -0.04812   2.06284
    A3        1.92407   0.00271   0.00389   0.03469   0.03959   1.96365
    A4        2.28795  -0.00252  -0.00243   0.00362  -0.00263   2.28532
    A5        1.99597  -0.00143  -0.00856  -0.02036  -0.02904   1.96693
    A6        1.95284  -0.00761  -0.00493  -0.06129  -0.06735   1.88549
    A7        1.94850  -0.00620  -0.00374  -0.02797  -0.03247   1.91603
    A8        1.94932  -0.00552  -0.00664  -0.00972  -0.01688   1.93243
    A9        1.87111   0.00727   0.00606   0.03624   0.04092   1.91204
   A10        1.87111   0.00706   0.00546   0.03324   0.03783   1.90894
   A11        1.86608   0.00654   0.00523   0.03759   0.04264   1.90871
   A12        1.77238   0.00217   0.00546   0.04973   0.05348   1.82586
   A13        1.92177   0.00137  -0.01341   0.11204   0.09354   2.01531
   A14        1.82249   0.00065   0.00616   0.01592   0.01646   1.83895
   A15        2.90023   0.00000   0.01303  -0.05930  -0.04471   2.85552
   A16        1.83456   0.00033   0.00381   0.00821   0.00889   1.84345
   A17        1.78614   0.00220   0.00967   0.08777   0.09659   1.88272
   A18        1.74891   0.00113   0.01219   0.01372   0.02458   1.77349
   A19        1.64480  -0.00138  -0.00463  -0.06870  -0.07087   1.57393
   A20        1.94551   0.00085  -0.02446   0.09105   0.06439   2.00990
   A21        2.08894  -0.00018   0.00884  -0.02499  -0.01662   2.07232
   A22        1.77741   0.00074   0.01014  -0.00793   0.00270   1.78011
   A23        2.11964   0.00030   0.00461   0.01979   0.02223   2.14186
   A24        1.86178  -0.00015   0.00319  -0.00057   0.00244   1.86423
   A25        1.85406   0.00129   0.00876   0.04335   0.04923   1.90329
   A26        1.79044   0.00219   0.00596   0.08098   0.08562   1.87606
   A27        1.79841  -0.00009  -0.00009   0.00474   0.00084   1.79924
   A28        2.69403  -0.00021  -0.01060   0.00890  -0.00233   2.69170
   A29        1.96550   0.00004  -0.02488   0.07674   0.05138   2.01688
   A30        1.56197  -0.00130   0.00143  -0.02059  -0.02094   1.54103
   A31        1.81039   0.00236  -0.00933   0.06494   0.05533   1.86572
   A32        2.89758  -0.00282   0.01052  -0.17754  -0.16467   2.73291
   A33        2.73584  -0.00056  -0.02090   0.06799   0.04771   2.78355
   A34        1.45276  -0.00005   0.00353  -0.00244   0.00132   1.45408
   A35        2.09818  -0.00092  -0.00689  -0.04211  -0.04918   2.04900
   A36        1.35862   0.00142  -0.02470   0.13308   0.10849   1.46711
   A37        1.87548   0.00047   0.00203   0.00944   0.00926   1.88474
   A38        2.17762   0.00014   0.00292   0.00441   0.00442   2.18204
   A39        2.21600  -0.00072   0.00293  -0.03369  -0.03071   2.18529
   A40        2.22695  -0.00010   0.00280  -0.00963  -0.00760   2.21935
   A41        1.65010   0.00157   0.00271   0.05733   0.05986   1.70996
   A42        1.87247   0.00049   0.00029   0.00638   0.00739   1.87987
   A43        2.83498  -0.00080  -0.00907  -0.01303  -0.02360   2.81138
   A44        3.08444   0.00003  -0.02136   0.05292   0.03005   3.11449
   A45        2.93745  -0.00119  -0.01550  -0.03733  -0.05446   2.88299
   A46        2.90409  -0.00114  -0.00739  -0.02744  -0.03256   2.87153
   A47        3.11410   0.00011  -0.02029   0.03758   0.01520   3.12930
   A48        2.91339  -0.00016  -0.00594   0.00495  -0.00058   2.91281
   A49        3.17337  -0.00299  -0.01625  -0.02955  -0.04783   3.12554
   A50        3.03404   0.00052   0.00239   0.03668   0.03723   3.07127
   A51        3.25439   0.00118   0.00594   0.05972   0.06641   3.32080
   A52        3.28422   0.00005  -0.00456   0.01984   0.01886   3.30309
   A53        3.26954  -0.00121   0.00201  -0.04029  -0.03581   3.23373
    D1       -0.26525  -0.00062  -0.05670   0.10982   0.05407  -0.21118
    D2        2.87379   0.00018  -0.05697   0.15079   0.09412   2.96791
    D3        0.08912   0.00115   0.01977  -0.01353   0.00722   0.09634
    D4       -3.05013   0.00042   0.02002  -0.05088  -0.03089  -3.08102
    D5        1.93219  -0.00031   0.03949  -0.18259  -0.14276   1.78942
    D6       -0.16497  -0.00005   0.03778  -0.16713  -0.12972  -0.29469
    D7       -2.25327  -0.00038   0.03831  -0.18928  -0.15056  -2.40383
    D8       -1.21153   0.00036   0.03926  -0.14857  -0.10922  -1.32075
    D9        2.97450   0.00062   0.03755  -0.13311  -0.09618   2.87832
   D10        0.88620   0.00029   0.03808  -0.15526  -0.11702   0.76918
   D11       -0.63790  -0.00022   0.00500  -0.02758  -0.02214  -0.66004
   D12        0.07152  -0.00016   0.00638  -0.01798  -0.01467   0.05685
   D13        1.98292   0.00237   0.01070   0.06976   0.08345   2.06637
   D14        1.45253   0.00168  -0.03430   0.13407   0.09901   1.55154
   D15       -0.34941  -0.00022  -0.02220   0.07837   0.05636  -0.29305
   D16       -0.49988  -0.00044  -0.02082  -0.00216  -0.02338  -0.52326
   D17       -2.30182  -0.00234  -0.00872  -0.05786  -0.06603  -2.36785
   D18       -2.18100  -0.00216   0.03611  -0.14226  -0.11131  -2.29231
   D19       -0.29048   0.00115   0.04017  -0.03441   0.00318  -0.28730
   D20       -0.10365  -0.00062  -0.01655  -0.00943  -0.02685  -0.13050
   D21        1.72004  -0.00025  -0.01222  -0.03106  -0.04660   1.67344
   D22       -2.37474   0.00021  -0.02375   0.03503   0.00703  -2.36771
   D23       -0.28874  -0.00045  -0.02766   0.04235   0.01497  -0.27377
   D24       -2.24310  -0.00105  -0.00247  -0.03637  -0.03845  -2.28154
   D25        1.97399  -0.00175  -0.01593  -0.03807  -0.05495   1.91904
   D26        1.48015   0.00110  -0.01372   0.07140   0.05791   1.53806
   D27       -0.47420   0.00050   0.01146  -0.00733   0.00449  -0.46971
   D28       -2.54030  -0.00020  -0.00200  -0.00902  -0.01201  -2.55231
   D29       -1.58648  -0.00140  -0.00838  -0.05413  -0.06463  -1.65111
   D30        2.66235  -0.00044  -0.00041  -0.01180  -0.01426   2.64809
   D31       -0.43400   0.00060  -0.03527   0.10724   0.07132  -0.36268
   D32        0.27343  -0.00041  -0.00102  -0.02614  -0.02672   0.24671
   D33       -1.76092   0.00055   0.00695   0.01620   0.02364  -1.73727
   D34        1.42592   0.00159  -0.02791   0.13524   0.10923   1.53515
   D35       -1.87735  -0.00046   0.00091  -0.01191  -0.01053  -1.88788
   D36       -0.01398   0.00051   0.00398   0.03292   0.03911   0.02513
   D37       -0.18090  -0.00154  -0.00381  -0.07697  -0.08184  -0.26274
   D38        1.68247  -0.00057  -0.00074  -0.03214  -0.03221   1.65027
   D39        2.04325  -0.00082   0.01301  -0.07123  -0.06038   1.98287
   D40       -2.37657   0.00015   0.01608  -0.02640  -0.01074  -2.38731
   D41       -1.27466  -0.00041  -0.01007  -0.01279  -0.02085  -1.29551
   D42        0.64908   0.00167   0.00120   0.06204   0.06474   0.71383
   D43       -2.13123  -0.00066  -0.00325  -0.01049  -0.01282  -2.14405
   D44       -0.10777   0.00136   0.00078   0.04493   0.04839  -0.05938
   D45        0.85805  -0.00016  -0.00648  -0.00979  -0.01358   0.84448
   D46        2.52090  -0.00056  -0.01716   0.01756   0.00541   2.52630
   D47        0.95229  -0.00083   0.03645  -0.09755  -0.06110   0.89119
   D48       -1.02316  -0.00075   0.06293  -0.17765  -0.11434  -1.13749
   D49        0.28592  -0.00047   0.01444  -0.05813  -0.03943   0.24649
   D50        2.14106  -0.00000   0.01860  -0.05055  -0.03012   2.11093
   D51       -1.94470  -0.00019   0.00534  -0.02152  -0.01455  -1.95925
   D52        2.06641  -0.00015  -0.00088   0.00361   0.00201   2.06842
   D53        0.79632  -0.00115   0.01464  -0.09691  -0.08109   0.71523
   D54       -2.14280  -0.00039  -0.02783   0.04331   0.01417  -2.12863
   D55        0.07482  -0.00093   0.01530  -0.06712  -0.05269   0.02213
   D56        2.37401  -0.00008   0.01982  -0.04744  -0.02649   2.34752
         Item               Value     Threshold  Converged?
 Maximum Force            0.008752     0.000015     NO 
 RMS     Force            0.002766     0.000010     NO 
 Maximum Displacement     1.188901     0.000060     NO 
 RMS     Displacement     0.333109     0.000040     NO 
 Predicted change in Energy=-1.077896D-02
 GradGradGradGradGradGradGradGradGradGradGradGradGradGradGradGradGradGrad

                          Input orientation:                          
 ---------------------------------------------------------------------
 Center     Atomic      Atomic             Coordinates (Angstroms)
 Number     Number       Type             X           Y           Z
 ---------------------------------------------------------------------
      1          6           0       -1.802261    0.418302   -0.462159
      2          8           0       -1.821510   -0.357462    0.481523
      3          8           0       -0.990610    1.388262   -0.703362
      4          1           0       -0.248207    1.435382   -0.052105
      5          6           0       -2.915966    0.295490   -1.534414
      6          9           0       -3.815883    1.279852   -1.317388
      7          9           0       -3.519049   -0.894397   -1.426805
      8          9           0       -2.401883    0.425136   -2.772359
      9          8           0        0.925005    1.500607    0.915367
     10          1           0        0.806798    0.721534    1.500920
     11          1           0        1.810430    1.389854    0.511692
     12          8           0        3.337158   -0.755171    2.387576
     13          1           0        3.547659   -0.087986    1.695660
     14          1           0        2.573332   -0.405783    2.861402
     15          8           0        3.512515    0.844635    0.150562
     16          1           0        3.589901    0.122858   -0.528096
     17          1           0        4.175585    1.510040   -0.072592
     18          8           0        3.692898   -1.258799   -1.461720
     19          1           0        3.975187   -1.993933   -0.905714
     20          1           0        2.780638   -1.510793   -1.716575
     21          8           0        0.291208   -0.815055    2.217668
     22          1           0        0.685743   -1.619246    1.822025
     23          1           0       -0.580438   -0.687315    1.792531
     24          8           0        2.088718   -2.749888    1.156801
     25          1           0        2.675810   -2.099783    1.623838
     26          1           0        2.202909   -3.611433    1.578458
     27          8           0        1.142374   -2.182541   -1.410896
     28          1           0        0.715388   -2.911158   -1.876470
     29          1           0        1.282066   -2.464032   -0.478681
 ---------------------------------------------------------------------
                    Distance matrix (angstroms):
                    1          2          3          4          5
     1  C    0.000000
     2  O    1.221768   0.000000
     3  O    1.287547   2.267576   0.000000
     4  H    1.902019   2.444244   0.988695   0.000000
     5  C    1.550855   2.384991   2.364698   3.257841   0.000000
     6  F    2.351246   3.145537   2.893259   3.788594   1.351266
     7  F    2.366660   2.609914   3.482371   4.244534   1.338327
     8  F    2.386759   3.396622   2.683291   3.613682   1.346699
     9  O    3.241441   3.344247   2.510475   1.522066   4.712409
    10  H    3.279149   3.018511   2.921312   2.008607   4.822214
    11  H    3.865726   4.030510   3.053225   2.134930   5.265264
    12  O    5.992633   5.513898   5.733915   4.858540   7.455699
    13  H    5.790869   5.511328   5.341396   4.447914   7.235944
    14  H    5.556166   4.998079   5.350497   4.454154   7.067345
    15  O    5.366939   5.477810   4.615501   3.812229   6.668289
    16  H    5.400653   5.525705   4.755318   4.084160   6.585498
    17  H    6.089195   6.305533   5.205984   4.424469   7.341808
    18  O    5.831686   5.915852   5.432981   4.977744   6.789564
    19  H    6.276506   6.180952   6.011599   5.506896   7.288670
    20  H    5.128151   5.228917   4.863479   4.541400   5.978891
    21  O    3.617356   2.772575   3.876866   3.241498   5.059387
    22  H    3.944523   3.110524   4.269994   3.703428   5.282443
    23  H    2.792646   1.835159   3.271963   2.831766   4.182004
    24  O    5.272398   4.633529   5.483317   4.943598   6.447002
    25  H    5.544841   4.956456   5.570005   4.884266   6.854185
    26  H    6.036909   5.290326   6.356274   5.842692   7.152405
    27  O    4.041702   3.961915   4.219106   4.107236   4.756681
    28  H    4.407282   4.303179   4.771962   4.811364   4.856575
    29  H    4.221516   3.871927   4.478360   4.210598   5.133518
                    6          7          8          9         10
     6  F    0.000000
     7  F    2.197144   0.000000
     8  F    2.201562   2.190832   0.000000
     9  O    5.244993   5.565198   5.081747   0.000000
    10  H    5.442772   5.467702   5.352047   0.981733   0.000000
    11  H    5.917181   6.113830   5.427638   0.979387   1.559648
    12  O    8.308675   7.847066   7.807346   3.615856   3.060969
    13  H    8.072868   7.767783   7.458120   3.163986   2.864536
    14  H    7.818294   7.466228   7.561908   3.184078   2.498478
    15  O    7.486636   7.413178   6.610564   2.776768   3.026471
    16  H    7.537059   7.237379   6.405433   3.329182   3.495852
    17  H    8.091110   8.174509   7.192277   3.397414   3.800842
    18  O    7.927634   7.221232   6.457536   4.574506   4.585687
    19  H    8.460964   7.592370   7.071300   4.983148   4.817088
    20  H    7.173642   6.336400   5.632143   4.408971   4.385385
    21  O    5.809773   5.273191   5.804412   2.731296   1.772193
    22  H    6.206877   5.362888   5.900957   3.257723   2.365801
    23  H    4.899944   4.363765   5.039190   2.796923   1.998578
    24  O    7.564704   6.447086   6.759037   4.413529   3.716518
    25  H    7.887638   7.009683   7.175287   4.065718   3.386465
    26  H    8.278675   7.011041   7.511832   5.310903   4.552992
    27  O    6.048241   4.836158   4.606009   4.361689   4.126128
    28  H    6.197544   4.711685   4.653048   5.225128   4.961004
    29  H    6.380375   5.139396   5.213419   4.217728   3.780546
                   11         12         13         14         15
    11  H    0.000000
    12  O    3.232796   0.000000
    13  H    2.569778   0.983968   0.000000
    14  H    3.054090   0.964372   1.552180   0.000000
    15  O    1.823396   2.755787   1.805089   3.129579   0.000000
    16  H    2.419288   3.055480   2.234129   3.577928   0.993743
    17  H    2.439219   3.447689   2.464689   3.853038   0.965516
    18  O    3.801763   3.898368   3.370601   4.546477   2.656393
    19  H    4.259721   3.575943   3.253085   4.321872   3.063862
    20  H    3.784208   4.210075   3.775719   4.714010   3.093523
    21  O    3.174904   3.051272   3.377217   2.406239   4.171849
    22  H    3.469377   2.845431   3.248276   2.473013   4.105501
    23  H    3.416347   3.963110   4.172501   3.341857   4.668533
    24  O    4.198938   2.655618   3.082954   2.938596   3.995036
    25  H    3.763418   1.681861   2.193765   2.100405   3.397089
    26  H    5.128831   3.177959   3.773164   3.472657   4.859063
    27  O    4.111526   4.613334   4.452331   4.843246   4.149640
    28  H    5.039954   5.450141   5.362105   5.672414   5.102818
    29  H    4.014031   3.919061   3.937800   4.130365   4.039570
                   16         17         18         19         20
    16  H    0.000000
    17  H    1.573144   0.000000
    18  O    1.670700   3.135145   0.000000
    19  H    2.184455   3.607225   0.963977   0.000000
    20  H    2.176283   3.711332   0.980138   1.522454   0.000000
    21  O    4.393208   5.073435   5.030537   4.971616   4.707397
    22  H    4.122151   5.055789   4.467201   4.289684   4.113640
    23  H    4.840808   5.561187   5.401680   5.453577   4.928364
    24  O    3.653095   4.900347   3.413707   2.895549   3.204746
    25  H    3.225913   4.261222   3.355949   2.845737   3.393561
    26  H    4.506245   5.731221   4.122819   3.453750   3.950152
    27  O    3.476290   4.962517   2.713127   2.883680   1.796829
    28  H    4.391604   5.896942   3.430433   3.522777   2.500369
    29  H    3.467066   4.932606   2.868983   2.766993   2.164893
                   21         22         23         24         25
    21  O    0.000000
    22  H    0.979242   0.000000
    23  H    0.978175   1.572444   0.000000
    24  O    2.846061   1.920733   3.432602   0.000000
    25  H    2.772992   2.056833   3.553404   0.992692   0.000000
    26  H    3.447161   2.515935   4.042687   0.965967   1.584544
    27  O    3.970009   3.313244   3.932649   2.794730   3.401159
    28  H    4.619041   3.917751   4.481764   3.333583   4.093133
    29  H    3.312284   2.522402   3.432791   1.845861   2.548684
                   26         27         28         29
    26  H    0.000000
    27  O    3.478894   0.000000
    28  H    3.826177   0.964343   0.000000
    29  H    2.529092   0.983755   1.573168   0.000000
 Stoichiometry    C2H15F3O9
 Framework group  C1[X(C2H15F3O9)]
 Deg. of freedom    81
 Full point group                 C1      NOp   1
 Largest Abelian subgroup         C1      NOp   1
 Largest concise Abelian subgroup C1      NOp   1
                         Standard orientation:                         
 ---------------------------------------------------------------------
 Center     Atomic      Atomic             Coordinates (Angstroms)
 Number     Number       Type             X           Y           Z
 ---------------------------------------------------------------------
      1          6           0        1.975926   -0.496663    0.000260
      2          8           0        1.516385   -0.785426    1.094862
      3          8           0        1.511211   -0.754465   -1.172496
      4          1           0        0.619783   -1.181172   -1.144293
      5          6           0        3.334466    0.249638   -0.050304
      6          9           0        4.291524   -0.645709   -0.379413
      7          9           0        3.607063    0.775894    1.149640
      8          9           0        3.304928    1.231089   -0.971977
      9          8           0       -0.770095   -1.801266   -1.124160
     10          1           0       -1.018998   -1.820537   -0.174699
     11          1           0       -1.470901   -1.278562   -1.565579
     12          8           0       -3.946896   -1.251074    0.512801
     13          1           0       -3.770133   -1.067043   -0.437505
     14          1           0       -3.332193   -1.951697    0.760351
     15          8           0       -3.026087   -0.404556   -1.942781
     16          1           0       -3.017946    0.571588   -1.756762
     17          1           0       -3.423150   -0.519259   -2.815367
     18          8           0       -3.083742    2.144344   -1.196987
     19          1           0       -3.681682    2.184837   -0.441951
     20          1           0       -2.211734    2.352800   -0.800986
     21          8           0       -1.103075   -1.556408    1.575682
     22          1           0       -1.498510   -0.705559    1.856041
     23          1           0       -0.132823   -1.432174    1.574067
     24          8           0       -2.797361    0.709092    1.887074
     25          1           0       -3.359768    0.046277    1.407685
     26          1           0       -3.221741    0.904451    2.732550
     27          8           0       -0.947570    2.253956    0.472088
     28          1           0       -0.548978    2.987127    0.955351
     29          1           0       -1.447364    1.706049    1.118446
 ---------------------------------------------------------------------
 Rotational constants (GHZ):           0.7031502           0.2306582           0.2244097
 Standard basis: 6-31++G(d,p) (6D, 7F)
 There are   356 symmetry adapted cartesian basis functions of A   symmetry.
 There are   356 symmetry adapted basis functions of A   symmetry.
   356 basis functions,   568 primitive gaussians,   356 cartesian basis functions
    63 alpha electrons       63 beta electrons
       nuclear repulsion energy      1123.7538319499 Hartrees.
 NAtoms=   29 NActive=   29 NUniq=   29 SFac= 1.00D+00 NAtFMM=   60 NAOKFM=F Big=F
 Integral buffers will be    131072 words long.
 Raffenetti 2 integral format.
 Two-electron integral symmetry is turned on.
 Nuclear repulsion after empirical dispersion term =     1123.7374388628 Hartrees.
 One-electron integrals computed using PRISM.
 NBasis=   356 RedAO= T EigKep=  4.08D-05  NBF=   356
 NBsUse=   356 1.00D-06 EigRej= -1.00D+00 NBFU=   356
 Initial guess from the checkpoint file:  "/local_scratch/slurm.6305471/Gau-188947.chk"
 B after Tr=     0.000000    0.000000    0.000000
         Rot=    0.993591    0.105990    0.007038   -0.038636 Ang=  12.98 deg.
 ExpMin= 3.60D-02 ExpMax= 7.00D+03 ExpMxC= 1.05D+03 IAcc=3 IRadAn=         5 AccDes= 0.00D+00
 Harris functional with IExCor= 4639 and IRadAn=       5 diagonalized for initial guess.
 HarFok:  IExCor= 4639 AccDes= 0.00D+00 IRadAn=         5 IDoV= 1 UseB2=F ITyADJ=14
 ICtDFT=  3500011 ScaDFX=  1.000000  1.000000  1.000000  1.000000
 FoFCou: FMM=F IPFlag=           0 FMFlag=      100000 FMFlg1=           0
         NFxFlg=           0 DoJE=T BraDBF=F KetDBF=T FulRan=T
         wScrn=  0.000000 ICntrl=       500 IOpCl=  0 I1Cent=   200000004 NGrid=           0
         NMat0=    1 NMatS0=      1 NMatT0=    0 NMatD0=    1 NMtDS0=    0 NMtDT0=    0
 Petite list used in FoFCou.
 Requested convergence on RMS density matrix=1.00D-10 within 128 cycles.
 Requested convergence on MAX density matrix=1.00D-08.
 Requested convergence on             energy=1.00D-08.
 No special actions if energy rises.
 SCF Done:  E(RwB97XD) =  -1061.66614025     A.U. after   17 cycles
            NFock= 17  Conv=0.43D-10     -V/T= 2.0084
 Calling FoFJK, ICntrl=      2127 FMM=F ISym2X=0 I1Cent= 0 IOpClX= 0 NMat=1 NMatS=1 NMatT=0.
 ***** Axes restored to original set *****
 -------------------------------------------------------------------
 Center     Atomic                   Forces (Hartrees/Bohr)
 Number     Number              X              Y              Z
 -------------------------------------------------------------------
      1        6          -0.009757648   -0.014760874    0.006846558
      2        8           0.003740559    0.007747932   -0.005236758
      3        8          -0.016857761    0.001753913   -0.020018559
      4        1           0.019828326    0.003686565    0.016671040
      5        6           0.007886072    0.002851926    0.005357539
      6        9           0.001391871   -0.008117362   -0.006977654
      7        9          -0.000539310    0.009246916   -0.005898586
      8        9          -0.009072967   -0.001383828    0.005726637
      9        8           0.005466209   -0.001699115    0.000402569
     10        1           0.001396066    0.000477239   -0.000649088
     11        1          -0.003850172    0.000828797    0.002318147
     12        8           0.000841948    0.002726498   -0.004929568
     13        1          -0.001604100   -0.003585448    0.004341412
     14        1          -0.000195482    0.000855060    0.001428721
     15        8           0.005252159    0.002924038   -0.002986354
     16        1           0.000284013    0.000542876    0.000665156
     17        1          -0.003552486   -0.002872739    0.001538322
     18        8          -0.001515350   -0.001366039    0.001235771
     19        1           0.001424796    0.001272944   -0.001283627
     20        1           0.000145218    0.000042496    0.000113966
     21        8           0.001785050   -0.004126169   -0.002117404
     22        1          -0.006300802    0.007478601    0.002953150
     23        1           0.003552445   -0.004145195    0.000933783
     24        8           0.000246845   -0.006087055    0.002075266
     25        1           0.000686687   -0.000068384   -0.000362773
     26        1          -0.000444080    0.005653959   -0.002006908
     27        8          -0.000999459   -0.004484066    0.006215707
     28        1           0.001615944    0.003664558    0.002816184
     29        1          -0.000854592    0.000941956   -0.009172648
 -------------------------------------------------------------------
 Cartesian Forces:  Max     0.020018559 RMS     0.005774239

 GradGradGradGradGradGradGradGradGradGradGradGradGradGradGradGradGradGrad
 Berny optimization.
 Using GEDIIS/GDIIS optimizer.
 FormGI is forming the generalized inverse of G from B-inverse, IUseBI=4.
 Internal  Forces:  Max     0.028490041 RMS     0.003829029
 Search for a local minimum.
 Step number   3 out of a maximum of  174
 All quantities printed in internal units (Hartrees-Bohrs-Radians)
 Mixed Optimization -- RFO/linear search
 Update second derivatives using D2CorX and points    2    3
 DE= -9.21D-04 DEPred=-1.08D-02 R= 8.54D-02
 Trust test= 8.54D-02 RLast= 7.08D-01 DXMaxT set to 2.52D-01
 ITU= -1  1  0
 Use linear search instead of GDIIS.
 Linear search step of   0.254 exceeds DXMaxT=   0.252 but not scaled.
 Quartic linear search produced a step of -0.48418.
 Iteration  1 RMS(Cart)=  0.15902213 RMS(Int)=  0.00405707
 Iteration  2 RMS(Cart)=  0.00658582 RMS(Int)=  0.00043291
 Iteration  3 RMS(Cart)=  0.00001253 RMS(Int)=  0.00043284
 Iteration  4 RMS(Cart)=  0.00000001 RMS(Int)=  0.00043284
 Variable       Old X    -DE/DX   Delta X   Delta X   Delta X     New X
                                 (Linear)    (Quad)   (Total)
    R1        2.30881  -0.00686  -0.00997   0.00000  -0.00956   2.29925
    R2        2.43311   0.00749   0.00862   0.00000   0.00887   2.44199
    R3        2.93069   0.00128  -0.00118   0.00000  -0.00118   2.92951
    R4        3.46795   0.00261  -0.04250   0.00000  -0.04221   3.42574
    R5        1.86836   0.02849   0.06098   0.00000   0.06077   1.92914
    R6        2.87629   0.00245  -0.03838   0.00000  -0.03859   2.83770
    R7        2.55352  -0.00796  -0.01683   0.00000  -0.01683   2.53669
    R8        2.52907  -0.00845  -0.00665   0.00000  -0.00665   2.52243
    R9        2.54489  -0.00886  -0.01161   0.00000  -0.01161   2.53329
   R10        1.85521  -0.00119   0.00447   0.00000   0.00400   1.85920
   R11        1.85077  -0.00431  -0.00295   0.00000  -0.00287   1.84790
   R12        3.34896   0.00014  -0.04154   0.00000  -0.04202   3.30694
   R13        3.44572   0.00020  -0.06322   0.00000  -0.06312   3.38260
   R14        1.85943  -0.00487  -0.00506   0.00000  -0.00490   1.85453
   R15        1.82240   0.00117   0.00196   0.00000   0.00196   1.82435
   R16        3.17826   0.00042  -0.02677   0.00000  -0.02654   3.15172
   R17        3.41112   0.00073  -0.05626   0.00000  -0.05615   3.35497
   R18        1.87790  -0.00101   0.00276   0.00000   0.00276   1.88067
   R19        1.82456  -0.00478  -0.00694   0.00000  -0.00694   1.81762
   R20        3.15717  -0.00016  -0.02460   0.00000  -0.02460   3.13257
   R21        1.82165  -0.00129  -0.00120   0.00000  -0.00120   1.82045
   R22        1.85219   0.00016   0.00131   0.00000   0.00120   1.85340
   R23        3.39552   0.00037  -0.01907   0.00000  -0.01921   3.37631
   R24        1.85050  -0.00917  -0.01125   0.00000  -0.01144   1.83906
   R25        1.84848  -0.00179  -0.00381   0.00000  -0.00360   1.84488
   R26        3.62966   0.00097  -0.11379   0.00000  -0.11395   3.51571
   R27        1.87592   0.00066   0.00519   0.00000   0.00539   1.88131
   R28        1.82541  -0.00597  -0.00875   0.00000  -0.00875   1.81666
   R29        3.48817   0.00014  -0.04196   0.00000  -0.04197   3.44620
   R30        1.82234  -0.00484  -0.00692   0.00000  -0.00692   1.81542
   R31        1.85903  -0.00887  -0.01425   0.00000  -0.01431   1.84472
    A1        2.25617  -0.00277  -0.00388   0.00000  -0.00349   2.25268
    A2        2.06284   0.00611   0.02330   0.00000   0.02318   2.08602
    A3        1.96365  -0.00333  -0.01917   0.00000  -0.01929   1.94437
    A4        2.28532   0.00480   0.00127   0.00000   0.00182   2.28714
    A5        1.96693   0.00010   0.01406   0.00000   0.01374   1.98067
    A6        1.88549   0.00979   0.03261   0.00000   0.03290   1.91839
    A7        1.91603   0.00903   0.01572   0.00000   0.01592   1.93195
    A8        1.93243   0.00722   0.00818   0.00000   0.00830   1.94073
    A9        1.91204  -0.00893  -0.01981   0.00000  -0.01947   1.89257
   A10        1.90894  -0.00869  -0.01832   0.00000  -0.01811   1.89083
   A11        1.90871  -0.00845  -0.02065   0.00000  -0.02061   1.88810
   A12        1.82586  -0.00195  -0.02589   0.00000  -0.02558   1.80027
   A13        2.01531   0.00089  -0.04529   0.00000  -0.04413   1.97118
   A14        1.83895   0.00050  -0.00797   0.00000  -0.00656   1.83239
   A15        2.85552  -0.00042   0.02165   0.00000   0.02113   2.87665
   A16        1.84345   0.00037  -0.00430   0.00000  -0.00361   1.83983
   A17        1.88272   0.00049  -0.04677   0.00000  -0.04664   1.83609
   A18        1.77349  -0.00004  -0.01190   0.00000  -0.01161   1.76189
   A19        1.57393  -0.00082   0.03431   0.00000   0.03370   1.60763
   A20        2.00990  -0.00102  -0.03118   0.00000  -0.03071   1.97919
   A21        2.07232   0.00065   0.00805   0.00000   0.00825   2.08057
   A22        1.78011   0.00004  -0.00131   0.00000  -0.00142   1.77869
   A23        2.14186   0.00053  -0.01076   0.00000  -0.01031   2.13155
   A24        1.86423   0.00034  -0.00118   0.00000  -0.00119   1.86304
   A25        1.90329   0.00045  -0.02384   0.00000  -0.02317   1.88012
   A26        1.87606  -0.00070  -0.04145   0.00000  -0.04122   1.83484
   A27        1.79924   0.00071  -0.00041   0.00000   0.00056   1.79980
   A28        2.69170   0.00016   0.00113   0.00000   0.00133   2.69303
   A29        2.01688  -0.00065  -0.02488   0.00000  -0.02480   1.99208
   A30        1.54103   0.00319   0.01014   0.00000   0.01023   1.55126
   A31        1.86572  -0.00302  -0.02679   0.00000  -0.02664   1.83908
   A32        2.73291  -0.00011   0.07973   0.00000   0.07908   2.81199
   A33        2.78355   0.00201  -0.02310   0.00000  -0.02332   2.76023
   A34        1.45408   0.00072  -0.00064   0.00000  -0.00068   1.45340
   A35        2.04900  -0.00016   0.02381   0.00000   0.02384   2.07284
   A36        1.46711  -0.00061  -0.05253   0.00000  -0.05262   1.41449
   A37        1.88474  -0.00032  -0.00448   0.00000  -0.00407   1.88068
   A38        2.18204  -0.00062  -0.00214   0.00000  -0.00152   2.18052
   A39        2.18529   0.00091   0.01487   0.00000   0.01463   2.19992
   A40        2.21935   0.00025   0.00368   0.00000   0.00386   2.22321
   A41        1.70996   0.00023  -0.02898   0.00000  -0.02898   1.68098
   A42        1.87987  -0.00052  -0.00358   0.00000  -0.00374   1.87613
   A43        2.81138   0.00014   0.01143   0.00000   0.01176   2.82313
   A44        3.11449   0.00003  -0.01455   0.00000  -0.01439   3.10010
   A45        2.88299  -0.00118   0.02637   0.00000   0.02669   2.90968
   A46        2.87153   0.00000   0.01576   0.00000   0.01502   2.88655
   A47        3.12930  -0.00139  -0.00736   0.00000  -0.00695   3.12235
   A48        2.91281  -0.00044   0.00028   0.00000   0.00015   2.91296
   A49        3.12554   0.00373   0.02316   0.00000   0.02401   3.14955
   A50        3.07127   0.00067  -0.01803   0.00000  -0.01757   3.05370
   A51        3.32080   0.00064  -0.03216   0.00000  -0.03241   3.28839
   A52        3.30309  -0.00030  -0.00913   0.00000  -0.01010   3.29298
   A53        3.23373   0.00086   0.01734   0.00000   0.01682   3.25054
    D1       -0.21118  -0.00002  -0.02618   0.00000  -0.02633  -0.23751
    D2        2.96791  -0.00007  -0.04557   0.00000  -0.04557   2.92233
    D3        0.09634  -0.00080  -0.00349   0.00000  -0.00370   0.09264
    D4       -3.08102  -0.00058   0.01496   0.00000   0.01501  -3.06601
    D5        1.78942   0.00018   0.06912   0.00000   0.06905   1.85847
    D6       -0.29469  -0.00006   0.06281   0.00000   0.06292  -0.23178
    D7       -2.40383  -0.00008   0.07290   0.00000   0.07281  -2.33103
    D8       -1.32075   0.00017   0.05288   0.00000   0.05285  -1.26790
    D9        2.87832  -0.00008   0.04657   0.00000   0.04672   2.92504
   D10        0.76918  -0.00010   0.05666   0.00000   0.05661   0.82579
   D11       -0.66004   0.00079   0.01072   0.00000   0.01060  -0.64944
   D12        0.05685   0.00049   0.00710   0.00000   0.00787   0.06472
   D13        2.06637  -0.00022  -0.04041   0.00000  -0.04131   2.02506
   D14        1.55154  -0.00072  -0.04794   0.00000  -0.04779   1.50375
   D15       -0.29305   0.00143  -0.02729   0.00000  -0.02754  -0.32059
   D16       -0.52326  -0.00091   0.01132   0.00000   0.01161  -0.51165
   D17       -2.36785   0.00124   0.03197   0.00000   0.03186  -2.33599
   D18       -2.29231   0.00136   0.05389   0.00000   0.05547  -2.23684
   D19       -0.28730  -0.00023  -0.00154   0.00000  -0.00079  -0.28809
   D20       -0.13050   0.00045   0.01300   0.00000   0.01329  -0.11721
   D21        1.67344  -0.00002   0.02256   0.00000   0.02354   1.69698
   D22       -2.36771   0.00008  -0.00340   0.00000  -0.00225  -2.36996
   D23       -0.27377  -0.00125  -0.00725   0.00000  -0.00738  -0.28115
   D24       -2.28154  -0.00015   0.01861   0.00000   0.01857  -2.26297
   D25        1.91904  -0.00066   0.02660   0.00000   0.02688   1.94592
   D26        1.53806  -0.00115  -0.02804   0.00000  -0.02817   1.50989
   D27       -0.46971  -0.00005  -0.00217   0.00000  -0.00222  -0.47193
   D28       -2.55231  -0.00057   0.00582   0.00000   0.00609  -2.54623
   D29       -1.65111  -0.00019   0.03129   0.00000   0.03182  -1.61929
   D30        2.64809  -0.00010   0.00691   0.00000   0.00741   2.65550
   D31       -0.36268  -0.00057  -0.03453   0.00000  -0.03428  -0.39695
   D32        0.24671   0.00023   0.01294   0.00000   0.01283   0.25954
   D33       -1.73727   0.00032  -0.01145   0.00000  -0.01159  -1.74886
   D34        1.53515  -0.00016  -0.05289   0.00000  -0.05327   1.48188
   D35       -1.88788  -0.00052   0.00510   0.00000   0.00509  -1.88279
   D36        0.02513   0.00011  -0.01893   0.00000  -0.01936   0.00577
   D37       -0.26274  -0.00158   0.03963   0.00000   0.03975  -0.22299
   D38        1.65027  -0.00095   0.01559   0.00000   0.01530   1.66557
   D39        1.98287  -0.00049   0.02923   0.00000   0.02986   2.01273
   D40       -2.38731   0.00014   0.00520   0.00000   0.00541  -2.38190
   D41       -1.29551  -0.00030   0.01009   0.00000   0.00966  -1.28585
   D42        0.71383   0.00025  -0.03135   0.00000  -0.03171   0.68212
   D43       -2.14405   0.00008   0.00621   0.00000   0.00601  -2.13804
   D44       -0.05938  -0.00029  -0.02343   0.00000  -0.02408  -0.08346
   D45        0.84448  -0.00092   0.00657   0.00000   0.00599   0.85047
   D46        2.52630   0.00100  -0.00262   0.00000  -0.00388   2.52242
   D47        0.89119   0.00069   0.02958   0.00000   0.02945   0.92064
   D48       -1.13749   0.00069   0.05536   0.00000   0.05520  -1.08229
   D49        0.24649  -0.00004   0.01909   0.00000   0.01812   0.26461
   D50        2.11093  -0.00004   0.01459   0.00000   0.01404   2.12498
   D51       -1.95925   0.00062   0.00704   0.00000   0.00667  -1.95258
   D52        2.06842   0.00055  -0.00097   0.00000  -0.00083   2.06759
   D53        0.71523  -0.00005   0.03926   0.00000   0.03912   0.75435
   D54       -2.12863   0.00014  -0.00686   0.00000  -0.00658  -2.13521
   D55        0.02213   0.00069   0.02551   0.00000   0.02579   0.04792
   D56        2.34752   0.00085   0.01282   0.00000   0.01257   2.36009
         Item               Value     Threshold  Converged?
 Maximum Force            0.028490     0.000015     NO 
 RMS     Force            0.003829     0.000010     NO 
 Maximum Displacement     0.585551     0.000060     NO 
 RMS     Displacement     0.160456     0.000040     NO 
 Predicted change in Energy=-1.414194D-03
 GradGradGradGradGradGradGradGradGradGradGradGradGradGradGradGradGradGrad

                          Input orientation:                          
 ---------------------------------------------------------------------
 Center     Atomic      Atomic             Coordinates (Angstroms)
 Number     Number       Type             X           Y           Z
 ---------------------------------------------------------------------
      1          6           0       -1.701685    0.323364   -0.461905
      2          8           0       -1.730400   -0.416571    0.503523
      3          8           0       -0.907239    1.312804   -0.706361
      4          1           0       -0.165267    1.419574   -0.013379
      5          6           0       -2.741442    0.138927   -1.596850
      6          9           0       -3.652926    1.123088   -1.546310
      7          9           0       -3.374425   -1.029530   -1.471311
      8          9           0       -2.154376    0.169268   -2.801643
      9          8           0        0.957681    1.529675    0.977482
     10          1           0        0.819012    0.749404    1.560495
     11          1           0        1.837330    1.390493    0.573657
     12          8           0        3.402589   -0.816472    2.367139
     13          1           0        3.576135   -0.145834    1.671998
     14          1           0        2.661989   -0.468984    2.879754
     15          8           0        3.490789    0.823987    0.187370
     16          1           0        3.513445    0.122259   -0.517965
     17          1           0        4.166409    1.469109   -0.041760
     18          8           0        3.515018   -1.210242   -1.504045
     19          1           0        3.767955   -1.970531   -0.969247
     20          1           0        2.570228   -1.382481   -1.703109
     21          8           0        0.345311   -0.783615    2.258929
     22          1           0        0.754686   -1.557784    1.834459
     23          1           0       -0.527629   -0.686253    1.832785
     24          8           0        2.034807   -2.693663    1.104883
     25          1           0        2.670301   -2.088252    1.574707
     26          1           0        2.138546   -3.573768    1.477472
     27          8           0        0.917238   -1.935718   -1.311026
     28          1           0        0.405528   -2.611134   -1.763657
     29          1           0        1.125906   -2.273945   -0.419400
 ---------------------------------------------------------------------
                    Distance matrix (angstroms):
                    1          2          3          4          5
     1  C    0.000000
     2  O    1.216709   0.000000
     3  O    1.292243   2.265425   0.000000
     4  H    1.939956   2.467439   1.020855   0.000000
     5  C    1.550229   2.396320   2.352713   3.283917   0.000000
     6  F    2.371252   3.204446   2.877552   3.821197   1.342361
     7  F    2.376401   2.641686   3.486930   4.292128   1.334810
     8  F    2.388106   3.383354   2.693183   3.646126   1.340557
     9  O    3.255648   3.352356   2.521961   1.501646   4.716447
    10  H    3.259682   2.996029   2.904479   1.973579   4.797744
    11  H    3.838721   3.999887   3.029380   2.087068   5.219451
    12  O    5.946119   5.475450   5.705684   4.836979   7.373948
    13  H    5.712186   5.440399   5.280612   4.391935   7.118864
    14  H    5.553030   4.994226   5.364175   4.464330   7.043195
    15  O    5.256802   5.375849   4.514460   3.709687   6.518700
    16  H    5.219307   5.369515   4.582068   3.933264   6.347274
    17  H    5.993645   6.214940   5.119378   4.332053   7.204588
    18  O    5.536424   5.672270   5.153486   4.762617   6.400949
    19  H    5.952840   5.900487   5.718989   5.279842   6.871385
    20  H    4.764423   4.929260   4.511191   4.264930   5.526283
    21  O    3.580298   2.743127   3.841457   3.205950   5.024555
    22  H    3.853020   3.041284   4.178281   3.622910   5.184170
    23  H    2.768273   1.812822   3.253858   2.823851   4.164647
    24  O    5.051599   4.441122   5.290370   4.796828   6.175393
    25  H    5.392397   4.827849   5.437761   4.781977   6.656279
    26  H    5.804843   5.087752   6.158289   5.697689   6.859288
    27  O    3.561350   3.551110   3.774550   3.756819   4.215659
    28  H    3.840076   3.810302   4.270658   4.431240   4.182592
    29  H    3.839673   3.529888   4.132891   3.933708   4.707941
                    6          7          8          9         10
     6  F    0.000000
     7  F    2.171854   0.000000
     8  F    2.175152   2.166892   0.000000
     9  O    5.271863   5.595825   5.081082   0.000000
    10  H    5.458032   5.471871   5.310918   0.983847   0.000000
    11  H    5.891407   6.099246   5.368218   0.977869   1.556218
    12  O    8.298028   7.791470   7.652964   3.662393   3.126901
    13  H    8.014175   7.679297   7.276779   3.185276   2.900967
    14  H    7.874191   7.462189   7.475494   3.243137   2.573222
    15  O    7.357159   7.301912   6.421118   2.745707   3.004901
    16  H    7.308628   7.048280   6.110777   3.278584   3.460243
    17  H    7.970283   8.071616   7.018466   3.367262   3.780246
    18  O    7.538278   6.891890   5.977360   4.495007   4.527700
    19  H    8.060580   7.221575   6.558233   4.892732   4.742774
    20  H    6.710447   5.959631   5.092797   4.273935   4.273500
    21  O    5.839628   5.273670   5.724143   2.714482   1.749957
    22  H    6.167959   5.315706   5.739233   3.210610   2.324287
    23  H    4.945653   4.374830   4.985594   2.801433   1.987133
    24  O    7.344843   6.218192   6.403637   4.360391   3.679736
    25  H    7.748332   6.851119   6.893936   4.047115   3.388180
    26  H    8.046420   6.749913   7.123926   5.262087   4.520828
    27  O    5.504367   4.389219   4.010950   4.153053   3.932577
    28  H    5.519303   4.107917   3.919331   4.996500   4.744910
    29  H    5.970510   4.786237   4.733352   4.055502   3.626956
                   11         12         13         14         15
    11  H    0.000000
    12  O    3.246122   0.000000
    13  H    2.567118   0.981374   0.000000
    14  H    3.075028   0.965407   1.548794   0.000000
    15  O    1.789993   2.729519   1.775375   3.099615   0.000000
    16  H    2.368422   3.036006   2.207202   3.552329   0.995205
    17  H    2.410296   3.407359   2.427639   3.815066   0.961845
    18  O    3.727641   3.892783   3.350217   4.527120   2.645668
    19  H    4.171852   3.549199   3.215974   4.276986   3.037089
    20  H    3.661992   4.192864   3.732625   4.673920   3.047924
    21  O    3.129378   3.059368   3.345067   2.418969   4.095091
    22  H    3.384387   2.800836   3.159204   2.432268   3.983967
    23  H    3.389883   3.968514   4.142316   3.364077   4.597380
    24  O    4.123291   2.643476   3.031295   2.914228   3.916066
    25  H    3.714513   1.667818   2.145458   2.079722   3.328519
    26  H    5.054850   3.161012   3.722262   3.446748   4.778407
    27  O    3.932211   4.578054   4.378567   4.770545   4.060089
    28  H    4.850373   5.409867   5.285279   5.589426   5.012524
    29  H    3.862692   3.882308   3.860884   4.062247   3.944366
                   16         17         18         19         20
    16  H    0.000000
    17  H    1.570713   0.000000
    18  O    1.657684   3.121140   0.000000
    19  H    2.155968   3.584706   0.963340   0.000000
    20  H    2.135056   3.665984   0.980776   1.522795   0.000000
    21  O    4.309155   4.996871   4.938524   4.852255   4.583299
    22  H    3.995897   4.931747   4.345782   4.136534   3.980114
    23  H    4.744471   5.494861   5.268016   5.287040   4.752262
    24  O    3.570633   4.815308   3.346351   2.797988   3.144947
    25  H    3.158564   4.184032   3.311067   2.773158   3.354431
    26  H    4.419585   5.643661   4.046032   3.348399   3.886410
    27  O    3.406539   4.874525   2.704077   2.871343   1.786666
    28  H    4.322306   5.810124   3.420354   3.513883   2.489815
    29  H    3.384058   4.837119   2.831214   2.715661   2.128070
                   21         22         23         24         25
    21  O    0.000000
    22  H    0.973190   0.000000
    23  H    0.976270   1.550452   0.000000
    24  O    2.799018   1.860434   3.335509   0.000000
    25  H    2.752420   2.004607   3.501280   0.995545   0.000000
    26  H    3.407539   2.471175   3.946199   0.961337   1.580815
    27  O    3.794604   3.172276   3.678635   2.767681   3.379934
    28  H    4.418670   3.765355   4.184536   3.299982   4.067834
    29  H    3.162887   2.393861   3.213609   1.823651   2.529051
                   26         27         28         29
    26  H    0.000000
    27  O    3.456953   0.000000
    28  H    3.799333   0.960681   0.000000
    29  H    2.512589   0.976185   1.561943   0.000000
 Stoichiometry    C2H15F3O9
 Framework group  C1[X(C2H15F3O9)]
 Deg. of freedom    81
 Full point group                 C1      NOp   1
 Largest Abelian subgroup         C1      NOp   1
 Largest concise Abelian subgroup C1      NOp   1
                         Standard orientation:                         
 ---------------------------------------------------------------------
 Center     Atomic      Atomic             Coordinates (Angstroms)
 Number     Number       Type             X           Y           Z
 ---------------------------------------------------------------------
      1          6           0        1.872639   -0.565624   -0.029261
      2          8           0        1.410463   -0.965052    1.022989
      3          8           0        1.408033   -0.703071   -1.227235
      4          1           0        0.489327   -1.147062   -1.258816
      5          6           0        3.215853    0.208319   -0.028731
      6          9           0        4.193310   -0.571880   -0.516376
      7          9           0        3.547912    0.575909    1.210758
      8          9           0        3.139691    1.311856   -0.786029
      9          8           0       -0.887986   -1.744561   -1.289538
     10          1           0       -1.112868   -1.837637   -0.336270
     11          1           0       -1.560789   -1.133050   -1.649563
     12          8           0       -4.034370   -1.048428    0.450803
     13          1           0       -3.817565   -0.797656   -0.472887
     14          1           0       -3.494010   -1.825946    0.639180
     15          8           0       -3.017239   -0.125012   -1.907803
     16          1           0       -2.890870    0.826616   -1.645372
     17          1           0       -3.437509   -0.120416   -2.772960
     18          8           0       -2.746127    2.336416   -0.976441
     19          1           0       -3.306215    2.365060   -0.193175
     20          1           0       -1.839636    2.365148   -0.603119
     21          8           0       -1.203105   -1.704706    1.406296
     22          1           0       -1.546964   -0.851163    1.723036
     23          1           0       -0.231067   -1.617269    1.430807
     24          8           0       -2.630249    0.649587    1.911334
     25          1           0       -3.283766    0.097140    1.402582
     26          1           0       -3.013601    0.838310    2.772493
     27          8           0       -0.574865    1.946854    0.587494
     28          1           0       -0.052400    2.551902    1.120276
     29          1           0       -1.157674    1.450678    1.193365
 ---------------------------------------------------------------------
 Rotational constants (GHZ):           0.7296521           0.2442958           0.2377056
 Standard basis: 6-31++G(d,p) (6D, 7F)
 There are   356 symmetry adapted cartesian basis functions of A   symmetry.
 There are   356 symmetry adapted basis functions of A   symmetry.
   356 basis functions,   568 primitive gaussians,   356 cartesian basis functions
    63 alpha electrons       63 beta electrons
       nuclear repulsion energy      1142.7086437538 Hartrees.
 NAtoms=   29 NActive=   29 NUniq=   29 SFac= 1.00D+00 NAtFMM=   60 NAOKFM=F Big=F
 Integral buffers will be    131072 words long.
 Raffenetti 2 integral format.
 Two-electron integral symmetry is turned on.
 Nuclear repulsion after empirical dispersion term =     1142.6912906825 Hartrees.
 One-electron integrals computed using PRISM.
 NBasis=   356 RedAO= T EigKep=  4.05D-05  NBF=   356
 NBsUse=   356 1.00D-06 EigRej= -1.00D+00 NBFU=   356
 Lowest energy guess from the checkpoint file:  "/local_scratch/slurm.6305471/Gau-188947.chk"
 B after Tr=     0.000000    0.000000   -0.000000
         Rot=    0.998054    0.058983    0.004307   -0.019743 Ang=   7.15 deg.
 B after Tr=     0.000000   -0.000000   -0.000000
         Rot=    0.998704   -0.047151   -0.002570    0.018999 Ang=  -5.84 deg.
 Requested convergence on RMS density matrix=1.00D-10 within 128 cycles.
 Requested convergence on MAX density matrix=1.00D-08.
 Requested convergence on             energy=1.00D-08.
 No special actions if energy rises.
 SCF Done:  E(RwB97XD) =  -1061.66794772     A.U. after   14 cycles
            NFock= 14  Conv=0.80D-10     -V/T= 2.0083
 Calling FoFJK, ICntrl=      2127 FMM=F ISym2X=0 I1Cent= 0 IOpClX= 0 NMat=1 NMatS=1 NMatT=0.
 ***** Axes restored to original set *****
 -------------------------------------------------------------------
 Center     Atomic                   Forces (Hartrees/Bohr)
 Number     Number              X              Y              Z
 -------------------------------------------------------------------
      1        6          -0.001343703   -0.003085123    0.000139551
      2        8          -0.000392124    0.001980504   -0.001248722
      3        8          -0.004575028    0.000402410   -0.005839775
      4        1           0.004376135    0.001240820    0.004757707
      5        6           0.001310766   -0.000457949    0.000776231
      6        9          -0.000216231   -0.000592336   -0.000829738
      7        9          -0.000157905    0.001361707   -0.000873500
      8        9          -0.001210692   -0.000034450    0.000543926
      9        8           0.000577501   -0.002172596   -0.000615064
     10        1           0.001782233    0.001241695   -0.000024628
     11        1          -0.001743891    0.001668962    0.001583684
     12        8          -0.001760721    0.000496063   -0.002640223
     13        1           0.000006207   -0.000685772    0.002935690
     14        1           0.000970967    0.000727163    0.001431998
     15        8           0.003432347   -0.000002966   -0.003214460
     16        1           0.000753725    0.000772515    0.000193803
     17        1          -0.000884966    0.000118790    0.000829438
     18        8          -0.002144639    0.000003852    0.001564254
     19        1           0.001590764   -0.000014100   -0.001191148
     20        1           0.000625553   -0.000511163   -0.000838652
     21        8           0.000260343   -0.000252494    0.000123825
     22        1          -0.003607704    0.001560572    0.002127575
     23        1           0.001395254   -0.002015966    0.001123998
     24        8           0.002670283   -0.001870422    0.000494610
     25        1           0.000225293   -0.000968644   -0.000390609
     26        1          -0.000422003    0.000949266    0.000009734
     27        8          -0.000569137    0.000108986    0.001662877
     28        1          -0.000083536    0.000965365    0.000385720
     29        1          -0.000865092   -0.000934689   -0.002978103
 -------------------------------------------------------------------
 Cartesian Forces:  Max     0.005839775 RMS     0.001719599

 GradGradGradGradGradGradGradGradGradGradGradGradGradGradGradGradGradGrad
 Berny optimization.
 Using GEDIIS/GDIIS optimizer.
 FormGI is forming the generalized inverse of G from B-inverse, IUseBI=4.
 Internal  Forces:  Max     0.007833260 RMS     0.001018939
 Search for a local minimum.
 Step number   4 out of a maximum of  174
 All quantities printed in internal units (Hartrees-Bohrs-Radians)
 Mixed Optimization -- RFO/linear search
 Update second derivatives using D2CorX and points    2    3    4
 ITU=  0 -1  1  0
 Use linear search instead of GDIIS.
     Eigenvalues ---   -0.00565  -0.00030   0.00008   0.00024   0.00039
     Eigenvalues ---    0.00073   0.00084   0.00130   0.00215   0.00270
     Eigenvalues ---    0.00372   0.00487   0.00517   0.00596   0.00663
     Eigenvalues ---    0.00781   0.00789   0.00899   0.01061   0.01104
     Eigenvalues ---    0.01170   0.01248   0.01448   0.01478   0.01583
     Eigenvalues ---    0.01701   0.01721   0.01980   0.02139   0.02219
     Eigenvalues ---    0.02294   0.02450   0.02523   0.02654   0.02705
     Eigenvalues ---    0.02883   0.03059   0.03154   0.03284   0.03348
     Eigenvalues ---    0.03591   0.03762   0.03809   0.03908   0.04048
     Eigenvalues ---    0.05200   0.05500   0.05767   0.06012   0.06507
     Eigenvalues ---    0.06640   0.07183   0.08156   0.12125   0.14056
     Eigenvalues ---    0.18910   0.20801   0.22627   0.24545   0.25766
     Eigenvalues ---    0.30911   0.37304   0.39994   0.40867   0.41073
     Eigenvalues ---    0.42140   0.43077   0.46644   0.48339   0.48813
     Eigenvalues ---    0.49304   0.52717   0.53266   0.53958   0.54401
     Eigenvalues ---    0.55987   0.58707   0.59038   0.59461   0.59897
     Eigenvalues ---    0.88156
 RFO step:  Lambda=-6.06763963D-03 EMin=-5.65121475D-03
 I=     1 Eig=   -5.65D-03 Dot1= -7.28D-04
 I=     1 Stepn= -6.00D-01 RXN=   6.00D-01 EDone=F
 I=     2 Eig=   -2.99D-04 Dot1=  7.08D-05
 I=     2 Stepn=  3.00D-01 RXN=   6.71D-01 EDone=F
 Mixed    2 eigenvectors in step.  Raw Step.Grad=  7.99D-04.
 RFO eigenvector is Hessian eigenvector with negative curvature.
 Taking step of  6.00D-01 in eigenvector direction(s).  Step.Grad=  3.37D-05.
 Quartic linear search produced a step of -0.02077.
 Iteration  1 RMS(Cart)=  0.22440506 RMS(Int)=  0.01198927
 Iteration  2 RMS(Cart)=  0.02400192 RMS(Int)=  0.00095632
 Iteration  3 RMS(Cart)=  0.00029506 RMS(Int)=  0.00094393
 Iteration  4 RMS(Cart)=  0.00000015 RMS(Int)=  0.00094393
 Variable       Old X    -DE/DX   Delta X   Delta X   Delta X     New X
                                 (Linear)    (Quad)   (Total)
    R1        2.29925  -0.00045   0.00020   0.00576   0.00549   2.30473
    R2        2.44199   0.00166  -0.00018  -0.00742  -0.00746   2.43452
    R3        2.92951   0.00043   0.00002  -0.00012  -0.00010   2.92941
    R4        3.42574   0.00217   0.00088   0.00535   0.00540   3.43114
    R5        1.92914   0.00783  -0.00126   0.02845   0.02794   1.95708
    R6        2.83770   0.00130   0.00080  -0.06996  -0.06837   2.76933
    R7        2.53669  -0.00032   0.00035   0.00159   0.00194   2.53864
    R8        2.52243  -0.00120   0.00014   0.00465   0.00479   2.52722
    R9        2.53329  -0.00102   0.00024   0.00902   0.00927   2.54255
   R10        1.85920  -0.00025  -0.00008   0.00328   0.00393   1.86313
   R11        1.84790  -0.00088   0.00006   0.00423   0.00430   1.85220
   R12        3.30694   0.00116   0.00087  -0.00827  -0.00689   3.30005
   R13        3.38260   0.00154   0.00131  -0.01613  -0.01488   3.36772
   R14        1.85453  -0.00088   0.00010   0.00284   0.00277   1.85730
   R15        1.82435   0.00028  -0.00004  -0.00118  -0.00122   1.82314
   R16        3.15172   0.00089   0.00055  -0.00055   0.00009   3.15181
   R17        3.35497   0.00159   0.00117  -0.00842  -0.00744   3.34754
   R18        1.88067  -0.00028  -0.00006   0.00278   0.00258   1.88324
   R19        1.81762  -0.00074   0.00014   0.00196   0.00211   1.81973
   R20        3.13257   0.00045   0.00051  -0.00850  -0.00818   3.12439
   R21        1.82045  -0.00023   0.00003   0.00141   0.00143   1.82188
   R22        1.85340   0.00027  -0.00003  -0.00159  -0.00157   1.85183
   R23        3.37631   0.00080   0.00040   0.02590   0.02629   3.40260
   R24        1.83906  -0.00170   0.00024   0.00533   0.00569   1.84475
   R25        1.84488  -0.00002   0.00007   0.00279   0.00206   1.84694
   R26        3.51571   0.00233   0.00237   0.00850   0.01096   3.52667
   R27        1.88131   0.00021  -0.00011   0.00038   0.00034   1.88165
   R28        1.81666  -0.00091   0.00018   0.00248   0.00266   1.81933
   R29        3.44620   0.00162   0.00087   0.04707   0.04782   3.49402
   R30        1.81542  -0.00082   0.00014   0.00251   0.00265   1.81808
   R31        1.84472  -0.00106   0.00030   0.00213   0.00229   1.84701
    A1        2.25268  -0.00071   0.00007   0.00231  -0.00032   2.25235
    A2        2.08602   0.00104  -0.00048  -0.00390  -0.00306   2.08296
    A3        1.94437  -0.00034   0.00040   0.00175   0.00349   1.94785
    A4        2.28714   0.00146  -0.00004  -0.04150  -0.04623   2.24091
    A5        1.98067  -0.00046  -0.00029  -0.00042  -0.00302   1.97766
    A6        1.91839   0.00116  -0.00068   0.00617   0.00549   1.92388
    A7        1.93195   0.00144  -0.00033  -0.00064  -0.00100   1.93094
    A8        1.94073   0.00093  -0.00017  -0.01348  -0.01367   1.92706
    A9        1.89257  -0.00136   0.00040   0.00496   0.00535   1.89792
   A10        1.89083  -0.00123   0.00038   0.00373   0.00412   1.89495
   A11        1.88810  -0.00109   0.00043  -0.00031   0.00007   1.88817
   A12        1.80027   0.00011   0.00053  -0.00374  -0.00408   1.79619
   A13        1.97118  -0.00009   0.00092  -0.03634  -0.03583   1.93535
   A14        1.83239   0.00064   0.00014   0.00112   0.00116   1.83356
   A15        2.87665   0.00027  -0.00044   0.02551   0.02481   2.90146
   A16        1.83983   0.00035   0.00008   0.00234   0.00273   1.84256
   A17        1.83609   0.00144   0.00097  -0.02309  -0.02240   1.81368
   A18        1.76189   0.00026   0.00024   0.03230   0.03260   1.79449
   A19        1.60763  -0.00095  -0.00070   0.02292   0.02280   1.63043
   A20        1.97919  -0.00086   0.00064  -0.05883  -0.05888   1.92031
   A21        2.08057   0.00058  -0.00017   0.00920   0.00853   2.08910
   A22        1.77869   0.00046   0.00003   0.02286   0.02328   1.80197
   A23        2.13155   0.00029   0.00021   0.00126   0.00126   2.13281
   A24        1.86304   0.00029   0.00002   0.00074   0.00022   1.86326
   A25        1.88012   0.00097   0.00048  -0.00664  -0.00643   1.87370
   A26        1.83484   0.00029   0.00086   0.00113   0.00191   1.83675
   A27        1.79980   0.00031  -0.00001  -0.00594  -0.00578   1.79402
   A28        2.69303  -0.00013  -0.00003  -0.02772  -0.02737   2.66567
   A29        1.99208  -0.00092   0.00052  -0.05020  -0.04945   1.94263
   A30        1.55126   0.00123  -0.00021   0.00253  -0.00136   1.54990
   A31        1.83908  -0.00147   0.00055  -0.00668  -0.00505   1.83404
   A32        2.81199  -0.00047  -0.00164   0.05520   0.05275   2.86474
   A33        2.76023  -0.00025   0.00048  -0.03765  -0.03884   2.72140
   A34        1.45340   0.00089   0.00001  -0.01573  -0.01513   1.43827
   A35        2.07284  -0.00011  -0.00050  -0.01558  -0.01638   2.05646
   A36        1.41449  -0.00114   0.00109  -0.04782  -0.04615   1.36834
   A37        1.88068   0.00004   0.00008  -0.00097  -0.00236   1.87832
   A38        2.18052  -0.00064   0.00003   0.03562   0.03348   2.21400
   A39        2.19992   0.00066  -0.00030  -0.01211  -0.01445   2.18547
   A40        2.22321   0.00009  -0.00008   0.01758   0.01731   2.24052
   A41        1.68098   0.00046   0.00060  -0.00371  -0.00305   1.67793
   A42        1.87613   0.00008   0.00008  -0.00163  -0.00130   1.87482
   A43        2.82313   0.00006  -0.00024  -0.03283  -0.03318   2.78996
   A44        3.10010  -0.00078   0.00030  -0.04542  -0.04766   3.05243
   A45        2.90968  -0.00100  -0.00055  -0.02621  -0.02898   2.88070
   A46        2.88655  -0.00036  -0.00031  -0.01839  -0.01966   2.86689
   A47        3.12235  -0.00147   0.00014  -0.02187  -0.02201   3.10034
   A48        2.91296  -0.00059  -0.00000  -0.00472  -0.00524   2.90772
   A49        3.14955   0.00038  -0.00050  -0.01842  -0.01677   3.13278
   A50        3.05370   0.00067   0.00036  -0.01599  -0.01577   3.03794
   A51        3.28839   0.00091   0.00067  -0.01381  -0.01325   3.27514
   A52        3.29298  -0.00032   0.00021  -0.00927  -0.00922   3.28376
   A53        3.25054   0.00028  -0.00035  -0.00530  -0.00500   3.24554
    D1       -0.23751  -0.00041   0.00055  -0.17653  -0.17423  -0.41174
    D2        2.92233  -0.00010   0.00095  -0.18871  -0.18610   2.73623
    D3        0.09264   0.00003   0.00008   0.06912   0.07076   0.16340
    D4       -3.06601  -0.00024  -0.00031   0.08045   0.08184  -2.98417
    D5        1.85847  -0.00002  -0.00143   0.14368   0.14228   2.00075
    D6       -0.23178   0.00001  -0.00131   0.13396   0.13270  -0.09908
    D7       -2.33103  -0.00020  -0.00151   0.14374   0.14222  -2.18880
    D8       -1.26790   0.00025  -0.00110   0.13351   0.13239  -1.13551
    D9        2.92504   0.00027  -0.00097   0.12379   0.12281   3.04785
   D10        0.82579   0.00007  -0.00118   0.13356   0.13233   0.95812
   D11       -0.64944   0.00032  -0.00022   0.01401   0.01391  -0.63553
   D12        0.06472  -0.00010  -0.00016   0.01793   0.01845   0.08317
   D13        2.02506   0.00047   0.00086  -0.00313  -0.00194   2.02313
   D14        1.50375  -0.00074   0.00099  -0.08463  -0.08352   1.42023
   D15       -0.32059   0.00053   0.00057  -0.07659  -0.07681  -0.39740
   D16       -0.51165  -0.00074  -0.00024  -0.03676  -0.03624  -0.54789
   D17       -2.33599   0.00053  -0.00066  -0.02872  -0.02953  -2.36552
   D18       -2.23684   0.00012  -0.00115   0.09426   0.09414  -2.14270
   D19       -0.28809   0.00057   0.00002   0.07390   0.07414  -0.21395
   D20       -0.11721   0.00002  -0.00028  -0.01529  -0.01469  -0.13190
   D21        1.69698  -0.00004  -0.00049   0.01172   0.01122   1.70820
   D22       -2.36996   0.00007   0.00005  -0.03867  -0.03849  -2.40845
   D23       -0.28115  -0.00136   0.00015  -0.05931  -0.05942  -0.34057
   D24       -2.26297  -0.00037  -0.00039  -0.00320  -0.00343  -2.26640
   D25        1.94592  -0.00111  -0.00056  -0.02838  -0.02885   1.91707
   D26        1.50989  -0.00077   0.00059  -0.03252  -0.03241   1.47749
   D27       -0.47193   0.00022   0.00005   0.02359   0.02359  -0.44834
   D28       -2.54623  -0.00051  -0.00013  -0.00159  -0.00183  -2.54806
   D29       -1.61929  -0.00020  -0.00066  -0.01786  -0.01806  -1.63735
   D30        2.65550  -0.00023  -0.00015   0.00455   0.00496   2.66046
   D31       -0.39695  -0.00072   0.00071  -0.09411  -0.09319  -0.49014
   D32        0.25954   0.00047  -0.00027  -0.01071  -0.01102   0.24852
   D33       -1.74886   0.00043   0.00024   0.01170   0.01200  -1.73686
   D34        1.48188  -0.00006   0.00111  -0.08696  -0.08616   1.39572
   D35       -1.88279  -0.00056  -0.00011   0.00719   0.00811  -1.87468
   D36        0.00577   0.00015   0.00040  -0.00218  -0.00066   0.00511
   D37       -0.22299  -0.00158  -0.00083   0.03427   0.03282  -0.19017
   D38        1.66557  -0.00087  -0.00032   0.02490   0.02405   1.68962
   D39        2.01273  -0.00047  -0.00062   0.05620   0.05546   2.06819
   D40       -2.38190   0.00024  -0.00011   0.04682   0.04670  -2.33520
   D41       -1.28585  -0.00054  -0.00020   0.00395   0.00435  -1.28151
   D42        0.68212   0.00075   0.00066  -0.00526  -0.00427   0.67786
   D43       -2.13804  -0.00036  -0.00012  -0.02245  -0.02230  -2.16034
   D44       -0.08346   0.00022   0.00050  -0.01884  -0.01770  -0.10115
   D45        0.85047  -0.00042  -0.00012  -0.01424  -0.01277   0.83769
   D46        2.52242  -0.00002   0.00008  -0.03070  -0.03197   2.49045
   D47        0.92064  -0.00015  -0.00061   0.13461   0.13255   1.05319
   D48       -1.08229   0.00061  -0.00115   0.18690   0.18489  -0.89740
   D49        0.26461  -0.00017  -0.00038   0.05666   0.05672   0.32133
   D50        2.12498   0.00036  -0.00029   0.04646   0.04568   2.17066
   D51       -1.95258   0.00046  -0.00014   0.00211   0.00203  -1.95055
   D52        2.06759   0.00047   0.00002  -0.00612  -0.00755   2.06004
   D53        0.75435  -0.00002  -0.00081   0.06271   0.06319   0.81754
   D54       -2.13521  -0.00037   0.00014  -0.06410  -0.06332  -2.19853
   D55        0.04792   0.00041  -0.00054   0.03214   0.03198   0.07991
   D56        2.36009   0.00079  -0.00026   0.04945   0.04948   2.40958
         Item               Value     Threshold  Converged?
 Maximum Force            0.007833     0.000015     NO 
 RMS     Force            0.001019     0.000010     NO 
 Maximum Displacement     0.999044     0.000060     NO 
 RMS     Displacement     0.240158     0.000040     NO 
 Predicted change in Energy=-1.537304D-03
 GradGradGradGradGradGradGradGradGradGradGradGradGradGradGradGradGradGrad

                          Input orientation:                          
 ---------------------------------------------------------------------
 Center     Atomic      Atomic             Coordinates (Angstroms)
 Number     Number       Type             X           Y           Z
 ---------------------------------------------------------------------
      1          6           0       -1.573320    0.239136   -0.426205
      2          8           0       -1.708964   -0.395990    0.606109
      3          8           0       -0.779256    1.222433   -0.675784
      4          1           0       -0.083198    1.387368    0.073117
      5          6           0       -2.445418   -0.116879   -1.657362
      6          9           0       -3.272696    0.900202   -1.950369
      7          9           0       -3.177026   -1.210124   -1.416410
      8          9           0       -1.668282   -0.359404   -2.728579
      9          8           0        0.987654    1.553837    1.059605
     10          1           0        0.846350    0.791734    1.668933
     11          1           0        1.865217    1.395289    0.652875
     12          8           0        3.446731   -0.907199    2.333907
     13          1           0        3.621374   -0.216804    1.656535
     14          1           0        2.763035   -0.540364    2.907282
     15          8           0        3.492521    0.811759    0.220062
     16          1           0        3.431990    0.154567   -0.526653
     17          1           0        4.177468    1.444068   -0.021440
     18          8           0        3.264162   -1.096483   -1.594498
     19          1           0        3.474334   -1.909295   -1.120530
     20          1           0        2.299521   -1.177432   -1.746833
     21          8           0        0.366532   -0.739811    2.357228
     22          1           0        0.764984   -1.487200    1.871828
     23          1           0       -0.517213   -0.619250    1.957618
     24          8           0        1.952908   -2.632320    0.999841
     25          1           0        2.628565   -2.094181    1.495188
     26          1           0        2.015317   -3.539911    1.314907
     27          8           0        0.633015   -1.638455   -1.244539
     28          1           0        0.018241   -2.231315   -1.687457
     29          1           0        0.890969   -2.060798   -0.401691
 ---------------------------------------------------------------------
                    Distance matrix (angstroms):
                    1          2          3          4          5
     1  C    0.000000
     2  O    1.219613   0.000000
     3  O    1.288293   2.264266   0.000000
     4  H    1.946336   2.471349   1.035642   0.000000
     5  C    1.550178   2.396575   2.352307   3.292021   0.000000
     6  F    2.376545   3.265111   2.818801   3.808507   1.343389
     7  F    2.377548   2.628422   3.495019   4.305511   1.337345
     8  F    2.380797   3.335137   2.739806   3.662404   1.345460
     9  O    3.239546   3.358457   2.498675   1.465468   4.686063
    10  H    3.248041   3.011629   2.885446   1.940482   4.767133
    11  H    3.784790   3.998204   2.964532   2.032855   5.119123
    12  O    5.842363   5.461484   5.608256   4.778766   7.160465
    13  H    5.615205   5.435808   5.184271   4.336408   6.913600
    14  H    5.524828   5.031403   5.337944   4.455299   6.938537
    15  O    5.138900   5.353796   4.383979   3.624732   6.296524
    16  H    5.007032   5.292983   4.347088   3.773071   5.991336
    17  H    5.889588   6.199170   5.004638   4.262092   6.998244
    18  O    5.152671   5.483188   4.750857   4.489463   5.793348
    19  H    5.529616   5.669035   5.300807   4.994879   6.208415
    20  H    4.330083   4.713273   4.047884   3.945601   4.862841
    21  O    3.531128   2.737210   3.789775   3.153461   4.940855
    22  H    3.705247   2.985499   4.027048   3.495414   4.963834
    23  H    2.744959   1.815680   3.224170   2.786796   4.127764
    24  O    4.765831   4.308771   5.013139   4.600265   5.721315
    25  H    5.176094   4.742201   5.227455   4.636499   6.292344
    26  H    5.494632   4.925130   5.869618   5.497626   6.360007
    27  O    3.010470   3.233185   3.240782   3.377097   3.458666
    28  H    3.197961   3.407654   3.686171   4.025516   3.246747
    29  H    3.370907   3.247599   3.693830   3.614456   4.060420
                    6          7          8          9         10
     6  F    0.000000
     7  F    2.178931   0.000000
     8  F    2.183199   2.172975   0.000000
     9  O    5.257164   5.578054   5.006478   0.000000
    10  H    5.484310   5.451085   5.194863   0.985925   0.000000
    11  H    5.781015   6.041053   5.196036   0.980144   1.560366
    12  O    8.171439   7.617794   7.217493   3.705078   3.176562
    13  H    7.860386   7.526481   6.872410   3.229238   2.952637
    14  H    7.880486   7.377480   7.171628   3.309315   2.642286
    15  O    7.105403   7.158834   6.058052   2.744061   3.016927
    16  H    6.894617   6.806845   5.579016   3.232483   3.451393
    17  H    7.715018   7.942245   6.689836   3.369810   3.791998
    18  O    6.844261   6.444651   5.114531   4.387590   4.478969
    19  H    7.355564   6.694548   5.606647   4.788512   4.688600
    20  H    5.950428   5.486603   4.168508   4.130002   4.201997
    21  O    5.872735   5.197917   5.490957   2.707478   1.746312
    22  H    6.050764   5.140888   5.325078   3.155502   2.289395
    23  H    5.017349   4.336797   4.832486   2.791659   1.983310
    24  O    6.963432   5.846121   5.672767   4.296417   3.660096
    25  H    7.460769   6.554681   6.269972   4.023724   3.396319
    26  H    7.638044   6.312561   6.327267   5.202647   4.500552
    27  O    4.711428   3.837892   3.022303   3.952920   3.799954
    28  H    4.550362   3.365417   2.726234   4.776347   4.592379
    29  H    5.338729   4.278070   3.854726   3.900041   3.525112
                   11         12         13         14         15
    11  H    0.000000
    12  O    3.260139   0.000000
    13  H    2.586555   0.982842   0.000000
    14  H    3.104059   0.964762   1.551065   0.000000
    15  O    1.782121   2.724932   1.771440   3.095405   0.000000
    16  H    2.320658   3.051289   2.222632   3.566838   0.996568
    17  H    2.409063   3.407358   2.425559   3.809987   0.962959
    18  O    3.635473   3.937198   3.386836   4.563597   2.643135
    19  H    4.080993   3.596956   3.255493   4.313141   3.033423
    20  H    3.544872   4.247536   3.775317   4.720327   3.041185
    21  O    3.116011   3.084831   3.370238   2.466894   4.092267
    22  H    3.317394   2.782388   3.133563   2.441489   3.931030
    23  H    3.381818   3.992162   4.168994   3.415861   4.598353
    24  O    4.043478   2.643346   3.008279   2.944642   3.852290
    25  H    3.669958   1.667864   2.129847   2.103910   3.288898
    26  H    4.981668   3.165198   3.706638   3.477358   4.724177
    27  O    3.784455   4.610532   4.400865   4.793788   4.040467
    28  H    4.694756   5.447861   5.312542   5.612916   4.996953
    29  H    3.742433   3.917423   3.884806   4.094588   3.925077
                   16         17         18         19         20
    16  H    0.000000
    17  H    1.572829   0.000000
    18  O    1.653356   3.124586   0.000000
    19  H    2.148025   3.598255   0.964097   0.000000
    20  H    2.132029   3.657312   0.979944   1.519232   0.000000
    21  O    4.302756   4.995059   4.913208   4.808422   4.557552
    22  H    3.944747   4.880762   4.291150   4.058688   3.942775
    23  H    4.729333   5.496724   5.209998   5.203043   4.687059
    24  O    3.504940   4.754852   3.287671   2.708039   3.127469
    25  H    3.128929   4.149514   3.308405   2.755265   3.385173
    26  H    4.364341   5.594709   3.999324   3.273987   3.877671
    27  O    3.400668   4.853974   2.709084   2.856891   1.800579
    28  H    4.323607   5.795103   3.439838   3.517056   2.513649
    29  H    3.373461   4.819725   2.825728   2.685788   2.138635
                   21         22         23         24         25
    21  O    0.000000
    22  H    0.976201   0.000000
    23  H    0.977358   1.550718   0.000000
    24  O    2.817921   1.866233   3.327354   0.000000
    25  H    2.773846   1.995800   3.505022   0.995728   0.000000
    26  H    3.412548   2.467208   3.918807   0.962747   1.580731
    27  O    3.721733   3.122825   3.551846   2.786957   3.419942
    28  H    4.324970   3.712121   4.021447   3.335462   4.118473
    29  H    3.103494   2.348143   3.102801   1.848958   2.572645
                   26         27         28         29
    26  H    0.000000
    27  O    3.475206   0.000000
    28  H    3.836003   0.962084   0.000000
    29  H    2.529554   0.977398   1.563305   0.000000
 Stoichiometry    C2H15F3O9
 Framework group  C1[X(C2H15F3O9)]
 Deg. of freedom    81
 Full point group                 C1      NOp   1
 Largest Abelian subgroup         C1      NOp   1
 Largest concise Abelian subgroup C1      NOp   1
                         Standard orientation:                         
 ---------------------------------------------------------------------
 Center     Atomic      Atomic             Coordinates (Angstroms)
 Number     Number       Type             X           Y           Z
 ---------------------------------------------------------------------
      1          6           0        1.744003   -0.679835   -0.175897
      2          8           0        1.357014   -1.371498    0.751086
      3          8           0        1.244674   -0.551647   -1.356548
      4          1           0        0.318850   -1.003792   -1.461282
      5          6           0        3.012199    0.193031    0.005309
      6          9           0        3.991520   -0.235985   -0.808062
      7          9           0        3.447041    0.135974    1.268697
      8          9           0        2.743263    1.478170   -0.288552
      9          8           0       -1.044571   -1.525041   -1.591571
     10          1           0       -1.260432   -1.809614   -0.672620
     11          1           0       -1.677229   -0.803140   -1.789774
     12          8           0       -4.065561   -0.805856    0.429318
     13          1           0       -3.858561   -0.424222   -0.452433
     14          1           0       -3.655123   -1.678928    0.436459
     15          8           0       -3.018883    0.369845   -1.794967
     16          1           0       -2.718857    1.233257   -1.397913
     17          1           0       -3.462107    0.584015   -2.622599
     18          8           0       -2.250922    2.555905   -0.523141
     19          1           0       -2.730488    2.532124    0.312882
     20          1           0       -1.328436    2.370465   -0.249421
     21          8           0       -1.290156   -1.993649    1.063713
     22          1           0       -1.523508   -1.154908    1.505333
     23          1           0       -0.313042   -2.014620    1.057680
     24          8           0       -2.345177    0.446897    1.997172
     25          1           0       -3.103881    0.063664    1.478544
     26          1           0       -2.634788    0.541514    2.910439
     27          8           0       -0.095645    1.516971    0.747503
     28          1           0        0.580062    1.897837    1.316686
     29          1           0       -0.732270    1.048320    1.322291
 ---------------------------------------------------------------------
 Rotational constants (GHZ):           0.7424559           0.2692886           0.2599091
 Standard basis: 6-31++G(d,p) (6D, 7F)
 There are   356 symmetry adapted cartesian basis functions of A   symmetry.
 There are   356 symmetry adapted basis functions of A   symmetry.
   356 basis functions,   568 primitive gaussians,   356 cartesian basis functions
    63 alpha electrons       63 beta electrons
       nuclear repulsion energy      1168.6503585351 Hartrees.
 NAtoms=   29 NActive=   29 NUniq=   29 SFac= 1.00D+00 NAtFMM=   60 NAOKFM=F Big=F
 Integral buffers will be    131072 words long.
 Raffenetti 2 integral format.
 Two-electron integral symmetry is turned on.
 Nuclear repulsion after empirical dispersion term =     1168.6315813729 Hartrees.
 One-electron integrals computed using PRISM.
 NBasis=   356 RedAO= T EigKep=  3.91D-05  NBF=   356
 NBsUse=   356 1.00D-06 EigRej= -1.00D+00 NBFU=   356
 Initial guess from the checkpoint file:  "/local_scratch/slurm.6305471/Gau-188947.chk"
 B after Tr=    -0.000000   -0.000000   -0.000000
         Rot=    0.994574   -0.100902   -0.010772    0.022943 Ang= -11.94 deg.
 ExpMin= 3.60D-02 ExpMax= 7.00D+03 ExpMxC= 1.05D+03 IAcc=3 IRadAn=         5 AccDes= 0.00D+00
 Harris functional with IExCor= 4639 and IRadAn=       5 diagonalized for initial guess.
 HarFok:  IExCor= 4639 AccDes= 0.00D+00 IRadAn=         5 IDoV= 1 UseB2=F ITyADJ=14
 ICtDFT=  3500011 ScaDFX=  1.000000  1.000000  1.000000  1.000000
 FoFCou: FMM=F IPFlag=           0 FMFlag=      100000 FMFlg1=           0
         NFxFlg=           0 DoJE=T BraDBF=F KetDBF=T FulRan=T
         wScrn=  0.000000 ICntrl=       500 IOpCl=  0 I1Cent=   200000004 NGrid=           0
         NMat0=    1 NMatS0=      1 NMatT0=    0 NMatD0=    1 NMtDS0=    0 NMtDT0=    0
 Petite list used in FoFCou.
 Requested convergence on RMS density matrix=1.00D-10 within 128 cycles.
 Requested convergence on MAX density matrix=1.00D-08.
 Requested convergence on             energy=1.00D-08.
 No special actions if energy rises.
 SCF Done:  E(RwB97XD) =  -1061.66791762     A.U. after   17 cycles
            NFock= 17  Conv=0.52D-10     -V/T= 2.0083
 Calling FoFJK, ICntrl=      2127 FMM=F ISym2X=0 I1Cent= 0 IOpClX= 0 NMat=1 NMatS=1 NMatT=0.
 ***** Axes restored to original set *****
 -------------------------------------------------------------------
 Center     Atomic                   Forces (Hartrees/Bohr)
 Number     Number              X              Y              Z
 -------------------------------------------------------------------
      1        6          -0.002052356   -0.005406289    0.003049119
      2        8           0.000116334    0.003001561   -0.003230377
      3        8          -0.001342642    0.001658457   -0.003251620
      4        1           0.000801309    0.001503747    0.000406968
      5        6           0.001263880    0.001495895    0.002907479
      6        9           0.001132776   -0.003884501   -0.001387124
      7        9           0.000949601    0.003183849   -0.003051955
      8        9          -0.004348326    0.000384108    0.000454986
      9        8           0.001947860   -0.003094744    0.000241898
     10        1           0.002043243    0.001963160   -0.000558238
     11        1          -0.002404434    0.002346016    0.002616714
     12        8          -0.001107962    0.001459756   -0.003558063
     13        1          -0.000338831   -0.001544905    0.003795880
     14        1           0.000827357    0.000503896    0.001398078
     15        8           0.003811184    0.000475466   -0.004190733
     16        1           0.000846157    0.000748315    0.000507153
     17        1          -0.001671424   -0.000538699    0.001175604
     18        8          -0.001952877   -0.000515384    0.001905820
     19        1           0.001474951    0.000251266   -0.001241328
     20        1           0.000396139   -0.000174957   -0.000950968
     21        8           0.001406798   -0.001443530   -0.001589203
     22        1          -0.005265404    0.003156802    0.003960526
     23        1           0.001836619   -0.002832753    0.001348869
     24        8           0.002654137   -0.002951068    0.000725244
     25        1          -0.000099145   -0.000979393   -0.000642876
     26        1          -0.000506888    0.002221989   -0.000328271
     27        8          -0.000532222   -0.002387322    0.003809176
     28        1           0.001296231    0.001301640    0.000417848
     29        1          -0.001182064    0.000097623   -0.004740604
 -------------------------------------------------------------------
 Cartesian Forces:  Max     0.005406289 RMS     0.002200516

 GradGradGradGradGradGradGradGradGradGradGradGradGradGradGradGradGradGrad
 Berny optimization.
 Using GEDIIS/GDIIS optimizer.
 FormGI is forming the generalized inverse of G from B-inverse, IUseBI=4.
 Internal  Forces:  Max     0.004353123 RMS     0.001444653
 Search for a local minimum.
 Step number   5 out of a maximum of  174
 All quantities printed in internal units (Hartrees-Bohrs-Radians)
 Mixed Optimization -- RFO/linear search
 Update second derivatives using D2CorX and points    2    3    5    4
 ITU=  0  0 -1  1  0
 Use linear search instead of GDIIS.
     Eigenvalues ---   -0.00030   0.00008   0.00024   0.00038   0.00072
     Eigenvalues ---    0.00080   0.00121   0.00210   0.00269   0.00348
     Eigenvalues ---    0.00465   0.00516   0.00569   0.00630   0.00683
     Eigenvalues ---    0.00780   0.00829   0.00909   0.01098   0.01138
     Eigenvalues ---    0.01177   0.01258   0.01468   0.01499   0.01617
     Eigenvalues ---    0.01700   0.01950   0.02130   0.02179   0.02242
     Eigenvalues ---    0.02298   0.02487   0.02541   0.02664   0.02827
     Eigenvalues ---    0.02892   0.03063   0.03152   0.03323   0.03343
     Eigenvalues ---    0.03664   0.03754   0.03827   0.04013   0.04301
     Eigenvalues ---    0.05490   0.05634   0.05768   0.06010   0.06493
     Eigenvalues ---    0.06640   0.07349   0.08155   0.12121   0.14068
     Eigenvalues ---    0.18942   0.20740   0.22624   0.24592   0.26049
     Eigenvalues ---    0.31850   0.37349   0.39984   0.40898   0.41072
     Eigenvalues ---    0.42120   0.43069   0.46648   0.48376   0.48899
     Eigenvalues ---    0.49329   0.53004   0.53281   0.54053   0.54577
     Eigenvalues ---    0.55989   0.58827   0.59340   0.59609   0.59939
     Eigenvalues ---    0.88067
 RFO step:  Lambda=-3.34216796D-03 EMin=-3.00447570D-04
 Quartic linear search produced a step of -0.37032.
 Maximum step size (   0.252) exceeded in Quadratic search.
    -- Step size scaled by   0.726
 Iteration  1 RMS(Cart)=  0.17081751 RMS(Int)=  0.01204964
 Iteration  2 RMS(Cart)=  0.01768319 RMS(Int)=  0.00083822
 Iteration  3 RMS(Cart)=  0.00041150 RMS(Int)=  0.00076963
 Iteration  4 RMS(Cart)=  0.00000027 RMS(Int)=  0.00076963
 Variable       Old X    -DE/DX   Delta X   Delta X   Delta X     New X
                                 (Linear)    (Quad)   (Total)
    R1        2.30473  -0.00224  -0.00203  -0.00257  -0.00488   2.29985
    R2        2.43452   0.00297   0.00276   0.00664   0.00913   2.44365
    R3        2.92941   0.00115   0.00004  -0.00014  -0.00011   2.92930
    R4        3.43114   0.00231  -0.00200   0.08348   0.08132   3.51246
    R5        1.95708   0.00406  -0.01035  -0.00152  -0.01183   1.94525
    R6        2.76933   0.00307   0.02532   0.03709   0.06247   2.83180
    R7        2.53864  -0.00334  -0.00072  -0.00249  -0.00321   2.53543
    R8        2.52722  -0.00367  -0.00177  -0.00482  -0.00660   2.52062
    R9        2.54255  -0.00294  -0.00343   0.00627   0.00284   2.54539
   R10        1.86313  -0.00068  -0.00145  -0.00695  -0.00784   1.85529
   R11        1.85220  -0.00193  -0.00159  -0.00447  -0.00607   1.84613
   R12        3.30005   0.00165   0.00255   0.04768   0.05095   3.35100
   R13        3.36772   0.00173   0.00551   0.04505   0.05051   3.41823
   R14        1.85730  -0.00205  -0.00103  -0.00429  -0.00543   1.85187
   R15        1.82314   0.00044   0.00045  -0.00059  -0.00014   1.82300
   R16        3.15181   0.00081  -0.00003   0.02467   0.02428   3.17608
   R17        3.34754   0.00164   0.00275   0.05116   0.05395   3.40148
   R18        1.88324  -0.00050  -0.00095  -0.00322  -0.00458   1.87866
   R19        1.81973  -0.00184  -0.00078  -0.00172  -0.00250   1.81723
   R20        3.12439   0.00054   0.00303   0.00610   0.00872   3.13311
   R21        1.82188  -0.00050  -0.00053  -0.00197  -0.00250   1.81938
   R22        1.85183   0.00018   0.00058   0.00025   0.00111   1.85293
   R23        3.40260   0.00067  -0.00974  -0.00712  -0.01659   3.38601
   R24        1.84475  -0.00387  -0.00211  -0.00455  -0.00620   1.83856
   R25        1.84694  -0.00064  -0.00076  -0.00457  -0.00546   1.84148
   R26        3.52667   0.00297  -0.00406   0.09372   0.08996   3.61663
   R27        1.88165  -0.00021  -0.00013  -0.00555  -0.00607   1.87558
   R28        1.81933  -0.00223  -0.00099  -0.00140  -0.00239   1.81694
   R29        3.49402   0.00057  -0.01771   0.00994  -0.00793   3.48610
   R30        1.81808  -0.00182  -0.00098  -0.00109  -0.00207   1.81601
   R31        1.84701  -0.00383  -0.00085  -0.00239  -0.00332   1.84369
    A1        2.25235  -0.00094   0.00012  -0.00199  -0.00154   2.25081
    A2        2.08296   0.00162   0.00113   0.01640   0.01738   2.10034
    A3        1.94785  -0.00068  -0.00129  -0.01439  -0.01584   1.93201
    A4        2.24091   0.00182   0.01712   0.02849   0.04641   2.28732
    A5        1.97766  -0.00034   0.00112  -0.01135  -0.00918   1.96848
    A6        1.92388   0.00300  -0.00203   0.00883   0.00676   1.93064
    A7        1.93094   0.00309   0.00037   0.01024   0.01060   1.94154
    A8        1.92706   0.00435   0.00506  -0.01561  -0.01052   1.91654
    A9        1.89792  -0.00334  -0.00198   0.00022  -0.00183   1.89609
   A10        1.89495  -0.00396  -0.00153  -0.00311  -0.00464   1.89032
   A11        1.88817  -0.00350  -0.00003  -0.00077  -0.00075   1.88742
   A12        1.79619   0.00101   0.00151   0.02779   0.02869   1.82489
   A13        1.93535   0.00158   0.01327   0.03629   0.04741   1.98276
   A14        1.83356  -0.00047  -0.00043   0.01171   0.01061   1.84417
   A15        2.90146  -0.00062  -0.00919  -0.00159  -0.00867   2.89279
   A16        1.84256   0.00010  -0.00101   0.00297   0.00080   1.84336
   A17        1.81368   0.00144   0.00830   0.05526   0.06376   1.87745
   A18        1.79449   0.00052  -0.01207   0.02072   0.00760   1.80209
   A19        1.63043  -0.00082  -0.00844  -0.04055  -0.04849   1.58194
   A20        1.92031   0.00049   0.02180  -0.01561   0.00534   1.92565
   A21        2.08910  -0.00032  -0.00316   0.00173  -0.00077   2.08833
   A22        1.80197  -0.00022  -0.00862  -0.00079  -0.00971   1.79226
   A23        2.13281   0.00049  -0.00047   0.03711   0.03598   2.16879
   A24        1.86326   0.00035  -0.00008   0.01161   0.01177   1.87502
   A25        1.87370   0.00078   0.00238   0.04243   0.04360   1.91729
   A26        1.83675   0.00110  -0.00071   0.02690   0.02671   1.86346
   A27        1.79402   0.00012   0.00214   0.01341   0.01446   1.80848
   A28        2.66567  -0.00023   0.01013   0.05004   0.06034   2.72601
   A29        1.94263   0.00127   0.01831  -0.00022   0.01950   1.96213
   A30        1.54990  -0.00022   0.00050  -0.00538  -0.00400   1.54590
   A31        1.83404   0.00058   0.00187   0.00668   0.00788   1.84192
   A32        2.86474  -0.00243  -0.01954  -0.07619  -0.09373   2.77101
   A33        2.72140   0.00198   0.01438  -0.01074   0.00409   2.72549
   A34        1.43827   0.00016   0.00560   0.00539   0.01151   1.44978
   A35        2.05646  -0.00045   0.00606  -0.01206  -0.00672   2.04975
   A36        1.36834   0.00053   0.01709   0.01488   0.03347   1.40181
   A37        1.87832   0.00013   0.00087   0.00406   0.00491   1.88323
   A38        2.21400  -0.00002  -0.01240  -0.04390  -0.05710   2.15690
   A39        2.18547  -0.00015   0.00535   0.03632   0.04183   2.22730
   A40        2.24052  -0.00036  -0.00641  -0.02676  -0.03417   2.20636
   A41        1.67793   0.00070   0.00113   0.03543   0.03653   1.71446
   A42        1.87482   0.00013   0.00048   0.00419   0.00569   1.88052
   A43        2.78996  -0.00024   0.01229  -0.01402  -0.00271   2.78725
   A44        3.05243   0.00190   0.01765   0.02019   0.03806   3.09050
   A45        2.88070  -0.00080   0.01073  -0.00478   0.00565   2.88635
   A46        2.86689  -0.00034   0.00728  -0.00283   0.00549   2.87238
   A47        3.10034  -0.00016   0.00815  -0.04072  -0.03295   3.06739
   A48        2.90772   0.00002   0.00194   0.01455   0.01583   2.92355
   A49        3.13278   0.00096   0.00621   0.01370   0.01853   3.15132
   A50        3.03794   0.00076   0.00584   0.04001   0.04611   3.08405
   A51        3.27514   0.00087   0.00491   0.01876   0.02309   3.29823
   A52        3.28376   0.00058   0.00342   0.00781   0.01268   3.29645
   A53        3.24554  -0.00039   0.00185   0.00893   0.01178   3.25732
    D1       -0.41174   0.00073   0.06452   0.00263   0.06675  -0.34499
    D2        2.73623   0.00196   0.06892  -0.00156   0.06715   2.80338
    D3        0.16340   0.00030  -0.02620  -0.01278  -0.03878   0.12462
    D4       -2.98417  -0.00085  -0.03031  -0.00876  -0.03905  -3.02322
    D5        2.00075  -0.00064  -0.05269   0.29046   0.23771   2.23846
    D6       -0.09908  -0.00041  -0.04914   0.27781   0.22854   0.12946
    D7       -2.18880  -0.00085  -0.05267   0.28227   0.22953  -1.95927
    D8       -1.13551   0.00039  -0.04903   0.28693   0.23801  -0.89750
    D9        3.04785   0.00062  -0.04548   0.27428   0.22884  -3.00650
   D10        0.95812   0.00018  -0.04901   0.27874   0.22984   1.18796
   D11       -0.63553  -0.00022  -0.00515   0.04328   0.03783  -0.59770
   D12        0.08317   0.00015  -0.00683   0.05110   0.04393   0.12711
   D13        2.02313   0.00083   0.00072   0.09258   0.09512   2.11825
   D14        1.42023   0.00133   0.03093  -0.01861   0.01292   1.43315
   D15       -0.39740   0.00096   0.02844  -0.02163   0.00827  -0.38913
   D16       -0.54789  -0.00058   0.01342  -0.07315  -0.06088  -0.60877
   D17       -2.36552  -0.00095   0.01094  -0.07616  -0.06553  -2.43105
   D18       -2.14270  -0.00162  -0.03486  -0.02807  -0.06475  -2.20746
   D19       -0.21395  -0.00002  -0.02746   0.02554  -0.00309  -0.21704
   D20       -0.13190  -0.00046   0.00544   0.00808   0.01243  -0.11947
   D21        1.70820  -0.00094  -0.00416  -0.01131  -0.01616   1.69204
   D22       -2.40845  -0.00025   0.01425  -0.00804   0.00504  -2.40341
   D23       -0.34057  -0.00031   0.02200  -0.05830  -0.03622  -0.37679
   D24       -2.26640  -0.00064   0.00127  -0.03465  -0.03352  -2.29992
   D25        1.91707  -0.00115   0.01068  -0.07280  -0.06269   1.85438
   D26        1.47749   0.00051   0.01200  -0.02295  -0.01053   1.46696
   D27       -0.44834   0.00018  -0.00873   0.00070  -0.00784  -0.45618
   D28       -2.54806  -0.00033   0.00068  -0.03745  -0.03700  -2.58506
   D29       -1.63735  -0.00064   0.00669  -0.03793  -0.03165  -1.66899
   D30        2.66046  -0.00023  -0.00184  -0.02817  -0.02947   2.63099
   D31       -0.49014   0.00020   0.03451   0.00542   0.03923  -0.45091
   D32        0.24852  -0.00002   0.00408  -0.01454  -0.01036   0.23815
   D33       -1.73686   0.00039  -0.00444  -0.00478  -0.00819  -1.74505
   D34        1.39572   0.00081   0.03191   0.02881   0.06052   1.45623
   D35       -1.87468  -0.00044  -0.00300  -0.07111  -0.07499  -1.94967
   D36        0.00511   0.00029   0.00024  -0.03678  -0.03693  -0.03182
   D37       -0.19017  -0.00147  -0.01215  -0.12434  -0.13590  -0.32607
   D38        1.68962  -0.00074  -0.00891  -0.09001  -0.09784   1.59178
   D39        2.06819  -0.00091  -0.02054  -0.06633  -0.08720   1.98099
   D40       -2.33520  -0.00018  -0.01729  -0.03200  -0.04914  -2.38434
   D41       -1.28151  -0.00076  -0.00161  -0.02151  -0.02251  -1.30401
   D42        0.67786   0.00054   0.00158   0.03980   0.04224   0.72009
   D43       -2.16034  -0.00043   0.00826  -0.01773  -0.00819  -2.16853
   D44       -0.10115   0.00022   0.00655   0.00736   0.01482  -0.08634
   D45        0.83769  -0.00059   0.00473  -0.03673  -0.03166   0.80603
   D46        2.49045  -0.00021   0.01184  -0.04004  -0.02677   2.46368
   D47        1.05319  -0.00033  -0.04909  -0.05110  -0.09906   0.95413
   D48       -0.89740  -0.00164  -0.06847  -0.04993  -0.11890  -1.01630
   D49        0.32133  -0.00056  -0.02100   0.01419  -0.00643   0.31490
   D50        2.17066  -0.00034  -0.01692   0.02138   0.00483   2.17549
   D51       -1.95055  -0.00030  -0.00075   0.06876   0.06855  -1.88200
   D52        2.06004  -0.00013   0.00280  -0.05197  -0.04971   2.01033
   D53        0.81754  -0.00081  -0.02340  -0.09272  -0.11470   0.70284
   D54       -2.19853  -0.00033   0.02345  -0.05239  -0.02697  -2.22550
   D55        0.07991  -0.00029  -0.01184   0.04485   0.03481   0.11472
   D56        2.40958  -0.00026  -0.01832   0.03517   0.01835   2.42793
         Item               Value     Threshold  Converged?
 Maximum Force            0.004353     0.000015     NO 
 RMS     Force            0.001445     0.000010     NO 
 Maximum Displacement     0.849373     0.000060     NO 
 RMS     Displacement     0.172651     0.000040     NO 
 Predicted change in Energy=-2.405053D-03
 GradGradGradGradGradGradGradGradGradGradGradGradGradGradGradGradGradGrad

                          Input orientation:                          
 ---------------------------------------------------------------------
 Center     Atomic      Atomic             Coordinates (Angstroms)
 Number     Number       Type             X           Y           Z
 ---------------------------------------------------------------------
      1          6           0       -1.694040    0.280322   -0.430548
      2          8           0       -1.777156   -0.375521    0.591275
      3          8           0       -0.869863    1.233803   -0.719991
      4          1           0       -0.137494    1.357765   -0.007320
      5          6           0       -2.669047    0.022759   -1.607791
      6          9           0       -3.245466    1.168028   -2.003052
      7          9           0       -3.626495   -0.839368   -1.262542
      8          9           0       -1.995713   -0.494833   -2.653271
      9          8           0        0.969755    1.482451    0.994691
     10          1           0        0.849052    0.713344    1.592847
     11          1           0        1.860836    1.378512    0.607955
     12          8           0        3.403199   -0.860998    2.339489
     13          1           0        3.607871   -0.164007    1.681730
     14          1           0        2.699559   -0.498863    2.891187
     15          8           0        3.552982    0.875634    0.213367
     16          1           0        3.552246    0.210332   -0.525343
     17          1           0        4.210067    1.544046   -0.001606
     18          8           0        3.429109   -1.072800   -1.568073
     19          1           0        3.731357   -1.877171   -1.133825
     20          1           0        2.471896   -1.232111   -1.708790
     21          8           0        0.334365   -0.808295    2.343981
     22          1           0        0.703004   -1.587845    1.893443
     23          1           0       -0.548295   -0.674264    1.953429
     24          8           0        2.003231   -2.716274    1.057476
     25          1           0        2.644636   -2.120300    1.524917
     26          1           0        2.112695   -3.603634    1.411119
     27          8           0        0.823818   -1.793324   -1.285212
     28          1           0        0.285862   -2.412667   -1.785730
     29          1           0        1.033544   -2.207544   -0.427128
 ---------------------------------------------------------------------
                    Distance matrix (angstroms):
                    1          2          3          4          5
     1  C    0.000000
     2  O    1.217029   0.000000
     3  O    1.293125   2.265507   0.000000
     4  H    1.939805   2.459896   1.029384   0.000000
     5  C    1.550121   2.406239   2.343475   3.279101   0.000000
     6  F    2.380696   3.356935   2.700752   3.698437   1.341690
     7  F    2.383338   2.659294   3.491621   4.310000   1.333854
     8  F    2.373261   3.254087   2.827241   3.726413   1.346963
     9  O    3.251496   3.340707   2.527084   1.498524   4.705793
    10  H    3.278559   3.014256   2.928270   1.987230   4.806038
    11  H    3.862856   4.038799   3.039917   2.091008   5.221822
    12  O    5.912492   5.488900   5.657532   4.792383   7.296178
    13  H    5.724457   5.498395   5.269937   4.381374   7.089113
    14  H    5.562801   5.034459   5.365026   4.460636   7.023874
    15  O    5.319799   5.488039   4.534424   3.728373   6.538933
    16  H    5.247610   5.476549   4.543174   3.898607   6.317544
    17  H    6.053055   6.315306   5.139846   4.351554   7.226088
    18  O    5.419554   5.679276   4.951850   4.589581   6.195912
    19  H    5.880842   5.964448   5.569618   5.167382   6.693246
    20  H    4.612632   4.906983   4.269169   4.051095   5.292843
    21  O    3.605209   2.778092   3.874049   3.231577   5.032657
    22  H    3.825807   3.052304   4.155195   3.604990   5.120879
    23  H    2.811994   1.858712   3.300197   2.853496   4.203060
    24  O    4.986343   4.470771   5.197804   4.723801   6.036235
    25  H    5.330191   4.844397   5.351758   4.710088   6.530067
    26  H    5.741784   5.120917   6.069438   5.629458   6.717856
    27  O    3.371953   3.506627   3.514474   3.533623   3.949977
    28  H    3.606760   3.749154   3.970924   4.190242   3.833333
    29  H    3.691775   3.506206   3.943551   3.776109   4.480780
                    6          7          8          9         10
     6  F    0.000000
     7  F    2.173286   0.000000
     8  F    2.179397   2.170779   0.000000
     9  O    5.182028   5.622407   5.100126   0.000000
    10  H    5.468300   5.531245   5.251847   0.981777   0.000000
    11  H    5.738988   6.207137   5.386835   0.976930   1.560823
    12  O    8.196302   7.898841   7.362743   3.636191   3.091876
    13  H    7.894312   7.839700   7.092379   3.184729   2.896330
    14  H    7.878795   7.575510   7.265439   3.242610   2.565055
    15  O    7.156598   7.527577   6.394045   2.766180   3.039825
    16  H    7.022086   7.292438   5.983744   3.255465   3.470880
    17  H    7.728658   8.287480   7.049827   3.390579   3.811662
    18  O    7.054110   7.066073   5.562410   4.375556   4.454034
    19  H    7.661909   7.431796   6.084317   4.841909   4.738479
    20  H    6.207696   6.127296   4.625490   4.115104   4.161636
    21  O    5.968060   5.356901   5.522686   2.733464   1.773271
    22  H    6.194184   5.409715   5.399107   3.210238   2.325329
    23  H    5.130547   4.454777   4.832070   2.806256   2.002013
    24  O    7.211342   6.371740   5.890331   4.324501   3.658009
    25  H    7.612684   6.981246   6.452304   4.008263   3.355334
    26  H    7.945766   6.908540   6.562235   5.229530   4.501790
    27  O    5.083696   4.551465   3.392259   3.993739   3.816705
    28  H    5.033774   4.249180   3.104239   4.834294   4.637230
    29  H    5.673442   4.928061   4.131040   3.954959   3.556110
                   11         12         13         14         15
    11  H    0.000000
    12  O    3.223741   0.000000
    13  H    2.566026   0.979966   0.000000
    14  H    3.072644   0.964688   1.549175   0.000000
    15  O    1.808852   2.749313   1.799988   3.128625   0.000000
    16  H    2.347314   3.062226   2.239285   3.592034   0.994143
    17  H    2.432664   3.451956   2.472591   3.850112   0.961639
    18  O    3.633664   3.913384   3.379213   4.554848   2.642966
    19  H    4.139097   3.633759   3.298111   4.377792   3.069964
    20  H    3.543453   4.170565   3.731878   4.663611   3.050577
    21  O    3.182142   3.069290   3.401400   2.447309   4.211250
    22  H    3.433996   2.831664   3.241974   2.483467   4.124774
    23  H    3.439201   3.974698   4.196177   3.385072   4.717041
    24  O    4.121847   2.654339   3.078739   2.960453   4.002006
    25  H    3.700925   1.680710   2.186206   2.121030   3.394242
    26  H    5.052750   3.170066   3.760295   3.489214   4.855191
    27  O    3.836669   4.545426   4.382736   4.757766   4.100903
    28  H    4.752190   5.398417   5.302405   5.600190   5.048107
    29  H    3.823037   3.883635   3.905187   4.087348   4.032839
                   16         17         18         19         20
    16  H    0.000000
    17  H    1.576649   0.000000
    18  O    1.657973   3.148268   0.000000
    19  H    2.181742   3.635355   0.962776   0.000000
    20  H    2.156002   3.693611   0.980530   1.527393   0.000000
    21  O    4.430055   5.104543   4.995155   4.977669   4.601479
    22  H    4.147548   5.069462   4.436104   4.291735   4.028847
    23  H    4.872501   5.602239   5.327247   5.412352   4.779602
    24  O    3.670121   4.913462   3.409933   2.914158   3.174053
    25  H    3.234064   4.267116   3.358458   2.882531   3.357912
    26  H    4.513151   5.735274   4.124761   3.475267   3.935349
    27  O    3.469345   4.924669   2.717850   2.912685   1.791798
    28  H    4.374696   5.851330   3.423831   3.547277   2.485634
    29  H    3.492797   4.934146   2.885851   2.808338   2.159394
                   21         22         23         24         25
    21  O    0.000000
    22  H    0.972922   0.000000
    23  H    0.974467   1.550477   0.000000
    24  O    2.842638   1.913840   3.388632   0.000000
    25  H    2.780211   2.046767   3.531211   0.992515   0.000000
    26  H    3.441890   2.506645   3.994519   0.961485   1.579934
    27  O    3.792214   3.187580   3.691041   2.780475   3.364389
    28  H    4.430675   3.793502   4.207039   3.335470   4.075497
    29  H    3.182105   2.424527   3.243488   1.844763   2.532530
                   26         27         28         29
    26  H    0.000000
    27  O    3.494085   0.000000
    28  H    3.869828   0.960990   0.000000
    29  H    2.548095   0.975639   1.564258   0.000000
 Stoichiometry    C2H15F3O9
 Framework group  C1[X(C2H15F3O9)]
 Deg. of freedom    81
 Full point group                 C1      NOp   1
 Largest Abelian subgroup         C1      NOp   1
 Largest concise Abelian subgroup C1      NOp   1
                         Standard orientation:                         
 ---------------------------------------------------------------------
 Center     Atomic      Atomic             Coordinates (Angstroms)
 Number     Number       Type             X           Y           Z
 ---------------------------------------------------------------------
      1          6           0        1.847538   -0.599687   -0.202893
      2          8           0        1.435474   -1.350611    0.661675
      3          8           0        1.341075   -0.341061   -1.364262
      4          1           0        0.414107   -0.767930   -1.498968
      5          6           0        3.157598    0.200079    0.013884
      6          9           0        3.994679    0.024812   -1.019900
      7          9           0        3.776415   -0.180136    1.132664
      8          9           0        2.878910    1.514044    0.114569
      9          8           0       -0.966702   -1.327452   -1.659819
     10          1           0       -1.195551   -1.678836   -0.772102
     11          1           0       -1.642536   -0.650344   -1.857724
     12          8           0       -4.030164   -1.025396    0.275601
     13          1           0       -3.864619   -0.571278   -0.576870
     14          1           0       -3.553480   -1.862296    0.220884
     15          8           0       -3.100235    0.420596   -1.869874
     16          1           0       -2.904506    1.275736   -1.402170
     17          1           0       -3.522845    0.639461   -2.705486
     18          8           0       -2.564572    2.542093   -0.387448
     19          1           0       -3.119897    2.490397    0.397331
     20          1           0       -1.659929    2.391577   -0.040454
     21          8           0       -1.229009   -2.080264    0.954811
     22          1           0       -1.497552   -1.325011    1.506222
     23          1           0       -0.254628   -2.067723    0.951698
     24          8           0       -2.513213    0.191386    2.082204
     25          1           0       -3.196743   -0.184577    1.468588
     26          1           0       -2.873072    0.171015    2.973574
     27          8           0       -0.400796    1.620352    0.974599
     28          1           0        0.198118    2.067646    1.578529
     29          1           0       -0.982585    1.044195    1.505104
 ---------------------------------------------------------------------
 Rotational constants (GHZ):           0.7261599           0.2506892           0.2438291
 Standard basis: 6-31++G(d,p) (6D, 7F)
 There are   356 symmetry adapted cartesian basis functions of A   symmetry.
 There are   356 symmetry adapted basis functions of A   symmetry.
   356 basis functions,   568 primitive gaussians,   356 cartesian basis functions
    63 alpha electrons       63 beta electrons
       nuclear repulsion energy      1147.5896005383 Hartrees.
 NAtoms=   29 NActive=   29 NUniq=   29 SFac= 1.00D+00 NAtFMM=   60 NAOKFM=F Big=F
 Integral buffers will be    131072 words long.
 Raffenetti 2 integral format.
 Two-electron integral symmetry is turned on.
 Nuclear repulsion after empirical dispersion term =     1147.5720039869 Hartrees.
 One-electron integrals computed using PRISM.
 NBasis=   356 RedAO= T EigKep=  3.89D-05  NBF=   356
 NBsUse=   356 1.00D-06 EigRej= -1.00D+00 NBFU=   356
 Lowest energy guess from the checkpoint file:  "/local_scratch/slurm.6305471/Gau-188947.chk"
 B after Tr=     0.000000    0.000000    0.000000
         Rot=    0.988697   -0.149398   -0.010620    0.006800 Ang= -17.25 deg.
 B after Tr=     0.000000    0.000000    0.000000
         Rot=    0.998663   -0.049213    0.001711   -0.015741 Ang=  -5.93 deg.
 Requested convergence on RMS density matrix=1.00D-10 within 128 cycles.
 Requested convergence on MAX density matrix=1.00D-08.
 Requested convergence on             energy=1.00D-08.
 No special actions if energy rises.
 SCF Done:  E(RwB97XD) =  -1061.66982635     A.U. after   17 cycles
            NFock= 17  Conv=0.43D-10     -V/T= 2.0084
 Calling FoFJK, ICntrl=      2127 FMM=F ISym2X=0 I1Cent= 0 IOpClX= 0 NMat=1 NMatS=1 NMatT=0.
 ***** Axes restored to original set *****
 -------------------------------------------------------------------
 Center     Atomic                   Forces (Hartrees/Bohr)
 Number     Number              X              Y              Z
 -------------------------------------------------------------------
      1        6          -0.001857481   -0.000631173    0.001520056
      2        8           0.000241756    0.000955959   -0.002904743
      3        8           0.000431473   -0.000195281   -0.000794395
      4        1           0.000792788    0.000516325    0.000499957
      5        6           0.000687345    0.000859521    0.001215711
      6        9          -0.000037648   -0.003428880   -0.000559298
      7        9           0.000954507    0.001508647   -0.001413633
      8        9          -0.002117920    0.000649805    0.000589762
      9        8           0.000612571   -0.000970911   -0.000628331
     10        1           0.000910975    0.000197750    0.000050679
     11        1          -0.000880267    0.001127602    0.001220487
     12        8          -0.000629094    0.001256647   -0.002112044
     13        1          -0.000209105   -0.001142518    0.001880110
     14        1           0.000309311    0.000095400    0.001099797
     15        8           0.002281446    0.000532072   -0.001810159
     16        1           0.000265630    0.000336309    0.000220658
     17        1          -0.000882340   -0.000383281    0.000561690
     18        8          -0.001238724   -0.000252259    0.000761132
     19        1           0.001025411    0.000234990   -0.000904614
     20        1           0.000141289   -0.000447175   -0.000126542
     21        8           0.001069544   -0.000009418   -0.000433528
     22        1          -0.002883923    0.001884364    0.001880819
     23        1           0.000727264   -0.002339264    0.000457987
     24        8           0.000372935   -0.001783261    0.000467424
     25        1           0.000372511   -0.000295992   -0.000217585
     26        1          -0.000101222    0.001384926   -0.000156490
     27        8          -0.000402929   -0.000163300    0.001934511
     28        1          -0.000000196    0.001226964    0.000672185
     29        1           0.000044091   -0.000724569   -0.002971602
 -------------------------------------------------------------------
 Cartesian Forces:  Max     0.003428880 RMS     0.001174733

 GradGradGradGradGradGradGradGradGradGradGradGradGradGradGradGradGradGrad
 Berny optimization.
 Using GEDIIS/GDIIS optimizer.
 FormGI is forming the generalized inverse of G from B-inverse, IUseBI=4.
 Internal  Forces:  Max     0.003128988 RMS     0.000878002
 Search for a local minimum.
 Step number   6 out of a maximum of  174
 All quantities printed in internal units (Hartrees-Bohrs-Radians)
 Mixed Optimization -- En-DIIS/RFO-DIIS
 Update second derivatives using D2CorX and points    4    6
 DE= -1.88D-03 DEPred=-2.41D-03 R= 7.81D-01
 TightC=F SS=  1.41D+00  RLast= 1.02D+00 DXNew= 4.2426D-01 3.0557D+00
 Trust test= 7.81D-01 RLast= 1.02D+00 DXMaxT set to 4.24D-01
 ITU=  1  0  0 -1  1  0
 Use linear search instead of GDIIS.
     Eigenvalues ---   -0.00079   0.00008   0.00023   0.00038   0.00072
     Eigenvalues ---    0.00074   0.00103   0.00151   0.00243   0.00270
     Eigenvalues ---    0.00399   0.00470   0.00521   0.00617   0.00714
     Eigenvalues ---    0.00739   0.00828   0.00909   0.01093   0.01164
     Eigenvalues ---    0.01206   0.01269   0.01448   0.01491   0.01574
     Eigenvalues ---    0.01705   0.01831   0.02134   0.02168   0.02284
     Eigenvalues ---    0.02385   0.02471   0.02589   0.02657   0.02829
     Eigenvalues ---    0.02893   0.03082   0.03135   0.03315   0.03357
     Eigenvalues ---    0.03588   0.03756   0.03881   0.03945   0.04159
     Eigenvalues ---    0.05339   0.05494   0.05768   0.06022   0.06496
     Eigenvalues ---    0.06647   0.07255   0.08143   0.12248   0.14118
     Eigenvalues ---    0.19177   0.20934   0.22721   0.24602   0.26132
     Eigenvalues ---    0.33743   0.37301   0.39935   0.40955   0.41196
     Eigenvalues ---    0.42156   0.43120   0.46661   0.48399   0.48922
     Eigenvalues ---    0.49286   0.53025   0.53300   0.54029   0.54290
     Eigenvalues ---    0.55987   0.58806   0.59315   0.59629   0.60024
     Eigenvalues ---    0.88261
 RFO step:  Lambda=-3.16062323D-03 EMin=-7.94068495D-04
 Quartic linear search produced a step of  0.83161.
 Maximum step size (   0.424) exceeded in Quadratic search.
    -- Step size scaled by   0.856
 Iteration  1 RMS(Cart)=  0.35854372 RMS(Int)=  0.03070306
 Iteration  2 RMS(Cart)=  0.09332990 RMS(Int)=  0.00425607
 Iteration  3 RMS(Cart)=  0.00387816 RMS(Int)=  0.00368191
 Iteration  4 RMS(Cart)=  0.00002249 RMS(Int)=  0.00368190
 Iteration  5 RMS(Cart)=  0.00000018 RMS(Int)=  0.00368190
 Variable       Old X    -DE/DX   Delta X   Delta X   Delta X     New X
                                 (Linear)    (Quad)   (Total)
    R1        2.29985  -0.00189   0.00050  -0.01078  -0.01024   2.28961
    R2        2.44365   0.00140   0.00138   0.01204   0.01408   2.45773
    R3        2.92930   0.00052  -0.00017   0.00345   0.00328   2.93258
    R4        3.51246   0.00106   0.07212   0.14642   0.21852   3.73098
    R5        1.94525   0.00197   0.01340  -0.01925  -0.00523   1.94002
    R6        2.83180   0.00098  -0.00491   0.13058   0.12605   2.95785
    R7        2.53543  -0.00275  -0.00105  -0.01317  -0.01423   2.52120
    R8        2.52062  -0.00203  -0.00150   0.00025  -0.00126   2.51936
    R9        2.54539  -0.00177   0.01007  -0.00836   0.00170   2.54709
   R10        1.85529   0.00013  -0.00325  -0.00811  -0.01135   1.84394
   R11        1.84613  -0.00084  -0.00147  -0.00978  -0.01277   1.83336
   R12        3.35100   0.00045   0.03664   0.08438   0.12028   3.47128
   R13        3.41823   0.00055   0.02964   0.05231   0.08026   3.49849
   R14        1.85187  -0.00121  -0.00221  -0.01010  -0.01112   1.84075
   R15        1.82300   0.00044  -0.00113  -0.00115  -0.00228   1.82071
   R16        3.17608   0.00046   0.02026   0.02206   0.04235   3.21844
   R17        3.40148   0.00082   0.03868   0.02815   0.06803   3.46952
   R18        1.87866  -0.00022  -0.00167  -0.00380  -0.00394   1.87472
   R19        1.81723  -0.00099  -0.00032  -0.00678  -0.00711   1.81013
   R20        3.13311   0.00022   0.00045   0.01379   0.01558   3.14869
   R21        1.81938  -0.00028  -0.00089  -0.00255  -0.00344   1.81595
   R22        1.85293   0.00011  -0.00039  -0.00297  -0.00225   1.85069
   R23        3.38601   0.00021   0.00806   0.02718   0.03537   3.42138
   R24        1.83856  -0.00284  -0.00042  -0.01277  -0.01270   1.82586
   R25        1.84148  -0.00036  -0.00283  -0.01089  -0.01299   1.82849
   R26        3.61663   0.00084   0.08393   0.06677   0.15160   3.76823
   R27        1.87558   0.00044  -0.00476  -0.00467  -0.00953   1.86605
   R28        1.81694  -0.00135   0.00023  -0.00747  -0.00723   1.80971
   R29        3.48610   0.00061   0.03318   0.06125   0.09176   3.57786
   R30        1.81601  -0.00114   0.00048  -0.00536  -0.00487   1.81114
   R31        1.84369  -0.00166  -0.00086  -0.01532  -0.01873   1.82496
    A1        2.25081  -0.00054  -0.00155  -0.00689  -0.01220   2.23861
    A2        2.10034  -0.00150   0.01191  -0.01087   0.00286   2.10321
    A3        1.93201   0.00205  -0.01027   0.01778   0.00933   1.94135
    A4        2.28732   0.00099   0.00015   0.04294   0.03562   2.32294
    A5        1.96848   0.00031  -0.01014  -0.02398  -0.04017   1.92830
    A6        1.93064   0.00313   0.01019   0.03037   0.04027   1.97091
    A7        1.94154   0.00067   0.00798  -0.01300  -0.00513   1.93642
    A8        1.91654   0.00182  -0.02012   0.03022   0.00991   1.92644
    A9        1.89609  -0.00216   0.00293  -0.01664  -0.01391   1.88218
   A10        1.89032  -0.00215  -0.00043  -0.01442  -0.01520   1.87512
   A11        1.88742  -0.00152  -0.00057  -0.01816  -0.01872   1.86869
   A12        1.82489  -0.00010   0.02047   0.02018   0.03994   1.86483
   A13        1.98276  -0.00036   0.00963  -0.03026  -0.02323   1.95952
   A14        1.84417   0.00044   0.00979   0.01537   0.02252   1.86669
   A15        2.89279   0.00019   0.01342   0.05466   0.05570   2.94848
   A16        1.84336   0.00045   0.00293   0.01056   0.00530   1.84866
   A17        1.87745   0.00076   0.03440   0.02058   0.05062   1.92806
   A18        1.80209  -0.00016   0.03344   0.06444   0.09621   1.89831
   A19        1.58194  -0.00052  -0.02136  -0.03019  -0.05231   1.52964
   A20        1.92565  -0.00089  -0.04452  -0.11209  -0.15799   1.76766
   A21        2.08833   0.00055   0.00645   0.02804   0.03847   2.12680
   A22        1.79226   0.00025   0.01128   0.03257   0.04057   1.83283
   A23        2.16879   0.00017   0.03097   0.04652   0.07176   2.24055
   A24        1.87502   0.00021   0.00996   0.01541   0.01776   1.89278
   A25        1.91729   0.00071   0.03091   0.04953   0.08064   1.99793
   A26        1.86346  -0.00056   0.02380  -0.01837   0.00229   1.86575
   A27        1.80848   0.00036   0.00722   0.01508   0.02338   1.83186
   A28        2.72601   0.00010   0.02742   0.01292   0.04342   2.76943
   A29        1.96213  -0.00081  -0.02491  -0.10284  -0.12984   1.83229
   A30        1.54590   0.00093  -0.00445   0.00945  -0.00389   1.54201
   A31        1.84192  -0.00171   0.00236  -0.05100  -0.04556   1.79636
   A32        2.77101   0.00010  -0.03408   0.04447   0.00643   2.77744
   A33        2.72549  -0.00053  -0.02889  -0.11128  -0.13952   2.58597
   A34        1.44978   0.00079  -0.00301  -0.00141  -0.00583   1.44395
   A35        2.04975   0.00014  -0.01921  -0.01867  -0.03319   2.01656
   A36        1.40181  -0.00130  -0.01054  -0.12724  -0.13914   1.26267
   A37        1.88323  -0.00005   0.00213  -0.00085  -0.00180   1.88143
   A38        2.15690  -0.00080  -0.01964  -0.05429  -0.07922   2.07768
   A39        2.22730   0.00090   0.02277   0.08241   0.09676   2.32407
   A40        2.20636   0.00011  -0.01402   0.07527   0.06297   2.26932
   A41        1.71446   0.00017   0.02784   0.01911   0.04059   1.75505
   A42        1.88052   0.00014   0.00365  -0.00045   0.00044   1.88096
   A43        2.78725   0.00027  -0.02984  -0.04358  -0.07885   2.70840
   A44        3.09050  -0.00048  -0.00799  -0.03258  -0.03975   3.05075
   A45        2.88635  -0.00054  -0.01941  -0.01409  -0.03385   2.85249
   A46        2.87238  -0.00009  -0.01178  -0.00880  -0.02632   2.84606
   A47        3.06739  -0.00127  -0.04571  -0.10375  -0.15216   2.91523
   A48        2.92355  -0.00060   0.00881   0.00466   0.01153   2.93508
   A49        3.15132   0.00042   0.00147   0.00929   0.01670   3.16802
   A50        3.08405   0.00045   0.02523   0.03025   0.05582   3.13987
   A51        3.29823   0.00044   0.00819   0.00032   0.00375   3.30198
   A52        3.29645  -0.00050   0.00288  -0.02199  -0.02770   3.26875
   A53        3.25732   0.00045   0.00564   0.02288   0.02484   3.28216
    D1       -0.34499   0.00037  -0.08938  -0.09239  -0.18085  -0.52584
    D2        2.80338  -0.00012  -0.09892  -0.09646  -0.19551   2.60787
    D3        0.12462  -0.00030   0.02659   0.07527   0.09948   0.22410
    D4       -3.02322   0.00015   0.03558   0.07894   0.11302  -2.91020
    D5        2.23846  -0.00003   0.31600  -0.24676   0.06968   2.30814
    D6        0.12946   0.00015   0.30041  -0.23757   0.06325   0.19271
    D7       -1.95927   0.00043   0.30915  -0.22637   0.08342  -1.87585
    D8       -0.89750  -0.00043   0.30803  -0.25007   0.05740  -0.84010
    D9       -3.00650  -0.00026   0.29244  -0.24088   0.05097  -2.95552
   D10        1.18796   0.00002   0.30118  -0.22968   0.07114   1.25910
   D11       -0.59770   0.00011   0.04302  -0.05684  -0.01543  -0.61313
   D12        0.12711  -0.00015   0.05188  -0.01559   0.03456   0.16167
   D13        2.11825  -0.00001   0.07750  -0.00648   0.06440   2.18265
   D14        1.43315  -0.00116  -0.05871  -0.12019  -0.17603   1.25712
   D15       -0.38913   0.00041  -0.05700  -0.06915  -0.12962  -0.51875
   D16       -0.60877  -0.00079  -0.08077  -0.10013  -0.17758  -0.78635
   D17       -2.43105   0.00078  -0.07906  -0.04909  -0.13117  -2.56222
   D18       -2.20746   0.00046   0.02444   0.11373   0.14595  -2.06151
   D19       -0.21704   0.00043   0.05909   0.13206   0.19563  -0.02141
   D20       -0.11947   0.00011  -0.00188  -0.03225  -0.03497  -0.15443
   D21        1.69204   0.00009  -0.00410  -0.02044  -0.01664   1.67540
   D22       -2.40341   0.00001  -0.02781  -0.08195  -0.10554  -2.50894
   D23       -0.37679  -0.00100  -0.07953  -0.15361  -0.23383  -0.61061
   D24       -2.29992  -0.00004  -0.03073  -0.03568  -0.06306  -2.36298
   D25        1.85438  -0.00052  -0.07612  -0.11756  -0.19449   1.65989
   D26        1.46696  -0.00088  -0.03571  -0.07521  -0.11081   1.35615
   D27       -0.45618   0.00008   0.01310   0.04272   0.05996  -0.39622
   D28       -2.58506  -0.00040  -0.03229  -0.03916  -0.07148  -2.65653
   D29       -1.66899   0.00006  -0.04133  -0.04664  -0.08825  -1.75724
   D30        2.63099  -0.00020  -0.02038  -0.02428  -0.04978   2.58121
   D31       -0.45091  -0.00070  -0.04487  -0.17001  -0.20965  -0.66056
   D32        0.23815   0.00060  -0.01778  -0.00570  -0.02122   0.21693
   D33       -1.74505   0.00034   0.00317   0.01666   0.01725  -1.72780
   D34        1.45623  -0.00016  -0.02132  -0.12907  -0.14262   1.31361
   D35       -1.94967  -0.00049  -0.05562  -0.05277  -0.10388  -2.05355
   D36       -0.03182  -0.00010  -0.03126  -0.03144  -0.05616  -0.08798
   D37       -0.32607  -0.00110  -0.08573  -0.09523  -0.18777  -0.51385
   D38        1.59178  -0.00071  -0.06136  -0.07391  -0.14006   1.45173
   D39        1.98099  -0.00020  -0.02640   0.02343   0.00031   1.98130
   D40       -2.38434   0.00019  -0.00203   0.04476   0.04802  -2.33631
   D41       -1.30401  -0.00039  -0.01510   0.00266  -0.01519  -1.31920
   D42        0.72009   0.00033   0.03158   0.05753   0.08929   0.80939
   D43       -2.16853  -0.00039  -0.02536  -0.12632  -0.15495  -2.32348
   D44       -0.08634   0.00002  -0.00239  -0.06558  -0.06964  -0.15598
   D45        0.80603  -0.00013  -0.03695  -0.07097  -0.10952   0.69652
   D46        2.46368  -0.00009  -0.04885  -0.11506  -0.16552   2.29816
   D47        0.95413  -0.00044   0.02785   0.08085   0.10351   1.05764
   D48       -1.01630   0.00028   0.05488   0.18985   0.24143  -0.77487
   D49        0.31490  -0.00004   0.04182   0.09157   0.13299   0.44789
   D50        2.17549   0.00031   0.04201   0.08938   0.12758   2.30307
   D51       -1.88200   0.00068   0.05870   0.11340   0.17175  -1.71025
   D52        2.01033   0.00044  -0.04762  -0.01983  -0.06153   1.94881
   D53        0.70284   0.00012  -0.04284   0.05598   0.00996   0.71280
   D54       -2.22550  -0.00021  -0.07509  -0.12589  -0.21043  -2.43593
   D55        0.11472   0.00073   0.05554   0.11673   0.16684   0.28155
   D56        2.42793   0.00102   0.05641   0.21456   0.26747   2.69539
         Item               Value     Threshold  Converged?
 Maximum Force            0.003129     0.000015     NO 
 RMS     Force            0.000878     0.000010     NO 
 Maximum Displacement     1.906065     0.000060     NO 
 RMS     Displacement     0.433282     0.000040     NO 
 Predicted change in Energy=-3.423993D-03
 GradGradGradGradGradGradGradGradGradGradGradGradGradGradGradGradGradGrad

                          Input orientation:                          
 ---------------------------------------------------------------------
 Center     Atomic      Atomic             Coordinates (Angstroms)
 Number     Number       Type             X           Y           Z
 ---------------------------------------------------------------------
      1          6           0       -1.480001    0.100545   -0.505840
      2          8           0       -1.690879   -0.347136    0.600104
      3          8           0       -0.636796    1.028325   -0.851860
      4          1           0        0.018215    1.222430   -0.085556
      5          6           0       -2.255931   -0.440809   -1.735932
      6          9           0       -2.750903    0.529474   -2.506349
      7          9           0       -3.270286   -1.217807   -1.355473
      8          9           0       -1.447057   -1.195168   -2.506258
      9          8           0        1.100813    1.408871    1.029415
     10          1           0        0.965344    0.692336    1.677762
     11          1           0        2.002957    1.312599    0.685756
     12          8           0        3.423930   -1.045245    2.253370
     13          1           0        3.703988   -0.317311    1.669836
     14          1           0        2.865562   -0.643347    2.927905
     15          8           0        3.744194    0.853393    0.256083
     16          1           0        3.603438    0.289959   -0.548225
     17          1           0        4.405553    1.515154    0.050642
     18          8           0        3.009866   -0.766607   -1.691738
     19          1           0        3.259917   -1.684153   -1.553813
     20          1           0        2.033987   -0.755560   -1.610204
     21          8           0        0.315158   -0.777255    2.567613
     22          1           0        0.603515   -1.535151    2.042267
     23          1           0       -0.557672   -0.578766    2.200178
     24          8           0        1.787132   -2.682505    0.920255
     25          1           0        2.501185   -2.183315    1.385055
     26          1           0        1.848516   -3.599616    1.189041
     27          8           0        0.394804   -1.102854   -0.924328
     28          1           0       -0.404242   -1.404020   -1.359503
     29          1           0        0.621206   -1.749283   -0.243520
 ---------------------------------------------------------------------
                    Distance matrix (angstroms):
                    1          2          3          4          5
     1  C    0.000000
     2  O    1.211611   0.000000
     3  O    1.300577   2.260793   0.000000
     4  H    1.918311   2.419642   1.026615   0.000000
     5  C    1.551856   2.405229   2.358291   3.265248   0.000000
     6  F    2.408570   3.397374   2.730501   3.742785   1.334162
     7  F    2.380136   2.660240   3.497714   4.287386   1.333189
     8  F    2.383617   3.229256   2.887469   3.721774   1.347863
     9  O    3.275565   3.325870   2.589073   1.565228   4.726118
    10  H    3.331373   3.049159   3.013093   2.070590   4.828451
    11  H    3.875561   4.050492   3.068122   2.131257   5.203570
    12  O    5.742353   5.420508   5.516488   4.712942   6.967115
    13  H    5.637545   5.499982   5.197316   4.363156   6.865504
    14  H    5.588192   5.125187   5.417344   4.546367   6.929797
    15  O    5.332872   5.576705   4.522302   3.759765   6.453262
    16  H    5.087143   5.454753   4.314737   3.733281   6.023028
    17  H    6.078695   6.398165   5.145560   4.399201   7.168891
    18  O    4.724109   5.246474   4.150339   3.935233   5.276051
    19  H    5.172061   5.562135   4.799442   4.594849   5.657177
    20  H    3.781620   4.350505   3.300062   3.209414   4.303286
    21  O    3.665957   2.842582   3.982352   3.335599   5.024360
    22  H    3.675512   2.958961   4.060265   3.531920   4.863004
    23  H    2.938484   1.974347   3.450209   2.966569   4.289066
    24  O    4.522530   4.201548   4.773477   4.403322   5.331688
    25  H    4.964005   4.643393   5.016507   4.463960   5.950382
    26  H    5.257646   4.842808   5.635591   5.312883   5.948111
    27  O    2.266758   2.691668   2.368833   2.500461   2.850158
    28  H    2.037084   2.571477   2.495613   2.949517   2.120902
    29  H    2.811715   2.832570   3.109301   3.036384   3.495327
                    6          7          8          9         10
     6  F    0.000000
     7  F    2.155752   0.000000
     8  F    2.162037   2.156149   0.000000
     9  O    5.301951   5.629710   5.076775   0.000000
    10  H    5.598554   5.548848   5.185400   0.975770   0.000000
    11  H    5.779447   6.194890   5.327331   0.970173   1.563791
    12  O    7.953819   7.606974   6.811978   3.594110   3.065152
    13  H    7.734545   7.655317   6.689070   3.188474   2.918838
    14  H    7.902613   7.505061   6.959404   3.306086   2.637751
    15  O    7.065568   7.489320   6.227056   2.809638   3.125559
    16  H    6.653515   7.083296   5.616671   3.162917   3.475120
    17  H    7.663200   8.268297   6.938057   3.448275   3.893531
    18  O    5.960694   6.305312   4.550964   3.972639   4.202631
    19  H    6.475911   6.549837   4.827200   4.571827   4.621238
    20  H    5.034835   5.330466   3.621303   3.538809   3.748215
    21  O    6.070697   5.332925   5.387413   2.786118   1.836920
    22  H    6.017035   5.162526   5.000951   3.152847   2.285931
    23  H    5.309412   4.517665   4.829234   2.841119   2.051389
    24  O    6.530864   5.736005   4.940966   4.149978   3.555096
    25  H    7.077194   6.461623   5.630930   3.871863   3.273202
    26  H    7.201385   6.192713   5.504308   5.066506   4.409046
    27  O    3.881077   3.692152   2.429707   3.259497   3.212334
    28  H    3.249688   2.872089   1.564011   3.985534   3.936426
    29  H    4.656634   4.081986   3.115243   3.438652   3.125901
                   11         12         13         14         15
    11  H    0.000000
    12  O    3.167966   0.000000
    13  H    2.553140   0.974081   0.000000
    14  H    3.097909   0.963480   1.546608   0.000000
    15  O    1.851323   2.774266   1.835990   3.186041   0.000000
    16  H    2.264959   3.108686   2.301886   3.674099   0.992059
    17  H    2.493364   3.517278   2.543995   3.912716   0.957878
    18  O    3.315032   3.976551   3.461769   4.623539   2.637734
    19  H    3.946662   3.863903   3.529500   4.617855   3.154265
    20  H    3.090256   4.116195   3.706700   4.615034   2.999427
    21  O    3.279869   3.136086   3.535778   2.579206   4.445276
    22  H    3.450832   2.870421   3.351832   2.587764   4.331220
    23  H    3.525274   4.009188   4.302484   3.500326   4.933218
    24  O    4.007796   2.671502   3.135339   3.058077   4.095582
    25  H    3.599815   1.703123   2.238259   2.210125   3.470049
    26  H    4.940344   3.184263   3.800982   3.577366   4.928822
    27  O    3.318575   4.390522   4.277553   4.599509   4.054465
    28  H    4.166259   5.276028   5.218753   5.445374   4.991549
    29  H    3.485386   3.819083   3.900644   4.039574   4.095923
                   16         17         18         19         20
    16  H    0.000000
    17  H    1.582129   0.000000
    18  O    1.666217   3.192219   0.000000
    19  H    2.241948   3.757968   0.960958   0.000000
    20  H    2.164275   3.679521   0.979341   1.538950   0.000000
    21  O    4.654050   5.321806   5.040201   5.145894   4.517632
    22  H    4.363624   5.265589   4.508212   4.473306   3.999320
    23  H    5.061940   5.799880   5.282955   5.467021   4.611612
    24  O    3.780337   5.023216   3.462405   3.047428   3.190184
    25  H    3.327104   4.368747   3.425270   3.076002   3.350871
    26  H    4.607237   5.830546   4.203993   3.631019   3.994849
    27  O    3.518055   4.887805   2.746002   2.990490   1.810514
    28  H    4.425973   5.800364   3.488955   3.679986   2.535412
    29  H    3.625612   5.006433   2.961196   2.946847   2.202558
                   21         22         23         24         25
    21  O    0.000000
    22  H    0.966201   0.000000
    23  H    0.967594   1.512601   0.000000
    24  O    2.917272   1.994062   3.400298   0.000000
    25  H    2.855550   2.110260   3.549029   0.987473   0.000000
    26  H    3.495336   2.557350   3.992202   0.957656   1.571721
    27  O    3.507992   3.005183   3.308234   2.799350   3.307187
    28  H    4.041362   3.550325   3.657310   3.410856   4.072028
    29  H    2.990146   2.295863   2.954915   1.893320   2.524869
                   26         27         28         29
    26  H    0.000000
    27  O    3.579585   0.000000
    28  H    4.048535   0.958412   0.000000
    29  H    2.642395   0.965726   1.554403   0.000000
 Stoichiometry    C2H15F3O9
 Framework group  C1[X(C2H15F3O9)]
 Deg. of freedom    81
 Full point group                 C1      NOp   1
 Largest Abelian subgroup         C1      NOp   1
 Largest concise Abelian subgroup C1      NOp   1
                         Standard orientation:                         
 ---------------------------------------------------------------------
 Center     Atomic      Atomic             Coordinates (Angstroms)
 Number     Number       Type             X           Y           Z
 ---------------------------------------------------------------------
      1          6           0        1.658344   -0.436766   -0.605729
      2          8           0        1.319261   -1.581740   -0.400647
      3          8           0        1.096845    0.442756   -1.382042
      4          1           0        0.165878    0.122658   -1.673205
      5          6           0        2.903038    0.155843    0.106878
      6          9           0        3.724195    0.795550   -0.727667
      7          9           0        3.603859   -0.800675    0.716235
      8          9           0        2.525997    1.035577    1.055901
      9          8           0       -1.305798   -0.303523   -1.993330
     10          1           0       -1.505762   -1.074763   -1.430010
     11          1           0       -1.946855    0.387777   -1.764454
     12          8           0       -3.993782   -0.803546    0.339554
     13          1           0       -3.951616   -0.019428   -0.236828
     14          1           0       -3.802945   -1.558845   -0.227367
     15          8           0       -3.299811    1.463424   -1.101211
     16          1           0       -2.815757    1.975781   -0.403096
     17          1           0       -3.772575    2.082593   -1.658574
     18          8           0       -1.785931    2.470159    0.809887
     19          1           0       -2.094911    2.274922    1.698624
     20          1           0       -0.959936    1.953524    0.710240
     21          8           0       -1.381846   -2.447921   -0.216191
     22          1           0       -1.412240   -2.019671    0.649386
     23          1           0       -0.433486   -2.490540   -0.403365
     24          8           0       -1.967495   -0.745912    2.079600
     25          1           0       -2.802694   -0.715031    1.553681
     26          1           0       -2.170344   -1.140754    2.928162
     27          8           0        0.162871    0.535627    0.792915
     28          1           0        1.064598    0.481345    1.113065
     29          1           0       -0.370628   -0.082711    1.308340
 ---------------------------------------------------------------------
 Rotational constants (GHZ):           0.7659058           0.2853824           0.2710086
 Standard basis: 6-31++G(d,p) (6D, 7F)
 There are   356 symmetry adapted cartesian basis functions of A   symmetry.
 There are   356 symmetry adapted basis functions of A   symmetry.
   356 basis functions,   568 primitive gaussians,   356 cartesian basis functions
    63 alpha electrons       63 beta electrons
       nuclear repulsion energy      1194.4338783962 Hartrees.
 NAtoms=   29 NActive=   29 NUniq=   29 SFac= 1.00D+00 NAtFMM=   60 NAOKFM=F Big=F
 Integral buffers will be    131072 words long.
 Raffenetti 2 integral format.
 Two-electron integral symmetry is turned on.
 Nuclear repulsion after empirical dispersion term =     1194.4145898428 Hartrees.
 One-electron integrals computed using PRISM.
 NBasis=   356 RedAO= T EigKep=  3.57D-05  NBF=   356
 NBsUse=   356 1.00D-06 EigRej= -1.00D+00 NBFU=   356
 Initial guess from the checkpoint file:  "/local_scratch/slurm.6305471/Gau-188947.chk"
 B after Tr=    -0.000000    0.000000   -0.000000
         Rot=    0.963429   -0.264652   -0.033247    0.025654 Ang= -31.09 deg.
 ExpMin= 3.60D-02 ExpMax= 7.00D+03 ExpMxC= 1.05D+03 IAcc=3 IRadAn=         5 AccDes= 0.00D+00
 Harris functional with IExCor= 4639 and IRadAn=       5 diagonalized for initial guess.
 HarFok:  IExCor= 4639 AccDes= 0.00D+00 IRadAn=         5 IDoV= 1 UseB2=F ITyADJ=14
 ICtDFT=  3500011 ScaDFX=  1.000000  1.000000  1.000000  1.000000
 FoFCou: FMM=F IPFlag=           0 FMFlag=      100000 FMFlg1=           0
         NFxFlg=           0 DoJE=T BraDBF=F KetDBF=T FulRan=T
         wScrn=  0.000000 ICntrl=       500 IOpCl=  0 I1Cent=   200000004 NGrid=           0
         NMat0=    1 NMatS0=      1 NMatT0=    0 NMatD0=    1 NMtDS0=    0 NMtDT0=    0
 Petite list used in FoFCou.
 Requested convergence on RMS density matrix=1.00D-10 within 128 cycles.
 Requested convergence on MAX density matrix=1.00D-08.
 Requested convergence on             energy=1.00D-08.
 No special actions if energy rises.
 SCF Done:  E(RwB97XD) =  -1061.63241804     A.U. after   18 cycles
            NFock= 18  Conv=0.86D-10     -V/T= 2.0080
 Calling FoFJK, ICntrl=      2127 FMM=F ISym2X=0 I1Cent= 0 IOpClX= 0 NMat=1 NMatS=1 NMatT=0.
 ***** Axes restored to original set *****
 -------------------------------------------------------------------
 Center     Atomic                   Forces (Hartrees/Bohr)
 Number     Number              X              Y              Z
 -------------------------------------------------------------------
      1        6           0.002864846    0.022033635    0.008424701
      2        8          -0.009349524    0.000159917    0.000987116
      3        8          -0.016173909    0.015556726    0.004572294
      4        1          -0.002004506   -0.000774127   -0.003340307
      5        6          -0.024390547    0.009542921    0.001574730
      6        9           0.003434329    0.000978656    0.001874060
      7        9           0.001661958   -0.000289013    0.001062742
      8        9          -0.007886308   -0.004492692   -0.017890450
      9        8          -0.005093814    0.002332112   -0.002817102
     10        1          -0.000333382   -0.001760987    0.001175298
     11        1           0.004179160    0.000446152    0.000612550
     12        8          -0.000174058   -0.000049064    0.001379390
     13        1           0.000771251    0.001147571   -0.002154027
     14        1          -0.000387866   -0.000849395    0.000420789
     15        8          -0.001470415   -0.002320072    0.000397451
     16        1          -0.000425092    0.000191020    0.000520564
     17        1           0.001435235    0.001601919   -0.000499577
     18        8           0.000012261    0.001887497   -0.000674807
     19        1          -0.000443091   -0.000549315    0.000042498
     20        1          -0.000505985   -0.002285177    0.000203538
     21        8           0.000809213    0.002839370   -0.000802294
     22        1           0.002874368   -0.004256279    0.000530945
     23        1          -0.003487065    0.001112075    0.000733953
     24        8          -0.001735077    0.002474550    0.000092191
     25        1           0.000340476    0.000664176    0.000070234
     26        1           0.000149296   -0.002325923    0.000635396
     27        8           0.030181066   -0.023502710    0.005328510
     28        1           0.020135291   -0.014063933   -0.003914207
     29        1           0.005011890   -0.005449610    0.001453818
 -------------------------------------------------------------------
 Cartesian Forces:  Max     0.030181066 RMS     0.007296457

 GradGradGradGradGradGradGradGradGradGradGradGradGradGradGradGradGradGrad
 Berny optimization.
 Using GEDIIS/GDIIS optimizer.
 FormGI is forming the generalized inverse of G from B-inverse, IUseBI=4.
 Internal  Forces:  Max     0.114897736 RMS     0.030289476
 Search for a local minimum.
 Step number   7 out of a maximum of  174
 All quantities printed in internal units (Hartrees-Bohrs-Radians)
 Mixed Optimization -- RFO/linear search
 Update second derivatives using D2CorX and points    7    6
 DE=  3.74D-02 DEPred=-3.42D-03 R=-1.09D+01
 Trust test=-1.09D+01 RLast= 1.11D+00 DXMaxT set to 2.12D-01
 ITU= -1  1  0  0 -1  1  0
 Use linear search instead of GDIIS.
     Eigenvalues ---   -0.00101   0.00008   0.00024   0.00039   0.00070
     Eigenvalues ---    0.00077   0.00119   0.00212   0.00266   0.00365
     Eigenvalues ---    0.00396   0.00511   0.00585   0.00619   0.00683
     Eigenvalues ---    0.00758   0.00835   0.01016   0.01093   0.01150
     Eigenvalues ---    0.01201   0.01255   0.01466   0.01486   0.01626
     Eigenvalues ---    0.01730   0.01875   0.02111   0.02150   0.02258
     Eigenvalues ---    0.02369   0.02414   0.02565   0.02658   0.02862
     Eigenvalues ---    0.02936   0.03041   0.03133   0.03240   0.03351
     Eigenvalues ---    0.03690   0.03819   0.03861   0.04027   0.04516
     Eigenvalues ---    0.05406   0.05743   0.05987   0.06396   0.06461
     Eigenvalues ---    0.06934   0.08080   0.12229   0.14095   0.19037
     Eigenvalues ---    0.20674   0.22619   0.24208   0.26061   0.33674
     Eigenvalues ---    0.35575   0.39695   0.40899   0.41177   0.42016
     Eigenvalues ---    0.43031   0.46218   0.47786   0.48505   0.49145
     Eigenvalues ---    0.50660   0.52530   0.53261   0.53743   0.55980
     Eigenvalues ---    0.58407   0.58929   0.59506   0.59945   0.84187
     Eigenvalues ---    0.89283
 RFO step:  Lambda=-4.41454893D-02 EMin=-1.01249270D-03
 Quartic linear search produced a step of -0.68296.
 Maximum step size (   0.212) exceeded in Quadratic search.
    -- Step size scaled by   0.383
 Iteration  1 RMS(Cart)=  0.30448374 RMS(Int)=  0.01413622
 Iteration  2 RMS(Cart)=  0.02945687 RMS(Int)=  0.00162581
 Iteration  3 RMS(Cart)=  0.00029790 RMS(Int)=  0.00161928
 Iteration  4 RMS(Cart)=  0.00000077 RMS(Int)=  0.00161928
 Variable       Old X    -DE/DX   Delta X   Delta X   Delta X     New X
                                 (Linear)    (Quad)   (Total)
    R1        2.28961   0.00808   0.00699  -0.00342   0.00315   2.29276
    R2        2.45773   0.00620  -0.00962   0.00539  -0.00448   2.45325
    R3        2.93258   0.02219  -0.00224   0.00278   0.00054   2.93312
    R4        3.73098   0.00845  -0.14924   0.08175  -0.06802   3.66296
    R5        1.94002   0.01784   0.00357  -0.01157  -0.00772   1.93230
    R6        2.95785   0.02631  -0.08609   0.06159  -0.02421   2.93365
    R7        2.52120  -0.00165   0.00972  -0.00581   0.00390   2.52510
    R8        2.51936  -0.00079   0.00086  -0.00256  -0.00170   2.51766
    R9        2.54709   0.00801  -0.00116   0.00408   0.00292   2.55001
   R10        1.84394   0.00590   0.00775  -0.00292   0.00547   1.84941
   R11        1.83336   0.02570   0.00872  -0.00258   0.00687   1.84023
   R12        3.47128   0.00045  -0.08215   0.04356  -0.03781   3.43346
   R13        3.49849   0.02551  -0.05481   0.04356  -0.01052   3.48798
   R14        1.84075   0.00868   0.00760  -0.00252   0.00432   1.84507
   R15        1.82071   0.00017   0.00156  -0.00047   0.00109   1.82180
   R16        3.21844  -0.00078  -0.02893   0.01603  -0.01277   3.20567
   R17        3.46952   0.00844  -0.04646   0.03289  -0.01437   3.45515
   R18        1.87472   0.00204   0.00269  -0.00206  -0.00008   1.87464
   R19        1.81013   0.00221   0.00485  -0.00153   0.00333   1.81345
   R20        3.14869   0.00011  -0.01064   0.00714  -0.00408   3.14461
   R21        1.81595   0.00042   0.00235  -0.00163   0.00071   1.81666
   R22        1.85069  -0.01661   0.00153  -0.00003   0.00110   1.85179
   R23        3.42138  -0.01336  -0.02416  -0.01420  -0.03837   3.38300
   R24        1.82586   0.03295   0.00867  -0.00294   0.00547   1.83132
   R25        1.82849   0.01446   0.00887  -0.00517   0.00300   1.83149
   R26        3.76823   0.03238  -0.10354   0.07036  -0.03367   3.73456
   R27        1.86605  -0.00335   0.00651  -0.00435   0.00231   1.86837
   R28        1.80971   0.00242   0.00494  -0.00171   0.00323   1.81293
   R29        3.57786  -0.04130  -0.06267  -0.01198  -0.07360   3.50425
   R30        1.81114  -0.01059   0.00333  -0.00215   0.00117   1.81231
   R31        1.82496  -0.02707   0.01279  -0.00502   0.00877   1.83373
    A1        2.23861  -0.01655   0.00833  -0.00415   0.00455   2.24316
    A2        2.10321   0.00161  -0.00195  -0.00031  -0.00241   2.10079
    A3        1.94135   0.01508  -0.00638   0.00440  -0.00214   1.93921
    A4        2.32294   0.00594  -0.02433   0.01947  -0.00401   2.31893
    A5        1.92830   0.00194   0.02744  -0.00989   0.01920   1.94750
    A6        1.97091  -0.01220  -0.02750   0.01476  -0.01264   1.95828
    A7        1.93642  -0.00589   0.00350  -0.00347   0.00005   1.93647
    A8        1.92644   0.03460  -0.00677  -0.00312  -0.00979   1.91665
    A9        1.88218   0.00392   0.00950  -0.00171   0.00784   1.89002
   A10        1.87512  -0.01207   0.01038  -0.00417   0.00638   1.88150
   A11        1.86869  -0.00909   0.01279  -0.00316   0.00964   1.87833
   A12        1.86483   0.01430  -0.02728   0.01854  -0.00887   1.85596
   A13        1.95952   0.08753   0.01587   0.04636   0.06328   2.02280
   A14        1.86669  -0.04654  -0.01538  -0.00724  -0.02143   1.84526
   A15        2.94848  -0.00614  -0.03804   0.00714  -0.02505   2.92344
   A16        1.84866  -0.00655  -0.00362  -0.00222  -0.00203   1.84663
   A17        1.92806  -0.00623  -0.03457   0.02668  -0.00662   1.92144
   A18        1.89831   0.01525  -0.06571   0.03120  -0.03335   1.86496
   A19        1.52964   0.00762   0.03572  -0.02201   0.01410   1.54373
   A20        1.76766   0.05540   0.10790  -0.02169   0.08669   1.85435
   A21        2.12680  -0.03465  -0.02628  -0.00347  -0.03177   2.09503
   A22        1.83283  -0.01085  -0.02771   0.00766  -0.01912   1.81370
   A23        2.24055   0.00376  -0.04901   0.02747  -0.01887   2.22168
   A24        1.89278  -0.00649  -0.01213   0.00107  -0.00714   1.88564
   A25        1.99793  -0.00430  -0.05507   0.03693  -0.01847   1.97947
   A26        1.86575   0.00711  -0.00156  -0.00827  -0.00866   1.85708
   A27        1.83186  -0.00844  -0.01597   0.01161  -0.00497   1.82689
   A28        2.76943  -0.00788  -0.02965   0.03644   0.00518   2.77461
   A29        1.83229   0.06355   0.08868  -0.01094   0.07838   1.91067
   A30        1.54201  -0.05113   0.00266  -0.01727  -0.01368   1.52833
   A31        1.79636   0.10881   0.03112   0.02436   0.05524   1.85160
   A32        2.77744  -0.04494  -0.00439  -0.03531  -0.03835   2.73908
   A33        2.58597   0.10432   0.09529   0.01016   0.10506   2.69103
   A34        1.44395  -0.02311   0.00398  -0.00413   0.00114   1.44509
   A35        2.01656  -0.01719   0.02267  -0.01031   0.00983   2.02639
   A36        1.26267   0.06216   0.09502  -0.00922   0.08638   1.34905
   A37        1.88143   0.00627   0.00123   0.00298   0.00480   1.88623
   A38        2.07768   0.01298   0.05411  -0.04574   0.00977   2.08744
   A39        2.32407  -0.01906  -0.06608   0.04271  -0.02085   2.30321
   A40        2.26932  -0.01174  -0.04300   0.00487  -0.03854   2.23079
   A41        1.75505   0.03436  -0.02772   0.03730   0.01236   1.76740
   A42        1.88096  -0.01739  -0.00030  -0.00292  -0.00113   1.87983
   A43        2.70840  -0.00153   0.05385  -0.01320   0.04237   2.75077
   A44        3.05075   0.10266   0.02715   0.04628   0.07168   3.12242
   A45        2.85249  -0.00026   0.02312  -0.00109   0.02067   2.87316
   A46        2.84606   0.00505   0.01798  -0.00029   0.01926   2.86532
   A47        2.91523   0.05227   0.10392  -0.03658   0.06853   2.98376
   A48        2.93508   0.00191  -0.00788   0.00141  -0.00537   2.92971
   A49        3.16802  -0.02046  -0.01141   0.00508  -0.00772   3.16030
   A50        3.13987  -0.01686  -0.03812   0.01707  -0.02078   3.11908
   A51        3.30198  -0.00408  -0.00256  -0.00156  -0.00203   3.29995
   A52        3.26875   0.03028   0.01892  -0.00221   0.02139   3.29014
   A53        3.28216  -0.03138  -0.01696   0.00060  -0.01461   3.26755
    D1       -0.52584   0.03516   0.12351  -0.01102   0.11318  -0.41266
    D2        2.60787   0.05800   0.13353  -0.02078   0.11372   2.72159
    D3        0.22410   0.00674  -0.06794   0.01114  -0.05500   0.16910
    D4       -2.91020  -0.01433  -0.07719   0.02017  -0.05550  -2.96570
    D5        2.30814  -0.01358  -0.04759   0.14775   0.10004   2.40818
    D6        0.19271  -0.00579  -0.04320   0.14210   0.09874   0.29145
    D7       -1.87585  -0.01283  -0.05697   0.15020   0.09299  -1.78286
    D8       -0.84010   0.00553  -0.03920   0.13950   0.10053  -0.73957
    D9       -2.95552   0.01332  -0.03481   0.13385   0.09922  -2.85630
   D10        1.25910   0.00628  -0.04859   0.14195   0.09347   1.35257
   D11       -0.61313   0.00659   0.01054   0.02881   0.04029  -0.57284
   D12        0.16167   0.01784  -0.02361   0.03125   0.00782   0.16949
   D13        2.18265   0.03576  -0.04398   0.06488   0.02453   2.20718
   D14        1.25712   0.11490   0.12022  -0.00014   0.11828   1.37540
   D15       -0.51875   0.01932   0.08853  -0.02106   0.06832  -0.45042
   D16       -0.78635   0.01960   0.12128  -0.06752   0.05314  -0.73320
   D17       -2.56222  -0.07597   0.08958  -0.08844   0.00319  -2.55903
   D18       -2.06151  -0.05903  -0.09968  -0.00553  -0.10799  -2.16950
   D19       -0.02141  -0.02218  -0.13361   0.03798  -0.09751  -0.11892
   D20       -0.15443  -0.01652   0.02388   0.00100   0.02598  -0.12846
   D21        1.67540  -0.02552   0.01136   0.00429   0.01212   1.68752
   D22       -2.50894  -0.00835   0.07208  -0.01448   0.05580  -2.45315
   D23       -0.61061   0.04151   0.15969  -0.06508   0.09496  -0.51565
   D24       -2.36298  -0.01547   0.04307  -0.03775   0.00363  -2.35935
   D25        1.65989  -0.00720   0.13283  -0.08401   0.04975   1.70964
   D26        1.35615   0.05222   0.07568  -0.01992   0.05574   1.41189
   D27       -0.39622  -0.00476  -0.04095   0.00741  -0.03559  -0.43181
   D28       -2.65653   0.00351   0.04882  -0.03884   0.01052  -2.64601
   D29       -1.75724  -0.02211   0.06027  -0.03701   0.02361  -1.73363
   D30        2.58121   0.00117   0.03400  -0.02393   0.01269   2.59390
   D31       -0.66056   0.03126   0.14318  -0.02691   0.11434  -0.54623
   D32        0.21693  -0.02153   0.01449  -0.01096   0.00240   0.21933
   D33       -1.72780   0.00176  -0.01178   0.00212  -0.00852  -1.73632
   D34        1.31361   0.03184   0.09741  -0.00086   0.09312   1.40673
   D35       -2.05355  -0.00525   0.07095  -0.06431   0.00494  -2.04861
   D36       -0.08798  -0.00949   0.03836  -0.04346  -0.00763  -0.09560
   D37       -0.51385   0.01615   0.12824  -0.09422   0.03660  -0.47725
   D38        1.45173   0.01192   0.09565  -0.07337   0.02403   1.47576
   D39        1.98130  -0.01624  -0.00021  -0.03574  -0.03729   1.94401
   D40       -2.33631  -0.02048  -0.03280  -0.01490  -0.04986  -2.38617
   D41       -1.31920   0.00769   0.01037  -0.00429   0.00767  -1.31153
   D42        0.80939   0.00185  -0.06098   0.04048  -0.02039   0.78899
   D43       -2.32348   0.00377   0.10583  -0.04540   0.06253  -2.26095
   D44       -0.15598   0.00707   0.04756  -0.00341   0.04475  -0.11123
   D45        0.69652   0.01115   0.07479  -0.01845   0.05770   0.75422
   D46        2.29816   0.00186   0.11305  -0.03270   0.08200   2.38016
   D47        1.05764  -0.00470  -0.07069  -0.02171  -0.09135   0.96630
   D48       -0.77487  -0.06162  -0.16489  -0.00728  -0.17124  -0.94612
   D49        0.44789  -0.01955  -0.09083   0.01683  -0.07293   0.37496
   D50        2.30307  -0.02337  -0.08714   0.01816  -0.06696   2.23612
   D51       -1.71025  -0.02208  -0.11730   0.06236  -0.05469  -1.76494
   D52        1.94881  -0.01650   0.04202  -0.02340   0.01442   1.96323
   D53        0.71280  -0.02391  -0.00680  -0.03600  -0.04084   0.67195
   D54       -2.43593   0.01511   0.14372  -0.04642   0.10249  -2.33345
   D55        0.28155  -0.02209  -0.11394   0.04084  -0.07084   0.21071
   D56        2.69539  -0.02391  -0.18267   0.07073  -0.11033   2.58506
         Item               Value     Threshold  Converged?
 Maximum Force            0.114898     0.000015     NO 
 RMS     Force            0.030289     0.000010     NO 
 Maximum Displacement     1.178111     0.000060     NO 
 RMS     Displacement     0.319924     0.000040     NO 
 Predicted change in Energy=-4.170599D-02
 GradGradGradGradGradGradGradGradGradGradGradGradGradGradGradGradGradGrad

                          Input orientation:                          
 ---------------------------------------------------------------------
 Center     Atomic      Atomic             Coordinates (Angstroms)
 Number     Number       Type             X           Y           Z
 ---------------------------------------------------------------------
      1          6           0       -1.700228    0.235034   -0.467523
      2          8           0       -1.808465   -0.328675    0.601381
      3          8           0       -0.845482    1.147252   -0.817676
      4          1           0       -0.112430    1.265533   -0.114677
      5          6           0       -2.655917   -0.114834   -1.639440
      6          9           0       -3.067531    0.972990   -2.297249
      7          9           0       -3.730039   -0.768669   -1.199267
      8          9           0       -2.023310   -0.915925   -2.522031
      9          8           0        1.009896    1.405661    0.948692
     10          1           0        0.893444    0.660025    1.571787
     11          1           0        1.922274    1.331894    0.616390
     12          8           0        3.394376   -0.917889    2.334734
     13          1           0        3.650789   -0.208609    1.714680
     14          1           0        2.739880   -0.526891    2.924786
     15          8           0        3.681394    0.900341    0.261311
     16          1           0        3.664194    0.279956   -0.512593
     17          1           0        4.317339    1.593700    0.072284
     18          8           0        3.377085   -0.925335   -1.623415
     19          1           0        3.715102   -1.783394   -1.352036
     20          1           0        2.404811   -1.041881   -1.660200
     21          8           0        0.312775   -0.835883    2.423987
     22          1           0        0.647495   -1.620340    1.963840
     23          1           0       -0.563650   -0.658714    2.050079
     24          8           0        1.968952   -2.755223    1.030390
     25          1           0        2.615375   -2.170609    1.497170
     26          1           0        2.074621   -3.646330    1.369714
     27          8           0        0.762158   -1.546515   -1.158322
     28          1           0        0.111707   -2.027450   -1.673454
     29          1           0        0.958897   -2.072044   -0.366659
 ---------------------------------------------------------------------
                    Distance matrix (angstroms):
                    1          2          3          4          5
     1  C    0.000000
     2  O    1.213276   0.000000
     3  O    1.298206   2.262614   0.000000
     4  H    1.925495   2.435319   1.022528   0.000000
     5  C    1.552140   2.405241   2.354959   3.271031   0.000000
     6  F    2.400416   3.417841   2.675258   3.685353   1.336226
     7  F    2.379706   2.669901   3.483825   4.289686   1.332288
     8  F    2.376992   3.185392   2.923834   3.769028   1.349410
     9  O    3.274264   3.327418   2.574734   1.552419   4.737987
    10  H    3.326640   3.036368   2.995127   2.054892   4.848747
    11  H    3.937066   4.083643   3.122677   2.163073   5.304868
    12  O    5.927635   5.515545   5.672644   4.802565   7.283200
    13  H    5.795879   5.572909   5.335508   4.436379   7.143771
    14  H    5.639401   5.111257   5.446430   4.537267   7.079307
    15  O    5.471351   5.636017   4.660234   3.829860   6.693649
    16  H    5.364799   5.617951   4.602440   3.923339   6.431909
    17  H    6.192615   6.442123   5.257953   4.445841   7.380745
    18  O    5.334946   5.674122   4.772306   4.387814   6.087223
    19  H    5.846556   6.036708   5.447307   5.047476   6.592161
    20  H    4.461427   4.834781   4.008311   3.748240   5.144980
    21  O    3.682374   2.842325   3.972753   3.322885   5.083747
    22  H    3.855612   3.091348   4.198259   3.636754   5.114949
    23  H    2.903260   1.938355   3.400730   2.931296   4.276207
    24  O    4.964702   4.510107   5.154192   4.670097   5.957270
    25  H    5.317101   4.874990   5.323932   4.673975   6.469239
    26  H    5.717509   5.164836   6.024127   5.577903   6.626044
    27  O    3.116804   3.344816   3.155460   3.124375   3.736900
    28  H    3.139461   3.427502   3.424515   3.650173   3.364372
    29  H    3.521893   3.410972   3.717939   3.514350   4.303199
                    6          7          8          9         10
     6  F    0.000000
     7  F    2.162835   0.000000
     8  F    2.170006   2.164328   0.000000
     9  O    5.229603   5.639895   5.161009   0.000000
    10  H    5.545873   5.576424   5.267866   0.978664   0.000000
    11  H    5.789323   6.297430   5.519965   0.973807   1.556498
    12  O    8.172327   7.954163   7.275952   3.606347   3.053942
    13  H    7.913759   7.954960   7.116559   3.188561   2.894460
    14  H    7.952693   7.676336   7.246181   3.260759   2.578508
    15  O    7.217998   7.736163   6.602231   2.804415   3.089946
    16  H    6.998673   7.499721   6.149445   3.232315   3.488001
    17  H    7.780506   8.482802   7.296061   3.426752   3.852703
    18  O    6.752094   7.121493   5.474656   4.201531   4.346396
    19  H    7.382086   7.515526   5.920368   4.773003   4.741391
    20  H    5.866180   6.158205   4.512967   3.839605   3.953031
    21  O    6.081823   5.429257   5.470539   2.772543   1.816910
    22  H    6.219619   5.467485   5.268058   3.212249   2.326856
    23  H    5.275523   4.538322   4.806346   2.819707   2.022612
    24  O    7.094993   6.433993   5.651625   4.270763   3.621291
    25  H    7.521653   7.035659   6.264631   3.958295   3.314077
    26  H    7.824734   6.969554   6.276450   5.180107   4.469978
    27  O    4.723514   4.559228   3.164834   3.635413   3.512770
    28  H    4.415803   4.070430   2.552228   4.412329   4.285467
    29  H    5.404770   4.937423   3.856915   3.718492   3.350531
                   11         12         13         14         15
    11  H    0.000000
    12  O    3.190817   0.000000
    13  H    2.562646   0.976367   0.000000
    14  H    3.074452   0.964057   1.547713   0.000000
    15  O    1.845757   2.772620   1.828385   3.165050   0.000000
    16  H    2.327114   3.100790   2.280268   3.649785   0.992018
    17  H    2.470006   3.504086   2.527859   3.888708   0.959637
    18  O    3.496896   3.958193   3.425127   4.609872   2.641570
    19  H    4.098042   3.800557   3.448019   4.563011   3.131526
    20  H    3.324231   4.117536   3.692780   4.625968   3.015641
    21  O    3.249178   3.083984   3.469716   2.497422   4.363398
    22  H    3.486599   2.859432   3.327889   2.548946   4.296159
    23  H    3.492536   3.976703   4.251657   3.419912   4.863203
    24  O    4.108297   2.666260   3.127631   3.024654   4.109391
    25  H    3.677457   1.696368   2.229089   2.180688   3.477712
    26  H    5.037204   3.180787   3.797530   3.548481   4.947979
    27  O    3.575012   4.418731   4.288162   4.650032   4.065022
    28  H    4.450476   5.298359   5.226160   5.504797   5.005791
    29  H    3.671686   3.815908   3.879517   4.048828   4.079388
                   16         17         18         19         20
    16  H    0.000000
    17  H    1.579431   0.000000
    18  O    1.664057   3.178838   0.000000
    19  H    2.228154   3.714315   0.961336   0.000000
    20  H    2.156456   3.688570   0.979925   1.536772   0.000000
    21  O    4.593540   5.241175   5.077348   5.170296   4.593434
    22  H    4.341004   5.232188   4.560931   4.520159   4.068960
    23  H    5.032202   5.727923   5.393982   5.580951   4.767048
    24  O    3.803545   5.034483   3.517671   3.109574   3.219439
    25  H    3.338328   4.370012   3.445135   3.078524   3.359665
    26  H    4.635250   5.845598   4.249594   3.683699   4.009060
    27  O    3.489237   4.900475   2.727640   2.968757   1.790208
    28  H    4.392253   5.817875   3.446717   3.625925   2.495967
    29  H    3.587734   4.990940   2.956689   2.941250   2.196622
                   21         22         23         24         25
    21  O    0.000000
    22  H    0.969095   0.000000
    23  H    0.969183   1.548881   0.000000
    24  O    2.892905   1.976243   3.442265   0.000000
    25  H    2.818236   2.095980   3.563388   0.988696   0.000000
    26  H    3.480547   2.548393   4.043416   0.959363   1.576836
    27  O    3.679658   3.125139   3.583266   2.776290   3.297809
    28  H    4.271918   3.699016   4.024207   3.360028   4.042488
    29  H    3.119820   2.394209   3.186891   1.854371   2.495495
                   26         27         28         29
    26  H    0.000000
    27  O    3.538749   0.000000
    28  H    3.966696   0.959034   0.000000
    29  H    2.595806   0.970370   1.558022   0.000000
 Stoichiometry    C2H15F3O9
 Framework group  C1[X(C2H15F3O9)]
 Deg. of freedom    81
 Full point group                 C1      NOp   1
 Largest Abelian subgroup         C1      NOp   1
 Largest concise Abelian subgroup C1      NOp   1
                         Standard orientation:                         
 ---------------------------------------------------------------------
 Center     Atomic      Atomic             Coordinates (Angstroms)
 Number     Number       Type             X           Y           Z
 ---------------------------------------------------------------------
      1          6           0        1.846215   -0.468027   -0.464607
      2          8           0        1.460688   -1.532069   -0.027314
      3          8           0        1.300359    0.276682   -1.377180
      4          1           0        0.363979   -0.053481   -1.621611
      5          6           0        3.148885    0.177895    0.078508
      6          9           0        3.897687    0.701038   -0.896744
      7          9           0        3.885149   -0.716017    0.737163
      8          9           0        2.842666    1.169751    0.940691
      9          8           0       -1.068675   -0.550701   -1.953696
     10          1           0       -1.287441   -1.228335   -1.282328
     11          1           0       -1.775011    0.117056   -1.894605
     12          8           0       -4.032158   -1.037161    0.043018
     13          1           0       -3.945860   -0.308339   -0.600925
     14          1           0       -3.631211   -1.807016   -0.376473
     15          8           0       -3.280423    1.120153   -1.528069
     16          1           0       -3.019407    1.763724   -0.819699
     17          1           0       -3.713576    1.610485   -2.230106
     18          8           0       -2.437830    2.553599    0.524529
     19          1           0       -2.941880    2.371391    1.322589
     20          1           0       -1.549111    2.180714    0.701698
     21          8           0       -1.251350   -2.367590    0.132578
     22          1           0       -1.452983   -1.879808    0.945325
     23          1           0       -0.285417   -2.369825    0.053302
     24          8           0       -2.400745   -0.589401    2.103829
     25          1           0       -3.116240   -0.700295    1.430562
     26          1           0       -2.723565   -0.930925    2.940206
     27          8           0       -0.304148    1.011673    1.238594
     28          1           0        0.444914    1.173739    1.815124
     29          1           0       -0.853051    0.327271    1.653222
 ---------------------------------------------------------------------
 Rotational constants (GHZ):           0.7366724           0.2521644           0.2436457
 Standard basis: 6-31++G(d,p) (6D, 7F)
 There are   356 symmetry adapted cartesian basis functions of A   symmetry.
 There are   356 symmetry adapted basis functions of A   symmetry.
   356 basis functions,   568 primitive gaussians,   356 cartesian basis functions
    63 alpha electrons       63 beta electrons
       nuclear repulsion energy      1150.9439403812 Hartrees.
 NAtoms=   29 NActive=   29 NUniq=   29 SFac= 1.00D+00 NAtFMM=   60 NAOKFM=F Big=F
 Integral buffers will be    131072 words long.
 Raffenetti 2 integral format.
 Two-electron integral symmetry is turned on.
 Nuclear repulsion after empirical dispersion term =     1150.9259013851 Hartrees.
 One-electron integrals computed using PRISM.
 NBasis=   356 RedAO= T EigKep=  3.89D-05  NBF=   356
 NBsUse=   356 1.00D-06 EigRej= -1.00D+00 NBFU=   356
 Lowest energy guess from the checkpoint file:  "/local_scratch/slurm.6305471/Gau-188947.chk"
 B after Tr=    -0.000000   -0.000000    0.000000
         Rot=    0.979563   -0.200821   -0.010956    0.002840 Ang= -23.21 deg.
 B after Tr=     0.000000   -0.000000    0.000000
         Rot=    0.997424    0.064331    0.025252   -0.019195 Ang=   8.23 deg.
 Requested convergence on RMS density matrix=1.00D-10 within 128 cycles.
 Requested convergence on MAX density matrix=1.00D-08.
 Requested convergence on             energy=1.00D-08.
 No special actions if energy rises.
 SCF Done:  E(RwB97XD) =  -1061.67086341     A.U. after   16 cycles
            NFock= 16  Conv=0.58D-10     -V/T= 2.0083
 Calling FoFJK, ICntrl=      2127 FMM=F ISym2X=0 I1Cent= 0 IOpClX= 0 NMat=1 NMatS=1 NMatT=0.
 ***** Axes restored to original set *****
 -------------------------------------------------------------------
 Center     Atomic                   Forces (Hartrees/Bohr)
 Number     Number              X              Y              Z
 -------------------------------------------------------------------
      1        6           0.001650880    0.004641329   -0.000922212
      2        8          -0.000168081   -0.001959958   -0.000726714
      3        8           0.000136502   -0.002391245    0.000684870
      4        1           0.000107829    0.000917037    0.000530683
      5        6          -0.002689669    0.000382288    0.001221784
      6        9           0.000927745   -0.000094376    0.000551023
      7        9          -0.000019328   -0.000155499    0.000345047
      8        9           0.001596820   -0.000587390   -0.000206065
      9        8          -0.000921909   -0.000866714   -0.001085958
     10        1          -0.000558819   -0.000320614    0.000201707
     11        1           0.000786459    0.001164574   -0.000309835
     12        8           0.000075359    0.000766677   -0.000236699
     13        1           0.000278603    0.000109934   -0.000448726
     14        1          -0.000324801   -0.000733163    0.000506292
     15        8          -0.000100591   -0.000567416    0.000071816
     16        1          -0.000213699   -0.000143054    0.000260894
     17        1           0.000347400    0.000518346    0.000066917
     18        8          -0.000349707    0.001139534   -0.000295292
     19        1           0.000245689   -0.000186609   -0.000359876
     20        1          -0.000081965   -0.001581906    0.000156771
     21        8           0.003066734    0.002846796    0.001178304
     22        1          -0.001656707   -0.000451655    0.000142967
     23        1          -0.002134913   -0.002508780   -0.001116205
     24        8          -0.001943358    0.000433502    0.000035585
     25        1           0.000659600    0.000574223    0.000383191
     26        1           0.000319232   -0.000398487    0.000281180
     27        8          -0.000295428    0.002298056   -0.000401796
     28        1          -0.000891477   -0.000215437   -0.001304627
     29        1           0.002151600   -0.002629990    0.000794972
 -------------------------------------------------------------------
 Cartesian Forces:  Max     0.004641329 RMS     0.001182702

 GradGradGradGradGradGradGradGradGradGradGradGradGradGradGradGradGradGrad
 Berny optimization.
 Using GEDIIS/GDIIS optimizer.
 FormGI is forming the generalized inverse of G from B-inverse, IUseBI=4.
 Internal  Forces:  Max     0.002642453 RMS     0.000627287
 Search for a local minimum.
 Step number   8 out of a maximum of  174
 All quantities printed in internal units (Hartrees-Bohrs-Radians)
 Mixed Optimization -- En-DIIS/RFO-DIIS
 Update second derivatives using D2CorX and points    7    6    8
 DE= -1.04D-03 DEPred=-4.17D-02 R= 2.49D-02
 Trust test= 2.49D-02 RLast= 7.65D-01 DXMaxT set to 1.06D-01
 ITU= -1 -1  1  0  0 -1  1  0
 Use linear search instead of GDIIS.
     Eigenvalues ---   -0.00134   0.00008   0.00024   0.00038   0.00071
     Eigenvalues ---    0.00077   0.00116   0.00211   0.00268   0.00328
     Eigenvalues ---    0.00440   0.00469   0.00522   0.00607   0.00710
     Eigenvalues ---    0.00739   0.00825   0.00983   0.01102   0.01168
     Eigenvalues ---    0.01263   0.01280   0.01454   0.01491   0.01579
     Eigenvalues ---    0.01747   0.01914   0.02132   0.02158   0.02301
     Eigenvalues ---    0.02394   0.02517   0.02636   0.02688   0.02875
     Eigenvalues ---    0.02930   0.03085   0.03154   0.03322   0.03369
     Eigenvalues ---    0.03701   0.03872   0.03883   0.04020   0.04460
     Eigenvalues ---    0.05454   0.05750   0.05995   0.06438   0.06535
     Eigenvalues ---    0.06887   0.08102   0.12222   0.14202   0.16942
     Eigenvalues ---    0.19192   0.21053   0.22824   0.25361   0.26198
     Eigenvalues ---    0.33761   0.38413   0.39958   0.41005   0.41226
     Eigenvalues ---    0.42148   0.43273   0.46731   0.48385   0.49159
     Eigenvalues ---    0.49419   0.53090   0.53296   0.54154   0.55743
     Eigenvalues ---    0.56048   0.58858   0.59496   0.59920   0.61039
     Eigenvalues ---    0.88108
 RFO step:  Lambda=-2.10521158D-03 EMin=-1.33723554D-03
 Quartic linear search produced a step of -0.16960.
 Maximum step size (   0.106) exceeded in Quadratic search.
    -- Step size scaled by   0.350
 Iteration  1 RMS(Cart)=  0.04153800 RMS(Int)=  0.00068015
 Iteration  2 RMS(Cart)=  0.00104081 RMS(Int)=  0.00027490
 Iteration  3 RMS(Cart)=  0.00000033 RMS(Int)=  0.00027490
 Variable       Old X    -DE/DX   Delta X   Delta X   Delta X     New X
                                 (Linear)    (Quad)   (Total)
    R1        2.29276   0.00014   0.00120   0.00015   0.00133   2.29409
    R2        2.45325  -0.00186  -0.00163  -0.00242  -0.00408   2.44917
    R3        2.93312  -0.00123  -0.00065  -0.00088  -0.00152   2.93160
    R4        3.66296  -0.00061  -0.02553   0.00467  -0.02087   3.64209
    R5        1.93230  -0.00095   0.00220   0.00714   0.00933   1.94163
    R6        2.93365  -0.00149  -0.01727  -0.02919  -0.04647   2.88718
    R7        2.52510  -0.00063   0.00175  -0.00237  -0.00062   2.52448
    R8        2.51766   0.00021   0.00050  -0.00178  -0.00128   2.51638
    R9        2.55001   0.00123  -0.00078   0.00170   0.00092   2.55093
   R10        1.84941   0.00053   0.00100   0.00260   0.00359   1.85300
   R11        1.84023   0.00053   0.00100  -0.00058   0.00049   1.84072
   R12        3.43346   0.00006  -0.01399  -0.01589  -0.02988   3.40358
   R13        3.48798  -0.00017  -0.01183  -0.00018  -0.01192   3.47606
   R14        1.84507   0.00044   0.00115  -0.00136  -0.00022   1.84485
   R15        1.82180   0.00023   0.00020  -0.00002   0.00019   1.82199
   R16        3.20567   0.00006  -0.00502   0.01027   0.00533   3.21100
   R17        3.45515  -0.00004  -0.00910   0.00590  -0.00323   3.45192
   R18        1.87464   0.00046   0.00068  -0.00146  -0.00084   1.87381
   R19        1.81345   0.00059   0.00064  -0.00039   0.00025   1.81370
   R20        3.14461   0.00057  -0.00195   0.00055  -0.00145   3.14316
   R21        1.81666   0.00015   0.00046  -0.00112  -0.00066   1.81601
   R22        1.85179   0.00017   0.00019   0.00245   0.00259   1.85438
   R23        3.38300  -0.00012   0.00051  -0.03360  -0.03311   3.34989
   R24        1.83132   0.00014   0.00123  -0.00067   0.00047   1.83179
   R25        1.83149   0.00127   0.00169   0.00173   0.00338   1.83487
   R26        3.73456   0.00043  -0.02000  -0.00066  -0.02075   3.71380
   R27        1.86837   0.00103   0.00122  -0.00064   0.00064   1.86901
   R28        1.81293   0.00050   0.00068  -0.00064   0.00004   1.81298
   R29        3.50425  -0.00009  -0.00308  -0.01846  -0.02142   3.48283
   R30        1.81231   0.00141   0.00063  -0.00018   0.00045   1.81276
   R31        1.83373   0.00264   0.00169   0.00089   0.00269   1.83643
    A1        2.24316   0.00134   0.00130   0.00353   0.00466   2.24782
    A2        2.10079  -0.00200  -0.00008  -0.00361  -0.00362   2.09717
    A3        1.93921   0.00066  -0.00122   0.00000  -0.00115   1.93806
    A4        2.31893  -0.00103  -0.00536   0.00921   0.00359   2.32251
    A5        1.94750   0.00036   0.00356   0.00514   0.00845   1.95595
    A6        1.95828  -0.00097  -0.00469   0.00549   0.00081   1.95908
    A7        1.93647   0.00021   0.00086   0.00237   0.00324   1.93971
    A8        1.91665  -0.00198  -0.00002  -0.00628  -0.00629   1.91036
    A9        1.89002   0.00091   0.00103  -0.00060   0.00043   1.89045
   A10        1.88150   0.00101   0.00150  -0.00089   0.00062   1.88212
   A11        1.87833   0.00096   0.00154  -0.00033   0.00122   1.87955
   A12        1.85596  -0.00008  -0.00527   0.00180  -0.00345   1.85250
   A13        2.02280  -0.00010  -0.00679   0.00112  -0.00532   2.01748
   A14        1.84526   0.00050  -0.00019   0.00918   0.00922   1.85448
   A15        2.92344  -0.00046  -0.00520   0.00036  -0.00446   2.91897
   A16        1.84663   0.00042  -0.00056   0.00204   0.00225   1.84889
   A17        1.92144   0.00009  -0.00746   0.01806   0.01067   1.93211
   A18        1.86496  -0.00023  -0.01066  -0.01073  -0.02122   1.84374
   A19        1.54373  -0.00012   0.00648  -0.01124  -0.00468   1.53905
   A20        1.85435   0.00018   0.01209   0.00501   0.01713   1.87148
   A21        2.09503  -0.00020  -0.00114   0.00041  -0.00109   2.09394
   A22        1.81370  -0.00000  -0.00364  -0.00158  -0.00522   1.80849
   A23        2.22168   0.00008  -0.00897   0.00622  -0.00234   2.21934
   A24        1.88564   0.00008  -0.00180   0.00046  -0.00088   1.88476
   A25        1.97947   0.00010  -0.01054   0.01792   0.00730   1.98677
   A26        1.85708   0.00041   0.00108  -0.00607  -0.00489   1.85219
   A27        1.82689  -0.00033  -0.00312   0.00700   0.00380   1.83069
   A28        2.77461   0.00050  -0.00824   0.03970   0.03111   2.80572
   A29        1.91067   0.00051   0.00873  -0.00052   0.00817   1.91884
   A30        1.52833   0.00017   0.00298   0.02123   0.02423   1.55256
   A31        1.85160  -0.00068  -0.00164  -0.01488  -0.01677   1.83483
   A32        2.73908  -0.00066   0.00541  -0.00742  -0.00232   2.73676
   A33        2.69103  -0.00045   0.00584  -0.01360  -0.00822   2.68281
   A34        1.44509  -0.00038   0.00080   0.01598   0.01717   1.46226
   A35        2.02639  -0.00024   0.00396   0.01393   0.01751   2.04390
   A36        1.34905   0.00122   0.00895   0.02400   0.03295   1.38200
   A37        1.88623  -0.00013  -0.00051   0.00253   0.00115   1.88738
   A38        2.08744   0.00013   0.01178  -0.02990  -0.01946   2.06798
   A39        2.30321  -0.00010  -0.01287   0.01904   0.00507   2.30828
   A40        2.23079  -0.00032  -0.00414  -0.00597  -0.01007   2.22072
   A41        1.76740  -0.00009  -0.00898   0.01961   0.01089   1.77829
   A42        1.87983   0.00083   0.00012   0.00501   0.00550   1.88533
   A43        2.75077   0.00005   0.00619   0.01412   0.02033   2.77109
   A44        3.12242  -0.00065  -0.00542  -0.00005  -0.00524   3.11718
   A45        2.87316   0.00026   0.00224   0.00525   0.00727   2.88044
   A46        2.86532  -0.00011   0.00120   0.00486   0.00606   2.87138
   A47        2.98376   0.00038   0.01418  -0.00476   0.00961   2.99336
   A48        2.92971   0.00023  -0.00105   0.00392   0.00269   2.93240
   A49        3.16030   0.00031  -0.00152   0.00355   0.00218   3.16247
   A50        3.11908  -0.00000  -0.00594   0.01959   0.01358   3.13266
   A51        3.29995  -0.00018  -0.00029   0.00112   0.00120   3.30115
   A52        3.29014  -0.00021   0.00107  -0.00681  -0.00508   3.28506
   A53        3.26755  -0.00018  -0.00174   0.01994   0.01829   3.28585
    D1       -0.41266   0.00089   0.01148   0.04374   0.05530  -0.35736
    D2        2.72159   0.00029   0.01387   0.03005   0.04395   2.76555
    D3        0.16910  -0.00043  -0.00754  -0.02427  -0.03181   0.13729
    D4       -2.96570   0.00014  -0.00976  -0.01159  -0.02129  -2.98699
    D5        2.40818   0.00076  -0.02879   0.07052   0.04174   2.44992
    D6        0.29145   0.00012  -0.02747   0.06579   0.03831   0.32976
    D7       -1.78286   0.00007  -0.02992   0.06872   0.03879  -1.74407
    D8       -0.73957   0.00026  -0.02678   0.05906   0.03229  -0.70728
    D9       -2.85630  -0.00038  -0.02547   0.05433   0.02886  -2.82744
   D10        1.35257  -0.00044  -0.02792   0.05725   0.02934   1.38191
   D11       -0.57284  -0.00042  -0.00422   0.02247   0.01849  -0.55436
   D12        0.16949  -0.00020  -0.00719   0.01004   0.00301   0.17250
   D13        2.20718   0.00014  -0.01508   0.02273   0.00768   2.21486
   D14        1.37540  -0.00024   0.00979   0.00386   0.01372   1.38912
   D15       -0.45042   0.00043   0.01040   0.01386   0.02438  -0.42604
   D16       -0.73320  -0.00030   0.02110  -0.00744   0.01385  -0.71936
   D17       -2.55903   0.00036   0.02171   0.00257   0.02451  -2.53452
   D18       -2.16950  -0.00025  -0.00644  -0.01275  -0.01932  -2.18881
   D19       -0.11892  -0.00006  -0.01664  -0.00349  -0.02030  -0.13922
   D20       -0.12846  -0.00017   0.00152   0.00315   0.00493  -0.12352
   D21        1.68752  -0.00020   0.00077  -0.00157  -0.00118   1.68634
   D22       -2.45315  -0.00007   0.00844   0.00373   0.01198  -2.44116
   D23       -0.51565   0.00036   0.02355  -0.00789   0.01562  -0.50003
   D24       -2.35935   0.00021   0.01008  -0.01148  -0.00164  -2.36099
   D25        1.70964  -0.00008   0.02455  -0.01554   0.00914   1.71878
   D26        1.41189   0.00024   0.00934  -0.01149  -0.00223   1.40966
   D27       -0.43181   0.00009  -0.00413  -0.01507  -0.01949  -0.45130
   D28       -2.64601  -0.00020   0.01034  -0.01914  -0.00871  -2.65472
   D29       -1.73363  -0.00056   0.01096   0.00949   0.02061  -1.71302
   D30        2.59390  -0.00027   0.00629  -0.00894  -0.00223   2.59167
   D31       -0.54623   0.00061   0.01617   0.05175   0.06782  -0.47841
   D32        0.21933  -0.00012   0.00319   0.01350   0.01646   0.23579
   D33       -1.73632   0.00017  -0.00148  -0.00493  -0.00639  -1.74271
   D34        1.40673   0.00105   0.00840   0.05577   0.06366   1.47039
   D35       -2.04861  -0.00023   0.01678  -0.05124  -0.03453  -2.08314
   D36       -0.09560  -0.00028   0.01082  -0.03806  -0.02745  -0.12306
   D37       -0.47725  -0.00027   0.02564  -0.06226  -0.03639  -0.51364
   D38        1.47576  -0.00032   0.01968  -0.04908  -0.02931   1.44644
   D39        1.94401  -0.00019   0.00627  -0.05243  -0.04635   1.89766
   D40       -2.38617  -0.00024   0.00031  -0.03925  -0.03927  -2.42544
   D41       -1.31153   0.00024   0.00127   0.01678   0.01836  -1.29317
   D42        0.78899   0.00038  -0.01169   0.03790   0.02627   0.81526
   D43       -2.26095  -0.00031   0.01567  -0.01747  -0.00147  -2.26242
   D44       -0.11123   0.00057   0.00422   0.00619   0.01053  -0.10069
   D45        0.75422  -0.00000   0.00879  -0.01145  -0.00251   0.75171
   D46        2.38016   0.00009   0.01417   0.00633   0.02041   2.40057
   D47        0.96630  -0.00073  -0.00206  -0.06121  -0.06327   0.90302
   D48       -0.94612  -0.00127  -0.01190  -0.06599  -0.07755  -1.02366
   D49        0.37496  -0.00006  -0.01019  -0.01241  -0.02242   0.35254
   D50        2.23612  -0.00038  -0.01028  -0.00183  -0.01224   2.22388
   D51       -1.76494   0.00003  -0.01985   0.03210   0.01235  -1.75260
   D52        1.96323  -0.00051   0.00799  -0.03454  -0.02743   1.93580
   D53        0.67195  -0.00079   0.00524  -0.08161  -0.07574   0.59621
   D54       -2.33345   0.00023   0.01831   0.00838   0.02716  -2.30629
   D55        0.21071  -0.00014  -0.01628   0.02445   0.00837   0.21908
   D56        2.58506  -0.00008  -0.02665   0.03335   0.00686   2.59193
         Item               Value     Threshold  Converged?
 Maximum Force            0.002642     0.000015     NO 
 RMS     Force            0.000627     0.000010     NO 
 Maximum Displacement     0.168362     0.000060     NO 
 RMS     Displacement     0.041885     0.000040     NO 
 Predicted change in Energy=-6.400379D-04
 GradGradGradGradGradGradGradGradGradGradGradGradGradGradGradGradGradGrad

                          Input orientation:                          
 ---------------------------------------------------------------------
 Center     Atomic      Atomic             Coordinates (Angstroms)
 Number     Number       Type             X           Y           Z
 ---------------------------------------------------------------------
      1          6           0       -1.709273    0.243086   -0.456822
      2          8           0       -1.809711   -0.353742    0.595538
      3          8           0       -0.851831    1.154271   -0.794867
      4          1           0       -0.114547    1.271450   -0.088916
      5          6           0       -2.678450   -0.071216   -1.626671
      6          9           0       -3.055958    1.030765   -2.280693
      7          9           0       -3.771594   -0.694068   -1.190466
      8          9           0       -2.066429   -0.887455   -2.510639
      9          8           0        0.994975    1.399887    0.953547
     10          1           0        0.878738    0.645965    1.569659
     11          1           0        1.904276    1.333994    0.610563
     12          8           0        3.392357   -0.900857    2.321028
     13          1           0        3.636807   -0.190027    1.698108
     14          1           0        2.729343   -0.521064    2.909046
     15          8           0        3.657232    0.914574    0.243395
     16          1           0        3.654534    0.288298   -0.525365
     17          1           0        4.287940    1.612938    0.054573
     18          8           0        3.407954   -0.924777   -1.636300
     19          1           0        3.787468   -1.769491   -1.379540
     20          1           0        2.439319   -1.080167   -1.659623
     21          8           0        0.299506   -0.831123    2.422101
     22          1           0        0.634068   -1.623460    1.975007
     23          1           0       -0.582704   -0.681018    2.045319
     24          8           0        1.952027   -2.765945    1.069488
     25          1           0        2.609242   -2.170080    1.506757
     26          1           0        2.074608   -3.651804    1.416836
     27          8           0        0.818019   -1.614510   -1.181829
     28          1           0        0.193408   -2.116543   -1.709110
     29          1           0        1.004189   -2.120705   -0.373440
 ---------------------------------------------------------------------
                    Distance matrix (angstroms):
                    1          2          3          4          5
     1  C    0.000000
     2  O    1.213982   0.000000
     3  O    1.296047   2.263816   0.000000
     4  H    1.932883   2.446080   1.027465   0.000000
     5  C    1.551334   2.402653   2.351649   3.277352   0.000000
     6  F    2.400105   3.426762   2.661035   3.676100   1.335897
     7  F    2.381105   2.674812   3.478199   4.295423   1.331609
     8  F    2.371466   3.162134   2.930489   3.786219   1.349895
     9  O    3.261945   3.327108   2.554989   1.527830   4.723951
    10  H    3.311606   3.029205   2.973925   2.031925   4.835748
    11  H    3.922643   4.079507   3.098977   2.137483   5.289727
    12  O    5.920446   5.508009   5.652034   4.777565   7.288849
    13  H    5.780301   5.559408   5.307535   4.404773   7.137978
    14  H    5.622660   5.097384   5.417613   4.504287   7.072434
    15  O    5.453492   5.623175   4.633260   3.803171   6.679057
    16  H    5.364436   5.614856   4.596724   3.919573   6.438075
    17  H    6.172891   6.429761   5.229644   4.418043   7.361627
    18  O    5.379693   5.703614   4.814169   4.430105   6.145973
    19  H    5.925879   6.101941   5.514828   5.112608   6.689792
    20  H    4.517582   4.864946   4.070895   3.810440   5.216381
    21  O    3.671146   2.830728   3.951740   3.301130   5.083132
    22  H    3.858631   3.080126   4.194745   3.633278   5.133646
    23  H    2.895486   1.927309   3.392252   2.930232   4.271712
    24  O    4.978856   4.493776   5.167740   4.681152   5.997679
    25  H    5.322461   4.863799   5.322388   4.670046   6.494866
    26  H    5.744434   5.161364   6.045993   5.594472   6.683944
    27  O    3.219240   3.413728   3.256423   3.223803   3.847719
    28  H    3.279676   3.525813   3.553392   3.768071   3.526717
    29  H    3.599630   3.461084   3.787859   3.583188   4.396910
                    6          7          8          9         10
     6  F    0.000000
     7  F    2.162355   0.000000
     8  F    2.170625   2.165143   0.000000
     9  O    5.196789   5.630419   5.157975   0.000000
    10  H    5.518616   5.571316   5.260629   0.980563   0.000000
    11  H    5.749368   6.290647   5.517539   0.974068   1.563643
    12  O    8.154003   7.980949   7.289961   3.593170   3.045569
    13  H    7.881262   7.967579   7.122278   3.171982   2.884844
    14  H    7.925357   7.687530   7.246148   3.243774   2.565279
    15  O    7.172966   7.735060   6.602447   2.797760   3.090495
    16  H    6.975897   7.520291   6.168721   3.239763   3.496012
    17  H    7.728211   8.475169   7.294538   3.420112   3.853983
    18  O    6.783919   7.197076   5.543891   4.234836   4.375196
    19  H    7.448892   7.637519   6.027062   4.825585   4.795093
    20  H    5.919446   6.240563   4.589458   3.881424   3.980353
    21  O    6.069764   5.444564   5.471083   2.760024   1.801098
    22  H    6.226732   5.503985   5.287287   3.211583   2.318288
    23  H    5.268925   4.543072   4.795916   2.830407   2.030504
    24  O    7.121702   6.493066   5.700353   4.275926   3.611544
    25  H    7.528923   7.082986   6.296546   3.956838   3.305860
    26  H    7.868983   7.051547   6.341520   5.186504   4.463662
    27  O    4.817955   4.681009   3.257973   3.698342   3.561478
    28  H    4.559675   4.244251   2.694433   4.483027   4.341826
    29  H    5.482168   5.050834   3.939190   3.762385   3.383169
                   11         12         13         14         15
    11  H    0.000000
    12  O    3.183494   0.000000
    13  H    2.550893   0.976250   0.000000
    14  H    3.066758   0.964155   1.549015   0.000000
    15  O    1.839451   2.771734   1.826677   3.166660   0.000000
    16  H    2.333927   3.095929   2.274410   3.647770   0.991575
    17  H    2.463491   3.501150   2.525047   3.889885   0.959770
    18  O    3.522994   3.957431   3.422062   4.613423   2.641705
    19  H    4.139872   3.821628   3.462560   4.590225   3.139281
    20  H    3.356812   4.097074   3.674327   4.611881   3.013931
    21  O    3.247259   3.095288   3.474586   2.497471   4.366754
    22  H    3.495951   2.872289   3.338839   2.545169   4.310408
    23  H    3.507687   3.990670   4.262147   3.426553   4.875438
    24  O    4.125820   2.668231   3.141496   3.004610   4.139611
    25  H    3.684926   1.699186   2.238999   2.167970   3.494204
    26  H    5.053442   3.181467   3.808344   3.529433   4.973276
    27  O    3.617499   4.405284   4.274196   4.645863   4.060623
    28  H    4.496016   5.287077   5.213214   5.504897   4.999803
    29  H    3.703156   3.801517   3.866459   4.038530   4.078240
                   16         17         18         19         20
    16  H    0.000000
    17  H    1.578671   0.000000
    18  O    1.663289   3.173866   0.000000
    19  H    2.231991   3.707827   0.960989   0.000000
    20  H    2.153134   3.688995   0.981297   1.539844   0.000000
    21  O    4.604006   5.242731   5.112910   5.243938   4.615332
    22  H    4.362327   5.245295   4.606967   4.606326   4.094464
    23  H    5.049968   5.740076   5.434988   5.657988   4.797764
    24  O    3.843239   5.065684   3.582027   3.218618   3.244588
    25  H    3.356454   4.386125   3.473836   3.143151   3.353021
    26  H    4.668267   5.871295   4.305361   3.781099   4.026280
    27  O    3.478137   4.897495   2.718463   2.980056   1.772688
    28  H    4.377660   5.812470   3.429128   3.625787   2.473993
    29  H    3.584788   4.990622   2.967010   2.980307   2.190111
                   21         22         23         24         25
    21  O    0.000000
    22  H    0.969342   0.000000
    23  H    0.970974   1.540673   0.000000
    24  O    2.881653   1.965261   3.424036   0.000000
    25  H    2.822329   2.102227   3.563126   0.989035   0.000000
    26  H    3.481061   2.549684   4.035079   0.959387   1.577791
    27  O    3.724361   3.162204   3.639769   2.771318   3.278053
    28  H    4.327871   3.742997   4.093754   3.351876   4.022552
    29  H    3.158267   2.428877   3.231303   1.843034   2.472605
                   26         27         28         29
    26  H    0.000000
    27  O    3.533079   0.000000
    28  H    3.958217   0.959272   0.000000
    29  H    2.587499   0.971795   1.562497   0.000000
 Stoichiometry    C2H15F3O9
 Framework group  C1[X(C2H15F3O9)]
 Deg. of freedom    81
 Full point group                 C1      NOp   1
 Largest Abelian subgroup         C1      NOp   1
 Largest concise Abelian subgroup C1      NOp   1
                         Standard orientation:                         
 ---------------------------------------------------------------------
 Center     Atomic      Atomic             Coordinates (Angstroms)
 Number     Number       Type             X           Y           Z
 ---------------------------------------------------------------------
      1          6           0        1.853055   -0.466093   -0.448278
      2          8           0        1.465234   -1.517235    0.019105
      3          8           0        1.304040    0.266158   -1.365954
      4          1           0        0.366641   -0.070145   -1.618677
      5          6           0        3.162533    0.182489    0.072535
      6          9           0        3.886188    0.722005   -0.912282
      7          9           0        3.920119   -0.709112    0.708375
      8          9           0        2.860586    1.163664    0.949086
      9          8           0       -1.041519   -0.562252   -1.949103
     10          1           0       -1.260964   -1.235840   -1.271145
     11          1           0       -1.744213    0.110681   -1.902280
     12          8           0       -4.022250   -1.042595   -0.000928
     13          1           0       -3.921954   -0.314918   -0.643962
     14          1           0       -3.605863   -1.812447   -0.405336
     15          8           0       -3.246772    1.114673   -1.558920
     16          1           0       -3.011734    1.759835   -0.843557
     17          1           0       -3.670998    1.601208   -2.269183
     18          8           0       -2.484668    2.567750    0.511436
     19          1           0       -3.025597    2.413349    1.290573
     20          1           0       -1.608440    2.185546    0.732997
     21          8           0       -1.230701   -2.373881    0.124528
     22          1           0       -1.448309   -1.900447    0.941921
     23          1           0       -0.260678   -2.372715    0.081590
     24          8           0       -2.422408   -0.643694    2.096890
     25          1           0       -3.128124   -0.725902    1.408852
     26          1           0       -2.768922   -0.987655    2.922749
     27          8           0       -0.375219    1.051075    1.311411
     28          1           0        0.346489    1.236566    1.915508
     29          1           0       -0.918812    0.345501    1.700071
 ---------------------------------------------------------------------
 Rotational constants (GHZ):           0.7286594           0.2508854           0.2423727
 Standard basis: 6-31++G(d,p) (6D, 7F)
 There are   356 symmetry adapted cartesian basis functions of A   symmetry.
 There are   356 symmetry adapted basis functions of A   symmetry.
   356 basis functions,   568 primitive gaussians,   356 cartesian basis functions
    63 alpha electrons       63 beta electrons
       nuclear repulsion energy      1148.0813477868 Hartrees.
 NAtoms=   29 NActive=   29 NUniq=   29 SFac= 1.00D+00 NAtFMM=   60 NAOKFM=F Big=F
 Integral buffers will be    131072 words long.
 Raffenetti 2 integral format.
 Two-electron integral symmetry is turned on.
 Nuclear repulsion after empirical dispersion term =     1148.0635817648 Hartrees.
 One-electron integrals computed using PRISM.
 NBasis=   356 RedAO= T EigKep=  3.89D-05  NBF=   356
 NBsUse=   356 1.00D-06 EigRej= -1.00D+00 NBFU=   356
 Initial guess from the checkpoint file:  "/local_scratch/slurm.6305471/Gau-188947.chk"
 B after Tr=    -0.000000    0.000000   -0.000000
         Rot=    0.999995   -0.000570    0.002378   -0.002199 Ang=  -0.38 deg.
 ExpMin= 3.60D-02 ExpMax= 7.00D+03 ExpMxC= 1.05D+03 IAcc=3 IRadAn=         5 AccDes= 0.00D+00
 Harris functional with IExCor= 4639 and IRadAn=       5 diagonalized for initial guess.
 HarFok:  IExCor= 4639 AccDes= 0.00D+00 IRadAn=         5 IDoV= 1 UseB2=F ITyADJ=14
 ICtDFT=  3500011 ScaDFX=  1.000000  1.000000  1.000000  1.000000
 FoFCou: FMM=F IPFlag=           0 FMFlag=      100000 FMFlg1=           0
         NFxFlg=           0 DoJE=T BraDBF=F KetDBF=T FulRan=T
         wScrn=  0.000000 ICntrl=       500 IOpCl=  0 I1Cent=   200000004 NGrid=           0
         NMat0=    1 NMatS0=      1 NMatT0=    0 NMatD0=    1 NMtDS0=    0 NMtDT0=    0
 Petite list used in FoFCou.
 Requested convergence on RMS density matrix=1.00D-10 within 128 cycles.
 Requested convergence on MAX density matrix=1.00D-08.
 Requested convergence on             energy=1.00D-08.
 No special actions if energy rises.
 SCF Done:  E(RwB97XD) =  -1061.67138008     A.U. after   15 cycles
            NFock= 15  Conv=0.86D-10     -V/T= 2.0083
 Calling FoFJK, ICntrl=      2127 FMM=F ISym2X=0 I1Cent= 0 IOpClX= 0 NMat=1 NMatS=1 NMatT=0.
 ***** Axes restored to original set *****
 -------------------------------------------------------------------
 Center     Atomic                   Forces (Hartrees/Bohr)
 Number     Number              X              Y              Z
 -------------------------------------------------------------------
      1        6           0.000941315    0.002828471   -0.001169328
      2        8          -0.000197849   -0.001199516   -0.000376577
      3        8           0.001013286   -0.000968278    0.001167855
      4        1          -0.000435260    0.000119686   -0.000133182
      5        6          -0.001207620    0.000013659    0.000471361
      6        9           0.000499362    0.000050269    0.000269394
      7        9          -0.000511508   -0.000395147    0.000614490
      8        9           0.000955194   -0.000414088   -0.000213289
      9        8          -0.001007618   -0.000916323   -0.000407217
     10        1          -0.000159026    0.000299272   -0.000271101
     11        1           0.000754356    0.000686080    0.000075089
     12        8          -0.000347675    0.000246383   -0.000169701
     13        1           0.000242548    0.000247849   -0.000410317
     14        1          -0.000009343   -0.000340409    0.000529552
     15        8           0.000068705   -0.000217099    0.000455163
     16        1          -0.000116480   -0.000357763   -0.000276771
     17        1           0.000239386    0.000443241    0.000093062
     18        8          -0.000787886    0.001305254   -0.000007357
     19        1           0.000363724   -0.000281415   -0.000475215
     20        1           0.000358043   -0.001568868   -0.000160393
     21        8           0.001052756    0.001719530   -0.000210554
     22        1          -0.000359155   -0.000761066    0.000593255
     23        1          -0.000930945   -0.001079755   -0.000158375
     24        8          -0.001584354    0.000767988    0.000088564
     25        1           0.000466849    0.000173231    0.000355948
     26        1           0.000316111   -0.000301599    0.000223240
     27        8          -0.000219966    0.002374648   -0.000047350
     28        1          -0.000801285   -0.000020860   -0.000483919
     29        1           0.001404339   -0.002453374    0.000033674
 -------------------------------------------------------------------
 Cartesian Forces:  Max     0.002828471 RMS     0.000796029

 GradGradGradGradGradGradGradGradGradGradGradGradGradGradGradGradGradGrad
 Berny optimization.
 Using GEDIIS/GDIIS optimizer.
 FormGI is forming the generalized inverse of G from B-inverse, IUseBI=4.
 Internal  Forces:  Max     0.001860884 RMS     0.000438172
 Search for a local minimum.
 Step number   9 out of a maximum of  174
 All quantities printed in internal units (Hartrees-Bohrs-Radians)
 Mixed Optimization -- En-DIIS/RFO-DIIS
 Swapping is turned off.
 Update second derivatives using D2CorX and points    8    9
 DE= -5.17D-04 DEPred=-6.40D-04 R= 8.07D-01
 TightC=F SS=  1.41D+00  RLast= 2.59D-01 DXNew= 1.7838D-01 7.7777D-01
 Trust test= 8.07D-01 RLast= 2.59D-01 DXMaxT set to 1.78D-01
 ITU=  1 -1 -1  1  0  0 -1  1  0
     Eigenvalues ---   -0.00281   0.00008   0.00024   0.00038   0.00069
     Eigenvalues ---    0.00078   0.00119   0.00219   0.00269   0.00336
     Eigenvalues ---    0.00461   0.00497   0.00566   0.00624   0.00710
     Eigenvalues ---    0.00734   0.00827   0.00978   0.01107   0.01162
     Eigenvalues ---    0.01264   0.01268   0.01465   0.01491   0.01570
     Eigenvalues ---    0.01718   0.01824   0.02148   0.02170   0.02319
     Eigenvalues ---    0.02427   0.02470   0.02652   0.02691   0.02881
     Eigenvalues ---    0.02939   0.03082   0.03126   0.03304   0.03359
     Eigenvalues ---    0.03724   0.03832   0.03881   0.04064   0.04563
     Eigenvalues ---    0.05458   0.05723   0.06022   0.06446   0.06634
     Eigenvalues ---    0.06871   0.08122   0.12227   0.14044   0.17301
     Eigenvalues ---    0.18894   0.21056   0.22736   0.25301   0.26208
     Eigenvalues ---    0.33982   0.38005   0.39950   0.40947   0.41190
     Eigenvalues ---    0.42283   0.43065   0.46777   0.48350   0.48771
     Eigenvalues ---    0.49245   0.52801   0.53290   0.54028   0.54936
     Eigenvalues ---    0.55994   0.58805   0.59426   0.59724   0.60265
     Eigenvalues ---    0.88168
 Eigenvalue     2 is   8.37D-05 Eigenvector:
                          D54       D52       D56       D55       D53
   1                   -0.45370  -0.38249   0.35442   0.35119  -0.34130
                          D51       D50       D49       D45       D46
   1                   -0.25339  -0.22159  -0.20473   0.20069   0.19366
 Use linear search instead of GDIIS.
 RFO step:  Lambda=-2.80652789D-03 EMin=-2.80561892D-03
 I=     1 Eig=   -2.81D-03 Dot1= -1.95D-05
 I=     1 Stepn= -4.46D-01 RXN=   4.46D-01 EDone=F
 Mixed    1 eigenvectors in step.  Raw Step.Grad=  1.95D-05.
 RFO eigenvector is Hessian eigenvector with negative curvature.
 Taking step of  4.46D-01 in eigenvector direction(s).  Step.Grad= -3.51D-05.
 Quartic linear search produced a step of  0.74857.
 Iteration  1 RMS(Cart)=  0.07634930 RMS(Int)=  0.00590704
 Iteration  2 RMS(Cart)=  0.00640978 RMS(Int)=  0.00040529
 Iteration  3 RMS(Cart)=  0.00004640 RMS(Int)=  0.00040426
 Iteration  4 RMS(Cart)=  0.00000000 RMS(Int)=  0.00040426
 Variable       Old X    -DE/DX   Delta X   Delta X   Delta X     New X
                                 (Linear)    (Quad)   (Total)
    R1        2.29409   0.00026   0.00100  -0.00634  -0.00532   2.28877
    R2        2.44917  -0.00081  -0.00305   0.00842   0.00538   2.45456
    R3        2.93160  -0.00055  -0.00114   0.00108  -0.00006   2.93154
    R4        3.64209  -0.00028  -0.01562   0.03576   0.02009   3.66218
    R5        1.94163  -0.00127   0.00698  -0.01805  -0.01105   1.93058
    R6        2.88718  -0.00088  -0.03478   0.07308   0.03831   2.92549
    R7        2.52448  -0.00023  -0.00047  -0.00526  -0.00573   2.51875
    R8        2.51638   0.00081  -0.00096  -0.00329  -0.00425   2.51213
    R9        2.55093   0.00082   0.00069  -0.00109  -0.00040   2.55053
   R10        1.85300  -0.00039   0.00269  -0.00160   0.00107   1.85406
   R11        1.84072   0.00042   0.00037  -0.00325  -0.00283   1.83790
   R12        3.40358  -0.00001  -0.02237   0.01951  -0.00289   3.40069
   R13        3.47606  -0.00020  -0.00892   0.01751   0.00866   3.48472
   R14        1.84485   0.00052  -0.00016  -0.00237  -0.00257   1.84227
   R15        1.82199   0.00019   0.00014   0.00002   0.00016   1.82215
   R16        3.21100   0.00003   0.00399   0.00558   0.00962   3.22062
   R17        3.45192  -0.00002  -0.00242   0.00296   0.00050   3.45242
   R18        1.87381   0.00083  -0.00063  -0.00159  -0.00235   1.87146
   R19        1.81370   0.00046   0.00019  -0.00238  -0.00219   1.81151
   R20        3.14316   0.00038  -0.00109  -0.00331  -0.00450   3.13866
   R21        1.81601   0.00026  -0.00049  -0.00134  -0.00183   1.81418
   R22        1.85438  -0.00008   0.00194   0.00048   0.00245   1.85683
   R23        3.34989   0.00003  -0.02478  -0.00800  -0.03271   3.31718
   R24        1.83179   0.00015   0.00035  -0.00443  -0.00414   1.82765
   R25        1.83487   0.00040   0.00253  -0.00527  -0.00285   1.83202
   R26        3.71380  -0.00009  -0.01554  -0.00726  -0.02286   3.69094
   R27        1.86901   0.00064   0.00048  -0.00263  -0.00211   1.86689
   R28        1.81298   0.00040   0.00003  -0.00269  -0.00266   1.81032
   R29        3.48283   0.00018  -0.01604  -0.00856  -0.02449   3.45834
   R30        1.81276   0.00080   0.00034  -0.00273  -0.00239   1.81037
   R31        1.83643   0.00186   0.00202  -0.00620  -0.00407   1.83236
    A1        2.24782   0.00044   0.00349  -0.00383  -0.00058   2.24724
    A2        2.09717  -0.00183  -0.00271   0.01579   0.01313   2.11031
    A3        1.93806   0.00138  -0.00086  -0.01208  -0.01289   1.92518
    A4        2.32251  -0.00042   0.00269   0.02218   0.02436   2.34688
    A5        1.95595   0.00012   0.00633  -0.00602   0.00003   1.95598
    A6        1.95908  -0.00054   0.00060   0.01411   0.01469   1.97377
    A7        1.93971  -0.00025   0.00242   0.00212   0.00451   1.94422
    A8        1.91036  -0.00103  -0.00471  -0.00412  -0.00881   1.90155
    A9        1.89045   0.00066   0.00032  -0.00487  -0.00462   1.88583
   A10        1.88212   0.00058   0.00046  -0.00394  -0.00345   1.87867
   A11        1.87955   0.00068   0.00092  -0.00418  -0.00326   1.87629
   A12        1.85250  -0.00003  -0.00259   0.00050  -0.00215   1.85036
   A13        2.01748  -0.00047  -0.00398   0.00191  -0.00178   2.01571
   A14        1.85448   0.00041   0.00690  -0.00037   0.00633   1.86081
   A15        2.91897   0.00011  -0.00334   0.00711   0.00394   2.92291
   A16        1.84889   0.00033   0.00169  -0.00369  -0.00164   1.84724
   A17        1.93211   0.00013   0.00799   0.01064   0.01864   1.95076
   A18        1.84374  -0.00017  -0.01588   0.00165  -0.01441   1.82934
   A19        1.53905  -0.00016  -0.00350  -0.00941  -0.01275   1.52630
   A20        1.87148  -0.00033   0.01282  -0.00429   0.00848   1.87996
   A21        2.09394   0.00017  -0.00082   0.01143   0.01039   2.10433
   A22        1.80849   0.00025  -0.00391  -0.00131  -0.00546   1.80303
   A23        2.21934  -0.00001  -0.00175  -0.00319  -0.00480   2.21454
   A24        1.88476   0.00002  -0.00066   0.00380   0.00305   1.88781
   A25        1.98677   0.00027   0.00546   0.01171   0.01714   2.00390
   A26        1.85219  -0.00005  -0.00366  -0.01304  -0.01627   1.83593
   A27        1.83069  -0.00016   0.00284   0.00973   0.01248   1.84318
   A28        2.80572   0.00020   0.02329   0.01863   0.04181   2.84753
   A29        1.91884  -0.00004   0.00611  -0.01820  -0.01189   1.90694
   A30        1.55256   0.00031   0.01814   0.00655   0.02452   1.57708
   A31        1.83483  -0.00070  -0.01255   0.00059  -0.01246   1.82237
   A32        2.73676  -0.00005  -0.00174   0.00997   0.00785   2.74461
   A33        2.68281  -0.00085  -0.00615  -0.00419  -0.01162   2.67120
   A34        1.46226   0.00009   0.01285   0.01381   0.02703   1.48930
   A35        2.04390   0.00010   0.01311   0.01162   0.02419   2.06809
   A36        1.38200  -0.00004   0.02466  -0.02168   0.00336   1.38536
   A37        1.88738  -0.00020   0.00086   0.00440   0.00364   1.89102
   A38        2.06798  -0.00012  -0.01457  -0.03272  -0.04926   2.01872
   A39        2.30828   0.00028   0.00380   0.02576   0.02747   2.33575
   A40        2.22072  -0.00003  -0.00754  -0.01308  -0.02096   2.19976
   A41        1.77829   0.00017   0.00815   0.00247   0.01074   1.78903
   A42        1.88533   0.00033   0.00412  -0.00201   0.00217   1.88751
   A43        2.77109   0.00016   0.01522   0.01050   0.02584   2.79694
   A44        3.11718  -0.00072  -0.00392   0.01453   0.01144   3.12862
   A45        2.88044   0.00020   0.00544   0.00493   0.01027   2.89071
   A46        2.87138  -0.00014   0.00453   0.01635   0.02051   2.89189
   A47        2.99336  -0.00024   0.00719  -0.02675  -0.01933   2.97404
   A48        2.93240  -0.00007   0.00201  -0.00456  -0.00291   2.92949
   A49        3.16247  -0.00003   0.00163   0.00559   0.00739   3.16986
   A50        3.13266   0.00009   0.01016   0.00606   0.01603   3.14870
   A51        3.30115  -0.00019   0.00090   0.00429   0.00513   3.30628
   A52        3.28506  -0.00043  -0.00380   0.00379   0.00032   3.28537
   A53        3.28585  -0.00001   0.01370   0.01340   0.02724   3.31309
    D1       -0.35736   0.00031   0.04139  -0.00269   0.03866  -0.31870
    D2        2.76555  -0.00007   0.03290  -0.01142   0.02133   2.78688
    D3        0.13729  -0.00024  -0.02382  -0.01330  -0.03720   0.10009
    D4       -2.98699   0.00013  -0.01594  -0.00546  -0.02156  -3.00856
    D5        2.44992   0.00039   0.03124   0.16664   0.19792   2.64784
    D6        0.32976   0.00010   0.02868   0.16147   0.19012   0.51988
    D7       -1.74407   0.00007   0.02904   0.16795   0.19698  -1.54710
    D8       -0.70728   0.00007   0.02417   0.15937   0.18358  -0.52370
    D9       -2.82744  -0.00022   0.02160   0.15420   0.17578  -2.65166
   D10        1.38191  -0.00024   0.02196   0.16069   0.18264   1.56455
   D11       -0.55436  -0.00021   0.01384   0.06470   0.07882  -0.47554
   D12        0.17250  -0.00014   0.00225   0.02424   0.02674   0.19924
   D13        2.21486  -0.00006   0.00575   0.02733   0.03331   2.24817
   D14        1.38912  -0.00060   0.01027  -0.00380   0.00700   1.39612
   D15       -0.42604   0.00001   0.01825  -0.00722   0.01180  -0.41425
   D16       -0.71936  -0.00022   0.01037  -0.00926   0.00121  -0.71815
   D17       -2.53452   0.00039   0.01835  -0.01268   0.00600  -2.52852
   D18       -2.18881   0.00019  -0.01446  -0.03288  -0.04739  -2.23621
   D19       -0.13922   0.00016  -0.01520  -0.03140  -0.04673  -0.18595
   D20       -0.12352  -0.00008   0.00369   0.04209   0.04589  -0.07764
   D21        1.68634   0.00011  -0.00088   0.03761   0.03645   1.72280
   D22       -2.44116  -0.00003   0.00897   0.04760   0.05654  -2.38462
   D23       -0.50003  -0.00021   0.01169  -0.02557  -0.01399  -0.51402
   D24       -2.36099   0.00016  -0.00123  -0.02047  -0.02183  -2.38282
   D25        1.71878  -0.00019   0.00684  -0.01877  -0.01201   1.70676
   D26        1.40966  -0.00026  -0.00167  -0.01701  -0.01868   1.39098
   D27       -0.45130   0.00011  -0.01459  -0.01191  -0.02652  -0.47782
   D28       -2.65472  -0.00024  -0.00652  -0.01021  -0.01671  -2.67142
   D29       -1.71302  -0.00006   0.01543   0.01594   0.03182  -1.68120
   D30        2.59167  -0.00022  -0.00167   0.00184   0.00096   2.59263
   D31       -0.47841   0.00004   0.05077   0.00818   0.05862  -0.41980
   D32        0.23579   0.00026   0.01232   0.01480   0.02713   0.26292
   D33       -1.74271   0.00010  -0.00478   0.00070  -0.00373  -1.74644
   D34        1.47039   0.00036   0.04766   0.00704   0.05393   1.52432
   D35       -2.08314  -0.00027  -0.02585  -0.01509  -0.04097  -2.12412
   D36       -0.12306  -0.00035  -0.02055  -0.00976  -0.03045  -0.15351
   D37       -0.51364  -0.00040  -0.02724  -0.02901  -0.05619  -0.56983
   D38        1.44644  -0.00047  -0.02194  -0.02367  -0.04567   1.40077
   D39        1.89766  -0.00004  -0.03470  -0.02492  -0.05973   1.83792
   D40       -2.42544  -0.00011  -0.02940  -0.01959  -0.04921  -2.47465
   D41       -1.29317   0.00026   0.01374  -0.01404  -0.00029  -1.29346
   D42        0.81526   0.00047   0.01966  -0.00208   0.01758   0.83284
   D43       -2.26242  -0.00021  -0.00110   0.01526   0.01439  -2.24803
   D44       -0.10069   0.00044   0.00789   0.00494   0.01284  -0.08786
   D45        0.75171  -0.00007  -0.00188   0.02249   0.02072   0.77243
   D46        2.40057  -0.00001   0.01528   0.02451   0.03948   2.44005
   D47        0.90302  -0.00033  -0.04736  -0.05124  -0.09845   0.80458
   D48       -1.02366  -0.00033  -0.05805  -0.03423  -0.09181  -1.11547
   D49        0.35254   0.00019  -0.01678  -0.02792  -0.04480   0.30774
   D50        2.22388   0.00002  -0.00916  -0.01552  -0.02487   2.19901
   D51       -1.75260   0.00034   0.00924   0.00506   0.01443  -1.73817
   D52        1.93580  -0.00016  -0.02054   0.01625  -0.00512   1.93067
   D53        0.59621  -0.00028  -0.05670   0.00237  -0.05328   0.54293
   D54       -2.30629   0.00001   0.02033   0.01859   0.03980  -2.26649
   D55        0.21908   0.00025   0.00626  -0.00390   0.00304   0.22212
   D56        2.59193   0.00054   0.00514  -0.01958  -0.01402   2.57791
         Item               Value     Threshold  Converged?
 Maximum Force            0.001861     0.000015     NO 
 RMS     Force            0.000438     0.000010     NO 
 Maximum Displacement     0.478721     0.000060     NO 
 RMS     Displacement     0.077013     0.000040     NO 
 Predicted change in Energy=-4.046731D-04
 GradGradGradGradGradGradGradGradGradGradGradGradGradGradGradGradGradGrad

                          Input orientation:                          
 ---------------------------------------------------------------------
 Center     Atomic      Atomic             Coordinates (Angstroms)
 Number     Number       Type             X           Y           Z
 ---------------------------------------------------------------------
      1          6           0       -1.742768    0.236204   -0.457476
      2          8           0       -1.822596   -0.372071    0.586818
      3          8           0       -0.873263    1.133983   -0.811144
      4          1           0       -0.133972    1.247467   -0.115249
      5          6           0       -2.733448   -0.040602   -1.618713
      6          9           0       -2.930292    1.019834   -2.401823
      7          9           0       -3.916117   -0.440740   -1.162221
      8          9           0       -2.239213   -1.032167   -2.389541
      9          8           0        0.985726    1.373681    0.946337
     10          1           0        0.869400    0.612480    1.554328
     11          1           0        1.894645    1.320168    0.604430
     12          8           0        3.402848   -0.902624    2.299741
     13          1           0        3.631356   -0.181835    1.684390
     14          1           0        2.738432   -0.538674    2.896275
     15          8           0        3.661634    0.937827    0.241073
     16          1           0        3.683105    0.315980   -0.529386
     17          1           0        4.288563    1.643325    0.073237
     18          8           0        3.446411   -0.892851   -1.643526
     19          1           0        3.865034   -1.728947   -1.425947
     20          1           0        2.479962   -1.069731   -1.630123
     21          8           0        0.286690   -0.853000    2.421083
     22          1           0        0.627979   -1.642268    1.978406
     23          1           0       -0.598900   -0.730015    2.046292
     24          8           0        1.943333   -2.787745    1.099444
     25          1           0        2.616303   -2.187917    1.503544
     26          1           0        2.081969   -3.671264    1.442806
     27          8           0        0.877170   -1.609443   -1.159894
     28          1           0        0.270554   -2.114237   -1.703011
     29          1           0        1.054969   -2.117643   -0.353464
 ---------------------------------------------------------------------
                    Distance matrix (angstroms):
                    1          2          3          4          5
     1  C    0.000000
     2  O    1.211165   0.000000
     3  O    1.298895   2.263566   0.000000
     4  H    1.930802   2.442796   1.021616   0.000000
     5  C    1.551303   2.409127   2.343524   3.267538   0.000000
     6  F    2.409310   3.477983   2.602817   3.619343   1.332866
     7  F    2.382932   2.728861   3.444121   4.272097   1.329361
     8  F    2.363916   3.077013   3.008216   3.847229   1.349683
     9  O    3.272495   3.326196   2.569443   1.548102   4.734125
    10  H    3.318487   3.025270   2.984007   2.048768   4.845123
    11  H    3.941243   4.084344   3.114455   2.153720   5.311620
    12  O    5.947817   5.524568   5.666613   4.792094   7.331541
    13  H    5.800306   5.566547   5.315135   4.411270   7.172250
    14  H    5.650596   5.115107   5.439401   4.528828   7.111587
    15  O    5.494343   5.649084   4.659499   3.824848   6.731508
    16  H    5.426936   5.659688   4.637781   3.950855   6.518124
    17  H    6.215995   6.455374   5.261750   4.444215   7.416667
    18  O    5.441420   5.745265   4.843604   4.442492   6.238397
    19  H    6.020565   6.183969   5.570082   5.154515   6.813783
    20  H    4.572965   4.890149   4.095265   3.807479   5.314027
    21  O    3.686620   2.836355   3.967479   3.319925   5.108931
    22  H    3.883635   3.091154   4.212231   3.648908   5.177238
    23  H    2.917339   1.937942   3.422675   2.966286   4.296958
    24  O    5.015536   4.503386   5.192640   4.698256   6.066915
    25  H    5.359427   4.882776   5.345080   4.688962   6.555859
    26  H    5.788608   5.182954   6.074874   5.615322   6.763346
    27  O    3.280835   3.445406   3.272924   3.205562   3.963375
    28  H    3.336075   3.558052   3.557341   3.739744   3.651178
    29  H    3.657696   3.494499   3.807968   3.576911   4.501895
                    6          7          8          9         10
     6  F    0.000000
     7  F    2.154470   0.000000
     8  F    2.165282   2.160581   0.000000
     9  O    5.164357   5.636152   5.226511   0.000000
    10  H    5.500430   5.602685   5.284169   0.981128   0.000000
    11  H    5.692783   6.323512   5.620154   0.972572   1.566606
    12  O    8.118449   8.109609   7.337506   3.585491   3.044592
    13  H    7.822811   8.070599   7.196079   3.156534   2.876848
    14  H    7.914115   7.795127   7.277385   3.245202   2.572792
    15  O    7.102472   7.828920   6.754332   2.801401   3.102750
    16  H    6.909302   7.662981   6.352285   3.251514   3.513789
    17  H    7.656797   8.554908   7.472308   3.426914   3.866128
    18  O    6.700427   7.392082   5.736050   4.230783   4.374160
    19  H    7.394903   7.891473   6.218991   4.852262   4.830957
    20  H    5.850867   6.443942   4.780035   3.852421   3.945183
    21  O    6.092364   5.538376   5.436395   2.760731   1.799569
    22  H    6.239750   5.652965   5.260416   3.207663   2.306950
    23  H    5.318184   4.624085   4.739044   2.854204   2.049445
    24  O    7.106951   6.704977   5.722654   4.272929   3.594688
    25  H    7.503751   7.268524   6.329921   3.956544   3.300981
    26  H    7.868312   7.293798   6.350144   5.186492   4.453451
    27  O    4.790851   4.933708   3.399577   3.653358   3.507706
    28  H    4.533889   4.541064   2.818001   4.438028   4.289972
    29  H    5.470086   5.308275   4.021878   3.726073   3.335817
                   11         12         13         14         15
    11  H    0.000000
    12  O    3.176407   0.000000
    13  H    2.537418   0.974890   0.000000
    14  H    3.069173   0.964241   1.547034   0.000000
    15  O    1.844034   2.773508   1.826944   3.175288   0.000000
    16  H    2.343613   3.093137   2.269647   3.654859   0.990334
    17  H    2.473346   3.496236   2.521695   3.890189   0.958612
    18  O    3.515500   3.943519   3.408045   4.608304   2.636175
    19  H    4.159564   3.844109   3.481717   4.622508   3.151510
    20  H    3.323769   4.040231   3.619401   4.564768   2.987978
    21  O    3.257055   3.118914   3.489981   2.517071   4.398835
    22  H    3.502610   2.889676   3.352549   2.552335   4.344914
    23  H    3.535532   4.013479   4.280951   3.449183   4.918604
    24  O    4.137917   2.669190   3.159486   2.986487   4.191569
    25  H    3.692676   1.704277   2.255527   2.162086   3.529423
    26  H    5.064816   3.185031   3.825582   3.515200   5.018289
    27  O    3.568013   4.341395   4.208747   4.589482   4.025485
    28  H    4.444896   5.225064   5.148170   5.452179   4.959232
    29  H    3.666219   3.745437   3.812869   3.985974   4.060058
                   16         17         18         19         20
    16  H    0.000000
    17  H    1.578474   0.000000
    18  O    1.660905   3.176269   0.000000
    19  H    2.240234   3.714721   0.960023   0.000000
    20  H    2.139947   3.678743   0.982594   1.547476   0.000000
    21  O    4.648377   5.268681   5.148443   5.326487   4.611906
    22  H    4.411071   5.274909   4.650116   4.698474   4.096232
    23  H    5.105271   5.780396   5.477756   5.742910   4.807371
    24  O    3.913183   5.117381   3.657014   3.345383   3.269568
    25  H    3.397112   4.418218   3.502902   3.217437   3.329984
    26  H    4.727715   5.915204   4.371124   3.896365   4.045895
    27  O    3.460934   4.872239   2.710794   3.002066   1.755376
    28  H    4.350730   5.780893   3.403144   3.625673   2.444951
    29  H    3.586164   4.978261   2.980499   3.032783   2.181418
                   21         22         23         24         25
    21  O    0.000000
    22  H    0.967153   0.000000
    23  H    0.969466   1.530374   0.000000
    24  O    2.869570   1.953164   3.404955   0.000000
    25  H    2.837424   2.115812   3.571776   0.987916   0.000000
    26  H    3.481761   2.552994   4.025195   0.957979   1.577821
    27  O    3.707326   3.148349   3.637554   2.762192   3.233128
    28  H    4.312671   3.728719   4.090146   3.332501   3.973659
    29  H    3.144468   2.417833   3.227943   1.830074   2.427175
                   26         27         28         29
    26  H    0.000000
    27  O    3.532236   0.000000
    28  H    3.949902   0.958006   0.000000
    29  H    2.587480   0.969644   1.560960   0.000000
 Stoichiometry    C2H15F3O9
 Framework group  C1[X(C2H15F3O9)]
 Deg. of freedom    81
 Full point group                 C1      NOp   1
 Largest Abelian subgroup         C1      NOp   1
 Largest concise Abelian subgroup C1      NOp   1
                         Standard orientation:                         
 ---------------------------------------------------------------------
 Center     Atomic      Atomic             Coordinates (Angstroms)
 Number     Number       Type             X           Y           Z
 ---------------------------------------------------------------------
      1          6           0        1.877197   -0.419690   -0.464234
      2          8           0        1.478743   -1.496514   -0.078740
      3          8           0        1.319982    0.400836   -1.302909
      4          1           0        0.388219    0.089353   -1.583079
      5          6           0        3.199453    0.182150    0.079796
      6          9           0        3.802761    0.991066   -0.790955
      7          9           0        4.061084   -0.770466    0.422310
      8          9           0        2.929441    0.903014    1.188441
      9          8           0       -1.031163   -0.397120   -1.964287
     10          1           0       -1.245916   -1.122044   -1.339004
     11          1           0       -1.738246    0.264813   -1.876119
     12          8           0       -4.026986   -1.041287   -0.102611
     13          1           0       -3.916788   -0.271852   -0.691029
     14          1           0       -3.606137   -1.781295   -0.555419
     15          8           0       -3.260730    1.232448   -1.493771
     16          1           0       -3.055431    1.827647   -0.729343
     17          1           0       -3.689341    1.755601   -2.173138
     18          8           0       -2.548886    2.528032    0.688923
     19          1           0       -3.112009    2.355547    1.447069
     20          1           0       -1.689203    2.099201    0.895173
     21          8           0       -1.213936   -2.387601   -0.060025
     22          1           0       -1.446868   -1.988493    0.789587
     23          1           0       -0.244545   -2.382990   -0.071132
     24          8           0       -2.445006   -0.868545    2.040301
     25          1           0       -3.147929   -0.860107    1.346179
     26          1           0       -2.805525   -1.274358    2.829646
     27          8           0       -0.464102    0.942257    1.387061
     28          1           0        0.242439    1.101863    2.014039
     29          1           0       -0.995519    0.199795    1.713490
 ---------------------------------------------------------------------
 Rotational constants (GHZ):           0.7285854           0.2471890           0.2383751
 Standard basis: 6-31++G(d,p) (6D, 7F)
 There are   356 symmetry adapted cartesian basis functions of A   symmetry.
 There are   356 symmetry adapted basis functions of A   symmetry.
   356 basis functions,   568 primitive gaussians,   356 cartesian basis functions
    63 alpha electrons       63 beta electrons
       nuclear repulsion energy      1144.5990614419 Hartrees.
 NAtoms=   29 NActive=   29 NUniq=   29 SFac= 1.00D+00 NAtFMM=   60 NAOKFM=F Big=F
 Integral buffers will be    131072 words long.
 Raffenetti 2 integral format.
 Two-electron integral symmetry is turned on.
 Nuclear repulsion after empirical dispersion term =     1144.5814484678 Hartrees.
 One-electron integrals computed using PRISM.
 NBasis=   356 RedAO= T EigKep=  3.99D-05  NBF=   356
 NBsUse=   356 1.00D-06 EigRej= -1.00D+00 NBFU=   356
 Initial guess from the checkpoint file:  "/local_scratch/slurm.6305471/Gau-188947.chk"
 B after Tr=     0.000000   -0.000000    0.000000
         Rot=    0.998797   -0.048889    0.000443   -0.003707 Ang=  -5.62 deg.
 ExpMin= 3.60D-02 ExpMax= 7.00D+03 ExpMxC= 1.05D+03 IAcc=3 IRadAn=         5 AccDes= 0.00D+00
 Harris functional with IExCor= 4639 and IRadAn=       5 diagonalized for initial guess.
 HarFok:  IExCor= 4639 AccDes= 0.00D+00 IRadAn=         5 IDoV= 1 UseB2=F ITyADJ=14
 ICtDFT=  3500011 ScaDFX=  1.000000  1.000000  1.000000  1.000000
 FoFCou: FMM=F IPFlag=           0 FMFlag=      100000 FMFlg1=           0
         NFxFlg=           0 DoJE=T BraDBF=F KetDBF=T FulRan=T
         wScrn=  0.000000 ICntrl=       500 IOpCl=  0 I1Cent=   200000004 NGrid=           0
         NMat0=    1 NMatS0=      1 NMatT0=    0 NMatD0=    1 NMtDS0=    0 NMtDT0=    0
 Petite list used in FoFCou.
 Requested convergence on RMS density matrix=1.00D-10 within 128 cycles.
 Requested convergence on MAX density matrix=1.00D-08.
 Requested convergence on             energy=1.00D-08.
 No special actions if energy rises.
 SCF Done:  E(RwB97XD) =  -1061.67114782     A.U. after   16 cycles
            NFock= 16  Conv=0.65D-10     -V/T= 2.0083
 Calling FoFJK, ICntrl=      2127 FMM=F ISym2X=0 I1Cent= 0 IOpClX= 0 NMat=1 NMatS=1 NMatT=0.
 ***** Axes restored to original set *****
 -------------------------------------------------------------------
 Center     Atomic                   Forces (Hartrees/Bohr)
 Number     Number              X              Y              Z
 -------------------------------------------------------------------
      1        6           0.004178529    0.007155489   -0.005991093
      2        8          -0.002445325   -0.002962469    0.001345723
      3        8          -0.000074813   -0.001222647    0.002033540
      4        1           0.000900043   -0.000222541    0.001382135
      5        6          -0.001602535   -0.001868325   -0.000469948
      6        9           0.001118173    0.001892099    0.000238790
      7        9          -0.003150087   -0.001300729    0.003317613
      8        9           0.002377551   -0.001698268   -0.000735399
      9        8          -0.002413701   -0.001214758   -0.000444633
     10        1          -0.000171598    0.000981152   -0.000502633
     11        1           0.001620163    0.000538452    0.000011612
     12        8          -0.001232877   -0.000565286    0.000770552
     13        1           0.000892157    0.001117414   -0.001474357
     14        1           0.000224186   -0.000272364    0.000625028
     15        8          -0.000511217   -0.000678526    0.001704378
     16        1          -0.000147408   -0.000637290   -0.000940147
     17        1           0.000874633    0.001294874   -0.000174737
     18        8          -0.001046076    0.002426424   -0.000138016
     19        1           0.000131852   -0.000977830   -0.000405280
     20        1           0.000954756   -0.002213697   -0.000605682
     21        8           0.000567770    0.002118499    0.000069868
     22        1           0.001557388   -0.003098184    0.000356835
     23        1          -0.001863473    0.000851989   -0.000057368
     24        8          -0.001910837    0.002041889   -0.000994951
     25        1           0.000762157    0.000326290    0.001087705
     26        1           0.000507794   -0.001532353    0.000676062
     27        8           0.000241622    0.004829705   -0.001554747
     28        1          -0.001730645   -0.000845912   -0.000936008
     29        1           0.001391816   -0.004263095    0.001805159
 -------------------------------------------------------------------
 Cartesian Forces:  Max     0.007155489 RMS     0.001861953

 GradGradGradGradGradGradGradGradGradGradGradGradGradGradGradGradGradGrad
 Berny optimization.
 Using GEDIIS/GDIIS optimizer.
 FormGI is forming the generalized inverse of G from B-inverse, IUseBI=4.
 Internal  Forces:  Max     0.005897694 RMS     0.001192404
 Search for a local minimum.
 Step number  10 out of a maximum of  174
 All quantities printed in internal units (Hartrees-Bohrs-Radians)
 Mixed Optimization -- RFO/linear search
 Update second derivatives using D2CorX and points    8   10    9
 ITU=  0  1 -1 -1  1  0  0 -1  1  0
 Use linear search instead of GDIIS.
     Eigenvalues ---    0.00008   0.00023   0.00038   0.00068   0.00079
     Eigenvalues ---    0.00112   0.00126   0.00220   0.00270   0.00352
     Eigenvalues ---    0.00464   0.00506   0.00612   0.00708   0.00732
     Eigenvalues ---    0.00738   0.00858   0.01015   0.01114   0.01169
     Eigenvalues ---    0.01267   0.01340   0.01487   0.01500   0.01588
     Eigenvalues ---    0.01765   0.01938   0.02150   0.02173   0.02348
     Eigenvalues ---    0.02451   0.02520   0.02652   0.02839   0.02925
     Eigenvalues ---    0.03004   0.03086   0.03150   0.03353   0.03382
     Eigenvalues ---    0.03726   0.03867   0.03957   0.04091   0.04765
     Eigenvalues ---    0.05466   0.05725   0.06072   0.06462   0.06824
     Eigenvalues ---    0.06953   0.08192   0.12235   0.14194   0.17598
     Eigenvalues ---    0.20234   0.22732   0.23066   0.25435   0.27456
     Eigenvalues ---    0.34176   0.38100   0.39978   0.40993   0.41685
     Eigenvalues ---    0.42676   0.43217   0.46807   0.48452   0.49255
     Eigenvalues ---    0.49747   0.53218   0.53894   0.54997   0.55413
     Eigenvalues ---    0.56071   0.58860   0.59499   0.59880   0.63059
     Eigenvalues ---    0.88567
 RFO step:  Lambda=-1.20485912D-03 EMin= 8.35583886D-05
 Quartic linear search produced a step of -0.79336.
 Maximum step size (   0.178) exceeded in Quadratic search.
    -- Step size scaled by   0.686
 Iteration  1 RMS(Cart)=  0.06421777 RMS(Int)=  0.00313219
 Iteration  2 RMS(Cart)=  0.00386095 RMS(Int)=  0.00044652
 Iteration  3 RMS(Cart)=  0.00000990 RMS(Int)=  0.00044647
 Iteration  4 RMS(Cart)=  0.00000000 RMS(Int)=  0.00044647
 Variable       Old X    -DE/DX   Delta X   Delta X   Delta X     New X
                                 (Linear)    (Quad)   (Total)
    R1        2.28877   0.00266   0.00422   0.00343   0.00769   2.29646
    R2        2.45456  -0.00186  -0.00427  -0.00592  -0.01014   2.44441
    R3        2.93154  -0.00042   0.00005  -0.00058  -0.00054   2.93100
    R4        3.66218  -0.00019  -0.01594   0.01441  -0.00151   3.66067
    R5        1.93058   0.00002   0.00877   0.01703   0.02583   1.95640
    R6        2.92549  -0.00155  -0.03039  -0.06445  -0.09482   2.83067
    R7        2.51875   0.00120   0.00454  -0.00064   0.00390   2.52266
    R8        2.51213   0.00433   0.00337   0.00108   0.00445   2.51658
    R9        2.55053   0.00254   0.00032   0.00384   0.00416   2.55469
   R10        1.85406  -0.00094  -0.00085   0.00327   0.00226   1.85632
   R11        1.83790   0.00136   0.00224   0.00052   0.00251   1.84040
   R12        3.40069   0.00011   0.00229  -0.02543  -0.02336   3.37733
   R13        3.48472  -0.00012  -0.00687  -0.00522  -0.01233   3.47238
   R14        1.84227   0.00186   0.00204  -0.00024   0.00194   1.84422
   R15        1.82215   0.00013  -0.00013  -0.00054  -0.00067   1.82148
   R16        3.22062   0.00003  -0.00763   0.01359   0.00606   3.22668
   R17        3.45242  -0.00011  -0.00040   0.00297   0.00268   3.45510
   R18        1.87146   0.00192   0.00186  -0.00146   0.00027   1.87173
   R19        1.81151   0.00156   0.00174   0.00073   0.00247   1.81398
   R20        3.13866   0.00079   0.00357  -0.00265   0.00081   3.13946
   R21        1.81418   0.00082   0.00145  -0.00127   0.00018   1.81436
   R22        1.85683  -0.00033  -0.00194   0.00413   0.00229   1.85912
   R23        3.31718   0.00025   0.02595  -0.05783  -0.03179   3.28539
   R24        1.82765   0.00278   0.00328   0.00297   0.00640   1.83405
   R25        1.83202   0.00162   0.00226   0.00239   0.00471   1.83674
   R26        3.69094  -0.00022   0.01814   0.00344   0.02180   3.71274
   R27        1.86689   0.00120   0.00168  -0.00021   0.00156   1.86845
   R28        1.81032   0.00173   0.00211   0.00047   0.00258   1.81289
   R29        3.45834   0.00052   0.01943  -0.02997  -0.01059   3.44775
   R30        1.81037   0.00207   0.00190   0.00082   0.00272   1.81309
   R31        1.83236   0.00450   0.00323   0.00424   0.00743   1.83980
    A1        2.24724   0.00034   0.00046   0.00311   0.00356   2.25080
    A2        2.11031  -0.00590  -0.01042  -0.01333  -0.02370   2.08661
    A3        1.92518   0.00555   0.01022   0.00998   0.02025   1.94543
    A4        2.34688  -0.00064  -0.01933   0.00023  -0.01918   2.32769
    A5        1.95598  -0.00020  -0.00002   0.00269   0.00258   1.95856
    A6        1.97377  -0.00224  -0.01165   0.00145  -0.01020   1.96357
    A7        1.94422  -0.00232  -0.00358  -0.00022  -0.00378   1.94043
    A8        1.90155  -0.00182   0.00699  -0.00389   0.00309   1.90464
    A9        1.88583   0.00261   0.00366   0.00181   0.00550   1.89133
   A10        1.87867   0.00191   0.00274   0.00020   0.00292   1.88158
   A11        1.87629   0.00225   0.00259   0.00067   0.00326   1.87955
   A12        1.85036   0.00017   0.00170   0.00678   0.00857   1.85893
   A13        2.01571  -0.00057   0.00141   0.00305   0.00392   2.01963
   A14        1.86081   0.00029  -0.00503   0.00863   0.00337   1.86418
   A15        2.92291   0.00050  -0.00312   0.00864   0.00505   2.92796
   A16        1.84724   0.00032   0.00130   0.00339   0.00435   1.85159
   A17        1.95076   0.00004  -0.01479   0.02192   0.00705   1.95781
   A18        1.82934   0.00007   0.01143  -0.00144   0.01015   1.83948
   A19        1.52630  -0.00011   0.01012  -0.00904   0.00138   1.52768
   A20        1.87996  -0.00036  -0.00673  -0.00648  -0.01421   1.86575
   A21        2.10433   0.00018  -0.00824  -0.00814  -0.01598   2.08835
   A22        1.80303   0.00045   0.00433   0.01322   0.01735   1.82038
   A23        2.21454  -0.00008   0.00381   0.01087   0.01453   2.22908
   A24        1.88781  -0.00009  -0.00242  -0.00085  -0.00341   1.88440
   A25        2.00390   0.00027  -0.01359   0.03215   0.01885   2.02275
   A26        1.83593   0.00033   0.01291  -0.00452   0.00691   1.84284
   A27        1.84318  -0.00055  -0.00990   0.00934  -0.00052   1.84266
   A28        2.84753   0.00005  -0.03317   0.06696   0.03343   2.88096
   A29        1.90694   0.00015   0.00944   0.01487   0.02443   1.93137
   A30        1.57708   0.00006  -0.01945   0.01767  -0.00227   1.57481
   A31        1.82237  -0.00012   0.00988  -0.00669   0.00413   1.82650
   A32        2.74461  -0.00002  -0.00622  -0.02016  -0.02693   2.71768
   A33        2.67120  -0.00109   0.00922  -0.02370  -0.01393   2.65726
   A34        1.48930  -0.00015  -0.02145   0.02425   0.00239   1.49169
   A35        2.06809   0.00016  -0.01919   0.02618   0.00708   2.07517
   A36        1.38536   0.00001  -0.00267   0.04448   0.04231   1.42766
   A37        1.89102  -0.00034  -0.00289  -0.00273  -0.00528   1.88574
   A38        2.01872   0.00021   0.03908  -0.04510  -0.00589   2.01283
   A39        2.33575   0.00013  -0.02179   0.01364  -0.00839   2.32736
   A40        2.19976   0.00024   0.01663   0.01359   0.02921   2.22897
   A41        1.78903   0.00043  -0.00852   0.05588   0.04559   1.83462
   A42        1.88751   0.00012  -0.00172   0.00556   0.00204   1.88954
   A43        2.79694   0.00001  -0.02050   0.00970  -0.01113   2.78581
   A44        3.12862  -0.00092  -0.00908  -0.00257  -0.01223   3.11639
   A45        2.89071   0.00039  -0.00815   0.00130  -0.00678   2.88393
   A46        2.89189  -0.00031  -0.01627  -0.00065  -0.01687   2.87502
   A47        2.97404  -0.00005   0.01533  -0.00514   0.00822   2.98226
   A48        2.92949   0.00001   0.00231   0.00924   0.01133   2.94083
   A49        3.16986  -0.00049  -0.00586  -0.00102  -0.00667   3.16319
   A50        3.14870   0.00001  -0.01272   0.02736   0.01480   3.16350
   A51        3.30628  -0.00050  -0.00407  -0.01256  -0.01646   3.28982
   A52        3.28537  -0.00042  -0.00025  -0.01541  -0.01593   3.26944
   A53        3.31309  -0.00038  -0.02161   0.02694   0.00547   3.31855
    D1       -0.31870  -0.00019  -0.03067   0.02893  -0.00152  -0.32022
    D2        2.78688  -0.00040  -0.01692   0.01997   0.00325   2.79013
    D3        0.10009   0.00007   0.02951  -0.00777   0.02180   0.12188
    D4       -3.00856   0.00044   0.01711   0.00081   0.01806  -2.99050
    D5        2.64784   0.00007  -0.15702   0.02196  -0.13505   2.51278
    D6        0.51988   0.00002  -0.15083   0.01870  -0.13209   0.38779
    D7       -1.54710  -0.00021  -0.15627   0.02046  -0.13577  -1.68287
    D8       -0.52370  -0.00016  -0.14564   0.01448  -0.13122  -0.65492
    D9       -2.65166  -0.00020  -0.13945   0.01122  -0.12825  -2.77991
   D10        1.56455  -0.00043  -0.14490   0.01298  -0.13193   1.43262
   D11       -0.47554  -0.00036  -0.06253  -0.00619  -0.06871  -0.54425
   D12        0.19924  -0.00016  -0.02121   0.00984  -0.01145   0.18779
   D13        2.24817  -0.00011  -0.02643   0.02640  -0.00067   2.24751
   D14        1.39612  -0.00032  -0.00555   0.00168  -0.00369   1.39242
   D15       -0.41425  -0.00027  -0.00936   0.00390  -0.00600  -0.42025
   D16       -0.71815   0.00011  -0.00096  -0.01634  -0.01652  -0.73467
   D17       -2.52852   0.00016  -0.00476  -0.01412  -0.01883  -2.54735
   D18       -2.23621   0.00013   0.03760   0.01977   0.05801  -2.17820
   D19       -0.18595   0.00021   0.03707   0.03602   0.07348  -0.11247
   D20       -0.07764  -0.00019  -0.03640  -0.02170  -0.05778  -0.13542
   D21        1.72280   0.00023  -0.02892  -0.01088  -0.03961   1.68319
   D22       -2.38462  -0.00009  -0.04486  -0.02464  -0.06942  -2.45404
   D23       -0.51402  -0.00026   0.01110  -0.03224  -0.02154  -0.53556
   D24       -2.38282   0.00017   0.01732  -0.02307  -0.00505  -2.38787
   D25        1.70676  -0.00033   0.00953  -0.05171  -0.04216   1.66460
   D26        1.39098  -0.00009   0.01482  -0.02338  -0.00915   1.38183
   D27       -0.47782   0.00034   0.02104  -0.01422   0.00734  -0.47048
   D28       -2.67142  -0.00016   0.01326  -0.04285  -0.02977  -2.70120
   D29       -1.68120  -0.00007  -0.02524   0.00201  -0.02392  -1.70512
   D30        2.59263  -0.00030  -0.00076  -0.03303  -0.03415   2.55848
   D31       -0.41980  -0.00006  -0.04650   0.07013   0.02426  -0.39554
   D32        0.26292   0.00035  -0.02152   0.01234  -0.00961   0.25331
   D33       -1.74644   0.00012   0.00296  -0.02270  -0.01983  -1.76627
   D34        1.52432   0.00036  -0.04278   0.08046   0.03858   1.56290
   D35       -2.12412  -0.00017   0.03251  -0.12451  -0.09196  -2.21608
   D36       -0.15351  -0.00047   0.02416  -0.09999  -0.07569  -0.22920
   D37       -0.56983  -0.00017   0.04458  -0.13060  -0.08628  -0.65612
   D38        1.40077  -0.00048   0.03623  -0.10607  -0.07001   1.33076
   D39        1.83792   0.00018   0.04739  -0.10077  -0.05325   1.78467
   D40       -2.47465  -0.00013   0.03904  -0.07624  -0.03698  -2.51164
   D41       -1.29346   0.00059   0.00023   0.07259   0.07265  -1.22081
   D42        0.83284   0.00080  -0.01395   0.11189   0.09765   0.93049
   D43       -2.24803  -0.00002  -0.01142  -0.09383  -0.10643  -2.35446
   D44       -0.08786   0.00077  -0.01018  -0.01836  -0.02812  -0.11598
   D45        0.77243  -0.00018  -0.01644  -0.08163  -0.09796   0.67448
   D46        2.44005  -0.00012  -0.03132  -0.06038  -0.09160   2.34846
   D47        0.80458   0.00012   0.07810  -0.03074   0.04721   0.85179
   D48       -1.11547  -0.00004   0.07284  -0.05036   0.02206  -1.09341
   D49        0.30774   0.00047   0.03555   0.04660   0.08231   0.39004
   D50        2.19901   0.00002   0.01973   0.05916   0.07826   2.27727
   D51       -1.73817   0.00021  -0.01145   0.10778   0.09627  -1.64190
   D52        1.93067  -0.00036   0.00406  -0.11273  -0.10840   1.82227
   D53        0.54293  -0.00013   0.04227  -0.17638  -0.13427   0.40866
   D54       -2.26649  -0.00008  -0.03157  -0.02662  -0.05866  -2.32516
   D55        0.22212   0.00006  -0.00241   0.09808   0.09498   0.31710
   D56        2.57791   0.00072   0.01112   0.15665   0.16769   2.74559
         Item               Value     Threshold  Converged?
 Maximum Force            0.005898     0.000015     NO 
 RMS     Force            0.001192     0.000010     NO 
 Maximum Displacement     0.329245     0.000060     NO 
 RMS     Displacement     0.064769     0.000040     NO 
 Predicted change in Energy=-7.293383D-04
 GradGradGradGradGradGradGradGradGradGradGradGradGradGradGradGradGradGrad

                          Input orientation:                          
 ---------------------------------------------------------------------
 Center     Atomic      Atomic             Coordinates (Angstroms)
 Number     Number       Type             X           Y           Z
 ---------------------------------------------------------------------
      1          6           0       -1.702348    0.245367   -0.461280
      2          8           0       -1.817796   -0.355027    0.588953
      3          8           0       -0.828351    1.138338   -0.795864
      4          1           0       -0.090036    1.251376   -0.078978
      5          6           0       -2.672485   -0.065477   -1.630841
      6          9           0       -2.984511    1.022431   -2.338754
      7          9           0       -3.801253   -0.614969   -1.186537
      8          9           0       -2.087015   -0.950128   -2.468820
      9          8           0        0.992244    1.368797    0.949936
     10          1           0        0.873236    0.614286    1.567598
     11          1           0        1.904100    1.315113    0.612129
     12          8           0        3.389768   -0.912896    2.298224
     13          1           0        3.635014   -0.201574    1.676699
     14          1           0        2.745474   -0.528486    2.903364
     15          8           0        3.659695    0.924047    0.236117
     16          1           0        3.658288    0.318417   -0.547631
     17          1           0        4.277505    1.636904    0.058392
     18          8           0        3.396799   -0.845955   -1.703435
     19          1           0        3.859605   -1.677080   -1.573559
     20          1           0        2.439391   -1.064957   -1.646174
     21          8           0        0.267368   -0.815948    2.451597
     22          1           0        0.585569   -1.634259    2.037998
     23          1           0       -0.618101   -0.678414    2.075117
     24          8           0        1.888281   -2.795458    1.135445
     25          1           0        2.572716   -2.194797    1.520624
     26          1           0        2.039564   -3.677932    1.479961
     27          8           0        0.873510   -1.636481   -1.152263
     28          1           0        0.223000   -2.099287   -1.684409
     29          1           0        1.036281   -2.158773   -0.346924
 ---------------------------------------------------------------------
                    Distance matrix (angstroms):
                    1          2          3          4          5
     1  C    0.000000
     2  O    1.215233   0.000000
     3  O    1.293528   2.264257   0.000000
     4  H    1.938494   2.451901   1.035283   0.000000
     5  C    1.551020   2.396209   2.355247   3.288073   0.000000
     6  F    2.402640   3.439489   2.653860   3.679265   1.334932
     7  F    2.381508   2.674703   3.473451   4.299194   1.331715
     8  F    2.367994   3.126755   2.957146   3.813908   1.351884
     9  O    3.242599   3.316354   2.532882   1.497925   4.706143
    10  H    3.299406   3.023073   2.959050   2.011216   4.823300
    11  H    3.911909   4.079512   3.078958   2.111462   5.280348
    12  O    5.906444   5.509223   5.619027   4.737530   7.273690
    13  H    5.766987   5.562362   5.275467   4.366859   7.123404
    14  H    5.630523   5.119572   5.406922   4.483568   7.080089
    15  O    5.449631   5.635906   4.610148   3.777157   6.675417
    16  H    5.361830   5.633192   4.567693   3.891013   6.434237
    17  H    6.161581   6.434437   5.200778   4.386675   7.352140
    18  O    5.360526   5.717346   4.755312   4.381287   6.119691
    19  H    5.989014   6.217488   5.523434   5.138997   6.728205
    20  H    4.502769   4.860394   4.031832   3.770876   5.208691
    21  O    3.673013   2.833690   3.945356   3.287153   5.086476
    22  H    3.874784   3.084206   4.209185   3.642104   5.151347
    23  H    2.908999   1.937145   3.404016   2.939910   4.281391
    24  O    4.968780   4.470947   5.156045   4.665344   5.992139
    25  H    5.306460   4.850707   5.295579   4.639513   6.479033
    26  H    5.758698   5.168638   6.049857   5.591383   6.703008
    27  O    3.264025   3.452113   3.274595   3.228015   3.907835
    28  H    3.271149   3.517878   3.518106   3.728585   3.538797
    29  H    3.645964   3.503586   3.814360   3.601320   4.448064
                    6          7          8          9         10
     6  F    0.000000
     7  F    2.162348   0.000000
     8  F    2.171038   2.166840   0.000000
     9  O    5.172043   5.610477   5.152392   0.000000
    10  H    5.505305   5.563019   5.244344   0.982322   0.000000
    11  H    5.717683   6.285815   5.527438   0.973898   1.570593
    12  O    8.116556   7.996443   7.260939   3.573810   3.032990
    13  H    7.838378   7.979165   7.105440   3.158873   2.881830
    14  H    7.919461   7.719741   7.238169   3.238731   2.568165
    15  O    7.126368   7.749727   6.622227   2.796898   3.103731
    16  H    6.915963   7.544811   6.189401   3.233233   3.509736
    17  H    7.672077   8.478627   7.320291   3.414626   3.861670
    18  O    6.679492   7.220283   5.537949   4.210390   4.381818
    19  H    7.396946   7.743811   6.057412   4.885402   4.902614
    20  H    5.852825   6.273706   4.601986   3.841507   3.949814
    21  O    6.074687   5.461693   5.456338   2.748371   1.787204
    22  H    6.241749   5.539024   5.284141   3.219877   2.315164
    23  H    5.289143   4.557946   4.783190   2.837308   2.037826
    24  O    7.098623   6.520501   5.674412   4.263604   3.583773
    25  H    7.491871   7.102962   6.259230   3.939895   3.283502
    26  H    7.868756   7.113867   6.329490   5.181436   4.448723
    27  O    4.833415   4.785193   3.311965   3.669473   3.530382
    28  H    4.523430   4.318066   2.696672   4.422568   4.285071
    29  H    5.500383   5.146845   3.964624   3.758661   3.373697
                   11         12         13         14         15
    11  H    0.000000
    12  O    3.164514   0.000000
    13  H    2.535688   0.975918   0.000000
    14  H    3.058844   0.963888   1.550115   0.000000
    15  O    1.837507   2.774798   1.828362   3.171728   0.000000
    16  H    2.327148   3.112414   2.284420   3.668765   0.990479
    17  H    2.458297   3.508048   2.532136   3.889717   0.959917
    18  O    3.501457   4.002224   3.449243   4.663432   2.638916
    19  H    4.189803   3.974346   3.576555   4.754303   3.175020
    20  H    3.324335   4.060125   3.635441   4.591272   2.998049
    21  O    3.256372   3.127667   3.509837   2.535298   4.409514
    22  H    3.531349   2.907166   3.388545   2.576195   4.386566
    23  H    3.532136   4.020916   4.298266   3.467290   4.924362
    24  O    4.143780   2.674052   3.173683   2.999913   4.216802
    25  H    3.686717   1.707485   2.264017   2.172189   3.543821
    26  H    5.069713   3.184027   3.830043   3.527519   5.034896
    27  O    3.589861   4.331395   4.205697   4.602174   4.030723
    28  H    4.445032   5.224682   5.151718   5.466072   4.963853
    29  H    3.706856   3.753387   3.831330   4.017903   4.089745
                   16         17         18         19         20
    16  H    0.000000
    17  H    1.577688   0.000000
    18  O    1.661332   3.169269   0.000000
    19  H    2.252791   3.717580   0.960118   0.000000
    20  H    2.146214   3.685684   0.983805   1.548217   0.000000
    21  O    4.666957   5.274951   5.201781   5.463295   4.644503
    22  H    4.465426   5.315049   4.745815   4.874884   4.163398
    23  H    5.114683   5.778826   5.515881   5.861742   4.831736
    24  O    3.957511   5.149201   3.759711   3.532080   3.322012
    25  H    3.431092   4.441436   3.590688   3.390883   3.364955
    26  H    4.764683   5.939421   4.471710   4.079209   4.093925
    27  O    3.455749   4.875235   2.701057   3.015941   1.738554
    28  H    4.351869   5.782343   3.412360   3.662709   2.446157
    29  H    3.612711   5.007692   3.022525   3.115738   2.202998
                   21         22         23         24         25
    21  O    0.000000
    22  H    0.970540   0.000000
    23  H    0.971961   1.537477   0.000000
    24  O    2.877164   1.964700   3.412742   0.000000
    25  H    2.842985   2.128528   3.576058   0.988741   0.000000
    26  H    3.503670   2.569456   4.051481   0.959342   1.576577
    27  O    3.745462   3.203229   3.682224   2.758006   3.216106
    28  H    4.330758   3.768822   4.106138   3.348043   3.975239
    29  H    3.197831   2.483165   3.285532   1.824470   2.418608
                   26         27         28         29
    26  H    0.000000
    27  O    3.529278   0.000000
    28  H    3.975583   0.959444   0.000000
    29  H    2.579133   0.973578   1.566471   0.000000
 Stoichiometry    C2H15F3O9
 Framework group  C1[X(C2H15F3O9)]
 Deg. of freedom    81
 Full point group                 C1      NOp   1
 Largest Abelian subgroup         C1      NOp   1
 Largest concise Abelian subgroup C1      NOp   1
                         Standard orientation:                         
 ---------------------------------------------------------------------
 Center     Atomic      Atomic             Coordinates (Angstroms)
 Number     Number       Type             X           Y           Z
 ---------------------------------------------------------------------
      1          6           0        1.847907   -0.419858   -0.488592
      2          8           0        1.474245   -1.511466   -0.107069
      3          8           0        1.280010    0.387999   -1.324100
      4          1           0        0.336653    0.064375   -1.601870
      5          6           0        3.159056    0.182024    0.080873
      6          9           0        3.842072    0.875316   -0.832843
      7          9           0        3.954230   -0.769599    0.566237
      8          9           0        2.856584    1.021949    1.096072
      9          8           0       -1.042883   -0.398526   -1.957376
     10          1           0       -1.260213   -1.129580   -1.338277
     11          1           0       -1.748378    0.266668   -1.866433
     12          8           0       -4.012942   -1.020634   -0.069561
     13          1           0       -3.914089   -0.242075   -0.649639
     14          1           0       -3.620352   -1.760602   -0.546426
     15          8           0       -3.246234    1.252213   -1.464490
     16          1           0       -3.003552    1.852032   -0.714575
     17          1           0       -3.661785    1.784394   -2.146796
     18          8           0       -2.438746    2.584881    0.665261
     19          1           0       -3.003855    2.515382    1.438338
     20          1           0       -1.611418    2.106555    0.898935
     21          8           0       -1.212276   -2.412723   -0.095158
     22          1           0       -1.430305   -2.051165    0.778733
     23          1           0       -0.240810   -2.411886   -0.126153
     24          8           0       -2.392596   -0.908368    2.054687
     25          1           0       -3.102631   -0.873321    1.367497
     26          1           0       -2.763373   -1.306028    2.845084
     27          8           0       -0.439156    0.928746    1.409951
     28          1           0        0.312880    1.062843    1.990461
     29          1           0       -0.961906    0.183442    1.755074
 ---------------------------------------------------------------------
 Rotational constants (GHZ):           0.7178115           0.2523622           0.2421716
 Standard basis: 6-31++G(d,p) (6D, 7F)
 There are   356 symmetry adapted cartesian basis functions of A   symmetry.
 There are   356 symmetry adapted basis functions of A   symmetry.
   356 basis functions,   568 primitive gaussians,   356 cartesian basis functions
    63 alpha electrons       63 beta electrons
       nuclear repulsion energy      1146.9662362021 Hartrees.
 NAtoms=   29 NActive=   29 NUniq=   29 SFac= 1.00D+00 NAtFMM=   60 NAOKFM=F Big=F
 Integral buffers will be    131072 words long.
 Raffenetti 2 integral format.
 Two-electron integral symmetry is turned on.
 Nuclear repulsion after empirical dispersion term =     1146.9486872078 Hartrees.
 One-electron integrals computed using PRISM.
 NBasis=   356 RedAO= T EigKep=  3.94D-05  NBF=   356
 NBsUse=   356 1.00D-06 EigRej= -1.00D+00 NBFU=   356
 Lowest energy guess from the checkpoint file:  "/local_scratch/slurm.6305471/Gau-188947.chk"
 B after Tr=     0.000000    0.000000   -0.000000
         Rot=    0.998982   -0.045089   -0.000752   -0.000895 Ang=  -5.17 deg.
 B after Tr=    -0.000000    0.000000   -0.000000
         Rot=    0.999988    0.003738   -0.001288    0.002784 Ang=   0.55 deg.
 Requested convergence on RMS density matrix=1.00D-10 within 128 cycles.
 Requested convergence on MAX density matrix=1.00D-08.
 Requested convergence on             energy=1.00D-08.
 No special actions if energy rises.
 SCF Done:  E(RwB97XD) =  -1061.67207846     A.U. after   16 cycles
            NFock= 16  Conv=0.34D-10     -V/T= 2.0083
 Calling FoFJK, ICntrl=      2127 FMM=F ISym2X=0 I1Cent= 0 IOpClX= 0 NMat=1 NMatS=1 NMatT=0.
 ***** Axes restored to original set *****
 -------------------------------------------------------------------
 Center     Atomic                   Forces (Hartrees/Bohr)
 Number     Number              X              Y              Z
 -------------------------------------------------------------------
      1        6          -0.000090098    0.000558710   -0.000131868
      2        8           0.000157980   -0.000257252   -0.000401196
      3        8           0.001785892    0.000164378    0.001598604
      4        1          -0.001474373   -0.000432099   -0.001387014
      5        6          -0.000412635   -0.000064527    0.000171463
      6        9           0.000246511    0.000246486   -0.000007537
      7        9          -0.000377643   -0.000233871    0.000384243
      8        9           0.000575265   -0.000254128   -0.000054498
      9        8          -0.000864100   -0.000759466    0.000625867
     10        1          -0.000171311    0.000645774   -0.000624092
     11        1           0.001028871    0.000265518    0.000060375
     12        8          -0.000407034   -0.000151058   -0.000058753
     13        1           0.000191435    0.000326362   -0.000560631
     14        1           0.000063681   -0.000080649    0.000432269
     15        8           0.000099912    0.000458310    0.001384166
     16        1          -0.000114738   -0.000921220   -0.001197558
     17        1           0.000088772    0.000284009    0.000170467
     18        8          -0.001412985    0.001653137    0.000464112
     19        1           0.000319118   -0.000543169   -0.000492063
     20        1           0.001197567   -0.001580895   -0.000980040
     21        8           0.000001198    0.000032973   -0.001234313
     22        1           0.000283244    0.000144047    0.000903753
     23        1           0.000128861   -0.000221578    0.000156486
     24        8          -0.001220405    0.001217426    0.000605496
     25        1           0.000030687    0.000019473    0.000462167
     26        1           0.000239728   -0.000374522   -0.000088395
     27        8          -0.000298408    0.001554308    0.000695140
     28        1          -0.000630489    0.000137495   -0.000295056
     29        1           0.001035495   -0.001833972   -0.000601594
 -------------------------------------------------------------------
 Cartesian Forces:  Max     0.001833972 RMS     0.000725979

 GradGradGradGradGradGradGradGradGradGradGradGradGradGradGradGradGradGrad
 Berny optimization.
 Using GEDIIS/GDIIS optimizer.
 FormGI is forming the generalized inverse of G from B-inverse, IUseBI=4.
 Internal  Forces:  Max     0.002206066 RMS     0.000394827
 Search for a local minimum.
 Step number  11 out of a maximum of  174
 All quantities printed in internal units (Hartrees-Bohrs-Radians)
 Mixed Optimization -- En-DIIS/RFO-DIIS
 Update second derivatives using D2CorX and points   10    9   11
 DE= -6.98D-04 DEPred=-7.29D-04 R= 9.58D-01
 TightC=F SS=  1.41D+00  RLast= 5.55D-01 DXNew= 3.0000D-01 1.6651D+00
 Trust test= 9.58D-01 RLast= 5.55D-01 DXMaxT set to 3.00D-01
 ITU=  1  0  1 -1 -1  1  0  0 -1  1  0
 Use linear search instead of GDIIS.
     Eigenvalues ---    0.00009   0.00029   0.00039   0.00057   0.00076
     Eigenvalues ---    0.00112   0.00126   0.00219   0.00262   0.00316
     Eigenvalues ---    0.00469   0.00500   0.00607   0.00723   0.00731
     Eigenvalues ---    0.00784   0.00862   0.01077   0.01154   0.01181
     Eigenvalues ---    0.01274   0.01346   0.01456   0.01498   0.01581
     Eigenvalues ---    0.01838   0.01891   0.02139   0.02168   0.02351
     Eigenvalues ---    0.02414   0.02512   0.02644   0.02840   0.02960
     Eigenvalues ---    0.03036   0.03097   0.03125   0.03334   0.03402
     Eigenvalues ---    0.03713   0.03834   0.04007   0.04202   0.04796
     Eigenvalues ---    0.05459   0.05658   0.06025   0.06477   0.06821
     Eigenvalues ---    0.06974   0.08128   0.12230   0.14105   0.17501
     Eigenvalues ---    0.20314   0.22758   0.23140   0.25427   0.28058
     Eigenvalues ---    0.34305   0.37212   0.40083   0.40924   0.41615
     Eigenvalues ---    0.42526   0.43290   0.47035   0.48441   0.49163
     Eigenvalues ---    0.50497   0.53166   0.53822   0.54403   0.55959
     Eigenvalues ---    0.56473   0.58875   0.59435   0.59811   0.61644
     Eigenvalues ---    0.88893
 RFO step:  Lambda=-6.08160006D-04 EMin= 8.55366141D-05
 Quartic linear search produced a step of  0.90267.
 Iteration  1 RMS(Cart)=  0.09509105 RMS(Int)=  0.00968684
 Iteration  2 RMS(Cart)=  0.01073452 RMS(Int)=  0.00282713
 Iteration  3 RMS(Cart)=  0.00024266 RMS(Int)=  0.00281939
 Iteration  4 RMS(Cart)=  0.00000048 RMS(Int)=  0.00281939
 Variable       Old X    -DE/DX   Delta X   Delta X   Delta X     New X
                                 (Linear)    (Quad)   (Total)
    R1        2.29646  -0.00036   0.00213  -0.00040   0.00182   2.29828
    R2        2.44441  -0.00002  -0.00430   0.00232  -0.00203   2.44238
    R3        2.93100  -0.00033  -0.00054  -0.00193  -0.00247   2.92854
    R4        3.66067  -0.00024   0.01678   0.00996   0.02691   3.68759
    R5        1.95640  -0.00221   0.01334  -0.01890  -0.00572   1.95068
    R6        2.83067  -0.00016  -0.05101   0.02972  -0.02146   2.80921
    R7        2.52266   0.00015  -0.00164   0.00062  -0.00102   2.52163
    R8        2.51658   0.00054   0.00018   0.00048   0.00066   2.51724
    R9        2.55469   0.00045   0.00339   0.00083   0.00422   2.55891
   R10        1.85632  -0.00101   0.00300  -0.00295   0.00059   1.85691
   R11        1.84040   0.00065  -0.00029   0.00067   0.00059   1.84099
   R12        3.37733  -0.00016  -0.02370  -0.00497  -0.02813   3.34919
   R13        3.47238  -0.00028  -0.00332  -0.00837  -0.01157   3.46081
   R14        1.84422   0.00052  -0.00057   0.00243   0.00168   1.84590
   R15        1.82148   0.00020  -0.00046  -0.00013  -0.00059   1.82090
   R16        3.22668  -0.00014   0.01416  -0.01128   0.00314   3.22982
   R17        3.45510  -0.00015   0.00287  -0.02698  -0.02425   3.43085
   R18        1.87173   0.00187  -0.00187   0.00338   0.00046   1.87220
   R19        1.81398   0.00024   0.00025   0.00079   0.00104   1.81502
   R20        3.13946   0.00035  -0.00334   0.00359  -0.00079   3.13868
   R21        1.81436   0.00056  -0.00149   0.00074  -0.00075   1.81361
   R22        1.85912  -0.00066   0.00428  -0.00090   0.00330   1.86242
   R23        3.28539   0.00029  -0.05823  -0.00278  -0.06108   3.22431
   R24        1.83405  -0.00075   0.00204   0.00130   0.00380   1.83785
   R25        1.83674  -0.00045   0.00168  -0.00104   0.00079   1.83753
   R26        3.71274  -0.00045  -0.00096  -0.03175  -0.03252   3.68023
   R27        1.86845   0.00012  -0.00050   0.00356   0.00320   1.87164
   R28        1.81289   0.00035  -0.00008   0.00071   0.00063   1.81352
   R29        3.44775   0.00033  -0.03167  -0.02805  -0.05965   3.38810
   R30        1.81309   0.00052   0.00029   0.00105   0.00134   1.81443
   R31        1.83980   0.00101   0.00304   0.00367   0.00660   1.84640
    A1        2.25080   0.00004   0.00269  -0.00069   0.00184   2.25264
    A2        2.08661  -0.00055  -0.00954  -0.00169  -0.01123   2.07538
    A3        1.94543   0.00050   0.00665   0.00226   0.00891   1.95434
    A4        2.32769  -0.00020   0.00468  -0.00250   0.00215   2.32984
    A5        1.95856  -0.00000   0.00235  -0.00355  -0.00186   1.95670
    A6        1.96357  -0.00030   0.00405  -0.00325   0.00079   1.96436
    A7        1.94043  -0.00012   0.00065   0.00112   0.00176   1.94220
    A8        1.90464  -0.00071  -0.00516  -0.00119  -0.00636   1.89828
    A9        1.89133   0.00040   0.00080   0.00217   0.00296   1.89429
   A10        1.88158   0.00036  -0.00048   0.00032  -0.00016   1.88142
   A11        1.87955   0.00042  -0.00000   0.00099   0.00099   1.88054
   A12        1.85893  -0.00004   0.00580  -0.00813  -0.00247   1.85646
   A13        2.01963  -0.00044   0.00194  -0.01109  -0.01007   2.00956
   A14        1.86418   0.00016   0.00876  -0.00027   0.00788   1.87206
   A15        2.92796   0.00019   0.00811   0.01497   0.02146   2.94942
   A16        1.85159   0.00019   0.00244   0.00299   0.00538   1.85697
   A17        1.95781  -0.00000   0.02319  -0.01070   0.01186   1.96967
   A18        1.83948  -0.00005  -0.00384   0.01136   0.00811   1.84760
   A19        1.52768  -0.00015  -0.01027   0.00599  -0.00280   1.52488
   A20        1.86575  -0.00037  -0.00517  -0.00653  -0.01503   1.85072
   A21        2.08835   0.00022  -0.00504  -0.02243  -0.02706   2.06129
   A22        1.82038   0.00034   0.01074   0.03908   0.04737   1.86775
   A23        2.22908  -0.00009   0.00879  -0.00683   0.00101   2.23009
   A24        1.88440  -0.00002  -0.00033  -0.00422  -0.00301   1.88139
   A25        2.02275   0.00028   0.03248   0.00897   0.04126   2.06401
   A26        1.84284  -0.00005  -0.00844   0.01335  -0.00315   1.83969
   A27        1.84266  -0.00021   0.01080  -0.00178   0.01191   1.85456
   A28        2.88096  -0.00025   0.06792   0.01026   0.07793   2.95889
   A29        1.93137   0.00007   0.01131   0.01476   0.02591   1.95728
   A30        1.57481   0.00009   0.02008  -0.00244   0.01760   1.59241
   A31        1.82650  -0.00034  -0.00752   0.00053  -0.00677   1.81973
   A32        2.71768   0.00027  -0.01722   0.00680  -0.01447   2.70321
   A33        2.65726  -0.00052  -0.02306  -0.01540  -0.03861   2.61866
   A34        1.49169  -0.00007   0.02656   0.00603   0.03363   1.52532
   A35        2.07517   0.00020   0.02823   0.04419   0.07178   2.14696
   A36        1.42766  -0.00002   0.04122   0.05794   0.09970   1.52736
   A37        1.88574  -0.00012  -0.00148  -0.00592  -0.01868   1.86706
   A38        2.01283   0.00009  -0.04978   0.00424  -0.05745   1.95538
   A39        2.32736  -0.00002   0.01722  -0.03972  -0.03865   2.28871
   A40        2.22897  -0.00013   0.00744   0.02760   0.02913   2.25810
   A41        1.83462   0.00049   0.05085   0.05331   0.09879   1.93341
   A42        1.88954   0.00022   0.00380   0.00201  -0.00086   1.88868
   A43        2.78581   0.00023   0.01329   0.02759   0.04017   2.82598
   A44        3.11639  -0.00042  -0.00071  -0.01735  -0.01762   3.09877
   A45        2.88393   0.00027   0.00315   0.00819   0.01143   2.89536
   A46        2.87502  -0.00013   0.00328  -0.00059   0.00259   2.87760
   A47        2.98226  -0.00026  -0.01003   0.02074   0.00315   2.98541
   A48        2.94083  -0.00005   0.00760   0.00670   0.01434   2.95517
   A49        3.16319  -0.00013   0.00064  -0.00207  -0.00100   3.16218
   A50        3.16350   0.00005   0.02783  -0.00414   0.02311   3.18660
   A51        3.28982  -0.00031  -0.01023  -0.03296  -0.04187   3.24795
   A52        3.26944  -0.00038  -0.01410  -0.01453  -0.02342   3.24602
   A53        3.31855  -0.00017   0.02952  -0.00093   0.02761   3.34616
    D1       -0.32022   0.00002   0.03353  -0.00985   0.02382  -0.29639
    D2        2.79013  -0.00025   0.02219  -0.01488   0.00739   2.79752
    D3        0.12188  -0.00008  -0.01390   0.01281  -0.00142   0.12046
    D4       -2.99050   0.00019  -0.00316   0.01757   0.01438  -2.97612
    D5        2.51278   0.00029   0.05675  -0.05793  -0.00114   2.51165
    D6        0.38779   0.00007   0.05238  -0.05925  -0.00683   0.38096
    D7       -1.68287   0.00007   0.05525  -0.06040  -0.00510  -1.68797
    D8       -0.65492   0.00006   0.04727  -0.06217  -0.01494  -0.66986
    D9       -2.77991  -0.00016   0.04290  -0.06349  -0.02064  -2.80055
   D10        1.43262  -0.00016   0.04577  -0.06463  -0.01891   1.41371
   D11       -0.54425  -0.00015   0.00912  -0.04271  -0.03300  -0.57725
   D12        0.18779  -0.00005   0.01380  -0.01909  -0.00515   0.18264
   D13        2.24751  -0.00020   0.02947  -0.03462  -0.00600   2.24150
   D14        1.39242  -0.00041   0.00298  -0.00406   0.00042   1.39285
   D15       -0.42025  -0.00013   0.00523  -0.00515  -0.00001  -0.42026
   D16       -0.73467   0.00003  -0.01382   0.01472   0.00312  -0.73155
   D17       -2.54735   0.00031  -0.01158   0.01363   0.00269  -2.54466
   D18       -2.17820   0.00030   0.00958   0.07167   0.08194  -2.09626
   D19       -0.11247   0.00009   0.02414   0.05451   0.07831  -0.03416
   D20       -0.13542  -0.00012  -0.01074  -0.04863  -0.05852  -0.19394
   D21        1.68319   0.00018  -0.00285  -0.00616  -0.01046   1.67272
   D22       -2.45404  -0.00001  -0.01162  -0.03402  -0.04575  -2.49979
   D23       -0.53556  -0.00028  -0.03207  -0.01606  -0.04986  -0.58542
   D24       -2.38787   0.00015  -0.02426  -0.00716  -0.02983  -2.41770
   D25        1.66460  -0.00025  -0.04890  -0.05354  -0.10167   1.56293
   D26        1.38183  -0.00028  -0.02512  -0.00461  -0.03118   1.35065
   D27       -0.47048   0.00016  -0.01732   0.00429  -0.01115  -0.48164
   D28       -2.70120  -0.00024  -0.04196  -0.04209  -0.08300  -2.78419
   D29       -1.70512   0.00003   0.00712  -0.00089   0.00665  -1.69847
   D30        2.55848  -0.00020  -0.02996  -0.05302  -0.08175   2.47674
   D31       -0.39554   0.00001   0.07481   0.06381   0.13734  -0.25819
   D32        0.25331   0.00021   0.01582   0.00543   0.02163   0.27495
   D33       -1.76627  -0.00001  -0.02126  -0.04669  -0.06676  -1.83303
   D34        1.56290   0.00020   0.08350   0.07014   0.15233   1.71522
   D35       -2.21608  -0.00018  -0.11999  -0.11729  -0.23539  -2.45146
   D36       -0.22920  -0.00032  -0.09581  -0.10060  -0.19435  -0.42355
   D37       -0.65612  -0.00029  -0.12860  -0.10011  -0.22889  -0.88500
   D38        1.33076  -0.00044  -0.10442  -0.08343  -0.18785   1.14291
   D39        1.78467   0.00002  -0.10199  -0.08097  -0.18183   1.60284
   D40       -2.51164  -0.00012  -0.07781  -0.06429  -0.14080  -2.65243
   D41       -1.22081   0.00038   0.06532   0.09498   0.16385  -1.05697
   D42        0.93049   0.00057   0.10402   0.11136   0.21680   1.14729
   D43       -2.35446  -0.00020  -0.08308  -0.07532  -0.16101  -2.51546
   D44       -0.11598   0.00061  -0.01380   0.01803   0.01019  -0.10578
   D45        0.67448   0.00000  -0.06972  -0.03981  -0.10942   0.56506
   D46        2.34846  -0.00001  -0.04704  -0.03785  -0.08474   2.26372
   D47        0.85179  -0.00002  -0.04625   0.03994  -0.00610   0.84569
   D48       -1.09341  -0.00008  -0.06296   0.02523  -0.03723  -1.13064
   D49        0.39004   0.00030   0.03385   0.02945   0.06485   0.45489
   D50        2.27727   0.00014   0.04820   0.03031   0.07304   2.35031
   D51       -1.64190   0.00018   0.09992   0.03560   0.13848  -1.50343
   D52        1.82227  -0.00020  -0.10247  -0.08198  -0.18957   1.63270
   D53        0.40866  -0.00009  -0.16930  -0.11693  -0.28003   0.12863
   D54       -2.32516   0.00006  -0.01703   0.02412   0.00154  -2.32362
   D55        0.31710   0.00024   0.08848   0.03812   0.12153   0.43863
   D56        2.74559   0.00064   0.13871   0.11967   0.25966   3.00525
         Item               Value     Threshold  Converged?
 Maximum Force            0.002206     0.000015     NO 
 RMS     Force            0.000395     0.000010     NO 
 Maximum Displacement     0.684383     0.000060     NO 
 RMS     Displacement     0.101018     0.000040     NO 
 Predicted change in Energy=-8.392939D-04
 GradGradGradGradGradGradGradGradGradGradGradGradGradGradGradGradGradGrad

                          Input orientation:                          
 ---------------------------------------------------------------------
 Center     Atomic      Atomic             Coordinates (Angstroms)
 Number     Number       Type             X           Y           Z
 ---------------------------------------------------------------------
      1          6           0       -1.661529    0.255419   -0.463836
      2          8           0       -1.809385   -0.337315    0.587800
      3          8           0       -0.775915    1.141377   -0.781962
      4          1           0       -0.060304    1.256746   -0.047021
      5          6           0       -2.593240   -0.086592   -1.654028
      6          9           0       -2.900630    0.984869   -2.387569
      7          9           0       -3.724445   -0.651936   -1.235506
      8          9           0       -1.962461   -0.973035   -2.460235
      9          8           0        1.002849    1.365864    0.986272
     10          1           0        0.864522    0.616072    1.606150
     11          1           0        1.914865    1.298776    0.650405
     12          8           0        3.387424   -0.950347    2.277553
     13          1           0        3.634583   -0.253645    1.639061
     14          1           0        2.794710   -0.537168    2.915091
     15          8           0        3.651763    0.894966    0.233168
     16          1           0        3.614804    0.345611   -0.590469
     17          1           0        4.259588    1.621491    0.074401
     18          8           0        3.300293   -0.701463   -1.840813
     19          1           0        3.858284   -1.476514   -1.935719
     20          1           0        2.387814   -1.036606   -1.678432
     21          8           0        0.226197   -0.764992    2.515167
     22          1           0        0.519646   -1.614955    2.144622
     23          1           0       -0.659532   -0.631678    2.136703
     24          8           0        1.765012   -2.808584    1.240721
     25          1           0        2.493042   -2.219135    1.562398
     26          1           0        1.961932   -3.693850    1.554575
     27          8           0        0.926201   -1.725720   -1.130679
     28          1           0        0.230068   -2.156393   -1.632491
     29          1           0        1.069356   -2.234084   -0.308643
 ---------------------------------------------------------------------
                    Distance matrix (angstroms):
                    1          2          3          4          5
     1  C    0.000000
     2  O    1.216196   0.000000
     3  O    1.292454   2.265135   0.000000
     4  H    1.933989   2.450166   1.032254   0.000000
     5  C    1.549715   2.388114   2.360313   3.286761   0.000000
     6  F    2.401711   3.433920   2.667749   3.690466   1.334390
     7  F    2.382098   2.662872   3.480733   4.299011   1.332065
     8  F    2.363317   3.117385   2.948768   3.796542   1.354117
     9  O    3.230296   3.311836   2.518144   1.486572   4.691767
    10  H    3.285703   3.015917   2.944496   1.999684   4.804021
    11  H    3.888537   4.068261   3.052335   2.095104   5.249064
    12  O    5.870350   5.498899   5.573987   4.707624   7.209143
    13  H    5.721025   5.545172   5.221105   4.333168   7.046852
    14  H    5.648310   5.162743   5.406948   4.488133   7.078833
    15  O    5.396842   5.609672   4.549236   3.740165   6.597351
    16  H    5.278622   5.592542   4.466355   3.825169   6.313301
    17  H    6.100449   6.397885   5.130318   4.336963   7.270919
    18  O    5.237496   5.669178   4.597032   4.283210   5.928465
    19  H    5.969453   6.307804   5.446129   5.137434   6.605559
    20  H    4.420605   4.820922   3.944167   3.730181   5.070900
    21  O    3.671404   2.835709   3.938215   3.276327   5.078548
    22  H    3.880705   3.079033   4.223830   3.658730   5.143511
    23  H    2.924679   1.951387   3.416998   2.948537   4.290221
    24  O    4.902531   4.394290   5.113683   4.638638   5.897727
    25  H    5.243043   4.796036   5.241675   4.603429   6.384623
    26  H    5.727144   5.140410   6.027822   5.582378   6.637548
    27  O    3.326550   3.516286   3.352470   3.323043   3.917538
    28  H    3.280355   3.521094   3.551154   3.774593   3.500802
    29  H    3.698573   3.562091   3.875925   3.678379   4.453807
                    6          7          8          9         10
     6  F    0.000000
     7  F    2.164497   0.000000
     8  F    2.172286   2.169712   0.000000
     9  O    5.173501   5.599565   5.112918   0.000000
    10  H    5.501106   5.544498   5.201209   0.982635   0.000000
    11  H    5.702352   6.258095   5.465424   0.974208   1.575676
    12  O    8.065237   7.937840   7.146217   3.566291   3.044583
    13  H    7.775389   7.910567   6.974859   3.158317   2.903572
    14  H    7.929168   7.729166   7.191300   3.248483   2.601714
    15  O    7.057634   7.678435   6.501028   2.793861   3.119548
    16  H    6.788895   7.434766   6.028328   3.217039   3.530203
    17  H    7.598375   8.404112   7.202072   3.391637   3.857927
    18  O    6.449349   7.050943   5.306036   4.188616   4.421587
    19  H    7.207322   7.659505   5.865977   4.977013   5.087865
    20  H    5.705863   6.140347   4.420424   3.845860   3.979980
    21  O    6.072552   5.448661   5.439497   2.735189   1.772317
    22  H    6.244848   5.510443   5.270448   3.234276   2.320855
    23  H    5.301395   4.556962   4.790198   2.842038   2.039879
    24  O    7.023032   6.396637   5.564204   4.251077   3.559872
    25  H    7.413473   6.995822   6.130731   3.924897   3.269922
    26  H    7.815076   7.026570   6.238782   5.181073   4.447740
    27  O    4.855070   4.774150   3.267817   3.747700   3.602502
    28  H    4.498771   4.249607   2.625392   4.456614   4.310207
    29  H    5.517643   5.132524   3.925750   3.826337   3.439734
                   11         12         13         14         15
    11  H    0.000000
    12  O    3.142387   0.000000
    13  H    2.518905   0.976807   0.000000
    14  H    3.045263   0.963577   1.553713   0.000000
    15  O    1.831383   2.766689   1.815527   3.158839   0.000000
    16  H    2.310429   3.155433   2.308745   3.706859   0.990725
    17  H    2.435909   3.496985   2.520899   3.856838   0.960467
    18  O    3.482318   4.126799   3.524460   4.785523   2.640742
    19  H    4.262294   4.272028   3.784773   5.054100   3.220348
    20  H    3.331842   4.081235   3.629494   4.638476   2.997125
    21  O    3.253933   3.175558   3.556140   2.609425   4.438185
    22  H    3.559375   2.946781   3.436799   2.632710   4.445618
    23  H    3.544468   4.061925   4.339353   3.542119   4.953923
    24  O    4.152269   2.675871   3.190875   3.003852   4.276831
    25  H    3.679908   1.709149   2.274235   2.179402   3.578703
    26  H    5.074057   3.175143   3.826213   3.536829   5.065459
    27  O    3.646545   4.274911   4.144128   4.612183   4.019548
    28  H    4.470833   5.168354   5.090602   5.466240   4.949695
    29  H    3.757094   3.702678   3.781015   4.030984   4.093085
                   16         17         18         19         20
    16  H    0.000000
    17  H    1.576601   0.000000
    18  O    1.660916   3.159811   0.000000
    19  H    2.277964   3.714736   0.959721   0.000000
    20  H    2.144689   3.693433   0.985549   1.556278   0.000000
    21  O    4.728749   5.284022   5.331854   5.788671   4.725742
    22  H    4.572148   5.361675   4.944710   5.273979   4.294215
    23  H    5.163575   5.790303   5.612996   6.140769   4.899545
    24  O    4.089490   5.216204   4.036446   4.030629   3.471202
    25  H    3.531446   4.481655   3.812720   3.827819   3.451439
    26  H    4.863172   5.976871   4.719560   4.549163   4.206501
    27  O    3.436688   4.875193   2.681363   3.050788   1.706231
    28  H    4.336158   5.781256   3.403895   3.703800   2.431440
    29  H    3.635045   5.018940   3.110233   3.316536   2.246910
                   21         22         23         24         25
    21  O    0.000000
    22  H    0.972549   0.000000
    23  H    0.972380   1.535369   0.000000
    24  O    2.858047   1.947491   3.379366   0.000000
    25  H    2.856726   2.144367   3.576111   0.990432   0.000000
    26  H    3.537473   2.598105   4.072818   0.959676   1.567457
    27  O    3.834735   3.302294   3.793055   2.738564   3.154539
    28  H    4.374823   3.826695   4.162087   3.322161   3.915649
    29  H    3.292879   2.589210   3.396539   1.792907   2.351149
                   26         27         28         29
    26  H    0.000000
    27  O    3.486669   0.000000
    28  H    3.939608   0.960154   0.000000
    29  H    2.529662   0.977072   1.569399   0.000000
 Stoichiometry    C2H15F3O9
 Framework group  C1[X(C2H15F3O9)]
 Deg. of freedom    81
 Full point group                 C1      NOp   1
 Largest Abelian subgroup         C1      NOp   1
 Largest concise Abelian subgroup C1      NOp   1
                         Standard orientation:                         
 ---------------------------------------------------------------------
 Center     Atomic      Atomic             Coordinates (Angstroms)
 Number     Number       Type             X           Y           Z
 ---------------------------------------------------------------------
      1          6           0        1.815144   -0.418985   -0.530670
      2          8           0        1.457505   -1.529062   -0.185770
      3          8           0        1.234966    0.410726   -1.334044
      4          1           0        0.297996    0.084662   -1.619208
      5          6           0        3.110250    0.174197    0.079618
      6          9           0        3.800938    0.905303   -0.797327
      7          9           0        3.905722   -0.784630    0.551079
      8          9           0        2.774668    0.978723    1.115840
      9          8           0       -1.076622   -0.360202   -1.969088
     10          1           0       -1.283010   -1.115114   -1.374879
     11          1           0       -1.773419    0.308273   -1.839877
     12          8           0       -4.009088   -0.954987   -0.028647
     13          1           0       -3.899345   -0.148200   -0.568281
     14          1           0       -3.688746   -1.687574   -0.566400
     15          8           0       -3.220233    1.330034   -1.374364
     16          1           0       -2.907892    1.935033   -0.654674
     17          1           0       -3.630340    1.870141   -2.054505
     18          8           0       -2.221778    2.702490    0.648744
     19          1           0       -2.770224    2.868756    1.418567
     20          1           0       -1.495870    2.107996    0.950308
     21          8           0       -1.220326   -2.461274   -0.223779
     22          1           0       -1.424168   -2.177340    0.683790
     23          1           0       -0.248640   -2.473358   -0.258475
     24          8           0       -2.309319   -1.087898    2.033733
     25          1           0       -3.039039   -0.949402    1.378536
     26          1           0       -2.708891   -1.457369    2.824182
     27          8           0       -0.466571    0.871087    1.517604
     28          1           0        0.324453    0.936804    2.057844
     29          1           0       -0.985449    0.103545    1.827948
 ---------------------------------------------------------------------
 Rotational constants (GHZ):           0.6941932           0.2594533           0.2460796
 Standard basis: 6-31++G(d,p) (6D, 7F)
 There are   356 symmetry adapted cartesian basis functions of A   symmetry.
 There are   356 symmetry adapted basis functions of A   symmetry.
   356 basis functions,   568 primitive gaussians,   356 cartesian basis functions
    63 alpha electrons       63 beta electrons
       nuclear repulsion energy      1147.7054432165 Hartrees.
 NAtoms=   29 NActive=   29 NUniq=   29 SFac= 1.00D+00 NAtFMM=   60 NAOKFM=F Big=F
 Integral buffers will be    131072 words long.
 Raffenetti 2 integral format.
 Two-electron integral symmetry is turned on.
 Nuclear repulsion after empirical dispersion term =     1147.6882011245 Hartrees.
 One-electron integrals computed using PRISM.
 NBasis=   356 RedAO= T EigKep=  3.99D-05  NBF=   356
 NBsUse=   356 1.00D-06 EigRej= -1.00D+00 NBFU=   356
 Initial guess from the checkpoint file:  "/local_scratch/slurm.6305471/Gau-188947.chk"
 B after Tr=     0.000000   -0.000000   -0.000000
         Rot=    0.999854   -0.016288   -0.002860    0.004363 Ang=  -1.96 deg.
 ExpMin= 3.60D-02 ExpMax= 7.00D+03 ExpMxC= 1.05D+03 IAcc=3 IRadAn=         5 AccDes= 0.00D+00
 Harris functional with IExCor= 4639 and IRadAn=       5 diagonalized for initial guess.
 HarFok:  IExCor= 4639 AccDes= 0.00D+00 IRadAn=         5 IDoV= 1 UseB2=F ITyADJ=14
 ICtDFT=  3500011 ScaDFX=  1.000000  1.000000  1.000000  1.000000
 FoFCou: FMM=F IPFlag=           0 FMFlag=      100000 FMFlg1=           0
         NFxFlg=           0 DoJE=T BraDBF=F KetDBF=T FulRan=T
         wScrn=  0.000000 ICntrl=       500 IOpCl=  0 I1Cent=   200000004 NGrid=           0
         NMat0=    1 NMatS0=      1 NMatT0=    0 NMatD0=    1 NMtDS0=    0 NMtDT0=    0
 Petite list used in FoFCou.
 Requested convergence on RMS density matrix=1.00D-10 within 128 cycles.
 Requested convergence on MAX density matrix=1.00D-08.
 Requested convergence on             energy=1.00D-08.
 No special actions if energy rises.
 SCF Done:  E(RwB97XD) =  -1061.67283317     A.U. after   16 cycles
            NFock= 16  Conv=0.50D-10     -V/T= 2.0083
 Calling FoFJK, ICntrl=      2127 FMM=F ISym2X=0 I1Cent= 0 IOpClX= 0 NMat=1 NMatS=1 NMatT=0.
 ***** Axes restored to original set *****
 -------------------------------------------------------------------
 Center     Atomic                   Forces (Hartrees/Bohr)
 Number     Number              X              Y              Z
 -------------------------------------------------------------------
      1        6          -0.001168708   -0.002933544    0.001541370
      2        8           0.000786103    0.001353414   -0.000516690
      3        8          -0.001358218    0.000303518   -0.001124598
      4        1           0.000912726    0.000114456    0.000263019
      5        6           0.000886559   -0.000024121   -0.000496703
      6        9          -0.000288215    0.000271632   -0.000306958
      7        9           0.000363748    0.000348323   -0.000337843
      8        9          -0.000614916    0.000157064    0.000174243
      9        8          -0.000434064    0.000167822    0.000674359
     10        1           0.000230846    0.000108744   -0.000055179
     11        1           0.000707719   -0.000130893    0.000382582
     12        8          -0.000012833   -0.000453408   -0.000335834
     13        1          -0.000297591    0.000084172    0.000167111
     14        1           0.000242856    0.000192090   -0.000029639
     15        8           0.000424850    0.000987534    0.001041099
     16        1           0.000065817   -0.000969607   -0.001545763
     17        1          -0.000175150   -0.000174010    0.000291512
     18        8          -0.001179974    0.001530261    0.001531580
     19        1           0.000000744   -0.000437132   -0.000474238
     20        1           0.001495035   -0.001177224   -0.002163825
     21        8          -0.001056081   -0.002041712   -0.001720077
     22        1           0.000528364    0.001786541    0.001125460
     23        1           0.001106346    0.000157350    0.000326371
     24        8           0.001743990    0.001204574    0.002103792
     25        1          -0.001589057    0.000432680    0.000023565
     26        1          -0.000816099   -0.000908973   -0.000682555
     27        8          -0.001261228   -0.000958808    0.002004470
     28        1          -0.000025018    0.001060588   -0.000221813
     29        1           0.000781447   -0.000051332   -0.001638816
 -------------------------------------------------------------------
 Cartesian Forces:  Max     0.002933544 RMS     0.000974701

 GradGradGradGradGradGradGradGradGradGradGradGradGradGradGradGradGradGrad
 Berny optimization.
 Using GEDIIS/GDIIS optimizer.
 FormGI is forming the generalized inverse of G from B-inverse, IUseBI=4.
 Internal  Forces:  Max     0.002282407 RMS     0.000509115
 Search for a local minimum.
 Step number  12 out of a maximum of  174
 All quantities printed in internal units (Hartrees-Bohrs-Radians)
 Mixed Optimization -- En-DIIS/RFO-DIIS
 Swapping is turned off.
 Update second derivatives using D2CorX and points   11   12
 DE= -7.55D-04 DEPred=-8.39D-04 R= 8.99D-01
 TightC=F SS=  1.41D+00  RLast= 8.61D-01 DXNew= 5.0454D-01 2.5816D+00
 Trust test= 8.99D-01 RLast= 8.61D-01 DXMaxT set to 5.05D-01
 ITU=  1  1  0  1 -1 -1  1  0  0 -1  1  0
     Eigenvalues ---    0.00008   0.00027   0.00042   0.00059   0.00105
     Eigenvalues ---    0.00112   0.00131   0.00217   0.00253   0.00291
     Eigenvalues ---    0.00452   0.00498   0.00604   0.00715   0.00743
     Eigenvalues ---    0.00773   0.00871   0.01071   0.01119   0.01164
     Eigenvalues ---    0.01264   0.01344   0.01412   0.01487   0.01571
     Eigenvalues ---    0.01829   0.01861   0.02105   0.02157   0.02295
     Eigenvalues ---    0.02387   0.02504   0.02615   0.02819   0.02948
     Eigenvalues ---    0.03019   0.03080   0.03083   0.03304   0.03414
     Eigenvalues ---    0.03701   0.03832   0.03994   0.04183   0.04938
     Eigenvalues ---    0.05461   0.05622   0.05976   0.06545   0.06786
     Eigenvalues ---    0.07016   0.08003   0.12263   0.14280   0.17362
     Eigenvalues ---    0.20383   0.22758   0.23698   0.25403   0.28082
     Eigenvalues ---    0.35065   0.37386   0.39903   0.40897   0.41516
     Eigenvalues ---    0.42384   0.43291   0.46660   0.48381   0.49080
     Eigenvalues ---    0.50308   0.53205   0.53794   0.54393   0.55963
     Eigenvalues ---    0.56802   0.58914   0.59525   0.59794   0.62136
     Eigenvalues ---    0.88870
 Eigenvalue     1 is   8.27D-05 Eigenvector:
                          D54       D52       D56       D55       D53
   1                    0.43631   0.37056  -0.36931  -0.35959   0.34492
                          D51       D50       D49       D45       D46
   1                    0.25362   0.21838   0.21006  -0.20656  -0.20044
 En-DIIS/RFO-DIIS/Sim-DIIS IScMMF=       -3 using points:    12   11
 RFO step:  Lambda=-6.89602309D-04.
 DidBck=F Rises=F RFO-DIIS coefs:    1.79292   -0.79292
 Iteration  1 RMS(Cart)=  0.07641304 RMS(Int)=  0.02311910
 Iteration  2 RMS(Cart)=  0.01978776 RMS(Int)=  0.00345684
 Iteration  3 RMS(Cart)=  0.00104053 RMS(Int)=  0.00327744
 Iteration  4 RMS(Cart)=  0.00000304 RMS(Int)=  0.00327744
 Iteration  5 RMS(Cart)=  0.00000001 RMS(Int)=  0.00327744
 Variable       Old X    -DE/DX   Delta X   Delta X   Delta X     New X
                                 (Linear)    (Quad)   (Total)
    R1        2.29828  -0.00111   0.00144  -0.00056   0.00080   2.29907
    R2        2.44238   0.00049  -0.00161  -0.00198  -0.00363   2.43876
    R3        2.92854   0.00037  -0.00196   0.00149  -0.00047   2.92807
    R4        3.68759   0.00021   0.02134  -0.01489   0.00644   3.69403
    R5        1.95068   0.00156  -0.00454   0.01988   0.01537   1.96605
    R6        2.80921   0.00071  -0.01701  -0.02632  -0.04332   2.76589
    R7        2.52163   0.00045  -0.00081   0.00043  -0.00039   2.52125
    R8        2.51724  -0.00056   0.00052  -0.00041   0.00012   2.51736
    R9        2.55891  -0.00049   0.00335   0.00141   0.00475   2.56366
   R10        1.85691  -0.00031   0.00047   0.00321   0.00415   1.86106
   R11        1.84099   0.00050   0.00046   0.00112   0.00173   1.84271
   R12        3.34919  -0.00013  -0.02231  -0.02367  -0.04556   3.30363
   R13        3.46081  -0.00008  -0.00918   0.01049   0.00139   3.46220
   R14        1.84590  -0.00015   0.00133  -0.00063   0.00042   1.84632
   R15        1.82090  -0.00009  -0.00047  -0.00131  -0.00178   1.81912
   R16        3.22982  -0.00029   0.00249  -0.01621  -0.01398   3.21585
   R17        3.43085  -0.00006  -0.01923  -0.00630  -0.02574   3.40511
   R18        1.87220   0.00180   0.00037   0.00566   0.00577   1.87797
   R19        1.81502  -0.00029   0.00082  -0.00015   0.00067   1.81569
   R20        3.13868  -0.00001  -0.00062  -0.00562  -0.00650   3.13218
   R21        1.81361   0.00040  -0.00059   0.00144   0.00085   1.81446
   R22        1.86242  -0.00079   0.00261  -0.00399  -0.00127   1.86115
   R23        3.22431   0.00067  -0.04843   0.06204   0.01371   3.23802
   R24        1.83785  -0.00228   0.00301  -0.00406  -0.00078   1.83707
   R25        1.83753  -0.00092   0.00063  -0.00039   0.00031   1.83785
   R26        3.68023  -0.00058  -0.02579   0.00109  -0.02461   3.65562
   R27        1.87164  -0.00107   0.00253  -0.00462  -0.00242   1.86923
   R28        1.81352   0.00045   0.00050   0.00077   0.00127   1.81479
   R29        3.38810   0.00078  -0.04729   0.04707  -0.00023   3.38788
   R30        1.81443  -0.00034   0.00106  -0.00088   0.00018   1.81461
   R31        1.84640  -0.00051   0.00524  -0.00240   0.00280   1.84920
    A1        2.25264  -0.00047   0.00146   0.00489   0.00598   2.25861
    A2        2.07538   0.00188  -0.00890   0.00483  -0.00395   2.07143
    A3        1.95434  -0.00140   0.00707  -0.00947  -0.00226   1.95207
    A4        2.32984   0.00053   0.00170  -0.01912  -0.01825   2.31159
    A5        1.95670   0.00022  -0.00148   0.01724   0.01511   1.97181
    A6        1.96436   0.00018   0.00062   0.00010   0.00071   1.96507
    A7        1.94220   0.00008   0.00140   0.00084   0.00224   1.94444
    A8        1.89828   0.00066  -0.00504  -0.00132  -0.00637   1.89191
    A9        1.89429  -0.00034   0.00235  -0.00000   0.00233   1.89662
   A10        1.88142  -0.00023  -0.00013   0.00103   0.00089   1.88232
   A11        1.88054  -0.00038   0.00078  -0.00067   0.00011   1.88065
   A12        1.85646  -0.00019  -0.00195   0.00350   0.00160   1.85806
   A13        2.00956  -0.00018  -0.00798   0.00419  -0.00458   2.00498
   A14        1.87206  -0.00011   0.00625  -0.00327   0.00211   1.87417
   A15        2.94942   0.00003   0.01702  -0.00507   0.00925   2.95868
   A16        1.85697  -0.00012   0.00427  -0.00196   0.00270   1.85967
   A17        1.96967   0.00010   0.00940  -0.01827  -0.01076   1.95891
   A18        1.84760  -0.00008   0.00643   0.02197   0.02953   1.87713
   A19        1.52488  -0.00023  -0.00222   0.00175   0.00158   1.52646
   A20        1.85072  -0.00045  -0.01192  -0.00619  -0.02155   1.82918
   A21        2.06129   0.00040  -0.02145   0.00754  -0.01419   2.04711
   A22        1.86775   0.00034   0.03756   0.01993   0.05558   1.92333
   A23        2.23009  -0.00016   0.00080  -0.02719  -0.02835   2.20174
   A24        1.88139   0.00000  -0.00239   0.00573   0.00531   1.88670
   A25        2.06401   0.00039   0.03272   0.00791   0.04130   2.10531
   A26        1.83969   0.00003  -0.00250   0.01581   0.00524   1.84493
   A27        1.85456  -0.00025   0.00944  -0.01279  -0.00089   1.85368
   A28        2.95889  -0.00083   0.06179  -0.07160  -0.01021   2.94868
   A29        1.95728  -0.00014   0.02054  -0.00904   0.00991   1.96719
   A30        1.59241   0.00019   0.01396   0.00953   0.02298   1.61538
   A31        1.81973  -0.00016  -0.00537   0.00260  -0.00217   1.81756
   A32        2.70321   0.00053  -0.01148   0.02043   0.00378   2.70699
   A33        2.61866   0.00028  -0.03061   0.03760   0.00645   2.62511
   A34        1.52532  -0.00018   0.02667  -0.01991   0.00674   1.53206
   A35        2.14696   0.00027   0.05692   0.00854   0.06653   2.21349
   A36        1.52736  -0.00044   0.07905  -0.02891   0.04995   1.57731
   A37        1.86706   0.00078  -0.01481   0.02265  -0.00237   1.86469
   A38        1.95538  -0.00007  -0.04555   0.04911  -0.00654   1.94884
   A39        2.28871  -0.00044  -0.03065  -0.03378  -0.07554   2.21318
   A40        2.25810  -0.00057   0.02310   0.04356   0.05472   2.31282
   A41        1.93341   0.00045   0.07833   0.01258   0.07864   2.01205
   A42        1.88868   0.00070  -0.00068  -0.00145  -0.01702   1.87166
   A43        2.82598   0.00049   0.03185  -0.03343  -0.00315   2.82284
   A44        3.09877   0.00034  -0.01397   0.02664   0.01337   3.11214
   A45        2.89536  -0.00017   0.00907  -0.01207  -0.00361   2.89175
   A46        2.87760   0.00012   0.00205   0.01484   0.01727   2.89487
   A47        2.98541  -0.00056   0.00250  -0.01007  -0.01476   2.97065
   A48        2.95517   0.00029   0.01137   0.00207   0.01371   2.96887
   A49        3.16218   0.00039  -0.00080  -0.00393  -0.00469   3.15750
   A50        3.18660   0.00006   0.01832  -0.00121   0.01601   3.20261
   A51        3.24795  -0.00007  -0.03320   0.00010  -0.03062   3.21733
   A52        3.24602  -0.00040  -0.01857  -0.01480  -0.02865   3.21736
   A53        3.34616  -0.00043   0.02189  -0.04365  -0.02419   3.32197
    D1       -0.29639  -0.00026   0.01889   0.06020   0.07932  -0.21707
    D2        2.79752   0.00007   0.00586   0.06712   0.07287   2.87039
    D3        0.12046   0.00009  -0.00113  -0.00440  -0.00645   0.11401
    D4       -2.97612  -0.00029   0.01140  -0.01122  -0.00030  -2.97642
    D5        2.51165  -0.00021  -0.00090   0.05943   0.05867   2.57032
    D6        0.38096   0.00004  -0.00541   0.05874   0.05346   0.43442
    D7       -1.68797   0.00005  -0.00405   0.05989   0.05599  -1.63198
    D8       -0.66986   0.00007  -0.01185   0.06552   0.05353  -0.61633
    D9       -2.80055   0.00032  -0.01636   0.06483   0.04832  -2.75222
   D10        1.41371   0.00033  -0.01499   0.06598   0.05085   1.46456
   D11       -0.57725   0.00016  -0.02617  -0.01864  -0.04377  -0.62102
   D12        0.18264   0.00010  -0.00408  -0.02274  -0.02738   0.15525
   D13        2.24150  -0.00027  -0.00476  -0.01647  -0.02297   2.21854
   D14        1.39285  -0.00017   0.00034   0.04703   0.04826   1.44111
   D15       -0.42026  -0.00005  -0.00001   0.04258   0.04189  -0.37837
   D16       -0.73155   0.00024   0.00248   0.04395   0.04896  -0.68259
   D17       -2.54466   0.00035   0.00213   0.03950   0.04259  -2.50207
   D18       -2.09626   0.00054   0.06497   0.00596   0.07115  -2.02511
   D19       -0.03416   0.00012   0.06209   0.01061   0.07187   0.03771
   D20       -0.19394  -0.00004  -0.04641  -0.02615  -0.07246  -0.26640
   D21        1.67272   0.00023  -0.00830  -0.00515  -0.01528   1.65744
   D22       -2.49979   0.00014  -0.03628   0.00237  -0.03393  -2.53372
   D23       -0.58542  -0.00046  -0.03953  -0.02333  -0.06464  -0.65006
   D24       -2.41770   0.00006  -0.02365  -0.01759  -0.04033  -2.45803
   D25        1.56293  -0.00017  -0.08062  -0.01988  -0.09868   1.46425
   D26        1.35065  -0.00051  -0.02472  -0.00115  -0.02737   1.32328
   D27       -0.48164   0.00001  -0.00884   0.00458  -0.00306  -0.48470
   D28       -2.78419  -0.00021  -0.06581   0.00229  -0.06141  -2.84561
   D29       -1.69847   0.00022   0.00528   0.01028   0.01553  -1.68295
   D30        2.47674  -0.00011  -0.06482   0.00032  -0.06576   2.41098
   D31       -0.25819  -0.00017   0.10890  -0.02891   0.07968  -0.17851
   D32        0.27495   0.00018   0.01715   0.01685   0.03451   0.30945
   D33       -1.83303  -0.00016  -0.05294   0.00689  -0.04677  -1.87981
   D34        1.71522  -0.00022   0.12078  -0.02235   0.09867   1.81389
   D35       -2.45146   0.00007  -0.18664   0.02506  -0.15956  -2.61102
   D36       -0.42355  -0.00004  -0.15411   0.02580  -0.12505  -0.54861
   D37       -0.88500  -0.00024  -0.18149   0.02944  -0.15370  -1.03870
   D38        1.14291  -0.00034  -0.14895   0.03018  -0.11919   1.02371
   D39        1.60284   0.00009  -0.14418   0.02299  -0.11958   1.48326
   D40       -2.65243  -0.00001  -0.11164   0.02373  -0.08508  -2.73752
   D41       -1.05697   0.00011   0.12992   0.03835   0.17011  -0.88686
   D42        1.14729   0.00045   0.17190   0.04950   0.22185   1.36914
   D43       -2.51546  -0.00058  -0.12767  -0.16168  -0.29624  -2.81171
   D44       -0.10578   0.00068   0.00808  -0.07924  -0.06418  -0.16997
   D45        0.56506  -0.00002  -0.08676  -0.04873  -0.13451   0.43054
   D46        2.26372   0.00008  -0.06719  -0.03967  -0.10649   2.15723
   D47        0.84569   0.00028  -0.00484  -0.02992  -0.03515   0.81054
   D48       -1.13064   0.00039  -0.02952  -0.02358  -0.05184  -1.18248
   D49        0.45489  -0.00004   0.05142   0.05230   0.10495   0.55984
   D50        2.35031   0.00083   0.05791   0.06771   0.11995   2.47026
   D51       -1.50343  -0.00002   0.10980  -0.00020   0.11439  -1.38904
   D52        1.63270   0.00005  -0.15032  -0.11203  -0.26535   1.36735
   D53        0.12863   0.00043  -0.22204  -0.07523  -0.29299  -0.16435
   D54       -2.32362  -0.00038   0.00122  -0.15828  -0.16813  -2.49175
   D55        0.43863   0.00024   0.09636   0.14918   0.23917   0.67780
   D56        3.00525   0.00070   0.20589   0.23213   0.43523  -2.84270
         Item               Value     Threshold  Converged?
 Maximum Force            0.002282     0.000015     NO 
 RMS     Force            0.000509     0.000010     NO 
 Maximum Displacement     0.508919     0.000060     NO 
 RMS     Displacement     0.084896     0.000040     NO 
 Predicted change in Energy=-5.803762D-04
 GradGradGradGradGradGradGradGradGradGradGradGradGradGradGradGradGradGrad

                          Input orientation:                          
 ---------------------------------------------------------------------
 Center     Atomic      Atomic             Coordinates (Angstroms)
 Number     Number       Type             X           Y           Z
 ---------------------------------------------------------------------
      1          6           0       -1.639016    0.231097   -0.491852
      2          8           0       -1.799167   -0.400384    0.535640
      3          8           0       -0.752396    1.125346   -0.774169
      4          1           0       -0.031796    1.231510   -0.031289
      5          6           0       -2.556329   -0.073790   -1.702812
      6          9           0       -2.802772    1.007718   -2.444202
      7          9           0       -3.717647   -0.597495   -1.313402
      8          9           0       -1.935002   -0.985966   -2.491697
      9          8           0        1.004129    1.340805    0.996903
     10          1           0        0.856315    0.594584    1.622361
     11          1           0        1.918835    1.267586    0.667035
     12          8           0        3.415246   -0.958221    2.300988
     13          1           0        3.643877   -0.281222    1.634662
     14          1           0        2.881491   -0.516160    2.969088
     15          8           0        3.650183    0.852898    0.234449
     16          1           0        3.584549    0.346127   -0.617883
     17          1           0        4.258194    1.584725    0.100544
     18          8           0        3.199333   -0.587630   -1.932012
     19          1           0        3.772382   -1.308050   -2.205028
     20          1           0        2.326843   -0.994227   -1.723623
     21          8           0        0.193152   -0.742712    2.532348
     22          1           0        0.508536   -1.605755    2.214954
     23          1           0       -0.682972   -0.644290    2.121780
     24          8           0        1.745009   -2.808131    1.338826
     25          1           0        2.476674   -2.216816    1.644498
     26          1           0        1.974062   -3.699211    1.614103
     27          8           0        0.953552   -1.789910   -1.077866
     28          1           0        0.155219   -2.137831   -1.482458
     29          1           0        1.115030   -2.307418   -0.263203
 ---------------------------------------------------------------------
                    Distance matrix (angstroms):
                    1          2          3          4          5
     1  C    0.000000
     2  O    1.216617   0.000000
     3  O    1.290535   2.266977   0.000000
     4  H    1.948358   2.471455   1.040387   0.000000
     5  C    1.549466   2.385503   2.356795   3.297130   0.000000
     6  F    2.401902   3.445204   2.647052   3.681105   1.334186
     7  F    2.383740   2.671774   3.471552   4.309823   1.332129
     8  F    2.359710   3.086442   2.967507   3.820078   1.356632
     9  O    3.230180   3.332113   2.503697   1.463648   4.686833
    10  H    3.290699   3.036859   2.934794   1.982165   4.811408
    11  H    3.882736   4.077123   3.038549   2.072178   5.238566
    12  O    5.895762   5.533331   5.582749   4.702823   7.243781
    13  H    5.717823   5.554168   5.206546   4.309794   7.044454
    14  H    5.742081   5.276707   5.469155   4.532534   7.182774
    15  O    5.374921   5.599719   4.524846   3.710921   6.567536
    16  H    5.226351   5.556284   4.409160   3.769078   6.250103
    17  H    6.079501   6.389178   5.107070   4.306525   7.241581
    18  O    5.114098   5.577578   4.459938   4.166799   5.783097
    19  H    5.881086   6.275131   5.333140   5.064215   6.467473
    20  H    4.329748   4.741401   3.856911   3.658015   4.969206
    21  O    3.667552   2.841368   3.913663   3.243516   5.093495
    22  H    3.913158   3.098146   4.240721   3.658912   5.204729
    23  H    2.917430   1.954795   3.394548   2.928884   4.296795
    24  O    4.903052   4.359305   5.116055   4.620926   5.935461
    25  H    5.243584   4.776171   5.238978   4.581663   6.413124
    26  H    5.739051   5.126656   6.034382   5.571606   6.683565
    27  O    3.339056   3.480179   3.391343   3.345924   3.956626
    28  H    3.132476   3.303191   3.460313   3.673326   3.414867
    29  H    3.752481   3.573160   3.941096   3.727332   4.532157
                    6          7          8          9         10
     6  F    0.000000
     7  F    2.166198   0.000000
     8  F    2.174869   2.171892   0.000000
     9  O    5.142435   5.602650   5.120809   0.000000
    10  H    5.486030   5.564251   5.216806   0.984832   0.000000
    11  H    5.660468   6.258642   5.468834   0.975122   1.579408
    12  O    8.065079   8.004506   7.183019   3.577660   3.069180
    13  H    7.736781   7.936193   6.974769   3.163223   2.921933
    14  H    7.996046   7.867336   7.296540   3.295804   2.673717
    15  O    6.988545   7.667099   6.481325   2.796604   3.130291
    16  H    6.676152   7.395691   5.979222   3.202419   3.538882
    17  H    7.527676   8.389003   7.189147   3.384065   3.856046
    18  O    6.231592   6.944595   5.180088   4.137189   4.418250
    19  H    6.975144   7.576306   5.723648   4.993197   5.174202
    20  H    5.553374   6.071371   4.330512   3.821415   3.985271
    21  O    6.066763   5.486824   5.461616   2.712254   1.748205
    22  H    6.285119   5.597009   5.339249   3.226682   2.305126
    23  H    5.298195   4.583877   4.792546   2.837651   2.038046
    24  O    7.039482   6.462340   5.615663   4.228415   3.528263
    25  H    7.415364   7.052729   6.171384   3.904413   3.244999
    26  H    7.838568   7.112418   6.284909   5.169475   4.436902
    27  O    4.878889   4.826742   3.314964   3.756142   3.603678
    28  H    4.423703   4.171368   2.591213   4.355318   4.194941
    29  H    5.576383   5.232736   4.001889   3.861308   3.470433
                   11         12         13         14         15
    11  H    0.000000
    12  O    3.140584   0.000000
    13  H    2.512146   0.977032   0.000000
    14  H    3.067231   0.962637   1.554709   0.000000
    15  O    1.832119   2.757886   1.801906   3.153325   0.000000
    16  H    2.296672   3.201530   2.339026   3.755554   0.993778
    17  H    2.427774   3.466856   2.492521   3.812817   0.960822
    18  O    3.440428   4.254674   3.607308   4.911915   2.640443
    19  H    4.279986   4.533664   3.976696   5.309637   3.261238
    20  H    3.316250   4.169342   3.677095   4.749496   2.999524
    21  O    3.240166   3.237570   3.595319   2.732990   4.447176
    22  H    3.555430   2.979206   3.452752   2.717877   4.453910
    23  H    3.541321   4.114130   4.369294   3.666026   4.957804
    24  O    4.134367   2.671632   3.174664   3.033559   4.272291
    25  H    3.661649   1.701752   2.260307   2.193319   3.576102
    26  H    5.056586   3.172042   3.804124   3.576482   5.043265
    27  O    3.650306   4.262429   4.107529   4.660175   3.997302
    28  H    4.396309   5.131639   5.033306   5.466136   4.909888
    29  H    3.780490   3.699514   3.755321   4.095937   4.081943
                   16         17         18         19         20
    16  H    0.000000
    17  H    1.582422   0.000000
    18  O    1.657477   3.157784   0.000000
    19  H    2.300133   3.730928   0.960171   0.000000
    20  H    2.145002   3.702525   0.984878   1.555576   0.000000
    21  O    4.755113   5.277803   5.384393   5.964329   4.767513
    22  H    4.614831   5.358155   5.047206   5.502504   4.380935
    23  H    5.167051   5.785242   5.613264   6.245960   4.895770
    24  O    4.142700   5.210243   4.212371   4.349642   3.606573
    25  H    3.593665   4.473178   3.995986   4.162158   3.586281
    26  H    4.892871   5.952151   4.874234   4.851532   4.310662
    27  O    3.419997   4.868004   2.686740   3.073838   1.713488
    28  H    4.321787   5.761746   3.445555   3.780808   2.466159
    29  H    3.642201   5.016032   3.175991   3.439613   2.307767
                   21         22         23         24         25
    21  O    0.000000
    22  H    0.972136   0.000000
    23  H    0.972547   1.533880   0.000000
    24  O    2.845823   1.934470   3.345193   0.000000
    25  H    2.859323   2.138313   3.561460   0.989153   0.000000
    26  H    3.571512   2.625137   4.080455   0.960347   1.565579
    27  O    3.835163   3.327854   3.772054   2.739266   3.148557
    28  H    4.250466   3.752171   3.990459   3.307019   3.895284
    29  H    3.333657   2.646020   3.418618   1.792786   2.345550
                   26         27         28         29
    26  H    0.000000
    27  O    3.454500   0.000000
    28  H    3.915965   0.960249   0.000000
    29  H    2.489839   0.978553   1.560954   0.000000
 Stoichiometry    C2H15F3O9
 Framework group  C1[X(C2H15F3O9)]
 Deg. of freedom    81
 Full point group                 C1      NOp   1
 Largest Abelian subgroup         C1      NOp   1
 Largest concise Abelian subgroup C1      NOp   1
                         Standard orientation:                         
 ---------------------------------------------------------------------
 Center     Atomic      Atomic             Coordinates (Angstroms)
 Number     Number       Type             X           Y           Z
[truncated: 2,330,122 more chars]
