# Supplementary material for: The Hydration of Trifluoroacetic Acid from 0 to 298 K
Source: J Phys Chem A. 2026 Jan 20;130(4):927–35. doi: 10.1021/acs.jpca.5c08151 (PMC12862820; doi:10.1021/acs.jpca.5c08151)
Supplement: Supplementary file 1 [file jp5c08151_si_001.zip › TFA_SI/within1kcal-hightemps/7-H2O/PM7-167-17511-wb97xd.log]

 Entering Gaussian System, Link 0=g16
 Initial command:
 /software/commercial/MERCURY/GAUSSIAN/AVX2/g16/l1.exe "/local_scratch/slurm.6305354/Gau-3743152.inp" -scrdir="/local_scratch/slurm.6305354/"
 Entering Link 1 = /software/commercial/MERCURY/GAUSSIAN/AVX2/g16/l1.exe PID=   3743153.
  
 Copyright (c) 1988-2019, Gaussian, Inc.  All Rights Reserved.
  
 This is part of the Gaussian(R) 16 program.  It is based on
 the Gaussian(R) 09 system (copyright 2009, Gaussian, Inc.),
 the Gaussian(R) 03 system (copyright 2003, Gaussian, Inc.),
 the Gaussian(R) 98 system (copyright 1998, Gaussian, Inc.),
 the Gaussian(R) 94 system (copyright 1995, Gaussian, Inc.),
 the Gaussian 92(TM) system (copyright 1992, Gaussian, Inc.),
 the Gaussian 90(TM) system (copyright 1990, Gaussian, Inc.),
 the Gaussian 88(TM) system (copyright 1988, Gaussian, Inc.),
 the Gaussian 86(TM) system (copyright 1986, Carnegie Mellon
 University), and the Gaussian 82(TM) system (copyright 1983,
 Carnegie Mellon University). Gaussian is a federally registered
 trademark of Gaussian, Inc.
  
 This software contains proprietary and confidential information,
 including trade secrets, belonging to Gaussian, Inc.
  
 This software is provided under written license and may be
 used, copied, transmitted, or stored only in accord with that
 written license.
  
 The following legend is applicable only to US Government
 contracts under FAR:
  
                    RESTRICTED RIGHTS LEGEND
  
 Use, reproduction and disclosure by the US Government is
 subject to restrictions as set forth in subparagraphs (a)
 and (c) of the Commercial Computer Software - Restricted
 Rights clause in FAR 52.227-19.
  
 Gaussian, Inc.
 340 Quinnipiac St., Bldg. 40, Wallingford CT 06492
  
  
 ---------------------------------------------------------------
 Warning -- This program may not be used in any manner that
 competes with the business of Gaussian, Inc. or will provide
 assistance to any competitor of Gaussian, Inc.  The licensee
 of this program is prohibited from giving any competitor of
 Gaussian, Inc. access to this program.  By using this program,
 the user acknowledges that Gaussian, Inc. is engaged in the
 business of creating and licensing software in the field of
 computational chemistry and represents and warrants to the
 licensee that it is not a competitor of Gaussian, Inc. and that
 it will not use this program in any manner prohibited above.
 ---------------------------------------------------------------
  

 Cite this work as:
 Gaussian 16, Revision C.01,
 M. J. Frisch, G. W. Trucks, H. B. Schlegel, G. E. Scuseria, 
 M. A. Robb, J. R. Cheeseman, G. Scalmani, V. Barone, 
 G. A. Petersson, H. Nakatsuji, X. Li, M. Caricato, A. V. Marenich, 
 J. Bloino, B. G. Janesko, R. Gomperts, B. Mennucci, H. P. Hratchian, 
 J. V. Ortiz, A. F. Izmaylov, J. L. Sonnenberg, D. Williams-Young, 
 F. Ding, F. Lipparini, F. Egidi, J. Goings, B. Peng, A. Petrone, 
 T. Henderson, D. Ranasinghe, V. G. Zakrzewski, J. Gao, N. Rega, 
 G. Zheng, W. Liang, M. Hada, M. Ehara, K. Toyota, R. Fukuda, 
 J. Hasegawa, M. Ishida, T. Nakajima, Y. Honda, O. Kitao, H. Nakai, 
 T. Vreven, K. Throssell, J. A. Montgomery, Jr., J. E. Peralta, 
 F. Ogliaro, M. J. Bearpark, J. J. Heyd, E. N. Brothers, K. N. Kudin, 
 V. N. Staroverov, T. A. Keith, R. Kobayashi, J. Normand, 
 K. Raghavachari, A. P. Rendell, J. C. Burant, S. S. Iyengar, 
 J. Tomasi, M. Cossi, J. M. Millam, M. Klene, C. Adamo, R. Cammi, 
 J. W. Ochterski, R. L. Martin, K. Morokuma, O. Farkas, 
 J. B. Foresman, and D. J. Fox, Gaussian, Inc., Wallingford CT, 2019.
 
 ******************************************
 Gaussian 16:  ES64L-G16RevC.01  3-Jul-2019
                10-Oct-2025 
 ******************************************
 %nproc=20
 Will use up to   20 processors via shared memory.
 %mem=18gb
 ----------------------------------------------------------------------
 # wb97xd/6-31++g** scf(conver=10) opt(tight,maxcycles=300,calcfc) freq
 ----------------------------------------------------------------------
 1/6=300,7=10,10=4,18=20,19=15,26=3,38=1/1,3;
 2/9=110,12=2,17=6,18=5,40=1/2;
 3/5=1,6=6,7=1111,11=2,25=1,30=1,71=2,74=-58,140=1/1,2,3;
 4//1;
 5/5=2,6=10,38=5/2;
 8/6=4,10=90,11=11/1;
 11/6=1,8=1,9=11,15=111,16=1/1,2,10;
 10/6=1,13=1/2;
 6/7=2,8=2,9=2,10=2,28=1/1;
 7/10=1,25=1/1,2,3,16;
 1/6=300,7=10,10=4,18=20,19=15,26=3/3(2);
 2/9=110/2;
 99//99;
 2/9=110/2;
 3/5=1,6=6,7=1111,11=2,25=1,30=1,71=1,74=-58/1,2,3;
 4/5=5,16=3,69=1/1;
 5/5=2,6=10,38=5/2;
 7//1,2,3,16;
 1/6=300,7=10,18=20,19=15,26=3/3(-5);
 2/9=110/2;
 6/7=2,8=2,9=2,10=2,19=2,28=1/1;
 99/9=1/99;
 -------------
 PM7-167-17511
 -------------
 Symbolic Z-matrix:
 Charge =  0 Multiplicity = 1
 C                    -1.30307  -0.71117  -0.83694 
 O                    -0.17139  -1.13624  -0.70217 
 O                    -1.73761   0.46783  -0.58112 
 H                    -1.02162   1.13338   0.02677 
 C                    -2.42862  -1.62763  -1.38339 
 F                    -3.47456  -1.68378  -0.56815 
 F                    -2.02214  -2.88175  -1.54076 
 F                    -2.8893   -1.23212  -2.5618 
 O                     3.44423  -0.03194   1.26642 
 H                     3.07496  -0.18416   0.34577 
 H                     4.07391  -0.72993   1.42742 
 O                     0.98325   0.00433   2.33634 
 H                     0.70005  -0.91033   2.15608 
 H                     1.91751   0.00325   2.07858 
 O                    -0.19975   1.82537   0.82327 
 H                     0.21313   1.13211   1.43958 
 H                     0.5461    2.11465   0.2521 
 O                     2.31914  -0.18958  -1.09458 
 H                     1.44769  -0.58132  -0.97028 
 H                     2.1633    0.76095  -1.17705 
 O                     3.87905   2.6025    1.04583 
 H                     3.67745   2.99361   1.89477 
 H                     3.84373   1.63433   1.18902 
 O                     1.89366   2.43943  -0.73122 
 H                     1.91016   3.15171  -1.36697 
 H                     2.65224   2.59588  -0.10878 
 O                     0.46093  -2.50269   1.53065 
 H                    -0.25554  -3.06253   1.82131 
 H                     0.29182  -2.30361   0.60216 
 
 Add virtual bond connecting atoms H4         and O3         Dist= 2.18D+00.
 Add virtual bond connecting atoms O15        and H4         Dist= 2.53D+00.
 Add virtual bond connecting atoms O18        and H10        Dist= 3.07D+00.
 Add virtual bond connecting atoms H16        and O12        Dist= 3.09D+00.
 Add virtual bond connecting atoms H26        and O21        Dist= 3.18D+00.
 Add virtual bond connecting atoms O24        and H17        Dist= 3.21D+00.
 Add virtual bond connecting atoms O2         and H19        Dist= 3.27D+00.
 Add virtual bond connecting atoms H14        and O9         Dist= 3.27D+00.
 Add virtual bond connecting atoms H23        and O9         Dist= 3.24D+00.
 Add virtual bond connecting atoms O24        and H20        Dist= 3.32D+00.
 Add virtual bond connecting atoms O27        and H13        Dist= 3.26D+00.
 Add virtual bond connecting atoms H29        and O2         Dist= 3.42D+00.

 GradGradGradGradGradGradGradGradGradGradGradGradGradGradGradGradGradGrad
 Berny optimization.
 Initialization pass.
                           ----------------------------
                           !    Initial Parameters    !
                           ! (Angstroms and Degrees)  !
 --------------------------                            --------------------------
 ! Name  Definition              Value          Derivative Info.                !
 --------------------------------------------------------------------------------
 ! R1    R(1,2)                  1.2164         calculate D2E/DX2 analytically  !
 ! R2    R(1,3)                  1.2823         calculate D2E/DX2 analytically  !
 ! R3    R(1,5)                  1.5509         calculate D2E/DX2 analytically  !
 ! R4    R(2,19)                 1.7324         calculate D2E/DX2 analytically  !
 ! R5    R(2,29)                 1.8107         calculate D2E/DX2 analytically  !
 ! R6    R(3,4)                  1.1511         calculate D2E/DX2 analytically  !
 ! R7    R(4,15)                 1.3374         calculate D2E/DX2 analytically  !
 ! R8    R(5,6)                  1.3273         calculate D2E/DX2 analytically  !
 ! R9    R(5,7)                  1.3277         calculate D2E/DX2 analytically  !
 ! R10   R(5,8)                  1.3256         calculate D2E/DX2 analytically  !
 ! R11   R(9,10)                 1.0036         calculate D2E/DX2 analytically  !
 ! R12   R(9,11)                 0.9537         calculate D2E/DX2 analytically  !
 ! R13   R(9,14)                 1.7297         calculate D2E/DX2 analytically  !
 ! R14   R(9,23)                 1.7152         calculate D2E/DX2 analytically  !
 ! R15   R(10,18)                1.6266         calculate D2E/DX2 analytically  !
 ! R16   R(12,13)                0.9743         calculate D2E/DX2 analytically  !
 ! R17   R(12,14)                0.9692         calculate D2E/DX2 analytically  !
 ! R18   R(12,16)                1.6338         calculate D2E/DX2 analytically  !
 ! R19   R(13,27)                1.7274         calculate D2E/DX2 analytically  !
 ! R20   R(15,16)                1.0153         calculate D2E/DX2 analytically  !
 ! R21   R(15,17)                0.983          calculate D2E/DX2 analytically  !
 ! R22   R(17,24)                1.6995         calculate D2E/DX2 analytically  !
 ! R23   R(18,19)                0.9635         calculate D2E/DX2 analytically  !
 ! R24   R(18,20)                0.9667         calculate D2E/DX2 analytically  !
 ! R25   R(20,24)                1.7575         calculate D2E/DX2 analytically  !
 ! R26   R(21,22)                0.9562         calculate D2E/DX2 analytically  !
 ! R27   R(21,23)                0.9793         calculate D2E/DX2 analytically  !
 ! R28   R(21,26)                1.6847         calculate D2E/DX2 analytically  !
 ! R29   R(24,25)                0.9549         calculate D2E/DX2 analytically  !
 ! R30   R(24,26)                0.9937         calculate D2E/DX2 analytically  !
 ! R31   R(27,28)                0.9546         calculate D2E/DX2 analytically  !
 ! R32   R(27,29)                0.9645         calculate D2E/DX2 analytically  !
 ! A1    A(2,1,3)              127.9142         calculate D2E/DX2 analytically  !
 ! A2    A(2,1,5)              120.5137         calculate D2E/DX2 analytically  !
 ! A3    A(3,1,5)              111.5716         calculate D2E/DX2 analytically  !
 ! A4    A(1,2,19)             137.768          calculate D2E/DX2 analytically  !
 ! A5    A(1,2,29)             122.8962         calculate D2E/DX2 analytically  !
 ! A6    A(19,2,29)             94.5261         calculate D2E/DX2 analytically  !
 ! A7    A(1,3,4)              115.2246         calculate D2E/DX2 analytically  !
 ! A8    A(1,5,6)              112.3631         calculate D2E/DX2 analytically  !
 ! A9    A(1,5,7)              112.1935         calculate D2E/DX2 analytically  !
 ! A10   A(1,5,8)              112.8992         calculate D2E/DX2 analytically  !
 ! A11   A(6,5,7)              105.9081         calculate D2E/DX2 analytically  !
 ! A12   A(6,5,8)              106.545          calculate D2E/DX2 analytically  !
 ! A13   A(7,5,8)              106.4299         calculate D2E/DX2 analytically  !
 ! A14   A(10,9,11)            106.6665         calculate D2E/DX2 analytically  !
 ! A15   A(10,9,14)             96.2608         calculate D2E/DX2 analytically  !
 ! A16   A(10,9,23)            101.0491         calculate D2E/DX2 analytically  !
 ! A17   A(11,9,14)            121.2241         calculate D2E/DX2 analytically  !
 ! A18   A(11,9,23)            124.3884         calculate D2E/DX2 analytically  !
 ! A19   A(14,9,23)            101.9472         calculate D2E/DX2 analytically  !
 ! A20   A(13,12,14)           103.2941         calculate D2E/DX2 analytically  !
 ! A21   A(13,12,16)           114.1717         calculate D2E/DX2 analytically  !
 ! A22   A(14,12,16)           108.01           calculate D2E/DX2 analytically  !
 ! A23   A(4,15,16)            104.9579         calculate D2E/DX2 analytically  !
 ! A24   A(4,15,17)            105.8128         calculate D2E/DX2 analytically  !
 ! A25   A(16,15,17)           104.188          calculate D2E/DX2 analytically  !
 ! A26   A(10,18,19)           107.9016         calculate D2E/DX2 analytically  !
 ! A27   A(10,18,20)            98.4629         calculate D2E/DX2 analytically  !
 ! A28   A(19,18,20)           105.3649         calculate D2E/DX2 analytically  !
 ! A29   A(18,20,24)           160.4101         calculate D2E/DX2 analytically  !
 ! A30   A(22,21,23)           105.4832         calculate D2E/DX2 analytically  !
 ! A31   A(22,21,26)           117.1646         calculate D2E/DX2 analytically  !
 ! A32   A(23,21,26)            94.0171         calculate D2E/DX2 analytically  !
 ! A33   A(17,24,20)            94.9282         calculate D2E/DX2 analytically  !
 ! A34   A(17,24,25)           122.7841         calculate D2E/DX2 analytically  !
 ! A35   A(17,24,26)           105.8416         calculate D2E/DX2 analytically  !
 ! A36   A(20,24,25)           122.742          calculate D2E/DX2 analytically  !
 ! A37   A(20,24,26)           101.0783         calculate D2E/DX2 analytically  !
 ! A38   A(25,24,26)           106.6442         calculate D2E/DX2 analytically  !
 ! A39   A(13,27,28)           122.2947         calculate D2E/DX2 analytically  !
 ! A40   A(13,27,29)           100.5179         calculate D2E/DX2 analytically  !
 ! A41   A(28,27,29)           106.4132         calculate D2E/DX2 analytically  !
 ! A42   A(2,29,27)            150.6161         calculate D2E/DX2 analytically  !
 ! A43   L(3,4,15,13,-1)       175.462          calculate D2E/DX2 analytically  !
 ! A44   L(9,10,18,12,-1)      173.8481         calculate D2E/DX2 analytically  !
 ! A45   L(12,13,27,1,-1)      176.2029         calculate D2E/DX2 analytically  !
 ! A46   L(9,14,12,2,-1)       167.7367         calculate D2E/DX2 analytically  !
 ! A47   L(12,16,15,1,-1)      179.1461         calculate D2E/DX2 analytically  !
 ! A48   L(15,17,24,2,-1)      174.7534         calculate D2E/DX2 analytically  !
 ! A49   L(2,19,18,12,-1)      177.417          calculate D2E/DX2 analytically  !
 ! A50   L(9,23,21,4,-1)       167.5504         calculate D2E/DX2 analytically  !
 ! A51   L(21,26,24,10,-1)     171.0829         calculate D2E/DX2 analytically  !
 ! A52   L(3,4,15,13,-2)       182.7416         calculate D2E/DX2 analytically  !
 ! A53   L(9,10,18,12,-2)      171.229          calculate D2E/DX2 analytically  !
 ! A54   L(12,13,27,1,-2)      166.4962         calculate D2E/DX2 analytically  !
 ! A55   L(9,14,12,2,-2)       183.1424         calculate D2E/DX2 analytically  !
 ! A56   L(12,16,15,1,-2)      185.0519         calculate D2E/DX2 analytically  !
 ! A57   L(15,17,24,2,-2)      183.4564         calculate D2E/DX2 analytically  !
 ! A58   L(2,19,18,12,-2)      184.8901         calculate D2E/DX2 analytically  !
 ! A59   L(9,23,21,4,-2)       182.7837         calculate D2E/DX2 analytically  !
 ! A60   L(21,26,24,10,-2)     176.2798         calculate D2E/DX2 analytically  !
 ! D1    D(3,1,2,19)           -40.7168         calculate D2E/DX2 analytically  !
 ! D2    D(3,1,2,29)           107.7556         calculate D2E/DX2 analytically  !
 ! D3    D(5,1,2,19)           139.0065         calculate D2E/DX2 analytically  !
 ! D4    D(5,1,2,29)           -72.521          calculate D2E/DX2 analytically  !
 ! D5    D(2,1,3,4)            -12.4157         calculate D2E/DX2 analytically  !
 ! D6    D(5,1,3,4)            167.8406         calculate D2E/DX2 analytically  !
 ! D7    D(2,1,5,6)            125.0134         calculate D2E/DX2 analytically  !
 ! D8    D(2,1,5,7)              5.808          calculate D2E/DX2 analytically  !
 ! D9    D(2,1,5,8)           -114.4523         calculate D2E/DX2 analytically  !
 ! D10   D(3,1,5,6)            -55.2213         calculate D2E/DX2 analytically  !
 ! D11   D(3,1,5,7)           -174.4267         calculate D2E/DX2 analytically  !
 ! D12   D(3,1,5,8)             65.313          calculate D2E/DX2 analytically  !
 ! D13   D(1,2,18,10)          118.1517         calculate D2E/DX2 analytically  !
 ! D14   D(1,2,18,20)           15.1188         calculate D2E/DX2 analytically  !
 ! D15   D(29,2,18,10)         -34.3797         calculate D2E/DX2 analytically  !
 ! D16   D(29,2,18,20)        -137.4127         calculate D2E/DX2 analytically  !
 ! D17   D(1,2,29,27)          -71.4095         calculate D2E/DX2 analytically  !
 ! D18   D(19,2,29,27)          87.9463         calculate D2E/DX2 analytically  !
 ! D19   D(1,3,15,16)          -34.5523         calculate D2E/DX2 analytically  !
 ! D20   D(1,3,15,17)           75.0567         calculate D2E/DX2 analytically  !
 ! D21   D(10,9,12,13)          64.4189         calculate D2E/DX2 analytically  !
 ! D22   D(10,9,12,16)         -53.5403         calculate D2E/DX2 analytically  !
 ! D23   D(11,9,12,13)         -46.8613         calculate D2E/DX2 analytically  !
 ! D24   D(11,9,12,16)        -164.8206         calculate D2E/DX2 analytically  !
 ! D25   D(23,9,12,13)         166.148          calculate D2E/DX2 analytically  !
 ! D26   D(23,9,12,16)          48.1887         calculate D2E/DX2 analytically  !
 ! D27   D(11,9,18,19)         100.6016         calculate D2E/DX2 analytically  !
 ! D28   D(11,9,18,20)        -151.6037         calculate D2E/DX2 analytically  !
 ! D29   D(14,9,18,19)         -25.0787         calculate D2E/DX2 analytically  !
 ! D30   D(14,9,18,20)          82.716          calculate D2E/DX2 analytically  !
 ! D31   D(23,9,18,19)        -127.4389         calculate D2E/DX2 analytically  !
 ! D32   D(23,9,18,20)         -19.6442         calculate D2E/DX2 analytically  !
 ! D33   D(10,9,21,22)         143.3349         calculate D2E/DX2 analytically  !
 ! D34   D(10,9,21,26)          26.0425         calculate D2E/DX2 analytically  !
 ! D35   D(11,9,21,22)         -98.0232         calculate D2E/DX2 analytically  !
 ! D36   D(11,9,21,26)         144.6844         calculate D2E/DX2 analytically  !
 ! D37   D(14,9,21,22)          45.6583         calculate D2E/DX2 analytically  !
 ! D38   D(14,9,21,26)         -71.6341         calculate D2E/DX2 analytically  !
 ! D39   D(13,12,15,4)          -0.2707         calculate D2E/DX2 analytically  !
 ! D40   D(13,12,15,17)       -110.2194         calculate D2E/DX2 analytically  !
 ! D41   D(14,12,15,4)         112.9082         calculate D2E/DX2 analytically  !
 ! D42   D(14,12,15,17)          2.9596         calculate D2E/DX2 analytically  !
 ! D43   D(14,12,27,28)        158.7223         calculate D2E/DX2 analytically  !
 ! D44   D(14,12,27,29)        -84.1382         calculate D2E/DX2 analytically  !
 ! D45   D(16,12,27,28)        -88.7814         calculate D2E/DX2 analytically  !
 ! D46   D(16,12,27,29)         28.3581         calculate D2E/DX2 analytically  !
 ! D47   D(4,15,24,20)         -54.3534         calculate D2E/DX2 analytically  !
 ! D48   D(4,15,24,25)          79.5175         calculate D2E/DX2 analytically  !
 ! D49   D(4,15,24,26)        -156.6649         calculate D2E/DX2 analytically  !
 ! D50   D(16,15,24,20)         54.4754         calculate D2E/DX2 analytically  !
 ! D51   D(16,15,24,25)       -171.6537         calculate D2E/DX2 analytically  !
 ! D52   D(16,15,24,26)        -47.8361         calculate D2E/DX2 analytically  !
 ! D53   D(10,18,20,24)        -27.1204         calculate D2E/DX2 analytically  !
 ! D54   D(19,18,20,24)         84.1746         calculate D2E/DX2 analytically  !
 ! D55   D(18,20,24,17)        -55.2558         calculate D2E/DX2 analytically  !
 ! D56   D(18,20,24,25)        170.1892         calculate D2E/DX2 analytically  !
 ! D57   D(18,20,24,26)         51.9663         calculate D2E/DX2 analytically  !
 ! D58   D(22,21,24,17)        -35.9651         calculate D2E/DX2 analytically  !
 ! D59   D(22,21,24,20)       -132.4976         calculate D2E/DX2 analytically  !
 ! D60   D(22,21,24,25)         97.9178         calculate D2E/DX2 analytically  !
 ! D61   D(23,21,24,17)         71.8386         calculate D2E/DX2 analytically  !
 ! D62   D(23,21,24,20)        -24.6939         calculate D2E/DX2 analytically  !
 ! D63   D(23,21,24,25)       -154.2785         calculate D2E/DX2 analytically  !
 ! D64   D(13,27,29,2)         -18.6289         calculate D2E/DX2 analytically  !
 ! D65   D(28,27,29,2)         109.7735         calculate D2E/DX2 analytically  !
 --------------------------------------------------------------------------------
 Trust Radius=3.00D-01 FncErr=1.00D-07 GrdErr=1.00D-06 EigMax=2.50D+02 EigMin=1.00D-04
 Number of steps in this run=    174 maximum allowed number of steps=    174.
 GradGradGradGradGradGradGradGradGradGradGradGradGradGradGradGradGradGrad

                          Input orientation:                          
 ---------------------------------------------------------------------
 Center     Atomic      Atomic             Coordinates (Angstroms)
 Number     Number       Type             X           Y           Z
 ---------------------------------------------------------------------
      1          6           0       -1.303068   -0.711174   -0.836939
      2          8           0       -0.171387   -1.136244   -0.702169
      3          8           0       -1.737608    0.467827   -0.581119
      4          1           0       -1.021622    1.133379    0.026773
      5          6           0       -2.428624   -1.627628   -1.383389
      6          9           0       -3.474558   -1.683777   -0.568151
      7          9           0       -2.022142   -2.881751   -1.540762
      8          9           0       -2.889296   -1.232125   -2.561795
      9          8           0        3.444225   -0.031941    1.266420
     10          1           0        3.074956   -0.184156    0.345767
     11          1           0        4.073905   -0.729933    1.427424
     12          8           0        0.983250    0.004326    2.336337
     13          1           0        0.700052   -0.910330    2.156083
     14          1           0        1.917505    0.003252    2.078575
     15          8           0       -0.199747    1.825366    0.823269
     16          1           0        0.213126    1.132113    1.439579
     17          1           0        0.546103    2.114646    0.252095
     18          8           0        2.319143   -0.189578   -1.094579
     19          1           0        1.447691   -0.581322   -0.970281
     20          1           0        2.163299    0.760951   -1.177054
     21          8           0        3.879049    2.602500    1.045834
     22          1           0        3.677449    2.993607    1.894766
     23          1           0        3.843727    1.634330    1.189017
     24          8           0        1.893661    2.439435   -0.731221
     25          1           0        1.910158    3.151710   -1.366969
     26          1           0        2.652243    2.595885   -0.108777
     27          8           0        0.460930   -2.502690    1.530651
     28          1           0       -0.255542   -3.062527    1.821312
     29          1           0        0.291819   -2.303614    0.602164
 ---------------------------------------------------------------------
                    Distance matrix (angstroms):
                    1          2          3          4          5
     1  C    0.000000
     2  O    1.216367   0.000000
     3  O    1.282308   2.245161   0.000000
     4  H    2.056110   2.530898   1.151142   0.000000
     5  C    1.550926   2.408451   2.347780   3.404610   0.000000
     6  F    2.394488   3.350925   2.765243   3.782486   1.327307
     7  F    2.392454   2.678680   3.495933   4.424870   1.327711
     8  F    2.400549   3.294607   2.852946   3.972971   1.325626
     9  O    5.236628   4.262332   5.523999   4.778962   6.637624
    10  H    4.565483   3.541663   4.944185   4.315044   5.946678
    11  H    5.834341   4.766839   6.264388   5.603405   7.140687
    12  O    3.976037   3.444793   4.016148   3.260116   5.304763
    13  H    3.606984   2.996672   3.915837   3.416851   4.778178
    14  H    4.402581   3.659844   4.544189   3.758397   5.790838
    15  O    3.226088   3.331501   2.486007   1.337434   4.664804
    16  H    3.298346   3.143307   2.886150   1.876333   4.750175
    17  H    3.548336   3.463192   2.936255   1.863174   5.052566
    18  O    3.668631   2.693121   4.141624   3.764087   4.969173
    19  H    2.757049   1.732408   3.376135   3.167305   4.036240
    20  H    3.781340   3.045591   3.957036   3.425146   5.180120
    21  O    6.432698   5.782711   6.225000   5.216643   7.973822
    22  H    6.781825   6.213958   6.467797   5.388052   8.329839
    23  H    6.007943   5.231998   5.970377   5.027264   7.523298
    24  O    4.489609   4.129255   4.134716   3.283171   5.970633
    25  H    5.052487   4.812623   4.596409   3.822500   6.455026
    26  H    5.206855   4.717392   4.901278   3.956587   6.728885
    27  O    3.453505   2.693043   4.256420   4.204831   4.196055
    28  H    3.700334   3.175784   4.520133   4.627405   4.129325
    29  H    2.674051   1.810689   3.633128   3.724127   3.435140
                    6          7          8          9         10
     6  F    0.000000
     7  F    2.119109   0.000000
     8  F    2.126297   2.125025   0.000000
     9  O    7.346005   6.773689   7.497277   0.000000
    10  H    6.780873   6.067653   6.717474   1.003559   0.000000
    11  H    7.865840   7.113525   8.040662   0.953737   1.570272
    12  O    5.581917   5.691547   6.365306   2.683736   2.893636
    13  H    5.044506   4.996349   5.936779   3.015552   3.073230
    14  H    6.239037   6.078130   6.794448   1.729656   2.092233
    15  O    4.997452   5.573752   5.295336   4.113940   3.871675
    16  H    5.055614   5.476309   5.587990   3.438751   3.334525
    17  H    5.591650   5.896966   5.560649   3.746438   3.418825
    18  O    6.006391   5.127731   5.510668   2.620110   1.626616
    19  H    5.060203   4.202043   4.665396   3.048081   2.130191
    20  H    6.175184   5.560529   5.605228   2.870542   2.010803
    21  O    8.663293   8.461178   8.574953   2.679180   2.983640
    22  H    8.893542   8.877388   8.991100   3.098895   3.586164
    23  H    8.225252   7.890190   8.223062   1.715240   2.146851
    24  O    6.770912   6.656116   6.301430   3.535890   3.072229
    25  H    7.281155   7.203876   6.609113   4.407236   3.926604
    26  H    7.487605   7.341999   7.167957   3.069832   2.848495
    27  O    4.534717   3.967734   5.439344   3.882586   3.689537
    28  H    4.239405   3.802249   5.431267   4.814628   4.642679
    29  H    3.992422   3.206367   4.612832   3.942004   3.507661
                   11         12         13         14         15
    11  H    0.000000
    12  O    3.304151   0.000000
    13  H    3.456353   0.974314   0.000000
    14  H    2.368886   0.969162   1.524084   0.000000
    15  O    5.015841   2.646704   3.173337   3.062458   0.000000
    16  H    4.286372   1.633759   2.218569   2.141857   1.015334
    17  H    4.681711   2.998101   3.577618   3.110427   0.982962
    18  O    3.119563   3.686922   3.702397   3.204279   3.752725
    19  H    3.559224   3.390046   3.231310   3.139742   3.423890
    20  H    3.557591   3.782712   4.005505   3.351663   3.273875
    21  O    3.359865   4.098970   4.866071   3.416181   4.158130
    22  H    3.773637   4.048394   4.916696   3.474681   4.188739
    23  H    2.387375   3.486486   4.158510   2.676203   4.064474
    24  O    4.411135   4.021010   4.580628   3.718940   2.678783
    25  H    5.249532   4.947692   5.511481   4.667399   3.317835
    26  H    3.929644   3.934501   4.608056   3.470748   3.097783
    27  O    4.025781   2.684600   1.727412   2.949844   4.434969
    28  H    4.933585   3.347453   2.378483   3.766606   4.989058
    29  H    4.178720   2.968504   2.126630   3.185008   4.164012
                   16         17         18         19         20
    16  H    0.000000
    17  H    1.576821   0.000000
    18  O    3.550230   3.204161   0.000000
    19  H    3.204284   3.094400   0.963505   0.000000
    20  H    3.284464   2.547603   0.966745   1.535105   0.000000
    21  O    3.969391   3.460715   3.848425   4.484745   3.358024
    22  H    3.959026   3.643660   4.573165   5.095137   4.088211
    23  H    3.673727   3.461625   3.296332   3.913140   3.030662
    24  O    3.040668   1.699503   2.687894   3.062844   1.757492
    25  H    3.851675   2.357438   3.377228   3.782428   2.411612
    26  H    3.238723   2.190353   2.973477   3.505393   2.178821
    27  O    3.644378   4.791842   3.961727   3.304545   4.569582
    28  H    4.237968   5.468839   4.835831   4.104921   5.427705
    29  H    3.537184   4.439395   3.384985   2.602866   4.007445
                   21         22         23         24         25
    21  O    0.000000
    22  H    0.956186   0.000000
    23  H    0.979338   1.540573   0.000000
    24  O    2.669509   3.222548   2.852765   0.000000
    25  H    3.162243   3.713115   3.546011   0.954873   0.000000
    26  H    1.684703   2.285479   2.007110   0.993660   1.562907
    27  O    6.162917   6.378703   5.354901   5.620799   6.516801
    28  H    7.056113   7.221535   6.266121   6.434756   7.312464
    29  H    6.093850   6.418243   5.335526   5.180765   6.021384
                   26         27         28         29
    26  H    0.000000
    27  O    5.786626   0.000000
    28  H    6.648164   0.954585   0.000000
    29  H    5.484717   0.964530   1.536840   0.000000
 Stoichiometry    C2H15F3O9
 Framework group  C1[X(C2H15F3O9)]
 Deg. of freedom    81
 Full point group                 C1      NOp   1
 Largest Abelian subgroup         C1      NOp   1
 Largest concise Abelian subgroup C1      NOp   1
                         Standard orientation:                         
 ---------------------------------------------------------------------
 Center     Atomic      Atomic             Coordinates (Angstroms)
 Number     Number       Type             X           Y           Z
 ---------------------------------------------------------------------
      1          6           0        1.613857   -0.376914    0.004785
      2          8           0        0.849007    0.324308   -0.629913
      3          8           0        1.322783   -1.292443    0.854135
      4          1           0        0.223663   -1.313289    1.195647
      5          6           0        3.147748   -0.226030   -0.167793
      6          9           0        3.766350   -0.004696    0.985501
      7          9           0        3.465924    0.795923   -0.953411
      8          9           0        3.714927   -1.299255   -0.700503
      9          8           0       -3.267579    1.428015   -0.574935
     10          1           0       -2.596324    0.956374   -1.152950
     11          1           0       -3.500262    2.234291   -1.028136
     12          8           0       -1.619127    1.353699    1.541554
     13          1           0       -0.892374    1.916083    1.217758
     14          1           0       -2.298836    1.452283    0.857775
     15          8           0       -1.035406   -1.226024    1.638205
     16          1           0       -1.239990   -0.231611    1.652065
     17          1           0       -1.598959   -1.577865    0.913752
     18          8           0       -1.511899   -0.013093   -1.880986
     19          1           0       -0.652687    0.146339   -1.475181
     20          1           0       -1.812399   -0.858417   -1.520815
     21          8           0       -4.811169   -0.690074   -0.019028
     22          1           0       -5.107093   -0.593775    0.885100
     23          1           0       -4.365618    0.153698   -0.239562
     24          8           0       -2.538240   -2.028755   -0.428917
     25          1           0       -2.687292   -2.939747   -0.673171
     26          1           0       -3.433469   -1.623315   -0.282137
     27          8           0        0.265862    2.790631    0.280952
     28          1           0        1.025182    3.214318    0.674852
     29          1           0        0.608167    2.084419   -0.279771
 ---------------------------------------------------------------------
 Rotational constants (GHZ):           0.8040103           0.2514408           0.2312423
 Standard basis: 6-31++G(d,p) (6D, 7F)
 There are   356 symmetry adapted cartesian basis functions of A   symmetry.
 There are   356 symmetry adapted basis functions of A   symmetry.
   356 basis functions,   568 primitive gaussians,   356 cartesian basis functions
    63 alpha electrons       63 beta electrons
       nuclear repulsion energy      1159.1371481150 Hartrees.
 NAtoms=   29 NActive=   29 NUniq=   29 SFac= 1.00D+00 NAtFMM=   60 NAOKFM=F Big=F
 Integral buffers will be    131072 words long.
 Raffenetti 2 integral format.
 Two-electron integral symmetry is turned on.
 Nuclear repulsion after empirical dispersion term =     1159.1193037820 Hartrees.
 One-electron integrals computed using PRISM.
 NBasis=   356 RedAO= T EigKep=  3.12D-05  NBF=   356
 NBsUse=   356 1.00D-06 EigRej= -1.00D+00 NBFU=   356
 ExpMin= 3.60D-02 ExpMax= 7.00D+03 ExpMxC= 1.05D+03 IAcc=3 IRadAn=         5 AccDes= 0.00D+00
 Harris functional with IExCor= 4639 and IRadAn=       5 diagonalized for initial guess.
 HarFok:  IExCor= 4639 AccDes= 0.00D+00 IRadAn=         5 IDoV= 1 UseB2=F ITyADJ=14
 ICtDFT=  3500011 ScaDFX=  1.000000  1.000000  1.000000  1.000000
 FoFCou: FMM=F IPFlag=           0 FMFlag=      100000 FMFlg1=           0
         NFxFlg=           0 DoJE=T BraDBF=F KetDBF=T FulRan=T
         wScrn=  0.000000 ICntrl=       500 IOpCl=  0 I1Cent=   200000004 NGrid=           0
         NMat0=    1 NMatS0=      1 NMatT0=    0 NMatD0=    1 NMtDS0=    0 NMtDT0=    0
 Petite list used in FoFCou.
 Requested convergence on RMS density matrix=1.00D-10 within 128 cycles.
 Requested convergence on MAX density matrix=1.00D-08.
 Requested convergence on             energy=1.00D-08.
 No special actions if energy rises.
 SCF Done:  E(RwB97XD) =  -1061.66736705     A.U. after   17 cycles
            NFock= 17  Conv=0.75D-10     -V/T= 2.0080
 DoSCS=F DFT=T ScalE2(SS,OS)=  1.000000  1.000000
 Range of M.O.s used for correlation:     1   356
 NBasis=   356 NAE=    63 NBE=    63 NFC=     0 NFV=     0
 NROrb=    356 NOA=    63 NOB=    63 NVA=   293 NVB=   293

 **** Warning!!: The largest alpha MO coefficient is  0.28077233D+02

 Symmetrizing basis deriv contribution to polar:
 IMax=3 JMax=2 DiffMx= 0.00D+00
 G2DrvN: will do    30 centers at a time, making    1 passes.
 Calling FoFCou, ICntrl=  3107 FMM=F I1Cent=   0 AccDes= 0.00D+00.
 End of G2Drv F.D. properties file   721 does not exist.
 End of G2Drv F.D. properties file   722 does not exist.
 End of G2Drv F.D. properties file   788 does not exist.
          IDoAtm=11111111111111111111111111111
          Differentiating once with respect to nuclear coordinates.
 CalDSu exits because no D1Ps are significant.
          There are    90 degrees of freedom in the 1st order CPHF.  IDoFFX=6 NUNeed=     0.
     84 vectors produced by pass  0 Test12= 2.05D-14 1.11D-09 XBig12= 1.28D-01 6.02D-02.
 AX will form    84 AO Fock derivatives at one time.
     84 vectors produced by pass  1 Test12= 2.05D-14 1.11D-09 XBig12= 2.64D-02 4.06D-02.
     84 vectors produced by pass  2 Test12= 2.05D-14 1.11D-09 XBig12= 6.39D-04 3.10D-03.
     84 vectors produced by pass  3 Test12= 2.05D-14 1.11D-09 XBig12= 6.33D-06 4.07D-04.
     84 vectors produced by pass  4 Test12= 2.05D-14 1.11D-09 XBig12= 4.91D-08 2.50D-05.
     84 vectors produced by pass  5 Test12= 2.05D-14 1.11D-09 XBig12= 2.89D-10 1.30D-06.
     78 vectors produced by pass  6 Test12= 2.05D-14 1.11D-09 XBig12= 1.57D-12 1.09D-07.
     15 vectors produced by pass  7 Test12= 2.05D-14 1.11D-09 XBig12= 7.53D-15 9.14D-09.
 InvSVY:  IOpt=1 It=  1 EMax= 3.33D-16
 Solved reduced A of dimension   597 with    90 vectors.
 End of Minotr F.D. properties file   721 does not exist.
 End of Minotr F.D. properties file   722 does not exist.
 End of Minotr F.D. properties file   788 does not exist.

 **********************************************************************

            Population analysis using the SCF Density.

 **********************************************************************

 Orbital symmetries:
       Occupied  (A) (A) (A) (A) (A) (A) (A) (A) (A) (A) (A) (A)
                 (A) (A) (A) (A) (A) (A) (A) (A) (A) (A) (A) (A)
                 (A) (A) (A) (A) (A) (A) (A) (A) (A) (A) (A) (A)
                 (A) (A) (A) (A) (A) (A) (A) (A) (A) (A) (A) (A)
                 (A) (A) (A) (A) (A) (A) (A) (A) (A) (A) (A) (A)
                 (A) (A) (A)
       Virtual   (A) (A) (A) (A) (A) (A) (A) (A) (A) (A) (A) (A)
                 (A) (A) (A) (A) (A) (A) (A) (A) (A) (A) (A) (A)
                 (A) (A) (A) (A) (A) (A) (A) (A) (A) (A) (A) (A)
                 (A) (A) (A) (A) (A) (A) (A) (A) (A) (A) (A) (A)
                 (A) (A) (A) (A) (A) (A) (A) (A) (A) (A) (A) (A)
                 (A) (A) (A) (A) (A) (A) (A) (A) (A) (A) (A) (A)
                 (A) (A) (A) (A) (A) (A) (A) (A) (A) (A) (A) (A)
                 (A) (A) (A) (A) (A) (A) (A) (A) (A) (A) (A) (A)
                 (A) (A) (A) (A) (A) (A) (A) (A) (A) (A) (A) (A)
                 (A) (A) (A) (A) (A) (A) (A) (A) (A) (A) (A) (A)
                 (A) (A) (A) (A) (A) (A) (A) (A) (A) (A) (A) (A)
                 (A) (A) (A) (A) (A) (A) (A) (A) (A) (A) (A) (A)
                 (A) (A) (A) (A) (A) (A) (A) (A) (A) (A) (A) (A)
                 (A) (A) (A) (A) (A) (A) (A) (A) (A) (A) (A) (A)
                 (A) (A) (A) (A) (A) (A) (A) (A) (A) (A) (A) (A)
                 (A) (A) (A) (A) (A) (A) (A) (A) (A) (A) (A) (A)
                 (A) (A) (A) (A) (A) (A) (A) (A) (A) (A) (A) (A)
                 (A) (A) (A) (A) (A) (A) (A) (A) (A) (A) (A) (A)
                 (A) (A) (A) (A) (A) (A) (A) (A) (A) (A) (A) (A)
                 (A) (A) (A) (A) (A) (A) (A) (A) (A) (A) (A) (A)
                 (A) (A) (A) (A) (A) (A) (A) (A) (A) (A) (A) (A)
                 (A) (A) (A) (A) (A) (A) (A) (A) (A) (A) (A) (A)
                 (A) (A) (A) (A) (A) (A) (A) (A) (A) (A) (A) (A)
                 (A) (A) (A) (A) (A) (A) (A) (A) (A) (A) (A) (A)
                 (A) (A) (A) (A) (A)
 The electronic state is 1-A.
 Alpha  occ. eigenvalues --  -24.88820 -24.88688 -24.88660 -19.32686 -19.32605
 Alpha  occ. eigenvalues --  -19.31413 -19.31356 -19.30808 -19.30208 -19.30157
 Alpha  occ. eigenvalues --  -19.28331 -19.26924 -10.57325 -10.48213  -1.45447
 Alpha  occ. eigenvalues --   -1.35553  -1.35378  -1.24005  -1.17009  -1.15823
 Alpha  occ. eigenvalues --   -1.15403  -1.14290  -1.13958  -1.13057  -1.11961
 Alpha  occ. eigenvalues --   -1.10276  -0.86248  -0.76436  -0.71115  -0.70980
 Alpha  occ. eigenvalues --   -0.68382  -0.67867  -0.66743  -0.66284  -0.64897
 Alpha  occ. eigenvalues --   -0.64381  -0.64180  -0.62113  -0.60523  -0.58726
 Alpha  occ. eigenvalues --   -0.58220  -0.56997  -0.56304  -0.55640  -0.54631
 Alpha  occ. eigenvalues --   -0.53659  -0.53244  -0.52628  -0.51696  -0.51488
 Alpha  occ. eigenvalues --   -0.50236  -0.48227  -0.47875  -0.46829  -0.44905
 Alpha  occ. eigenvalues --   -0.43555  -0.43384  -0.43222  -0.42137  -0.42039
 Alpha  occ. eigenvalues --   -0.41402  -0.40628  -0.39786
 Alpha virt. eigenvalues --    0.02622   0.02820   0.04311   0.04986   0.05965
 Alpha virt. eigenvalues --    0.08311   0.08594   0.09648   0.09960   0.10059
 Alpha virt. eigenvalues --    0.11046   0.11774   0.12158   0.12429   0.12798
 Alpha virt. eigenvalues --    0.13427   0.14077   0.14841   0.15022   0.15596
 Alpha virt. eigenvalues --    0.17191   0.17316   0.18613   0.19293   0.20599
 Alpha virt. eigenvalues --    0.21488   0.22313   0.22537   0.23825   0.24312
 Alpha virt. eigenvalues --    0.25145   0.25603   0.26307   0.27120   0.27793
 Alpha virt. eigenvalues --    0.28063   0.28202   0.28695   0.29171   0.29575
 Alpha virt. eigenvalues --    0.30139   0.30535   0.31092   0.31425   0.31698
 Alpha virt. eigenvalues --    0.32331   0.32757   0.33088   0.33339   0.33739
 Alpha virt. eigenvalues --    0.34489   0.34574   0.34954   0.35942   0.36443
 Alpha virt. eigenvalues --    0.36735   0.37003   0.37466   0.37749   0.37861
 Alpha virt. eigenvalues --    0.38134   0.38396   0.39003   0.39118   0.39507
 Alpha virt. eigenvalues --    0.40071   0.40440   0.40696   0.41628   0.42379
 Alpha virt. eigenvalues --    0.42867   0.43004   0.44659   0.45108   0.45366
 Alpha virt. eigenvalues --    0.45889   0.46808   0.47537   0.48110   0.48813
 Alpha virt. eigenvalues --    0.48966   0.50081   0.51217   0.51699   0.53045
 Alpha virt. eigenvalues --    0.55073   0.56767   0.57598   0.58968   0.59869
 Alpha virt. eigenvalues --    0.61312   0.62046   0.63745   0.82887   0.85603
 Alpha virt. eigenvalues --    0.88746   0.89922   0.91818   0.94625   1.03983
 Alpha virt. eigenvalues --    1.06270   1.07756   1.09989   1.17071   1.18663
 Alpha virt. eigenvalues --    1.19207   1.19357   1.19784   1.20495   1.21317
 Alpha virt. eigenvalues --    1.22354   1.23200   1.23628   1.24149   1.25373
 Alpha virt. eigenvalues --    1.26358   1.27307   1.27480   1.28068   1.28565
 Alpha virt. eigenvalues --    1.29078   1.30030   1.30908   1.31357   1.31955
 Alpha virt. eigenvalues --    1.33056   1.33506   1.34320   1.35399   1.35517
 Alpha virt. eigenvalues --    1.35963   1.36780   1.37227   1.37628   1.37943
 Alpha virt. eigenvalues --    1.38193   1.38950   1.41004   1.41640   1.42249
 Alpha virt. eigenvalues --    1.43114   1.45431   1.46958   1.49704   1.50616
 Alpha virt. eigenvalues --    1.53026   1.54181   1.56416   1.56760   1.58211
 Alpha virt. eigenvalues --    1.58807   1.59435   1.60647   1.61120   1.61545
 Alpha virt. eigenvalues --    1.62485   1.62955   1.63936   1.65301   1.65832
 Alpha virt. eigenvalues --    1.65972   1.67080   1.67715   1.68777   1.69201
 Alpha virt. eigenvalues --    1.69274   1.70837   1.71936   1.72908   1.73839
 Alpha virt. eigenvalues --    1.74334   1.74522   1.75292   1.75355   1.76490
 Alpha virt. eigenvalues --    1.77418   1.78490   1.79522   1.81712   1.82989
 Alpha virt. eigenvalues --    1.84272   1.84741   1.85668   1.87672   1.88375
 Alpha virt. eigenvalues --    1.89526   1.90403   1.91922   1.92776   1.94226
 Alpha virt. eigenvalues --    1.94600   1.95468   1.97214   1.98213   2.01172
 Alpha virt. eigenvalues --    2.05755   2.11407   2.15044   2.17418   2.18545
 Alpha virt. eigenvalues --    2.19533   2.20682   2.24151   2.26798   2.29399
 Alpha virt. eigenvalues --    2.31171   2.33877   2.34355   2.35501   2.36336
 Alpha virt. eigenvalues --    2.37507   2.39312   2.41216   2.42117   2.44181
 Alpha virt. eigenvalues --    2.45800   2.48192   2.49050   2.49999   2.53916
 Alpha virt. eigenvalues --    2.55332   2.57435   2.59201   2.61004   2.62161
 Alpha virt. eigenvalues --    2.63851   2.64841   2.66414   2.67305   2.68035
 Alpha virt. eigenvalues --    2.68679   2.69869   2.71806   2.72673   2.73522
 Alpha virt. eigenvalues --    2.75896   2.77588   2.78226   2.79124   2.80947
 Alpha virt. eigenvalues --    2.83465   2.84881   2.86853   2.88453   2.89035
 Alpha virt. eigenvalues --    2.89626   2.92308   2.93002   2.95358   2.98297
 Alpha virt. eigenvalues --    2.99986   3.10668   3.11341   3.13536   3.14900
 Alpha virt. eigenvalues --    3.15934   3.19079   3.20103   3.22359   3.24054
 Alpha virt. eigenvalues --    3.25738   3.28392   3.37961   3.39348   3.45303
 Alpha virt. eigenvalues --    3.51128   3.52562   3.55026   3.57120   3.65723
 Alpha virt. eigenvalues --    3.69626   3.74429   3.74894   3.77803   3.80644
 Alpha virt. eigenvalues --    3.85871   3.86781   3.88704   3.89237   4.35511
 Alpha virt. eigenvalues --    4.38640   4.44720   4.50114   4.54257   4.57082
 Alpha virt. eigenvalues --    4.58620   4.65216   4.74672   4.80888   4.89267
 Alpha virt. eigenvalues --    5.70303   5.95196   6.72281
          Condensed to atoms (all electrons):
               1          2          3          4          5          6
     1  C    5.770090   0.325953   0.458288  -0.039303  -0.679857  -0.030215
     2  O    0.325953   8.484708  -0.162445  -0.002214  -0.059335  -0.001662
     3  O    0.458288  -0.162445   8.330718   0.128909  -0.248450   0.010152
     4  H   -0.039303  -0.002214   0.128909   0.260013   0.028663  -0.000335
     5  C   -0.679857  -0.059335  -0.248450   0.028663   5.569834   0.158889
     6  F   -0.030215  -0.001662   0.010152  -0.000335   0.158889   9.232396
     7  F   -0.047393   0.004734   0.012864   0.000712   0.160287  -0.039390
     8  F   -0.050610   0.005201   0.011746   0.000094   0.181386  -0.049814
     9  O    0.002225  -0.002891  -0.000085  -0.000186   0.001260   0.000001
    10  H    0.004671   0.003972   0.000129   0.000964  -0.002664  -0.000048
    11  H    0.000065   0.000221  -0.000049  -0.000030  -0.000069   0.000002
    12  O   -0.010309   0.004665   0.004009  -0.006158  -0.009123   0.000031
    13  H   -0.001277  -0.001932   0.002138  -0.002383  -0.000751   0.000256
    14  H   -0.000466  -0.001130  -0.000302   0.002557  -0.001253  -0.000043
    15  O   -0.016651   0.000158  -0.057710   0.116213  -0.011273  -0.000166
    16  H    0.005560  -0.000082  -0.000999  -0.014766   0.002135  -0.000211
    17  H    0.005536   0.000446   0.007094  -0.020948  -0.009041   0.000062
    18  O   -0.038773  -0.002407   0.001674  -0.002295  -0.010884   0.000037
    19  H   -0.025887   0.019019  -0.005256  -0.001260   0.014335  -0.000226
    20  H    0.006089  -0.000879  -0.000715  -0.000266   0.003908   0.000095
    21  O   -0.000278   0.000553   0.000009  -0.000815  -0.000211  -0.000000
    22  H   -0.000021  -0.000052  -0.000001   0.000503   0.000009  -0.000000
    23  H   -0.000456  -0.000258   0.000125  -0.000343   0.000069   0.000003
    24  O   -0.008015   0.002350   0.004290   0.000374  -0.009619  -0.000004
    25  H    0.000305  -0.000239   0.000176  -0.001537  -0.001638  -0.000002
    26  H    0.002223   0.000395  -0.000532   0.001198   0.002040  -0.000002
    27  O   -0.013005   0.005915  -0.005241  -0.001229   0.011543  -0.000554
    28  H    0.000698   0.000802  -0.000441   0.000887  -0.001966  -0.000538
    29  H    0.002988   0.009603   0.005504  -0.000651  -0.008509   0.000633
               7          8          9         10         11         12
     1  C   -0.047393  -0.050610   0.002225   0.004671   0.000065  -0.010309
     2  O    0.004734   0.005201  -0.002891   0.003972   0.000221   0.004665
     3  O    0.012864   0.011746  -0.000085   0.000129  -0.000049   0.004009
     4  H    0.000712   0.000094  -0.000186   0.000964  -0.000030  -0.006158
     5  C    0.160287   0.181386   0.001260  -0.002664  -0.000069  -0.009123
     6  F   -0.039390  -0.049814   0.000001  -0.000048   0.000002   0.000031
     7  F    9.261938  -0.040104   0.000007   0.000024  -0.000006   0.000019
     8  F   -0.040104   9.222449   0.000002  -0.000019  -0.000000  -0.000014
     9  O    0.000007   0.000002   8.543681   0.190326   0.258232  -0.007929
    10  H    0.000024  -0.000019   0.190326   0.303936  -0.009838  -0.010817
    11  H   -0.000006  -0.000000   0.258232  -0.009838   0.337893   0.003890
    12  O    0.000019  -0.000014  -0.007929  -0.010817   0.003890   8.495657
    13  H    0.000240   0.000014   0.000828  -0.002108  -0.002119   0.251604
    14  H   -0.000020  -0.000002   0.010602  -0.004565  -0.003803   0.236953
    15  O    0.000136  -0.000132  -0.006627   0.004312  -0.000560  -0.077520
    16  H   -0.000093  -0.000043   0.001155   0.001350   0.001078   0.073469
    17  H   -0.000118   0.000059  -0.001044  -0.000166  -0.000292   0.002615
    18  O    0.000163   0.000118  -0.066861   0.079947   0.000565   0.010920
    19  H    0.000079  -0.000545   0.008717  -0.018065  -0.001291   0.003817
    20  H    0.000009   0.000099   0.005870  -0.012378   0.000422  -0.002130
    21  O    0.000000  -0.000000  -0.021574  -0.008314   0.006028  -0.002701
    22  H   -0.000000  -0.000000   0.000405   0.003644  -0.000853  -0.000152
    23  H    0.000002   0.000003   0.029835  -0.006218  -0.003677  -0.002189
    24  O    0.000005   0.000003   0.002479   0.001965   0.000514  -0.000902
    25  H   -0.000001  -0.000024   0.000358   0.000598   0.000100  -0.000066
    26  H    0.000000   0.000013   0.003301  -0.005500   0.000261   0.000194
    27  O   -0.001981  -0.000163  -0.000348   0.000928  -0.000086  -0.062884
    28  H   -0.000957  -0.000103  -0.000557   0.000358   0.000078   0.004697
    29  H    0.001652   0.000575   0.001245  -0.001771  -0.000496   0.001076
              13         14         15         16         17         18
     1  C   -0.001277  -0.000466  -0.016651   0.005560   0.005536  -0.038773
     2  O   -0.001932  -0.001130   0.000158  -0.000082   0.000446  -0.002407
     3  O    0.002138  -0.000302  -0.057710  -0.000999   0.007094   0.001674
     4  H   -0.002383   0.002557   0.116213  -0.014766  -0.020948  -0.002295
     5  C   -0.000751  -0.001253  -0.011273   0.002135  -0.009041  -0.010884
     6  F    0.000256  -0.000043  -0.000166  -0.000211   0.000062   0.000037
     7  F    0.000240  -0.000020   0.000136  -0.000093  -0.000118   0.000163
     8  F    0.000014  -0.000002  -0.000132  -0.000043   0.000059   0.000118
     9  O    0.000828   0.010602  -0.006627   0.001155  -0.001044  -0.066861
    10  H   -0.002108  -0.004565   0.004312   0.001350  -0.000166   0.079947
    11  H   -0.002119  -0.003803  -0.000560   0.001078  -0.000292   0.000565
    12  O    0.251604   0.236953  -0.077520   0.073469   0.002615   0.010920
    13  H    0.304161  -0.025241  -0.003200  -0.005287   0.003048  -0.000950
    14  H   -0.025241   0.319077   0.007041  -0.011756  -0.002029  -0.000927
    15  O   -0.003200   0.007041   8.596063   0.211859   0.210518   0.017328
    16  H   -0.005287  -0.011756   0.211859   0.271422  -0.021274   0.000450
    17  H    0.003048  -0.002029   0.210518  -0.021274   0.300039  -0.005447
    18  O   -0.000950  -0.000927   0.017328   0.000450  -0.005447   8.481187
    19  H    0.000835   0.001308  -0.002060  -0.003285  -0.000183   0.243282
    20  H   -0.000364   0.000908  -0.006140   0.000148   0.001691   0.222469
    21  O   -0.000594  -0.002713  -0.006339   0.003059   0.000842  -0.014701
    22  H    0.000091  -0.000876   0.001359  -0.000283  -0.001990   0.001347
    23  H    0.001205   0.000708   0.000165  -0.000755   0.000671   0.002777
    24  O    0.001061  -0.000964  -0.046929   0.002946   0.025570  -0.027756
    25  H    0.000023  -0.000257   0.005578   0.001520  -0.001086   0.006436
    26  H   -0.000395   0.001180  -0.003601  -0.001165  -0.007993  -0.009235
    27  O    0.038997   0.000364  -0.002328  -0.002891   0.000091   0.000893
    28  H   -0.007833   0.001019   0.000968  -0.000247  -0.000154   0.000463
    29  H   -0.002932   0.000526  -0.000736   0.001523   0.000287  -0.004013
              19         20         21         22         23         24
     1  C   -0.025887   0.006089  -0.000278  -0.000021  -0.000456  -0.008015
     2  O    0.019019  -0.000879   0.000553  -0.000052  -0.000258   0.002350
     3  O   -0.005256  -0.000715   0.000009  -0.000001   0.000125   0.004290
     4  H   -0.001260  -0.000266  -0.000815   0.000503  -0.000343   0.000374
     5  C    0.014335   0.003908  -0.000211   0.000009   0.000069  -0.009619
     6  F   -0.000226   0.000095  -0.000000  -0.000000   0.000003  -0.000004
     7  F    0.000079   0.000009   0.000000  -0.000000   0.000002   0.000005
     8  F   -0.000545   0.000099  -0.000000  -0.000000   0.000003   0.000003
     9  O    0.008717   0.005870  -0.021574   0.000405   0.029835   0.002479
    10  H   -0.018065  -0.012378  -0.008314   0.003644  -0.006218   0.001965
    11  H   -0.001291   0.000422   0.006028  -0.000853  -0.003677   0.000514
    12  O    0.003817  -0.002130  -0.002701  -0.000152  -0.002189  -0.000902
    13  H    0.000835  -0.000364  -0.000594   0.000091   0.001205   0.001061
    14  H    0.001308   0.000908  -0.002713  -0.000876   0.000708  -0.000964
    15  O   -0.002060  -0.006140  -0.006339   0.001359   0.000165  -0.046929
    16  H   -0.003285   0.000148   0.003059  -0.000283  -0.000755   0.002946
    17  H   -0.000183   0.001691   0.000842  -0.001990   0.000671   0.025570
    18  O    0.243282   0.222469  -0.014701   0.001347   0.002777  -0.027756
    19  H    0.302189  -0.024399  -0.000822  -0.000501   0.002048   0.000627
    20  H   -0.024399   0.330886   0.002829   0.000077  -0.002620   0.011474
    21  O   -0.000822   0.002829   8.324527   0.283221   0.226238  -0.051218
    22  H   -0.000501   0.000077   0.283221   0.353132  -0.022532   0.004343
    23  H    0.002048  -0.002620   0.226238  -0.022532   0.303943   0.003938
    24  O    0.000627   0.011474  -0.051218   0.004343   0.003938   8.566566
    25  H   -0.000960  -0.001725   0.001786  -0.000143   0.000471   0.259793
    26  H    0.003595  -0.004310   0.068708  -0.009144  -0.009020   0.202026
    27  O    0.000801  -0.001432  -0.000060  -0.000003   0.000123   0.000254
    28  H    0.000541  -0.000191  -0.000024   0.000014  -0.000056  -0.000060
    29  H   -0.003765   0.003252   0.000183  -0.000068   0.000069   0.000224
              25         26         27         28         29
     1  C    0.000305   0.002223  -0.013005   0.000698   0.002988
     2  O   -0.000239   0.000395   0.005915   0.000802   0.009603
     3  O    0.000176  -0.000532  -0.005241  -0.000441   0.005504
     4  H   -0.001537   0.001198  -0.001229   0.000887  -0.000651
     5  C   -0.001638   0.002040   0.011543  -0.001966  -0.008509
     6  F   -0.000002  -0.000002  -0.000554  -0.000538   0.000633
     7  F   -0.000001   0.000000  -0.001981  -0.000957   0.001652
     8  F   -0.000024   0.000013  -0.000163  -0.000103   0.000575
     9  O    0.000358   0.003301  -0.000348  -0.000557   0.001245
    10  H    0.000598  -0.005500   0.000928   0.000358  -0.001771
    11  H    0.000100   0.000261  -0.000086   0.000078  -0.000496
    12  O   -0.000066   0.000194  -0.062884   0.004697   0.001076
    13  H    0.000023  -0.000395   0.038997  -0.007833  -0.002932
    14  H   -0.000257   0.001180   0.000364   0.001019   0.000526
    15  O    0.005578  -0.003601  -0.002328   0.000968  -0.000736
    16  H    0.001520  -0.001165  -0.002891  -0.000247   0.001523
    17  H   -0.001086  -0.007993   0.000091  -0.000154   0.000287
    18  O    0.006436  -0.009235   0.000893   0.000463  -0.004013
    19  H   -0.000960   0.003595   0.000801   0.000541  -0.003765
    20  H   -0.001725  -0.004310  -0.001432  -0.000191   0.003252
    21  O    0.001786   0.068708  -0.000060  -0.000024   0.000183
    22  H   -0.000143  -0.009144  -0.000003   0.000014  -0.000068
    23  H    0.000471  -0.009020   0.000123  -0.000056   0.000069
    24  O    0.259793   0.202026   0.000254  -0.000060   0.000224
    25  H    0.330124  -0.012478   0.000047   0.000003  -0.000066
    26  H   -0.012478   0.301014   0.000153   0.000002  -0.000019
    27  O    0.000047   0.000153   8.304299   0.269298   0.238085
    28  H    0.000003   0.000002   0.269298   0.366303  -0.020779
    29  H   -0.000066  -0.000019   0.238085  -0.020779   0.347214
 Mulliken charges:
               1
     1  C    0.377827
     2  O   -0.633172
     3  O   -0.495598
     4  H    0.553633
     5  C    0.920287
     6  F   -0.279344
     7  F   -0.312807
     8  F   -0.280188
     9  O   -0.952425
    10  H    0.485346
    11  H    0.413822
    12  O   -0.900723
    13  H    0.452865
    14  H    0.474102
    15  O   -0.929729
    16  H    0.485462
    17  H    0.513199
    18  O   -0.885809
    19  H    0.487313
    20  H    0.467323
    21  O   -0.807616
    22  H    0.388476
    23  H    0.475732
    24  O   -0.945333
    25  H    0.412905
    26  H    0.477093
    27  O   -0.779585
    28  H    0.387775
    29  H    0.429168
 Sum of Mulliken charges =  -0.00000
 Mulliken charges with hydrogens summed into heavy atoms:
               1
     1  C    0.377827
     2  O   -0.633172
     3  O    0.058035
     5  C    0.920287
     6  F   -0.279344
     7  F   -0.312807
     8  F   -0.280188
     9  O   -0.053258
    12  O    0.026244
    15  O    0.068933
    18  O    0.068827
    21  O    0.056592
    24  O   -0.055335
    27  O    0.037359
 APT charges:
               1
     1  C    0.259438
     2  O   -0.712891
     3  O   -0.408100
     4  H    0.446524
     5  C    0.292435
     6  F   -0.029827
     7  F   -0.102526
     8  F    0.008992
     9  O   -1.211139
    10  H    0.144713
    11  H    0.977287
    12  O   -0.757364
    13  H    0.311152
    14  H    0.507520
    15  O   -0.600078
    16  H    0.311363
    17  H    0.485194
    18  O   -0.525565
    19  H    0.186567
    20  H    0.501387
    21  O   -0.681852
    22  H    0.748822
    23  H   -0.034183
    24  O   -1.772845
    25  H    1.001766
    26  H    0.637412
    27  O   -0.924447
    28  H    0.831632
    29  H    0.108613
 Sum of APT charges =  -0.00000
 APT charges with hydrogens summed into heavy atoms:
               1
     1  C    0.259438
     2  O   -0.712891
     3  O    0.038425
     5  C    0.292435
     6  F   -0.029827
     7  F   -0.102526
     8  F    0.008992
     9  O   -0.089139
    12  O    0.061307
    15  O    0.196480
    18  O    0.162389
    21  O    0.032787
    24  O   -0.133667
    27  O    0.015797
 Electronic spatial extent (au):  <R**2>=           4703.2687
 Charge=              0.0000 electrons
 Dipole moment (field-independent basis, Debye):
    X=             -3.2295    Y=              0.2034    Z=             -0.5468  Tot=              3.2818
 Quadrupole moment (field-independent basis, Debye-Ang):
   XX=            -80.3812   YY=            -73.6550   ZZ=            -94.7319
   XY=              6.3648   XZ=             -0.0499   YZ=              2.1606
 Traceless Quadrupole moment (field-independent basis, Debye-Ang):
   XX=              2.5415   YY=              9.2677   ZZ=            -11.8092
   XY=              6.3648   XZ=             -0.0499   YZ=              2.1606
 Octapole moment (field-independent basis, Debye-Ang**2):
  XXX=            -48.3448  YYY=             -9.1190  ZZZ=             -4.1342  XYY=            -21.9497
  XXY=             19.4385  XXZ=             21.8063  XZZ=              7.9710  YZZ=              3.3182
  YYZ=            -14.9212  XYZ=             17.2049
 Hexadecapole moment (field-independent basis, Debye-Ang**3):
 XXXX=          -3697.5769 YYYY=           -790.0908 ZZZZ=           -629.4359 XXXY=            -61.7499
 XXXZ=           -170.3142 YYYX=             98.7449 YYYZ=             42.1835 ZZZX=             -1.7577
 ZZZY=              0.1787 XXYY=           -642.7779 XXZZ=           -686.9989 YYZZ=           -245.1051
 XXYZ=            -41.5696 YYXZ=             67.6270 ZZXY=              6.4670
 N-N= 1.159119303782D+03 E-N=-4.825914633565D+03  KE= 1.053231669187D+03
  Exact polarizability:       0.000       0.000       0.000       0.000       0.000       0.000
 Approx polarizability:      93.992      -2.272      95.528       0.551      -6.444      88.375
 Calling FoFJK, ICntrl=    100127 FMM=F ISym2X=0 I1Cent= 0 IOpClX= 0 NMat=1 NMatS=1 NMatT=0.
 ***** Axes restored to original set *****
 -------------------------------------------------------------------
 Center     Atomic                   Forces (Hartrees/Bohr)
 Number     Number              X              Y              Z
 -------------------------------------------------------------------
      1        6          -0.018242559    0.020102794   -0.001344185
      2        8           0.008847445   -0.010924816   -0.000502537
      3        8           0.007711658    0.003692520    0.006657482
      4        1          -0.001730813   -0.005873992   -0.000675213
      5        6          -0.006217831   -0.011352455   -0.003145842
      6        9          -0.007764372    0.006815517    0.016537459
      7        9           0.014545730   -0.011214512    0.001181462
      8        9           0.002027767    0.013701350   -0.013746200
      9        8          -0.001643884    0.003496151   -0.007531995
     10        1           0.000822976   -0.002139769   -0.000025549
     11        1           0.005827173   -0.005155122    0.002816432
     12        8          -0.006334606    0.006744571    0.000814249
     13        1          -0.002684326   -0.002429264    0.001730279
     14        1           0.005058543    0.000155106    0.002429380
     15        8          -0.001006904   -0.016946537   -0.004520284
     16        1          -0.004694404    0.006261117   -0.001675716
     17        1          -0.003404475    0.003476814    0.000927016
     18        8           0.013246548   -0.004052979    0.003325813
     19        1          -0.006958442   -0.002428546   -0.000908476
     20        1          -0.002180649    0.005493205   -0.004293690
     21        8          -0.002791484   -0.001110910   -0.006134652
     22        1          -0.000942156    0.003911565    0.004266559
     23        1           0.004814919   -0.002855284    0.003143959
     24        8           0.005831260    0.000678603    0.004398529
     25        1          -0.000997220    0.004956499   -0.005127959
     26        1          -0.000681190    0.003623467   -0.000125208
     27        8           0.005170845   -0.002180956    0.003933638
     28        1          -0.003995420   -0.004502527    0.002600326
     29        1          -0.001634130    0.000058391   -0.005005078
 -------------------------------------------------------------------
 Cartesian Forces:  Max     0.020102794 RMS     0.006535823
 FormGI is forming the generalized inverse of G from B-inverse, IUseBI=4.

 GradGradGradGradGradGradGradGradGradGradGradGradGradGradGradGradGradGrad
 Berny optimization.
 Internal  Forces:  Max     0.016219662 RMS     0.004715864
 Search for a local minimum.
 Step number   1 out of a maximum of  174
 All quantities printed in internal units (Hartrees-Bohrs-Radians)
 Mixed Optimization -- RFO/linear search
 Second derivative matrix not updated -- analytic derivatives used.
 ITU=  0
     Eigenvalues ---   -0.00923  -0.00024   0.00035   0.00050   0.00109
     Eigenvalues ---    0.00152   0.00186   0.00222   0.00270   0.00282
     Eigenvalues ---    0.00394   0.00431   0.00543   0.00613   0.00661
     Eigenvalues ---    0.00723   0.00818   0.00865   0.00910   0.01053
     Eigenvalues ---    0.01106   0.01246   0.01328   0.01357   0.01423
     Eigenvalues ---    0.01583   0.01609   0.01765   0.01866   0.01917
     Eigenvalues ---    0.02053   0.02116   0.02200   0.02291   0.02399
     Eigenvalues ---    0.02521   0.02665   0.02723   0.02906   0.02917
     Eigenvalues ---    0.02988   0.03056   0.03201   0.03253   0.03971
     Eigenvalues ---    0.04385   0.04579   0.05367   0.05582   0.05718
     Eigenvalues ---    0.06170   0.06392   0.07104   0.12025   0.13841
     Eigenvalues ---    0.18537   0.19641   0.19850   0.22690   0.23958
     Eigenvalues ---    0.25786   0.34316   0.35594   0.36380   0.40891
     Eigenvalues ---    0.41232   0.42576   0.44769   0.45359   0.48229
     Eigenvalues ---    0.49053   0.50650   0.52770   0.53575   0.56968
     Eigenvalues ---    0.58285   0.58818   0.58869   0.59277   0.61155
     Eigenvalues ---    0.83319
 RFO step:  Lambda=-1.37889433D-02 EMin=-9.23294308D-03
 Linear search not attempted -- first point.
 Maximum step size (   0.300) exceeded in Quadratic search.
    -- Step size scaled by   0.356
 Iteration  1 RMS(Cart)=  0.03803908 RMS(Int)=  0.00081645
 Iteration  2 RMS(Cart)=  0.00084533 RMS(Int)=  0.00011583
 Iteration  3 RMS(Cart)=  0.00000085 RMS(Int)=  0.00011583
 Variable       Old X    -DE/DX   Delta X   Delta X   Delta X     New X
                                 (Linear)    (Quad)   (Total)
    R1        2.29860   0.01622   0.00000  -0.00075  -0.00099   2.29761
    R2        2.42321  -0.00685   0.00000   0.00889   0.00865   2.43186
    R3        2.93082  -0.00096   0.00000  -0.00077  -0.00077   2.93005
    R4        3.27378   0.00503   0.00000   0.07493   0.07488   3.34865
    R5        3.42171   0.00303   0.00000   0.05971   0.05964   3.48135
    R6        2.17534  -0.01247   0.00000  -0.15156  -0.15154   2.02380
    R7        2.52738  -0.00777   0.00000   0.17677   0.17680   2.70418
    R8        2.50825   0.01599   0.00000   0.00818   0.00818   2.51643
    R9        2.50901   0.01491   0.00000   0.00175   0.00175   2.51076
   R10        2.50507   0.01560   0.00000   0.00577   0.00577   2.51084
   R11        1.89645   0.00085   0.00000  -0.00412  -0.00418   1.89227
   R12        1.80230   0.00810   0.00000   0.00432   0.00432   1.80662
   R13        3.26858   0.00677   0.00000   0.05482   0.05477   3.32334
   R14        3.24133   0.00273   0.00000   0.02334   0.02331   3.26464
   R15        3.07386   0.00088   0.00000   0.01637   0.01632   3.09018
   R16        1.84119   0.00670   0.00000  -0.00023  -0.00013   1.84106
   R17        1.83145   0.01072   0.00000   0.00257   0.00253   1.83398
   R18        3.08736   0.00148   0.00000   0.07451   0.07462   3.16198
   R19        3.26434   0.00398   0.00000   0.05491   0.05503   3.31936
   R20        1.91870  -0.00576   0.00000  -0.02390  -0.02379   1.89491
   R21        1.85753   0.00270   0.00000  -0.00722  -0.00718   1.85035
   R22        3.21160   0.00466   0.00000   0.06977   0.06983   3.28143
   R23        1.82076   0.01216   0.00000   0.00392   0.00388   1.82464
   R24        1.82688   0.00932   0.00000   0.00661   0.00676   1.83365
   R25        3.32118   0.00300   0.00000   0.02557   0.02572   3.34690
   R26        1.80693   0.00559   0.00000   0.00319   0.00319   1.81012
   R27        1.85068   0.00553   0.00000   0.00197   0.00193   1.85261
   R28        3.18363  -0.00037   0.00000   0.00569   0.00569   3.18931
   R29        1.80445   0.00709   0.00000   0.00355   0.00355   1.80800
   R30        1.87775  -0.00070   0.00000  -0.00216  -0.00217   1.87558
   R31        1.80391   0.00643   0.00000   0.00374   0.00374   1.80765
   R32        1.82270   0.00754   0.00000   0.00237   0.00238   1.82507
    A1        2.23252   0.00058   0.00000   0.00133   0.00097   2.23350
    A2        2.10336  -0.00399   0.00000   0.00232   0.00249   2.10585
    A3        1.94729   0.00341   0.00000  -0.00362  -0.00346   1.94384
    A4        2.40451  -0.00304   0.00000  -0.00431  -0.00442   2.40008
    A5        2.14494   0.00042   0.00000   0.00949   0.00935   2.15430
    A6        1.64979   0.00221   0.00000  -0.00928  -0.00911   1.64068
    A7        2.01105  -0.00184   0.00000  -0.01871  -0.01895   1.99210
    A8        1.96111  -0.01242   0.00000  -0.01566  -0.01574   1.94536
    A9        1.95815  -0.01164   0.00000  -0.00981  -0.00987   1.94828
   A10        1.97046  -0.01392   0.00000  -0.01172  -0.01179   1.95867
   A11        1.84844   0.01411   0.00000   0.01437   0.01430   1.86275
   A12        1.85956   0.01403   0.00000   0.01273   0.01263   1.87219
   A13        1.85755   0.01383   0.00000   0.01399   0.01395   1.87151
   A14        1.86168   0.00001   0.00000   0.00609   0.00609   1.86777
   A15        1.68007   0.00047   0.00000  -0.00173  -0.00179   1.67828
   A16        1.76364   0.00109   0.00000   0.00812   0.00809   1.77173
   A17        2.11576   0.00052   0.00000  -0.00132  -0.00132   2.11444
   A18        2.17099  -0.00014   0.00000  -0.00007  -0.00016   2.17082
   A19        1.77931  -0.00148   0.00000  -0.00825  -0.00822   1.77109
   A20        1.80282   0.00089   0.00000   0.00689   0.00679   1.80961
   A21        1.99267  -0.00006   0.00000  -0.00127  -0.00116   1.99151
   A22        1.88513   0.00064   0.00000   0.00239   0.00246   1.88759
   A23        1.83186   0.00107   0.00000   0.01283   0.01282   1.84468
   A24        1.84678   0.00265   0.00000   0.02073   0.02075   1.86753
   A25        1.81842   0.00282   0.00000   0.00995   0.00952   1.82794
   A26        1.88324  -0.00049   0.00000   0.01487   0.01479   1.89803
   A27        1.71850   0.00191   0.00000   0.01437   0.01419   1.73269
   A28        1.83896  -0.00124   0.00000   0.00151   0.00149   1.84046
   A29        2.79968  -0.00033   0.00000   0.00576   0.00567   2.80536
   A30        1.84103  -0.00002   0.00000   0.00245   0.00237   1.84339
   A31        2.04491  -0.00127   0.00000  -0.00592  -0.00610   2.03881
   A32        1.64091   0.00430   0.00000   0.03489   0.03483   1.67574
   A33        1.65681  -0.00249   0.00000  -0.02475  -0.02457   1.63224
   A34        2.14299  -0.00010   0.00000   0.00474   0.00460   2.14759
   A35        1.84728   0.00122   0.00000  -0.00223  -0.00217   1.84511
   A36        2.14225   0.00102   0.00000   0.00935   0.00936   2.15161
   A37        1.76415   0.00041   0.00000   0.00838   0.00813   1.77228
   A38        1.86129   0.00013   0.00000   0.00393   0.00387   1.86516
   A39        2.13445   0.00017   0.00000   0.00630   0.00623   2.14067
   A40        1.75437  -0.00299   0.00000   0.00406   0.00408   1.75844
   A41        1.85726   0.00196   0.00000   0.00035   0.00031   1.85757
   A42        2.62875  -0.00139   0.00000   0.00506   0.00487   2.63362
   A43        3.06239   0.00611   0.00000   0.01546   0.01554   3.07793
   A44        3.03422  -0.00110   0.00000  -0.00667  -0.00671   3.02751
   A45        3.07532  -0.00027   0.00000  -0.01897  -0.01881   3.05651
   A46        2.92756  -0.00083   0.00000  -0.00892  -0.00891   2.91865
   A47        3.12669   0.00034   0.00000  -0.01091  -0.01081   3.11588
   A48        3.05002   0.00139   0.00000  -0.00725  -0.00715   3.04287
   A49        3.09651  -0.00178   0.00000   0.00779   0.00785   3.10436
   A50        2.92431  -0.00270   0.00000  -0.01503  -0.01501   2.90930
   A51        2.98596  -0.00231   0.00000  -0.02182  -0.02173   2.96423
   A52        3.18944   0.00198   0.00000   0.01087   0.01123   3.20068
   A53        2.98851  -0.00260   0.00000  -0.01362  -0.01359   2.97492
   A54        2.90591   0.00086   0.00000   0.00133   0.00123   2.90713
   A55        3.19644   0.00129   0.00000   0.00559   0.00561   3.20204
   A56        3.22977  -0.00030   0.00000  -0.00048  -0.00037   3.22940
   A57        3.20192   0.00154   0.00000   0.00874   0.00881   3.21073
   A58        3.22694   0.00221   0.00000  -0.00703  -0.00719   3.21975
   A59        3.19018  -0.00038   0.00000   0.00518   0.00520   3.19538
   A60        3.07666   0.00001   0.00000   0.00414   0.00412   3.08079
    D1       -0.71064  -0.00125   0.00000  -0.00029  -0.00036  -0.71100
    D2        1.88069  -0.00170   0.00000  -0.01472  -0.01487   1.86582
    D3        2.42612  -0.00014   0.00000   0.00667   0.00662   2.43274
    D4       -1.26573  -0.00060   0.00000  -0.00776  -0.00789  -1.27362
    D5       -0.21670   0.00131   0.00000   0.02565   0.02547  -0.19122
    D6        2.92937   0.00030   0.00000   0.01919   0.01901   2.94838
    D7        2.18190   0.00026   0.00000  -0.07269  -0.07271   2.10919
    D8        0.10137  -0.00108   0.00000  -0.07340  -0.07341   0.02796
    D9       -1.99757  -0.00063   0.00000  -0.07606  -0.07604  -2.07361
   D10       -0.96379   0.00120   0.00000  -0.06678  -0.06679  -1.03058
   D11       -3.04432  -0.00015   0.00000  -0.06749  -0.06749  -3.11181
   D12        1.13993   0.00030   0.00000  -0.07015  -0.07012   1.06981
   D13        2.06214  -0.00242   0.00000   0.01383   0.01395   2.07609
   D14        0.26387  -0.00324   0.00000  -0.00957  -0.00962   0.25425
   D15       -0.60004  -0.00136   0.00000   0.01784   0.01802  -0.58202
   D16       -2.39830  -0.00218   0.00000  -0.00556  -0.00555  -2.40385
   D17       -1.24633   0.00171   0.00000   0.00543   0.00559  -1.24074
   D18        1.53495   0.00010   0.00000  -0.00495  -0.00491   1.53004
   D19       -0.60305  -0.00164   0.00000  -0.01747  -0.01767  -0.62072
   D20        1.30999   0.00408   0.00000   0.01053   0.01061   1.32059
   D21        1.12432   0.00055   0.00000   0.00393   0.00397   1.12829
   D22       -0.93446   0.00017   0.00000   0.00413   0.00406  -0.93039
   D23       -0.81788   0.00024   0.00000  -0.00096  -0.00091  -0.81879
   D24       -2.87666  -0.00014   0.00000  -0.00076  -0.00082  -2.87748
   D25        2.89983   0.00150   0.00000   0.01054   0.01059   2.91042
   D26        0.84105   0.00112   0.00000   0.01074   0.01068   0.85173
   D27        1.75583   0.00115   0.00000   0.00469   0.00456   1.76039
   D28       -2.64598   0.00006   0.00000   0.01255   0.01257  -2.63341
   D29       -0.43771   0.00000   0.00000   0.00366   0.00356  -0.43415
   D30        1.44367  -0.00109   0.00000   0.01151   0.01157   1.45524
   D31       -2.22423   0.00155   0.00000   0.01274   0.01262  -2.21161
   D32       -0.34286   0.00046   0.00000   0.02060   0.02064  -0.32222
   D33        2.50167  -0.00007   0.00000  -0.01125  -0.01123   2.49044
   D34        0.45453   0.00035   0.00000  -0.01328  -0.01340   0.44112
   D35       -1.71083   0.00119   0.00000   0.00289   0.00294  -1.70789
   D36        2.52522   0.00160   0.00000   0.00086   0.00077   2.52599
   D37        0.79689  -0.00028   0.00000  -0.00844  -0.00835   0.78854
   D38       -1.25025   0.00014   0.00000  -0.01047  -0.01052  -1.26077
   D39       -0.00472   0.00052   0.00000  -0.00075  -0.00054  -0.00527
   D40       -1.92369  -0.00380   0.00000  -0.02912  -0.02913  -1.95282
   D41        1.97062   0.00212   0.00000   0.00751   0.00771   1.97833
   D42        0.05165  -0.00220   0.00000  -0.02087  -0.02088   0.03078
   D43        2.77023  -0.00061   0.00000  -0.00598  -0.00596   2.76427
   D44       -1.46849  -0.00083   0.00000  -0.00387  -0.00380  -1.47229
   D45       -1.54953   0.00076   0.00000  -0.00171  -0.00173  -1.55126
   D46        0.49494   0.00055   0.00000   0.00039   0.00043   0.49537
   D47       -0.94865  -0.00165   0.00000  -0.00447  -0.00477  -0.95342
   D48        1.38784  -0.00230   0.00000  -0.01331  -0.01347   1.37437
   D49       -2.73432  -0.00151   0.00000  -0.00468  -0.00497  -2.73929
   D50        0.95078   0.00148   0.00000   0.01666   0.01657   0.96734
   D51       -2.99592   0.00084   0.00000   0.00782   0.00787  -2.98806
   D52       -0.83490   0.00162   0.00000   0.01645   0.01637  -0.81853
   D53       -0.47334  -0.00044   0.00000  -0.00777  -0.00791  -0.48125
   D54        1.46912  -0.00061   0.00000   0.01363   0.01350   1.48262
   D55       -0.96440  -0.00094   0.00000  -0.00978  -0.00991  -0.97430
   D56        2.97036   0.00089   0.00000   0.00093   0.00081   2.97117
   D57        0.90698  -0.00020   0.00000  -0.01655  -0.01671   0.89027
   D58       -0.62771  -0.00231   0.00000  -0.01932  -0.01923  -0.64694
   D59       -2.31252   0.00039   0.00000   0.00830   0.00819  -2.30433
   D60        1.70899  -0.00085   0.00000  -0.00550  -0.00552   1.70347
   D61        1.25382  -0.00059   0.00000  -0.00170  -0.00159   1.25223
   D62       -0.43099   0.00211   0.00000   0.02593   0.02583  -0.40516
   D63       -2.69267   0.00088   0.00000   0.01212   0.01213  -2.68054
   D64       -0.32514   0.00185   0.00000  -0.02135  -0.02122  -0.34635
   D65        1.91591   0.00140   0.00000  -0.01185  -0.01179   1.90412
         Item               Value     Threshold  Converged?
 Maximum Force            0.016220     0.000015     NO 
 RMS     Force            0.004716     0.000010     NO 
 Maximum Displacement     0.187319     0.000060     NO 
 RMS     Displacement     0.038045     0.000040     NO 
 Predicted change in Energy=-4.653151D-03
 GradGradGradGradGradGradGradGradGradGradGradGradGradGradGradGradGradGrad

                          Input orientation:                          
 ---------------------------------------------------------------------
 Center     Atomic      Atomic             Coordinates (Angstroms)
 Number     Number       Type             X           Y           Z
 ---------------------------------------------------------------------
      1          6           0       -1.332306   -0.720979   -0.848529
      2          8           0       -0.203126   -1.148245   -0.704766
      3          8           0       -1.770794    0.460665   -0.588679
      4          1           0       -1.087117    1.069014   -0.032413
      5          6           0       -2.457463   -1.631751   -1.404065
      6          9           0       -3.465371   -1.742536   -0.540871
      7          9           0       -2.018803   -2.863515   -1.639887
      8          9           0       -2.962337   -1.169058   -2.542666
      9          8           0        3.484304   -0.034777    1.271798
     10          1           0        3.109049   -0.193014    0.357009
     11          1           0        4.120162   -0.729232    1.437322
     12          8           0        1.000450    0.002825    2.361291
     13          1           0        0.713433   -0.913084    2.194295
     14          1           0        1.937039   -0.000117    2.107011
     15          8           0       -0.201757    1.816188    0.807592
     16          1           0        0.211035    1.146930    1.429839
     17          1           0        0.538267    2.121512    0.243765
     18          8           0        2.329661   -0.186086   -1.080542
     19          1           0        1.453722   -0.574203   -0.960546
     20          1           0        2.179246    0.768106   -1.172309
     21          8           0        3.888797    2.615428    1.047983
     22          1           0        3.681795    3.011696    1.895120
     23          1           0        3.873235    1.646864    1.198799
     24          8           0        1.920281    2.468210   -0.748769
     25          1           0        1.936951    3.177543   -1.390596
     26          1           0        2.669421    2.632284   -0.118727
     27          8           0        0.443709   -2.527503    1.556875
     28          1           0       -0.276504   -3.084519    1.850215
     29          1           0        0.273720   -2.328110    0.627310
 ---------------------------------------------------------------------
                    Distance matrix (angstroms):
                    1          2          3          4          5
     1  C    0.000000
     2  O    1.215842   0.000000
     3  O    1.286886   2.249366   0.000000
     4  H    1.982483   2.479865   1.070950   0.000000
     5  C    1.550517   2.409322   2.348313   3.324666   0.000000
     6  F    2.384993   3.319982   2.779922   3.717449   1.331636
     7  F    2.384950   2.667075   3.495243   4.349344   1.328638
     8  F    2.393298   3.315351   2.809597   3.850556   1.328681
     9  O    5.307202   4.329406   5.596686   4.880288   6.709334
    10  H    4.632246   3.606984   5.013431   4.399110   6.013103
    11  H    5.912241   4.843029   6.342231   5.701715   7.221715
    12  O    4.033433   3.489163   4.073295   3.350300   5.367206
    13  H    3.671611   3.049579   3.975363   3.482659   4.849665
    14  H    4.465812   3.715453   4.607287   3.855605   5.856751
    15  O    3.233898   3.327926   2.499779   1.430993   4.676315
    16  H    3.325950   3.161628   2.910845   1.956897   4.782568
    17  H    3.573780   3.484348   2.963636   1.955991   5.077078
    18  O    3.708092   2.735318   4.180185   3.787904   5.011105
    19  H    2.792140   1.772031   3.406866   3.165036   4.075841
    20  H    3.827951   3.093007   4.004742   3.472612   5.226098
    21  O    6.479837   5.829339   6.273168   5.321501   8.020354
    22  H    6.826543   6.257566   6.512123   5.498356   8.374767
    23  H    6.074199   5.296501   6.037981   5.143432   7.589596
    24  O    4.556337   4.193988   4.204747   3.393429   6.033551
    25  H    5.116674   4.874703   4.666033   3.928809   6.514627
    26  H    5.271699   4.784074   4.965108   4.069747   6.791099
    27  O    3.493383   2.726861   4.293784   4.219502   4.241030
    28  H    3.739553   3.206629   4.555155   4.631761   4.178212
    29  H    2.709297   1.842251   3.665506   3.718543   3.474300
                    6          7          8          9         10
     6  F    0.000000
     7  F    2.134710   0.000000
     8  F    2.142219   2.139264   0.000000
     9  O    7.382424   6.838411   7.576009   0.000000
    10  H    6.813971   6.116702   6.798713   1.001347   0.000000
    11  H    7.904450   7.191055   8.136064   0.956023   1.573835
    12  O    5.604675   5.774185   6.412938   2.712552   2.915766
    13  H    5.062758   5.096101   6.001300   3.049615   3.103723
    14  H    6.263652   6.155240   6.854911   1.758638   2.115023
    15  O    5.013386   5.584929   5.268465   4.150735   3.898891
    16  H    5.074314   5.520785   5.587028   3.483633   3.368219
    17  H    5.619220   5.910774   5.553942   3.792831   3.461036
    18  O    6.024630   5.137182   5.577569   2.624805   1.635251
    19  H    5.073322   4.214366   4.728480   3.065552   2.149736
    20  H    6.209970   5.570540   5.662716   2.884694   2.031526
    21  O    8.694831   8.493716   8.611221   2.690222   2.995462
    22  H    8.922934   8.916906   9.017602   3.115851   3.600554
    23  H    8.268593   7.944670   8.285712   1.727574   2.162809
    24  O    6.839506   6.688630   6.347262   3.576842   3.117374
    25  H    7.356241   7.225270   6.650054   4.449904   3.973486
    26  H    7.546716   7.382221   7.214040   3.116217   2.898603
    27  O    4.505288   4.049217   5.500251   3.942102   3.740797
    28  H    4.205602   3.907078   5.493641   4.876388   4.696002
    29  H    3.960851   3.268410   4.675918   3.997823   3.559605
                   11         12         13         14         15
    11  H    0.000000
    12  O    3.335000   0.000000
    13  H    3.494655   0.974246   0.000000
    14  H    2.397105   0.970499   1.529164   0.000000
    15  O    5.055166   2.673494   3.195222   3.092233   0.000000
    16  H    4.336048   1.673248   2.253987   2.180223   1.002743
    17  H    4.730886   3.030902   3.611651   3.151120   0.979163
    18  O    3.136964   3.694415   3.723610   3.217021   3.739282
    19  H    3.589389   3.401914   3.258203   3.158018   3.403072
    20  H    3.580412   3.802834   4.038444   3.376799   3.269199
    21  O    3.375183   4.110112   4.883377   3.431031   4.174830
    22  H    3.794243   4.057122   4.929968   3.487132   4.206416
    23  H    2.400770   3.508155   4.186729   2.699305   4.097228
    24  O    4.454447   4.073903   4.642333   3.774705   2.711170
    25  H    5.293999   5.003252   5.575094   4.725545   3.355502
    26  H    3.978156   3.981207   4.663217   3.524177   3.125339
    27  O    4.094433   2.712859   1.756532   2.986698   4.454852
    28  H    5.004850   3.379867   2.411119   3.805161   5.010946
    29  H    4.243542   2.994676   2.156638   3.221133   4.175379
                   16         17         18         19         20
    16  H    0.000000
    17  H    1.569605   0.000000
    18  O    3.545069   3.207473   0.000000
    19  H    3.196954   3.091165   0.965558   0.000000
    20  H    3.284590   2.555344   0.970324   1.540462   0.000000
    21  O    3.978472   3.480915   3.848377   4.487486   3.356316
    22  H    3.967369   3.660761   4.572597   5.096844   4.086621
    23  H    3.703380   3.501342   3.307223   3.930644   3.043677
    24  O    3.068165   1.736458   2.706095   3.085256   1.771101
    25  H    3.880338   2.396383   3.400640   3.807106   2.431407
    26  H    3.263127   2.221285   2.997287   3.531026   2.196694
    27  O    3.683984   4.831826   3.999377   3.342592   4.617529
    28  H    4.280137   5.508837   4.876714   4.146775   5.478054
    29  H    3.567056   4.473950   3.425188   2.643838   4.056626
                   21         22         23         24         25
    21  O    0.000000
    22  H    0.957873   0.000000
    23  H    0.980359   1.544111   0.000000
    24  O    2.669278   3.223113   2.877788   0.000000
    25  H    3.173696   3.723966   3.577310   0.956752   0.000000
    26  H    1.687713   2.285703   2.038650   0.992514   1.565718
    27  O    6.211066   6.425134   5.414353   5.696790   6.592793
    28  H    7.105118   7.268699   6.326979   6.512555   7.390241
    29  H    6.138755   6.460329   5.392915   5.254469   6.095121
                   26         27         28         29
    26  H    0.000000
    27  O    5.863859   0.000000
    28  H    6.725848   0.956567   0.000000
    29  H    5.558908   0.965788   1.539610   0.000000
 Stoichiometry    C2H15F3O9
 Framework group  C1[X(C2H15F3O9)]
 Deg. of freedom    81
 Full point group                 C1      NOp   1
 Largest Abelian subgroup         C1      NOp   1
 Largest concise Abelian subgroup C1      NOp   1
                         Standard orientation:                         
 ---------------------------------------------------------------------
 Center     Atomic      Atomic             Coordinates (Angstroms)
 Number     Number       Type             X           Y           Z
 ---------------------------------------------------------------------
      1          6           0        1.642490   -0.374008    0.008331
      2          8           0        0.874224    0.323172   -0.625687
      3          8           0        1.356847   -1.281331    0.875077
      4          1           0        0.328722   -1.292629    1.174687
      5          6           0        3.175433   -0.229363   -0.174056
      6          9           0        3.774759    0.086964    0.972243
      7          9           0        3.476968    0.731222   -1.041023
      8          9           0        3.736751   -1.349373   -0.616654
      9          8           0       -3.311757    1.428083   -0.603470
     10          1           0       -2.634109    0.958535   -1.171813
     11          1           0       -3.556263    2.229355   -1.064080
     12          8           0       -1.647285    1.388399    1.538000
     13          1           0       -0.923640    1.956776    1.217938
     14          1           0       -2.330767    1.480590    0.855196
     15          8           0       -1.022026   -1.208961    1.639682
     16          1           0       -1.243240   -0.231056    1.655776
     17          1           0       -1.590946   -1.581408    0.935144
     18          8           0       -1.535191   -0.029817   -1.871516
     19          1           0       -0.672426    0.130948   -1.468906
     20          1           0       -1.835286   -0.878575   -1.509463
     21          8           0       -4.828605   -0.710383   -0.000618
     22          1           0       -5.120598   -0.610898    0.906224
     23          1           0       -4.404833    0.141621   -0.236436
     24          8           0       -2.566843   -2.065366   -0.417148
     25          1           0       -2.710004   -2.980630   -0.656251
     26          1           0       -3.461521   -1.665506   -0.259838
     27          8           0        0.269210    2.827687    0.267134
     28          1           0        1.028669    3.256875    0.659614
     29          1           0        0.613800    2.115040   -0.286163
 ---------------------------------------------------------------------
 Rotational constants (GHZ):           0.7923311           0.2482808           0.2277947
 Standard basis: 6-31++G(d,p) (6D, 7F)
 There are   356 symmetry adapted cartesian basis functions of A   symmetry.
 There are   356 symmetry adapted basis functions of A   symmetry.
   356 basis functions,   568 primitive gaussians,   356 cartesian basis functions
    63 alpha electrons       63 beta electrons
       nuclear repulsion energy      1152.7361887454 Hartrees.
 NAtoms=   29 NActive=   29 NUniq=   29 SFac= 1.00D+00 NAtFMM=   60 NAOKFM=F Big=F
 Integral buffers will be    131072 words long.
 Raffenetti 2 integral format.
 Two-electron integral symmetry is turned on.
 Nuclear repulsion after empirical dispersion term =     1152.7186629863 Hartrees.
 One-electron integrals computed using PRISM.
 NBasis=   356 RedAO= T EigKep=  3.22D-05  NBF=   356
 NBsUse=   356 1.00D-06 EigRej= -1.00D+00 NBFU=   356
 Initial guess from the checkpoint file:  "/local_scratch/slurm.6305354/Gau-3743153.chk"
 B after Tr=     0.000000    0.000000   -0.000000
         Rot=    0.999959    0.008951   -0.000635   -0.000978 Ang=   1.03 deg.
 ExpMin= 3.60D-02 ExpMax= 7.00D+03 ExpMxC= 1.05D+03 IAcc=3 IRadAn=         5 AccDes= 0.00D+00
 Harris functional with IExCor= 4639 and IRadAn=       5 diagonalized for initial guess.
 HarFok:  IExCor= 4639 AccDes= 0.00D+00 IRadAn=         5 IDoV= 1 UseB2=F ITyADJ=14
 ICtDFT=  3500011 ScaDFX=  1.000000  1.000000  1.000000  1.000000
 FoFCou: FMM=F IPFlag=           0 FMFlag=      100000 FMFlg1=           0
         NFxFlg=           0 DoJE=T BraDBF=F KetDBF=T FulRan=T
         wScrn=  0.000000 ICntrl=       500 IOpCl=  0 I1Cent=   200000004 NGrid=           0
         NMat0=    1 NMatS0=      1 NMatT0=    0 NMatD0=    1 NMtDS0=    0 NMtDT0=    0
 Petite list used in FoFCou.
 Requested convergence on RMS density matrix=1.00D-10 within 128 cycles.
 Requested convergence on MAX density matrix=1.00D-08.
 Requested convergence on             energy=1.00D-08.
 No special actions if energy rises.
 SCF Done:  E(RwB97XD) =  -1061.67162954     A.U. after   16 cycles
            NFock= 16  Conv=0.75D-10     -V/T= 2.0081
 Calling FoFJK, ICntrl=      2127 FMM=F ISym2X=0 I1Cent= 0 IOpClX= 0 NMat=1 NMatS=1 NMatT=0.
 ***** Axes restored to original set *****
 -------------------------------------------------------------------
 Center     Atomic                   Forces (Hartrees/Bohr)
 Number     Number              X              Y              Z
 -------------------------------------------------------------------
      1        6          -0.012386221    0.013466642   -0.001396360
      2        8           0.004981725   -0.007506405   -0.000458461
      3        8           0.000772945   -0.001471220    0.001213707
      4        1           0.001839320   -0.000635419    0.001841424
      5        6          -0.004000725   -0.007637404   -0.002323208
      6        9          -0.004743465    0.003842425    0.011270891
      7        9           0.009746381   -0.007218522   -0.000033770
      8        9           0.000791893    0.009532046   -0.008514559
      9        8          -0.000419933    0.002010578   -0.005731854
     10        1           0.000614375   -0.001690301    0.000058595
     11        1           0.003914303   -0.003248153    0.001934226
     12        8          -0.003941703    0.004250328    0.000414504
     13        1          -0.001675077   -0.001012840    0.001624165
     14        1           0.002795917   -0.000082613    0.002326375
     15        8           0.000418879   -0.010981258   -0.002831099
     16        1          -0.003001313    0.004400393   -0.000599442
     17        1          -0.002649548    0.002707766    0.001122908
     18        8           0.008701964   -0.002500229    0.002722414
     19        1          -0.003979459   -0.000995005   -0.000783300
     20        1          -0.001674848    0.002949845   -0.003227646
     21        8          -0.002340470   -0.001267607   -0.003896011
     22        1          -0.000641484    0.002794786    0.002669524
     23        1           0.003691831   -0.001505136    0.002356174
     24        8           0.004777117    0.001322433    0.002561989
     25        1          -0.000728914    0.003162994   -0.003458952
     26        1          -0.000505437    0.002676468   -0.000093566
     27        8           0.003288307   -0.001927616    0.002174180
     28        1          -0.002481993   -0.003069870    0.001812869
     29        1          -0.001164366   -0.000367106   -0.002755718
 -------------------------------------------------------------------
 Cartesian Forces:  Max     0.013466642 RMS     0.004257825

 GradGradGradGradGradGradGradGradGradGradGradGradGradGradGradGradGradGrad
 Berny optimization.
 Using GEDIIS/GDIIS optimizer.
 FormGI is forming the generalized inverse of G from B-inverse, IUseBI=4.
 Internal  Forces:  Max     0.011104490 RMS     0.003072920
 Search for a local minimum.
 Step number   2 out of a maximum of  174
 All quantities printed in internal units (Hartrees-Bohrs-Radians)
 Mixed Optimization -- RFO/linear search
 Update second derivatives using D2CorX and points    1    2
 DE= -4.26D-03 DEPred=-4.65D-03 R= 9.16D-01
 TightC=F SS=  1.41D+00  RLast= 3.59D-01 DXNew= 5.0454D-01 1.0768D+00
 Trust test= 9.16D-01 RLast= 3.59D-01 DXMaxT set to 5.05D-01
 ITU=  1  0
 Use linear search instead of GDIIS.
     Eigenvalues ---   -0.06906  -0.00025   0.00035   0.00050   0.00109
     Eigenvalues ---    0.00152   0.00187   0.00223   0.00270   0.00283
     Eigenvalues ---    0.00394   0.00431   0.00541   0.00613   0.00661
     Eigenvalues ---    0.00723   0.00818   0.00853   0.00910   0.01054
     Eigenvalues ---    0.01104   0.01226   0.01326   0.01351   0.01430
     Eigenvalues ---    0.01554   0.01604   0.01659   0.01840   0.01876
     Eigenvalues ---    0.01934   0.02113   0.02182   0.02265   0.02297
     Eigenvalues ---    0.02421   0.02623   0.02689   0.02852   0.02912
     Eigenvalues ---    0.02935   0.03024   0.03175   0.03227   0.03955
     Eigenvalues ---    0.04388   0.04567   0.05347   0.05576   0.05716
     Eigenvalues ---    0.06153   0.06392   0.06937   0.11973   0.13726
     Eigenvalues ---    0.17153   0.19415   0.21719   0.22725   0.23968
     Eigenvalues ---    0.24362   0.28587   0.35066   0.35746   0.40842
     Eigenvalues ---    0.41076   0.42110   0.42680   0.44980   0.45417
     Eigenvalues ---    0.48602   0.49468   0.51483   0.53035   0.55656
     Eigenvalues ---    0.57292   0.58344   0.58837   0.59033   0.59489
     Eigenvalues ---    0.82112
 RFO step:  Lambda=-7.32652053D-02 EMin=-6.90615604D-02
 I=     1 Eig=   -6.91D-02 Dot1= -1.04D-02
 I=     1 Stepn= -6.00D-01 RXN=   6.00D-01 EDone=F
 I=     2 Eig=   -2.45D-04 Dot1=  7.08D-04
 I=     2 Stepn=  3.00D-01 RXN=   6.71D-01 EDone=F
 Mixed    2 eigenvectors in step.  Raw Step.Grad=  1.11D-02.
 RFO eigenvector is Hessian eigenvector with negative curvature.
 Taking step of  6.00D-01 in eigenvector direction(s).  Step.Grad=  1.65D-03.
 Quartic linear search produced a step of  0.62537.
 Maximum step size (   0.505) exceeded in Quadratic search.
    -- Step size not scaled.
 Iteration  1 RMS(Cart)=  0.05561006 RMS(Int)=  0.00600992
 Iteration  2 RMS(Cart)=  0.01047839 RMS(Int)=  0.00056403
 Iteration  3 RMS(Cart)=  0.00002885 RMS(Int)=  0.00056352
 Iteration  4 RMS(Cart)=  0.00000003 RMS(Int)=  0.00056352
 Variable       Old X    -DE/DX   Delta X   Delta X   Delta X     New X
                                 (Linear)    (Quad)   (Total)
    R1        2.29761   0.01110  -0.00062   0.06089   0.05994   2.35755
    R2        2.43186  -0.00461   0.00541  -0.05244  -0.04713   2.38473
    R3        2.93005  -0.00058  -0.00048   0.00302   0.00253   2.93259
    R4        3.34865   0.00438   0.04683   0.05294   0.09938   3.44803
    R5        3.48135   0.00271   0.03730   0.01496   0.05238   3.53373
    R6        2.02380  -0.00170  -0.09477   0.16935   0.07481   2.09862
    R7        2.70418  -0.00355   0.11057  -0.38365  -0.27286   2.43133
    R8        2.51643   0.01058   0.00512   0.04408   0.04920   2.56563
    R9        2.51076   0.00992   0.00110   0.03876   0.03986   2.55062
   R10        2.51084   0.01032   0.00361   0.04933   0.05294   2.56379
   R11        1.89227   0.00053  -0.00261   0.00434   0.00143   1.89370
   R12        1.80662   0.00530   0.00270   0.02649   0.02919   1.83582
   R13        3.32334   0.00514   0.03425   0.08497   0.11908   3.44242
   R14        3.26464   0.00207   0.01458   0.03460   0.04929   3.31393
   R15        3.09018   0.00067   0.01020  -0.00594   0.00399   3.09416
   R16        1.84106   0.00470  -0.00008   0.02905   0.02897   1.87003
   R17        1.83398   0.00699   0.00158   0.03502   0.03647   1.87045
   R18        3.16198   0.00137   0.04667  -0.07943  -0.03287   3.12911
   R19        3.31936   0.00355   0.03441   0.04572   0.08015   3.39951
   R20        1.89491  -0.00320  -0.01488  -0.00933  -0.02432   1.87059
   R21        1.85035   0.00200  -0.00449   0.01481   0.01069   1.86104
   R22        3.28143   0.00372   0.04367   0.00904   0.05314   3.33457
   R23        1.82464   0.00830   0.00243   0.04940   0.05145   1.87609
   R24        1.83365   0.00628   0.00423   0.03312   0.03734   1.87099
   R25        3.34690   0.00274   0.01608   0.07714   0.09332   3.44022
   R26        1.81012   0.00366   0.00199   0.01880   0.02080   1.83092
   R27        1.85261   0.00362   0.00121   0.02046   0.02181   1.87442
   R28        3.18931  -0.00014   0.00356  -0.01295  -0.00921   3.18010
   R29        1.80800   0.00465   0.00222   0.02347   0.02569   1.83368
   R30        1.87558  -0.00041  -0.00135  -0.00033  -0.00154   1.87404
   R31        1.80765   0.00421   0.00234   0.02068   0.02302   1.83067
   R32        1.82507   0.00514   0.00149   0.03231   0.03394   1.85902
    A1        2.23350   0.00030   0.00061   0.00630   0.00683   2.24032
    A2        2.10585  -0.00271   0.00156  -0.05481  -0.05324   2.05261
    A3        1.94384   0.00241  -0.00216   0.04851   0.04637   1.99020
    A4        2.40008  -0.00184  -0.00277  -0.02801  -0.03125   2.36884
    A5        2.15430   0.00037   0.00585  -0.00499   0.00090   2.15520
    A6        1.64068   0.00114  -0.00570   0.03203   0.02666   1.66734
    A7        1.99210  -0.00161  -0.01185  -0.01213  -0.02333   1.96877
    A8        1.94536  -0.00831  -0.00985  -0.04596  -0.05764   1.88772
    A9        1.94828  -0.00766  -0.00617  -0.03600  -0.04366   1.90461
   A10        1.95867  -0.00926  -0.00738  -0.07491  -0.08464   1.87403
   A11        1.86275   0.00922   0.00894   0.05849   0.06637   1.92912
   A12        1.87219   0.00907   0.00790   0.05633   0.06136   1.93355
   A13        1.87151   0.00900   0.00873   0.05506   0.06169   1.93320
   A14        1.86777   0.00009   0.00381   0.00190   0.00557   1.87334
   A15        1.67828   0.00023  -0.00112   0.00450   0.00317   1.68145
   A16        1.77173   0.00080   0.00506   0.01216   0.01703   1.78877
   A17        2.11444   0.00026  -0.00083  -0.00109  -0.00196   2.11248
   A18        2.17082  -0.00013  -0.00010  -0.00696  -0.00722   2.16360
   A19        1.77109  -0.00094  -0.00514  -0.00433  -0.00929   1.76180
   A20        1.80961   0.00063   0.00425   0.00939   0.01362   1.82323
   A21        1.99151   0.00008  -0.00073  -0.00052  -0.00128   1.99023
   A22        1.88759   0.00038   0.00154   0.01050   0.01196   1.89955
   A23        1.84468   0.00078   0.00802   0.01079   0.01707   1.86175
   A24        1.86753   0.00187   0.01297   0.02378   0.03623   1.90375
   A25        1.82794   0.00197   0.00595   0.04185   0.04579   1.87373
   A26        1.89803   0.00015   0.00925   0.00194   0.01133   1.90936
   A27        1.73269   0.00132   0.00887   0.02730   0.03597   1.76866
   A28        1.84046  -0.00062   0.00093  -0.01401  -0.01349   1.82697
   A29        2.80536  -0.00035   0.00355  -0.01377  -0.01048   2.79488
   A30        1.84339   0.00000   0.00148  -0.00151  -0.00034   1.84306
   A31        2.03881  -0.00084  -0.00382  -0.01298  -0.01743   2.02137
   A32        1.67574   0.00328   0.02178   0.06514   0.08707   1.76280
   A33        1.63224  -0.00166  -0.01537  -0.01913  -0.03370   1.59854
   A34        2.14759  -0.00006   0.00288  -0.00743  -0.00522   2.14237
   A35        1.84511   0.00063  -0.00136   0.01368   0.01226   1.85738
   A36        2.15161   0.00067   0.00585   0.00577   0.01125   2.16287
   A37        1.77228   0.00035   0.00509   0.00540   0.01004   1.78232
   A38        1.86516   0.00015   0.00242   0.00473   0.00721   1.87237
   A39        2.14067   0.00031   0.00389   0.01098   0.01483   2.15550
   A40        1.75844  -0.00160   0.00255  -0.03022  -0.02754   1.73090
   A41        1.85757   0.00108   0.00019   0.00851   0.00872   1.86629
   A42        2.63362  -0.00078   0.00305  -0.01289  -0.00984   2.62378
   A43        3.07793   0.00356   0.00972   0.05361   0.06371   3.14164
   A44        3.02751  -0.00067  -0.00420  -0.00951  -0.01397   3.01354
   A45        3.05651  -0.00009  -0.01176   0.01119  -0.00092   3.05559
   A46        2.91865  -0.00070  -0.00557  -0.01695  -0.02247   2.89617
   A47        3.11588  -0.00005  -0.00676  -0.00830  -0.01456   3.10132
   A48        3.04287   0.00056  -0.00447  -0.00123  -0.00445   3.03842
   A49        3.10436  -0.00086   0.00491  -0.02813  -0.02328   3.08108
   A50        2.90930  -0.00198  -0.00939  -0.04657  -0.05562   2.85367
   A51        2.96423  -0.00176  -0.01359  -0.03953  -0.05310   2.91113
   A52        3.20068   0.00105   0.00703  -0.00159   0.00617   3.20684
   A53        2.97492  -0.00156  -0.00850  -0.02206  -0.03049   2.94443
   A54        2.90713   0.00036   0.00077   0.00504   0.00577   2.91290
   A55        3.20204   0.00097   0.00351   0.01591   0.01949   3.22154
   A56        3.22940  -0.00015  -0.00023  -0.00582  -0.00580   3.22360
   A57        3.21073   0.00111   0.00551   0.02623   0.03182   3.24255
   A58        3.21975   0.00089  -0.00450   0.00689   0.00273   3.22248
   A59        3.19538  -0.00005   0.00325   0.00360   0.00730   3.20268
   A60        3.08079   0.00005   0.00258  -0.00291  -0.00039   3.08040
    D1       -0.71100  -0.00066  -0.00023  -0.01605  -0.01611  -0.72711
    D2        1.86582  -0.00117  -0.00930  -0.00834  -0.01750   1.84833
    D3        2.43274   0.00002   0.00414  -0.01144  -0.00728   2.42546
    D4       -1.27362  -0.00050  -0.00493  -0.00372  -0.00867  -1.28229
    D5       -0.19122   0.00105   0.01593  -0.00616   0.00998  -0.18124
    D6        2.94838   0.00041   0.01189  -0.01053   0.00132   2.94970
    D7        2.10919   0.00020  -0.04547   0.11770   0.07148   2.18067
    D8        0.02796  -0.00074  -0.04591   0.09871   0.05324   0.08120
    D9       -2.07361  -0.00043  -0.04755   0.10567   0.05847  -2.01513
   D10       -1.03058   0.00077  -0.04177   0.12164   0.07908  -0.95150
   D11       -3.11181  -0.00016  -0.04221   0.10264   0.06085  -3.05097
   D12        1.06981   0.00015  -0.04385   0.10961   0.06608   1.13588
   D13        2.07609  -0.00096   0.00872  -0.01940  -0.01056   2.06553
   D14        0.25425  -0.00191  -0.00602  -0.03734  -0.04312   0.21113
   D15       -0.58202  -0.00029   0.01127  -0.01209  -0.00076  -0.58277
   D16       -2.40385  -0.00124  -0.00347  -0.03003  -0.03332  -2.43717
   D17       -1.24074   0.00082   0.00350  -0.00291   0.00088  -1.23986
   D18        1.53004  -0.00031  -0.00307  -0.01093  -0.01402   1.51603
   D19       -0.62072  -0.00139  -0.01105  -0.01906  -0.03111  -0.65183
   D20        1.32059   0.00264   0.00663   0.05063   0.05866   1.37926
   D21        1.12829   0.00031   0.00248  -0.00179   0.00050   1.12879
   D22       -0.93039  -0.00004   0.00254  -0.00444  -0.00209  -0.93249
   D23       -0.81879   0.00011  -0.00057  -0.00463  -0.00523  -0.82403
   D24       -2.87748  -0.00024  -0.00051  -0.00729  -0.00782  -2.88530
   D25        2.91042   0.00101   0.00662   0.00975   0.01604   2.92646
   D26        0.85173   0.00067   0.00668   0.00709   0.01346   0.86519
   D27        1.76039   0.00062   0.00285   0.00560   0.00837   1.76876
   D28       -2.63341   0.00025   0.00786  -0.00200   0.00582  -2.62759
   D29       -0.43415  -0.00003   0.00222   0.00108   0.00323  -0.43092
   D30        1.45524  -0.00039   0.00724  -0.00652   0.00068   1.45592
   D31       -2.21161   0.00095   0.00789   0.00552   0.01319  -2.19842
   D32       -0.32222   0.00058   0.01291  -0.00208   0.01064  -0.31158
   D33        2.49044  -0.00016  -0.00702   0.00784   0.00082   2.49126
   D34        0.44112  -0.00002  -0.00838   0.00874  -0.00015   0.44097
   D35       -1.70789   0.00079   0.00184   0.02015   0.02225  -1.68564
   D36        2.52599   0.00093   0.00048   0.02106   0.02127   2.54726
   D37        0.78854  -0.00022  -0.00522   0.00547   0.00052   0.78906
   D38       -1.26077  -0.00008  -0.00658   0.00638  -0.00045  -1.26123
   D39       -0.00527   0.00044  -0.00034   0.01140   0.01162   0.00636
   D40       -1.95282  -0.00265  -0.01822  -0.03456  -0.05329  -2.00612
   D41        1.97833   0.00154   0.00482   0.02884   0.03434   2.01267
   D42        0.03078  -0.00155  -0.01306  -0.01711  -0.03058   0.00020
   D43        2.76427  -0.00064  -0.00373  -0.01529  -0.01897   2.74530
   D44       -1.47229  -0.00059  -0.00238  -0.02299  -0.02549  -1.49778
   D45       -1.55126   0.00023  -0.00108   0.00360   0.00252  -1.54874
   D46        0.49537   0.00028   0.00027  -0.00410  -0.00400   0.49137
   D47       -0.95342  -0.00116  -0.00298  -0.01736  -0.02107  -0.97448
   D48        1.37437  -0.00166  -0.00842  -0.03083  -0.03949   1.33488
   D49       -2.73929  -0.00109  -0.00311  -0.01716  -0.02096  -2.76025
   D50        0.96734   0.00110   0.01036   0.01565   0.02631   0.99366
   D51       -2.98806   0.00059   0.00492   0.00218   0.00789  -2.98017
   D52       -0.81853   0.00116   0.01024   0.01585   0.02642  -0.79211
   D53       -0.48125  -0.00043  -0.00495  -0.00780  -0.01294  -0.49419
   D54        1.48262   0.00004   0.00844   0.00023   0.00843   1.49106
   D55       -0.97430  -0.00057  -0.00620   0.00030  -0.00604  -0.98034
   D56        2.97117   0.00064   0.00051   0.02509   0.02554   2.99671
   D57        0.89027  -0.00026  -0.01045   0.01061  -0.00017   0.89010
   D58       -0.64694  -0.00166  -0.01203  -0.03086  -0.04270  -0.68964
   D59       -2.30433   0.00018   0.00512  -0.00772  -0.00311  -2.30744
   D60        1.70347  -0.00068  -0.00345  -0.01657  -0.01988   1.68359
   D61        1.25223  -0.00029  -0.00099  -0.00577  -0.00634   1.24589
   D62       -0.40516   0.00155   0.01616   0.01737   0.03325  -0.37191
   D63       -2.68054   0.00070   0.00758   0.00851   0.01647  -2.66407
   D64       -0.34635   0.00076  -0.01327   0.03533   0.02213  -0.32422
   D65        1.90412   0.00079  -0.00737   0.03595   0.02863   1.93276
         Item               Value     Threshold  Converged?
 Maximum Force            0.011104     0.000015     NO 
 RMS     Force            0.003073     0.000010     NO 
 Maximum Displacement     0.218078     0.000060     NO 
 RMS     Displacement     0.059995     0.000040     NO 
 Predicted change in Energy=-1.979606D-02
 GradGradGradGradGradGradGradGradGradGradGradGradGradGradGradGradGradGrad

                          Input orientation:                          
 ---------------------------------------------------------------------
 Center     Atomic      Atomic             Coordinates (Angstroms)
 Number     Number       Type             X           Y           Z
 ---------------------------------------------------------------------
      1          6           0       -1.368407   -0.692086   -0.829642
      2          8           0       -0.226088   -1.174326   -0.691956
      3          8           0       -1.766119    0.472136   -0.548715
      4          1           0       -1.021268    1.051925    0.036385
      5          6           0       -2.474342   -1.615900   -1.405607
      6          9           0       -3.513604   -1.627134   -0.532064
      7          9           0       -1.974265   -2.859734   -1.562346
      8          9           0       -2.854793   -1.096448   -2.599782
      9          8           0        3.540431   -0.039441    1.260442
     10          1           0        3.171295   -0.216947    0.345870
     11          1           0        4.199383   -0.728873    1.445443
     12          8           0        0.974403   -0.012305    2.356093
     13          1           0        0.679401   -0.945077    2.207191
     14          1           0        1.936567   -0.017270    2.123891
     15          8           0       -0.213532    1.735461    0.768292
     16          1           0        0.200460    1.099812    1.404221
     17          1           0        0.507154    2.095928    0.202120
     18          8           0        2.380986   -0.191373   -1.087904
     19          1           0        1.480161   -0.593130   -0.975088
     20          1           0        2.211322    0.777677   -1.199365
     21          8           0        3.853619    2.650898    1.030885
     22          1           0        3.630499    3.047292    1.886347
     23          1           0        3.907200    1.674195    1.195338
     24          8           0        1.911346    2.523009   -0.777461
     25          1           0        1.898206    3.242857   -1.428010
     26          1           0        2.648791    2.713396   -0.142325
     27          8           0        0.389773   -2.610754    1.592506
     28          1           0       -0.341111   -3.171660    1.891961
     29          1           0        0.221230   -2.401592    0.646142
 ---------------------------------------------------------------------
                    Distance matrix (angstroms):
                    1          2          3          4          5
     1  C    0.000000
     2  O    1.247559   0.000000
     3  O    1.261947   2.258994   0.000000
     4  H    1.977899   2.473658   1.110541   0.000000
     5  C    1.551857   2.399778   2.365532   3.362746   0.000000
     6  F    2.358970   3.322403   2.731468   3.703003   1.357670
     7  F    2.366985   2.579593   3.488858   4.331884   1.349729
     8  F    2.346540   3.248994   2.802239   3.863509   1.356697
     9  O    5.375043   4.391638   5.629764   4.847525   6.765393
    10  H    4.713436   3.679112   5.064896   4.391286   6.074369
    11  H    6.014785   4.934743   6.403616   5.693143   7.311218
    12  O    4.012451   3.475927   4.022816   3.239804   5.349369
    13  H    3.671495   3.045902   3.947668   3.404804   4.842356
    14  H    4.483479   3.734280   4.592627   3.774870   5.871039
    15  O    3.127318   3.255663   2.396044   1.286603   4.590068
    16  H    3.265331   3.122115   2.841720   1.834636   4.735483
    17  H    3.515008   3.468656   2.892788   1.858355   5.025114
    18  O    3.791486   2.814215   4.234319   3.792776   5.069954
    19  H    2.853995   1.824620   3.443098   3.160131   4.107250
    20  H    3.887333   3.163661   4.041873   3.471589   5.265662
    21  O    6.473535   5.851882   6.230859   5.225923   8.011564
    22  H    6.807981   6.272397   6.456349   5.389135   8.357715
    23  H    6.126325   5.362837   6.055841   5.100998   7.636342
    24  O    4.593075   4.271559   4.216889   3.380334   6.062953
    25  H    5.149037   4.956400   4.677321   3.932933   6.536605
    26  H    5.311082   4.866354   4.967880   4.032586   6.825333
    27  O    3.555177   2.767919   4.328616   4.222294   4.263986
    28  H    3.822400   3.267904   4.611377   4.663094   4.224337
    29  H    2.761755   1.869968   3.692635   3.720535   3.477513
                    6          7          8          9         10
     6  F    0.000000
     7  F    2.224939   0.000000
     8  F    2.234081   2.227282   0.000000
     9  O    7.449380   6.806912   7.544369   0.000000
    10  H    6.888198   6.091173   6.764919   1.002104   0.000000
    11  H    8.012963   7.190360   8.140047   0.971472   1.589998
    12  O    5.575960   5.670684   6.356006   2.790285   2.984829
    13  H    5.054702   4.991719   5.968286   3.146745   3.194405
    14  H    6.272968   6.079683   6.814312   1.821651   2.173885
    15  O    4.887581   5.444986   5.132241   4.181475   3.930317
    16  H    4.997970   5.404438   5.494559   3.531852   3.417575
    17  H    5.528717   5.816301   5.417066   3.857541   3.530963
    18  O    6.092337   5.129664   5.524340   2.623380   1.637360
    19  H    5.118899   4.173179   4.656693   3.090126   2.178618
    20  H    6.245253   5.557126   5.580237   2.912880   2.073301
    21  O    8.661429   8.429480   8.498656   2.718218   3.026441
    22  H    8.873397   8.843066   8.908140   3.150840   3.638570
    23  H    8.303675   7.921677   8.234316   1.753656   2.199903
    24  O    6.834763   6.684903   6.255990   3.656928   3.218183
    25  H    7.335340   7.228810   6.541684   4.549523   4.091167
    26  H    7.547662   7.378948   7.130459   3.215726   3.016332
    27  O    4.551666   3.950159   5.513222   4.080265   3.875729
    28  H    4.280908   3.833630   5.549852   5.027522   4.843317
    29  H    3.992110   3.147620   4.658470   4.119978   3.683166
                   11         12         13         14         15
    11  H    0.000000
    12  O    3.426842   0.000000
    13  H    3.607946   0.989577   0.000000
    14  H    2.467185   0.989799   1.564683   0.000000
    15  O    5.099538   2.643290   3.170653   3.087497   0.000000
    16  H    4.397405   1.655853   2.248492   2.186290   0.989871
    17  H    4.812266   3.050011   3.646600   3.194062   0.984823
    18  O    3.164383   3.724467   3.784325   3.247067   3.726886
    19  H    3.643016   3.419052   3.300301   3.184900   3.366052
    20  H    3.635532   3.846469   4.113307   3.428040   3.266335
    21  O    3.422611   4.139893   4.938664   3.462495   4.177164
    22  H    3.844145   4.078804   4.975031   3.509611   4.212780
    23  H    2.433652   3.576721   4.278215   2.758017   4.143254
    24  O    4.555343   4.138216   4.738508   3.856357   2.743117
    25  H    5.415421   5.076310   5.677936   4.821399   3.399327
    26  H    4.095676   4.058954   4.773170   3.619328   3.158872
    27  O    4.251615   2.770703   1.798945   3.066122   4.464627
    28  H    5.175197   3.453624   2.469511   3.897664   5.035746
    29  H    4.388914   3.033133   2.183628   3.288026   4.161628
                   16         17         18         19         20
    16  H    0.000000
    17  H    1.591024   0.000000
    18  O    3.554229   3.226012   0.000000
    19  H    3.188229   3.092506   0.992785   0.000000
    20  H    3.305450   2.570240   0.990085   1.569716   0.000000
    21  O    3.986329   3.491944   3.838804   4.492321   3.343667
    22  H    3.973700   3.673826   4.571258   5.105334   4.084952
    23  H    3.756789   3.567163   3.320070   3.967623   3.068281
    24  O    3.116466   1.764577   2.772148   3.152030   1.820486
    25  H    3.936562   2.430596   3.484635   3.885189   2.495482
    26  H    3.315084   2.255331   3.066516   3.604484   2.248493
    27  O    3.720160   4.909156   4.123462   3.442717   4.753321
    28  H    4.333204   5.596659   5.017122   4.264483   5.627475
    29  H    3.582589   4.528420   3.543519   2.735659   4.180205
                   21         22         23         24         25
    21  O    0.000000
    22  H    0.968879   0.000000
    23  H    0.991899   1.561874   0.000000
    24  O    2.656858   3.213445   2.931869   0.000000
    25  H    3.196907   3.744868   3.657691   0.970344   0.000000
    26  H    1.682837   2.278321   2.110184   0.991700   1.580091
    27  O    6.324448   6.527031   5.557952   5.855549   6.757489
    28  H    7.227682   7.378962   6.481955   6.680466   7.561929
    29  H    6.234575   6.546110   5.522683   5.397668   6.242928
                   26         27         28         29
    26  H    0.000000
    27  O    6.038160   0.000000
    28  H    6.907367   0.968751   0.000000
    29  H    5.716453   0.983749   1.568852   0.000000
 Stoichiometry    C2H15F3O9
 Framework group  C1[X(C2H15F3O9)]
 Deg. of freedom    81
 Full point group                 C1      NOp   1
 Largest Abelian subgroup         C1      NOp   1
 Largest concise Abelian subgroup C1      NOp   1
                         Standard orientation:                         
 ---------------------------------------------------------------------
 Center     Atomic      Atomic             Coordinates (Angstroms)
 Number     Number       Type             X           Y           Z
 ---------------------------------------------------------------------
      1          6           0        1.657412   -0.393794    0.039027
      2          8           0        0.902301    0.342141   -0.627765
      3          8           0        1.345383   -1.256380    0.905682
      4          1           0        0.273952   -1.208867    1.193920
      5          6           0        3.185819   -0.250764   -0.188516
      6          9           0        3.771111   -0.005170    1.011645
      7          9           0        3.412174    0.769154   -1.043091
      8          9           0        3.629205   -1.422300   -0.709611
      9          8           0       -3.348579    1.445091   -0.631530
     10          1           0       -2.672836    0.985325   -1.211357
     11          1           0       -3.622859    2.254787   -1.092964
     12          8           0       -1.595178    1.414819    1.538806
     13          1           0       -0.864266    1.999956    1.218423
     14          1           0       -2.311360    1.521879    0.864029
     15          8           0       -0.944537   -1.146358    1.602236
     16          1           0       -1.184730   -0.186572    1.633290
     17          1           0       -1.529733   -1.574241    0.935649
     18          8           0       -1.583110   -0.027654   -1.894964
     19          1           0       -0.687379    0.135973   -1.499346
     20          1           0       -1.866859   -0.899569   -1.521442
     21          8           0       -4.806754   -0.741088    0.063491
     22          1           0       -5.080130   -0.631325    0.986499
     23          1           0       -4.440561    0.138415   -0.212627
     24          8           0       -2.578625   -2.120571   -0.373961
     25          1           0       -2.703482   -3.058273   -0.590050
     26          1           0       -3.475496   -1.738054   -0.192928
     27          8           0        0.355654    2.907310    0.256807
     28          1           0        1.128069    3.342612    0.647146
     29          1           0        0.693432    2.171668   -0.302209
 ---------------------------------------------------------------------
 Rotational constants (GHZ):           0.7658380           0.2504155           0.2282764
 Standard basis: 6-31++G(d,p) (6D, 7F)
 There are   356 symmetry adapted cartesian basis functions of A   symmetry.
 There are   356 symmetry adapted basis functions of A   symmetry.
   356 basis functions,   568 primitive gaussians,   356 cartesian basis functions
    63 alpha electrons       63 beta electrons
       nuclear repulsion energy      1146.8340863760 Hartrees.
 NAtoms=   29 NActive=   29 NUniq=   29 SFac= 1.00D+00 NAtFMM=   60 NAOKFM=F Big=F
 Integral buffers will be    131072 words long.
 Raffenetti 2 integral format.
 Two-electron integral symmetry is turned on.
 Nuclear repulsion after empirical dispersion term =     1146.8169225863 Hartrees.
 One-electron integrals computed using PRISM.
 NBasis=   356 RedAO= T EigKep=  2.91D-05  NBF=   356
 NBsUse=   356 1.00D-06 EigRej= -1.00D+00 NBFU=   356
 Initial guess from the checkpoint file:  "/local_scratch/slurm.6305354/Gau-3743153.chk"
 B after Tr=    -0.000000    0.000000    0.000000
         Rot=    0.999984    0.002931   -0.003999    0.002545 Ang=   0.64 deg.
 ExpMin= 3.60D-02 ExpMax= 7.00D+03 ExpMxC= 1.05D+03 IAcc=3 IRadAn=         5 AccDes= 0.00D+00
 Harris functional with IExCor= 4639 and IRadAn=       5 diagonalized for initial guess.
 HarFok:  IExCor= 4639 AccDes= 0.00D+00 IRadAn=         5 IDoV= 1 UseB2=F ITyADJ=14
 ICtDFT=  3500011 ScaDFX=  1.000000  1.000000  1.000000  1.000000
 FoFCou: FMM=F IPFlag=           0 FMFlag=      100000 FMFlg1=           0
         NFxFlg=           0 DoJE=T BraDBF=F KetDBF=T FulRan=T
         wScrn=  0.000000 ICntrl=       500 IOpCl=  0 I1Cent=   200000004 NGrid=           0
         NMat0=    1 NMatS0=      1 NMatT0=    0 NMatD0=    1 NMtDS0=    0 NMtDT0=    0
 Petite list used in FoFCou.
 Requested convergence on RMS density matrix=1.00D-10 within 128 cycles.
 Requested convergence on MAX density matrix=1.00D-08.
 Requested convergence on             energy=1.00D-08.
 No special actions if energy rises.
 SCF Done:  E(RwB97XD) =  -1061.67052331     A.U. after   17 cycles
            NFock= 17  Conv=0.47D-10     -V/T= 2.0086
 Calling FoFJK, ICntrl=      2127 FMM=F ISym2X=0 I1Cent= 0 IOpClX= 0 NMat=1 NMatS=1 NMatT=0.
 ***** Axes restored to original set *****
 -------------------------------------------------------------------
 Center     Atomic                   Forces (Hartrees/Bohr)
 Number     Number              X              Y              Z
 -------------------------------------------------------------------
      1        6           0.025057511   -0.024026406   -0.000180278
      2        8          -0.019548762    0.010862853   -0.002175816
      3        8          -0.007177524    0.005188974   -0.000518943
      4        1           0.000567115    0.005111739    0.000992283
      5        6           0.012704763    0.012983011    0.006457990
      6        9           0.007130891   -0.008311267   -0.019266230
      7        9          -0.019064990    0.012759978   -0.002302666
      8        9          -0.004518933   -0.016613283    0.013028397
      9        8           0.008376925   -0.008193257   -0.000554883
     10        1           0.000331977   -0.000217602    0.000719680
     11        1          -0.007381836    0.007994750   -0.001639769
     12        8           0.009783870   -0.008124772   -0.005274500
     13        1           0.003755298    0.010366203    0.002385573
     14        1          -0.014063061   -0.001585802    0.004500328
     15        8           0.001476034    0.005372430   -0.007576363
     16        1           0.005511682   -0.004185378    0.006422552
     17        1          -0.002656392   -0.000785703    0.003732581
     18        8          -0.017426904    0.006667144    0.002802072
     19        1           0.015211824    0.007863590   -0.002660738
     20        1           0.001873718   -0.014680189   -0.000123405
     21        8          -0.002985137   -0.005713436    0.008658809
     22        1           0.002251554   -0.002497795   -0.006996499
     23        1           0.000481725    0.008071369   -0.000791908
     24        8           0.000514339    0.009855370   -0.006318166
     25        1          -0.000269565   -0.007576808    0.006172924
     26        1           0.000596386    0.000184761    0.000178250
     27        8          -0.006811364   -0.002645891   -0.007970732
     28        1           0.006566780    0.004863763   -0.003571463
     29        1          -0.000287925   -0.002988345    0.011870920
 -------------------------------------------------------------------
 Cartesian Forces:  Max     0.025057511 RMS     0.008557137

 GradGradGradGradGradGradGradGradGradGradGradGradGradGradGradGradGradGrad
 Berny optimization.
 Using GEDIIS/GDIIS optimizer.
 FormGI is forming the generalized inverse of G from B-inverse, IUseBI=4.
 Internal  Forces:  Max     0.020306524 RMS     0.005594814
 Search for a local minimum.
 Step number   3 out of a maximum of  174
 All quantities printed in internal units (Hartrees-Bohrs-Radians)
 Mixed Optimization -- RFO/linear search
 Update second derivatives using D2CorX and points    1    3    2
 ITU=  0  1  0
 Use linear search instead of GDIIS.
     Eigenvalues ---   -0.00025   0.00035   0.00050   0.00109   0.00152
     Eigenvalues ---    0.00186   0.00223   0.00270   0.00282   0.00394
     Eigenvalues ---    0.00430   0.00541   0.00612   0.00661   0.00722
     Eigenvalues ---    0.00817   0.00855   0.00910   0.01053   0.01104
     Eigenvalues ---    0.01233   0.01326   0.01354   0.01428   0.01571
     Eigenvalues ---    0.01606   0.01705   0.01863   0.01889   0.01950
     Eigenvalues ---    0.02114   0.02183   0.02284   0.02292   0.02421
     Eigenvalues ---    0.02627   0.02688   0.02853   0.02912   0.02925
     Eigenvalues ---    0.03024   0.03179   0.03204   0.03957   0.04383
     Eigenvalues ---    0.04559   0.05027   0.05399   0.05582   0.05718
     Eigenvalues ---    0.06164   0.06392   0.07085   0.11990   0.13757
     Eigenvalues ---    0.18650   0.19772   0.22691   0.23907   0.24437
     Eigenvalues ---    0.25981   0.34770   0.35655   0.37469   0.40890
     Eigenvalues ---    0.41273   0.42583   0.44817   0.45322   0.48445
     Eigenvalues ---    0.49144   0.51064   0.52950   0.54127   0.57226
     Eigenvalues ---    0.58334   0.58836   0.59022   0.59472   0.64645
     Eigenvalues ---    0.83530
 RFO step:  Lambda=-3.87917226D-03 EMin=-2.45351244D-04
 Quartic linear search produced a step of -0.54047.
 Iteration  1 RMS(Cart)=  0.10067301 RMS(Int)=  0.04545395
 Iteration  2 RMS(Cart)=  0.06560455 RMS(Int)=  0.00829834
 Iteration  3 RMS(Cart)=  0.01143597 RMS(Int)=  0.00096436
 Iteration  4 RMS(Cart)=  0.00021443 RMS(Int)=  0.00094917
 Iteration  5 RMS(Cart)=  0.00000009 RMS(Int)=  0.00094917
 Variable       Old X    -DE/DX   Delta X   Delta X   Delta X     New X
                                 (Linear)    (Quad)   (Total)
    R1        2.35755  -0.02031  -0.03239  -0.00987  -0.04168   2.31586
    R2        2.38473   0.01173   0.02547   0.01173   0.03696   2.42169
    R3        2.93259   0.00296  -0.00137   0.00047  -0.00090   2.93169
    R4        3.44803   0.00223  -0.05371   0.11620   0.06351   3.51155
    R5        3.53373   0.00139  -0.02831   0.09335   0.06523   3.59895
    R6        2.09862   0.00619  -0.04044  -0.04052  -0.08185   2.01677
    R7        2.43133   0.00262   0.14747   0.07441   0.22101   2.65234
    R8        2.56563  -0.01779  -0.02659   0.01104  -0.01555   2.55007
    R9        2.55062  -0.01856  -0.02154  -0.00984  -0.03139   2.51923
   R10        2.56379  -0.01656  -0.02861  -0.00605  -0.03467   2.52912
   R11        1.89370  -0.00126  -0.00077  -0.00935  -0.00966   1.88404
   R12        1.83582  -0.01099  -0.01578  -0.00372  -0.01950   1.81632
   R13        3.44242   0.00052  -0.06436   0.09816   0.03343   3.47585
   R14        3.31393   0.00035  -0.02664   0.04362   0.01648   3.33041
   R15        3.09416  -0.00011  -0.00215   0.02161   0.02005   3.11421
   R16        1.87003  -0.00960  -0.01566  -0.00851  -0.02401   1.84602
   R17        1.87045  -0.01430  -0.01971  -0.01048  -0.03068   1.83977
   R18        3.12911  -0.00169   0.01777   0.03709   0.05436   3.18346
   R19        3.39951   0.00174  -0.04332   0.08126   0.03820   3.43771
   R20        1.87059   0.00747   0.01315  -0.00563   0.00698   1.87756
   R21        1.86104  -0.00511  -0.00578  -0.00828  -0.01472   1.84632
   R22        3.33457  -0.00067  -0.02872   0.07761   0.04823   3.38280
   R23        1.87609  -0.01498  -0.02781  -0.00921  -0.03601   1.84009
   R24        1.87099  -0.01219  -0.02018  -0.00673  -0.02606   1.84493
   R25        3.44022   0.00282  -0.05044   0.09002   0.04028   3.48050
   R26        1.83092  -0.00772  -0.01124  -0.00276  -0.01401   1.81691
   R27        1.87442  -0.00777  -0.01179  -0.00676  -0.01910   1.85531
   R28        3.18010   0.00034   0.00498   0.00630   0.01117   3.19127
   R29        1.83368  -0.00976  -0.01388  -0.00381  -0.01769   1.81599
   R30        1.87404   0.00080   0.00083  -0.00292  -0.00209   1.87196
   R31        1.83067  -0.00887  -0.01244  -0.00232  -0.01477   1.81591
   R32        1.85902  -0.01004  -0.01834  -0.00696  -0.02496   1.83405
    A1        2.24032  -0.00124  -0.00369  -0.00126  -0.00424   2.23608
    A2        2.05261   0.00493   0.02877   0.01683   0.04509   2.09770
    A3        1.99020  -0.00368  -0.02506  -0.01586  -0.04143   1.94877
    A4        2.36884   0.00208   0.01689  -0.07410  -0.05796   2.31088
    A5        2.15520  -0.00024  -0.00048   0.02111   0.01552   2.17072
    A6        1.66734  -0.00182  -0.01441  -0.00967  -0.02848   1.63886
    A7        1.96877   0.00096   0.01261  -0.00172   0.01000   1.97877
    A8        1.88772   0.01738   0.03116  -0.02492   0.00703   1.89475
    A9        1.90461   0.01818   0.02360   0.01738   0.04070   1.94531
   A10        1.87403   0.01913   0.04575   0.02534   0.07110   1.94512
   A11        1.92912  -0.01774  -0.03587  -0.00687  -0.04227   1.88685
   A12        1.93355  -0.01697  -0.03316  -0.00797  -0.04007   1.89347
   A13        1.93320  -0.01738  -0.03334  -0.00214  -0.03642   1.89679
   A14        1.87334   0.00066  -0.00301   0.01653   0.01371   1.88705
   A15        1.68145  -0.00051  -0.00171  -0.01919  -0.02065   1.66080
   A16        1.78877  -0.00018  -0.00921   0.02663   0.01677   1.80554
   A17        2.11248  -0.00101   0.00106   0.02033   0.02131   2.13379
   A18        2.16360  -0.00017   0.00390   0.00108   0.00485   2.16845
   A19        1.76180   0.00116   0.00502  -0.04476  -0.03968   1.72212
   A20        1.82323  -0.00008  -0.00736   0.01254   0.00560   1.82882
   A21        1.99023  -0.00032   0.00069  -0.02895  -0.02798   1.96225
   A22        1.89955   0.00007  -0.00646   0.03119   0.02447   1.92402
   A23        1.86175   0.00075  -0.00923   0.05450   0.04573   1.90748
   A24        1.90375  -0.00014  -0.01958   0.04736   0.02780   1.93156
   A25        1.87373  -0.00060  -0.02475   0.01012  -0.01476   1.85897
   A26        1.90936   0.00201  -0.00613   0.06567   0.05898   1.96835
   A27        1.76866   0.00025  -0.01944   0.04709   0.02418   1.79285
   A28        1.82697   0.00095   0.00729   0.01576   0.02178   1.84875
   A29        2.79488   0.00000   0.00566  -0.00933  -0.00325   2.79163
   A30        1.84306   0.00012   0.00018   0.01014   0.01026   1.85331
   A31        2.02137   0.00062   0.00942   0.00655   0.01629   2.03766
   A32        1.76280   0.00082  -0.04706   0.07070   0.02229   1.78509
   A33        1.59854   0.00005   0.01821  -0.08279  -0.06506   1.53348
   A34        2.14237   0.00007   0.00282   0.01941   0.02235   2.16472
   A35        1.85738  -0.00078  -0.00663   0.00322  -0.00323   1.85415
   A36        2.16287  -0.00027  -0.00608   0.02441   0.01876   2.18162
   A37        1.78232   0.00039  -0.00543   0.01574   0.01004   1.79236
   A38        1.87237   0.00045  -0.00390   0.01403   0.00945   1.88182
   A39        2.15550   0.00097  -0.00801   0.01135   0.00253   2.15802
   A40        1.73090   0.00296   0.01489   0.03189   0.04700   1.77790
   A41        1.86629  -0.00247  -0.00471  -0.00247  -0.00769   1.85860
   A42        2.62378   0.00195   0.00532   0.05364   0.05906   2.68284
   A43        3.14164  -0.00381  -0.03443   0.03177  -0.00368   3.13796
   A44        3.01354   0.00049   0.00755  -0.01711  -0.00865   3.00489
   A45        3.05559  -0.00102   0.00050  -0.05793  -0.05798   2.99761
   A46        2.89617  -0.00063   0.01215  -0.02275  -0.01171   2.88446
   A47        3.10132  -0.00190   0.00787  -0.01058  -0.00379   3.09753
   A48        3.03842  -0.00254   0.00241  -0.01661  -0.01495   3.02347
   A49        3.08108   0.00121   0.01258   0.03565   0.04835   3.12942
   A50        2.85367  -0.00032   0.03006  -0.02207   0.00697   2.86064
   A51        2.91113  -0.00083   0.02870  -0.03326  -0.00445   2.90668
   A52        3.20684  -0.00188  -0.00333   0.00364   0.00001   3.20686
   A53        2.94443   0.00108   0.01648  -0.02483  -0.00690   2.93753
   A54        2.91290  -0.00078  -0.00312  -0.00215  -0.00454   2.90836
   A55        3.22154  -0.00007  -0.01053   0.04463   0.03434   3.25588
   A56        3.22360  -0.00004   0.00314  -0.02200  -0.01804   3.20555
   A57        3.24255   0.00022  -0.01720   0.02336   0.00676   3.24931
   A58        3.22248  -0.00311  -0.00148  -0.04480  -0.04787   3.17460
   A59        3.20268   0.00110  -0.00394   0.01187   0.00853   3.21121
   A60        3.08040   0.00013   0.00021  -0.01063  -0.00966   3.07073
    D1       -0.72711   0.00077   0.00871   0.02315   0.03065  -0.69646
    D2        1.84833   0.00018   0.00946  -0.15628  -0.14645   1.70187
    D3        2.42546   0.00012   0.00394   0.05785   0.06100   2.48646
    D4       -1.28229  -0.00047   0.00469  -0.12157  -0.11610  -1.39839
    D5       -0.18124  -0.00004  -0.00539   0.06432   0.05780  -0.12344
    D6        2.94970   0.00063  -0.00071   0.03082   0.03002   2.97972
    D7        2.18067   0.00013  -0.03863  -0.40993  -0.44829   1.73238
    D8        0.08120   0.00066  -0.02878  -0.39697  -0.42516  -0.34395
    D9       -2.01513   0.00012  -0.03160  -0.41893  -0.45129  -2.46642
   D10       -0.95150  -0.00043  -0.04274  -0.38019  -0.42273  -1.37423
   D11       -3.05097   0.00010  -0.03289  -0.36723  -0.39960   2.83262
   D12        1.13588  -0.00044  -0.03571  -0.38919  -0.42573   0.71015
   D13        2.06553   0.00314   0.00571   0.02486   0.03471   2.10024
   D14        0.21113   0.00111   0.02331  -0.07017  -0.04752   0.16361
   D15       -0.58277   0.00299   0.00041   0.13858   0.14086  -0.44192
   D16       -2.43717   0.00096   0.01801   0.04354   0.05862  -2.37855
   D17       -1.23986  -0.00178  -0.00047   0.07840   0.07961  -1.16025
   D18        1.51603  -0.00123   0.00758  -0.06671  -0.05925   1.45678
   D19       -0.65183   0.00002   0.01681  -0.02504  -0.00842  -0.66025
   D20        1.37926  -0.00133  -0.03171   0.04763   0.01509   1.39435
   D21        1.12879  -0.00049  -0.00027   0.02215   0.02116   1.14995
   D22       -0.93249   0.00021   0.00113   0.04474   0.04509  -0.88740
   D23       -0.82403  -0.00073   0.00283   0.01103   0.01355  -0.81048
   D24       -2.88530  -0.00003   0.00423   0.03363   0.03748  -2.84782
   D25        2.92646  -0.00064  -0.00867   0.03989   0.03121   2.95768
   D26        0.86519   0.00005  -0.00727   0.06249   0.05514   0.92033
   D27        1.76876  -0.00089  -0.00453   0.00658   0.00127   1.77003
   D28       -2.62759   0.00092  -0.00315   0.05479   0.05168  -2.57591
   D29       -0.43092   0.00047  -0.00175  -0.01428  -0.01656  -0.44748
   D30        1.45592   0.00228  -0.00037   0.03392   0.03384   1.48976
   D31       -2.19842  -0.00070  -0.00713   0.03400   0.02630  -2.17212
   D32       -0.31158   0.00111  -0.00575   0.08221   0.07670  -0.23488
   D33        2.49126  -0.00019  -0.00044  -0.04001  -0.04048   2.45077
   D34        0.44097  -0.00105   0.00008  -0.07088  -0.07114   0.36984
   D35       -1.68564  -0.00002  -0.01202   0.00495  -0.00739  -1.69304
   D36        2.54726  -0.00088  -0.01150  -0.02591  -0.03805   2.50921
   D37        0.78906   0.00014  -0.00028  -0.01562  -0.01588   0.77318
   D38       -1.26123  -0.00073   0.00024  -0.04649  -0.04653  -1.30776
   D39        0.00636   0.00004  -0.00628  -0.03759  -0.04411  -0.03775
   D40       -2.00612   0.00047   0.02880  -0.12276  -0.09365  -2.09976
   D41        2.01267  -0.00052  -0.01856  -0.01530  -0.03485   1.97783
   D42        0.00020  -0.00010   0.01653  -0.10048  -0.08438  -0.08418
   D43        2.74530  -0.00037   0.01025  -0.02282  -0.01229   2.73301
   D44       -1.49778  -0.00058   0.01378  -0.00643   0.00781  -1.48997
   D45       -1.54874  -0.00082  -0.00136   0.00360   0.00184  -1.54690
   D46        0.49137  -0.00103   0.00216   0.01999   0.02194   0.51331
   D47       -0.97448   0.00082   0.01139  -0.01296  -0.00110  -0.97559
   D48        1.33488   0.00000   0.02134  -0.04786  -0.02639   1.30849
   D49       -2.76025   0.00066   0.01133  -0.00380   0.00778  -2.75247
   D50        0.99366   0.00056  -0.01422   0.06580   0.05072   1.04437
   D51       -2.98017  -0.00026  -0.00426   0.03090   0.02543  -2.95474
   D52       -0.79211   0.00040  -0.01428   0.07496   0.05960  -0.73252
   D53       -0.49419  -0.00058   0.00699  -0.01238  -0.00560  -0.49979
   D54        1.49106   0.00201  -0.00456   0.08186   0.07738   1.56844
   D55       -0.98034   0.00028   0.00326  -0.05237  -0.04927  -1.02962
   D56        2.99671   0.00033  -0.01380  -0.01751  -0.03141   2.96530
   D57        0.89010  -0.00047   0.00009  -0.06688  -0.06683   0.82327
   D58       -0.68964  -0.00046   0.02308  -0.05630  -0.03336  -0.72300
   D59       -2.30744  -0.00040   0.00168   0.03151   0.03345  -2.27399
   D60        1.68359  -0.00037   0.01074  -0.01255  -0.00204   1.68155
   D61        1.24589   0.00024   0.00343  -0.00695  -0.00371   1.24218
   D62       -0.37191   0.00030  -0.01797   0.08086   0.06311  -0.30880
   D63       -2.66407   0.00033  -0.00890   0.03680   0.02761  -2.63645
   D64       -0.32422  -0.00225  -0.01196  -0.07136  -0.08250  -0.40673
   D65        1.93276  -0.00072  -0.01548  -0.04278  -0.05763   1.87513
         Item               Value     Threshold  Converged?
 Maximum Force            0.020307     0.000015     NO 
 RMS     Force            0.005595     0.000010     NO 
 Maximum Displacement     1.111814     0.000060     NO 
 RMS     Displacement     0.157778     0.000040     NO 
 Predicted change in Energy=-5.642164D-03
 GradGradGradGradGradGradGradGradGradGradGradGradGradGradGradGradGradGrad

                          Input orientation:                          
 ---------------------------------------------------------------------
 Center     Atomic      Atomic             Coordinates (Angstroms)
 Number     Number       Type             X           Y           Z
 ---------------------------------------------------------------------
      1          6           0       -1.383588   -0.777111   -0.908550
      2          8           0       -0.274617   -1.267416   -0.730671
      3          8           0       -1.781128    0.406156   -0.618559
      4          1           0       -1.065327    0.968749   -0.061700
      5          6           0       -2.528334   -1.634451   -1.509638
      6          9           0       -3.316002   -2.066101   -0.502541
      7          9           0       -2.052918   -2.702271   -2.150693
      8          9           0       -3.278113   -0.922844   -2.359718
      9          8           0        3.603660   -0.042488    1.275125
     10          1           0        3.195509   -0.227027    0.384421
     11          1           0        4.268912   -0.715279    1.444272
     12          8           0        1.058941    0.046575    2.410780
     13          1           0        0.739833   -0.871314    2.311136
     14          1           0        2.004579    0.006974    2.182685
     15          8           0       -0.181666    1.719138    0.729523
     16          1           0        0.257569    1.120095    1.389363
     17          1           0        0.532309    2.100429    0.182304
     18          8           0        2.330301   -0.195145   -1.017792
     19          1           0        1.442870   -0.584336   -0.922134
     20          1           0        2.189734    0.760149   -1.162033
     21          8           0        3.870555    2.653535    1.058262
     22          1           0        3.652520    3.056951    1.903329
     23          1           0        3.933841    1.687933    1.224150
     24          8           0        1.963498    2.550601   -0.794166
     25          1           0        1.967699    3.252876   -1.450121
     26          1           0        2.692407    2.734071   -0.148943
     27          8           0        0.349504   -2.537606    1.694328
     28          1           0       -0.392539   -3.061254    2.008280
     29          1           0        0.188688   -2.369055    0.752164
 ---------------------------------------------------------------------
                    Distance matrix (angstroms):
                    1          2          3          4          5
     1  C    0.000000
     2  O    1.225502   0.000000
     3  O    1.281504   2.254548   0.000000
     4  H    1.966334   2.464382   1.067227   0.000000
     5  C    1.551381   2.412622   2.348705   3.318669   0.000000
     6  F    2.358084   3.152770   2.912276   3.803970   1.349439
     7  F    2.386873   2.690283   3.476150   4.337696   1.333121
     8  F    2.390890   3.434168   2.653081   3.708831   1.338353
     9  O    5.493701   4.534832   5.725667   4.960760   6.920304
    10  H    4.789833   3.790464   5.116034   4.447879   6.191178
    11  H    6.122936   5.067434   6.489674   5.792927   7.468133
    12  O    4.202660   3.657002   4.167995   3.387636   5.573515
    13  H    3.858001   3.230882   4.070662   3.503540   5.085431
    14  H    4.652977   3.912345   4.726298   3.922576   6.072465
    15  O    3.218564   3.325705   2.469721   1.403558   4.665539
    16  H    3.401939   3.236970   2.949194   1.969402   4.873704
    17  H    3.625032   3.581484   2.977235   1.972987   5.116594
    18  O    3.760796   2.831572   4.174302   3.714707   5.091154
    19  H    2.833057   1.858230   3.386354   3.073023   4.149502
    20  H    3.898212   3.220267   4.023484   3.442335   5.302368
    21  O    6.575995   5.979682   6.309038   5.334393   8.119527
    22  H    6.925971   6.407847   6.550661   5.520870   8.477060
    23  H    6.236978   5.501503   6.139983   5.211748   7.763475
    24  O    4.721201   4.426110   4.318762   3.494645   6.180867
    25  H    5.269271   5.096923   4.780064   4.042795   6.641071
    26  H    5.433151   5.015330   5.064804   4.152654   6.942018
    27  O    3.588583   2.807763   4.307525   4.168922   4.400346
    28  H    3.835021   3.276219   4.566333   4.580217   4.355817
    29  H    2.786451   1.904484   3.668904   3.657303   3.610762
                    6          7          8          9         10
     6  F    0.000000
     7  F    2.171750   0.000000
     8  F    2.181188   2.170520   0.000000
     9  O    7.425418   7.127941   7.832363   0.000000
    10  H    6.824124   6.332426   7.065568   0.996993   0.000000
    11  H    7.946427   7.539061   8.454053   0.961155   1.585518
    12  O    5.664888   6.168213   6.519775   2.788054   2.957349
    13  H    5.078788   5.573130   6.161447   3.156229   3.187112
    14  H    6.310044   6.525447   7.028857   1.839340   2.169521
    15  O    5.066564   5.598757   5.109937   4.210666   3.913051
    16  H    5.147966   5.699195   5.543488   3.544147   3.384691
    17  H    5.713009   5.932301   5.488294   3.901224   3.542673
    18  O    5.970485   5.175109   5.812454   2.627207   1.647970
    19  H    5.001854   4.267966   4.946607   3.128987   2.215062
    20  H    6.223805   5.564701   5.845021   2.929701   2.092276
    21  O    8.738288   8.606369   8.693477   2.717867   3.034368
    22  H    8.977425   9.063980   9.057925   3.162838   3.646977
    23  H    8.344726   8.155043   8.465964   1.762377   2.217509
    24  O    7.019409   6.750143   6.479990   3.700839   3.259162
    25  H    7.556911   7.219413   6.766280   4.578510   4.121017
    26  H    7.698549   7.488586   7.342184   3.250789   3.050522
    27  O    4.299358   4.536841   5.674712   4.122000   3.892863
    28  H    3.980099   4.492525   5.654975   5.061628   4.852201
    29  H    3.734825   3.682718   4.877915   4.165145   3.710053
                   11         12         13         14         15
    11  H    0.000000
    12  O    3.437800   0.000000
    13  H    3.637334   0.976873   0.000000
    14  H    2.488796   0.973565   1.545145   0.000000
    15  O    5.122978   2.676415   3.171925   3.134144   0.000000
    16  H    4.411630   1.684617   2.246765   2.218207   0.993564
    17  H    4.845924   3.075998   3.661455   3.248331   0.977032
    18  O    3.176557   3.664682   3.750808   3.223352   3.609372
    19  H    3.688297   3.413761   3.321243   3.210150   3.266968
    20  H    3.645914   3.814822   4.102047   3.433466   3.181381
    21  O    3.414177   4.065799   4.878082   3.427897   4.171530
    22  H    3.849726   4.005811   4.907272   3.477945   4.227120
    23  H    2.436422   3.516702   4.234734   2.732483   4.145242
    24  O    4.581650   4.166539   4.780143   3.915784   2.759473
    25  H    5.423960   5.100271   5.715213   4.871808   3.423882
    26  H    4.113601   4.055000   4.781562   3.653306   3.172079
    27  O    4.329568   2.773914   1.819159   3.074518   4.396916
    28  H    5.248888   3.453607   2.483913   3.897514   4.952963
    29  H    4.456704   3.056732   2.231004   3.315021   4.104997
                   16         17         18         19         20
    16  H    0.000000
    17  H    1.579091   0.000000
    18  O    3.438091   3.153199   0.000000
    19  H    3.106934   3.042510   0.973732   0.000000
    20  H    3.220628   2.520049   0.976294   1.556598   0.000000
    21  O    3.938875   3.495299   3.846734   4.505490   3.367459
    22  H    3.942241   3.689523   4.566983   5.111239   4.100180
    23  H    3.723535   3.581343   3.338207   3.996833   3.097831
    24  O    3.118388   1.790098   2.779150   3.180450   1.841800
    25  H    3.941569   2.460343   3.493885   3.908761   2.519123
    26  H    3.301475   2.275357   3.076739   3.629186   2.274950
    27  O    3.671544   4.881701   4.094665   3.443340   4.735022
    28  H    4.276608   5.552702   4.978509   4.253372   5.596618
    29  H    3.547525   4.518750   3.527766   2.749812   4.178546
                   21         22         23         24         25
    21  O    0.000000
    22  H    0.961468   0.000000
    23  H    0.981790   1.553910   0.000000
    24  O    2.660630   3.222679   2.949584   0.000000
    25  H    3.205005   3.758009   3.669671   0.960981   0.000000
    26  H    1.688746   2.288643   2.126251   0.990597   1.577157
    27  O    6.304787   6.500205   5.560910   5.889605   6.784969
    28  H    7.192727   7.335253   6.472032   6.700562   7.576245
    29  H    6.235082   6.539483   5.541488   5.453816   6.294525
                   26         27         28         29
    26  H    0.000000
    27  O    6.056189   0.000000
    28  H    6.910593   0.960937   0.000000
    29  H    5.755214   0.970538   1.547512   0.000000
 Stoichiometry    C2H15F3O9
 Framework group  C1[X(C2H15F3O9)]
 Deg. of freedom    81
 Full point group                 C1      NOp   1
 Largest Abelian subgroup         C1      NOp   1
 Largest concise Abelian subgroup C1      NOp   1
                         Standard orientation:                         
 ---------------------------------------------------------------------
 Center     Atomic      Atomic             Coordinates (Angstroms)
 Number     Number       Type             X           Y           Z
 ---------------------------------------------------------------------
      1          6           0        1.714277   -0.341637    0.004334
      2          8           0        0.974179    0.372358   -0.662241
      3          8           0        1.392546   -1.175592    0.922627
      4          1           0        0.358217   -1.140311    1.183186
      5          6           0        3.252289   -0.260277   -0.181896
      6          9           0        3.763722    0.510805    0.800374
      7          9           0        3.573316    0.292141   -1.351933
      8          9           0        3.818687   -1.470716   -0.109643
      9          8           0       -3.443973    1.390416   -0.752768
     10          1           0       -2.726771    0.925511   -1.266071
     11          1           0       -3.732381    2.151322   -1.264296
     12          8           0       -1.777312    1.472548    1.480780
     13          1           0       -1.055009    2.065529    1.196297
     14          1           0       -2.458209    1.561589    0.790650
     15          8           0       -0.979248   -1.079121    1.604396
     16          1           0       -1.280111   -0.132204    1.605262
     17          1           0       -1.559958   -1.554407    0.978721
     18          8           0       -1.565291   -0.103555   -1.820862
     19          1           0       -0.688310    0.075965   -1.437677
     20          1           0       -1.846922   -0.963430   -1.454188
     21          8           0       -4.846202   -0.788750    0.066861
     22          1           0       -5.136752   -0.649374    0.972717
     23          1           0       -4.503618    0.076201   -0.246839
     24          8           0       -2.617821   -2.190692   -0.317627
     25          1           0       -2.729890   -3.125542   -0.509931
     26          1           0       -3.515754   -1.804484   -0.156873
     27          8           0        0.246471    2.923175    0.258250
     28          1           0        0.994177    3.366210    0.668196
     29          1           0        0.613581    2.202552   -0.278292
 ---------------------------------------------------------------------
 Rotational constants (GHZ):           0.7724786           0.2403920           0.2192065
 Standard basis: 6-31++G(d,p) (6D, 7F)
 There are   356 symmetry adapted cartesian basis functions of A   symmetry.
 There are   356 symmetry adapted basis functions of A   symmetry.
   356 basis functions,   568 primitive gaussians,   356 cartesian basis functions
    63 alpha electrons       63 beta electrons
       nuclear repulsion energy      1138.7474414358 Hartrees.
 NAtoms=   29 NActive=   29 NUniq=   29 SFac= 1.00D+00 NAtFMM=   60 NAOKFM=F Big=F
 Integral buffers will be    131072 words long.
 Raffenetti 2 integral format.
 Two-electron integral symmetry is turned on.
 Nuclear repulsion after empirical dispersion term =     1138.7305807624 Hartrees.
 One-electron integrals computed using PRISM.
 NBasis=   356 RedAO= T EigKep=  3.49D-05  NBF=   356
 NBsUse=   356 1.00D-06 EigRej= -1.00D+00 NBFU=   356
 Lowest energy guess from the checkpoint file:  "/local_scratch/slurm.6305354/Gau-3743153.chk"
 B after Tr=     0.000000   -0.000000    0.000000
         Rot=    0.999107    0.042039    0.001290   -0.004080 Ang=   4.84 deg.
 B after Tr=     0.000000   -0.000000    0.000000
         Rot=    0.999188    0.039369    0.005118   -0.006863 Ang=   4.62 deg.
 Requested convergence on RMS density matrix=1.00D-10 within 128 cycles.
 Requested convergence on MAX density matrix=1.00D-08.
 Requested convergence on             energy=1.00D-08.
 No special actions if energy rises.
 SCF Done:  E(RwB97XD) =  -1061.67728969     A.U. after   18 cycles
            NFock= 18  Conv=0.23D-10     -V/T= 2.0083
 Calling FoFJK, ICntrl=      2127 FMM=F ISym2X=0 I1Cent= 0 IOpClX= 0 NMat=1 NMatS=1 NMatT=0.
 ***** Axes restored to original set *****
 -------------------------------------------------------------------
 Center     Atomic                   Forces (Hartrees/Bohr)
 Number     Number              X              Y              Z
 -------------------------------------------------------------------
      1        6           0.000629718    0.000942944   -0.000311598
      2        8          -0.003565320   -0.001309007   -0.001551316
      3        8          -0.000359724    0.000138553    0.000146198
      4        1           0.001550992    0.001950792    0.001932428
      5        6          -0.000814006    0.000558596    0.000399176
      6        9           0.000966495    0.000502395   -0.002689508
      7        9          -0.000467557    0.001007532    0.000429524
      8        9           0.001314428   -0.003023656    0.001993246
      9        8           0.001930597   -0.000741008   -0.000265541
     10        1          -0.000028180   -0.000621346   -0.000303471
     11        1          -0.000630430    0.000639073   -0.000364775
     12        8          -0.000321071    0.000034732   -0.000447648
     13        1           0.000449635    0.001429631    0.000359060
     14        1          -0.001014802   -0.000681086    0.001118891
     15        8          -0.000860748   -0.003079363   -0.002947980
     16        1           0.000547088    0.000194041    0.001349913
     17        1          -0.000589246    0.001126951    0.000708706
     18        8          -0.001549380    0.001405053    0.000865531
     19        1           0.002442585    0.001506606   -0.000512592
     20        1          -0.000372102   -0.002824160   -0.000637387
     21        8          -0.000985735   -0.000585882    0.000901955
     22        1           0.000298314    0.000158332   -0.000600050
     23        1           0.000662183    0.000640085    0.000279627
     24        8           0.001165432    0.002027421   -0.000589150
     25        1          -0.000066906   -0.000607005    0.000368309
     26        1          -0.000029123    0.000189278   -0.000249377
     27        8          -0.000254659   -0.000753933   -0.001002644
     28        1           0.000682487    0.000088260   -0.000162447
     29        1          -0.000730966   -0.000313829    0.001782921
 -------------------------------------------------------------------
 Cartesian Forces:  Max     0.003565320 RMS     0.001206179

 GradGradGradGradGradGradGradGradGradGradGradGradGradGradGradGradGradGrad
 Berny optimization.
 Using GEDIIS/GDIIS optimizer.
 FormGI is forming the generalized inverse of G from B-inverse, IUseBI=4.
 Internal  Forces:  Max     0.003611002 RMS     0.000745915
 Search for a local minimum.
 Step number   4 out of a maximum of  174
 All quantities printed in internal units (Hartrees-Bohrs-Radians)
 Mixed Optimization -- En-DIIS/RFO-DIIS
 Update second derivatives using D2CorX and points    2    4
 DE= -5.66D-03 DEPred=-5.64D-03 R= 1.00D+00
 TightC=F SS=  1.41D+00  RLast= 1.11D+00 DXNew= 8.4853D-01 3.3288D+00
 Trust test= 1.00D+00 RLast= 1.11D+00 DXMaxT set to 8.49D-01
 ITU=  1  0  1  0
 Use linear search instead of GDIIS.
     Eigenvalues ---   -0.00027   0.00035   0.00050   0.00109   0.00152
     Eigenvalues ---    0.00186   0.00225   0.00270   0.00284   0.00393
     Eigenvalues ---    0.00430   0.00540   0.00610   0.00659   0.00721
     Eigenvalues ---    0.00814   0.00853   0.00909   0.01049   0.01100
     Eigenvalues ---    0.01232   0.01327   0.01347   0.01427   0.01507
     Eigenvalues ---    0.01602   0.01686   0.01860   0.01879   0.01926
     Eigenvalues ---    0.02109   0.02177   0.02270   0.02289   0.02415
     Eigenvalues ---    0.02626   0.02685   0.02847   0.02909   0.02919
     Eigenvalues ---    0.03021   0.03177   0.03190   0.03951   0.04326
     Eigenvalues ---    0.04494   0.04588   0.05359   0.05576   0.05711
     Eigenvalues ---    0.06151   0.06383   0.07048   0.12036   0.13897
     Eigenvalues ---    0.18512   0.19722   0.22697   0.23927   0.24422
     Eigenvalues ---    0.26068   0.34793   0.35612   0.37477   0.40899
     Eigenvalues ---    0.41271   0.42571   0.44815   0.45323   0.48442
     Eigenvalues ---    0.49222   0.51039   0.52946   0.54213   0.57218
     Eigenvalues ---    0.58334   0.58836   0.59020   0.59473   0.68943
     Eigenvalues ---    0.84567
 RFO step:  Lambda=-8.96695655D-04 EMin=-2.68951457D-04
 Quartic linear search produced a step of  0.19722.
 Iteration  1 RMS(Cart)=  0.08188576 RMS(Int)=  0.02670553
 Iteration  2 RMS(Cart)=  0.04385241 RMS(Int)=  0.00270828
 Iteration  3 RMS(Cart)=  0.00277290 RMS(Int)=  0.00064776
 Iteration  4 RMS(Cart)=  0.00000873 RMS(Int)=  0.00064773
 Iteration  5 RMS(Cart)=  0.00000000 RMS(Int)=  0.00064773
 Variable       Old X    -DE/DX   Delta X   Delta X   Delta X     New X
                                 (Linear)    (Quad)   (Total)
    R1        2.31586  -0.00187   0.00360  -0.00393  -0.00070   2.31516
    R2        2.42169   0.00073  -0.00201  -0.00000  -0.00243   2.41926
    R3        2.93169  -0.00026   0.00032  -0.00017   0.00015   2.93184
    R4        3.51155   0.00149   0.03213   0.03323   0.06529   3.57684
    R5        3.59895   0.00086   0.02319   0.01325   0.03624   3.63520
    R6        2.01677   0.00143  -0.00139  -0.00458  -0.00600   2.01077
    R7        2.65234  -0.00167  -0.01023   0.00723  -0.00302   2.64932
    R8        2.55007  -0.00273   0.00664  -0.01723  -0.01059   2.53948
    R9        2.51923  -0.00118   0.00167   0.00471   0.00638   2.52562
   R10        2.52912  -0.00361   0.00360  -0.00138   0.00222   2.53134
   R11        1.88404   0.00046  -0.00162  -0.00007  -0.00169   1.88235
   R12        1.81632  -0.00095   0.00191  -0.00216  -0.00025   1.81607
   R13        3.47585   0.00117   0.03008   0.03040   0.06017   3.53602
   R14        3.33041   0.00048   0.01297   0.00730   0.01981   3.35022
   R15        3.11421   0.00019   0.00474   0.00950   0.01438   3.12859
   R16        1.84602  -0.00071   0.00098  -0.00250  -0.00112   1.84490
   R17        1.83977  -0.00015   0.00114  -0.00222  -0.00143   1.83834
   R18        3.18346  -0.00026   0.00424   0.01312   0.01744   3.20091
   R19        3.43771   0.00083   0.02334   0.01834   0.04208   3.47979
   R20        1.87756   0.00077  -0.00342   0.00068  -0.00270   1.87486
   R21        1.84632   0.00028  -0.00079  -0.00170  -0.00232   1.84400
   R22        3.38280   0.00070   0.01999   0.02878   0.04900   3.43179
   R23        1.84009  -0.00139   0.00305  -0.00488  -0.00189   1.83820
   R24        1.84493  -0.00159   0.00223  -0.00457  -0.00179   1.84314
   R25        3.48050   0.00110   0.02635   0.02494   0.05180   3.53229
   R26        1.81691  -0.00053   0.00134  -0.00147  -0.00013   1.81678
   R27        1.85531  -0.00011   0.00053  -0.00236  -0.00231   1.85300
   R28        3.19127   0.00023   0.00039   0.01117   0.01159   3.20286
   R29        1.81599  -0.00070   0.00158  -0.00191  -0.00034   1.81565
   R30        1.87196   0.00001  -0.00071  -0.00207  -0.00265   1.86930
   R31        1.81591  -0.00063   0.00163  -0.00193  -0.00030   1.81560
   R32        1.83405  -0.00072   0.00177  -0.00313  -0.00135   1.83270
    A1        2.23608   0.00025   0.00051  -0.00206  -0.00172   2.23436
    A2        2.09770  -0.00354  -0.00161  -0.02333  -0.02506   2.07264
    A3        1.94877   0.00329   0.00097   0.02652   0.02736   1.97614
    A4        2.31088  -0.00002  -0.01759  -0.02243  -0.04024   2.27064
    A5        2.17072  -0.00010   0.00324   0.01996   0.02128   2.19200
    A6        1.63886   0.00001  -0.00036  -0.00139  -0.00265   1.63621
    A7        1.97877  -0.00032  -0.00263  -0.01224  -0.01450   1.96427
    A8        1.89475   0.00145  -0.00998   0.03759   0.02757   1.92232
    A9        1.94531  -0.00070  -0.00058  -0.01854  -0.01925   1.92606
   A10        1.94512   0.00214  -0.00267  -0.00880  -0.01167   1.93346
   A11        1.88685  -0.00057   0.00475   0.00012   0.00492   1.89177
   A12        1.89347  -0.00141   0.00420  -0.00328   0.00081   1.89429
   A13        1.89679  -0.00102   0.00499  -0.00649  -0.00179   1.89500
   A14        1.88705   0.00005   0.00380  -0.00283   0.00162   1.88867
   A15        1.66080  -0.00009  -0.00345  -0.01985  -0.02323   1.63757
   A16        1.80554   0.00008   0.00667   0.00726   0.01252   1.81806
   A17        2.13379  -0.00012   0.00382   0.02471   0.02831   2.16210
   A18        2.16845   0.00005  -0.00047   0.01322   0.01272   2.18117
   A19        1.72212   0.00002  -0.00966  -0.03110  -0.04050   1.68161
   A20        1.82882  -0.00006   0.00379  -0.00651  -0.00260   1.82622
   A21        1.96225  -0.00010  -0.00577  -0.00801  -0.01318   1.94907
   A22        1.92402   0.00013   0.00718   0.01270   0.01960   1.94362
   A23        1.90748   0.00042   0.01239   0.02211   0.03326   1.94075
   A24        1.93156   0.00045   0.01263   0.02935   0.04063   1.97219
   A25        1.85897   0.00024   0.00612   0.00297   0.00637   1.86534
   A26        1.96835   0.00026   0.01387   0.00968   0.02319   1.99154
   A27        1.79285   0.00037   0.01186   0.01872   0.02883   1.82168
   A28        1.84875   0.00005   0.00164   0.00560   0.00577   1.85452
   A29        2.79163  -0.00003  -0.00271  -0.01344  -0.01727   2.77436
   A30        1.85331   0.00009   0.00196   0.00440   0.00585   1.85916
   A31        2.03766   0.00009  -0.00023   0.00817   0.00766   2.04533
   A32        1.78509   0.00052   0.02157   0.01034   0.03068   1.81577
   A33        1.53348  -0.00022  -0.01948  -0.03897  -0.05798   1.47549
   A34        2.16472   0.00001   0.00338   0.02452   0.02757   2.19228
   A35        1.85415  -0.00002   0.00178  -0.01526  -0.01327   1.84088
   A36        2.18162   0.00003   0.00592   0.01731   0.02365   2.20527
   A37        1.79236   0.00014   0.00396   0.00306   0.00553   1.79789
   A38        1.88182   0.00005   0.00329   0.00081   0.00354   1.88537
   A39        2.15802   0.00023   0.00342   0.03858   0.04135   2.19937
   A40        1.77790   0.00001   0.00384   0.01031   0.01323   1.79113
   A41        1.85860  -0.00015   0.00020   0.00343   0.00212   1.86072
   A42        2.68284   0.00033   0.00971  -0.00537   0.00333   2.68617
   A43        3.13796  -0.00001   0.01184  -0.00551   0.00664   3.14460
   A44        3.00489  -0.00008  -0.00446   0.00313  -0.00115   3.00374
   A45        2.99761  -0.00011  -0.01162   0.01448   0.00295   3.00056
   A46        2.88446  -0.00026  -0.00674  -0.01609  -0.02352   2.86094
   A47        3.09753  -0.00044  -0.00362  -0.00565  -0.00971   3.08782
   A48        3.02347  -0.00060  -0.00383  -0.01190  -0.01460   3.00887
   A49        3.12942   0.00008   0.00494   0.02320   0.02823   3.15765
   A50        2.86064  -0.00036  -0.00960   0.00098  -0.00944   2.85120
   A51        2.90668  -0.00022  -0.01135   0.01223   0.00130   2.90797
   A52        3.20686  -0.00025   0.00122   0.00425   0.00640   3.21325
   A53        2.93753  -0.00019  -0.00738   0.00778   0.00068   2.93821
   A54        2.90836   0.00003   0.00024  -0.01512  -0.01440   2.89397
   A55        3.25588   0.00031   0.01062   0.02969   0.04010   3.29598
   A56        3.20555  -0.00008  -0.00470  -0.02273  -0.02649   3.17906
   A57        3.24931   0.00035   0.00761   0.01965   0.02779   3.27710
   A58        3.17460  -0.00033  -0.00890  -0.02467  -0.03360   3.14100
   A59        3.21121   0.00028   0.00312   0.00715   0.01100   3.22222
   A60        3.07073   0.00001  -0.00198  -0.01427  -0.01585   3.05489
    D1       -0.69646  -0.00004   0.00287   0.01732   0.01968  -0.67678
    D2        1.70187  -0.00028  -0.03233   0.01079  -0.02157   1.68030
    D3        2.48646   0.00003   0.01060  -0.02071  -0.01043   2.47603
    D4       -1.39839  -0.00021  -0.02461  -0.02724  -0.05168  -1.45007
    D5       -0.12344   0.00015   0.01337   0.01753   0.03006  -0.09338
    D6        2.97972  -0.00005   0.00618   0.05196   0.05779   3.03751
    D7        1.73238  -0.00025  -0.07432   0.41374   0.33944   2.07181
    D8       -0.34395  -0.00005  -0.07335   0.40086   0.32772  -0.01624
    D9       -2.46642   0.00024  -0.07747   0.42842   0.35095  -2.11547
   D10       -1.37423  -0.00016  -0.06778   0.38198   0.31407  -1.06016
   D11        2.83262   0.00004  -0.06681   0.36910   0.30235   3.13497
   D12        0.71015   0.00034  -0.07093   0.39666   0.32559   1.03574
   D13        2.10024   0.00040   0.00476   0.02722   0.03382   2.13406
   D14        0.16361  -0.00027  -0.01788  -0.01467  -0.03242   0.13119
   D15       -0.44192   0.00059   0.02763   0.01403   0.04300  -0.39892
   D16       -2.37855  -0.00008   0.00499  -0.02786  -0.02324  -2.40179
   D17       -1.16025  -0.00008   0.01587  -0.09542  -0.07821  -1.23845
   D18        1.45678  -0.00024  -0.01445  -0.11133  -0.12595   1.33083
   D19       -0.66025  -0.00050  -0.00780   0.00365  -0.00594  -0.66619
   D20        1.39435   0.00029   0.01455   0.03899   0.05449   1.44884
   D21        1.14995  -0.00007   0.00427   0.01250   0.01622   1.16616
   D22       -0.88740   0.00010   0.00848   0.02370   0.03123  -0.85617
   D23       -0.81048  -0.00000   0.00164   0.02700   0.02883  -0.78165
   D24       -2.84782   0.00016   0.00585   0.03819   0.04384  -2.80399
   D25        2.95768  -0.00002   0.00932   0.01448   0.02416   2.98184
   D26        0.92033   0.00015   0.01353   0.02568   0.03917   0.95950
   D27        1.77003  -0.00003   0.00190   0.02381   0.02538   1.79541
   D28       -2.57591   0.00025   0.01134   0.04403   0.05548  -2.52042
   D29       -0.44748   0.00012  -0.00263   0.00849   0.00554  -0.44194
   D30        1.48976   0.00040   0.00681   0.02871   0.03565   1.52541
   D31       -2.17212   0.00011   0.00779   0.04186   0.04922  -2.12290
   D32       -0.23488   0.00039   0.01723   0.06208   0.07933  -0.15555
   D33        2.45077  -0.00005  -0.00782  -0.05691  -0.06475   2.38603
   D34        0.36984  -0.00032  -0.01406  -0.07126  -0.08582   0.28402
   D35       -1.69304   0.00004   0.00293  -0.04942  -0.04658  -1.73961
   D36        2.50921  -0.00022  -0.00331  -0.06378  -0.06765   2.44156
   D37        0.77318   0.00004  -0.00303  -0.03246  -0.03529   0.73789
   D38       -1.30776  -0.00022  -0.00927  -0.04681  -0.05636  -1.36412
   D39       -0.03775   0.00031  -0.00641   0.01878   0.01312  -0.02464
   D40       -2.09976  -0.00049  -0.02898  -0.03250  -0.06220  -2.16197
   D41        1.97783   0.00019  -0.00010   0.01674   0.01688   1.99470
   D42       -0.08418  -0.00061  -0.02267  -0.03453  -0.05845  -0.14263
   D43        2.73301  -0.00024  -0.00617  -0.11479  -0.12134   2.61167
   D44       -1.48997  -0.00031  -0.00349  -0.06897  -0.07217  -1.56215
   D45       -1.54690  -0.00017   0.00086  -0.10746  -0.10724  -1.65413
   D46        0.51331  -0.00024   0.00354  -0.06164  -0.05807   0.45524
   D47       -0.97559  -0.00013  -0.00437  -0.00797  -0.01280  -0.98838
   D48        1.30849  -0.00040  -0.01299  -0.00799  -0.02139   1.28710
   D49       -2.75247  -0.00016  -0.00260  -0.00000  -0.00374  -2.75621
   D50        1.04437   0.00046   0.01519   0.02611   0.04081   1.08519
   D51       -2.95474   0.00019   0.00657   0.02609   0.03222  -2.92252
   D52       -0.73252   0.00044   0.01696   0.03408   0.04987  -0.68265
   D53       -0.49979  -0.00020  -0.00366   0.00808   0.00407  -0.49572
   D54        1.56844   0.00027   0.01692   0.02958   0.04640   1.61484
   D55       -1.02962  -0.00015  -0.01091  -0.04042  -0.05167  -1.08129
   D56        2.96530   0.00002  -0.00116  -0.04814  -0.04955   2.91575
   D57        0.82327  -0.00021  -0.01321  -0.06470  -0.07799   0.74529
   D58       -0.72300  -0.00033  -0.01500   0.00302  -0.01186  -0.73486
   D59       -2.27399  -0.00009   0.00598   0.04289   0.04855  -2.22544
   D60        1.68155  -0.00022  -0.00432   0.01408   0.00957   1.69111
   D61        1.24218   0.00011  -0.00198   0.01794   0.01629   1.25847
   D62       -0.30880   0.00035   0.01900   0.05781   0.07670  -0.23211
   D63       -2.63645   0.00023   0.00870   0.02900   0.03771  -2.59874
   D64       -0.40673  -0.00007  -0.01191   0.09884   0.08776  -0.31897
   D65        1.87513   0.00012  -0.00572   0.15174   0.14598   2.02111
         Item               Value     Threshold  Converged?
 Maximum Force            0.003611     0.000015     NO 
 RMS     Force            0.000746     0.000010     NO 
 Maximum Displacement     0.610377     0.000060     NO 
 RMS     Displacement     0.118163     0.000040     NO 
 Predicted change in Energy=-8.746624D-04
 GradGradGradGradGradGradGradGradGradGradGradGradGradGradGradGradGradGrad

                          Input orientation:                          
 ---------------------------------------------------------------------
 Center     Atomic      Atomic             Coordinates (Angstroms)
 Number     Number       Type             X           Y           Z
 ---------------------------------------------------------------------
      1          6           0       -1.443909   -0.782634   -0.881867
      2          8           0       -0.341946   -1.289933   -0.710770
      3          8           0       -1.821890    0.402563   -0.579545
      4          1           0       -1.077468    0.944658   -0.046465
      5          6           0       -2.566320   -1.636481   -1.528528
      6          9           0       -3.597122   -1.767610   -0.676387
      7          9           0       -2.108784   -2.856067   -1.827695
      8          9           0       -3.013511   -1.060940   -2.652411
      9          8           0        3.664384   -0.055894    1.227597
     10          1           0        3.212142   -0.223658    0.356080
     11          1           0        4.346464   -0.722589    1.345291
     12          8           0        1.116989    0.038981    2.414329
     13          1           0        0.785607   -0.875095    2.326198
     14          1           0        2.062785   -0.020198    2.194512
     15          8           0       -0.159853    1.680463    0.716467
     16          1           0        0.306838    1.101229    1.372984
     17          1           0        0.530239    2.107826    0.174871
     18          8           0        2.275051   -0.161184   -1.007331
     19          1           0        1.386733   -0.541780   -0.896659
     20          1           0        2.145555    0.791969   -1.168683
     21          8           0        3.840796    2.660412    1.102900
     22          1           0        3.604375    3.036870    1.955352
     23          1           0        3.941560    1.695099    1.242646
     24          8           0        1.975625    2.616528   -0.799827
     25          1           0        1.994193    3.331430   -1.441475
     26          1           0        2.694961    2.778376   -0.140386
     27          8           0        0.379403   -2.561703    1.708777
     28          1           0       -0.304959   -3.140400    2.054972
     29          1           0        0.160756   -2.399703    0.777915
 ---------------------------------------------------------------------
                    Distance matrix (angstroms):
                    1          2          3          4          5
     1  C    0.000000
     2  O    1.225132   0.000000
     3  O    1.280218   2.252109   0.000000
     4  H    1.953385   2.444523   1.064053   0.000000
     5  C    1.551461   2.395133   2.369059   3.327983   0.000000
     6  F    2.376705   3.290216   2.805436   3.755244   1.343834
     7  F    2.373979   2.611898   3.501264   4.322257   1.336499
     8  F    2.382422   3.310538   2.803314   3.815972   1.339530
     9  O    5.574285   4.618529   5.794407   5.010938   6.994009
    10  H    4.850132   3.860914   5.158394   4.464052   6.240068
    11  H    6.204213   5.150773   6.558929   5.842579   7.541924
    12  O    4.254193   3.696045   4.210996   3.419269   5.649785
    13  H    3.907808   3.265982   4.107894   3.523078   5.164691
    14  H    4.726765   3.979399   4.792162   3.976695   6.156460
    15  O    3.204734   3.300518   2.464761   1.401959   4.672601
    16  H    3.420294   3.237377   2.971867   1.988882   4.916184
    17  H    3.656325   3.617988   3.001596   1.996665   5.148794
    18  O    3.772612   2.865432   4.157612   3.658624   5.087929
    19  H    2.840909   1.892782   3.359703   3.000769   4.150212
    20  H    3.930126   3.275922   4.029807   3.416221   5.313062
    21  O    6.612259   6.032409   6.324122   5.334245   8.151002
    22  H    6.937117   6.434508   6.542908   5.504932   8.488528
    23  H    6.297300   5.574467   6.181294   5.235992   7.818653
    24  O    4.822265   4.543072   4.401283   3.561471   6.264850
    25  H    5.390662   5.229577   4.887093   4.132534   6.744331
    26  H    5.510066   5.108746   5.122431   4.195540   7.007066
    27  O    3.633316   2.827004   4.343844   4.183051   4.473641
    28  H    3.934626   3.327900   4.668441   4.658380   4.496331
    29  H    2.818641   1.923663   3.691379   3.660266   3.652278
                    6          7          8          9         10
     6  F    0.000000
     7  F    2.173798   0.000000
     8  F    2.178223   2.172825   0.000000
     9  O    7.699649   7.106705   7.788380   0.000000
    10  H    7.058034   6.325402   6.964971   0.996097   0.000000
    11  H    8.263160   7.502653   8.382442   0.961023   1.585609
    12  O    5.919387   6.064791   6.628930   2.811860   2.948734
    13  H    5.387059   5.436596   6.265332   3.188319   3.192775
    14  H    6.582556   6.451534   7.095391   1.871181   2.177670
    15  O    5.063997   5.554385   5.196921   4.230955   3.889204
    16  H    5.260329   5.633806   5.648318   3.554320   3.351151
    17  H    5.725273   5.967826   5.531073   3.951301   3.558266
    18  O    6.096929   5.210893   5.611126   2.633674   1.655577
    19  H    5.137119   4.294345   4.765956   3.152181   2.236666
    20  H    6.306515   5.642860   5.678968   2.961060   2.119908
    21  O    8.837186   8.626554   8.656347   2.724884   3.044800
    22  H    9.048239   9.037607   9.045438   3.177801   3.652747
    23  H    8.514973   8.169870   8.434467   1.772859   2.235996
    24  O    7.091643   6.905665   6.468950   3.755556   3.306320
    25  H    7.605812   7.434293   6.770257   4.624657   4.165724
    26  H    7.780976   7.594072   7.323747   3.293061   3.086449
    27  O    4.704502   4.334093   5.725741   4.159533   3.914161
    28  H    4.492572   4.290656   5.815484   5.094547   4.874794
    29  H    4.078748   3.485439   4.861625   4.239229   3.771481
                   11         12         13         14         15
    11  H    0.000000
    12  O    3.486021   0.000000
    13  H    3.696640   0.976277   0.000000
    14  H    2.535690   0.972805   1.542522   0.000000
    15  O    5.145578   2.684684   3.164808   3.164961   0.000000
    16  H    4.432342   1.693846   2.245817   2.239610   0.992133
    17  H    4.893332   3.104765   3.686629   3.310004   0.975803
    18  O    3.184456   3.617863   3.720287   3.211967   3.505980
    19  H    3.717396   3.372341   3.295339   3.206934   3.151581
    20  H    3.668508   3.803014   4.103993   3.460859   3.107751
    21  O    3.429162   4.001359   4.830161   3.396853   4.137006
    22  H    3.880258   3.922383   4.835955   3.432108   4.188567
    23  H    2.453507   3.477609   4.211891   2.716264   4.135054
    24  O    4.622998   4.208540   4.835247   3.990737   2.781300
    25  H    5.452917   5.145574   5.775024   4.945555   3.467322
    26  H    4.146258   4.064585   4.803907   3.699109   3.176409
    27  O    4.387715   2.793814   1.841428   3.086902   4.389926
    28  H    5.290104   3.501362   2.528735   3.919355   5.005334
    29  H    4.544753   3.088594   2.260983   3.359539   4.093204
                   16         17         18         19         20
    16  H    0.000000
    17  H    1.580702   0.000000
    18  O    3.336683   3.096833   0.000000
    19  H    3.002820   2.983650   0.972733   0.000000
    20  H    3.152237   2.479085   0.975348   1.558427   0.000000
    21  O    3.872061   3.482294   3.855650   4.502743   3.394851
    22  H    3.867766   3.671995   4.557647   5.085139   4.114284
    23  H    3.685224   3.598277   3.359381   4.013402   3.139393
    24  O    3.130829   1.816027   2.801499   3.214199   1.869210
    25  H    3.967638   2.500589   3.530682   3.958230   2.558552
    26  H    3.287285   2.288022   3.093369   3.647855   2.303271
    27  O    3.679007   4.917328   4.090626   3.447187   4.758801
    28  H    4.339449   5.637038   4.990980   4.280978   5.644510
    29  H    3.554148   4.562673   3.559257   2.785515   4.232663
                   21         22         23         24         25
    21  O    0.000000
    22  H    0.961400   0.000000
    23  H    0.980568   1.556275   0.000000
    24  O    2.664800   3.228085   2.980878   0.000000
    25  H    3.214662   3.770661   3.697881   0.960803   0.000000
    26  H    1.694878   2.299124   2.154130   0.989193   1.577903
    27  O    6.294348   6.465700   5.570153   5.971189   6.874639
    28  H    7.193271   7.311052   6.486513   6.818589   7.706869
    29  H    6.265227   6.542262   5.592660   5.562876   6.413506
                   26         27         28         29
    26  H    0.000000
    27  O    6.107181   0.000000
    28  H    6.989351   0.960777   0.000000
    29  H    5.837634   0.969822   1.548030   0.000000
 Stoichiometry    C2H15F3O9
 Framework group  C1[X(C2H15F3O9)]
 Deg. of freedom    81
 Full point group                 C1      NOp   1
 Largest Abelian subgroup         C1      NOp   1
 Largest concise Abelian subgroup C1      NOp   1
                         Standard orientation:                         
 ---------------------------------------------------------------------
 Center     Atomic      Atomic             Coordinates (Angstroms)
 Number     Number       Type             X           Y           Z
 ---------------------------------------------------------------------
      1          6           0        1.749537   -0.322147    0.052062
      2          8           0        1.023013    0.401920   -0.617890
      3          8           0        1.409313   -1.154907    0.962950
      4          1           0        0.368600   -1.117863    1.181470
      5          6           0        3.282763   -0.257693   -0.176188
      6          9           0        3.902432    0.131440    0.950966
      7          9           0        3.572595    0.620219   -1.141330
      8          9           0        3.760981   -1.457093   -0.532682
      9          8           0       -3.485830    1.381986   -0.819438
     10          1           0       -2.744251    0.913073   -1.291022
     11          1           0       -3.776235    2.114302   -1.369840
     12          8           0       -1.839361    1.478264    1.457936
     13          1           0       -1.114827    2.077654    1.195449
     14          1           0       -2.513802    1.590113    0.765859
     15          8           0       -0.981103   -1.063615    1.556770
     16          1           0       -1.316481   -0.129887    1.555716
     17          1           0       -1.562848   -1.574235    0.962606
     18          8           0       -1.546203   -0.122916   -1.773042
     19          1           0       -0.678649    0.059068   -1.372491
     20          1           0       -1.826941   -0.992824   -1.432823
     21          8           0       -4.845921   -0.790041    0.106544
     22          1           0       -5.112854   -0.637219    1.017413
     23          1           0       -4.528726    0.070949   -0.239283
     24          8           0       -2.656124   -2.246840   -0.322037
     25          1           0       -2.786549   -3.179260   -0.513672
     26          1           0       -3.542734   -1.842308   -0.152398
     27          8           0        0.206608    2.960375    0.265142
     28          1           0        0.919395    3.477181    0.649769
     29          1           0        0.623903    2.245408   -0.240072
 ---------------------------------------------------------------------
 Rotational constants (GHZ):           0.7675557           0.2375264           0.2157069
 Standard basis: 6-31++G(d,p) (6D, 7F)
 There are   356 symmetry adapted cartesian basis functions of A   symmetry.
 There are   356 symmetry adapted basis functions of A   symmetry.
   356 basis functions,   568 primitive gaussians,   356 cartesian basis functions
    63 alpha electrons       63 beta electrons
       nuclear repulsion energy      1134.5572114216 Hartrees.
 NAtoms=   29 NActive=   29 NUniq=   29 SFac= 1.00D+00 NAtFMM=   60 NAOKFM=F Big=F
 Integral buffers will be    131072 words long.
 Raffenetti 2 integral format.
 Two-electron integral symmetry is turned on.
 Nuclear repulsion after empirical dispersion term =     1134.5404817154 Hartrees.
 One-electron integrals computed using PRISM.
 NBasis=   356 RedAO= T EigKep=  3.28D-05  NBF=   356
 NBsUse=   356 1.00D-06 EigRej= -1.00D+00 NBFU=   356
 Initial guess from the checkpoint file:  "/local_scratch/slurm.6305354/Gau-3743153.chk"
 B after Tr=    -0.000000    0.000000   -0.000000
         Rot=    0.999875   -0.015779   -0.000235   -0.000643 Ang=  -1.81 deg.
 ExpMin= 3.60D-02 ExpMax= 7.00D+03 ExpMxC= 1.05D+03 IAcc=3 IRadAn=         5 AccDes= 0.00D+00
 Harris functional with IExCor= 4639 and IRadAn=       5 diagonalized for initial guess.
 HarFok:  IExCor= 4639 AccDes= 0.00D+00 IRadAn=         5 IDoV= 1 UseB2=F ITyADJ=14
 ICtDFT=  3500011 ScaDFX=  1.000000  1.000000  1.000000  1.000000
 FoFCou: FMM=F IPFlag=           0 FMFlag=      100000 FMFlg1=           0
         NFxFlg=           0 DoJE=T BraDBF=F KetDBF=T FulRan=T
         wScrn=  0.000000 ICntrl=       500 IOpCl=  0 I1Cent=   200000004 NGrid=           0
         NMat0=    1 NMatS0=      1 NMatT0=    0 NMatD0=    1 NMtDS0=    0 NMtDT0=    0
 Petite list used in FoFCou.
 Requested convergence on RMS density matrix=1.00D-10 within 128 cycles.
 Requested convergence on MAX density matrix=1.00D-08.
 Requested convergence on             energy=1.00D-08.
 No special actions if energy rises.
 SCF Done:  E(RwB97XD) =  -1061.67787341     A.U. after   18 cycles
            NFock= 18  Conv=0.44D-10     -V/T= 2.0084
 Calling FoFJK, ICntrl=      2127 FMM=F ISym2X=0 I1Cent= 0 IOpClX= 0 NMat=1 NMatS=1 NMatT=0.
 ***** Axes restored to original set *****
 -------------------------------------------------------------------
 Center     Atomic                   Forces (Hartrees/Bohr)
 Number     Number              X              Y              Z
 -------------------------------------------------------------------
      1        6           0.003101148   -0.004252724   -0.000542354
      2        8          -0.000258351    0.001096408    0.000224188
      3        8          -0.002816833   -0.000068672   -0.001377463
      4        1           0.001132717    0.002505297    0.001954491
      5        6           0.000612706    0.000233846    0.000801123
      6        9           0.001343643   -0.000444752   -0.002186674
      7        9          -0.003116279    0.002513867    0.000248493
      8        9          -0.000159063   -0.001120712    0.001201918
      9        8           0.000999955   -0.000661843   -0.000075841
     10        1           0.000164335   -0.000122475    0.000070795
     11        1          -0.000773348    0.000633579   -0.000384248
     12        8          -0.000104480   -0.000574094   -0.000453276
     13        1           0.000283152    0.001065645    0.000190509
     14        1          -0.000782789   -0.000256121    0.000409028
     15        8          -0.000154942   -0.001290956   -0.001764427
     16        1           0.000411934   -0.000546073    0.001214791
     17        1          -0.000187793    0.000870091    0.000041472
     18        8          -0.001205055    0.001579723    0.000218389
     19        1           0.001578274    0.000776795   -0.000203016
     20        1          -0.000122845   -0.002426093   -0.000055649
     21        8          -0.000440963    0.000258105    0.000730519
     22        1           0.000247138   -0.000237587   -0.000595077
     23        1           0.000134461    0.000062442    0.000033827
     24        8           0.000078588    0.000967938   -0.000378624
     25        1          -0.000031305   -0.000669832    0.000486622
     26        1           0.000106982   -0.000005082   -0.000009766
     27        8          -0.000347855   -0.000189912   -0.000639127
     28        1           0.000700118    0.000276988   -0.000122798
     29        1          -0.000393248    0.000026204    0.000962178
 -------------------------------------------------------------------
 Cartesian Forces:  Max     0.004252724 RMS     0.001116068

 GradGradGradGradGradGradGradGradGradGradGradGradGradGradGradGradGradGrad
 Berny optimization.
 Using GEDIIS/GDIIS optimizer.
 FormGI is forming the generalized inverse of G from B-inverse, IUseBI=4.
 Internal  Forces:  Max     0.004112088 RMS     0.000783811
 Search for a local minimum.
 Step number   5 out of a maximum of  174
 All quantities printed in internal units (Hartrees-Bohrs-Radians)
 Mixed Optimization -- En-DIIS/RFO-DIIS
 Swapping is turned off.
 Update second derivatives using D2CorX and points    4    5
 DE= -5.84D-04 DEPred=-8.75D-04 R= 6.67D-01
 TightC=F SS=  1.41D+00  RLast= 9.32D-01 DXNew= 1.4270D+00 2.7949D+00
 Trust test= 6.67D-01 RLast= 9.32D-01 DXMaxT set to 1.43D+00
 ITU=  1  1  0  1  0
     Eigenvalues ---   -0.00065   0.00035   0.00049   0.00100   0.00151
     Eigenvalues ---    0.00173   0.00208   0.00270   0.00281   0.00378
     Eigenvalues ---    0.00426   0.00511   0.00605   0.00658   0.00712
     Eigenvalues ---    0.00781   0.00836   0.00907   0.00995   0.01079
     Eigenvalues ---    0.01234   0.01277   0.01325   0.01374   0.01426
     Eigenvalues ---    0.01601   0.01659   0.01834   0.01870   0.01916
     Eigenvalues ---    0.02104   0.02166   0.02249   0.02287   0.02411
     Eigenvalues ---    0.02620   0.02681   0.02807   0.02904   0.02911
     Eigenvalues ---    0.03018   0.03170   0.03173   0.03943   0.04049
     Eigenvalues ---    0.04431   0.04557   0.05370   0.05569   0.05703
     Eigenvalues ---    0.06185   0.06374   0.07021   0.12053   0.14106
     Eigenvalues ---    0.18814   0.22652   0.23876   0.23938   0.25829
     Eigenvalues ---    0.26186   0.34719   0.35598   0.37674   0.40921
     Eigenvalues ---    0.42164   0.42552   0.44819   0.45151   0.48459
     Eigenvalues ---    0.48991   0.51033   0.52937   0.54169   0.57188
     Eigenvalues ---    0.58333   0.58835   0.59017   0.59469   0.65847
     Eigenvalues ---    0.83857
 Use linear search instead of GDIIS.
 RFO step:  Lambda=-9.12332509D-04 EMin=-6.46972631D-04
 Quartic linear search produced a step of  0.02338.
 Iteration  1 RMS(Cart)=  0.09201723 RMS(Int)=  0.02920739
 Iteration  2 RMS(Cart)=  0.04757836 RMS(Int)=  0.00331429
 Iteration  3 RMS(Cart)=  0.00323236 RMS(Int)=  0.00120115
 Iteration  4 RMS(Cart)=  0.00001102 RMS(Int)=  0.00120113
 Iteration  5 RMS(Cart)=  0.00000000 RMS(Int)=  0.00120113
 Variable       Old X    -DE/DX   Delta X   Delta X   Delta X     New X
                                 (Linear)    (Quad)   (Total)
    R1        2.31516  -0.00056  -0.00002  -0.00254  -0.00237   2.31279
    R2        2.41926   0.00178  -0.00006   0.00470   0.00460   2.42386
    R3        2.93184   0.00028   0.00000  -0.00099  -0.00099   2.93085
    R4        3.57684   0.00055   0.00153   0.09347   0.09549   3.67233
    R5        3.63520   0.00014   0.00085   0.02989   0.03104   3.66624
    R6        2.01077   0.00202  -0.00014   0.01064   0.01025   2.02101
    R7        2.64932  -0.00106  -0.00007  -0.02533  -0.02564   2.62368
    R8        2.53948  -0.00237  -0.00025   0.00364   0.00339   2.54287
    R9        2.52562  -0.00342   0.00015  -0.01059  -0.01044   2.51518
   R10        2.53134  -0.00144   0.00005  -0.01275  -0.01270   2.51864
   R11        1.88235  -0.00021  -0.00004  -0.00340  -0.00350   1.87885
   R12        1.81607  -0.00104  -0.00001  -0.00264  -0.00264   1.81343
   R13        3.53602   0.00039   0.00141   0.06289   0.06385   3.59987
   R14        3.35022  -0.00000   0.00046   0.01793   0.01785   3.36807
   R15        3.12859  -0.00003   0.00034   0.02006   0.02042   3.14901
   R16        1.84490  -0.00103  -0.00003  -0.00305  -0.00297   1.84193
   R17        1.83834  -0.00048  -0.00003  -0.00322  -0.00375   1.83458
   R18        3.20091  -0.00040   0.00041  -0.00025  -0.00011   3.20079
   R19        3.47979   0.00011   0.00098   0.01724   0.01864   3.49843
   R20        1.87486   0.00091  -0.00006   0.00179   0.00138   1.87624
   R21        1.84400   0.00003  -0.00005  -0.00224  -0.00242   1.84158
   R22        3.43179  -0.00013   0.00115   0.03523   0.03614   3.46794
   R23        1.83820  -0.00122  -0.00004  -0.00560  -0.00514   1.83306
   R24        1.84314  -0.00166  -0.00004  -0.00856  -0.00854   1.83460
   R25        3.53229   0.00076   0.00121   0.06223   0.06342   3.59571
   R26        1.81678  -0.00068  -0.00000  -0.00183  -0.00183   1.81495
   R27        1.85300  -0.00007  -0.00005  -0.00296  -0.00346   1.84954
   R28        3.20286   0.00002   0.00027   0.01796   0.01859   3.22145
   R29        1.81565  -0.00082  -0.00001  -0.00215  -0.00215   1.81350
   R30        1.86930   0.00010  -0.00006  -0.00228  -0.00185   1.86745
   R31        1.81560  -0.00071  -0.00001  -0.00183  -0.00184   1.81376
   R32        1.83270  -0.00054  -0.00003  -0.00292  -0.00244   1.83026
    A1        2.23436  -0.00011  -0.00004   0.00485   0.00555   2.23991
    A2        2.07264   0.00411  -0.00059   0.00917   0.00805   2.08069
    A3        1.97614  -0.00400   0.00064  -0.01427  -0.01418   1.96196
    A4        2.27064  -0.00005  -0.00094  -0.08005  -0.08307   2.18757
    A5        2.19200   0.00002   0.00050   0.00742   0.00025   2.19225
    A6        1.63621  -0.00011  -0.00006  -0.03157  -0.03773   1.59848
    A7        1.96427   0.00032  -0.00034   0.01878   0.01911   1.98338
    A8        1.92232   0.00098   0.00064  -0.02397  -0.02325   1.89907
    A9        1.92606   0.00334  -0.00045   0.01221   0.01162   1.93768
   A10        1.93346   0.00051  -0.00027   0.02153   0.02116   1.95462
   A11        1.89177  -0.00211   0.00012  -0.00492  -0.00478   1.88699
   A12        1.89429  -0.00125   0.00002  -0.00438  -0.00425   1.89003
   A13        1.89500  -0.00163  -0.00004  -0.00097  -0.00129   1.89371
   A14        1.88867  -0.00004   0.00004  -0.00348  -0.00290   1.88576
   A15        1.63757   0.00002  -0.00054  -0.01386  -0.01442   1.62314
   A16        1.81806   0.00001   0.00029   0.01509   0.01375   1.83182
   A17        2.16210  -0.00005   0.00066   0.04463   0.04540   2.20750
   A18        2.18117  -0.00000   0.00030   0.01832   0.01905   2.20022
   A19        1.68161   0.00007  -0.00095  -0.06850  -0.06947   1.61214
   A20        1.82622  -0.00010  -0.00006  -0.00430  -0.00422   1.82200
   A21        1.94907   0.00005  -0.00031  -0.03702  -0.03662   1.91245
   A22        1.94362   0.00002   0.00046   0.03049   0.03037   1.97398
   A23        1.94075   0.00019   0.00078   0.05477   0.05413   1.99488
   A24        1.97219   0.00006   0.00095   0.04190   0.04177   2.01396
   A25        1.86534   0.00026   0.00015   0.00584   0.00280   1.86814
   A26        1.99154   0.00006   0.00054   0.03644   0.03668   2.02822
   A27        1.82168   0.00011   0.00067   0.02569   0.02458   1.84626
   A28        1.85452   0.00011   0.00014   0.00921   0.00781   1.86233
   A29        2.77436  -0.00009  -0.00040  -0.02482  -0.02653   2.74783
   A30        1.85916   0.00006   0.00014   0.00546   0.00531   1.86447
   A31        2.04533   0.00015   0.00018   0.02273   0.02320   2.06853
   A32        1.81577  -0.00008   0.00072   0.01900   0.01831   1.83408
   A33        1.47549   0.00026  -0.00136  -0.04872  -0.05091   1.42459
   A34        2.19228  -0.00012   0.00064   0.02529   0.02635   2.21863
   A35        1.84088  -0.00004  -0.00031  -0.01456  -0.01469   1.82619
   A36        2.20527  -0.00006   0.00055   0.01838   0.01985   2.22512
   A37        1.79789   0.00002   0.00013   0.00869   0.00805   1.80594
   A38        1.88537  -0.00002   0.00008   0.00153   0.00112   1.88649
   A39        2.19937  -0.00001   0.00097   0.02309   0.02217   2.22154
   A40        1.79113   0.00019   0.00031   0.03054   0.03069   1.82182
   A41        1.86072  -0.00009   0.00005   0.00471   0.00386   1.86458
   A42        2.68617   0.00022   0.00008   0.08604   0.08657   2.77274
   A43        3.14460  -0.00059   0.00016   0.02222   0.02165   3.16624
   A44        3.00374   0.00007  -0.00003   0.00436   0.00472   3.00846
   A45        3.00056   0.00017   0.00007  -0.03964  -0.04064   2.95992
   A46        2.86094   0.00002  -0.00055  -0.01809  -0.02024   2.84071
   A47        3.08782  -0.00020  -0.00023  -0.00836  -0.00878   3.07904
   A48        3.00887  -0.00049  -0.00034  -0.03682  -0.03638   2.97249
   A49        3.15765   0.00011   0.00066   0.03801   0.03873   3.19639
   A50        2.85120  -0.00009  -0.00022  -0.00806  -0.00979   2.84141
   A51        2.90797   0.00009   0.00003   0.01022   0.01065   2.91862
   A52        3.21325  -0.00068   0.00015  -0.01292  -0.01180   3.20145
   A53        2.93821   0.00015   0.00002   0.00984   0.01102   2.94923
   A54        2.89397  -0.00029  -0.00034  -0.02533  -0.02495   2.86902
   A55        3.29598   0.00011   0.00094   0.04774   0.04904   3.34502
   A56        3.17906   0.00028  -0.00062  -0.02174  -0.02141   3.15765
   A57        3.27710   0.00018   0.00065   0.03914   0.04129   3.31839
   A58        3.14100  -0.00035  -0.00079  -0.03204  -0.03362   3.10738
   A59        3.22222   0.00023   0.00026   0.01093   0.01250   3.23472
   A60        3.05489   0.00001  -0.00037  -0.01624  -0.01634   3.03854
    D1       -0.67678   0.00010   0.00046   0.02368   0.02256  -0.65421
    D2        1.68030  -0.00019  -0.00050  -0.18247  -0.18197   1.49833
    D3        2.47603   0.00008  -0.00024   0.05416   0.05250   2.52853
    D4       -1.45007  -0.00021  -0.00121  -0.15199  -0.15203  -1.60211
    D5       -0.09338  -0.00017   0.00070   0.03974   0.03984  -0.05354
    D6        3.03751  -0.00011   0.00135   0.01078   0.01169   3.04920
    D7        2.07181   0.00024   0.00794  -0.36476  -0.35671   1.71510
    D8       -0.01624   0.00013   0.00766  -0.35116  -0.34330  -0.35954
    D9       -2.11547  -0.00035   0.00821  -0.37198  -0.36385  -2.47932
   D10       -1.06016   0.00021   0.00734  -0.33872  -0.33142  -1.39158
   D11        3.13497   0.00009   0.00707  -0.32512  -0.31801   2.81696
   D12        1.03574  -0.00039   0.00761  -0.34594  -0.33855   0.69718
   D13        2.13406   0.00034   0.00079   0.00965   0.01436   2.14842
   D14        0.13119  -0.00002  -0.00076  -0.06782  -0.06676   0.06443
   D15       -0.39892   0.00049   0.00101   0.13812   0.13884  -0.26009
   D16       -2.40179   0.00013  -0.00054   0.06065   0.05771  -2.34408
   D17       -1.23845   0.00005  -0.00183   0.05870   0.05960  -1.17885
   D18        1.33083  -0.00016  -0.00295  -0.11643  -0.11834   1.21249
   D19       -0.66619  -0.00017  -0.00014  -0.02055  -0.02170  -0.68788
   D20        1.44884   0.00010   0.00127   0.05934   0.06178   1.51062
   D21        1.16616   0.00003   0.00038   0.02958   0.02863   1.19479
   D22       -0.85617   0.00001   0.00073   0.06702   0.06624  -0.78993
   D23       -0.78165   0.00007   0.00067   0.03689   0.03728  -0.74437
   D24       -2.80399   0.00005   0.00103   0.07433   0.07490  -2.72909
   D25        2.98184   0.00004   0.00056   0.04338   0.04357   3.02541
   D26        0.95950   0.00003   0.00092   0.08082   0.08119   1.04069
   D27        1.79541  -0.00014   0.00059   0.01328   0.01343   1.80884
   D28       -2.52042   0.00011   0.00130   0.05492   0.05606  -2.46437
   D29       -0.44194  -0.00006   0.00013  -0.02914  -0.02945  -0.47139
   D30        1.52541   0.00019   0.00083   0.01250   0.01319   1.53859
   D31       -2.12290  -0.00014   0.00115   0.04129   0.04227  -2.08063
   D32       -0.15555   0.00011   0.00185   0.08293   0.08490  -0.07065
   D33        2.38603   0.00006  -0.00151  -0.06464  -0.06622   2.31981
   D34        0.28402  -0.00007  -0.00201  -0.09853  -0.10054   0.18348
   D35       -1.73961  -0.00007  -0.00109  -0.04764  -0.04929  -1.78891
   D36        2.44156  -0.00020  -0.00158  -0.08154  -0.08362   2.35794
   D37        0.73789   0.00002  -0.00083  -0.04052  -0.04111   0.69678
   D38       -1.36412  -0.00011  -0.00132  -0.07442  -0.07543  -1.43955
   D39       -0.02464   0.00023   0.00031  -0.02597  -0.02413  -0.04877
   D40       -2.16197   0.00000  -0.00145  -0.11798  -0.11997  -2.28194
   D41        1.99470   0.00006   0.00039  -0.03333  -0.03267   1.96203
   D42       -0.14263  -0.00017  -0.00137  -0.12534  -0.12851  -0.27114
   D43        2.61167  -0.00017  -0.00284  -0.08798  -0.09114   2.52053
   D44       -1.56215   0.00000  -0.00169  -0.03629  -0.03724  -1.59939
   D45       -1.65413  -0.00022  -0.00251  -0.07681  -0.07887  -1.73301
   D46        0.45524  -0.00006  -0.00136  -0.02513  -0.02498   0.43026
   D47       -0.98838  -0.00019  -0.00030   0.00118   0.00161  -0.98677
   D48        1.28710  -0.00019  -0.00050  -0.01315  -0.01357   1.27353
   D49       -2.75621  -0.00022  -0.00009   0.00498   0.00460  -2.75161
   D50        1.08519   0.00006   0.00095   0.07468   0.07527   1.16045
   D51       -2.92252   0.00006   0.00075   0.06035   0.06009  -2.86243
   D52       -0.68265   0.00002   0.00117   0.07849   0.07826  -0.60439
   D53       -0.49572  -0.00001   0.00010   0.02602   0.02631  -0.46941
   D54        1.61484   0.00017   0.00108   0.08475   0.08574   1.70057
   D55       -1.08129  -0.00005  -0.00121  -0.07557  -0.07654  -1.15782
   D56        2.91575  -0.00009  -0.00116  -0.07551  -0.07642   2.83934
   D57        0.74529  -0.00004  -0.00182  -0.10127  -0.10301   0.64227
   D58       -0.73486   0.00015  -0.00028   0.00482   0.00393  -0.73093
   D59       -2.22544  -0.00013   0.00114   0.05409   0.05573  -2.16971
   D60        1.69111  -0.00006   0.00022   0.01877   0.01879   1.70990
   D61        1.25847   0.00025   0.00038   0.03329   0.03333   1.29180
   D62       -0.23211  -0.00003   0.00179   0.08256   0.08513  -0.14698
   D63       -2.59874   0.00004   0.00088   0.04724   0.04819  -2.55055
   D64       -0.31897   0.00006   0.00205   0.02187   0.02637  -0.29260
   D65        2.02111   0.00011   0.00341   0.07180   0.07680   2.09791
         Item               Value     Threshold  Converged?
 Maximum Force            0.004112     0.000015     NO 
 RMS     Force            0.000784     0.000010     NO 
 Maximum Displacement     0.840780     0.000060     NO 
 RMS     Displacement     0.125910     0.000040     NO 
 Predicted change in Energy=-9.522514D-04
 GradGradGradGradGradGradGradGradGradGradGradGradGradGradGradGradGradGrad

                          Input orientation:                          
 ---------------------------------------------------------------------
 Center     Atomic      Atomic             Coordinates (Angstroms)
 Number     Number       Type             X           Y           Z
 ---------------------------------------------------------------------
      1          6           0       -1.458893   -0.845329   -0.939718
      2          8           0       -0.387335   -1.403778   -0.745358
      3          8           0       -1.802413    0.349284   -0.623348
      4          1           0       -1.049833    0.882854   -0.082328
      5          6           0       -2.614822   -1.636196   -1.605878
      6          9           0       -3.445582   -2.081618   -0.645589
      7          9           0       -2.150033   -2.690203   -2.272617
      8          9           0       -3.317101   -0.878904   -2.448310
      9          8           0        3.722710   -0.068351    1.218423
     10          1           0        3.233460   -0.233825    0.368849
     11          1           0        4.417212   -0.726195    1.294504
     12          8           0        1.176101    0.114430    2.449582
     13          1           0        0.817135   -0.790938    2.410785
     14          1           0        2.118951    0.009235    2.243527
     15          8           0       -0.131171    1.621022    0.651702
     16          1           0        0.358607    1.097138    1.338319
     17          1           0        0.536767    2.098093    0.126389
     18          8           0        2.244530   -0.178262   -0.971211
     19          1           0        1.358592   -0.558992   -0.865910
     20          1           0        2.121497    0.764061   -1.169703
     21          8           0        3.801447    2.659881    1.160359
     22          1           0        3.540648    3.018265    2.012399
     23          1           0        3.939810    1.699338    1.287378
     24          8           0        2.011479    2.632346   -0.826284
     25          1           0        2.060859    3.347401   -1.464414
     26          1           0        2.709325    2.782299   -0.142847
     27          8           0        0.357268   -2.478350    1.803793
     28          1           0       -0.299845   -3.070928    2.175648
     29          1           0        0.119325   -2.343244    0.874718
 ---------------------------------------------------------------------
                    Distance matrix (angstroms):
                    1          2          3          4          5
     1  C    0.000000
     2  O    1.223878   0.000000
     3  O    1.282652   2.256227   0.000000
     4  H    1.972071   2.471275   1.069475   0.000000
     5  C    1.550939   2.399210   2.359556   3.334068   0.000000
     6  F    2.358359   3.134054   2.934244   3.852918   1.345629
     7  F    2.378624   2.663552   3.475544   4.332960   1.330977
     8  F    2.393723   3.429149   2.670807   3.720506   1.332809
     9  O    5.666593   4.746817   5.838966   5.037252   7.113306
    10  H    4.909630   3.964897   5.165703   4.449397   6.329976
    11  H    6.287651   5.263443   6.596859   5.862873   7.660928
    12  O    4.399055   3.867419   4.285977   3.457719   5.820871
    13  H    4.050819   3.433302   4.167505   3.535924   5.350361
    14  H    4.864597   4.148676   4.869466   4.026661   6.319333
    15  O    3.221545   3.341678   2.456851   1.388391   4.677035
    16  H    3.502275   3.339568   3.012877   2.011928   4.998068
    17  H    3.712543   3.725185   3.015328   2.009394   5.184417
    18  O    3.763152   2.911977   4.095981   3.573360   5.112893
    19  H    2.832960   1.943311   3.297841   2.914349   4.182815
    20  H    3.932203   3.342728   3.983418   3.354673   5.327682
    21  O    6.660930   6.139297   6.318521   5.313850   8.202246
    22  H    6.974078   6.526004   6.528316   5.479084   8.523247
    23  H    6.370344   5.699608   6.200536   5.238251   7.903158
    24  O    4.914323   4.695866   4.449644   3.603584   6.342782
    25  H    5.499359   5.392995   4.961952   4.202447   6.835075
    26  H    5.582896   5.241714   5.148419   4.212222   7.071782
    27  O    3.673153   2.864841   4.307058   4.103057   4.600912
    28  H    4.000274   3.364420   4.667969   4.614470   4.660205
    29  H    2.833144   1.940090   3.631389   3.562383   3.758834
                    6          7          8          9         10
     6  F    0.000000
     7  F    2.167035   0.000000
     8  F    2.170906   2.161878   0.000000
     9  O    7.675428   7.317826   7.978776   0.000000
    10  H    7.003786   6.480211   7.159774   0.994245   0.000000
    11  H    8.211252   7.727250   8.593694   0.959625   1.581308
    12  O    5.980189   6.420926   6.720485   2.834498   2.946771
    13  H    5.401669   5.860507   6.380473   3.222767   3.212243
    14  H    6.609288   6.775452   7.235522   1.904967   2.194453
    15  O    5.135935   5.586958   5.099985   4.245886   3.852428
    16  H    5.339684   5.803109   5.635079   3.562293   3.313022
    17  H    5.824520   5.991819   5.508528   4.004528   3.573343
    18  O    6.008841   5.226441   5.796935   2.644162   1.666383
    19  H    5.044504   4.339509   4.946558   3.189706   2.268368
    20  H    6.274150   5.603064   5.823445   2.993316   2.144617
    21  O    8.846620   8.707975   8.730361   2.729985   3.053298
    22  H    9.048818   9.128625   9.061708   3.192294   3.656734
    23  H    8.519155   8.308298   8.559524   1.782305   2.253829
    24  O    7.213434   6.909384   6.584345   3.795116   3.337142
    25  H    7.775964   7.405232   6.910294   4.650454   4.190588
    26  H    7.860872   7.622175   7.418718   3.317561   3.103797
    27  O    4.540763   4.790465   5.842910   4.180545   3.920388
    28  H    4.339789   4.832723   5.940521   5.110058   4.878311
    29  H    3.884372   3.895650   4.999583   4.275237   3.795179
                   11         12         13         14         15
    11  H    0.000000
    12  O    3.541985   0.000000
    13  H    3.769726   0.974707   0.000000
    14  H    2.592972   0.970820   1.537198   0.000000
    15  O    5.158528   2.685359   3.132284   3.192932   0.000000
    16  H    4.449577   1.693788   2.219293   2.258705   0.992864
    17  H    4.939529   3.121039   3.693719   3.368813   0.974521
    18  O    3.186573   3.595696   3.721656   3.222649   3.393409
    19  H    3.748400   3.388109   3.329219   3.251096   3.045488
    20  H    3.682864   3.796711   4.115735   3.495699   3.020995
    21  O    3.444223   3.877351   4.730521   3.321139   4.099200
    22  H    3.912124   3.770207   4.699602   3.336001   4.157648
    23  H    2.472079   3.391273   4.149050   2.661991   4.121056
    24  O    4.643823   4.215335   4.860447   4.039307   2.792520
    25  H    5.455109   5.153083   5.804297   4.989544   3.501903
    26  H    4.158412   4.023554   4.782200   3.705834   3.169903
    27  O    4.451132   2.794645   1.851291   3.079769   4.286110
    28  H    5.340862   3.521358   2.549762   3.916961   4.936118
    29  H    4.611171   3.104373   2.292617   3.377321   3.978428
                   16         17         18         19         20
    16  H    0.000000
    17  H    1.581905   0.000000
    18  O    3.243035   3.050077   0.000000
    19  H    2.932807   2.952990   0.970015   0.000000
    20  H    3.083650   2.443536   0.970829   1.557171   0.000000
    21  O    3.785100   3.470278   3.875904   4.520447   3.441737
    22  H    3.777631   3.664293   4.560661   5.083580   4.149843
    23  H    3.631839   3.617679   3.391250   4.049616   3.196600
    24  O    3.126397   1.835154   2.823975   3.257678   1.902769
    25  H    3.977016   2.532644   3.564728   4.013887   2.600803
    26  H    3.249538   2.293607   3.109203   3.675802   2.339500
    27  O    3.605660   4.877472   4.068515   3.437136   4.739981
    28  H    4.302029   5.623002   4.974342   4.279172   5.635726
    29  H    3.479713   4.523242   3.551210   2.783725   4.224180
                   21         22         23         24         25
    21  O    0.000000
    22  H    0.960431   0.000000
    23  H    0.978734   1.557098   0.000000
    24  O    2.674227   3.247370   3.009407   0.000000
    25  H    3.223626   3.792932   3.717382   0.959662   0.000000
    26  H    1.704717   2.322038   2.175417   0.988211   1.576829
    27  O    6.219148   6.355329   5.527601   5.981048   6.893677
    28  H    7.119942   7.200993   6.443534   6.846981   7.747124
    29  H    6.218590   6.461079   5.577531   5.588394   6.451708
                   26         27         28         29
    26  H    0.000000
    27  O    6.082435   0.000000
    28  H    6.977878   0.959803   0.000000
    29  H    5.832214   0.968530   1.548434   0.000000
 Stoichiometry    C2H15F3O9
 Framework group  C1[X(C2H15F3O9)]
 Deg. of freedom    81
 Full point group                 C1      NOp   1
 Largest Abelian subgroup         C1      NOp   1
 Largest concise Abelian subgroup C1      NOp   1
                         Standard orientation:                         
 ---------------------------------------------------------------------
 Center     Atomic      Atomic             Coordinates (Angstroms)
 Number     Number       Type             X           Y           Z
 ---------------------------------------------------------------------
      1          6           0        1.797569   -0.274686    0.023648
      2          8           0        1.105630    0.461445   -0.667156
      3          8           0        1.425224   -1.070654    0.957988
      4          1           0        0.376847   -1.028203    1.165062
      5          6           0        3.337049   -0.262393   -0.164128
      6          9           0        3.883374    0.522029    0.782935
      7          9           0        3.668945    0.233089   -1.354020
      8          9           0        3.863266   -1.481782   -0.052031
      9          8           0       -3.555364    1.320139   -0.931820
     10          1           0       -2.781807    0.850192   -1.343258
     11          1           0       -3.851888    1.996988   -1.544053
     12          8           0       -1.984133    1.484922    1.421573
     13          1           0       -1.265145    2.103196    1.196077
     14          1           0       -2.636324    1.604271    0.712423
     15          8           0       -0.968147   -0.999309    1.508265
     16          1           0       -1.371793   -0.092215    1.502764
     17          1           0       -1.547909   -1.573042    0.974977
     18          8           0       -1.527598   -0.174480   -1.735481
     19          1           0       -0.665910    0.032592   -1.341091
     20          1           0       -1.785482   -1.048107   -1.399654
     21          8           0       -4.839223   -0.821576    0.171620
     22          1           0       -5.087017   -0.629190    1.079372
     23          1           0       -4.560572    0.025582   -0.231613
     24          8           0       -2.664660   -2.311010   -0.280435
     25          1           0       -2.806439   -3.244480   -0.452146
     26          1           0       -3.543793   -1.893659   -0.108667
     27          8           0        0.090927    2.967864    0.279182
     28          1           0        0.768078    3.540324    0.646574
     29          1           0        0.549935    2.259477   -0.195739
 ---------------------------------------------------------------------
 Rotational constants (GHZ):           0.7707701           0.2322708           0.2111192
 Standard basis: 6-31++G(d,p) (6D, 7F)
 There are   356 symmetry adapted cartesian basis functions of A   symmetry.
 There are   356 symmetry adapted basis functions of A   symmetry.
   356 basis functions,   568 primitive gaussians,   356 cartesian basis functions
    63 alpha electrons       63 beta electrons
       nuclear repulsion energy      1129.9314919883 Hartrees.
 NAtoms=   29 NActive=   29 NUniq=   29 SFac= 1.00D+00 NAtFMM=   60 NAOKFM=F Big=F
 Integral buffers will be    131072 words long.
 Raffenetti 2 integral format.
 Two-electron integral symmetry is turned on.
 Nuclear repulsion after empirical dispersion term =     1129.9148791623 Hartrees.
 One-electron integrals computed using PRISM.
 NBasis=   356 RedAO= T EigKep=  3.49D-05  NBF=   356
 NBsUse=   356 1.00D-06 EigRej= -1.00D+00 NBFU=   356
 Initial guess from the checkpoint file:  "/local_scratch/slurm.6305354/Gau-3743153.chk"
 B after Tr=    -0.000000    0.000000   -0.000000
         Rot=    0.999528    0.029924    0.003262   -0.006216 Ang=   3.52 deg.
 ExpMin= 3.60D-02 ExpMax= 7.00D+03 ExpMxC= 1.05D+03 IAcc=3 IRadAn=         5 AccDes= 0.00D+00
 Harris functional with IExCor= 4639 and IRadAn=       5 diagonalized for initial guess.
 HarFok:  IExCor= 4639 AccDes= 0.00D+00 IRadAn=         5 IDoV= 1 UseB2=F ITyADJ=14
 ICtDFT=  3500011 ScaDFX=  1.000000  1.000000  1.000000  1.000000
 FoFCou: FMM=F IPFlag=           0 FMFlag=      100000 FMFlg1=           0
         NFxFlg=           0 DoJE=T BraDBF=F KetDBF=T FulRan=T
         wScrn=  0.000000 ICntrl=       500 IOpCl=  0 I1Cent=   200000004 NGrid=           0
         NMat0=    1 NMatS0=      1 NMatT0=    0 NMatD0=    1 NMtDS0=    0 NMtDT0=    0
 Petite list used in FoFCou.
 Requested convergence on RMS density matrix=1.00D-10 within 128 cycles.
 Requested convergence on MAX density matrix=1.00D-08.
 Requested convergence on             energy=1.00D-08.
 No special actions if energy rises.
 SCF Done:  E(RwB97XD) =  -1061.67811426     A.U. after   18 cycles
            NFock= 18  Conv=0.63D-10     -V/T= 2.0083
 Calling FoFJK, ICntrl=      2127 FMM=F ISym2X=0 I1Cent= 0 IOpClX= 0 NMat=1 NMatS=1 NMatT=0.
 ***** Axes restored to original set *****
 -------------------------------------------------------------------
 Center     Atomic                   Forces (Hartrees/Bohr)
 Number     Number              X              Y              Z
 -------------------------------------------------------------------
      1        6          -0.000717294    0.000118829    0.000002897
      2        8           0.001520307    0.000483641    0.000587848
      3        8           0.000079307    0.000178135   -0.000524200
      4        1           0.000032172   -0.000165821    0.000173313
      5        6           0.000958467    0.000433032    0.001681615
      6        9          -0.000724151   -0.000461747    0.000553231
      7        9           0.000502754   -0.001389652   -0.000850330
      8        9          -0.001077961    0.001149218   -0.001283226
      9        8          -0.000769995    0.000208913    0.000044085
     10        1           0.000093924    0.000116230    0.000104800
     11        1           0.000187786   -0.000202006    0.000000897
     12        8          -0.000586924    0.000014946    0.000155345
     13        1          -0.000396121   -0.000363856   -0.000275842
     14        1           0.000585168    0.000209519   -0.000651967
     15        8           0.000862526   -0.000128290    0.000830048
     16        1          -0.000341159   -0.000636377    0.000443338
     17        1           0.000245920    0.000672784   -0.001076306
     18        8           0.000845535   -0.000851515    0.000081310
     19        1          -0.000326375   -0.000712278    0.000040892
     20        1          -0.000282939    0.001153395   -0.000080735
     21        8           0.000101902    0.000928833   -0.000464648
     22        1          -0.000202601   -0.000127904    0.000115949
     23        1           0.000043249   -0.000900642   -0.000169428
     24        8          -0.000399714   -0.000598123    0.000781014
     25        1           0.000007200    0.000124640   -0.000129431
     26        1          -0.000136908   -0.000001535    0.000071993
     27        8           0.000608750    0.000727455    0.000320359
     28        1          -0.000136685   -0.000141917   -0.000070419
     29        1          -0.000576142    0.000162092   -0.000412404
 -------------------------------------------------------------------
 Cartesian Forces:  Max     0.001681615 RMS     0.000588940

 GradGradGradGradGradGradGradGradGradGradGradGradGradGradGradGradGradGrad
 Berny optimization.
 Using GEDIIS/GDIIS optimizer.
 FormGI is forming the generalized inverse of G from B-inverse, IUseBI=4.
 Internal  Forces:  Max     0.002032677 RMS     0.000319962
 Search for a local minimum.
 Step number   6 out of a maximum of  174
 All quantities printed in internal units (Hartrees-Bohrs-Radians)
 Mixed Optimization -- En-DIIS/RFO-DIIS
 Update second derivatives using D2CorX and points    5    6
 DE= -2.41D-04 DEPred=-9.52D-04 R= 2.53D-01
 Trust test= 2.53D-01 RLast= 1.03D+00 DXMaxT set to 1.43D+00
 ITU=  0  1  1  0  1  0
 Use linear search instead of GDIIS.
     Eigenvalues ---    0.00035   0.00051   0.00079   0.00110   0.00153
     Eigenvalues ---    0.00190   0.00228   0.00271   0.00287   0.00397
     Eigenvalues ---    0.00427   0.00540   0.00607   0.00657   0.00715
     Eigenvalues ---    0.00798   0.00866   0.00907   0.01023   0.01093
     Eigenvalues ---    0.01238   0.01292   0.01321   0.01404   0.01430
     Eigenvalues ---    0.01597   0.01669   0.01831   0.01872   0.01908
     Eigenvalues ---    0.02094   0.02160   0.02249   0.02321   0.02404
     Eigenvalues ---    0.02610   0.02673   0.02858   0.02895   0.02904
     Eigenvalues ---    0.03012   0.03165   0.03166   0.03939   0.04131
     Eigenvalues ---    0.04423   0.04549   0.05360   0.05556   0.05693
     Eigenvalues ---    0.06245   0.06354   0.07031   0.12065   0.14158
     Eigenvalues ---    0.18731   0.22676   0.23887   0.24031   0.25962
     Eigenvalues ---    0.32232   0.34902   0.35619   0.38225   0.40959
     Eigenvalues ---    0.42462   0.43223   0.44891   0.46225   0.48569
     Eigenvalues ---    0.49524   0.51241   0.52922   0.54157   0.57147
     Eigenvalues ---    0.58335   0.58836   0.59027   0.59495   0.83547
     Eigenvalues ---    1.09931
 RFO step:  Lambda=-1.89145319D-04 EMin= 3.45707215D-04
 Quartic linear search produced a step of -0.30641.
 Iteration  1 RMS(Cart)=  0.03000454 RMS(Int)=  0.00064188
 Iteration  2 RMS(Cart)=  0.00083603 RMS(Int)=  0.00024025
 Iteration  3 RMS(Cart)=  0.00000068 RMS(Int)=  0.00024025
 Variable       Old X    -DE/DX   Delta X   Delta X   Delta X     New X
                                 (Linear)    (Quad)   (Total)
    R1        2.31279   0.00074   0.00073   0.00046   0.00125   2.31404
    R2        2.42386  -0.00010  -0.00141   0.00017  -0.00130   2.42257
    R3        2.93085   0.00035   0.00030   0.00010   0.00040   2.93125
    R4        3.67233  -0.00040  -0.02926   0.00702  -0.02205   3.65028
    R5        3.66624  -0.00050  -0.00951  -0.02103  -0.03054   3.63569
    R6        2.02101   0.00012  -0.00314   0.01288   0.00962   2.03063
    R7        2.62368   0.00009   0.00786  -0.01807  -0.01033   2.61335
    R8        2.54287   0.00099  -0.00104   0.00185   0.00081   2.54368
    R9        2.51518   0.00170   0.00320   0.00064   0.00384   2.51902
   R10        2.51864   0.00203   0.00389   0.00068   0.00458   2.52322
   R11        1.87885  -0.00044   0.00107   0.00001   0.00114   1.87999
   R12        1.81343   0.00027   0.00081  -0.00003   0.00078   1.81420
   R13        3.59987  -0.00017  -0.01956  -0.00203  -0.02166   3.57821
   R14        3.36807  -0.00018  -0.00547  -0.00369  -0.00911   3.35896
   R15        3.14901  -0.00032  -0.00626  -0.00429  -0.01048   3.13853
   R16        1.84193  -0.00019   0.00091  -0.00004   0.00082   1.84275
   R17        1.83458   0.00055   0.00115   0.00238   0.00348   1.83807
   R18        3.20079  -0.00062   0.00003  -0.01890  -0.01888   3.18192
   R19        3.49843  -0.00071  -0.00571  -0.01675  -0.02258   3.47585
   R20        1.87624  -0.00014  -0.00042   0.00348   0.00307   1.87931
   R21        1.84158   0.00040   0.00074   0.00267   0.00326   1.84484
   R22        3.46794  -0.00066  -0.01107  -0.01667  -0.02785   3.44009
   R23        1.83306   0.00020   0.00157  -0.00239  -0.00063   1.83243
   R24        1.83460   0.00108   0.00262  -0.00077   0.00212   1.83672
   R25        3.59571  -0.00009  -0.01943   0.00184  -0.01734   3.57838
   R26        1.81495   0.00011   0.00056   0.00012   0.00068   1.81564
   R27        1.84954   0.00072   0.00106   0.00199   0.00306   1.85260
   R28        3.22145  -0.00029  -0.00570  -0.00926  -0.01512   3.20633
   R29        1.81350   0.00018   0.00066   0.00008   0.00074   1.81424
   R30        1.86745  -0.00032   0.00057   0.00099   0.00139   1.86884
   R31        1.81376   0.00015   0.00056  -0.00025   0.00031   1.81407
   R32        1.83026   0.00007   0.00075   0.00003   0.00072   1.83098
    A1        2.23991  -0.00019  -0.00170  -0.00309  -0.00467   2.23524
    A2        2.08069   0.00013  -0.00247   0.00578   0.00332   2.08400
    A3        1.96196   0.00006   0.00434  -0.00295   0.00138   1.96334
    A4        2.18757   0.00040   0.02545   0.02550   0.05099   2.23855
    A5        2.19225  -0.00018  -0.00008   0.00005  -0.00006   2.19219
    A6        1.59848  -0.00002   0.01156   0.00478   0.01688   1.61536
    A7        1.98338  -0.00016  -0.00586  -0.00398  -0.01000   1.97338
    A8        1.89907   0.00039   0.00713  -0.00418   0.00292   1.90199
    A9        1.93768   0.00010  -0.00356   0.00422   0.00071   1.93839
   A10        1.95462  -0.00008  -0.00648   0.00397  -0.00248   1.95213
   A11        1.88699  -0.00023   0.00147  -0.00222  -0.00076   1.88623
   A12        1.89003  -0.00014   0.00130  -0.00107   0.00020   1.89024
   A13        1.89371  -0.00006   0.00040  -0.00105  -0.00057   1.89314
   A14        1.88576  -0.00010   0.00089  -0.00315  -0.00228   1.88348
   A15        1.62314   0.00013   0.00442   0.00984   0.01424   1.63738
   A16        1.83182  -0.00008  -0.00421  -0.00116  -0.00499   1.82683
   A17        2.20750   0.00004  -0.01391   0.00199  -0.01193   2.19557
   A18        2.20022   0.00003  -0.00584   0.00471  -0.00134   2.19888
   A19        1.61214  -0.00001   0.02129  -0.01078   0.01055   1.62269
   A20        1.82200   0.00006   0.00129  -0.00162  -0.00038   1.82163
   A21        1.91245  -0.00002   0.01122  -0.00489   0.00615   1.91860
   A22        1.97398  -0.00016  -0.00930  -0.00316  -0.01235   1.96163
   A23        1.99488  -0.00018  -0.01659   0.00419  -0.01200   1.98287
   A24        2.01396  -0.00028  -0.01280  -0.00851  -0.02118   1.99278
   A25        1.86814   0.00059  -0.00086   0.00738   0.00716   1.87530
   A26        2.02822  -0.00017  -0.01124  -0.01118  -0.02231   2.00591
   A27        1.84626   0.00009  -0.00753   0.00347  -0.00463   1.84163
   A28        1.86233  -0.00012  -0.00239  -0.00501  -0.00693   1.85541
   A29        2.74783  -0.00019   0.00813  -0.00250   0.00633   2.75416
   A30        1.86447  -0.00004  -0.00163  -0.00071  -0.00234   1.86213
   A31        2.06853  -0.00009  -0.00711  -0.00635  -0.01361   2.05492
   A32        1.83408  -0.00007  -0.00561  -0.00201  -0.00751   1.82657
   A33        1.42459   0.00016   0.01560   0.01989   0.03578   1.46037
   A34        2.21863  -0.00005  -0.00807  -0.00171  -0.00988   2.20875
   A35        1.82619  -0.00000   0.00450  -0.00776  -0.00333   1.82285
   A36        2.22512  -0.00002  -0.00608  -0.01030  -0.01661   2.20851
   A37        1.80594  -0.00005  -0.00247   0.00083  -0.00144   1.80450
   A38        1.88649  -0.00001  -0.00034   0.00079   0.00039   1.88688
   A39        2.22154   0.00005  -0.00679   0.02311   0.01683   2.23837
   A40        1.82182  -0.00007  -0.00940  -0.00051  -0.00982   1.81200
   A41        1.86458   0.00003  -0.00118   0.00118   0.00006   1.86464
   A42        2.77274   0.00014  -0.02653   0.00476  -0.02193   2.75081
   A43        3.16624   0.00012  -0.00663  -0.00269  -0.00938   3.15686
   A44        3.00846   0.00003  -0.00145  -0.00166  -0.00303   3.00543
   A45        2.95992   0.00004   0.01245   0.00077   0.01338   2.97330
   A46        2.84071   0.00018   0.00620   0.01288   0.01935   2.86006
   A47        3.07904   0.00023   0.00269   0.00599   0.00853   3.08756
   A48        2.97249   0.00014   0.01115  -0.00458   0.00610   2.97859
   A49        3.19639  -0.00011  -0.01187  -0.02413  -0.03564   3.16075
   A50        2.84141   0.00003   0.00300  -0.00431  -0.00107   2.84034
   A51        2.91862   0.00004  -0.00326   0.00193  -0.00138   2.91724
   A52        3.20145   0.00002   0.00362  -0.01310  -0.00954   3.19192
   A53        2.94923   0.00004  -0.00338   0.00125  -0.00210   2.94712
   A54        2.86902  -0.00023   0.00764  -0.01588  -0.00850   2.86052
   A55        3.34502  -0.00011  -0.01503  -0.00420  -0.01941   3.32561
   A56        3.15765   0.00024   0.00656   0.00054   0.00706   3.16471
   A57        3.31839   0.00024  -0.01265   0.00848  -0.00452   3.31388
   A58        3.10738   0.00036   0.01030   0.03266   0.04302   3.15040
   A59        3.23472  -0.00020  -0.00383  -0.00778  -0.01188   3.22283
   A60        3.03854   0.00001   0.00501  -0.00416   0.00077   3.03932
    D1       -0.65421  -0.00012  -0.00691  -0.02943  -0.03669  -0.69090
    D2        1.49833   0.00015   0.05576   0.01300   0.06885   1.56718
    D3        2.52853  -0.00011  -0.01609  -0.02098  -0.03746   2.49107
    D4       -1.60211   0.00016   0.04658   0.02145   0.06807  -1.53403
    D5       -0.05354  -0.00024  -0.01221  -0.01051  -0.02300  -0.07654
    D6        3.04920  -0.00025  -0.00358  -0.01831  -0.02222   3.02698
    D7        1.71510  -0.00002   0.10930  -0.08467   0.02460   1.73970
    D8       -0.35954  -0.00004   0.10519  -0.08186   0.02327  -0.33627
    D9       -2.47932   0.00002   0.11149  -0.08628   0.02523  -2.45409
   D10       -1.39158  -0.00000   0.10155  -0.07747   0.02409  -1.36749
   D11        2.81696  -0.00002   0.09744  -0.07466   0.02276   2.83973
   D12        0.69718   0.00004   0.10374  -0.07908   0.02472   0.72190
   D13        2.14842  -0.00012  -0.00440   0.00245  -0.00182   2.14660
   D14        0.06443   0.00012   0.02046   0.02811   0.04775   0.11217
   D15       -0.26009  -0.00015  -0.04254  -0.01755  -0.05950  -0.31959
   D16       -2.34408   0.00009  -0.01768   0.00811  -0.00993  -2.35401
   D17       -1.17885  -0.00016  -0.01826  -0.06142  -0.08007  -1.25892
   D18        1.21249   0.00027   0.03626  -0.01868   0.01721   1.22970
   D19       -0.68788  -0.00012   0.00665   0.00729   0.01383  -0.67405
   D20        1.51062   0.00031  -0.01893   0.00980  -0.00957   1.50105
   D21        1.19479  -0.00004  -0.00877  -0.00056  -0.00918   1.18561
   D22       -0.78993  -0.00003  -0.02030   0.00333  -0.01670  -0.80662
   D23       -0.74437  -0.00007  -0.01142  -0.00964  -0.02091  -0.76529
   D24       -2.72909  -0.00006  -0.02295  -0.00575  -0.02843  -2.75752
   D25        3.02541  -0.00011  -0.01335  -0.00086  -0.01417   3.01124
   D26        1.04069  -0.00010  -0.02488   0.00302  -0.02168   1.01901
   D27        1.80884   0.00003  -0.00411  -0.00756  -0.01156   1.79727
   D28       -2.46437  -0.00013  -0.01718  -0.01662  -0.03371  -2.49808
   D29       -0.47139  -0.00006   0.00902  -0.01413  -0.00502  -0.47641
   D30        1.53859  -0.00022  -0.00404  -0.02319  -0.02717   1.51142
   D31       -2.08063  -0.00007  -0.01295  -0.00451  -0.01744  -2.09807
   D32       -0.07065  -0.00022  -0.02601  -0.01357  -0.03959  -0.11024
   D33        2.31981   0.00004   0.02029  -0.00902   0.01125   2.33106
   D34        0.18348   0.00018   0.03081   0.00151   0.03225   0.21573
   D35       -1.78891  -0.00011   0.01510  -0.00762   0.00770  -1.78121
   D36        2.35794   0.00004   0.02562   0.00291   0.02869   2.38664
   D37        0.69678  -0.00007   0.01260  -0.01661  -0.00407   0.69272
   D38       -1.43955   0.00007   0.02311  -0.00608   0.01693  -1.42262
   D39       -0.04877  -0.00003   0.00739  -0.00285   0.00405  -0.04471
   D40       -2.28194   0.00005   0.03676  -0.00157   0.03552  -2.24642
   D41        1.96203  -0.00005   0.01001  -0.00886   0.00084   1.96287
   D42       -0.27114   0.00003   0.03938  -0.00758   0.03231  -0.23884
   D43        2.52053   0.00020   0.02792  -0.03306  -0.00502   2.51552
   D44       -1.59939   0.00025   0.01141  -0.00760   0.00345  -1.59594
   D45       -1.73301   0.00000   0.02417  -0.04151  -0.01765  -1.75065
   D46        0.43026   0.00004   0.00765  -0.01605  -0.00918   0.42108
   D47       -0.98677  -0.00014  -0.00049  -0.00709  -0.00785  -0.99462
   D48        1.27353  -0.00001   0.00416  -0.00398   0.00015   1.27368
   D49       -2.75161  -0.00014  -0.00141  -0.01306  -0.01438  -2.76599
   D50        1.16045  -0.00010  -0.02306  -0.00389  -0.02708   1.13338
   D51       -2.86243   0.00003  -0.01841  -0.00078  -0.01908  -2.88151
   D52       -0.60439  -0.00010  -0.02398  -0.00986  -0.03361  -0.63800
   D53       -0.46941   0.00013  -0.00806   0.02803   0.02007  -0.44934
   D54        1.70057  -0.00008  -0.02627   0.01404  -0.01222   1.68836
   D55       -1.15782   0.00005   0.02345  -0.01668   0.00660  -1.15122
   D56        2.83934  -0.00001   0.02341  -0.02719  -0.00381   2.83553
   D57        0.64227   0.00008   0.03156  -0.02056   0.01097   0.65324
   D58       -0.73093   0.00018  -0.00120   0.03239   0.03139  -0.69954
   D59       -2.16971   0.00002  -0.01708   0.01244  -0.00481  -2.17452
   D60        1.70990   0.00009  -0.00576   0.02323   0.01747   1.72737
   D61        1.29180   0.00004  -0.01021   0.02634   0.01628   1.30808
   D62       -0.14698  -0.00011  -0.02608   0.00640  -0.01992  -0.16690
   D63       -2.55055  -0.00005  -0.01476   0.01718   0.00236  -2.54820
   D64       -0.29260   0.00016  -0.00808   0.05968   0.05099  -0.24161
   D65        2.09791   0.00019  -0.02353   0.08920   0.06513   2.16304
         Item               Value     Threshold  Converged?
 Maximum Force            0.002033     0.000015     NO 
 RMS     Force            0.000320     0.000010     NO 
 Maximum Displacement     0.124913     0.000060     NO 
 RMS     Displacement     0.030237     0.000040     NO 
 Predicted change in Energy=-1.787914D-04
 GradGradGradGradGradGradGradGradGradGradGradGradGradGradGradGradGradGrad

                          Input orientation:                          
 ---------------------------------------------------------------------
 Center     Atomic      Atomic             Coordinates (Angstroms)
 Number     Number       Type             X           Y           Z
 ---------------------------------------------------------------------
      1          6           0       -1.447013   -0.810912   -0.924787
      2          8           0       -0.364258   -1.347079   -0.725641
      3          8           0       -1.805499    0.382449   -0.623432
      4          1           0       -1.056394    0.920509   -0.072051
      5          6           0       -2.593537   -1.628500   -1.575251
      6          9           0       -3.433036   -2.049023   -0.610745
      7          9           0       -2.118022   -2.701952   -2.206516
      8          9           0       -3.290832   -0.898299   -2.448993
      9          8           0        3.699910   -0.071860    1.224984
     10          1           0        3.234702   -0.240914    0.362012
     11          1           0        4.389901   -0.732168    1.322831
     12          8           0        1.149192    0.105228    2.439680
     13          1           0        0.792457   -0.800958    2.389993
     14          1           0        2.091920    0.005849    2.221826
     15          8           0       -0.139872    1.644373    0.668550
     16          1           0        0.340317    1.101017    1.349129
     17          1           0        0.534092    2.103777    0.132103
     18          8           0        2.282045   -0.189473   -0.997464
     19          1           0        1.399940   -0.578499   -0.893385
     20          1           0        2.143840    0.754627   -1.182561
     21          8           0        3.787851    2.652950    1.151829
     22          1           0        3.511095    3.004820    2.001957
     23          1           0        3.925832    1.690445    1.276885
     24          8           0        1.998184    2.608410   -0.824819
     25          1           0        2.043627    3.319910   -1.467782
     26          1           0        2.696620    2.765563   -0.142538
     27          8           0        0.365713   -2.482057    1.777642
     28          1           0       -0.272768   -3.101587    2.138281
     29          1           0        0.122690   -2.336109    0.851126
 ---------------------------------------------------------------------
                    Distance matrix (angstroms):
                    1          2          3          4          5
     1  C    0.000000
     2  O    1.224538   0.000000
     3  O    1.281966   2.253639   0.000000
     4  H    1.969153   2.459307   1.074565   0.000000
     5  C    1.551151   2.402232   2.360270   3.334646   0.000000
     6  F    2.361319   3.150131   2.925935   3.841451   1.346057
     7  F    2.380989   2.665400   3.480998   4.336498   1.333007
     8  F    2.393849   3.425812   2.679404   3.735055   1.335230
     9  O    5.626592   4.684932   5.825167   5.028869   7.062005
    10  H    4.888681   3.919069   5.173326   4.466634   6.296566
    11  H    6.255202   5.213097   6.588876   5.859963   7.613848
    12  O    4.347324   3.797233   4.264939   3.440651   5.756170
    13  H    4.000387   3.367999   4.150971   3.527515   5.279483
    14  H    4.805447   4.068266   4.840165   4.001294   6.248391
    15  O    3.205584   3.308006   2.456824   1.382925   4.665491
    16  H    3.467091   3.285464   3.001977   2.000784   4.960822
    17  H    3.679294   3.667583   3.001248   1.992848   5.160136
    18  O    3.781183   2.901182   4.144274   3.637805   5.116242
    19  H    2.856596   1.931643   3.357251   2.992523   4.185128
    20  H    3.925759   3.304013   4.006048   3.391496   5.317540
    21  O    6.611693   6.063426   6.292241   5.288283   8.154133
    22  H    6.907132   6.434063   6.483492   5.432109   8.457576
    23  H    6.322311   5.625081   6.178205   5.218717   7.851894
    24  O    4.855012   4.608347   4.411741   3.570170   6.292729
    25  H    5.435357   5.303723   4.915015   4.161168   6.782448
    26  H    5.529266   5.159730   5.116597   4.182619   7.024686
    27  O    3.658118   2.843846   4.322582   4.125677   4.552759
    28  H    4.001054   3.359869   4.702641   4.655845   4.620203
    29  H    2.818521   1.923927   3.644557   3.584419   3.710243
                    6          7          8          9         10
     6  F    0.000000
     7  F    2.168424   0.000000
     8  F    2.173372   2.165050   0.000000
     9  O    7.626139   7.248510   7.940503   0.000000
    10  H    6.976692   6.426950   7.135580   0.994846   0.000000
    11  H    8.165241   7.660900   8.558500   0.960035   1.580819
    12  O    5.911235   6.335777   6.679821   2.830727   2.964096
    13  H    5.330749   5.763034   6.332339   3.215916   3.223494
    14  H    6.539961   6.683263   7.183875   1.893507   2.196759
    15  O    5.111037   5.574013   5.110070   4.242524   3.877631
    16  H    5.291697   5.757483   5.622121   3.560607   3.339557
    17  H    5.790999   5.966395   5.504958   3.993769   3.583815
    18  O    6.022427   5.209121   5.802270   2.638835   1.660836
    19  H    5.059642   4.313863   4.952326   3.167654   2.248630
    20  H    6.268092   5.582104   5.819938   2.983405   2.137005
    21  O    8.795250   8.650594   8.699716   2.727210   3.050284
    22  H    8.977109   9.053476   9.017290   3.178883   3.646999
    23  H    8.467568   8.243506   8.524319   1.777485   2.246063
    24  O    7.157909   6.859458   6.550469   3.779076   3.325085
    25  H    7.717111   7.357164   6.871137   4.636634   4.176874
    26  H    7.808466   7.571955   7.388722   3.305704   3.095643
    27  O    4.508038   4.700086   5.808878   4.151066   3.906126
    28  H    4.318834   4.737291   5.916610   5.078930   4.862193
    29  H    3.855213   3.808386   4.960869   4.250070   3.783344
                   11         12         13         14         15
    11  H    0.000000
    12  O    3.528566   0.000000
    13  H    3.753022   0.975141   0.000000
    14  H    2.575574   0.972663   1.538772   0.000000
    15  O    5.157022   2.677228   3.132450   3.174638   0.000000
    16  H    4.445266   1.683798   2.214800   2.242567   0.994487
    17  H    4.932310   3.114074   3.688130   3.345904   0.976246
    18  O    3.181406   3.631000   3.750687   3.230809   3.464719
    19  H    3.724929   3.411697   3.346505   3.244201   3.122791
    20  H    3.678633   3.812043   4.124224   3.486147   3.071417
    21  O    3.442489   3.887412   4.736551   3.320877   4.083846
    22  H    3.898537   3.765345   4.693134   3.325091   4.118052
    23  H    2.467088   3.402166   4.155013   2.663459   4.111222
    24  O    4.635965   4.200435   4.838655   4.008012   2.780432
    25  H    5.450859   5.138332   5.781817   4.959692   3.484108
    26  H    4.153147   4.017433   4.770705   3.684007   3.156045
    27  O    4.411694   2.783195   1.839342   3.060517   4.302688
    28  H    5.293353   3.520862   2.547736   3.905750   4.970101
    29  H    4.583036   3.088257   2.274508   3.352827   3.993308
                   16         17         18         19         20
    16  H    0.000000
    17  H    1.588782   0.000000
    18  O    3.307895   3.096814   0.000000
    19  H    2.995404   2.999320   0.969682   0.000000
    20  H    3.127640   2.477869   0.971950   1.553781   0.000000
    21  O    3.785883   3.453749   3.868628   4.508579   3.428670
    22  H    3.755593   3.629157   4.550889   5.067559   4.132058
    23  H    3.634358   3.603509   3.377690   4.029679   3.178069
    24  O    3.121987   1.820417   2.817540   3.243299   1.893596
    25  H    3.969854   2.513426   3.548776   3.992726   2.583035
    26  H    3.247760   2.278139   3.104031   3.664410   2.330467
    27  O    3.608696   4.875041   4.077926   3.439120   4.732934
    28  H    4.319782   5.636629   4.984012   4.284265   5.633682
    29  H    3.479828   4.516507   3.562042   2.786374   4.215873
                   21         22         23         24         25
    21  O    0.000000
    22  H    0.960793   0.000000
    23  H    0.980354   1.557343   0.000000
    24  O    2.666839   3.230589   2.995939   0.000000
    25  H    3.217066   3.780454   3.705544   0.960052   0.000000
    26  H    1.696718   2.306398   2.163701   0.988948   1.577965
    27  O    6.202497   6.328472   5.507719   5.945639   6.856457
    28  H    7.111709   7.185012   6.429138   6.822114   7.720428
    29  H    6.197946   6.428936   5.555024   5.547480   6.407643
                   26         27         28         29
    26  H    0.000000
    27  O    6.054563   0.000000
    28  H    6.960090   0.959967   0.000000
    29  H    5.799960   0.968913   1.548906   0.000000
 Stoichiometry    C2H15F3O9
 Framework group  C1[X(C2H15F3O9)]
 Deg. of freedom    81
 Full point group                 C1      NOp   1
 Largest Abelian subgroup         C1      NOp   1
 Largest concise Abelian subgroup C1      NOp   1
                         Standard orientation:                         
 ---------------------------------------------------------------------
 Center     Atomic      Atomic             Coordinates (Angstroms)
 Number     Number       Type             X           Y           Z
 ---------------------------------------------------------------------
      1          6           0        1.774778   -0.296162    0.029778
      2          8           0        1.061533    0.436711   -0.643772
      3          8           0        1.421421   -1.112228    0.953149
      4          1           0        0.371007   -1.067488    1.175224
      5          6           0        3.312699   -0.253540   -0.167831
      6          9           0        3.858219    0.500548    0.804604
      7          9           0        3.629891    0.292621   -1.341717
      8          9           0        3.855381   -1.472035   -0.107785
      9          8           0       -3.528565    1.340339   -0.894855
     10          1           0       -2.770868    0.872231   -1.338125
     11          1           0       -3.828045    2.038765   -1.481524
     12          8           0       -1.938043    1.469151    1.443234
     13          1           0       -1.215932    2.082680    1.212934
     14          1           0       -2.590573    1.586285    0.731506
     15          8           0       -0.966866   -1.024452    1.522678
     16          1           0       -1.349501   -0.106523    1.520965
     17          1           0       -1.542704   -1.582636    0.965995
     18          8           0       -1.541516   -0.152907   -1.781026
     19          1           0       -0.677064    0.054156   -1.393560
     20          1           0       -1.793501   -1.025683   -1.435409
     21          8           0       -4.814998   -0.815067    0.171444
     22          1           0       -5.042817   -0.631077    1.086523
     23          1           0       -4.533639    0.036120   -0.225309
     24          8           0       -2.641442   -2.285311   -0.304021
     25          1           0       -2.779498   -3.217306   -0.488482
     26          1           0       -3.522384   -1.873984   -0.122996
     27          8           0        0.111233    2.952018    0.282308
     28          1           0        0.791770    3.536442    0.624147
     29          1           0        0.565402    2.239981   -0.192590
 ---------------------------------------------------------------------
 Rotational constants (GHZ):           0.7695555           0.2348735           0.2137488
 Standard basis: 6-31++G(d,p) (6D, 7F)
 There are   356 symmetry adapted cartesian basis functions of A   symmetry.
 There are   356 symmetry adapted basis functions of A   symmetry.
   356 basis functions,   568 primitive gaussians,   356 cartesian basis functions
    63 alpha electrons       63 beta electrons
       nuclear repulsion energy      1132.3437740584 Hartrees.
 NAtoms=   29 NActive=   29 NUniq=   29 SFac= 1.00D+00 NAtFMM=   60 NAOKFM=F Big=F
 Integral buffers will be    131072 words long.
 Raffenetti 2 integral format.
 Two-electron integral symmetry is turned on.
 Nuclear repulsion after empirical dispersion term =     1132.3271306637 Hartrees.
 One-electron integrals computed using PRISM.
 NBasis=   356 RedAO= T EigKep=  3.50D-05  NBF=   356
 NBsUse=   356 1.00D-06 EigRej= -1.00D+00 NBFU=   356
 Initial guess from the checkpoint file:  "/local_scratch/slurm.6305354/Gau-3743153.chk"
 B after Tr=     0.000000   -0.000000    0.000000
         Rot=    0.999977   -0.006687   -0.001094    0.000627 Ang=  -0.78 deg.
 ExpMin= 3.60D-02 ExpMax= 7.00D+03 ExpMxC= 1.05D+03 IAcc=3 IRadAn=         5 AccDes= 0.00D+00
 Harris functional with IExCor= 4639 and IRadAn=       5 diagonalized for initial guess.
 HarFok:  IExCor= 4639 AccDes= 0.00D+00 IRadAn=         5 IDoV= 1 UseB2=F ITyADJ=14
 ICtDFT=  3500011 ScaDFX=  1.000000  1.000000  1.000000  1.000000
 FoFCou: FMM=F IPFlag=           0 FMFlag=      100000 FMFlg1=           0
         NFxFlg=           0 DoJE=T BraDBF=F KetDBF=T FulRan=T
         wScrn=  0.000000 ICntrl=       500 IOpCl=  0 I1Cent=   200000004 NGrid=           0
         NMat0=    1 NMatS0=      1 NMatT0=    0 NMatD0=    1 NMtDS0=    0 NMtDT0=    0
 Petite list used in FoFCou.
 Requested convergence on RMS density matrix=1.00D-10 within 128 cycles.
 Requested convergence on MAX density matrix=1.00D-08.
 Requested convergence on             energy=1.00D-08.
 No special actions if energy rises.
 SCF Done:  E(RwB97XD) =  -1061.67829705     A.U. after   16 cycles
            NFock= 16  Conv=0.32D-10     -V/T= 2.0083
 Calling FoFJK, ICntrl=      2127 FMM=F ISym2X=0 I1Cent= 0 IOpClX= 0 NMat=1 NMatS=1 NMatT=0.
 ***** Axes restored to original set *****
 -------------------------------------------------------------------
 Center     Atomic                   Forces (Hartrees/Bohr)
 Number     Number              X              Y              Z
 -------------------------------------------------------------------
      1        6           0.000020732    0.000563446    0.000356768
      2        8           0.000512647   -0.000611853   -0.000141988
      3        8           0.000209199    0.000203495    0.000088071
      4        1           0.000047831    0.000002294   -0.000051355
      5        6           0.000228894    0.000027013    0.000212984
      6        9          -0.000017874   -0.000034600   -0.000134146
      7        9          -0.000077140    0.000025603   -0.000008449
      8        9          -0.000072675   -0.000056235   -0.000014674
      9        8          -0.000137952   -0.000232180   -0.000136434
     10        1          -0.000074701    0.000269055    0.000025878
     11        1           0.000004864    0.000094358    0.000171801
     12        8           0.000752832   -0.000011055   -0.000338658
     13        1          -0.000118281   -0.000129136   -0.000028684
     14        1          -0.000777652    0.000149197    0.000000416
     15        8           0.000343071   -0.000135961   -0.000159401
     16        1          -0.000098931    0.000063257   -0.000191114
     17        1          -0.000178017   -0.000275271    0.000139448
     18        8           0.000646187   -0.000077164   -0.000012789
     19        1          -0.000866865   -0.000568773    0.000147301
     20        1           0.000034618    0.000490944    0.000038638
     21        8           0.000130144   -0.000159213   -0.000028919
     22        1          -0.000017293   -0.000171521   -0.000061382
     23        1          -0.000087140    0.000291990   -0.000051057
     24        8          -0.000231994    0.000010643    0.000178039
     25        1           0.000020398   -0.000066938    0.000122780
     26        1          -0.000055139    0.000012114   -0.000037028
     27        8           0.000270955    0.000142140    0.000094239
     28        1           0.000031025    0.000030361    0.000009695
     29        1          -0.000441743    0.000153988   -0.000189977
 -------------------------------------------------------------------
 Cartesian Forces:  Max     0.000866865 RMS     0.000254317

 GradGradGradGradGradGradGradGradGradGradGradGradGradGradGradGradGradGrad
 Berny optimization.
 Using GEDIIS/GDIIS optimizer.
 FormGI is forming the generalized inverse of G from B-inverse, IUseBI=4.
 Internal  Forces:  Max     0.000805120 RMS     0.000152767
 Search for a local minimum.
 Step number   7 out of a maximum of  174
 All quantities printed in internal units (Hartrees-Bohrs-Radians)
 Mixed Optimization -- En-DIIS/RFO-DIIS
 Swapping is turned off.
 Update second derivatives using D2CorX and points    6    7
 DE= -1.83D-04 DEPred=-1.79D-04 R= 1.02D+00
 TightC=F SS=  1.41D+00  RLast= 2.64D-01 DXNew= 2.4000D+00 7.9268D-01
 Trust test= 1.02D+00 RLast= 2.64D-01 DXMaxT set to 1.43D+00
 ITU=  1  0  1  1  0  1  0
     Eigenvalues ---    0.00035   0.00049   0.00081   0.00110   0.00152
     Eigenvalues ---    0.00203   0.00230   0.00269   0.00328   0.00395
     Eigenvalues ---    0.00438   0.00517   0.00592   0.00664   0.00705
     Eigenvalues ---    0.00765   0.00847   0.00907   0.01024   0.01068
     Eigenvalues ---    0.01214   0.01281   0.01323   0.01370   0.01439
     Eigenvalues ---    0.01601   0.01649   0.01826   0.01873   0.01912
     Eigenvalues ---    0.02091   0.02164   0.02229   0.02270   0.02408
     Eigenvalues ---    0.02613   0.02687   0.02790   0.02897   0.02903
     Eigenvalues ---    0.03015   0.03168   0.03174   0.03963   0.04143
     Eigenvalues ---    0.04428   0.04586   0.05356   0.05568   0.05707
     Eigenvalues ---    0.06256   0.06386   0.07045   0.12054   0.14162
     Eigenvalues ---    0.18839   0.22673   0.23924   0.24163   0.25947
     Eigenvalues ---    0.32241   0.34900   0.35689   0.38163   0.40935
     Eigenvalues ---    0.42367   0.43166   0.44919   0.46683   0.48437
     Eigenvalues ---    0.50561   0.51402   0.52952   0.54204   0.57165
     Eigenvalues ---    0.58329   0.58835   0.59020   0.59489   0.83598
     Eigenvalues ---    1.09900
 En-DIIS/RFO-DIIS/Sim-DIIS IScMMF=       -3 using points:     7    6
 RFO step:  Lambda=-1.00012321D-04.
 DidBck=F Rises=F RFO-DIIS coefs:    1.15362   -0.15362
 Iteration  1 RMS(Cart)=  0.01766862 RMS(Int)=  0.00035862
 Iteration  2 RMS(Cart)=  0.00041214 RMS(Int)=  0.00014086
 Iteration  3 RMS(Cart)=  0.00000022 RMS(Int)=  0.00014086
 Variable       Old X    -DE/DX   Delta X   Delta X   Delta X     New X
                                 (Linear)    (Quad)   (Total)
    R1        2.31404   0.00011   0.00019   0.00289   0.00311   2.31715
    R2        2.42257  -0.00005  -0.00020  -0.00176  -0.00204   2.42052
    R3        2.93125  -0.00005   0.00006   0.00032   0.00039   2.93164
    R4        3.65028  -0.00036  -0.00339  -0.02876  -0.03203   3.61825
    R5        3.63569  -0.00031  -0.00469  -0.02426  -0.02887   3.60683
    R6        2.03063  -0.00039   0.00148  -0.00018   0.00117   2.03180
    R7        2.61335  -0.00040  -0.00159  -0.00948  -0.01119   2.60216
    R8        2.54368  -0.00007   0.00012   0.00009   0.00021   2.54389
    R9        2.51902  -0.00004   0.00059   0.00063   0.00122   2.52024
   R10        2.52322   0.00002   0.00070   0.00163   0.00233   2.52555
   R11        1.87999  -0.00013   0.00017   0.00164   0.00176   1.88175
   R12        1.81420  -0.00004   0.00012   0.00013   0.00025   1.81445
   R13        3.57821  -0.00007  -0.00333  -0.01888  -0.02231   3.55590
   R14        3.35896  -0.00004  -0.00140  -0.00658  -0.00794   3.35102
   R15        3.13853  -0.00014  -0.00161  -0.01552  -0.01718   3.12135
   R16        1.84275  -0.00001   0.00013   0.00231   0.00246   1.84521
   R17        1.83807  -0.00081   0.00053  -0.00157  -0.00114   1.83692
   R18        3.18192  -0.00018  -0.00290  -0.01814  -0.02117   3.16075
   R19        3.47585  -0.00019  -0.00347  -0.02084  -0.02426   3.45159
   R20        1.87931  -0.00039   0.00047  -0.00002   0.00031   1.87962
   R21        1.84484  -0.00059   0.00050  -0.00046  -0.00005   1.84479
   R22        3.44009  -0.00029  -0.00428  -0.02279  -0.02712   3.41297
   R23        1.83243   0.00067  -0.00010   0.00456   0.00458   1.83702
   R24        1.83672   0.00042   0.00033   0.00219   0.00262   1.83934
   R25        3.57838  -0.00007  -0.00266  -0.01574  -0.01830   3.56008
   R26        1.81564  -0.00011   0.00011   0.00019   0.00029   1.81593
   R27        1.85260  -0.00036   0.00047   0.00006   0.00059   1.85320
   R28        3.20633  -0.00011  -0.00232  -0.00592  -0.00816   3.19817
   R29        1.81424  -0.00013   0.00011   0.00001   0.00012   1.81435
   R30        1.86884  -0.00016   0.00021   0.00056   0.00084   1.86968
   R31        1.81407  -0.00004   0.00005   0.00006   0.00011   1.81418
   R32        1.83098   0.00004   0.00011   0.00216   0.00238   1.83336
    A1        2.23524   0.00020  -0.00072   0.00724   0.00663   2.24187
    A2        2.08400  -0.00022   0.00051  -0.00385  -0.00339   2.08061
    A3        1.96334   0.00002   0.00021  -0.00326  -0.00311   1.96023
    A4        2.23855  -0.00028   0.00783  -0.02523  -0.01780   2.22076
    A5        2.19219  -0.00000  -0.00001  -0.02523  -0.02583   2.16636
    A6        1.61536   0.00013   0.00259   0.01175   0.01360   1.62897
    A7        1.97338  -0.00002  -0.00154   0.01262   0.01105   1.98443
    A8        1.90199   0.00017   0.00045   0.00159   0.00204   1.90404
    A9        1.93839   0.00006   0.00011   0.00072   0.00083   1.93921
   A10        1.95213   0.00010  -0.00038  -0.00173  -0.00211   1.95003
   A11        1.88623  -0.00011  -0.00012  -0.00018  -0.00030   1.88592
   A12        1.89024  -0.00014   0.00003  -0.00019  -0.00016   1.89008
   A13        1.89314  -0.00010  -0.00009  -0.00020  -0.00028   1.89286
   A14        1.88348   0.00003  -0.00035   0.00327   0.00293   1.88642
   A15        1.63738  -0.00002   0.00219  -0.00353  -0.00133   1.63604
   A16        1.82683  -0.00001  -0.00077  -0.00520  -0.00607   1.82076
   A17        2.19557   0.00007  -0.00183  -0.00246  -0.00436   2.19121
   A18        2.19888  -0.00004  -0.00021  -0.00533  -0.00546   2.19342
   A19        1.62269  -0.00003   0.00162   0.01246   0.01411   1.63680
   A20        1.82163   0.00006  -0.00006   0.00312   0.00299   1.82462
   A21        1.91860   0.00003   0.00094   0.00148   0.00239   1.92099
   A22        1.96163  -0.00001  -0.00190  -0.00509  -0.00694   1.95470
   A23        1.98287  -0.00005  -0.00184  -0.00597  -0.00783   1.97504
   A24        1.99278   0.00004  -0.00325  -0.00405  -0.00738   1.98540
   A25        1.87530   0.00003   0.00110   0.00036   0.00135   1.87665
   A26        2.00591  -0.00011  -0.00343   0.00120  -0.00223   2.00368
   A27        1.84163  -0.00009  -0.00071  -0.00578  -0.00692   1.83471
   A28        1.85541   0.00008  -0.00106   0.00384   0.00307   1.85847
   A29        2.75416  -0.00007   0.00097   0.01272   0.01346   2.76762
   A30        1.86213  -0.00006  -0.00036  -0.00310  -0.00359   1.85854
   A31        2.05492  -0.00005  -0.00209  -0.00521  -0.00745   2.04747
   A32        1.82657  -0.00000  -0.00115  -0.00791  -0.00905   1.81752
   A33        1.46037  -0.00008   0.00550  -0.01226  -0.00655   1.45381
   A34        2.20875   0.00004  -0.00152   0.00288   0.00123   2.20998
   A35        1.82285   0.00002  -0.00051   0.00781   0.00731   1.83017
   A36        2.20851   0.00003  -0.00255   0.00103  -0.00152   2.20699
   A37        1.80450  -0.00001  -0.00022   0.00192   0.00155   1.80605
   A38        1.88688  -0.00002   0.00006  -0.00108  -0.00102   1.88586
   A39        2.23837  -0.00005   0.00259   0.00359   0.00611   2.24448
   A40        1.81200  -0.00008  -0.00151   0.00915   0.00770   1.81970
   A41        1.86464   0.00007   0.00001   0.00052   0.00041   1.86505
   A42        2.75081  -0.00012  -0.00337   0.01027   0.00697   2.75779
   A43        3.15686   0.00001  -0.00144   0.00078  -0.00075   3.15611
   A44        3.00543  -0.00004  -0.00047  -0.00369  -0.00408   3.00135
   A45        2.97330   0.00011   0.00206  -0.00772  -0.00582   2.96748
   A46        2.86006   0.00020   0.00297   0.01242   0.01527   2.87533
   A47        3.08756   0.00009   0.00131   0.00000   0.00120   3.08877
   A48        2.97859   0.00022   0.00094  -0.00408  -0.00323   2.97536
   A49        3.16075  -0.00013  -0.00547   0.01032   0.00497   3.16572
   A50        2.84034   0.00004  -0.00016   0.00152   0.00126   2.84160
   A51        2.91724  -0.00001  -0.00021  -0.00112  -0.00141   2.91584
   A52        3.19192   0.00010  -0.00146   0.01214   0.01082   3.20274
   A53        2.94712   0.00007  -0.00032   0.00474   0.00446   2.95158
   A54        2.86052   0.00008  -0.00131   0.00392   0.00244   2.86296
   A55        3.32561   0.00003  -0.00298   0.00085  -0.00229   3.32331
   A56        3.16471  -0.00003   0.00108   0.00339   0.00446   3.16917
   A57        3.31388  -0.00003  -0.00069  -0.00638  -0.00710   3.30678
   A58        3.15040   0.00016   0.00661  -0.00481   0.00160   3.15200
   A59        3.22283  -0.00010  -0.00183  -0.01307  -0.01496   3.20787
   A60        3.03932  -0.00007   0.00012   0.00256   0.00264   3.04196
    D1       -0.69090   0.00009  -0.00564   0.04347   0.03753  -0.65337
    D2        1.56718  -0.00009   0.01058  -0.01300  -0.00210   1.56508
    D3        2.49107   0.00010  -0.00575   0.03923   0.03311   2.52418
    D4       -1.53403  -0.00008   0.01046  -0.01725  -0.00652  -1.54056
    D5       -0.07654   0.00003  -0.00353  -0.01967  -0.02340  -0.09993
    D6        3.02698   0.00002  -0.00341  -0.01570  -0.01925   3.00773
    D7        1.73970  -0.00002   0.00378   0.02168   0.02547   1.76517
    D8       -0.33627  -0.00003   0.00358   0.02047   0.02405  -0.31222
    D9       -2.45409  -0.00001   0.00388   0.02141   0.02530  -2.42879
   D10       -1.36749  -0.00001   0.00370   0.01782   0.02151  -1.34598
   D11        2.83973  -0.00002   0.00350   0.01661   0.02009   2.85982
   D12        0.72190  -0.00000   0.00380   0.01755   0.02134   0.74324
   D13        2.14660  -0.00027  -0.00028  -0.01121  -0.01126   2.13533
   D14        0.11217  -0.00006   0.00733  -0.01230  -0.00495   0.10722
   D15       -0.31959  -0.00010  -0.00914   0.03850   0.02966  -0.28993
   D16       -2.35401   0.00011  -0.00153   0.03741   0.03597  -2.31804
   D17       -1.25892   0.00013  -0.01230   0.00453  -0.00768  -1.26660
   D18        1.22970  -0.00015   0.00264  -0.04654  -0.04398   1.18572
   D19       -0.67405   0.00010   0.00213   0.01792   0.01984  -0.65421
   D20        1.50105   0.00016  -0.00147   0.01339   0.01180   1.51285
   D21        1.18561   0.00009  -0.00141   0.00779   0.00627   1.19187
   D22       -0.80662  -0.00000  -0.00256   0.00402   0.00141  -0.80521
   D23       -0.76529  -0.00002  -0.00321   0.00476   0.00155  -0.76374
   D24       -2.75752  -0.00011  -0.00437   0.00098  -0.00331  -2.76082
   D25        3.01124   0.00008  -0.00218   0.00225  -0.00003   3.01121
   D26        1.01901  -0.00001  -0.00333  -0.00152  -0.00489   1.01413
   D27        1.79727  -0.00004  -0.00178  -0.01959  -0.02138   1.77589
   D28       -2.49808  -0.00004  -0.00518  -0.01791  -0.02288  -2.52095
   D29       -0.47641  -0.00009  -0.00077  -0.01398  -0.01470  -0.49111
   D30        1.51142  -0.00010  -0.00417  -0.01230  -0.01619   1.49523
   D31       -2.09807  -0.00006  -0.00268  -0.02575  -0.02841  -2.12648
   D32       -0.11024  -0.00006  -0.00608  -0.02407  -0.02990  -0.14014
   D33        2.33106  -0.00002   0.00173   0.00100   0.00274   2.33381
   D34        0.21573   0.00006   0.00495   0.01141   0.01637   0.23210
   D35       -1.78121   0.00003   0.00118  -0.00005   0.00119  -1.78002
   D36        2.38664   0.00010   0.00441   0.01037   0.01482   2.40146
   D37        0.69272   0.00001  -0.00062   0.00307   0.00247   0.69519
   D38       -1.42262   0.00008   0.00260   0.01349   0.01610  -1.40652
   D39       -0.04471  -0.00004   0.00062  -0.02556  -0.02484  -0.06955
   D40       -2.24642  -0.00011   0.00546  -0.01547  -0.00988  -2.25629
   D41        1.96287   0.00007   0.00013  -0.02431  -0.02421   1.93866
   D42       -0.23884   0.00001   0.00496  -0.01422  -0.00925  -0.24808
   D43        2.51552  -0.00000  -0.00077   0.00515   0.00437   2.51988
   D44       -1.59594  -0.00000   0.00053   0.01786   0.01844  -1.57749
   D45       -1.75065   0.00005  -0.00271   0.00115  -0.00162  -1.75227
   D46        0.42108   0.00005  -0.00141   0.01387   0.01246   0.43354
   D47       -0.99462  -0.00005  -0.00121   0.01396   0.01261  -0.98201
   D48        1.27368   0.00000   0.00002   0.00345   0.00347   1.27716
   D49       -2.76599  -0.00004  -0.00221   0.01596   0.01380  -2.75220
   D50        1.13338  -0.00001  -0.00416   0.00428  -0.00005   1.13332
   D51       -2.88151   0.00005  -0.00293  -0.00622  -0.00919  -2.89070
   D52       -0.63800   0.00000  -0.00516   0.00629   0.00113  -0.63687
   D53       -0.44934   0.00006   0.00308   0.04804   0.05120  -0.39814
   D54        1.68836  -0.00008  -0.00188   0.04839   0.04657   1.73492
   D55       -1.15122   0.00002   0.00101  -0.04836  -0.04745  -1.19867
   D56        2.83553   0.00002  -0.00059  -0.04182  -0.04253   2.79300
   D57        0.65324   0.00003   0.00168  -0.04310  -0.04144   0.61180
   D58       -0.69954   0.00002   0.00482   0.00503   0.00992  -0.68962
   D59       -2.17452   0.00011  -0.00074   0.01664   0.01578  -2.15874
   D60        1.72737   0.00006   0.00268   0.01581   0.01847   1.74584
   D61        1.30808  -0.00009   0.00250  -0.00671  -0.00410   1.30398
   D62       -0.16690  -0.00000  -0.00306   0.00489   0.00176  -0.16514
   D63       -2.54820  -0.00005   0.00036   0.00407   0.00445  -2.54374
   D64       -0.24161   0.00012   0.00783   0.01558   0.02338  -0.21823
   D65        2.16304   0.00006   0.01000   0.02705   0.03705   2.20009
         Item               Value     Threshold  Converged?
 Maximum Force            0.000805     0.000015     NO 
 RMS     Force            0.000153     0.000010     NO 
 Maximum Displacement     0.070028     0.000060     NO 
 RMS     Displacement     0.017857     0.000040     NO 
 Predicted change in Energy=-5.197094D-05
 GradGradGradGradGradGradGradGradGradGradGradGradGradGradGradGradGradGrad

                          Input orientation:                          
 ---------------------------------------------------------------------
 Center     Atomic      Atomic             Coordinates (Angstroms)
 Number     Number       Type             X           Y           Z
 ---------------------------------------------------------------------
      1          6           0       -1.424300   -0.821510   -0.930175
      2          8           0       -0.342840   -1.368190   -0.742798
      3          8           0       -1.773230    0.375409   -0.636410
      4          1           0       -1.030370    0.917789   -0.079632
      5          6           0       -2.584192   -1.634722   -1.562661
      6          9           0       -3.433468   -2.018838   -0.591395
      7          9           0       -2.127181   -2.730884   -2.169459
      8          9           0       -3.266968   -0.910844   -2.454824
      9          8           0        3.686584   -0.068546    1.218415
     10          1           0        3.223575   -0.231502    0.352018
     11          1           0        4.373997   -0.731426    1.318282
     12          8           0        1.144353    0.101499    2.429896
     13          1           0        0.783767   -0.804648    2.381744
     14          1           0        2.084217    0.002610    2.202360
     15          8           0       -0.136104    1.645380    0.673384
     16          1           0        0.340413    1.096999    1.352756
     17          1           0        0.539869    2.108233    0.142505
     18          8           0        2.274094   -0.177123   -0.998461
     19          1           0        1.395599   -0.580491   -0.895817
     20          1           0        2.125198    0.770021   -1.166181
     21          8           0        3.797829    2.652523    1.147578
     22          1           0        3.520446    2.993836    2.001969
     23          1           0        3.929100    1.687520    1.262680
     24          8           0        1.990118    2.614514   -0.807404
     25          1           0        2.033532    3.325534   -1.451132
     26          1           0        2.695012    2.770071   -0.130777
     27          8           0        0.348214   -2.470471    1.772278
     28          1           0       -0.288857   -3.092159    2.131849
     29          1           0        0.110290   -2.330048    0.842275
 ---------------------------------------------------------------------
                    Distance matrix (angstroms):
                    1          2          3          4          5
     1  C    0.000000
     2  O    1.226183   0.000000
     3  O    1.280885   2.257759   0.000000
     4  H    1.975796   2.477537   1.075183   0.000000
     5  C    1.551355   2.401432   2.357165   3.336024   0.000000
     6  F    2.363286   3.162001   2.913903   3.828911   1.346169
     7  F    2.382346   2.660107   3.482036   4.345479   1.333654
     8  F    2.393316   3.419170   2.681852   3.740028   1.336465
     9  O    5.595044   4.666013   5.783341   4.990734   7.036328
    10  H    4.857455   3.899999   5.129658   4.427555   6.274168
    11  H    6.219639   5.186720   6.544792   5.820760   7.584996
    12  O    4.328972   3.799699   4.241409   3.419574   5.732104
    13  H    3.980535   3.368915   4.127956   3.509453   5.252666
    14  H    4.775106   4.055077   4.803903   3.968084   6.216935
    15  O    3.211915   3.336153   2.451238   1.377002   4.663915
    16  H    3.465063   3.306862   2.990812   1.990703   4.951289
    17  H    3.686733   3.694382   2.993295   1.982965   5.164984
    18  O    3.754732   2.886580   4.100879   3.600356   5.103515
    19  H    2.830389   1.914694   3.320018   2.965860   4.170710
    20  H    3.897127   3.292781   3.954000   3.340663   5.302673
    21  O    6.607314   6.073286   6.277306   5.275116   8.152059
    22  H    6.899626   6.440962   6.468401   5.417837   8.449659
    23  H    6.305770   5.622168   6.151809   5.195250   7.838547
    24  O    4.845574   4.616146   4.382422   3.540038   6.288937
    25  H    5.424571   5.308477   4.884511   4.131070   6.777902
    26  H    5.523334   5.169944   5.094631   4.160773   7.022997
    27  O    3.628241   2.831640   4.289678   4.100046   4.518772
    28  H    3.977571   3.352399   4.678745   4.638985   4.587166
    29  H    2.787872   1.908652   3.612984   3.563631   3.677965
                    6          7          8          9         10
     6  F    0.000000
     7  F    2.168797   0.000000
     8  F    2.174336   2.166354   0.000000
     9  O    7.600933   7.236407   7.909110   0.000000
    10  H    6.957070   6.421475   7.104014   0.995778   0.000000
    11  H    8.140074   7.643787   8.523664   0.960167   1.583369
    12  O    5.880516   6.315013   6.659210   2.821265   2.958316
    13  H    5.300838   5.735630   6.309685   3.212713   3.225050
    14  H    6.506624   6.657376   7.152547   1.881699   2.185569
    15  O    5.089083   5.585502   5.110996   4.224635   3.861788
    16  H    5.265960   5.757404   5.616252   3.545899   3.328515
    17  H    5.775701   5.989606   5.509351   3.974640   3.566586
    18  O    6.011146   5.221508   5.776046   2.630866   1.651747
    19  H    5.047911   4.319298   4.927389   3.159220   2.240621
    20  H    6.245548   5.598716   5.793216   2.971097   2.124714
    21  O    8.782784   8.665423   8.694035   2.724263   3.046356
    22  H    8.955967   9.059189   9.009912   3.165397   3.635007
    23  H    8.448792   8.245023   8.506158   1.773285   2.238240
    24  O    7.136518   6.883358   6.540573   3.765734   3.311418
    25  H    7.693474   7.382935   6.859271   4.623726   4.161738
    26  H    7.791282   7.594095   7.382109   3.295646   3.085760
    27  O    4.482415   4.661833   5.776709   4.149785   3.911242
    28  H    4.296121   4.691610   5.887687   5.077472   4.867066
    29  H    3.835424   3.773259   4.928577   4.248029   3.786395
                   11         12         13         14         15
    11  H    0.000000
    12  O    3.515686   0.000000
    13  H    3.745138   0.976444   0.000000
    14  H    2.561932   0.972057   1.541108   0.000000
    15  O    5.138687   2.666172   3.125267   3.156942   0.000000
    16  H    4.428783   1.672594   2.207179   2.227187   0.994654
    17  H    4.913924   3.102344   3.682194   3.325907   0.976219
    18  O    3.175554   3.620439   3.747086   3.211481   3.453352
    19  H    3.714278   3.404203   3.341705   3.226902   3.124581
    20  H    3.672056   3.786919   4.106920   3.455093   3.043639
    21  O    3.436891   3.897820   4.749713   3.327322   4.088401
    22  H    3.882467   3.767566   4.697033   3.324205   4.117502
    23  H    2.460147   3.410670   4.166092   2.669365   4.107910
    24  O    4.625660   4.184577   4.828729   3.986173   2.766364
    25  H    5.441172   5.123224   5.771591   4.938866   3.470419
    26  H    4.144785   4.010346   4.769092   3.670891   3.150686
    27  O    4.408777   2.771520   1.826505   3.052016   4.287465
    28  H    5.289344   3.513171   2.538834   3.900519   4.959308
    29  H    4.578359   3.082571   2.269445   3.344774   3.986635
                   16         17         18         19         20
    16  H    0.000000
    17  H    1.589680   0.000000
    18  O    3.300111   3.087426   0.000000
    19  H    2.997243   3.006597   0.972108   0.000000
    20  H    3.104419   2.452905   0.973335   1.558619   0.000000
    21  O    3.796773   3.452641   3.864473   4.516475   3.419794
    22  H    3.759266   3.622946   4.539929   5.068328   4.114517
    23  H    3.638063   3.594256   3.365814   4.027606   3.161524
    24  O    3.112984   1.806065   2.812541   3.251050   1.883912
    25  H    3.961668   2.500507   3.539971   3.996544   2.572985
    26  H    3.247180   2.270981   3.100968   3.674238   2.323134
    27  O    3.592060   4.863889   4.079884   3.433332   4.721546
    28  H    4.307205   5.629241   4.986482   4.279326   5.623264
    29  H    3.472491   4.513596   3.564469   2.780995   4.207633
                   21         22         23         24         25
    21  O    0.000000
    22  H    0.960948   0.000000
    23  H    0.980669   1.555637   0.000000
    24  O    2.662935   3.221547   2.983994   0.000000
    25  H    3.212318   3.774235   3.693379   0.960115   0.000000
    26  H    1.692399   2.297829   2.153280   0.989393   1.577794
    27  O    6.207669   6.322535   5.511018   5.933606   6.842832
    28  H    7.118369   7.181016   6.433657   6.811686   7.708310
    29  H    6.206220   6.427891   5.558858   5.541109   6.398764
                   26         27         28         29
    26  H    0.000000
    27  O    6.049162   0.000000
    28  H    6.956199   0.960025   0.000000
    29  H    5.799899   0.970172   1.550205   0.000000
 Stoichiometry    C2H15F3O9
 Framework group  C1[X(C2H15F3O9)]
 Deg. of freedom    81
 Full point group                 C1      NOp   1
 Largest Abelian subgroup         C1      NOp   1
 Largest concise Abelian subgroup C1      NOp   1
                         Standard orientation:                         
 ---------------------------------------------------------------------
 Center     Atomic      Atomic             Coordinates (Angstroms)
 Number     Number       Type             X           Y           Z
 ---------------------------------------------------------------------
      1          6           0        1.764010   -0.297228    0.011623
      2          8           0        1.064470    0.439415   -0.675054
      3          8           0        1.399488   -1.116981    0.925842
      4          1           0        0.350374   -1.068830    1.156189
      5          6           0        3.305008   -0.256494   -0.162635
      6          9           0        3.842019    0.469449    0.835763
      7          9           0        3.642682    0.316823   -1.318454
      8          9           0        3.839650   -1.480800   -0.125622
      9          8           0       -3.507813    1.344029   -0.893185
     10          1           0       -2.755237    0.866047   -1.336735
     11          1           0       -3.801159    2.046295   -1.478583
     12          8           0       -1.921247    1.471803    1.436197
     13          1           0       -1.193659    2.082262    1.209486
     14          1           0       -2.567223    1.584827    0.718676
     15          8           0       -0.975340   -1.019344    1.525200
     16          1           0       -1.348214   -0.097232    1.521830
     17          1           0       -1.558316   -1.574169    0.972650
     18          8           0       -1.537083   -0.160933   -1.772256
     19          1           0       -0.667929    0.053442   -1.393299
     20          1           0       -1.791802   -1.026381   -1.406878
     21          8           0       -4.822718   -0.796757    0.160225
     22          1           0       -5.046581   -0.600785    1.073954
     23          1           0       -4.527236    0.047788   -0.241204
     24          8           0       -2.650932   -2.272084   -0.284718
     25          1           0       -2.790778   -3.203987   -0.468621
     26          1           0       -3.532815   -1.857798   -0.112827
     27          8           0        0.137271    2.933662    0.293046
     28          1           0        0.820291    3.516515    0.632772
     29          1           0        0.588258    2.222619   -0.188890
 ---------------------------------------------------------------------
 Rotational constants (GHZ):           0.7747244           0.2357177           0.2145940
 Standard basis: 6-31++G(d,p) (6D, 7F)
 There are   356 symmetry adapted cartesian basis functions of A   symmetry.
 There are   356 symmetry adapted basis functions of A   symmetry.
   356 basis functions,   568 primitive gaussians,   356 cartesian basis functions
    63 alpha electrons       63 beta electrons
       nuclear repulsion energy      1134.2903504085 Hartrees.
 NAtoms=   29 NActive=   29 NUniq=   29 SFac= 1.00D+00 NAtFMM=   60 NAOKFM=F Big=F
 Integral buffers will be    131072 words long.
 Raffenetti 2 integral format.
 Two-electron integral symmetry is turned on.
 Nuclear repulsion after empirical dispersion term =     1134.2735929201 Hartrees.
 One-electron integrals computed using PRISM.
 NBasis=   356 RedAO= T EigKep=  3.47D-05  NBF=   356
 NBsUse=   356 1.00D-06 EigRej= -1.00D+00 NBFU=   356
 Initial guess from the checkpoint file:  "/local_scratch/slurm.6305354/Gau-3743153.chk"
 B after Tr=    -0.000000   -0.000000    0.000000
         Rot=    0.999998   -0.001107    0.000479    0.001728 Ang=  -0.24 deg.
 ExpMin= 3.60D-02 ExpMax= 7.00D+03 ExpMxC= 1.05D+03 IAcc=3 IRadAn=         5 AccDes= 0.00D+00
 Harris functional with IExCor= 4639 and IRadAn=       5 diagonalized for initial guess.
 HarFok:  IExCor= 4639 AccDes= 0.00D+00 IRadAn=         5 IDoV= 1 UseB2=F ITyADJ=14
 ICtDFT=  3500011 ScaDFX=  1.000000  1.000000  1.000000  1.000000
 FoFCou: FMM=F IPFlag=           0 FMFlag=      100000 FMFlg1=           0
         NFxFlg=           0 DoJE=T BraDBF=F KetDBF=T FulRan=T
         wScrn=  0.000000 ICntrl=       500 IOpCl=  0 I1Cent=   200000004 NGrid=           0
         NMat0=    1 NMatS0=      1 NMatT0=    0 NMatD0=    1 NMtDS0=    0 NMtDT0=    0
 Petite list used in FoFCou.
 Requested convergence on RMS density matrix=1.00D-10 within 128 cycles.
 Requested convergence on MAX density matrix=1.00D-08.
 Requested convergence on             energy=1.00D-08.
 No special actions if energy rises.
 SCF Done:  E(RwB97XD) =  -1061.67830580     A.U. after   15 cycles
            NFock= 15  Conv=0.79D-10     -V/T= 2.0083
 Calling FoFJK, ICntrl=      2127 FMM=F ISym2X=0 I1Cent= 0 IOpClX= 0 NMat=1 NMatS=1 NMatT=0.
 ***** Axes restored to original set *****
 -------------------------------------------------------------------
 Center     Atomic                   Forces (Hartrees/Bohr)
 Number     Number              X              Y              Z
 -------------------------------------------------------------------
      1        6           0.000594751   -0.000967593   -0.000453871
      2        8          -0.001128113    0.001234185    0.000275376
      3        8          -0.000321552   -0.000431598   -0.000072143
      4        1           0.000869667    0.000520195    0.000561214
      5        6          -0.000187619   -0.000186777   -0.000557999
      6        9           0.000287301    0.000109782   -0.000343986
      7        9          -0.000333792    0.000586791    0.000282836
      8        9           0.000294360   -0.000549021    0.000509199
      9        8           0.000210743   -0.000092116   -0.000117631
     10        1           0.000066358   -0.000156677    0.000112123
     11        1          -0.000158302    0.000134455   -0.000000056
     12        8          -0.000467942   -0.000598705    0.000009442
     13        1           0.000428644    0.000850722   -0.000003911
     14        1           0.000022574   -0.000155996    0.000109641
     15        8          -0.000435289   -0.000180714   -0.000682160
     16        1           0.000286011   -0.000079815    0.000301419
     17        1          -0.000102090   -0.000002135    0.000177331
     18        8          -0.001052227    0.000215588    0.000025044
     19        1           0.000933239    0.000421892   -0.000182836
     20        1           0.000135925   -0.000786496   -0.000140385
     21        8          -0.000043679   -0.000271647    0.000128544
     22        1           0.000057152   -0.000004981   -0.000134946
     23        1           0.000046581    0.000285334    0.000117030
     24        8           0.000116366    0.000414463   -0.000020558
     25        1          -0.000079158   -0.000142751    0.000038505
     26        1          -0.000003904   -0.000015108    0.000002258
     27        8          -0.000182040   -0.000134858   -0.000779973
     28        1           0.000092408    0.000059893    0.000046591
     29        1           0.000053628   -0.000076309    0.000793902
 -------------------------------------------------------------------
 Cartesian Forces:  Max     0.001234185 RMS     0.000415158

 GradGradGradGradGradGradGradGradGradGradGradGradGradGradGradGradGradGrad
 Berny optimization.
 Using GEDIIS/GDIIS optimizer.
 FormGI is forming the generalized inverse of G from B-inverse, IUseBI=4.
 Internal  Forces:  Max     0.001165865 RMS     0.000216822
 Search for a local minimum.
 Step number   8 out of a maximum of  174
 All quantities printed in internal units (Hartrees-Bohrs-Radians)
 Mixed Optimization -- En-DIIS/RFO-DIIS
 Swapping is turned off.
 Update second derivatives using D2CorX and points    6    7    8
 DE= -8.75D-06 DEPred=-5.20D-05 R= 1.68D-01
 Trust test= 1.68D-01 RLast= 1.99D-01 DXMaxT set to 1.43D+00
 ITU=  0  1  0  1  1  0  1  0
     Eigenvalues ---    0.00036   0.00049   0.00090   0.00110   0.00144
     Eigenvalues ---    0.00215   0.00230   0.00274   0.00350   0.00400
     Eigenvalues ---    0.00438   0.00513   0.00620   0.00667   0.00705
     Eigenvalues ---    0.00767   0.00852   0.00911   0.01045   0.01079
     Eigenvalues ---    0.01200   0.01304   0.01323   0.01352   0.01477
     Eigenvalues ---    0.01601   0.01632   0.01815   0.01872   0.01915
     Eigenvalues ---    0.02071   0.02159   0.02177   0.02268   0.02411
     Eigenvalues ---    0.02613   0.02691   0.02753   0.02902   0.02909
     Eigenvalues ---    0.03019   0.03172   0.03211   0.03966   0.04176
     Eigenvalues ---    0.04456   0.04587   0.05456   0.05609   0.05708
     Eigenvalues ---    0.06350   0.06399   0.06998   0.12093   0.14163
     Eigenvalues ---    0.19101   0.22692   0.23952   0.24663   0.25991
     Eigenvalues ---    0.32346   0.34882   0.35678   0.38321   0.40970
     Eigenvalues ---    0.42388   0.43415   0.44905   0.46895   0.48312
     Eigenvalues ---    0.50698   0.51460   0.52931   0.54601   0.57226
     Eigenvalues ---    0.58325   0.58832   0.59034   0.59491   0.84587
     Eigenvalues ---    1.12257
 En-DIIS/RFO-DIIS/Sim-DIIS IScMMF=       -3 using points:     8    7    6
 RFO step:  Lambda=-7.38817705D-05.
 DidBck=T Rises=F RFO-DIIS coefs:    0.51085    0.83245   -0.34330
 Iteration  1 RMS(Cart)=  0.01284526 RMS(Int)=  0.00019348
 Iteration  2 RMS(Cart)=  0.00018544 RMS(Int)=  0.00009601
 Iteration  3 RMS(Cart)=  0.00000003 RMS(Int)=  0.00009601
 Variable       Old X    -DE/DX   Delta X   Delta X   Delta X     New X
                                 (Linear)    (Quad)   (Total)
    R1        2.31715  -0.00117  -0.00109  -0.00033  -0.00146   2.31569
    R2        2.42052  -0.00004   0.00055  -0.00035   0.00021   2.42073
    R3        2.93164   0.00002  -0.00005  -0.00026  -0.00031   2.93133
    R4        3.61825   0.00017   0.00810   0.00216   0.01028   3.62853
    R5        3.60683   0.00019   0.00363   0.00043   0.00403   3.61086
    R6        2.03180   0.00071   0.00273   0.00108   0.00387   2.03568
    R7        2.60216  -0.00044   0.00193  -0.00616  -0.00416   2.59800
    R8        2.54389  -0.00046   0.00017   0.00026   0.00043   2.54432
    R9        2.52024  -0.00073   0.00072  -0.00165  -0.00093   2.51931
   R10        2.52555  -0.00079   0.00043  -0.00203  -0.00160   2.52396
   R11        1.88175   0.00001  -0.00047   0.00009  -0.00037   1.88138
   R12        1.81445  -0.00021   0.00014  -0.00033  -0.00019   1.81426
   R13        3.55590  -0.00001   0.00348   0.00525   0.00873   3.56463
   R14        3.35102   0.00007   0.00075   0.00257   0.00327   3.35429
   R15        3.12135   0.00015   0.00480   0.00298   0.00780   3.12915
   R16        1.84521  -0.00085  -0.00092  -0.00030  -0.00124   1.84397
   R17        1.83692  -0.00002   0.00175  -0.00146   0.00030   1.83723
   R18        3.16075  -0.00015   0.00388  -0.00093   0.00303   3.16378
   R19        3.45159   0.00010   0.00411   0.00150   0.00557   3.45716
   R20        1.87962   0.00024   0.00090  -0.00010   0.00088   1.88050
   R21        1.84479  -0.00011   0.00114  -0.00108   0.00003   1.84482
   R22        3.41297   0.00006   0.00371   0.00244   0.00611   3.41908
   R23        1.83702  -0.00087  -0.00246   0.00071  -0.00172   1.83529
   R24        1.83934  -0.00061  -0.00055  -0.00093  -0.00142   1.83792
   R25        3.56008   0.00021   0.00300   0.00881   0.01184   3.57191
   R26        1.81593  -0.00014   0.00009  -0.00029  -0.00019   1.81573
   R27        1.85320  -0.00020   0.00076  -0.00111  -0.00041   1.85278
   R28        3.19817   0.00010  -0.00120   0.00476   0.00352   3.20169
   R29        1.81435  -0.00014   0.00019  -0.00033  -0.00014   1.81421
   R30        1.86968   0.00008   0.00007  -0.00078  -0.00074   1.86894
   R31        1.81418  -0.00008   0.00005  -0.00017  -0.00012   1.81407
   R32        1.83336  -0.00061  -0.00091  -0.00056  -0.00153   1.83183
    A1        2.24187  -0.00032  -0.00485   0.00074  -0.00423   2.23764
    A2        2.08061   0.00001   0.00280  -0.00094   0.00192   2.08253
    A3        1.96023   0.00031   0.00200   0.00013   0.00217   1.96240
    A4        2.22076   0.00045   0.02621  -0.01864   0.00766   2.22841
    A5        2.16636  -0.00002   0.01261   0.00352   0.01576   2.18212
    A6        1.62897  -0.00020  -0.00086  -0.00323  -0.00368   1.62529
    A7        1.98443   0.00003  -0.00884   0.00275  -0.00612   1.97831
    A8        1.90404  -0.00004   0.00000  -0.00261  -0.00261   1.90143
    A9        1.93921   0.00011  -0.00016   0.00040   0.00023   1.93945
   A10        1.95003   0.00026   0.00018   0.00230   0.00248   1.95251
   A11        1.88592  -0.00007  -0.00011  -0.00004  -0.00015   1.88577
   A12        1.89008  -0.00011   0.00015  -0.00025  -0.00011   1.88998
   A13        1.89286  -0.00017  -0.00006   0.00014   0.00008   1.89293
   A14        1.88642   0.00003  -0.00222   0.00134  -0.00083   1.88559
   A15        1.63604  -0.00004   0.00554  -0.00641  -0.00085   1.63519
   A16        1.82076   0.00001   0.00126   0.00101   0.00218   1.82294
   A17        2.19121  -0.00007  -0.00196   0.00046  -0.00146   2.18975
   A18        2.19342   0.00001   0.00221   0.00014   0.00235   2.19577
   A19        1.63680   0.00005  -0.00328   0.00174  -0.00158   1.63523
   A20        1.82462  -0.00004  -0.00159  -0.00085  -0.00238   1.82224
   A21        1.92099  -0.00005   0.00094  -0.00224  -0.00130   1.91969
   A22        1.95470  -0.00002  -0.00085   0.00243   0.00154   1.95624
   A23        1.97504   0.00003  -0.00029   0.00514   0.00486   1.97990
   A24        1.98540   0.00001  -0.00366   0.00714   0.00336   1.98877
   A25        1.87665  -0.00001   0.00180  -0.00191  -0.00028   1.87636
   A26        2.00368   0.00009  -0.00657   0.00625  -0.00044   2.00324
   A27        1.83471   0.00008   0.00179   0.00143   0.00289   1.83760
   A28        1.85847  -0.00007  -0.00388   0.00292  -0.00100   1.85747
   A29        2.76762  -0.00005  -0.00441  -0.00267  -0.00690   2.76071
   A30        1.85854  -0.00002   0.00095  -0.00023   0.00066   1.85920
   A31        2.04747   0.00001  -0.00103   0.00297   0.00186   2.04933
   A32        1.81752   0.00009   0.00185   0.00085   0.00254   1.82006
   A33        1.45381  -0.00003   0.01549  -0.01338   0.00208   1.45589
   A34        2.20998  -0.00001  -0.00399   0.00277  -0.00119   2.20879
   A35        1.83017  -0.00002  -0.00472   0.00513   0.00046   1.83063
   A36        2.20699  -0.00005  -0.00496   0.00460  -0.00031   2.20667
   A37        1.80605   0.00005  -0.00125   0.00036  -0.00096   1.80509
   A38        1.88586   0.00005   0.00063  -0.00044   0.00014   1.88599
   A39        2.24448  -0.00001   0.00279  -0.00755  -0.00472   2.23977
   A40        1.81970   0.00007  -0.00714   0.00395  -0.00333   1.81637
   A41        1.86505  -0.00005  -0.00018   0.00296   0.00270   1.86775
   A42        2.75779   0.00024  -0.01094   0.00630  -0.00482   2.75296
   A43        3.15611  -0.00000  -0.00285   0.00338   0.00055   3.15667
   A44        3.00135   0.00005   0.00096   0.00050   0.00147   3.00283
   A45        2.96748  -0.00012   0.00744  -0.00099   0.00644   2.97392
   A46        2.87533  -0.00014  -0.00083  -0.00578  -0.00659   2.86874
   A47        3.08877  -0.00013   0.00234  -0.00212   0.00017   3.08894
   A48        2.97536  -0.00015   0.00367  -0.00350   0.00019   2.97555
   A49        3.16572   0.00007  -0.01466   0.01230  -0.00237   3.16334
   A50        2.84160  -0.00010  -0.00099   0.00000  -0.00107   2.84053
   A51        2.91584  -0.00005   0.00022   0.00109   0.00138   2.91722
   A52        3.20274   0.00003  -0.00857   0.00312  -0.00549   3.19725
   A53        2.95158  -0.00000  -0.00290   0.00093  -0.00198   2.94961
   A54        2.86296   0.00006  -0.00411   0.00424   0.00025   2.86321
   A55        3.32331  -0.00001  -0.00554   0.00435  -0.00126   3.32206
   A56        3.16917  -0.00005   0.00024  -0.00273  -0.00233   3.16684
   A57        3.30678   0.00002   0.00192   0.00056   0.00249   3.30927
   A58        3.15200  -0.00005   0.01399  -0.01104   0.00298   3.15498
   A59        3.20787   0.00008   0.00324   0.00009   0.00334   3.21121
   A60        3.04196   0.00004  -0.00102   0.00133   0.00026   3.04222
    D1       -0.65337  -0.00017  -0.03095   0.00831  -0.02266  -0.67603
    D2        1.56508   0.00006   0.02466  -0.01922   0.00524   1.57032
    D3        2.52418  -0.00015  -0.02905   0.01108  -0.01796   2.50622
    D4       -1.54056   0.00009   0.02656  -0.01645   0.00994  -1.53062
    D5       -0.09993   0.00005   0.00355   0.00715   0.01062  -0.08931
    D6        3.00773   0.00002   0.00179   0.00452   0.00620   3.01393
    D7        1.76517  -0.00005  -0.00401  -0.03314  -0.03717   1.72801
    D8       -0.31222  -0.00001  -0.00378  -0.03168  -0.03547  -0.34769
    D9       -2.42879  -0.00006  -0.00371  -0.03373  -0.03746  -2.46625
   D10       -1.34598  -0.00002  -0.00225  -0.03081  -0.03305  -1.37903
   D11        2.85982   0.00002  -0.00201  -0.02935  -0.03135   2.82847
   D12        0.74324  -0.00002  -0.00195  -0.03140  -0.03334   0.70990
   D13        2.13533   0.00028   0.00488   0.00525   0.01041   2.14574
   D14        0.10722   0.00013   0.01881  -0.00921   0.00942   0.11664
   D15       -0.28993   0.00010  -0.03494   0.01796  -0.01698  -0.30691
   D16       -2.31804  -0.00004  -0.02101   0.00350  -0.01796  -2.33601
   D17       -1.26660  -0.00034  -0.02373  -0.01273  -0.03635  -1.30295
   D18        1.18572   0.00009   0.02742  -0.04142  -0.01396   1.17176
   D19       -0.65421  -0.00011  -0.00496   0.00048  -0.00460  -0.65881
   D20        1.51285  -0.00008  -0.00906   0.00949   0.00051   1.51336
   D21        1.19187  -0.00009  -0.00622   0.00098  -0.00529   1.18658
   D22       -0.80521   0.00002  -0.00642   0.00456  -0.00193  -0.80714
   D23       -0.76374  -0.00004  -0.00794   0.00640  -0.00149  -0.76523
   D24       -2.76082   0.00007  -0.00814   0.00998   0.00188  -2.75895
   D25        3.01121  -0.00008  -0.00485   0.00156  -0.00321   3.00800
   D26        1.01413   0.00003  -0.00505   0.00514   0.00016   1.01428
   D27        1.77589   0.00001   0.00649  -0.00260   0.00391   1.77980
   D28       -2.52095   0.00003  -0.00038   0.00458   0.00422  -2.51673
   D29       -0.49111   0.00010   0.00546   0.00036   0.00577  -0.48534
   D30        1.49523   0.00011  -0.00141   0.00754   0.00608   1.50132
   D31       -2.12648   0.00005   0.00791  -0.00055   0.00736  -2.11911
   D32       -0.14014   0.00006   0.00103   0.00663   0.00768  -0.13246
   D33        2.33381  -0.00002   0.00252  -0.00092   0.00162   2.33543
   D34        0.23210  -0.00004   0.00306  -0.00473  -0.00165   0.23045
   D35       -1.78002   0.00001   0.00206   0.00156   0.00366  -1.77636
   D36        2.40146  -0.00001   0.00260  -0.00225   0.00039   2.40184
   D37        0.69519   0.00001  -0.00261   0.00522   0.00261   0.69780
   D38       -1.40652  -0.00001  -0.00207   0.00141  -0.00065  -1.40717
   D39       -0.06955   0.00003   0.01354   0.00155   0.01499  -0.05456
   D40       -2.25629   0.00002   0.01703  -0.01022   0.00678  -2.24952
   D41        1.93866  -0.00008   0.01213   0.00057   0.01256   1.95122
   D42       -0.24808  -0.00009   0.01561  -0.01120   0.00435  -0.24374
   D43        2.51988  -0.00006  -0.00386  -0.01633  -0.02022   2.49967
   D44       -1.57749  -0.00008  -0.00784  -0.01289  -0.02093  -1.59842
   D45       -1.75227  -0.00011  -0.00527  -0.01379  -0.01911  -1.77138
   D46        0.43354  -0.00014  -0.00924  -0.01036  -0.01982   0.41372
   D47       -0.98201   0.00014  -0.00886   0.00176  -0.00714  -0.98915
   D48        1.27716   0.00000  -0.00165  -0.00426  -0.00595   1.27120
   D49       -2.75220   0.00011  -0.01169   0.00520  -0.00658  -2.75878
   D50        1.13332   0.00012  -0.00927   0.00963   0.00033   1.13365
   D51       -2.89070  -0.00002  -0.00205   0.00361   0.00152  -2.88918
   D52       -0.63687   0.00009  -0.01209   0.01307   0.00088  -0.63599
   D53       -0.39814  -0.00004  -0.01816  -0.00117  -0.01925  -0.41739
   D54        1.73492   0.00008  -0.02697   0.00830  -0.01876   1.71617
   D55       -1.19867   0.00001   0.02548  -0.00811   0.01729  -1.18138
   D56        2.79300   0.00007   0.01949  -0.00231   0.01720   2.81020
   D57        0.61180  -0.00001   0.02403  -0.00576   0.01827   0.63008
   D58       -0.68962  -0.00006   0.00592  -0.01100  -0.00508  -0.69470
   D59       -2.15874  -0.00003  -0.00937   0.00210  -0.00727  -2.16601
   D60        1.74584  -0.00001  -0.00304  -0.00346  -0.00653   1.73931
   D61        1.30398  -0.00003   0.00759  -0.00900  -0.00139   1.30260
   D62       -0.16514   0.00000  -0.00770   0.00410  -0.00357  -0.16871
   D63       -2.54374   0.00002  -0.00137  -0.00146  -0.00284  -2.54658
   D64       -0.21823  -0.00013   0.00607   0.02378   0.02992  -0.18831
   D65        2.20009  -0.00012   0.00423   0.01927   0.02341   2.22350
         Item               Value     Threshold  Converged?
 Maximum Force            0.001166     0.000015     NO 
 RMS     Force            0.000217     0.000010     NO 
 Maximum Displacement     0.070609     0.000060     NO 
 RMS     Displacement     0.012853     0.000040     NO 
 Predicted change in Energy=-3.354914D-05
 GradGradGradGradGradGradGradGradGradGradGradGradGradGradGradGradGradGrad

                          Input orientation:                          
 ---------------------------------------------------------------------
 Center     Atomic      Atomic             Coordinates (Angstroms)
 Number     Number       Type             X           Y           Z
 ---------------------------------------------------------------------
      1          6           0       -1.434023   -0.814337   -0.929101
      2          8           0       -0.353746   -1.357172   -0.729206
      3          8           0       -1.785664    0.382195   -0.636515
      4          1           0       -1.039010    0.922270   -0.078611
      5          6           0       -2.587032   -1.630249   -1.570234
      6          9           0       -3.418182   -2.050666   -0.598006
      7          9           0       -2.119402   -2.704215   -2.206823
      8          9           0       -3.292152   -0.898579   -2.437036
      9          8           0        3.689526   -0.068778    1.225263
     10          1           0        3.226264   -0.236100    0.360060
     11          1           0        4.375557   -0.732455    1.328332
     12          8           0        1.141291    0.104053    2.432552
     13          1           0        0.784589   -0.802739    2.381038
     14          1           0        2.082819    0.006586    2.210663
     15          8           0       -0.138273    1.643747    0.668530
     16          1           0        0.338888    1.097102    1.349527
     17          1           0        0.537551    2.105804    0.136738
     18          8           0        2.275944   -0.185572   -0.995025
     19          1           0        1.396189   -0.583412   -0.890254
     20          1           0        2.131004    0.759830   -1.171467
     21          8           0        3.798801    2.653273    1.144904
     22          1           0        3.523540    3.000263    1.997578
     23          1           0        3.930899    1.689288    1.265595
     24          8           0        1.992243    2.610573   -0.813337
     25          1           0        2.036082    3.320857   -1.457738
     26          1           0        2.696150    2.766857   -0.136419
     27          8           0        0.359337   -2.474968    1.773003
     28          1           0       -0.268916   -3.100432    2.141272
     29          1           0        0.108424   -2.332488    0.847579
 ---------------------------------------------------------------------
                    Distance matrix (angstroms):
                    1          2          3          4          5
     1  C    0.000000
     2  O    1.225409   0.000000
     3  O    1.280994   2.254857   0.000000
     4  H    1.973620   2.467533   1.077233   0.000000
     5  C    1.551191   2.401972   2.358803   3.337165   0.000000
     6  F    2.361148   3.144664   2.930087   3.842991   1.346398
     7  F    2.382007   2.667474   3.478961   4.341420   1.333164
     8  F    2.394495   3.429464   2.674278   3.735547   1.335620
     9  O    5.607843   4.672040   5.800629   5.004129   7.046146
    10  H    4.869761   3.906376   5.147317   4.441488   6.282046
    11  H    6.233292   5.195193   6.562294   5.833964   7.595088
    12  O    4.333174   3.790386   4.250130   3.424782   5.738510
    13  H    3.984896   3.358097   4.137136   3.514405   5.259767
    14  H    4.785417   4.054567   4.817952   3.978073   6.227513
    15  O    3.205241   3.317471   2.451235   1.374800   4.661280
    16  H    3.462508   3.290036   2.994859   1.992172   4.952218
    17  H    3.681079   3.679194   2.994340   1.983096   5.160897
    18  O    3.763449   2.891120   4.116740   3.613316   5.105535
    19  H    2.839884   1.920134   3.334812   2.975910   4.174241
    20  H    3.904634   3.294127   3.971029   3.357039   5.303900
    21  O    6.611223   6.069564   6.286294   5.281834   8.154716
    22  H    6.906088   6.438628   6.479226   5.426368   8.456359
    23  H    6.314049   5.623018   6.164868   5.205305   7.845041
    24  O    4.845897   4.610178   4.389706   3.546644   6.287068
    25  H    5.424105   5.303394   4.890387   4.136593   6.774901
    26  H    5.523733   5.163417   5.101310   4.166204   7.021565
    27  O    3.643515   2.831784   4.309314   4.114010   4.535623
    28  H    4.001362   3.359434   4.705882   4.658654   4.616317
    29  H    2.800092   1.910783   3.627617   3.573217   3.688420
                    6          7          8          9         10
     6  F    0.000000
     7  F    2.168467   0.000000
     8  F    2.173757   2.165332   0.000000
     9  O    7.600770   7.243507   7.927473   0.000000
    10  H    6.954078   6.423132   7.124070   0.995582   0.000000
    11  H    8.135774   7.653081   8.543966   0.960067   1.582653
    12  O    5.883527   6.327898   6.661349   2.825051   2.959398
    13  H    5.300501   5.753020   6.312118   3.211413   3.219815
    14  H    6.510139   6.672427   7.163151   1.886319   2.188857
    15  O    5.100059   5.576496   5.104401   4.230217   3.866406
    16  H    5.274174   5.756808   5.612954   3.549858   3.330678
    17  H    5.784800   5.973940   5.506110   3.981035   3.572613
    18  O    6.004937   5.208750   5.795815   2.634679   1.655874
    19  H    5.041469   4.311675   4.946959   3.162223   2.243454
    20  H    6.246696   5.580101   5.810560   2.976557   2.130034
    21  O    8.789176   8.658053   8.702158   2.725428   3.048320
    22  H    8.968636   9.058744   9.017784   3.169074   3.639215
    23  H    8.453949   8.244192   8.519331   1.775016   2.241344
    24  O    7.144664   6.862536   6.547930   3.770355   3.317109
    25  H    7.703336   7.357354   6.866785   4.628390   4.168077
    26  H    7.797861   7.576855   7.388370   3.298757   3.089541
    27  O    4.480107   4.694222   5.791615   4.144867   3.902334
    28  H    4.303897   4.742070   5.911770   5.069444   4.857304
    29  H    3.821791   3.798784   4.940517   4.253389   3.788594
                   11         12         13         14         15
    11  H    0.000000
    12  O    3.518454   0.000000
    13  H    3.742750   0.975788   0.000000
    14  H    2.565412   0.972218   1.539297   0.000000
    15  O    5.143572   2.668280   3.125644   3.160968   0.000000
    16  H    4.431977   1.674199   2.207274   2.229815   0.995119
    17  H    4.919949   3.105201   3.682055   3.331025   0.976236
    18  O    3.178905   3.622099   3.742036   3.217244   3.455759
    19  H    3.717656   3.402738   3.335193   3.230363   3.121638
    20  H    3.676128   3.794539   4.107888   3.465328   3.052297
    21  O    3.439396   3.901143   4.749475   3.329472   4.092264
    22  H    3.886773   3.775228   4.702310   3.329142   4.124970
    23  H    2.463025   3.414187   4.165774   2.672085   4.112994
    24  O    4.630633   4.188383   4.828370   3.991682   2.769437
    25  H    5.446527   5.126679   5.771176   4.944061   3.472972
    26  H    4.148624   4.013443   4.767983   3.674787   3.153295
    27  O    4.400466   2.774492   1.829452   3.052875   4.293168
    28  H    5.276297   3.513154   2.539046   3.897311   4.969233
    29  H    4.582538   3.084750   2.269102   3.350746   3.987902
                   16         17         18         19         20
    16  H    0.000000
    17  H    1.589907   0.000000
    18  O    3.300661   3.090842   0.000000
    19  H    2.993099   3.003974   0.971196   0.000000
    20  H    3.111406   2.462141   0.972586   1.556706   0.000000
    21  O    3.799281   3.457148   3.867484   4.515589   3.425237
    22  H    3.766165   3.630277   4.545516   5.070298   4.123292
    23  H    3.641465   3.600363   3.371109   4.029591   3.169035
    24  O    3.114829   1.809299   2.816368   3.250037   1.890175
    25  H    3.963116   2.502859   3.544951   3.996851   2.578724
    26  H    3.248507   2.274017   3.103323   3.671848   2.327847
    27  O    3.597143   4.867504   4.071448   3.427241   4.719388
    28  H    4.314578   5.636793   4.980871   4.277630   5.624542
    29  H    3.473781   4.515294   3.564068   2.781667   4.210678
                   21         22         23         24         25
    21  O    0.000000
    22  H    0.960845   0.000000
    23  H    0.980450   1.555762   0.000000
    24  O    2.664616   3.224588   2.988161   0.000000
    25  H    3.213502   3.775515   3.697146   0.960041   0.000000
    26  H    1.694264   2.300651   2.156711   0.989003   1.577495
    27  O    6.206712   6.327777   5.509496   5.934497   6.844030
    28  H    7.116473   7.184835   6.430138   6.816020   7.713549
    29  H    6.210080   6.436128   5.564237   5.544481   6.402395
                   26         27         28         29
    26  H    0.000000
    27  O    6.048414   0.000000
    28  H    6.957339   0.959963   0.000000
    29  H    5.802404   0.969364   1.551053   0.000000
 Stoichiometry    C2H15F3O9
 Framework group  C1[X(C2H15F3O9)]
 Deg. of freedom    81
 Full point group                 C1      NOp   1
 Largest Abelian subgroup         C1      NOp   1
 Largest concise Abelian subgroup C1      NOp   1
                         Standard orientation:                         
 ---------------------------------------------------------------------
 Center     Atomic      Atomic             Coordinates (Angstroms)
 Number     Number       Type             X           Y           Z
 ---------------------------------------------------------------------
      1          6           0        1.768133   -0.298178    0.019940
      2          8           0        1.061628    0.441528   -0.654828
      3          8           0        1.408512   -1.120187    0.934227
      4          1           0        0.356897   -1.071416    1.162608
      5          6           0        3.307577   -0.255621   -0.165786
      6          9           0        3.844541    0.503174    0.808221
      7          9           0        3.635130    0.285912   -1.339148
      8          9           0        3.851021   -1.473673   -0.095800
      9          8           0       -3.516650    1.343007   -0.888614
     10          1           0       -2.761289    0.871084   -1.333476
     11          1           0       -3.811353    2.047218   -1.470821
     12          8           0       -1.924753    1.467324    1.441906
     13          1           0       -1.200347    2.078780    1.210564
     14          1           0       -2.575117    1.581848    0.728380
     15          8           0       -0.969321   -1.022761    1.521572
     16          1           0       -1.346199   -0.101771    1.520380
     17          1           0       -1.550345   -1.578562    0.967918
     18          8           0       -1.536836   -0.152751   -1.774377
     19          1           0       -0.670319    0.060139   -1.390910
     20          1           0       -1.788911   -1.022134   -1.418631
     21          8           0       -4.821929   -0.808223    0.158484
     22          1           0       -5.049773   -0.618358    1.072410
     23          1           0       -4.531557    0.039931   -0.238507
     24          8           0       -2.644534   -2.276381   -0.292781
     25          1           0       -2.782058   -3.208250   -0.478217
     26          1           0       -3.526951   -1.864795   -0.119396
     27          8           0        0.122402    2.941489    0.287004
     28          1           0        0.795647    3.535476    0.626785
     29          1           0        0.583034    2.230534   -0.184194
 ---------------------------------------------------------------------
 Rotational constants (GHZ):           0.7730535           0.2354979           0.2142815
 Standard basis: 6-31++G(d,p) (6D, 7F)
 There are   356 symmetry adapted cartesian basis functions of A   symmetry.
 There are   356 symmetry adapted basis functions of A   symmetry.
   356 basis functions,   568 primitive gaussians,   356 cartesian basis functions
    63 alpha electrons       63 beta electrons
       nuclear repulsion energy      1133.7512980733 Hartrees.
 NAtoms=   29 NActive=   29 NUniq=   29 SFac= 1.00D+00 NAtFMM=   60 NAOKFM=F Big=F
 Integral buffers will be    131072 words long.
 Raffenetti 2 integral format.
 Two-electron integral symmetry is turned on.
 Nuclear repulsion after empirical dispersion term =     1133.7345783840 Hartrees.
 One-electron integrals computed using PRISM.
 NBasis=   356 RedAO= T EigKep=  3.49D-05  NBF=   356
 NBsUse=   356 1.00D-06 EigRej= -1.00D+00 NBFU=   356
 Initial guess from the checkpoint file:  "/local_scratch/slurm.6305354/Gau-3743153.chk"
 B after Tr=    -0.000000    0.000000    0.000000
         Rot=    0.999999    0.000954   -0.000204   -0.000915 Ang=   0.15 deg.
 ExpMin= 3.60D-02 ExpMax= 7.00D+03 ExpMxC= 1.05D+03 IAcc=3 IRadAn=         5 AccDes= 0.00D+00
 Harris functional with IExCor= 4639 and IRadAn=       5 diagonalized for initial guess.
 HarFok:  IExCor= 4639 AccDes= 0.00D+00 IRadAn=         5 IDoV= 1 UseB2=F ITyADJ=14
 ICtDFT=  3500011 ScaDFX=  1.000000  1.000000  1.000000  1.000000
 FoFCou: FMM=F IPFlag=           0 FMFlag=      100000 FMFlg1=           0
         NFxFlg=           0 DoJE=T BraDBF=F KetDBF=T FulRan=T
         wScrn=  0.000000 ICntrl=       500 IOpCl=  0 I1Cent=   200000004 NGrid=           0
         NMat0=    1 NMatS0=      1 NMatT0=    0 NMatD0=    1 NMtDS0=    0 NMtDT0=    0
 Petite list used in FoFCou.
 Requested convergence on RMS density matrix=1.00D-10 within 128 cycles.
 Requested convergence on MAX density matrix=1.00D-08.
 Requested convergence on             energy=1.00D-08.
 No special actions if energy rises.
 SCF Done:  E(RwB97XD) =  -1061.67833849     A.U. after   15 cycles
            NFock= 15  Conv=0.61D-10     -V/T= 2.0083
 Calling FoFJK, ICntrl=      2127 FMM=F ISym2X=0 I1Cent= 0 IOpClX= 0 NMat=1 NMatS=1 NMatT=0.
 ***** Axes restored to original set *****
 -------------------------------------------------------------------
 Center     Atomic                   Forces (Hartrees/Bohr)
 Number     Number              X              Y              Z
 -------------------------------------------------------------------
      1        6           0.000036381    0.000095491    0.000027401
      2        8          -0.000154645   -0.000062216   -0.000092750
      3        8          -0.000024649    0.000056908    0.000064649
      4        1           0.000327653    0.000199696    0.000165094
      5        6          -0.000077183   -0.000053705   -0.000087138
      6        9           0.000103033    0.000053302   -0.000217243
      7        9          -0.000035817    0.000140695    0.000048247
      8        9           0.000146602   -0.000289426    0.000234931
      9        8          -0.000054511   -0.000102630   -0.000259928
     10        1           0.000097178    0.000008373    0.000187967
     11        1          -0.000066184    0.000068468    0.000032631
     12        8           0.000068087   -0.000205324   -0.000149445
     13        1           0.000066675    0.000235357    0.000028079
     14        1          -0.000161339    0.000034782    0.000071904
     15        8          -0.000066620   -0.000153545   -0.000197828
     16        1           0.000005495    0.000041119   -0.000001178
     17        1          -0.000092485   -0.000093403    0.000091767
     18        8          -0.000312361   -0.000033351    0.000077508
     19        1           0.000222367    0.000089003   -0.000063593
     20        1           0.000052317   -0.000170840   -0.000071905
     21        8          -0.000004492   -0.000198461    0.000050874
     22        1           0.000023294   -0.000003284   -0.000067139
     23        1           0.000016064    0.000185512    0.000054747
     24        8          -0.000101048    0.000187320   -0.000071769
     25        1          -0.000046906   -0.000070301    0.000027636
     26        1           0.000105528    0.000026032    0.000105364
     27        8           0.000216201    0.000003852    0.000064825
     28        1           0.000003456    0.000068356   -0.000153595
     29        1          -0.000292090   -0.000057782    0.000099885
 -------------------------------------------------------------------
 Cartesian Forces:  Max     0.000327653 RMS     0.000128246

 GradGradGradGradGradGradGradGradGradGradGradGradGradGradGradGradGradGrad
 Berny optimization.
 Using GEDIIS/GDIIS optimizer.
 FormGI is forming the generalized inverse of G from B-inverse, IUseBI=4.
 Internal  Forces:  Max     0.000423012 RMS     0.000087474
 Search for a local minimum.
 Step number   9 out of a maximum of  174
 All quantities printed in internal units (Hartrees-Bohrs-Radians)
 Mixed Optimization -- En-DIIS/RFO-DIIS
 Swapping is turned off.
 Update second derivatives using D2CorX and points    6    7    8    9
 DE= -3.27D-05 DEPred=-3.35D-05 R= 9.74D-01
 TightC=F SS=  1.41D+00  RLast= 1.33D-01 DXNew= 2.4000D+00 3.9925D-01
 Trust test= 9.74D-01 RLast= 1.33D-01 DXMaxT set to 1.43D+00
 ITU=  1  0  1  0  1  1  0  1  0
     Eigenvalues ---    0.00041   0.00050   0.00085   0.00110   0.00141
     Eigenvalues ---    0.00222   0.00237   0.00273   0.00384   0.00408
     Eigenvalues ---    0.00443   0.00524   0.00618   0.00661   0.00710
     Eigenvalues ---    0.00777   0.00862   0.00905   0.01048   0.01081
     Eigenvalues ---    0.01217   0.01305   0.01324   0.01357   0.01493
     Eigenvalues ---    0.01595   0.01640   0.01814   0.01874   0.01916
     Eigenvalues ---    0.02074   0.02146   0.02184   0.02276   0.02400
     Eigenvalues ---    0.02612   0.02694   0.02761   0.02900   0.02912
     Eigenvalues ---    0.03027   0.03166   0.03231   0.03937   0.04043
     Eigenvalues ---    0.04398   0.04579   0.05516   0.05697   0.05736
     Eigenvalues ---    0.06363   0.06426   0.07118   0.12090   0.14161
     Eigenvalues ---    0.19264   0.22710   0.23964   0.24487   0.26062
     Eigenvalues ---    0.32034   0.34963   0.35764   0.38246   0.40977
     Eigenvalues ---    0.42421   0.43158   0.44888   0.45955   0.48441
     Eigenvalues ---    0.50784   0.51376   0.53014   0.54415   0.57346
     Eigenvalues ---    0.58329   0.58846   0.59074   0.59504   0.84338
     Eigenvalues ---    1.11615
 En-DIIS/RFO-DIIS/Sim-DIIS IScMMF=       -3 using points:     9    8    7    6
 RFO step:  Lambda=-1.51777169D-05.
 DidBck=F Rises=F RFO-DIIS coefs:    1.80187   -0.55380   -0.27156    0.02349
 Iteration  1 RMS(Cart)=  0.00989391 RMS(Int)=  0.00010990
 Iteration  2 RMS(Cart)=  0.00011436 RMS(Int)=  0.00002927
 Iteration  3 RMS(Cart)=  0.00000001 RMS(Int)=  0.00002927
 Variable       Old X    -DE/DX   Delta X   Delta X   Delta X     New X
                                 (Linear)    (Quad)   (Total)
    R1        2.31569  -0.00023  -0.00043   0.00105   0.00062   2.31631
    R2        2.42073   0.00010  -0.00031  -0.00021  -0.00054   2.42019
    R3        2.93133  -0.00001  -0.00016   0.00018   0.00002   2.93135
    R4        3.62853  -0.00003   0.00081  -0.00248  -0.00165   3.62687
    R5        3.61086  -0.00004  -0.00321  -0.00263  -0.00585   3.60501
    R6        2.03568   0.00013   0.00317   0.00268   0.00584   2.04152
    R7        2.59800  -0.00028  -0.00587  -0.00685  -0.01273   2.58526
    R8        2.54432  -0.00024   0.00038  -0.00003   0.00035   2.54467
    R9        2.51931  -0.00015  -0.00053   0.00033  -0.00020   2.51912
   R10        2.52396  -0.00039  -0.00081  -0.00029  -0.00110   2.52286
   R11        1.88138  -0.00018   0.00011  -0.00111  -0.00101   1.88037
   R12        1.81426  -0.00009  -0.00011  -0.00002  -0.00013   1.81413
   R13        3.56463  -0.00000   0.00197  -0.00189   0.00008   3.56470
   R14        3.35429   0.00002   0.00087  -0.00004   0.00085   3.35514
   R15        3.12915   0.00003   0.00224  -0.00064   0.00159   3.13073
   R16        1.84397  -0.00025  -0.00040  -0.00012  -0.00052   1.84345
   R17        1.83723  -0.00018  -0.00012   0.00016   0.00002   1.83725
   R18        3.16378  -0.00007  -0.00238  -0.00444  -0.00684   3.15694
   R19        3.45716  -0.00000  -0.00102  -0.00275  -0.00377   3.45340
   R20        1.88050  -0.00009   0.00071  -0.00018   0.00052   1.88102
   R21        1.84482  -0.00018  -0.00006   0.00019   0.00011   1.84493
   R22        3.41908  -0.00003  -0.00117  -0.00354  -0.00471   3.41437
   R23        1.83529  -0.00028  -0.00023  -0.00025  -0.00047   1.83482
   R24        1.83792  -0.00007  -0.00054  -0.00040  -0.00092   1.83700
   R25        3.57191   0.00010   0.00536   0.00708   0.01246   3.58437
   R26        1.81573  -0.00007  -0.00010  -0.00001  -0.00011   1.81563
   R27        1.85278  -0.00017  -0.00026   0.00000  -0.00023   1.85255
   R28        3.20169  -0.00001   0.00116   0.00033   0.00150   3.20320
   R29        1.81421  -0.00007  -0.00010   0.00002  -0.00008   1.81413
   R30        1.86894   0.00014  -0.00042   0.00078   0.00038   1.86933
   R31        1.81407  -0.00011  -0.00007  -0.00006  -0.00013   1.81393
   R32        1.83183  -0.00006  -0.00065   0.00074   0.00009   1.83192
    A1        2.23764   0.00002  -0.00163   0.00155  -0.00009   2.23755
    A2        2.08253  -0.00042   0.00062  -0.00299  -0.00237   2.08016
    A3        1.96240   0.00041   0.00094   0.00147   0.00241   1.96481
    A4        2.22841   0.00002   0.00053  -0.00242  -0.00196   2.22645
    A5        2.18212  -0.00001   0.00623  -0.00931  -0.00310   2.17902
    A6        1.62529  -0.00001   0.00003   0.00514   0.00503   1.63032
    A7        1.97831  -0.00003  -0.00193   0.00229   0.00034   1.97865
    A8        1.90143   0.00010  -0.00165   0.00054  -0.00111   1.90032
    A9        1.93945  -0.00008   0.00038  -0.00074  -0.00037   1.93908
   A10        1.95251   0.00016   0.00153   0.00034   0.00187   1.95438
   A11        1.88577  -0.00002  -0.00018   0.00001  -0.00017   1.88560
   A12        1.88998  -0.00010  -0.00013  -0.00009  -0.00022   1.88976
   A13        1.89293  -0.00007   0.00000  -0.00006  -0.00006   1.89287
   A14        1.88559  -0.00000   0.00012  -0.00037  -0.00026   1.88532
   A15        1.63519   0.00001  -0.00135   0.00458   0.00324   1.63844
   A16        1.82294   0.00005   0.00036   0.00200   0.00235   1.82529
   A17        2.18975   0.00000  -0.00197  -0.00069  -0.00269   2.18706
   A18        2.19577  -0.00003   0.00056   0.00003   0.00060   2.19637
   A19        1.63523  -0.00001   0.00199  -0.00376  -0.00177   1.63346
   A20        1.82224   0.00000  -0.00116   0.00132   0.00015   1.82239
   A21        1.91969   0.00000  -0.00059  -0.00231  -0.00293   1.91676
   A22        1.95624   0.00001  -0.00019   0.00023   0.00004   1.95628
   A23        1.97990   0.00001   0.00223   0.00045   0.00269   1.98259
   A24        1.98877  -0.00001   0.00136  -0.00062   0.00073   1.98950
   A25        1.87636  -0.00000  -0.00006   0.00024   0.00017   1.87653
   A26        2.00324   0.00002  -0.00038  -0.00202  -0.00241   2.00083
   A27        1.83760   0.00001   0.00071   0.00062   0.00131   1.83891
   A28        1.85747  -0.00001   0.00012   0.00015   0.00035   1.85782
   A29        2.76071  -0.00003  -0.00235  -0.00409  -0.00650   2.75422
   A30        1.85920  -0.00000  -0.00031   0.00052   0.00020   1.85940
   A31        2.04933  -0.00001  -0.00004  -0.00141  -0.00147   2.04786
   A32        1.82006   0.00003  -0.00003   0.00046   0.00045   1.82052
   A33        1.45589  -0.00002  -0.00080   0.00388   0.00314   1.45903
   A34        2.20879  -0.00000  -0.00042  -0.00286  -0.00331   2.20548
   A35        1.83063  -0.00000   0.00226   0.00065   0.00292   1.83355
   A36        2.20667  -0.00000  -0.00024  -0.00116  -0.00141   2.20527
   A37        1.80509  -0.00001  -0.00035  -0.00036  -0.00075   1.80434
   A38        1.88599   0.00003  -0.00015   0.00051   0.00038   1.88637
   A39        2.23977   0.00004  -0.00266   0.00906   0.00642   2.24618
   A40        1.81637   0.00003  -0.00053   0.00354   0.00290   1.81927
   A41        1.86775  -0.00009   0.00226  -0.00338  -0.00112   1.86663
   A42        2.75296  -0.00003  -0.00162   0.00517   0.00343   2.75640
   A43        3.15667  -0.00000   0.00048   0.00075   0.00122   3.15788
   A44        3.00283   0.00001   0.00024  -0.00060  -0.00034   3.00248
   A45        2.97392   0.00002   0.00341  -0.00570  -0.00238   2.97154
   A46        2.86874  -0.00004  -0.00195   0.00404   0.00208   2.87082
   A47        3.08894  -0.00003   0.00023  -0.00014   0.00008   3.08901
   A48        2.97555  -0.00000  -0.00079   0.00022  -0.00058   2.97498
   A49        3.16334  -0.00000   0.00017  -0.00225  -0.00209   3.16125
   A50        2.84053  -0.00002  -0.00052  -0.00089  -0.00143   2.83910
   A51        2.91722  -0.00005   0.00079   0.00071   0.00147   2.91868
   A52        3.19725   0.00003  -0.00149   0.00055  -0.00092   3.19633
   A53        2.94961   0.00002  -0.00043   0.00103   0.00059   2.95020
   A54        2.86321  -0.00001   0.00100  -0.00434  -0.00338   2.85982
   A55        3.32206   0.00000  -0.00112   0.00033  -0.00082   3.32124
   A56        3.16684  -0.00003  -0.00093   0.00288   0.00195   3.16879
   A57        3.30927  -0.00000   0.00034  -0.00092  -0.00059   3.30867
   A58        3.15498  -0.00001   0.00178  -0.00024   0.00150   3.15648
   A59        3.21121   0.00001  -0.00076   0.00332   0.00254   3.21375
   A60        3.04222  -0.00000   0.00085  -0.00153  -0.00069   3.04152
    D1       -0.67603  -0.00002  -0.00800  -0.00349  -0.01151  -0.68754
    D2        1.57032  -0.00002   0.00207  -0.01147  -0.00937   1.56095
    D3        2.50622  -0.00003  -0.00531  -0.00460  -0.00994   2.49628
    D4       -1.53062  -0.00003   0.00475  -0.01257  -0.00779  -1.53841
    D5       -0.08931   0.00003   0.00326   0.00175   0.00498  -0.08433
    D6        3.01393   0.00002   0.00072   0.00270   0.00341   3.01734
    D7        1.72801  -0.00002  -0.02406  -0.00178  -0.02584   1.70216
    D8       -0.34769  -0.00002  -0.02302  -0.00169  -0.02471  -0.37239
    D9       -2.46625   0.00002  -0.02435  -0.00132  -0.02568  -2.49193
   D10       -1.37903  -0.00003  -0.02173  -0.00274  -0.02447  -1.40349
   D11        2.82847  -0.00002  -0.02069  -0.00265  -0.02333   2.80513
   D12        0.70990   0.00001  -0.02202  -0.00228  -0.02430   0.68560
   D13        2.14574  -0.00001   0.00559  -0.00264   0.00293   2.14867
   D14        0.11664  -0.00003   0.00521  -0.00169   0.00352   0.12017
   D15       -0.30691   0.00000  -0.00486   0.00897   0.00417  -0.30274
   D16       -2.33601  -0.00001  -0.00525   0.00991   0.00477  -2.33124
   D17       -1.30295  -0.00003  -0.02917   0.00041  -0.02878  -1.33173
   D18        1.17176  -0.00003  -0.02250  -0.00632  -0.02884   1.14293
   D19       -0.65881  -0.00001   0.00091  -0.00449  -0.00360  -0.66241
   D20        1.51336  -0.00000   0.00356  -0.00397  -0.00044   1.51292
   D21        1.18658  -0.00001  -0.00247   0.00322   0.00074   1.18732
   D22       -0.80714  -0.00001  -0.00080   0.00424   0.00345  -0.80368
   D23       -0.76523  -0.00000  -0.00032  -0.00117  -0.00149  -0.76672
   D24       -2.75895   0.00000   0.00135  -0.00015   0.00122  -2.75772
   D25        3.00800   0.00004  -0.00225   0.00558   0.00330   3.01130
   D26        1.01428   0.00004  -0.00058   0.00660   0.00601   1.02030
   D27        1.77980  -0.00001  -0.00190  -0.00213  -0.00403   1.77577
   D28       -2.51673  -0.00000  -0.00150  -0.00231  -0.00376  -2.52049
   D29       -0.48534  -0.00002   0.00110  -0.00369  -0.00257  -0.48791
   D30        1.50132  -0.00001   0.00150  -0.00387  -0.00230   1.49902
   D31       -2.11911  -0.00001  -0.00073  -0.00045  -0.00118  -2.12030
   D32       -0.13246  -0.00000  -0.00033  -0.00063  -0.00091  -0.13337
   D33        2.33543  -0.00001   0.00172   0.00128   0.00300   2.33843
   D34        0.23045   0.00000   0.00198   0.00268   0.00467   0.23512
   D35       -1.77636   0.00002   0.00305   0.00229   0.00535  -1.77102
   D36        2.40184   0.00003   0.00331   0.00369   0.00702   2.40886
   D37        0.69780  -0.00001   0.00281  -0.00289  -0.00009   0.69772
   D38       -1.40717  -0.00000   0.00307  -0.00149   0.00158  -1.40559
   D39       -0.05456  -0.00002   0.00576  -0.00970  -0.00392  -0.05848
   D40       -2.24952  -0.00002   0.00215  -0.00848  -0.00631  -2.25583
   D41        1.95122  -0.00001   0.00405  -0.00983  -0.00578   1.94544
   D42       -0.24374  -0.00001   0.00043  -0.00861  -0.00817  -0.25191
   D43        2.49967   0.00004  -0.01501   0.00265  -0.01235   2.48732
   D44       -1.59842  -0.00003  -0.01229   0.00870  -0.00358  -1.60200
   D45       -1.77138   0.00006  -0.01531   0.00135  -0.01397  -1.78535
   D46        0.41372  -0.00001  -0.01259   0.00739  -0.00519   0.40853
   D47       -0.98915   0.00001  -0.00241   0.00478   0.00233  -0.98681
   D48        1.27120  -0.00002  -0.00391   0.00568   0.00176   1.27297
   D49       -2.75878   0.00002  -0.00152   0.00439   0.00288  -2.75591
   D50        1.13365   0.00002   0.00088   0.00538   0.00624   1.13989
   D51       -2.88918  -0.00001  -0.00062   0.00628   0.00567  -2.88351
   D52       -0.63599   0.00003   0.00178   0.00499   0.00678  -0.62920
   D53       -0.41739   0.00000  -0.00321  -0.00329  -0.00649  -0.42388
   D54        1.71617   0.00002  -0.00320  -0.00523  -0.00842   1.70775
   D55       -1.18138   0.00001   0.00194   0.00588   0.00780  -1.17358
   D56        2.81020   0.00004   0.00333   0.00686   0.01016   2.82036
   D57        0.63008   0.00001   0.00412   0.00742   0.01153   0.64161
   D58       -0.69470  -0.00003  -0.00235  -0.00180  -0.00413  -0.69883
   D59       -2.16601  -0.00000  -0.00180  -0.00583  -0.00766  -2.17367
   D60        1.73931  -0.00000  -0.00107  -0.00526  -0.00633   1.73298
   D61        1.30260  -0.00003  -0.00251  -0.00153  -0.00401   1.29858
   D62       -0.16871  -0.00000  -0.00196  -0.00556  -0.00754  -0.17626
   D63       -2.54658  -0.00000  -0.00123  -0.00499  -0.00621  -2.55279
   D64       -0.18831   0.00003   0.02860   0.00376   0.03235  -0.15596
   D65        2.22350   0.00003   0.02643   0.01545   0.04187   2.26537
         Item               Value     Threshold  Converged?
 Maximum Force            0.000423     0.000015     NO 
 RMS     Force            0.000087     0.000010     NO 
 Maximum Displacement     0.057731     0.000060     NO 
 RMS     Displacement     0.009923     0.000040     NO 
 Predicted change in Energy=-7.468004D-06
 GradGradGradGradGradGradGradGradGradGradGradGradGradGradGradGradGradGrad

                          Input orientation:                          
 ---------------------------------------------------------------------
 Center     Atomic      Atomic             Coordinates (Angstroms)
 Number     Number       Type             X           Y           Z
 ---------------------------------------------------------------------
      1          6           0       -1.432829   -0.813378   -0.928914
      2          8           0       -0.353913   -1.358291   -0.725354
      3          8           0       -1.784292    0.382409   -0.634319
      4          1           0       -1.035778    0.923212   -0.073642
      5          6           0       -2.582133   -1.629427   -1.576521
      6          9           0       -3.399111   -2.078289   -0.604741
      7          9           0       -2.107679   -2.685466   -2.237373
      8          9           0       -3.304129   -0.890950   -2.422514
      9          8           0        3.686625   -0.071504    1.222480
     10          1           0        3.224548   -0.239376    0.357362
     11          1           0        4.369976   -0.737410    1.328298
     12          8           0        1.141326    0.110825    2.435676
     13          1           0        0.782020   -0.794832    2.387571
     14          1           0        2.081757    0.010390    2.210428
     15          8           0       -0.139383    1.641327    0.669580
     16          1           0        0.337946    1.097263    1.352923
     17          1           0        0.536233    2.104210    0.138133
     18          8           0        2.275353   -0.190427   -0.999595
     19          1           0        1.396045   -0.588181   -0.893077
     20          1           0        2.130352    0.754000   -1.178503
     21          8           0        3.802233    2.650217    1.141674
     22          1           0        3.529389    2.999692    1.994046
     23          1           0        3.932626    1.686343    1.264096
     24          8           0        1.988146    2.609424   -0.811212
     25          1           0        2.028528    3.321453   -1.453848
     26          1           0        2.695048    2.764121   -0.136760
     27          8           0        0.355628   -2.464893    1.780375
     28          1           0       -0.264102   -3.097803    2.150180
     29          1           0        0.098267   -2.324125    0.856411
 ---------------------------------------------------------------------
                    Distance matrix (angstroms):
                    1          2          3          4          5
     1  C    0.000000
     2  O    1.225736   0.000000
     3  O    1.280710   2.254841   0.000000
     4  H    1.976078   2.468790   1.080324   0.000000
     5  C    1.551203   2.400618   2.360461   3.341530   0.000000
     6  F    2.360371   3.131482   2.943391   3.856996   1.346583
     7  F    2.381638   2.668949   3.476524   4.342034   1.333061
     8  F    2.395541   3.435482   2.670016   3.735478   1.335039
     9  O    5.602471   4.666457   5.795229   4.997048   7.039805
    10  H    4.865711   3.902515   5.143785   4.437088   6.276120
    11  H    6.226823   5.188266   6.555980   5.826258   7.587192
    12  O    4.336000   3.792908   4.249456   3.420005   5.743722
    13  H    3.988104   3.361269   4.135659   3.509078   5.265748
    14  H    4.783971   4.052726   4.814283   3.971051   6.227508
    15  O    3.202150   3.315053   2.447602   1.368062   4.659381
    16  H    3.463087   3.290539   2.994001   1.988089   4.954124
    17  H    3.678058   3.677891   2.991006   1.977581   5.157934
    18  O    3.760808   2.890009   4.116100   3.614024   5.098895
    19  H    2.838050   1.919258   3.335198   2.978179   4.168595
    20  H    3.900670   3.292216   3.969717   3.357638   5.295909
    21  O    6.609818   6.068565   6.285409   5.278816   8.152549
    22  H    6.907012   6.439502   6.480254   5.424745   8.457446
    23  H    6.312370   5.621577   6.163390   5.201630   7.842546
    24  O    4.840712   4.608185   4.384310   3.539977   6.280207
    25  H    5.417876   5.301578   4.883360   4.128741   6.766421
    26  H    5.519545   5.161093   5.097510   4.160769   7.016039
    27  O    3.642298   2.829610   4.303155   4.105198   4.538413
    28  H    4.008159   3.361943   4.709171   4.659337   4.627926
    29  H    2.795353   1.907690   3.618236   3.563180   3.685960
                    6          7          8          9         10
     6  F    0.000000
     7  F    2.168398   0.000000
     8  F    2.173268   2.164730   0.000000
     9  O    7.587726   7.237219   7.926418   0.000000
    10  H    6.941189   6.414721   7.125719   0.995050   0.000000
    11  H    8.117470   7.646499   8.543070   0.959998   1.582011
    12  O    5.886589   6.341345   6.660903   2.825533   2.963417
    13  H    5.299345   5.771912   6.312112   3.212066   3.224316
    14  H    6.505972   6.678469   7.161308   1.886359   2.191394
    15  O    5.107374   5.571867   5.097949   4.228218   3.866595
    16  H    5.280358   5.760238   5.609957   3.549180   3.333199
    17  H    5.790690   5.964419   5.502388   3.979260   3.573163
    18  O    5.993286   5.193099   5.800521   2.635042   1.656713
    19  H    5.029620   4.299048   4.952017   3.160585   2.242473
    20  H    6.239073   5.559859   5.812659   2.977946   2.131418
    21  O    8.790227   8.649539   8.703084   2.725373   3.049363
    22  H    8.974615   9.055522   9.018873   3.170534   3.641872
    23  H    8.450999   8.237614   8.520807   1.775465   2.243198
    24  O    7.144216   6.844382   6.546532   3.769364   3.318120
    25  H    7.703081   7.335202   6.864392   4.628625   4.170186
    26  H    7.797866   7.561531   7.387444   3.297200   3.089583
    27  O    4.465010   4.717927   5.790975   4.139457   3.899820
    28  H    4.296194   4.776968   5.917896   5.062347   4.853398
    29  H    3.798296   3.816839   4.937776   4.252602   3.790627
                   11         12         13         14         15
    11  H    0.000000
    12  O    3.517096   0.000000
    13  H    3.741494   0.975514   0.000000
    14  H    2.563846   0.972231   1.539181   0.000000
    15  O    5.140683   2.664911   3.120151   3.157155   0.000000
    16  H    4.429886   1.670579   2.201754   2.226540   0.995393
    17  H    4.918220   3.101359   3.677612   3.326730   0.976297
    18  O    3.178950   3.630131   3.750765   3.222119   3.460118
    19  H    3.714976   3.410878   3.344007   3.234229   3.125723
    20  H    3.677536   3.801860   4.115065   3.469895   3.058507
    21  O    3.439938   3.899151   4.747874   3.327305   4.095982
    22  H    3.887897   3.774048   4.701203   3.328421   4.130286
    23  H    2.463732   3.412655   4.164702   2.670221   4.115427
    24  O    4.631621   4.183585   4.824510   3.986733   2.767008
    25  H    5.449503   5.120904   5.766635   4.938915   3.468661
    26  H    4.148794   4.008922   4.764248   3.669938   3.153546
    27  O    4.393582   2.771473   1.827458   3.048196   4.282517
    28  H    5.265133   3.514545   2.540552   3.894554   4.966597
    29  H    4.581249   3.083996   2.269517   3.349262   3.976957
                   16         17         18         19         20
    16  H    0.000000
    17  H    1.590275   0.000000
    18  O    3.308478   3.095855   0.000000
    19  H    3.000802   3.008595   0.970946   0.000000
    20  H    3.120683   2.469375   0.972098   1.556317   0.000000
    21  O    3.802312   3.460054   3.871130   4.518537   3.431333
    22  H    3.770356   3.633908   4.550973   5.075380   4.131042
    23  H    3.643711   3.602485   3.375369   4.032506   3.175492
    24  O    3.113401   1.806805   2.820840   3.252993   1.896767
    25  H    3.960183   2.498605   3.549728   3.999967   2.584183
    26  H    3.248615   2.274100   3.106441   3.673874   2.333387
    27  O    3.587755   4.858630   4.072687   3.428100   4.718674
    28  H    4.312384   5.634697   4.982243   4.279685   5.625826
    29  H    3.465525   4.507537   3.568911   2.785397   4.212493
                   21         22         23         24         25
    21  O    0.000000
    22  H    0.960789   0.000000
    23  H    0.980328   1.555736   0.000000
    24  O    2.665772   3.224471   2.989981   0.000000
    25  H    3.214548   3.774134   3.699512   0.959999   0.000000
    26  H    1.695059   2.300425   2.157684   0.989205   1.577843
    27  O    6.200918   6.322983   5.504019   5.927068   6.836710
    28  H    7.112798   7.182924   6.425397   6.812848   7.710513
    29  H    6.208447   6.435048   5.563485   5.540082   6.398105
                   26         27         28         29
    26  H    0.000000
    27  O    6.040768   0.000000
    28  H    6.953331   0.959893   0.000000
    29  H    5.798267   0.969413   1.550396   0.000000
 Stoichiometry    C2H15F3O9
 Framework group  C1[X(C2H15F3O9)]
 Deg. of freedom    81
 Full point group                 C1      NOp   1
 Largest Abelian subgroup         C1      NOp   1
 Largest concise Abelian subgroup C1      NOp   1
                         Standard orientation:                         
 ---------------------------------------------------------------------
 Center     Atomic      Atomic             Coordinates (Angstroms)
 Number     Number       Type             X           Y           Z
 ---------------------------------------------------------------------
      1          6           0        1.767317   -0.296560    0.023997
      2          8           0        1.061723    0.443923   -0.651466
      3          8           0        1.406892   -1.113979    0.941678
      4          1           0        0.352187   -1.063832    1.170115
      5          6           0        3.306191   -0.256543   -0.167034
      6          9           0        3.843105    0.530337    0.784717
      7          9           0        3.629172    0.254017   -1.355336
      8          9           0        3.853998   -1.469759   -0.065335
      9          8           0       -3.511733    1.337835   -0.896912
     10          1           0       -2.756299    0.865713   -1.340248
     11          1           0       -3.804125    2.042782   -1.479281
     12          8           0       -1.931115    1.467826    1.441545
     13          1           0       -1.206514    2.079768    1.213270
     14          1           0       -2.577416    1.579564    0.723880
     15          8           0       -0.967983   -1.015529    1.525657
     16          1           0       -1.347703   -0.095412    1.523719
     17          1           0       -1.548335   -1.574097    0.973980
     18          8           0       -1.530155   -0.158326   -1.779125
     19          1           0       -0.665208    0.057576   -1.394432
     20          1           0       -1.780571   -1.027449   -1.422905
     21          8           0       -4.821302   -0.809786    0.152094
     22          1           0       -5.053240   -0.618738    1.064685
     23          1           0       -4.530435    0.037915   -0.245199
     24          8           0       -2.638871   -2.277365   -0.283276
     25          1           0       -2.774063   -3.210871   -0.461843
     26          1           0       -3.522658   -1.865597   -0.116254
     27          8           0        0.116166    2.939037    0.290353
     28          1           0        0.784488    3.542927    0.622103
     29          1           0        0.583387    2.227927   -0.174176
 ---------------------------------------------------------------------
 Rotational constants (GHZ):           0.7728999           0.2356350           0.2145382
 Standard basis: 6-31++G(d,p) (6D, 7F)
 There are   356 symmetry adapted cartesian basis functions of A   symmetry.
 There are   356 symmetry adapted basis functions of A   symmetry.
   356 basis functions,   568 primitive gaussians,   356 cartesian basis functions
    63 alpha electrons       63 beta electrons
       nuclear repulsion energy      1133.9694943371 Hartrees.
 NAtoms=   29 NActive=   29 NUniq=   29 SFac= 1.00D+00 NAtFMM=   60 NAOKFM=F Big=F
 Integral buffers will be    131072 words long.
 Raffenetti 2 integral format.
 Two-electron integral symmetry is turned on.
 Nuclear repulsion after empirical dispersion term =     1133.9527843733 Hartrees.
 One-electron integrals computed using PRISM.
 NBasis=   356 RedAO= T EigKep=  3.48D-05  NBF=   356
 NBsUse=   356 1.00D-06 EigRej= -1.00D+00 NBFU=   356
 Initial guess from the checkpoint file:  "/local_scratch/slurm.6305354/Gau-3743153.chk"
 B after Tr=     0.000000   -0.000000    0.000000
         Rot=    0.999997    0.002446    0.000208   -0.000333 Ang=   0.28 deg.
 ExpMin= 3.60D-02 ExpMax= 7.00D+03 ExpMxC= 1.05D+03 IAcc=3 IRadAn=         5 AccDes= 0.00D+00
 Harris functional with IExCor= 4639 and IRadAn=       5 diagonalized for initial guess.
 HarFok:  IExCor= 4639 AccDes= 0.00D+00 IRadAn=         5 IDoV= 1 UseB2=F ITyADJ=14
 ICtDFT=  3500011 ScaDFX=  1.000000  1.000000  1.000000  1.000000
 FoFCou: FMM=F IPFlag=           0 FMFlag=      100000 FMFlg1=           0
         NFxFlg=           0 DoJE=T BraDBF=F KetDBF=T FulRan=T
         wScrn=  0.000000 ICntrl=       500 IOpCl=  0 I1Cent=   200000004 NGrid=           0
         NMat0=    1 NMatS0=      1 NMatT0=    0 NMatD0=    1 NMtDS0=    0 NMtDT0=    0
 Petite list used in FoFCou.
 Requested convergence on RMS density matrix=1.00D-10 within 128 cycles.
 Requested convergence on MAX density matrix=1.00D-08.
 Requested convergence on             energy=1.00D-08.
 No special actions if energy rises.
 SCF Done:  E(RwB97XD) =  -1061.67834866     A.U. after   15 cycles
            NFock= 15  Conv=0.39D-10     -V/T= 2.0083
 Calling FoFJK, ICntrl=      2127 FMM=F ISym2X=0 I1Cent= 0 IOpClX= 0 NMat=1 NMatS=1 NMatT=0.
 ***** Axes restored to original set *****
 -------------------------------------------------------------------
 Center     Atomic                   Forces (Hartrees/Bohr)
 Number     Number              X              Y              Z
 -------------------------------------------------------------------
      1        6           0.000016354    0.000247265    0.000117508
      2        8          -0.000123428   -0.000033351   -0.000114651
      3        8           0.000080555   -0.000100526   -0.000051433
      4        1           0.000145168    0.000010597    0.000064148
      5        6          -0.000007822    0.000001937    0.000129185
      6        9           0.000021377    0.000017996   -0.000105762
      7        9           0.000045971   -0.000036128   -0.000054201
      8        9           0.000009621   -0.000082606    0.000040726
      9        8           0.000070714   -0.000032056    0.000086277
     10        1          -0.000086130   -0.000002764   -0.000125240
     11        1          -0.000006826    0.000022824    0.000049847
     12        8           0.000153713    0.000094665   -0.000065491
     13        1           0.000015547   -0.000055830    0.000010904
     14        1          -0.000137895    0.000012359    0.000034369
     15        8          -0.000108757    0.000077951   -0.000051240
     16        1           0.000039631   -0.000043152    0.000008353
     17        1          -0.000003174   -0.000095345   -0.000015689
     18        8           0.000021958   -0.000193517    0.000092468
     19        1          -0.000061774   -0.000016764   -0.000038715
     20        1          -0.000047272    0.000159721   -0.000018763
     21        8          -0.000036776   -0.000130477   -0.000015316
     22        1           0.000019206    0.000010607   -0.000006222
     23        1           0.000008413    0.000115369   -0.000001945
     24        8           0.000042351    0.000069117    0.000035771
     25        1           0.000004613   -0.000005583    0.000030374
     26        1          -0.000034310    0.000019952   -0.000039796
     27        8           0.000055798   -0.000127128    0.000007699
     28        1          -0.000008789    0.000031879    0.000010618
     29        1          -0.000088039    0.000062989   -0.000013784
 -------------------------------------------------------------------
 Cartesian Forces:  Max     0.000247265 RMS     0.000074567

 GradGradGradGradGradGradGradGradGradGradGradGradGradGradGradGradGradGrad
 Berny optimization.
 Using GEDIIS/GDIIS optimizer.
 FormGI is forming the generalized inverse of G from B-inverse, IUseBI=4.
 Internal  Forces:  Max     0.000272467 RMS     0.000049635
 Search for a local minimum.
 Step number  10 out of a maximum of  174
 All quantities printed in internal units (Hartrees-Bohrs-Radians)
 Mixed Optimization -- En-DIIS/RFO-DIIS
 Swapping is turned off.
 Update second derivatives using D2CorX and points    6    7    8    9   10
 DE= -1.02D-05 DEPred=-7.47D-06 R= 1.36D+00
 TightC=F SS=  1.41D+00  RLast= 1.05D-01 DXNew= 2.4000D+00 3.1363D-01
 Trust test= 1.36D+00 RLast= 1.05D-01 DXMaxT set to 1.43D+00
 ITU=  1  1  0  1  0  1  1  0  1  0
     Eigenvalues ---    0.00036   0.00049   0.00083   0.00111   0.00136
     Eigenvalues ---    0.00214   0.00242   0.00271   0.00390   0.00405
     Eigenvalues ---    0.00455   0.00534   0.00620   0.00655   0.00719
     Eigenvalues ---    0.00785   0.00859   0.00895   0.01047   0.01092
     Eigenvalues ---    0.01217   0.01318   0.01324   0.01342   0.01500
     Eigenvalues ---    0.01603   0.01636   0.01794   0.01870   0.01929
     Eigenvalues ---    0.02008   0.02116   0.02231   0.02283   0.02389
     Eigenvalues ---    0.02608   0.02684   0.02777   0.02899   0.02911
     Eigenvalues ---    0.03027   0.03154   0.03234   0.03730   0.03990
     Eigenvalues ---    0.04375   0.04592   0.05537   0.05694   0.05728
     Eigenvalues ---    0.06350   0.06439   0.07116   0.12110   0.14156
     Eigenvalues ---    0.19233   0.22714   0.23961   0.24442   0.26027
     Eigenvalues ---    0.31070   0.34956   0.36013   0.38496   0.41014
     Eigenvalues ---    0.42519   0.42891   0.45025   0.45088   0.48619
     Eigenvalues ---    0.50940   0.51434   0.53179   0.54646   0.57334
     Eigenvalues ---    0.58336   0.58854   0.59062   0.59497   0.83874
     Eigenvalues ---    1.12723
 En-DIIS/RFO-DIIS/Sim-DIIS IScMMF=       -3 using points:    10    9    8    7    6
 RFO step:  Lambda=-8.12242684D-06.
 DidBck=F Rises=F RFO-DIIS coefs:    1.02143    0.63960   -0.31293   -0.36522    0.01713
 Iteration  1 RMS(Cart)=  0.00658359 RMS(Int)=  0.00004955
 Iteration  2 RMS(Cart)=  0.00003654 RMS(Int)=  0.00003890
 Iteration  3 RMS(Cart)=  0.00000000 RMS(Int)=  0.00003890
 Variable       Old X    -DE/DX   Delta X   Delta X   Delta X     New X
                                 (Linear)    (Quad)   (Total)
    R1        2.31631  -0.00017   0.00011   0.00018   0.00028   2.31659
    R2        2.42019  -0.00013  -0.00056  -0.00035  -0.00092   2.41927
    R3        2.93135  -0.00000  -0.00008   0.00012   0.00004   2.93139
    R4        3.62687  -0.00006  -0.00401  -0.00071  -0.00472   3.62215
    R5        3.60501   0.00000  -0.00699   0.00047  -0.00656   3.59845
    R6        2.04152   0.00004   0.00293   0.00151   0.00444   2.04596
    R7        2.58526  -0.00010  -0.00674  -0.00264  -0.00938   2.57588
    R8        2.54467  -0.00010   0.00035  -0.00027   0.00008   2.54476
    R9        2.51912   0.00007  -0.00026   0.00038   0.00012   2.51924
   R10        2.52286  -0.00008  -0.00035  -0.00004  -0.00038   2.52248
   R11        1.88037   0.00013   0.00033   0.00008   0.00041   1.88078
   R12        1.81413  -0.00002  -0.00005   0.00001  -0.00005   1.81409
   R13        3.56470  -0.00003  -0.00162   0.00014  -0.00149   3.56321
   R14        3.35514   0.00003  -0.00043   0.00074   0.00032   3.35547
   R15        3.13073  -0.00002  -0.00061  -0.00057  -0.00118   3.12955
   R16        1.84345   0.00009   0.00001   0.00009   0.00012   1.84357
   R17        1.83725  -0.00016  -0.00026   0.00002  -0.00025   1.83700
   R18        3.15694  -0.00002  -0.00519  -0.00037  -0.00555   3.15139
   R19        3.45340   0.00004  -0.00446   0.00170  -0.00275   3.45064
   R20        1.88102   0.00003   0.00065   0.00015   0.00081   1.88183
   R21        1.84493  -0.00005  -0.00005   0.00019   0.00014   1.84508
   R22        3.41437  -0.00002  -0.00502   0.00034  -0.00468   3.40969
   R23        1.83482  -0.00001   0.00046  -0.00021   0.00025   1.83507
   R24        1.83700   0.00017  -0.00008   0.00014   0.00005   1.83705
   R25        3.58437  -0.00000   0.00202   0.00319   0.00521   3.58958
   R26        1.81563  -0.00001  -0.00004  -0.00002  -0.00006   1.81557
   R27        1.85255  -0.00008  -0.00012  -0.00004  -0.00014   1.85241
   R28        3.20320  -0.00001  -0.00022  -0.00045  -0.00065   3.20255
   R29        1.81413  -0.00002  -0.00007   0.00000  -0.00006   1.81407
   R30        1.86933  -0.00007  -0.00021   0.00010  -0.00009   1.86924
   R31        1.81393  -0.00001  -0.00005   0.00002  -0.00003   1.81390
   R32        1.83192   0.00005  -0.00019   0.00025   0.00002   1.83195
    A1        2.23755   0.00004  -0.00041   0.00019  -0.00025   2.23730
    A2        2.08016  -0.00027  -0.00002  -0.00165  -0.00166   2.07851
    A3        1.96481   0.00023   0.00038   0.00151   0.00190   1.96671
    A4        2.22645  -0.00001  -0.00205  -0.00129  -0.00334   2.22312
    A5        2.17902   0.00000   0.00136   0.00011   0.00148   2.18050
    A6        1.63032   0.00000   0.00212  -0.00049   0.00147   1.63179
    A7        1.97865  -0.00001  -0.00002   0.00030   0.00025   1.97890
    A8        1.90032   0.00009  -0.00109   0.00089  -0.00020   1.90012
    A9        1.93908  -0.00007   0.00042  -0.00065  -0.00023   1.93885
   A10        1.95438   0.00008   0.00099  -0.00010   0.00089   1.95527
   A11        1.88560  -0.00001  -0.00020   0.00011  -0.00009   1.88551
   A12        1.88976  -0.00007  -0.00013  -0.00011  -0.00024   1.88952
   A13        1.89287  -0.00003  -0.00004  -0.00013  -0.00017   1.89271
   A14        1.88532   0.00002   0.00050   0.00007   0.00057   1.88589
   A15        1.63844  -0.00002  -0.00120  -0.00065  -0.00185   1.63659
   A16        1.82529  -0.00001  -0.00053  -0.00021  -0.00077   1.82452
   A17        2.18706  -0.00000  -0.00234  -0.00098  -0.00335   2.18371
   A18        2.19637   0.00000  -0.00031   0.00002  -0.00027   2.19609
   A19        1.63346  -0.00000   0.00365   0.00159   0.00526   1.63872
   A20        1.82239  -0.00000  -0.00052   0.00040  -0.00014   1.82225
   A21        1.91676   0.00000  -0.00020   0.00025   0.00004   1.91680
   A22        1.95628   0.00001  -0.00118   0.00048  -0.00070   1.95558
   A23        1.98259  -0.00002   0.00075   0.00011   0.00086   1.98346
   A24        1.98950  -0.00001   0.00003  -0.00111  -0.00108   1.98842
   A25        1.87653  -0.00001   0.00016   0.00025   0.00041   1.87694
   A26        2.00083   0.00003  -0.00073   0.00228   0.00156   2.00239
   A27        1.83891  -0.00002  -0.00039   0.00165   0.00125   1.84016
   A28        1.85782   0.00000   0.00053  -0.00073  -0.00018   1.85764
   A29        2.75422   0.00001  -0.00013  -0.00105  -0.00125   2.75297
   A30        1.85940  -0.00002  -0.00077   0.00043  -0.00037   1.85904
   A31        2.04786  -0.00001  -0.00116   0.00115  -0.00003   2.04783
   A32        1.82052   0.00006  -0.00133   0.00193   0.00060   1.82112
   A33        1.45903  -0.00006  -0.00145  -0.00156  -0.00299   1.45604
   A34        2.20548   0.00002  -0.00026  -0.00049  -0.00077   2.20471
   A35        1.83355   0.00001   0.00297   0.00129   0.00425   1.83780
   A36        2.20527   0.00002  -0.00048   0.00125   0.00076   2.20603
   A37        1.80434   0.00001  -0.00009  -0.00090  -0.00099   1.80335
   A38        1.88637  -0.00000  -0.00026   0.00021  -0.00004   1.88633
   A39        2.24618  -0.00002  -0.00114  -0.00261  -0.00373   2.24245
   A40        1.81927  -0.00003   0.00071  -0.00054  -0.00002   1.81925
   A41        1.86663   0.00003   0.00190  -0.00036   0.00164   1.86827
   A42        2.75640   0.00003  -0.00031   0.00264   0.00204   2.75844
   A43        3.15788   0.00002   0.00029   0.00154   0.00180   3.15968
   A44        3.00248  -0.00001  -0.00040   0.00054   0.00015   3.00264
   A45        2.97154  -0.00005   0.00195  -0.00226  -0.00042   2.97112
   A46        2.87082  -0.00001   0.00067  -0.00185  -0.00121   2.86961
   A47        3.08901   0.00003   0.00039   0.00060   0.00101   3.09002
   A48        2.97498   0.00005  -0.00111   0.00124   0.00012   2.97510
   A49        3.16125  -0.00003   0.00072  -0.00062   0.00008   3.16133
   A50        2.83910  -0.00001  -0.00028   0.00033   0.00003   2.83914
   A51        2.91868  -0.00003   0.00048  -0.00051  -0.00006   2.91862
   A52        3.19633   0.00002   0.00028  -0.00055  -0.00024   3.19609
   A53        2.95020  -0.00002   0.00029  -0.00079  -0.00050   2.94970
   A54        2.85982   0.00006   0.00109   0.00304   0.00407   2.86390
   A55        3.32124  -0.00001  -0.00131  -0.00070  -0.00203   3.31921
   A56        3.16879  -0.00002  -0.00007   0.00044   0.00036   3.16915
   A57        3.30867   0.00000  -0.00076  -0.00140  -0.00217   3.30650
   A58        3.15648   0.00001   0.00182   0.00053   0.00234   3.15882
   A59        3.21375  -0.00003  -0.00274   0.00190  -0.00085   3.21290
   A60        3.04152  -0.00001   0.00106   0.00035   0.00141   3.04294
    D1       -0.68754   0.00000  -0.00153  -0.00191  -0.00345  -0.69100
    D2        1.56095  -0.00001   0.00135  -0.00466  -0.00332   1.55763
    D3        2.49628  -0.00001   0.00008  -0.00343  -0.00336   2.49291
    D4       -1.53841  -0.00002   0.00297  -0.00618  -0.00323  -1.54164
    D5       -0.08433   0.00000  -0.00062   0.00157   0.00093  -0.08340
    D6        3.01734   0.00000  -0.00215   0.00295   0.00078   3.01812
    D7        1.70216  -0.00001  -0.01668   0.00339  -0.01329   1.68887
    D8       -0.37239  -0.00002  -0.01600   0.00309  -0.01292  -0.38531
    D9       -2.49193   0.00002  -0.01694   0.00378  -0.01316  -2.50510
   D10       -1.40349  -0.00002  -0.01529   0.00211  -0.01318  -1.41667
   D11        2.80513  -0.00003  -0.01462   0.00181  -0.01281   2.79232
   D12        0.68560   0.00001  -0.01556   0.00250  -0.01305   0.67254
   D13        2.14867  -0.00003   0.00305  -0.00048   0.00254   2.15121
   D14        0.12017  -0.00001   0.00376  -0.00293   0.00085   0.12102
   D15       -0.30274  -0.00002   0.00021   0.00147   0.00176  -0.30098
   D16       -2.33124   0.00000   0.00092  -0.00097   0.00007  -2.33117
   D17       -1.33173  -0.00002  -0.02595  -0.00174  -0.02768  -1.35941
   D18        1.14293  -0.00003  -0.02545  -0.00424  -0.02968   1.11325
   D19       -0.66241   0.00003   0.00355  -0.00045   0.00310  -0.65931
   D20        1.51292   0.00001   0.00460  -0.00083   0.00377   1.51669
   D21        1.18732  -0.00000  -0.00114  -0.00076  -0.00190   1.18542
   D22       -0.80368  -0.00000  -0.00042  -0.00094  -0.00135  -0.80504
   D23       -0.76672  -0.00001  -0.00012   0.00049   0.00035  -0.76636
   D24       -2.75772  -0.00001   0.00060   0.00031   0.00091  -2.75682
   D25        3.01130  -0.00001  -0.00182  -0.00106  -0.00290   3.00840
   D26        1.02030  -0.00001  -0.00110  -0.00124  -0.00235   1.01795
   D27        1.77577   0.00000  -0.00475  -0.00167  -0.00641   1.76935
   D28       -2.52049  -0.00000  -0.00467  -0.00062  -0.00527  -2.52576
   D29       -0.48791   0.00000  -0.00127  -0.00040  -0.00164  -0.48955
   D30        1.49902   0.00000  -0.00120   0.00065  -0.00050   1.49852
   D31       -2.12030   0.00001  -0.00475  -0.00197  -0.00671  -2.12700
   D32       -0.13337   0.00001  -0.00467  -0.00092  -0.00557  -0.13893
   D33        2.33843  -0.00000   0.00190   0.00448   0.00638   2.34481
   D34        0.23512  -0.00001   0.00416   0.00195   0.00611   0.24123
   D35       -1.77102   0.00002   0.00281   0.00362   0.00643  -1.76459
   D36        2.40886   0.00002   0.00507   0.00110   0.00616   2.41502
   D37        0.69772   0.00001   0.00266   0.00478   0.00744   0.70516
   D38       -1.40559   0.00001   0.00492   0.00226   0.00717  -1.39842
   D39       -0.05848  -0.00002   0.00111   0.00022   0.00137  -0.05711
   D40       -2.25583  -0.00000   0.00030   0.00140   0.00172  -2.25411
   D41        1.94544  -0.00001  -0.00026   0.00119   0.00095   1.94639
   D42       -0.25191   0.00001  -0.00107   0.00237   0.00130  -0.25061
   D43        2.48732   0.00000  -0.01202   0.00414  -0.00783   2.47948
   D44       -1.60200  -0.00003  -0.00755  -0.00088  -0.00841  -1.61041
   D45       -1.78535   0.00002  -0.01319   0.00524  -0.00792  -1.79327
   D46        0.40853  -0.00001  -0.00872   0.00022  -0.00850   0.40003
   D47       -0.98681   0.00003  -0.00014  -0.00122  -0.00138  -0.98819
   D48        1.27297   0.00002  -0.00269  -0.00103  -0.00371   1.26925
   D49       -2.75591   0.00003   0.00076   0.00016   0.00093  -2.75497
   D50        1.13989   0.00001   0.00079  -0.00090  -0.00011   1.13978
   D51       -2.88351  -0.00000  -0.00175  -0.00071  -0.00245  -2.88596
   D52       -0.62920   0.00001   0.00170   0.00048   0.00220  -0.62700
   D53       -0.42388  -0.00000   0.00461   0.00092   0.00553  -0.41834
   D54        1.70775   0.00002   0.00384   0.00406   0.00791   1.71565
   D55       -1.17358   0.00000  -0.00504  -0.00029  -0.00533  -1.17890
   D56        2.82036   0.00001  -0.00315   0.00111  -0.00205   2.81831
   D57        0.64161  -0.00000  -0.00229   0.00075  -0.00154   0.64007
   D58       -0.69883  -0.00005  -0.00053  -0.00742  -0.00796  -0.70679
   D59       -2.17367   0.00002   0.00061  -0.00575  -0.00516  -2.17884
   D60        1.73298  -0.00001   0.00168  -0.00670  -0.00502   1.72796
   D61        1.29858  -0.00004  -0.00271  -0.00509  -0.00780   1.29078
   D62       -0.17626   0.00002  -0.00157  -0.00342  -0.00500  -0.18126
   D63       -2.55279   0.00000  -0.00050  -0.00437  -0.00486  -2.55765
   D64       -0.15596   0.00000   0.02774   0.00181   0.02957  -0.12638
   D65        2.26537  -0.00002   0.02815  -0.00220   0.02599   2.29136
         Item               Value     Threshold  Converged?
 Maximum Force            0.000272     0.000015     NO 
 RMS     Force            0.000050     0.000010     NO 
 Maximum Displacement     0.032197     0.000060     NO 
 RMS     Displacement     0.006593     0.000040     NO 
 Predicted change in Energy=-3.807890D-06
 GradGradGradGradGradGradGradGradGradGradGradGradGradGradGradGradGradGrad

                          Input orientation:                          
 ---------------------------------------------------------------------
 Center     Atomic      Atomic             Coordinates (Angstroms)
 Number     Number       Type             X           Y           Z
 ---------------------------------------------------------------------
      1          6           0       -1.432474   -0.812689   -0.929365
      2          8           0       -0.355808   -1.360764   -0.721522
      3          8           0       -1.781506    0.383455   -0.635443
      4          1           0       -1.031929    0.923307   -0.070748
      5          6           0       -2.579745   -1.627258   -1.582472
      6          9           0       -3.392429   -2.089169   -0.613150
      7          9           0       -2.101978   -2.674855   -2.254411
      8          9           0       -3.307331   -0.884656   -2.419700
      9          8           0        3.685434   -0.069640    1.224975
     10          1           0        3.221964   -0.239417    0.360726
     11          1           0        4.366974   -0.736981    1.333181
     12          8           0        1.140272    0.109991    2.436763
     13          1           0        0.783333   -0.796598    2.387377
     14          1           0        2.080977    0.012134    2.212094
     15          8           0       -0.139870    1.638018    0.671853
     16          1           0        0.337493    1.093570    1.355489
     17          1           0        0.535623    2.101830    0.140920
     18          8           0        2.270958   -0.192841   -0.994282
     19          1           0        1.392270   -0.592293   -0.887796
     20          1           0        2.123971    0.750986   -1.174860
     21          8           0        3.809362    2.651471    1.132063
     22          1           0        3.543905    3.005636    1.984799
     23          1           0        3.937014    1.687771    1.258099
     24          8           0        1.983147    2.609622   -0.809038
     25          1           0        2.020090    3.321178   -1.452355
     26          1           0        2.693953    2.764541   -0.138820
     27          8           0        0.355610   -2.465150    1.781346
     28          1           0       -0.261058   -3.097338    2.157407
     29          1           0        0.090476   -2.323327    0.859730
 ---------------------------------------------------------------------
                    Distance matrix (angstroms):
                    1          2          3          4          5
     1  C    0.000000
     2  O    1.225885   0.000000
     3  O    1.280225   2.254402   0.000000
     4  H    1.977712   2.469338   1.082675   0.000000
     5  C    1.551226   2.399614   2.361571   3.344612   0.000000
     6  F    2.360258   3.124642   2.951176   3.865381   1.346626
     7  F    2.381522   2.669399   3.475201   4.342829   1.333125
     8  F    2.396115   3.438310   2.668299   3.736811   1.334838
     9  O    5.602347   4.667707   5.792572   4.991830   7.039915
    10  H    4.863822   3.902452   5.139556   4.430994   6.273910
    11  H    6.225628   5.188023   6.552455   5.820287   7.586207
    12  O    4.336032   3.791588   4.248531   3.415780   5.745503
    13  H    3.988839   3.358747   4.136226   3.506512   5.268775
    14  H    4.784709   4.053255   4.813016   3.966332   6.229660
    15  O    3.200108   3.313732   2.444979   1.363099   4.658004
    16  H    3.462249   3.289133   2.993030   1.984556   4.954271
    17  H    3.676049   3.678045   2.987413   1.972546   5.155744
    18  O    3.755507   2.887619   4.108935   3.606628   5.092429
    19  H    2.833634   1.916761   3.329958   2.973441   4.163007
    20  H    3.892769   3.288511   3.959647   3.347905   5.286505
    21  O    6.612619   6.073093   6.286953   5.279338   8.154564
    22  H    6.916379   6.449603   6.488567   5.431356   8.466889
    23  H    6.314166   5.625014   6.163457   5.200061   7.843877
    24  O    4.836648   4.608941   4.377050   3.532622   6.274499
    25  H    5.411338   5.300905   4.873366   4.119884   6.757398
    26  H    5.518055   5.163209   5.093715   4.156558   7.013125
    27  O    3.643600   2.826682   4.303799   4.103311   4.542427
    28  H    4.014972   3.363466   4.714626   4.660956   4.639411
    29  H    2.793253   1.904220   3.614765   3.558963   3.684961
                    6          7          8          9         10
     6  F    0.000000
     7  F    2.168417   0.000000
     8  F    2.172952   2.164489   0.000000
     9  O    7.586392   7.237915   7.927589   0.000000
    10  H    6.936874   6.412071   7.125924   0.995266   0.000000
    11  H    8.113258   7.646798   8.544056   0.959973   1.582494
    12  O    5.889282   6.346232   6.660009   2.824633   2.960652
    13  H    5.301970   5.779192   6.312628   3.209648   3.219423
    14  H    6.508122   6.683315   7.161816   1.885571   2.189222
    15  O    5.110998   5.569001   5.094546   4.225518   3.863094
    16  H    5.283719   5.760506   5.608046   3.546661   3.329652
    17  H    5.793331   5.959134   5.499470   3.976402   3.570180
    18  O    5.984586   5.183714   5.798942   2.634583   1.656089
    19  H    5.020897   4.291209   4.951611   3.161577   2.243013
    20  H    6.229981   5.546212   5.807236   2.978389   2.131786
    21  O    8.796887   8.647653   8.704397   2.725516   3.049137
    22  H    8.989945   9.061726   9.026263   3.170912   3.643024
    23  H    8.455032   8.236483   8.521978   1.775636   2.242906
    24  O    7.142397   6.833963   6.541664   3.770071   3.319645
    25  H    7.698798   7.320325   6.856108   4.630239   4.172481
    26  H    7.799201   7.554053   7.384745   3.297811   3.090648
    27  O    4.463493   4.729805   5.793435   4.139534   3.897183
    28  H    4.300916   4.799127   5.926690   5.060750   4.850486
    29  H    3.788777   3.824696   4.936550   4.258666   3.794457
                   11         12         13         14         15
    11  H    0.000000
    12  O    3.513810   0.000000
    13  H    3.735956   0.975575   0.000000
    14  H    2.561141   0.972100   1.539042   0.000000
    15  O    5.137083   2.662430   3.118121   3.154046   0.000000
    16  H    4.425848   1.667643   2.199158   2.223288   0.995820
    17  H    4.915241   3.099018   3.675433   3.323358   0.976372
    18  O    3.179066   3.625221   3.743417   3.218534   3.455452
    19  H    3.715177   3.407256   3.337559   3.232486   3.123179
    20  H    3.679046   3.797678   4.108753   3.466873   3.053221
    21  O    3.439911   3.909655   4.756242   3.334649   4.103086
    22  H    3.887059   3.790314   4.715910   3.339591   4.142995
    23  H    2.463721   3.420585   4.170498   2.676329   4.119119
    24  O    4.633734   4.182561   4.822754   3.985443   2.764825
    25  H    5.453047   5.119671   5.764476   4.937779   3.465648
    26  H    4.150475   4.011756   4.765904   3.671278   3.155440
    27  O    4.390725   2.770670   1.826003   3.049487   4.279306
    28  H    5.260163   3.511228   2.537133   3.893191   4.964389
    29  H    4.585748   3.083851   2.268184   3.353410   3.972482
                   16         17         18         19         20
    16  H    0.000000
    17  H    1.590919   0.000000
    18  O    3.303720   3.092829   0.000000
    19  H    2.997835   3.008388   0.971079   0.000000
    20  H    3.116334   2.465545   0.972122   1.556339   0.000000
    21  O    3.811935   3.464367   3.870161   4.521523   3.431367
    22  H    3.785909   3.642323   4.552535   5.081971   4.133171
    23  H    3.649536   3.604025   3.374265   4.034758   3.175528
    24  O    3.113161   1.804328   2.823287   3.256931   1.899523
    25  H    3.959465   2.495792   3.552618   4.003516   2.587215
    26  H    3.252385   2.275045   3.107547   3.677455   2.335094
    27  O    3.584155   4.855997   4.066455   3.421487   4.712726
    28  H    4.308717   5.633140   4.977987   4.275746   5.621562
    29  H    3.461499   4.505203   3.568029   2.782982   4.210232
                   21         22         23         24         25
    21  O    0.000000
    22  H    0.960759   0.000000
    23  H    0.980255   1.555440   0.000000
    24  O    2.665461   3.224642   2.990060   0.000000
    25  H    3.213910   3.773010   3.699888   0.959965   0.000000
    26  H    1.694717   2.300066   2.157781   0.989159   1.577754
    27  O    6.207236   6.335307   5.508810   5.925561   6.834391
    28  H    7.118178   7.194013   6.428828   6.812169   7.709174
    29  H    6.217145   6.449015   5.571665   5.540846   6.397623
                   26         27         28         29
    26  H    0.000000
    27  O    6.041900   0.000000
    28  H    6.954594   0.959877   0.000000
    29  H    5.801861   0.969426   1.551334   0.000000
 Stoichiometry    C2H15F3O9
 Framework group  C1[X(C2H15F3O9)]
 Deg. of freedom    81
 Full point group                 C1      NOp   1
 Largest Abelian subgroup         C1      NOp   1
 Largest concise Abelian subgroup C1      NOp   1
                         Standard orientation:                         
 ---------------------------------------------------------------------
 Center     Atomic      Atomic             Coordinates (Angstroms)
 Number     Number       Type             X           Y           Z
 ---------------------------------------------------------------------
      1          6           0        1.767087   -0.295224    0.026332
      2          8           0        1.063233    0.448682   -0.647453
      3          8           0        1.404692   -1.112136    0.943012
      4          1           0        0.347970   -1.059105    1.172604
      5          6           0        3.305633   -0.258475   -0.168162
      6          9           0        3.844687    0.539253    0.773355
      7          9           0        3.626340    0.238357   -1.362954
      8          9           0        3.853836   -1.470148   -0.053653
      9          8           0       -3.512755    1.335183   -0.896347
     10          1           0       -2.755005    0.864845   -1.338108
     11          1           0       -3.803933    2.041527   -1.477587
     12          8           0       -1.932147    1.470067    1.440753
     13          1           0       -1.208878    2.082627    1.209672
     14          1           0       -2.579656    1.578978    0.723921
     15          8           0       -0.967144   -1.009801    1.527682
     16          1           0       -1.347437   -0.089461    1.524520
     17          1           0       -1.547260   -1.569797    0.977072
     18          8           0       -1.525994   -0.156147   -1.773698
     19          1           0       -0.661167    0.062172   -1.389765
     20          1           0       -1.773576   -1.025941   -1.417070
     21          8           0       -4.823884   -0.817500    0.140638
     22          1           0       -5.064865   -0.627729    1.051118
     23          1           0       -4.532420    0.031514   -0.253220
     24          8           0       -2.633867   -2.278332   -0.277067
     25          1           0       -2.765042   -3.212778   -0.453523
     26          1           0       -3.519865   -1.869002   -0.116152
     27          8           0        0.113823    2.941070    0.288899
     28          1           0        0.776506    3.549520    0.623566
     29          1           0        0.586895    2.228975   -0.168167
 ---------------------------------------------------------------------
 Rotational constants (GHZ):           0.7729922           0.2357226           0.2145342
 Standard basis: 6-31++G(d,p) (6D, 7F)
 There are   356 symmetry adapted cartesian basis functions of A   symmetry.
 There are   356 symmetry adapted basis functions of A   symmetry.
   356 basis functions,   568 primitive gaussians,   356 cartesian basis functions
    63 alpha electrons       63 beta electrons
       nuclear repulsion energy      1134.1432470950 Hartrees.
 NAtoms=   29 NActive=   29 NUniq=   29 SFac= 1.00D+00 NAtFMM=   60 NAOKFM=F Big=F
 Integral buffers will be    131072 words long.
 Raffenetti 2 integral format.
 Two-electron integral symmetry is turned on.
 Nuclear repulsion after empirical dispersion term =     1134.1265310792 Hartrees.
 One-electron integrals computed using PRISM.
 NBasis=   356 RedAO= T EigKep=  3.46D-05  NBF=   356
 NBsUse=   356 1.00D-06 EigRej= -1.00D+00 NBFU=   356
 Initial guess from the checkpoint file:  "/local_scratch/slurm.6305354/Gau-3743153.chk"
 B after Tr=     0.000000    0.000000   -0.000000
         Rot=    1.000000    0.000956    0.000089   -0.000157 Ang=   0.11 deg.
 ExpMin= 3.60D-02 ExpMax= 7.00D+03 ExpMxC= 1.05D+03 IAcc=3 IRadAn=         5 AccDes= 0.00D+00
 Harris functional with IExCor= 4639 and IRadAn=       5 diagonalized for initial guess.
 HarFok:  IExCor= 4639 AccDes= 0.00D+00 IRadAn=         5 IDoV= 1 UseB2=F ITyADJ=14
 ICtDFT=  3500011 ScaDFX=  1.000000  1.000000  1.000000  1.000000
 FoFCou: FMM=F IPFlag=           0 FMFlag=      100000 FMFlg1=           0
         NFxFlg=           0 DoJE=T BraDBF=F KetDBF=T FulRan=T
         wScrn=  0.000000 ICntrl=       500 IOpCl=  0 I1Cent=   200000004 NGrid=           0
         NMat0=    1 NMatS0=      1 NMatT0=    0 NMatD0=    1 NMtDS0=    0 NMtDT0=    0
 Petite list used in FoFCou.
 Requested convergence on RMS density matrix=1.00D-10 within 128 cycles.
 Requested convergence on MAX density matrix=1.00D-08.
 Requested convergence on             energy=1.00D-08.
 No special actions if energy rises.
 SCF Done:  E(RwB97XD) =  -1061.67835220     A.U. after   14 cycles
            NFock= 14  Conv=0.59D-10     -V/T= 2.0083
 Calling FoFJK, ICntrl=      2127 FMM=F ISym2X=0 I1Cent= 0 IOpClX= 0 NMat=1 NMatS=1 NMatT=0.
 ***** Axes restored to original set *****
 -------------------------------------------------------------------
 Center     Atomic                   Forces (Hartrees/Bohr)
 Number     Number              X              Y              Z
 -------------------------------------------------------------------
      1        6          -0.000050453    0.000178447    0.000043949
      2        8           0.000051684   -0.000121008   -0.000073003
      3        8           0.000005483   -0.000016947   -0.000045382
      4        1           0.000023471   -0.000020666    0.000006791
      5        6          -0.000023724    0.000017743    0.000126376
      6        9           0.000007039   -0.000001556   -0.000024645
      7        9           0.000063408   -0.000059796   -0.000056635
      8        9          -0.000028475    0.000012464   -0.000020897
      9        8          -0.000012128    0.000012502    0.000010335
     10        1           0.000004216   -0.000014687   -0.000014430
     11        1           0.000004073   -0.000007126   -0.000001824
     12        8           0.000033663    0.000099292   -0.000006720
     13        1          -0.000038326   -0.000090938    0.000008643
     14        1           0.000028618    0.000029963    0.000011719
     15        8          -0.000080781    0.000079009    0.000076372
     16        1           0.000001305   -0.000015199   -0.000038999
     17        1           0.000027284   -0.000043444   -0.000028696
     18        8          -0.000056068   -0.000072544    0.000045703
     19        1           0.000004266   -0.000018660   -0.000018430
     20        1           0.000021414    0.000082166   -0.000014194
     21        8          -0.000049828   -0.000077884    0.000012387
     22        1           0.000018448    0.000052027    0.000012808
     23        1           0.000024938    0.000018233   -0.000022832
     24        8           0.000025243    0.000001034    0.000000409
     25        1           0.000001729    0.000011591   -0.000003131
     26        1          -0.000002210    0.000011536   -0.000011594
     27        8           0.000137008   -0.000060987    0.000187385
     28        1          -0.000044159    0.000034551   -0.000102352
     29        1          -0.000097138   -0.000019115   -0.000059114
 -------------------------------------------------------------------
 Cartesian Forces:  Max     0.000187385 RMS     0.000054361

 GradGradGradGradGradGradGradGradGradGradGradGradGradGradGradGradGradGrad
 Berny optimization.
 Using GEDIIS/GDIIS optimizer.
 FormGI is forming the generalized inverse of G from B-inverse, IUseBI=4.
 Internal  Forces:  Max     0.000129178 RMS     0.000026852
 Search for a local minimum.
 Step number  11 out of a maximum of  174
 All quantities printed in internal units (Hartrees-Bohrs-Radians)
 Mixed Optimization -- En-DIIS/RFO-DIIS
 Swapping is turned off.
 Update second derivatives using D2CorX and points    6    7    8    9   10
                                                     11
 DE= -3.54D-06 DEPred=-3.81D-06 R= 9.31D-01
 TightC=F SS=  1.41D+00  RLast= 7.63D-02 DXNew= 2.4000D+00 2.2888D-01
 Trust test= 9.31D-01 RLast= 7.63D-02 DXMaxT set to 1.43D+00
 ITU=  1  1  1  0  1  0  1  1  0  1  0
     Eigenvalues ---    0.00034   0.00051   0.00074   0.00110   0.00145
     Eigenvalues ---    0.00227   0.00243   0.00273   0.00384   0.00410
     Eigenvalues ---    0.00441   0.00527   0.00624   0.00655   0.00723
     Eigenvalues ---    0.00776   0.00860   0.00899   0.01044   0.01086
     Eigenvalues ---    0.01211   0.01320   0.01324   0.01348   0.01481
     Eigenvalues ---    0.01605   0.01655   0.01800   0.01870   0.01927
     Eigenvalues ---    0.01988   0.02109   0.02252   0.02299   0.02391
     Eigenvalues ---    0.02634   0.02678   0.02767   0.02900   0.02912
     Eigenvalues ---    0.03026   0.03137   0.03227   0.03606   0.03998
     Eigenvalues ---    0.04372   0.04604   0.05556   0.05727   0.05854
     Eigenvalues ---    0.06349   0.06597   0.07286   0.12112   0.14152
     Eigenvalues ---    0.19243   0.22714   0.23960   0.24504   0.25977
     Eigenvalues ---    0.30824   0.34984   0.36234   0.38566   0.40999
     Eigenvalues ---    0.42516   0.42797   0.44977   0.45261   0.48734
     Eigenvalues ---    0.50675   0.51571   0.53243   0.54577   0.57355
     Eigenvalues ---    0.58343   0.58877   0.59104   0.59521   0.84927
     Eigenvalues ---    1.13263
 En-DIIS/RFO-DIIS/Sim-DIIS IScMMF=       -3 using points:    11   10    9    8    7    6
 RFO step:  Lambda=-2.24729131D-06.
 DidBck=T Rises=F RFO-DIIS coefs:    0.75062    0.39072    0.14304   -0.15086   -0.17477
                  RFO-DIIS coefs:    0.04125
 Iteration  1 RMS(Cart)=  0.00347886 RMS(Int)=  0.00002731
 Iteration  2 RMS(Cart)=  0.00001423 RMS(Int)=  0.00002350
 Iteration  3 RMS(Cart)=  0.00000000 RMS(Int)=  0.00002350
 Variable       Old X    -DE/DX   Delta X   Delta X   Delta X     New X
                                 (Linear)    (Quad)   (Total)
    R1        2.31659   0.00006  -0.00004   0.00025   0.00021   2.31679
    R2        2.41927  -0.00003  -0.00001  -0.00016  -0.00017   2.41911
    R3        2.93139  -0.00001  -0.00006   0.00009   0.00003   2.93142
    R4        3.62215  -0.00003   0.00050  -0.00160  -0.00110   3.62105
    R5        3.59845   0.00002  -0.00064   0.00057  -0.00009   3.59836
    R6        2.04596   0.00002   0.00058   0.00106   0.00165   2.04761
    R7        2.57588   0.00001  -0.00171  -0.00159  -0.00330   2.57258
    R8        2.54476  -0.00002   0.00015  -0.00009   0.00006   2.54481
    R9        2.51924   0.00010  -0.00032   0.00034   0.00002   2.51926
   R10        2.52248   0.00004  -0.00039   0.00016  -0.00023   2.52224
   R11        1.88078   0.00002  -0.00016   0.00017   0.00002   1.88080
   R12        1.81409   0.00001  -0.00006   0.00003  -0.00003   1.81405
   R13        3.56321   0.00000   0.00078  -0.00062   0.00017   3.56338
   R14        3.35547   0.00001   0.00029   0.00004   0.00034   3.35580
   R15        3.12955   0.00001   0.00088  -0.00100  -0.00012   3.12943
   R16        1.84357   0.00013  -0.00016   0.00013  -0.00002   1.84355
   R17        1.83700   0.00002  -0.00014   0.00011  -0.00004   1.83697
   R18        3.15139   0.00003  -0.00077  -0.00078  -0.00154   3.14984
   R19        3.45064   0.00003  -0.00057   0.00077   0.00021   3.45085
   R20        1.88183   0.00001   0.00004   0.00014   0.00018   1.88200
   R21        1.84508   0.00004  -0.00015   0.00023   0.00009   1.84516
   R22        3.40969   0.00002  -0.00023  -0.00070  -0.00093   3.40876
   R23        1.83507  -0.00002   0.00002  -0.00001   0.00000   1.83508
   R24        1.83705   0.00008  -0.00028   0.00021  -0.00009   1.83695
   R25        3.58958  -0.00000   0.00210   0.00046   0.00255   3.59213
   R26        1.81557   0.00003  -0.00004  -0.00000  -0.00005   1.81552
   R27        1.85241  -0.00001  -0.00016   0.00010  -0.00005   1.85236
   R28        3.20255  -0.00001   0.00091  -0.00092   0.00000   3.20256
   R29        1.81407   0.00001  -0.00005   0.00002  -0.00003   1.81404
   R30        1.86924  -0.00002  -0.00008   0.00004  -0.00003   1.86921
   R31        1.81390  -0.00003  -0.00004   0.00003  -0.00002   1.81389
   R32        1.83195   0.00010  -0.00014   0.00029   0.00013   1.83208
    A1        2.23730   0.00005  -0.00008   0.00053   0.00043   2.23774
    A2        2.07851  -0.00012   0.00004  -0.00070  -0.00065   2.07785
    A3        1.96671   0.00007   0.00001   0.00018   0.00020   1.96691
    A4        2.22312  -0.00003  -0.00175   0.00084  -0.00090   2.22222
    A5        2.18050   0.00001   0.00023  -0.00181  -0.00149   2.17900
    A6        1.63179   0.00001   0.00042  -0.00031   0.00002   1.63181
    A7        1.97890  -0.00001   0.00013   0.00060   0.00072   1.97962
    A8        1.90012   0.00003  -0.00070   0.00032  -0.00037   1.89974
    A9        1.93885  -0.00006   0.00015  -0.00013   0.00002   1.93888
   A10        1.95527   0.00002   0.00057   0.00010   0.00067   1.95594
   A11        1.88551   0.00001  -0.00006  -0.00008  -0.00014   1.88538
   A12        1.88952  -0.00001  -0.00003  -0.00009  -0.00012   1.88940
   A13        1.89271   0.00001   0.00004  -0.00013  -0.00009   1.89261
   A14        1.88589  -0.00001   0.00007  -0.00014  -0.00007   1.88581
   A15        1.63659   0.00001  -0.00009   0.00003  -0.00005   1.63654
   A16        1.82452   0.00001   0.00054  -0.00065  -0.00012   1.82440
   A17        2.18371   0.00001  -0.00005  -0.00087  -0.00093   2.18278
   A18        2.19609  -0.00000   0.00015  -0.00032  -0.00016   2.19593
   A19        1.63872  -0.00001  -0.00056   0.00195   0.00140   1.64012
   A20        1.82225  -0.00001  -0.00021   0.00032   0.00010   1.82235
   A21        1.91680   0.00000  -0.00073   0.00089   0.00016   1.91696
   A22        1.95558   0.00001   0.00020  -0.00034  -0.00013   1.95545
   A23        1.98346  -0.00000   0.00100  -0.00099   0.00001   1.98346
   A24        1.98842  -0.00001   0.00122  -0.00150  -0.00028   1.98815
   A25        1.87694  -0.00002  -0.00027   0.00041   0.00014   1.87707
   A26        2.00239   0.00002  -0.00023   0.00101   0.00079   2.00318
   A27        1.84016  -0.00002  -0.00004   0.00050   0.00050   1.84066
   A28        1.85764   0.00002   0.00050  -0.00029   0.00022   1.85787
   A29        2.75297   0.00002  -0.00103  -0.00002  -0.00109   2.75187
   A30        1.85904   0.00002  -0.00008   0.00026   0.00018   1.85922
   A31        2.04783   0.00000  -0.00011   0.00135   0.00124   2.04908
   A32        1.82112   0.00001  -0.00026   0.00090   0.00065   1.82178
   A33        1.45604  -0.00001  -0.00057   0.00029  -0.00027   1.45577
   A34        2.20471   0.00000  -0.00004  -0.00064  -0.00069   2.20402
   A35        1.83780   0.00000   0.00060   0.00068   0.00126   1.83906
   A36        2.20603   0.00000   0.00001   0.00027   0.00026   2.20629
   A37        1.80335   0.00000   0.00013  -0.00059  -0.00045   1.80290
   A38        1.88633  -0.00000  -0.00005   0.00005   0.00002   1.88635
   A39        2.24245   0.00003   0.00062  -0.00143  -0.00081   2.24165
   A40        1.81925  -0.00001   0.00090  -0.00100  -0.00019   1.81906
   A41        1.86827  -0.00005   0.00025  -0.00079  -0.00046   1.86781
   A42        2.75844  -0.00002   0.00044   0.00160   0.00191   2.76034
   A43        3.15968   0.00001   0.00017   0.00018   0.00034   3.16002
   A44        3.00264  -0.00000  -0.00009   0.00037   0.00028   3.00292
   A45        2.97112  -0.00001   0.00027  -0.00110  -0.00087   2.97025
   A46        2.86961  -0.00003  -0.00004  -0.00068  -0.00073   2.86887
   A47        3.09002   0.00002  -0.00038   0.00059   0.00023   3.09025
   A48        2.97510   0.00002  -0.00074   0.00121   0.00047   2.97557
   A49        3.16133  -0.00001   0.00114  -0.00121  -0.00009   3.16124
   A50        2.83914   0.00000  -0.00030   0.00029  -0.00002   2.83912
   A51        2.91862  -0.00001   0.00048  -0.00073  -0.00027   2.91835
   A52        3.19609  -0.00000   0.00021  -0.00019   0.00002   3.19611
   A53        2.94970  -0.00002   0.00033  -0.00055  -0.00023   2.94947
   A54        2.86390  -0.00001  -0.00075   0.00163   0.00085   2.86475
   A55        3.31921  -0.00000   0.00053  -0.00115  -0.00062   3.31859
   A56        3.16915  -0.00002  -0.00017   0.00040   0.00020   3.16936
   A57        3.30650  -0.00000   0.00040  -0.00120  -0.00080   3.30571
   A58        3.15882   0.00000  -0.00109   0.00093  -0.00017   3.15866
   A59        3.21290  -0.00001   0.00001   0.00053   0.00053   3.21343
   A60        3.04294   0.00000  -0.00006   0.00073   0.00068   3.04361
    D1       -0.69100   0.00001  -0.00069   0.00200   0.00134  -0.68966
    D2        1.55763  -0.00001  -0.00212  -0.00014  -0.00227   1.55536
    D3        2.49291   0.00001   0.00029   0.00168   0.00199   2.49490
    D4       -1.54164  -0.00001  -0.00115  -0.00046  -0.00162  -1.54326
    D5       -0.08340  -0.00000   0.00132  -0.00181  -0.00048  -0.08387
    D6        3.01812  -0.00001   0.00040  -0.00152  -0.00111   3.01701
    D7        1.68887  -0.00002  -0.00852  -0.00105  -0.00957   1.67930
    D8       -0.38531  -0.00002  -0.00811  -0.00108  -0.00918  -0.39450
    D9       -2.50510   0.00000  -0.00866  -0.00089  -0.00955  -2.51465
   D10       -1.41667  -0.00002  -0.00769  -0.00134  -0.00903  -1.42570
   D11        2.79232  -0.00002  -0.00728  -0.00136  -0.00864   2.78369
   D12        0.67254   0.00000  -0.00783  -0.00117  -0.00901   0.66354
   D13        2.15121  -0.00003   0.00131  -0.00300  -0.00174   2.14946
   D14        0.12102  -0.00002   0.00034  -0.00332  -0.00296   0.11806
   D15       -0.30098  -0.00001   0.00174  -0.00019   0.00157  -0.29941
   D16       -2.33117  -0.00001   0.00076  -0.00051   0.00035  -2.33082
   D17       -1.35941   0.00002  -0.00523   0.00283  -0.00240  -1.36180
   D18        1.11325  -0.00001  -0.00722   0.00198  -0.00524   1.10801
   D19       -0.65931   0.00002  -0.00051   0.00031  -0.00018  -0.65949
   D20        1.51669  -0.00002   0.00111  -0.00126  -0.00014   1.51655
   D21        1.18542  -0.00001   0.00029  -0.00051  -0.00021   1.18521
   D22       -0.80504  -0.00001   0.00115  -0.00138  -0.00020  -0.80524
   D23       -0.76636   0.00000   0.00035   0.00008   0.00042  -0.76594
   D24       -2.75682   0.00000   0.00121  -0.00078   0.00042  -2.75639
   D25        3.00840   0.00001   0.00086  -0.00122  -0.00038   3.00802
   D26        1.01795   0.00001   0.00172  -0.00209  -0.00037   1.01758
   D27        1.76935  -0.00001  -0.00024  -0.00132  -0.00155   1.76780
   D28       -2.52576   0.00001   0.00032  -0.00095  -0.00063  -2.52639
   D29       -0.48955  -0.00002  -0.00007  -0.00044  -0.00049  -0.49004
   D30        1.49852  -0.00001   0.00049  -0.00008   0.00043   1.49895
   D31       -2.12700  -0.00001   0.00053  -0.00245  -0.00192  -2.12892
   D32       -0.13893   0.00000   0.00108  -0.00208  -0.00099  -0.13992
   D33        2.34481   0.00001  -0.00080   0.00502   0.00422   2.34903
   D34        0.24123  -0.00000  -0.00048   0.00284   0.00237   0.24360
   D35       -1.76459   0.00001   0.00003   0.00364   0.00367  -1.76092
   D36        2.41502  -0.00000   0.00036   0.00146   0.00181   2.41683
   D37        0.70516   0.00000  -0.00063   0.00466   0.00403   0.70919
   D38       -1.39842  -0.00001  -0.00030   0.00248   0.00217  -1.39625
   D39       -0.05711  -0.00001  -0.00011   0.00020   0.00011  -0.05700
   D40       -2.25411   0.00001  -0.00218   0.00254   0.00037  -2.25374
   D41        1.94639  -0.00000  -0.00075   0.00098   0.00026   1.94665
   D42       -0.25061   0.00002  -0.00281   0.00333   0.00052  -0.25008
   D43        2.47948   0.00005  -0.00475   0.00591   0.00120   2.48068
   D44       -1.61041  -0.00002  -0.00204   0.00109  -0.00091  -1.61132
   D45       -1.79327   0.00006  -0.00492   0.00609   0.00120  -1.79206
   D46        0.40003  -0.00000  -0.00221   0.00127  -0.00090   0.39913
   D47       -0.98819   0.00001   0.00065  -0.00068  -0.00003  -0.98822
   D48        1.26925   0.00001  -0.00006  -0.00014  -0.00019   1.26907
   D49       -2.75497   0.00001   0.00074  -0.00011   0.00064  -2.75433
   D50        1.13978  -0.00001   0.00211  -0.00192   0.00020   1.13998
   D51       -2.88596  -0.00001   0.00140  -0.00137   0.00004  -2.88592
   D52       -0.62700  -0.00001   0.00220  -0.00135   0.00087  -0.62613
   D53       -0.41834  -0.00001  -0.00176  -0.00004  -0.00181  -0.42015
   D54        1.71565   0.00001  -0.00178   0.00125  -0.00051   1.71514
   D55       -1.17890   0.00000   0.00074   0.00147   0.00222  -1.17669
   D56        2.81831   0.00000   0.00132   0.00193   0.00325   2.82156
   D57        0.64007   0.00000   0.00123   0.00226   0.00348   0.64355
   D58       -0.70679  -0.00003  -0.00001  -0.00452  -0.00454  -0.71133
   D59       -2.17884  -0.00002   0.00044  -0.00473  -0.00430  -2.18313
   D60        1.72796  -0.00002   0.00025  -0.00440  -0.00415   1.72381
   D61        1.29078   0.00000  -0.00023  -0.00300  -0.00324   1.28754
   D62       -0.18126   0.00001   0.00022  -0.00321  -0.00300  -0.18426
   D63       -2.55765   0.00001   0.00002  -0.00288  -0.00285  -2.56050
   D64       -0.12638   0.00002   0.00673  -0.00240   0.00435  -0.12204
   D65        2.29136   0.00002   0.00835  -0.00555   0.00285   2.29421
         Item               Value     Threshold  Converged?
 Maximum Force            0.000129     0.000015     NO 
 RMS     Force            0.000027     0.000010     NO 
 Maximum Displacement     0.019113     0.000060     NO 
 RMS     Displacement     0.003480     0.000040     NO 
 Predicted change in Energy=-9.670880D-07
 GradGradGradGradGradGradGradGradGradGradGradGradGradGradGradGradGradGrad

                          Input orientation:                          
 ---------------------------------------------------------------------
 Center     Atomic      Atomic             Coordinates (Angstroms)
 Number     Number       Type             X           Y           Z
 ---------------------------------------------------------------------
      1          6           0       -1.431636   -0.813017   -0.930623
      2          8           0       -0.355352   -1.362205   -0.723098
      3          8           0       -1.780071    0.383107   -0.636291
      4          1           0       -1.030329    0.923267   -0.070440
      5          6           0       -2.579345   -1.627294   -1.583360
      6          9           0       -3.385046   -2.098555   -0.612666
      7          9           0       -2.101352   -2.668826   -2.264525
      8          9           0       -3.314370   -0.882438   -2.411846
      9          8           0        3.684577   -0.069248    1.226602
     10          1           0        3.221231   -0.239619    0.362394
     11          1           0        4.365443   -0.737099    1.335749
     12          8           0        1.138948    0.110388    2.437420
     13          1           0        0.782578   -0.796412    2.388035
     14          1           0        2.079850    0.013126    2.213401
     15          8           0       -0.140119    1.637286    0.671841
     16          1           0        0.336851    1.092938    1.355966
     17          1           0        0.535648    2.101064    0.141144
     18          8           0        2.270815   -0.193697   -0.992971
     19          1           0        1.392090   -0.593345   -0.887515
     20          1           0        2.124022    0.749885   -1.174714
     21          8           0        3.811794    2.651690    1.129413
     22          1           0        3.550262    3.008556    1.982206
     23          1           0        3.938197    1.688095    1.257302
     24          8           0        1.982354    2.609787   -0.808629
     25          1           0        2.018086    3.321469   -1.451853
     26          1           0        2.694071    2.764822   -0.139434
     27          8           0        0.354225   -2.464786    1.781631
     28          1           0       -0.263515   -3.095960    2.157614
     29          1           0        0.088790   -2.322443    0.860110
 ---------------------------------------------------------------------
                    Distance matrix (angstroms):
                    1          2          3          4          5
     1  C    0.000000
     2  O    1.225994   0.000000
     3  O    1.280137   2.254656   0.000000
     4  H    1.978799   2.470818   1.083546   0.000000
     5  C    1.551240   2.399263   2.361671   3.345704   0.000000
     6  F    2.359981   3.119848   2.955529   3.869122   1.346658
     7  F    2.381563   2.670538   3.473998   4.343298   1.333136
     8  F    2.396566   3.440615   2.666134   3.736254   1.334714
     9  O    5.602004   4.668414   5.791146   4.989764   7.039893
    10  H    4.863111   3.902619   5.137916   4.428929   6.273617
    11  H    6.224816   5.188017   6.550660   5.817950   7.585758
    12  O    4.336392   3.793460   4.247675   3.414073   5.745599
    13  H    3.989550   3.360678   4.135817   3.505428   5.269238
    14  H    4.785178   4.055215   4.812133   3.964530   6.230125
    15  O    3.199984   3.314986   2.444098   1.361352   4.657600
    16  H    3.462470   3.290803   2.992375   1.983079   4.954139
    17  H    3.675699   3.678998   2.986358   1.970852   5.155361
    18  O    3.754409   2.887039   4.107262   3.605028   5.091935
    19  H    2.832586   1.916176   3.328539   2.972514   4.162396
    20  H    3.891651   3.288188   3.958076   3.346552   5.285795
    21  O    6.613736   6.075216   6.287537   5.279512   8.155702
    22  H    6.921583   6.455699   6.493224   5.435402   8.472098
    23  H    6.314878   5.626800   6.163381   5.199434   7.844712
    24  O    4.835887   4.609654   4.375345   3.530656   6.273927
    25  H    5.409828   5.301046   4.870842   4.117342   6.756028
    26  H    5.518004   5.164494   5.092875   4.155387   7.013167
    27  O    3.643345   2.827163   4.302565   4.101958   4.542069
    28  H    4.014168   3.363457   4.712723   4.659015   4.638420
    29  H    2.792272   1.904171   3.612736   3.557103   3.684118
                    6          7          8          9         10
     6  F    0.000000
     7  F    2.168344   0.000000
     8  F    2.172782   2.164324   0.000000
     9  O    7.581593   7.240355   7.929996   0.000000
    10  H    6.931758   6.413396   7.129074   0.995274   0.000000
    11  H    8.106785   7.649379   8.546644   0.959956   1.582444
    12  O    5.886337   6.350737   6.658312   2.824638   2.960430
    13  H    5.298006   5.785266   6.311200   3.209251   3.218737
    14  H    6.504685   6.687835   7.161882   1.885658   2.189260
    15  O    5.112340   5.568778   5.092544   4.224727   3.862280
    16  H    5.283337   5.762262   5.606240   3.546080   3.329045
    17  H    5.794555   5.957589   5.499244   3.975453   3.569328
    18  O    5.980123   5.182563   5.803608   2.634523   1.656023
    19  H    5.016196   4.290445   4.955595   3.162225   2.243469
    20  H    6.227305   5.543380   5.811289   2.978696   2.132062
    21  O    8.797395   8.648237   8.707053   2.725644   3.049057
    22  H    8.995245   9.066870   9.031650   3.172044   3.644543
    23  H    8.453719   8.237850   8.524671   1.775815   2.242985
    24  O    7.142539   6.830816   6.543793   3.770539   3.320426
    25  H    7.699008   7.315315   6.857806   4.631228   4.173774
    26  H    7.799490   7.552260   7.386997   3.298349   3.091341
    27  O    4.455214   4.737391   5.792035   4.139795   3.896836
    28  H    4.291063   4.807849   5.923459   5.061146   4.850253
    29  H    3.779779   3.831456   4.935667   4.259211   3.794478
                   11         12         13         14         15
    11  H    0.000000
    12  O    3.513145   0.000000
    13  H    3.734668   0.975563   0.000000
    14  H    2.560673   0.972081   1.539078   0.000000
    15  O    5.136007   2.661710   3.117624   3.153184   0.000000
    16  H    4.424817   1.666825   2.198518   2.222439   0.995913
    17  H    4.914222   3.098329   3.674895   3.322393   0.976417
    18  O    3.178945   3.625076   3.742902   3.218706   3.454954
    19  H    3.715428   3.408008   3.337959   3.233652   3.123295
    20  H    3.679337   3.798269   4.108976   3.467577   3.053454
    21  O    3.439911   3.913209   4.759168   3.337167   4.105606
    22  H    3.887462   3.797504   4.722558   3.344872   4.149259
    23  H    2.463789   3.423103   4.172440   2.678265   4.120438
    24  O    4.634557   4.182723   4.822895   3.985577   2.764497
    25  H    5.454611   5.119606   5.764387   4.937918   3.464736
    26  H    4.151277   4.013054   4.767000   3.672184   3.156285
    27  O    4.390169   2.770807   1.826112   3.050287   4.278202
    28  H    5.259938   3.510821   2.536795   3.893698   4.962497
    29  H    4.585773   3.083732   2.268185   3.354191   3.970806
                   16         17         18         19         20
    16  H    0.000000
    17  H    1.591110   0.000000
    18  O    3.303506   3.092402   0.000000
    19  H    2.998381   3.008566   0.971080   0.000000
    20  H    3.117051   2.465785   0.972074   1.556430   0.000000
    21  O    3.815267   3.465976   3.869800   4.522523   3.431389
    22  H    3.793123   3.647046   4.554458   5.085932   4.135445
    23  H    3.651526   3.604676   3.374171   4.035823   3.175873
    24  O    3.113517   1.803836   2.824308   3.258019   1.900874
    25  H    3.959387   2.494925   3.553989   4.004512   2.588642
    26  H    3.253906   2.275541   3.108136   3.678595   2.335964
    27  O    3.583140   4.855007   4.065658   3.421082   4.712353
    28  H    4.306965   5.631507   4.977162   4.275152   5.620967
    29  H    3.460091   4.503777   3.567450   2.782546   4.209736
                   21         22         23         24         25
    21  O    0.000000
    22  H    0.960734   0.000000
    23  H    0.980229   1.555506   0.000000
    24  O    2.665448   3.225851   2.990470   0.000000
    25  H    3.213864   3.773359   3.700575   0.959950   0.000000
    26  H    1.694720   2.300832   2.158254   0.989141   1.577737
    27  O    6.209549   6.341321   5.510553   5.925500   6.834076
    28  H    7.120451   7.200054   6.430562   6.811614   7.708265
    29  H    6.218945   6.454489   5.573159   5.540502   6.396960
                   26         27         28         29
    26  H    0.000000
    27  O    6.042695   0.000000
    28  H    6.955035   0.959868   0.000000
    29  H    5.802313   0.969494   1.551117   0.000000
 Stoichiometry    C2H15F3O9
 Framework group  C1[X(C2H15F3O9)]
 Deg. of freedom    81
 Full point group                 C1      NOp   1
 Largest Abelian subgroup         C1      NOp   1
 Largest concise Abelian subgroup C1      NOp   1
                         Standard orientation:                         
 ---------------------------------------------------------------------
 Center     Atomic      Atomic             Coordinates (Angstroms)
 Number     Number       Type             X           Y           Z
 ---------------------------------------------------------------------
      1          6           0        1.766870   -0.295668    0.025573
      2          8           0        1.064082    0.448453   -0.649286
      3          8           0        1.403679   -1.111609    0.942679
      4          1           0        0.346249   -1.057892    1.172960
      5          6           0        3.305541   -0.259205   -0.168094
      6          9           0        3.842575    0.548441    0.766138
      7          9           0        3.626702    0.226615   -1.367296
      8          9           0        3.855686   -1.468650   -0.041423
      9          8           0       -3.512700    1.335299   -0.895588
     10          1           0       -2.754756    0.865150   -1.337236
     11          1           0       -3.803302    2.042132   -1.476495
     12          8           0       -1.931702    1.470917    1.441212
     13          1           0       -1.208738    2.083559    1.209443
     14          1           0       -2.579762    1.579368    0.724833
     15          8           0       -0.966972   -1.008279    1.528300
     16          1           0       -1.347111   -0.087775    1.525108
     17          1           0       -1.547329   -1.568377    0.977968
     18          8           0       -1.525797   -0.155782   -1.772861
     19          1           0       -0.660535    0.062261   -1.389749
     20          1           0       -1.773116   -1.025814   -1.416764
     21          8           0       -4.825215   -0.818510    0.137634
     22          1           0       -5.070782   -0.629517    1.047023
     23          1           0       -4.533321    0.031049   -0.254664
     24          8           0       -2.633613   -2.278412   -0.274895
     25          1           0       -2.763910   -3.213221   -0.449992
     26          1           0       -3.520055   -1.869478   -0.115548
     27          8           0        0.114703    2.940873    0.288465
     28          1           0        0.777812    3.548474    0.623807
     29          1           0        0.587779    2.228061   -0.167623
 ---------------------------------------------------------------------
 Rotational constants (GHZ):           0.7730587           0.2357088           0.2145192
 Standard basis: 6-31++G(d,p) (6D, 7F)
 There are   356 symmetry adapted cartesian basis functions of A   symmetry.
 There are   356 symmetry adapted basis functions of A   symmetry.
   356 basis functions,   568 primitive gaussians,   356 cartesian basis functions
    63 alpha electrons       63 beta electrons
       nuclear repulsion energy      1134.1453199298 Hartrees.
 NAtoms=   29 NActive=   29 NUniq=   29 SFac= 1.00D+00 NAtFMM=   60 NAOKFM=F Big=F
 Integral buffers will be    131072 words long.
 Raffenetti 2 integral format.
 Two-electron integral symmetry is turned on.
 Nuclear repulsion after empirical dispersion term =     1134.1286066851 Hartrees.
 One-electron integrals computed using PRISM.
 NBasis=   356 RedAO= T EigKep=  3.46D-05  NBF=   356
 NBsUse=   356 1.00D-06 EigRej= -1.00D+00 NBFU=   356
 Initial guess from the checkpoint file:  "/local_scratch/slurm.6305354/Gau-3743153.chk"
 B after Tr=    -0.000000   -0.000000    0.000000
         Rot=    1.000000    0.000665    0.000034    0.000014 Ang=   0.08 deg.
 Requested convergence on RMS density matrix=1.00D-10 within 128 cycles.
 Requested convergence on MAX density matrix=1.00D-08.
 Requested convergence on             energy=1.00D-08.
 No special actions if energy rises.
 SCF Done:  E(RwB97XD) =  -1061.67835332     A.U. after   13 cycles
            NFock= 13  Conv=0.41D-10     -V/T= 2.0083
 Calling FoFJK, ICntrl=      2127 FMM=F ISym2X=0 I1Cent= 0 IOpClX= 0 NMat=1 NMatS=1 NMatT=0.
 ***** Axes restored to original set *****
 -------------------------------------------------------------------
 Center     Atomic                   Forces (Hartrees/Bohr)
 Number     Number              X              Y              Z
 -------------------------------------------------------------------
      1        6          -0.000110620    0.000182713    0.000036898
      2        8           0.000021747   -0.000047602   -0.000044811
      3        8           0.000077673   -0.000036339   -0.000013718
      4        1          -0.000001612   -0.000066278   -0.000041641
      5        6          -0.000013143   -0.000003954    0.000098394
      6        9          -0.000020809   -0.000014716    0.000037184
      7        9           0.000104151   -0.000092223   -0.000079566
      8        9          -0.000036658    0.000056631   -0.000040746
      9        8          -0.000029632    0.000024946    0.000011707
     10        1           0.000001396   -0.000005946   -0.000007572
     11        1           0.000021619   -0.000020148   -0.000001532
     12        8           0.000020488    0.000109693    0.000010778
     13        1          -0.000052998   -0.000115959   -0.000001177
     14        1           0.000052760    0.000028871   -0.000001926
     15        8          -0.000072374    0.000096903    0.000087622
     16        1           0.000011314   -0.000013970   -0.000031044
     17        1           0.000035898   -0.000037107   -0.000027913
     18        8          -0.000012440   -0.000063949    0.000032887
     19        1          -0.000018009   -0.000026107   -0.000015005
     20        1           0.000002481    0.000093824   -0.000005172
     21        8          -0.000033282   -0.000059189    0.000007390
     22        1           0.000007688    0.000053739    0.000022369
     23        1           0.000020267   -0.000004891   -0.000031246
     24        8           0.000017964   -0.000034873    0.000004083
     25        1           0.000006058    0.000022602   -0.000013673
     26        1          -0.000003898    0.000006460   -0.000008843
     27        8           0.000094197   -0.000038137    0.000120668
     28        1          -0.000045854    0.000019577   -0.000067304
     29        1          -0.000044373   -0.000014571   -0.000037091
 -------------------------------------------------------------------
 Cartesian Forces:  Max     0.000182713 RMS     0.000051872

 GradGradGradGradGradGradGradGradGradGradGradGradGradGradGradGradGradGrad
 Berny optimization.
 Using GEDIIS/GDIIS optimizer.
 FormGI is forming the generalized inverse of G from B-inverse, IUseBI=4.
 Internal  Forces:  Max     0.000150173 RMS     0.000030072
 Search for a local minimum.
 Step number  12 out of a maximum of  174
 All quantities printed in internal units (Hartrees-Bohrs-Radians)
 Mixed Optimization -- En-DIIS/RFO-DIIS
 Swapping is turned off.
 Update second derivatives using D2CorX and points    6    7    8    9   10
                                                     11   12
 DE= -1.11D-06 DEPred=-9.67D-07 R= 1.15D+00
 TightC=F SS=  1.41D+00  RLast= 2.89D-02 DXNew= 2.4000D+00 8.6608D-02
 Trust test= 1.15D+00 RLast= 2.89D-02 DXMaxT set to 1.43D+00
 ITU=  1  1  1  1  0  1  0  1  1  0  1  0
     Eigenvalues ---    0.00034   0.00051   0.00061   0.00108   0.00144
     Eigenvalues ---    0.00229   0.00246   0.00272   0.00382   0.00411
     Eigenvalues ---    0.00436   0.00537   0.00633   0.00653   0.00709
     Eigenvalues ---    0.00774   0.00864   0.00902   0.01041   0.01073
     Eigenvalues ---    0.01220   0.01320   0.01329   0.01335   0.01438
     Eigenvalues ---    0.01609   0.01652   0.01792   0.01862   0.01925
     Eigenvalues ---    0.01981   0.02094   0.02193   0.02271   0.02358
     Eigenvalues ---    0.02624   0.02696   0.02776   0.02906   0.02913
     Eigenvalues ---    0.03040   0.03123   0.03232   0.03584   0.04023
     Eigenvalues ---    0.04382   0.04609   0.05559   0.05744   0.05863
     Eigenvalues ---    0.06377   0.06642   0.07156   0.12102   0.14139
     Eigenvalues ---    0.19487   0.22716   0.23949   0.24435   0.26048
     Eigenvalues ---    0.30493   0.35046   0.36374   0.38623   0.40888
     Eigenvalues ---    0.42527   0.42790   0.44909   0.45465   0.48405
     Eigenvalues ---    0.50570   0.51621   0.53250   0.54520   0.57393
     Eigenvalues ---    0.58325   0.58866   0.59078   0.59525   0.85394
     Eigenvalues ---    1.17051
 En-DIIS/RFO-DIIS/Sim-DIIS IScMMF=       -3 using points:    12   11   10    9    8    7    6
 RFO step:  Lambda=-2.61726535D-06.
 DidBck=F Rises=F RFO-DIIS coefs:    3.00000   -1.78513   -0.36269   -0.03942    0.06529
                  RFO-DIIS coefs:    0.14869   -0.02674
 Iteration  1 RMS(Cart)=  0.00950791 RMS(Int)=  0.00009119
 Iteration  2 RMS(Cart)=  0.00009391 RMS(Int)=  0.00002068
 Iteration  3 RMS(Cart)=  0.00000001 RMS(Int)=  0.00002068
 Variable       Old X    -DE/DX   Delta X   Delta X   Delta X     New X
                                 (Linear)    (Quad)   (Total)
    R1        2.31679   0.00003   0.00031   0.00006   0.00039   2.31718
    R2        2.41911  -0.00007  -0.00027  -0.00028  -0.00055   2.41855
    R3        2.93142  -0.00000   0.00008  -0.00004   0.00005   2.93147
    R4        3.62105  -0.00002  -0.00159  -0.00216  -0.00374   3.61730
    R5        3.59836   0.00002   0.00122  -0.00095   0.00029   3.59865
    R6        2.04761  -0.00002   0.00277   0.00116   0.00392   2.05153
    R7        2.57258   0.00004  -0.00487  -0.00230  -0.00718   2.56541
    R8        2.54481   0.00004  -0.00000   0.00018   0.00018   2.54500
    R9        2.51926   0.00015   0.00022  -0.00010   0.00012   2.51938
   R10        2.52224   0.00008  -0.00025  -0.00015  -0.00040   2.52184
   R11        1.88080   0.00001   0.00015  -0.00008   0.00007   1.88087
   R12        1.81405   0.00003  -0.00003  -0.00001  -0.00004   1.81402
   R13        3.56338  -0.00000   0.00051  -0.00008   0.00042   3.56380
   R14        3.35580   0.00000   0.00073  -0.00053   0.00020   3.35600
   R15        3.12943   0.00000  -0.00038  -0.00016  -0.00055   3.12888
   R16        1.84355   0.00014   0.00001   0.00015   0.00015   1.84370
   R17        1.83697   0.00004   0.00005  -0.00007  -0.00003   1.83694
   R18        3.14984   0.00002  -0.00176  -0.00207  -0.00384   3.14601
   R19        3.45085   0.00001   0.00169  -0.00104   0.00065   3.45150
   R20        1.88200   0.00001   0.00033   0.00031   0.00062   1.88263
   R21        1.84516   0.00004   0.00027  -0.00001   0.00026   1.84542
   R22        3.40876   0.00001  -0.00075  -0.00113  -0.00189   3.40687
   R23        1.83508   0.00000  -0.00012   0.00007  -0.00005   1.83503
   R24        1.83695   0.00007  -0.00003  -0.00008  -0.00011   1.83684
   R25        3.59213  -0.00003   0.00394  -0.00045   0.00349   3.59562
   R26        1.81552   0.00004  -0.00007  -0.00004  -0.00012   1.81541
   R27        1.85236   0.00000  -0.00001  -0.00005  -0.00006   1.85231
   R28        3.20256  -0.00000  -0.00042   0.00021  -0.00022   3.20234
   R29        1.81404   0.00003  -0.00003  -0.00002  -0.00004   1.81400
   R30        1.86921  -0.00001  -0.00007  -0.00000  -0.00008   1.86913
   R31        1.81389  -0.00001  -0.00000   0.00000  -0.00000   1.81389
   R32        1.83208   0.00006   0.00026  -0.00003   0.00025   1.83233
    A1        2.23774   0.00001   0.00068  -0.00022   0.00049   2.23822
    A2        2.07785  -0.00014  -0.00117  -0.00015  -0.00134   2.07651
    A3        1.96691   0.00013   0.00047   0.00037   0.00082   1.96773
    A4        2.22222  -0.00000  -0.00012   0.00090   0.00075   2.22297
    A5        2.17900   0.00000  -0.00202  -0.00102  -0.00310   2.17590
    A6        1.63181  -0.00000  -0.00091  -0.00046  -0.00131   1.63050
    A7        1.97962   0.00000   0.00097   0.00052   0.00150   1.98112
    A8        1.89974   0.00001  -0.00031  -0.00036  -0.00067   1.89907
    A9        1.93888  -0.00009  -0.00007   0.00022   0.00015   1.93903
   A10        1.95594  -0.00001   0.00098   0.00027   0.00125   1.95719
   A11        1.88538   0.00004  -0.00022  -0.00009  -0.00030   1.88507
   A12        1.88940   0.00001  -0.00022  -0.00008  -0.00030   1.88910
   A13        1.89261   0.00004  -0.00021   0.00002  -0.00019   1.89242
   A14        1.88581  -0.00000  -0.00025  -0.00005  -0.00030   1.88551
   A15        1.63654   0.00001  -0.00028  -0.00008  -0.00036   1.63618
[truncated: 1,141,766 more chars]
