# Supplementary material for: The Hydration of Trifluoroacetic Acid from 0 to 298 K
Source: J Phys Chem A. 2026 Jan 20;130(4):927–35. doi: 10.1021/acs.jpca.5c08151 (PMC12862820; doi:10.1021/acs.jpca.5c08151)
Supplement: Supplementary file 1 [file jp5c08151_si_001.zip › TFA_SI/within1kcal-hightemps/7-H2O/20K-457-15898-wb97xd.xyz]

29
20K-457-15898-wb97xd.log	Energy: -666215.4118885
C         -1.74523       -0.17920       -0.12445
O         -0.92560        0.68068        0.18248
O         -1.53108       -1.33975       -0.61705
H         -0.48631       -1.57607       -0.77033
C         -3.25657        0.08924        0.10717
F         -3.96332       -0.17051       -0.99940
F         -3.47101        1.35878        0.45195
F         -3.71210       -0.69792        1.09344
O          1.01639        2.15391       -1.15917
H          0.28333        1.69643       -0.70690
H          0.64422        2.93322       -1.57978
O          1.23777        0.31345        2.15982
H          1.85552        1.01603        1.85233
H          0.41357        0.47053        1.67833
O          0.80701       -1.95370       -0.98932
H          1.32740       -2.08344       -0.17200
H          1.33036       -1.31079       -1.53481
O          2.98095        1.98013        0.89453
H          2.43394        2.25558        0.14168
H          3.60909        1.32989        0.54106
O          2.33341       -0.12169       -2.18948
H          1.93930        0.75036       -2.02085
H          3.14667       -0.15520       -1.65826
O          4.24388       -0.37224       -0.12150
H          5.16314       -0.64849       -0.13998
H          3.74610       -1.01955        0.42227
O          2.39715       -1.83483        1.27555
H          1.92898       -1.06009        1.71118
H          2.51428       -2.51940        1.93900
