# Supplementary material for: The Hydration of Trifluoroacetic Acid from 0 to 298 K
Source: J Phys Chem A. 2026 Jan 20;130(4):927–35. doi: 10.1021/acs.jpca.5c08151 (PMC12862820; doi:10.1021/acs.jpca.5c08151)
Supplement: Supplementary file 1 [file jp5c08151_si_001.zip › TFA_SI/within1kcal-hightemps/7-H2O/PM7-239-16524-wb97xd.xyz]

29
PM7-239-16524-wb97xd.log	Energy: -666213.0054963
C          1.75582       -0.22905       -0.09380
O          1.04455        0.44325        0.64504
O          1.39800       -0.97292       -1.07262
H          0.34157       -0.93590       -1.26611
C          3.28527       -0.25434        0.16341
F          3.98466       -0.44370       -0.95650
F          3.57127       -1.25556        1.01336
F          3.68619        0.89218        0.71984
O         -1.00314       -0.90679       -1.57543
H         -1.54625       -1.52300       -1.04830
H         -1.41525       -0.00617       -1.49618
O          0.22701        2.89473       -0.47339
H          0.45076        3.75322       -0.10828
H          0.61492        2.22121        0.10563
O         -3.47926        1.25222        1.12466
H         -3.81357        1.84216        1.80382
H         -2.71952        0.73344        1.50589
O         -2.61666       -2.31380        0.17536
H         -3.48493       -1.87021        0.00858
H         -2.77481       -3.25497        0.27852
O         -1.47931       -0.31157        1.80521
H         -0.63313       -0.05251        1.40430
H         -1.73801       -1.15054        1.38708
O         -4.72476       -0.74642       -0.26427
H         -4.82576       -0.44345       -1.17093
H         -4.46053        0.03789        0.25948
O         -2.05400        1.54063       -1.29296
H         -1.31099        2.15392       -1.14395
H         -2.60947        1.62448       -0.50024
