# Supplementary material for: The Hydration of Trifluoroacetic Acid from 0 to 298 K
Source: J Phys Chem A. 2026 Jan 20;130(4):927–35. doi: 10.1021/acs.jpca.5c08151 (PMC12862820; doi:10.1021/acs.jpca.5c08151)
Supplement: Supplementary file 1 [file jp5c08151_si_001.zip › TFA_SI/within1kcal-hightemps/7-H2O/20K-1-386-20900-wb97xd.xyz]

29
20K-1-386-20900-wb97xd.log	Energy: -666214.0984359
C          2.31713       -0.01798       -0.00481
O          1.44659        0.82890       -0.06174
O          2.19188       -1.30270        0.08345
H          1.21322       -1.62593        0.11248
C          3.81124        0.39725       -0.03268
F          4.43612       -0.17161       -1.07356
F          4.42586        0.00282        1.09213
F          3.93929        1.71806       -0.13836
O         -1.32078        0.89205       -0.13965
H         -1.53626        0.26674       -0.86074
H         -0.34637        0.95010       -0.12194
O         -1.96587       -0.86657        1.83322
H         -1.94695       -0.60586        2.75711
H         -1.76309       -0.07307        1.28918
O         -3.33008        2.72435        0.09248
H         -3.24703        3.47912       -0.49471
H         -2.51447        2.19300       -0.01227
O         -2.01784       -1.29166       -1.66208
H         -2.17374       -1.49322       -2.58744
H         -2.87188       -1.43734       -1.16017
O         -0.15898       -2.21950        0.17175
H         -0.72677       -2.05392       -0.60622
H         -0.69707       -1.93773        0.93374
O         -5.35317        0.90857       -0.16032
H         -4.69480        1.63108       -0.07470
H         -6.09724        1.13851        0.40016
O         -4.04348       -1.48912       -0.03356
H         -3.56413       -1.44237        0.80828
H         -4.60128       -0.68264       -0.06793
