# Supplementary material for: The Hydration of Trifluoroacetic Acid from 0 to 298 K
Source: J Phys Chem A. 2026 Jan 20;130(4):927–35. doi: 10.1021/acs.jpca.5c08151 (PMC12862820; doi:10.1021/acs.jpca.5c08151)
Supplement: Supplementary file 1 [file jp5c08151_si_001.zip › TFA_SI/within1kcal-hightemps/7-H2O/20K-1-338-14851-wb97xd.xyz]

29
20K-1-338-14851-wb97xd.log	Energy: -666214.6553066
C          2.26325       -0.06469        0.08582
O          1.52440        0.69397        0.68003
O          1.96616       -1.16713       -0.52638
H          0.96001       -1.38537       -0.49931
C          3.77989        0.24108       -0.02001
F          4.09388        1.34967        0.64668
F          4.13054        0.41036       -1.30518
F          4.50318       -0.77068        0.47994
O         -4.19124       -1.28995       -0.06050
H         -3.72201       -1.14514       -0.89705
H         -4.66601       -0.45097        0.10245
O         -0.47651       -1.78830       -0.55854
H         -1.05550       -1.26595       -1.14521
H         -0.97064       -1.88898        0.27803
O         -1.17391        0.96451        1.42500
H         -1.53348        0.09362        1.67426
H         -0.23519        0.82445        1.21011
O         -2.49487        2.00673       -0.54246
H         -1.97072        1.65655        0.24373
H         -2.15626        2.88529       -0.73277
O         -2.33274       -0.27637       -1.99995
H         -2.35909        0.63742       -1.63754
H         -2.33030       -0.21482       -2.95811
O         -5.05363        1.30366        0.26600
H         -4.23948        1.75377       -0.02838
H         -5.79883        1.76002       -0.12972
O         -2.18722       -1.62719        1.60591
H         -3.02788       -1.56208        1.07433
H         -2.34549       -2.21969        2.34429
