# Supplementary material for: The Hydration of Trifluoroacetic Acid from 0 to 298 K
Source: J Phys Chem A. 2026 Jan 20;130(4):927–35. doi: 10.1021/acs.jpca.5c08151 (PMC12862820; doi:10.1021/acs.jpca.5c08151)
Supplement: Supplementary file 1 [file jp5c08151_si_001.zip › TFA_SI/within1kcal-hightemps/7-H2O/20K-412-17187-wb97xd.log]

 Entering Gaussian System, Link 0=g16
 Initial command:
 /software/commercial/MERCURY/GAUSSIAN/AVX2/g16/l1.exe "/local_scratch/slurm.6305295/Gau-1789755.inp" -scrdir="/local_scratch/slurm.6305295/"
 Entering Link 1 = /software/commercial/MERCURY/GAUSSIAN/AVX2/g16/l1.exe PID=   1789756.
  
 Copyright (c) 1988-2019, Gaussian, Inc.  All Rights Reserved.
  
 This is part of the Gaussian(R) 16 program.  It is based on
 the Gaussian(R) 09 system (copyright 2009, Gaussian, Inc.),
 the Gaussian(R) 03 system (copyright 2003, Gaussian, Inc.),
 the Gaussian(R) 98 system (copyright 1998, Gaussian, Inc.),
 the Gaussian(R) 94 system (copyright 1995, Gaussian, Inc.),
 the Gaussian 92(TM) system (copyright 1992, Gaussian, Inc.),
 the Gaussian 90(TM) system (copyright 1990, Gaussian, Inc.),
 the Gaussian 88(TM) system (copyright 1988, Gaussian, Inc.),
 the Gaussian 86(TM) system (copyright 1986, Carnegie Mellon
 University), and the Gaussian 82(TM) system (copyright 1983,
 Carnegie Mellon University). Gaussian is a federally registered
 trademark of Gaussian, Inc.
  
 This software contains proprietary and confidential information,
 including trade secrets, belonging to Gaussian, Inc.
  
 This software is provided under written license and may be
 used, copied, transmitted, or stored only in accord with that
 written license.
  
 The following legend is applicable only to US Government
 contracts under FAR:
  
                    RESTRICTED RIGHTS LEGEND
  
 Use, reproduction and disclosure by the US Government is
 subject to restrictions as set forth in subparagraphs (a)
 and (c) of the Commercial Computer Software - Restricted
 Rights clause in FAR 52.227-19.
  
 Gaussian, Inc.
 340 Quinnipiac St., Bldg. 40, Wallingford CT 06492
  
  
 ---------------------------------------------------------------
 Warning -- This program may not be used in any manner that
 competes with the business of Gaussian, Inc. or will provide
 assistance to any competitor of Gaussian, Inc.  The licensee
 of this program is prohibited from giving any competitor of
 Gaussian, Inc. access to this program.  By using this program,
 the user acknowledges that Gaussian, Inc. is engaged in the
 business of creating and licensing software in the field of
 computational chemistry and represents and warrants to the
 licensee that it is not a competitor of Gaussian, Inc. and that
 it will not use this program in any manner prohibited above.
 ---------------------------------------------------------------
  

 Cite this work as:
 Gaussian 16, Revision C.01,
 M. J. Frisch, G. W. Trucks, H. B. Schlegel, G. E. Scuseria, 
 M. A. Robb, J. R. Cheeseman, G. Scalmani, V. Barone, 
 G. A. Petersson, H. Nakatsuji, X. Li, M. Caricato, A. V. Marenich, 
 J. Bloino, B. G. Janesko, R. Gomperts, B. Mennucci, H. P. Hratchian, 
 J. V. Ortiz, A. F. Izmaylov, J. L. Sonnenberg, D. Williams-Young, 
 F. Ding, F. Lipparini, F. Egidi, J. Goings, B. Peng, A. Petrone, 
 T. Henderson, D. Ranasinghe, V. G. Zakrzewski, J. Gao, N. Rega, 
 G. Zheng, W. Liang, M. Hada, M. Ehara, K. Toyota, R. Fukuda, 
 J. Hasegawa, M. Ishida, T. Nakajima, Y. Honda, O. Kitao, H. Nakai, 
 T. Vreven, K. Throssell, J. A. Montgomery, Jr., J. E. Peralta, 
 F. Ogliaro, M. J. Bearpark, J. J. Heyd, E. N. Brothers, K. N. Kudin, 
 V. N. Staroverov, T. A. Keith, R. Kobayashi, J. Normand, 
 K. Raghavachari, A. P. Rendell, J. C. Burant, S. S. Iyengar, 
 J. Tomasi, M. Cossi, J. M. Millam, M. Klene, C. Adamo, R. Cammi, 
 J. W. Ochterski, R. L. Martin, K. Morokuma, O. Farkas, 
 J. B. Foresman, and D. J. Fox, Gaussian, Inc., Wallingford CT, 2019.
 
 ******************************************
 Gaussian 16:  ES64L-G16RevC.01  3-Jul-2019
                 9-Oct-2025 
 ******************************************
 %nproc=20
 Will use up to   20 processors via shared memory.
 %mem=18gb
 ----------------------------------------------------------------------
 # wb97xd/6-31++g** scf(conver=10) opt(tight,maxcycles=300,calcfc) freq
 ----------------------------------------------------------------------
 1/6=300,7=10,10=4,18=20,19=15,26=3,38=1/1,3;
 2/9=110,12=2,17=6,18=5,40=1/2;
 3/5=1,6=6,7=1111,11=2,25=1,30=1,71=2,74=-58,140=1/1,2,3;
 4//1;
 5/5=2,6=10,38=5/2;
 8/6=4,10=90,11=11/1;
 11/6=1,8=1,9=11,15=111,16=1/1,2,10;
 10/6=1,13=1/2;
 6/7=2,8=2,9=2,10=2,28=1/1;
 7/10=1,25=1/1,2,3,16;
 1/6=300,7=10,10=4,18=20,19=15,26=3/3(2);
 2/9=110/2;
 99//99;
 2/9=110/2;
 3/5=1,6=6,7=1111,11=2,25=1,30=1,71=1,74=-58/1,2,3;
 4/5=5,16=3,69=1/1;
 5/5=2,6=10,38=5/2;
 7//1,2,3,16;
 1/6=300,7=10,18=20,19=15,26=3/3(-5);
 2/9=110/2;
 6/7=2,8=2,9=2,10=2,19=2,28=1/1;
 99/9=1/99;
 -------------
 20K-412-17187
 -------------
 Symbolic Z-matrix:
 Charge =  0 Multiplicity = 1
 C                    -0.49458   1.0703   -1.08951 
 O                     0.65181   1.31806  -1.36192 
 O                    -1.08885  -0.06042  -1.07268 
 H                    -0.43656  -0.93543  -1.29709 
 C                    -1.44785   2.21049  -0.5995 
 F                    -1.64564   2.07942   0.7297 
 F                    -2.64882   2.17147  -1.18071 
 F                    -0.9354    3.4248   -0.79849 
 O                     3.55274  -3.27413   1.19292 
 H                     2.81006  -3.13134   1.82807 
 H                     4.34927  -3.01446   1.65886 
 O                     0.29322  -2.10832  -1.35021 
 H                     1.25831  -1.94819  -1.23969 
 H                    -0.02161  -2.49954  -0.50506 
 O                    -0.77765  -2.41789   1.07526 
 H                    -1.71857  -2.27255   0.96369 
 H                    -0.39832  -1.56301   1.36232 
 O                     0.58471  -0.20382   1.90564 
 H                     0.21406   0.5787    2.31628 
 H                     1.37639   0.09832   1.3838 
 O                     1.51645  -2.69076   2.80831 
 H                     1.3296   -1.7462    2.68823 
 H                     0.73831  -3.1464    2.47035 
 O                     2.62093   0.55414   0.41772 
 H                     2.86297  -0.25442  -0.06705 
 H                     2.22345   1.1314   -0.24625 
 O                     2.92997  -1.83267  -0.90646 
 H                     3.16653  -2.42451  -0.14272 
 H                     3.50347  -2.07697  -1.63387 
 
 Add virtual bond connecting atoms O12        and H4         Dist= 2.61D+00.
 Add virtual bond connecting atoms H28        and O9         Dist= 3.08D+00.
 Add virtual bond connecting atoms O24        and H20        Dist= 3.10D+00.
 Add virtual bond connecting atoms O21        and H10        Dist= 3.18D+00.
 Add virtual bond connecting atoms O27        and H13        Dist= 3.23D+00.
 Add virtual bond connecting atoms O15        and H14        Dist= 3.31D+00.
 Add virtual bond connecting atoms O18        and H17        Dist= 3.33D+00.
 Add virtual bond connecting atoms O18        and H22        Dist= 3.56D+00.
 Add virtual bond connecting atoms H25        and O27        Dist= 3.38D+00.

 GradGradGradGradGradGradGradGradGradGradGradGradGradGradGradGradGradGrad
 Berny optimization.
 Initialization pass.
                           ----------------------------
                           !    Initial Parameters    !
                           ! (Angstroms and Degrees)  !
 --------------------------                            --------------------------
 ! Name  Definition              Value          Derivative Info.                !
 --------------------------------------------------------------------------------
 ! R1    R(1,2)                  1.2041         calculate D2E/DX2 analytically  !
 ! R2    R(1,3)                  1.2775         calculate D2E/DX2 analytically  !
 ! R3    R(1,5)                  1.5649         calculate D2E/DX2 analytically  !
 ! R4    R(3,4)                  1.1142         calculate D2E/DX2 analytically  !
 ! R5    R(4,12)                 1.3824         calculate D2E/DX2 analytically  !
 ! R6    R(5,6)                  1.3502         calculate D2E/DX2 analytically  !
 ! R7    R(5,7)                  1.3348         calculate D2E/DX2 analytically  !
 ! R8    R(5,8)                  1.333          calculate D2E/DX2 analytically  !
 ! R9    R(9,10)                 0.9876         calculate D2E/DX2 analytically  !
 ! R10   R(9,11)                 0.9586         calculate D2E/DX2 analytically  !
 ! R11   R(9,28)                 1.6294         calculate D2E/DX2 analytically  !
 ! R12   R(10,21)                1.6818         calculate D2E/DX2 analytically  !
 ! R13   R(12,13)                0.9845         calculate D2E/DX2 analytically  !
 ! R14   R(12,14)                0.9831         calculate D2E/DX2 analytically  !
 ! R15   R(13,27)                1.7085         calculate D2E/DX2 analytically  !
 ! R16   R(14,15)                1.7538         calculate D2E/DX2 analytically  !
 ! R17   R(15,16)                0.9586         calculate D2E/DX2 analytically  !
 ! R18   R(15,17)                0.9783         calculate D2E/DX2 analytically  !
 ! R19   R(17,18)                1.7632         calculate D2E/DX2 analytically  !
 ! R20   R(18,19)                0.9583         calculate D2E/DX2 analytically  !
 ! R21   R(18,20)                0.9952         calculate D2E/DX2 analytically  !
 ! R22   R(18,22)                1.8831         calculate D2E/DX2 analytically  !
 ! R23   R(20,24)                1.6401         calculate D2E/DX2 analytically  !
 ! R24   R(21,22)                0.9703         calculate D2E/DX2 analytically  !
 ! R25   R(21,23)                0.963          calculate D2E/DX2 analytically  !
 ! R26   R(24,25)                0.9733         calculate D2E/DX2 analytically  !
 ! R27   R(24,26)                0.9654         calculate D2E/DX2 analytically  !
 ! R28   R(25,27)                1.7889         calculate D2E/DX2 analytically  !
 ! R29   R(27,28)                0.9948         calculate D2E/DX2 analytically  !
 ! R30   R(27,29)                0.958          calculate D2E/DX2 analytically  !
 ! A1    A(2,1,3)              128.9038         calculate D2E/DX2 analytically  !
 ! A2    A(2,1,5)              120.0587         calculate D2E/DX2 analytically  !
 ! A3    A(3,1,5)              110.9409         calculate D2E/DX2 analytically  !
 ! A4    A(1,3,4)              114.841          calculate D2E/DX2 analytically  !
 ! A5    A(1,5,6)              109.0726         calculate D2E/DX2 analytically  !
 ! A6    A(1,5,7)              112.982          calculate D2E/DX2 analytically  !
 ! A7    A(1,5,8)              112.5088         calculate D2E/DX2 analytically  !
 ! A8    A(6,5,7)              107.0985         calculate D2E/DX2 analytically  !
 ! A9    A(6,5,8)              106.9609         calculate D2E/DX2 analytically  !
 ! A10   A(7,5,8)              107.9103         calculate D2E/DX2 analytically  !
 ! A11   A(10,9,11)            105.8486         calculate D2E/DX2 analytically  !
 ! A12   A(10,9,28)            105.875          calculate D2E/DX2 analytically  !
 ! A13   A(11,9,28)            117.0082         calculate D2E/DX2 analytically  !
 ! A14   A(4,12,13)            112.0353         calculate D2E/DX2 analytically  !
 ! A15   A(4,12,14)             97.7899         calculate D2E/DX2 analytically  !
 ! A16   A(13,12,14)           106.3886         calculate D2E/DX2 analytically  !
 ! A17   A(12,14,15)           153.4063         calculate D2E/DX2 analytically  !
 ! A18   A(14,15,16)           108.9856         calculate D2E/DX2 analytically  !
 ! A19   A(14,15,17)            97.9283         calculate D2E/DX2 analytically  !
 ! A20   A(16,15,17)           106.3946         calculate D2E/DX2 analytically  !
 ! A21   A(17,18,19)           123.0834         calculate D2E/DX2 analytically  !
 ! A22   A(17,18,20)           121.0623         calculate D2E/DX2 analytically  !
 ! A23   A(17,18,22)            73.5736         calculate D2E/DX2 analytically  !
 ! A24   A(19,18,20)           106.5276         calculate D2E/DX2 analytically  !
 ! A25   A(19,18,22)           130.0701         calculate D2E/DX2 analytically  !
 ! A26   A(20,18,22)            98.7379         calculate D2E/DX2 analytically  !
 ! A27   A(10,21,22)           109.3292         calculate D2E/DX2 analytically  !
 ! A28   A(10,21,23)           107.0393         calculate D2E/DX2 analytically  !
 ! A29   A(22,21,23)           105.1631         calculate D2E/DX2 analytically  !
 ! A30   A(18,22,21)           157.653          calculate D2E/DX2 analytically  !
 ! A31   A(20,24,25)           104.5478         calculate D2E/DX2 analytically  !
 ! A32   A(20,24,26)           105.0027         calculate D2E/DX2 analytically  !
 ! A33   A(25,24,26)           104.8658         calculate D2E/DX2 analytically  !
 ! A34   A(13,27,25)            96.5765         calculate D2E/DX2 analytically  !
 ! A35   A(13,27,28)           110.0112         calculate D2E/DX2 analytically  !
 ! A36   A(13,27,29)           114.861          calculate D2E/DX2 analytically  !
 ! A37   A(25,27,28)            99.9942         calculate D2E/DX2 analytically  !
 ! A38   A(25,27,29)           127.1377         calculate D2E/DX2 analytically  !
 ! A39   A(28,27,29)           106.7919         calculate D2E/DX2 analytically  !
 ! A40   L(3,4,12,15,-1)       169.4539         calculate D2E/DX2 analytically  !
 ! A41   L(9,10,21,1,-1)       172.9238         calculate D2E/DX2 analytically  !
 ! A42   L(12,13,27,2,-1)      185.5215         calculate D2E/DX2 analytically  !
 ! A43   L(15,17,18,3,-1)      186.0051         calculate D2E/DX2 analytically  !
 ! A44   L(18,20,24,1,-1)      176.4028         calculate D2E/DX2 analytically  !
 ! A45   L(24,25,27,1,-1)      170.1999         calculate D2E/DX2 analytically  !
 ! A46   L(9,28,27,14,-1)      180.4107         calculate D2E/DX2 analytically  !
 ! A47   L(3,4,12,15,-2)       179.5023         calculate D2E/DX2 analytically  !
 ! A48   L(9,10,21,1,-2)       182.9567         calculate D2E/DX2 analytically  !
 ! A49   L(12,13,27,2,-2)      175.3237         calculate D2E/DX2 analytically  !
 ! A50   L(15,17,18,3,-2)      189.7441         calculate D2E/DX2 analytically  !
 ! A51   L(18,20,24,1,-2)      182.7225         calculate D2E/DX2 analytically  !
 ! A52   L(24,25,27,1,-2)      188.2997         calculate D2E/DX2 analytically  !
 ! A53   L(9,28,27,14,-2)      174.5852         calculate D2E/DX2 analytically  !
 ! D1    D(2,1,3,4)              3.0843         calculate D2E/DX2 analytically  !
 ! D2    D(5,1,3,4)           -173.2844         calculate D2E/DX2 analytically  !
 ! D3    D(2,1,5,6)           -105.4919         calculate D2E/DX2 analytically  !
 ! D4    D(2,1,5,7)            135.5255         calculate D2E/DX2 analytically  !
 ! D5    D(2,1,5,8)             13.0232         calculate D2E/DX2 analytically  !
 ! D6    D(3,1,5,6)             71.2435         calculate D2E/DX2 analytically  !
 ! D7    D(3,1,5,7)            -47.7391         calculate D2E/DX2 analytically  !
 ! D8    D(3,1,5,8)           -170.2414         calculate D2E/DX2 analytically  !
 ! D9    D(1,3,12,13)           14.1838         calculate D2E/DX2 analytically  !
 ! D10   D(1,3,12,14)          123.5422         calculate D2E/DX2 analytically  !
 ! D11   D(11,9,21,22)          82.2692         calculate D2E/DX2 analytically  !
 ! D12   D(11,9,21,23)        -165.3815         calculate D2E/DX2 analytically  !
 ! D13   D(28,9,21,22)         -40.6494         calculate D2E/DX2 analytically  !
 ! D14   D(28,9,21,23)          71.6999         calculate D2E/DX2 analytically  !
 ! D15   D(10,9,27,13)         -40.2215         calculate D2E/DX2 analytically  !
 ! D16   D(10,9,27,25)          59.4438         calculate D2E/DX2 analytically  !
 ! D17   D(10,9,27,29)        -167.3953         calculate D2E/DX2 analytically  !
 ! D18   D(11,9,27,13)        -156.5584         calculate D2E/DX2 analytically  !
 ! D19   D(11,9,27,25)         -56.8931         calculate D2E/DX2 analytically  !
 ! D20   D(11,9,27,29)          76.2678         calculate D2E/DX2 analytically  !
 ! D21   D(4,12,27,25)          20.2644         calculate D2E/DX2 analytically  !
 ! D22   D(4,12,27,28)         123.2627         calculate D2E/DX2 analytically  !
 ! D23   D(4,12,27,29)        -117.5246         calculate D2E/DX2 analytically  !
 ! D24   D(14,12,27,25)        -84.5348         calculate D2E/DX2 analytically  !
 ! D25   D(14,12,27,28)         18.4635         calculate D2E/DX2 analytically  !
 ! D26   D(14,12,27,29)        137.6761         calculate D2E/DX2 analytically  !
 ! D27   D(4,12,14,15)         -17.5404         calculate D2E/DX2 analytically  !
 ! D28   D(13,12,14,15)         98.2412         calculate D2E/DX2 analytically  !
 ! D29   D(12,14,15,16)         71.1224         calculate D2E/DX2 analytically  !
 ! D30   D(12,14,15,17)        -39.3211         calculate D2E/DX2 analytically  !
 ! D31   D(14,15,18,19)        131.9956         calculate D2E/DX2 analytically  !
 ! D32   D(14,15,18,20)        -13.1607         calculate D2E/DX2 analytically  !
 ! D33   D(14,15,18,22)       -102.2633         calculate D2E/DX2 analytically  !
 ! D34   D(16,15,18,19)         18.4313         calculate D2E/DX2 analytically  !
 ! D35   D(16,15,18,20)       -126.725          calculate D2E/DX2 analytically  !
 ! D36   D(16,15,18,22)        144.1723         calculate D2E/DX2 analytically  !
 ! D37   D(17,18,24,25)        -25.9209         calculate D2E/DX2 analytically  !
 ! D38   D(17,18,24,26)         83.488          calculate D2E/DX2 analytically  !
 ! D39   D(19,18,24,25)       -171.8735         calculate D2E/DX2 analytically  !
 ! D40   D(19,18,24,26)        -62.4645         calculate D2E/DX2 analytically  !
 ! D41   D(22,18,24,25)         50.4583         calculate D2E/DX2 analytically  !
 ! D42   D(22,18,24,26)        159.8673         calculate D2E/DX2 analytically  !
 ! D43   D(17,18,22,21)         19.6978         calculate D2E/DX2 analytically  !
 ! D44   D(19,18,22,21)        139.4111         calculate D2E/DX2 analytically  !
 ! D45   D(20,18,22,21)       -100.2314         calculate D2E/DX2 analytically  !
 ! D46   D(10,21,22,18)         85.2778         calculate D2E/DX2 analytically  !
 ! D47   D(23,21,22,18)        -29.3544         calculate D2E/DX2 analytically  !
 ! D48   D(20,24,27,13)         48.8658         calculate D2E/DX2 analytically  !
 ! D49   D(20,24,27,28)        -61.9478         calculate D2E/DX2 analytically  !
 ! D50   D(20,24,27,29)        175.3006         calculate D2E/DX2 analytically  !
 ! D51   D(26,24,27,13)        -58.5645         calculate D2E/DX2 analytically  !
 ! D52   D(26,24,27,28)       -169.3781         calculate D2E/DX2 analytically  !
 ! D53   D(26,24,27,29)         67.8703         calculate D2E/DX2 analytically  !
 --------------------------------------------------------------------------------
 Trust Radius=3.00D-01 FncErr=1.00D-07 GrdErr=1.00D-06 EigMax=2.50D+02 EigMin=1.00D-04
 Number of steps in this run=    174 maximum allowed number of steps=    174.
 GradGradGradGradGradGradGradGradGradGradGradGradGradGradGradGradGradGrad

                          Input orientation:                          
 ---------------------------------------------------------------------
 Center     Atomic      Atomic             Coordinates (Angstroms)
 Number     Number       Type             X           Y           Z
 ---------------------------------------------------------------------
      1          6           0       -0.494582    1.070295   -1.089512
      2          8           0        0.651813    1.318064   -1.361920
      3          8           0       -1.088852   -0.060422   -1.072683
      4          1           0       -0.436558   -0.935429   -1.297088
      5          6           0       -1.447846    2.210488   -0.599495
      6          9           0       -1.645637    2.079418    0.729699
      7          9           0       -2.648819    2.171469   -1.180705
      8          9           0       -0.935400    3.424803   -0.798493
      9          8           0        3.552736   -3.274126    1.192924
     10          1           0        2.810059   -3.131335    1.828068
     11          1           0        4.349270   -3.014463    1.658857
     12          8           0        0.293225   -2.108323   -1.350213
     13          1           0        1.258309   -1.948193   -1.239690
     14          1           0       -0.021608   -2.499545   -0.505064
     15          8           0       -0.777649   -2.417893    1.075259
     16          1           0       -1.718571   -2.272552    0.963692
     17          1           0       -0.398317   -1.563014    1.362320
     18          8           0        0.584715   -0.203818    1.905645
     19          1           0        0.214061    0.578702    2.316283
     20          1           0        1.376386    0.098320    1.383799
     21          8           0        1.516447   -2.690758    2.808315
     22          1           0        1.329603   -1.746204    2.688230
     23          1           0        0.738311   -3.146403    2.470348
     24          8           0        2.620932    0.554142    0.417719
     25          1           0        2.862966   -0.254419   -0.067046
     26          1           0        2.223452    1.131399   -0.246252
     27          8           0        2.929974   -1.832672   -0.906460
     28          1           0        3.166530   -2.424510   -0.142716
     29          1           0        3.503470   -2.076973   -1.633866
 ---------------------------------------------------------------------
                    Distance matrix (angstroms):
                    1          2          3          4          5
     1  C    0.000000
     2  O    1.204083   0.000000
     3  O    1.277482   2.239151   0.000000
     4  H    2.017272   2.503395   1.114219   0.000000
     5  C    1.564887   2.405470   2.347300   3.377297   0.000000
     6  F    2.377558   3.198876   2.852631   3.828713   1.350206
     7  F    2.421082   3.413988   2.725161   3.815817   1.334790
     8  F    2.413031   2.697229   3.499360   4.416907   1.332952
     9  O    6.361154   6.002564   6.083190   5.252059   7.635416
    10  H    6.089878   5.884828   5.748597   5.012896   7.249683
    11  H    6.906640   6.447253   6.764676   5.997011   8.124459
    12  O    3.285151   3.445120   2.486173   1.382420   4.716676
    13  H    3.493773   3.324336   3.016743   1.975236   5.002775
    14  H    3.648156   3.970118   2.722227   1.801650   4.922142
    15  O    4.115072   4.684077   3.204399   2.818169   4.967483
    16  H    4.109552   4.890778   3.071952   2.922769   4.755470
    17  H    3.599314   4.101812   2.943443   2.732723   4.380587
    18  O    3.429170   3.605219   3.419330   3.440312   4.029380
    19  H    3.513301   3.777230   3.686618   3.971442   3.731813
    20  H    3.250003   3.090591   3.483805   3.397434   4.046109
    21  O    5.777786   5.848854   5.363617   4.873370   6.665014
    22  H    5.052885   5.123754   4.778624   4.433897   5.846262
    23  H    5.654482   5.884320   5.041316   4.523526   6.549771
    24  O    3.499226   2.761905   4.044933   3.808888   4.509231
    25  H    3.751457   3.006426   4.082377   3.586591   4.994234
    26  H    2.846494   1.936390   3.615907   3.528695   3.842870
    27  O    4.493140   3.914664   4.395391   3.505877   5.967134
    28  H    5.149157   4.670880   4.956009   4.065978   6.556243
    29  H    5.117229   4.442091   5.046863   4.115867   6.630820
                    6          7          8          9         10
     6  F    0.000000
     7  F    2.159743   0.000000
     8  F    2.156354   2.157021   0.000000
     9  O    7.476502   8.587659   8.305705   0.000000
    10  H    6.943457   8.183630   7.994387   0.987607   0.000000
    11  H    7.921481   9.161346   8.685070   0.958638   1.552889
    12  O    5.061856   5.196246   5.694681   4.295469   4.181205
    13  H    5.341633   5.678093   5.820318   3.597235   3.635780
    14  H    5.012884   5.401583   6.001584   4.032253   3.723036
    15  O    4.593324   5.445448   6.137828   4.415791   3.734617
    16  H    4.358866   5.021267   6.014857   5.370509   4.689684
    17  H    3.901708   5.047583   5.462223   4.308992   3.601420
    18  O    3.401542   5.061945   4.773887   4.329423   3.678115
    19  H    2.868428   4.791860   4.373029   5.220437   4.554331
    20  H    3.672222   5.203547   4.601330   4.018249   3.561386
    21  O    6.088842   7.543406   7.511371   2.663884   1.681792
    22  H    5.227168   6.792986   6.635268   3.084283   2.202320
    23  H    6.001856   7.285780   7.527773   3.093398   2.169076
    24  O    4.541741   5.739424   4.729415   4.015574   3.950645
    25  H    5.138978   6.124128   5.338471   3.343940   3.445418
    26  H    4.101350   5.068923   3.942464   4.821500   4.776799
    27  O    6.238404   6.872502   6.526394   2.621647   3.029612
    28  H    6.648566   7.484566   7.174283   1.629397   2.123832
    29  H    7.026757   7.490345   7.118353   3.070235   3.684764
                   11         12         13         14         15
    11  H    0.000000
    12  O    5.130994   0.000000
    13  H    4.369502   0.984503   0.000000
    14  H    4.904311   0.983082   1.575390   0.000000
    15  O    5.194399   2.669367   3.118451   1.753764   0.000000
    16  H    6.152429   3.070577   3.717783   2.255759   0.958595
    17  H    4.973351   2.851916   3.108573   2.122763   0.978323
    18  O    4.704520   3.783214   3.659194   3.383711   2.729048
    19  H    5.517517   4.546379   4.485599   4.182241   3.391638
    20  H    4.313133   3.676593   3.329393   3.503012   3.326619
    21  O    3.074236   4.373654   4.123637   3.657957   2.888046
    22  H    3.433144   4.185001   3.933756   3.548298   2.737399
    23  H    3.703371   3.984017   3.933254   3.138308   2.185207
    24  O    4.154818   3.953799   3.296275   4.142408   4.562423
    25  H    3.578503   3.418632   2.611300   3.681469   4.386292
    26  H    5.033558   3.929415   3.376730   4.276801   4.832233
    27  O    3.160994   2.688001   1.708464   3.052486   4.244545
    28  H    2.234409   3.132715   2.252007   3.209540   4.127960
    29  H    3.526513   3.222905   2.283135   3.725444   5.077752
                   16         17         18         19         20
    16  H    0.000000
    17  H    1.550942   0.000000
    18  O    3.236056   1.763226   0.000000
    19  H    3.700570   2.423220   0.958304   0.000000
    20  H    3.921260   2.431061   0.995165   1.565660   0.000000
    21  O    3.747381   2.651231   2.804961   3.553543   3.134935
    22  H    3.541530   2.185704   1.883150   2.605372   2.259646
    23  H    3.011626   2.242046   3.000214   3.764967   3.480798
    24  O    5.207645   3.806636   2.633364   3.065645   1.640116
    25  H    5.111336   3.793609   3.014050   3.659378   2.106964
    26  H    5.346998   4.089136   3.016442   3.302987   2.107568
    27  O    5.029903   4.037028   4.007660   4.855614   3.374560
    28  H    5.011131   3.964270   3.974043   4.876785   3.449571
    29  H    5.835688   4.946233   4.955398   5.785888   4.285171
                   21         22         23         24         25
    21  O    0.000000
    22  H    0.970316   0.000000
    23  H    0.962979   1.535466   0.000000
    24  O    4.179020   3.480566   4.631585   0.000000
    25  H    4.002070   3.488291   4.395008   0.973318   0.000000
    26  H    4.943594   4.206037   5.280639   0.965440   1.536744
    27  O    4.066193   3.935792   4.234632   2.746969   1.788851
    28  H    3.391496   3.442187   3.639434   3.079632   2.192527
    29  H    4.904892   4.849290   5.063038   3.451179   2.487342
                   26         27         28         29
    26  H    0.000000
    27  O    3.117814   0.000000
    28  H    3.680299   0.994754   0.000000
    29  H    3.722575   0.957966   1.567750   0.000000
 Stoichiometry    C2H15F3O9
 Framework group  C1[X(C2H15F3O9)]
 Deg. of freedom    81
 Full point group                 C1      NOp   1
 Largest Abelian subgroup         C1      NOp   1
 Largest concise Abelian subgroup C1      NOp   1
                         Standard orientation:                         
 ---------------------------------------------------------------------
 Center     Atomic      Atomic             Coordinates (Angstroms)
 Number     Number       Type             X           Y           Z
 ---------------------------------------------------------------------
      1          6           0       -1.758348   -0.542607    0.461913
      2          8           0       -1.332148   -1.601596    0.078883
      3          8           0       -1.262642    0.256269    1.326803
      4          1           0       -0.277875   -0.057180    1.743297
      5          6           0       -3.048396    0.063180   -0.184360
      6          9           0       -2.697866    1.084254   -0.995281
      7          9           0       -3.902077    0.553258    0.717148
      8          9           0       -3.706717   -0.820572   -0.934265
      9          8           0        4.564296   -0.523114   -0.236702
     10          1           0        4.188829    0.353097   -0.494860
     11          1           0        4.977691   -0.873975   -1.027264
     12          8           0        1.024506   -0.219359    2.177561
     13          1           0        1.514471   -0.880446    1.637058
     14          1           0        1.364726    0.663669    1.911171
     15          8           0        1.290865    2.165980    1.009343
     16          1           0        0.586113    2.709323    1.365725
     17          1           0        0.957766    1.800418    0.165231
     18          8           0        0.680418    1.007015   -1.384787
     19          1           0       -0.014023    1.270364   -1.990381
     20          1           0        0.783369    0.022091   -1.483161
     21          8           0        3.355820    1.736850   -0.963629
     22          1           0        2.502095    1.482863   -1.348542
     23          1           0        3.136098    2.219782   -0.159994
     24          8           0        0.918904   -1.611969   -1.521359
     25          1           0        1.534992   -1.823168   -0.798048
     26          1           0        0.062322   -1.940880   -1.221096
     27          8           0        2.524062   -1.883000    0.691298
     28          1           0        3.322848   -1.373208    0.388661
     29          1           0        2.848348   -2.665268    1.139176
 ---------------------------------------------------------------------
 Rotational constants (GHZ):           0.7760048           0.2611154           0.2503269
 Standard basis: 6-31++G(d,p) (6D, 7F)
 There are   356 symmetry adapted cartesian basis functions of A   symmetry.
 There are   356 symmetry adapted basis functions of A   symmetry.
   356 basis functions,   568 primitive gaussians,   356 cartesian basis functions
    63 alpha electrons       63 beta electrons
       nuclear repulsion energy      1164.7997378190 Hartrees.
 NAtoms=   29 NActive=   29 NUniq=   29 SFac= 1.00D+00 NAtFMM=   60 NAOKFM=F Big=F
 Integral buffers will be    131072 words long.
 Raffenetti 2 integral format.
 Two-electron integral symmetry is turned on.
 Nuclear repulsion after empirical dispersion term =     1164.7816985115 Hartrees.
 One-electron integrals computed using PRISM.
 NBasis=   356 RedAO= T EigKep=  3.78D-05  NBF=   356
 NBsUse=   356 1.00D-06 EigRej= -1.00D+00 NBFU=   356
 ExpMin= 3.60D-02 ExpMax= 7.00D+03 ExpMxC= 1.05D+03 IAcc=3 IRadAn=         5 AccDes= 0.00D+00
 Harris functional with IExCor= 4639 and IRadAn=       5 diagonalized for initial guess.
 HarFok:  IExCor= 4639 AccDes= 0.00D+00 IRadAn=         5 IDoV= 1 UseB2=F ITyADJ=14
 ICtDFT=  3500011 ScaDFX=  1.000000  1.000000  1.000000  1.000000
 FoFCou: FMM=F IPFlag=           0 FMFlag=      100000 FMFlg1=           0
         NFxFlg=           0 DoJE=T BraDBF=F KetDBF=T FulRan=T
         wScrn=  0.000000 ICntrl=       500 IOpCl=  0 I1Cent=   200000004 NGrid=           0
         NMat0=    1 NMatS0=      1 NMatT0=    0 NMatD0=    1 NMtDS0=    0 NMtDT0=    0
 Petite list used in FoFCou.
 Requested convergence on RMS density matrix=1.00D-10 within 128 cycles.
 Requested convergence on MAX density matrix=1.00D-08.
 Requested convergence on             energy=1.00D-08.
 No special actions if energy rises.
 SCF Done:  E(RwB97XD) =  -1061.66951611     A.U. after   18 cycles
            NFock= 18  Conv=0.76D-10     -V/T= 2.0082
 DoSCS=F DFT=T ScalE2(SS,OS)=  1.000000  1.000000
 Range of M.O.s used for correlation:     1   356
 NBasis=   356 NAE=    63 NBE=    63 NFC=     0 NFV=     0
 NROrb=    356 NOA=    63 NOB=    63 NVA=   293 NVB=   293

 **** Warning!!: The largest alpha MO coefficient is  0.30578390D+02

 Symmetrizing basis deriv contribution to polar:
 IMax=3 JMax=2 DiffMx= 0.00D+00
 G2DrvN: will do    30 centers at a time, making    1 passes.
 Calling FoFCou, ICntrl=  3107 FMM=F I1Cent=   0 AccDes= 0.00D+00.
 End of G2Drv F.D. properties file   721 does not exist.
 End of G2Drv F.D. properties file   722 does not exist.
 End of G2Drv F.D. properties file   788 does not exist.
          IDoAtm=11111111111111111111111111111
          Differentiating once with respect to nuclear coordinates.
 CalDSu exits because no D1Ps are significant.
          There are    90 degrees of freedom in the 1st order CPHF.  IDoFFX=6 NUNeed=     0.
     84 vectors produced by pass  0 Test12= 2.05D-14 1.11D-09 XBig12= 1.68D-01 7.71D-02.
 AX will form    84 AO Fock derivatives at one time.
     84 vectors produced by pass  1 Test12= 2.05D-14 1.11D-09 XBig12= 6.17D-02 8.61D-02.
     84 vectors produced by pass  2 Test12= 2.05D-14 1.11D-09 XBig12= 1.43D-03 6.00D-03.
     84 vectors produced by pass  3 Test12= 2.05D-14 1.11D-09 XBig12= 1.37D-05 7.19D-04.
     84 vectors produced by pass  4 Test12= 2.05D-14 1.11D-09 XBig12= 1.05D-07 3.82D-05.
     84 vectors produced by pass  5 Test12= 2.05D-14 1.11D-09 XBig12= 6.49D-10 2.51D-06.
     74 vectors produced by pass  6 Test12= 2.05D-14 1.11D-09 XBig12= 3.75D-12 1.57D-07.
     17 vectors produced by pass  7 Test12= 2.05D-14 1.11D-09 XBig12= 1.85D-14 1.01D-08.
 InvSVY:  IOpt=1 It=  1 EMax= 3.33D-16
 Solved reduced A of dimension   595 with    90 vectors.
 End of Minotr F.D. properties file   721 does not exist.
 End of Minotr F.D. properties file   722 does not exist.
 End of Minotr F.D. properties file   788 does not exist.

 **********************************************************************

            Population analysis using the SCF Density.

 **********************************************************************

 Orbital symmetries:
       Occupied  (A) (A) (A) (A) (A) (A) (A) (A) (A) (A) (A) (A)
                 (A) (A) (A) (A) (A) (A) (A) (A) (A) (A) (A) (A)
                 (A) (A) (A) (A) (A) (A) (A) (A) (A) (A) (A) (A)
                 (A) (A) (A) (A) (A) (A) (A) (A) (A) (A) (A) (A)
                 (A) (A) (A) (A) (A) (A) (A) (A) (A) (A) (A) (A)
                 (A) (A) (A)
       Virtual   (A) (A) (A) (A) (A) (A) (A) (A) (A) (A) (A) (A)
                 (A) (A) (A) (A) (A) (A) (A) (A) (A) (A) (A) (A)
                 (A) (A) (A) (A) (A) (A) (A) (A) (A) (A) (A) (A)
                 (A) (A) (A) (A) (A) (A) (A) (A) (A) (A) (A) (A)
                 (A) (A) (A) (A) (A) (A) (A) (A) (A) (A) (A) (A)
                 (A) (A) (A) (A) (A) (A) (A) (A) (A) (A) (A) (A)
                 (A) (A) (A) (A) (A) (A) (A) (A) (A) (A) (A) (A)
                 (A) (A) (A) (A) (A) (A) (A) (A) (A) (A) (A) (A)
                 (A) (A) (A) (A) (A) (A) (A) (A) (A) (A) (A) (A)
                 (A) (A) (A) (A) (A) (A) (A) (A) (A) (A) (A) (A)
                 (A) (A) (A) (A) (A) (A) (A) (A) (A) (A) (A) (A)
                 (A) (A) (A) (A) (A) (A) (A) (A) (A) (A) (A) (A)
                 (A) (A) (A) (A) (A) (A) (A) (A) (A) (A) (A) (A)
                 (A) (A) (A) (A) (A) (A) (A) (A) (A) (A) (A) (A)
                 (A) (A) (A) (A) (A) (A) (A) (A) (A) (A) (A) (A)
                 (A) (A) (A) (A) (A) (A) (A) (A) (A) (A) (A) (A)
                 (A) (A) (A) (A) (A) (A) (A) (A) (A) (A) (A) (A)
                 (A) (A) (A) (A) (A) (A) (A) (A) (A) (A) (A) (A)
                 (A) (A) (A) (A) (A) (A) (A) (A) (A) (A) (A) (A)
                 (A) (A) (A) (A) (A) (A) (A) (A) (A) (A) (A) (A)
                 (A) (A) (A) (A) (A) (A) (A) (A) (A) (A) (A) (A)
                 (A) (A) (A) (A) (A) (A) (A) (A) (A) (A) (A) (A)
                 (A) (A) (A) (A) (A) (A) (A) (A) (A) (A) (A) (A)
                 (A) (A) (A) (A) (A) (A) (A) (A) (A) (A) (A) (A)
                 (A) (A) (A) (A) (A)
 The electronic state is 1-A.
 Alpha  occ. eigenvalues --  -24.88626 -24.88429 -24.88320 -19.32108 -19.31848
 Alpha  occ. eigenvalues --  -19.31417 -19.31156 -19.30481 -19.30212 -19.30071
 Alpha  occ. eigenvalues --  -19.29149 -19.28831 -10.56823 -10.46484  -1.44097
 Alpha  occ. eigenvalues --   -1.34888  -1.34773  -1.23086  -1.16426  -1.15609
 Alpha  occ. eigenvalues --   -1.15160  -1.14213  -1.14116  -1.13022  -1.12538
 Alpha  occ. eigenvalues --   -1.11923  -0.85287  -0.75703  -0.70299  -0.70289
 Alpha  occ. eigenvalues --   -0.67776  -0.66956  -0.66622  -0.65811  -0.65041
 Alpha  occ. eigenvalues --   -0.64650  -0.63992  -0.63760  -0.59929  -0.58202
 Alpha  occ. eigenvalues --   -0.57644  -0.56212  -0.55563  -0.55083  -0.54267
 Alpha  occ. eigenvalues --   -0.53419  -0.53312  -0.52773  -0.52037  -0.51342
 Alpha  occ. eigenvalues --   -0.49972  -0.49189  -0.48240  -0.46713  -0.44454
 Alpha  occ. eigenvalues --   -0.43965  -0.43574  -0.43064  -0.42368  -0.42099
 Alpha  occ. eigenvalues --   -0.41783  -0.40897  -0.38832
 Alpha virt. eigenvalues --    0.02642   0.04152   0.04824   0.05601   0.05995
 Alpha virt. eigenvalues --    0.07983   0.08527   0.09155   0.09754   0.09910
 Alpha virt. eigenvalues --    0.11326   0.11502   0.11838   0.12086   0.12474
 Alpha virt. eigenvalues --    0.13162   0.13912   0.14256   0.14797   0.16041
 Alpha virt. eigenvalues --    0.17031   0.17940   0.18817   0.19118   0.20839
 Alpha virt. eigenvalues --    0.21379   0.21881   0.22656   0.22855   0.23776
 Alpha virt. eigenvalues --    0.24885   0.25337   0.25635   0.26160   0.26546
 Alpha virt. eigenvalues --    0.27186   0.27731   0.28499   0.28994   0.29418
 Alpha virt. eigenvalues --    0.29858   0.30201   0.30690   0.30999   0.31397
 Alpha virt. eigenvalues --    0.31480   0.31776   0.32245   0.32924   0.33270
 Alpha virt. eigenvalues --    0.33897   0.34333   0.34666   0.34913   0.35358
 Alpha virt. eigenvalues --    0.36137   0.36546   0.36952   0.37381   0.37516
 Alpha virt. eigenvalues --    0.37763   0.38255   0.38430   0.38968   0.39769
 Alpha virt. eigenvalues --    0.39835   0.41023   0.41088   0.41434   0.42232
 Alpha virt. eigenvalues --    0.42466   0.43338   0.44077   0.44361   0.45449
 Alpha virt. eigenvalues --    0.46184   0.46664   0.47075   0.47744   0.48205
 Alpha virt. eigenvalues --    0.49576   0.50743   0.50981   0.51920   0.54636
 Alpha virt. eigenvalues --    0.55709   0.56964   0.57451   0.59601   0.60011
 Alpha virt. eigenvalues --    0.62872   0.63409   0.64455   0.83428   0.85160
 Alpha virt. eigenvalues --    0.89291   0.91302   0.92800   0.94330   1.05333
 Alpha virt. eigenvalues --    1.06148   1.07508   1.09553   1.11392   1.14415
 Alpha virt. eigenvalues --    1.16315   1.18538   1.18849   1.19409   1.20249
 Alpha virt. eigenvalues --    1.21219   1.22370   1.23232   1.23861   1.24260
 Alpha virt. eigenvalues --    1.24950   1.26192   1.26884   1.27442   1.27838
 Alpha virt. eigenvalues --    1.28642   1.29308   1.30089   1.30316   1.31703
 Alpha virt. eigenvalues --    1.32190   1.32832   1.33318   1.34600   1.35075
 Alpha virt. eigenvalues --    1.35278   1.36065   1.36623   1.37281   1.37648
 Alpha virt. eigenvalues --    1.38551   1.40028   1.41973   1.42913   1.43677
 Alpha virt. eigenvalues --    1.44252   1.46444   1.47746   1.49160   1.49772
 Alpha virt. eigenvalues --    1.53825   1.54101   1.55391   1.56150   1.56903
 Alpha virt. eigenvalues --    1.58153   1.59184   1.60392   1.60929   1.61578
 Alpha virt. eigenvalues --    1.62225   1.63598   1.63745   1.65082   1.65675
 Alpha virt. eigenvalues --    1.65921   1.66656   1.68206   1.68984   1.69524
 Alpha virt. eigenvalues --    1.70037   1.71140   1.71558   1.73000   1.73855
 Alpha virt. eigenvalues --    1.74631   1.75083   1.75278   1.76213   1.77150
 Alpha virt. eigenvalues --    1.78630   1.80463   1.80804   1.81554   1.82494
 Alpha virt. eigenvalues --    1.85366   1.86481   1.87242   1.89455   1.89737
 Alpha virt. eigenvalues --    1.89897   1.90717   1.92747   1.93753   1.94704
 Alpha virt. eigenvalues --    1.95162   1.95837   1.96497   1.98944   2.01000
 Alpha virt. eigenvalues --    2.04834   2.11743   2.15075   2.15498   2.16822
 Alpha virt. eigenvalues --    2.18319   2.19334   2.25467   2.26470   2.28467
 Alpha virt. eigenvalues --    2.31225   2.32267   2.33774   2.35492   2.36235
 Alpha virt. eigenvalues --    2.37887   2.38732   2.39570   2.41185   2.43967
 Alpha virt. eigenvalues --    2.45075   2.46304   2.47737   2.48692   2.49644
 Alpha virt. eigenvalues --    2.53758   2.54468   2.57640   2.60286   2.61840
 Alpha virt. eigenvalues --    2.63301   2.65164   2.65798   2.66284   2.68079
 Alpha virt. eigenvalues --    2.69885   2.70836   2.72017   2.73173   2.74497
 Alpha virt. eigenvalues --    2.74887   2.75751   2.76458   2.77078   2.79001
 Alpha virt. eigenvalues --    2.79735   2.81427   2.82458   2.83783   2.86172
 Alpha virt. eigenvalues --    2.87131   2.89226   2.90354   2.94415   2.99046
 Alpha virt. eigenvalues --    3.06334   3.10568   3.10849   3.12895   3.14054
 Alpha virt. eigenvalues --    3.15156   3.15862   3.17610   3.19165   3.24302
 Alpha virt. eigenvalues --    3.25731   3.29686   3.36360   3.40018   3.45201
 Alpha virt. eigenvalues --    3.49315   3.52105   3.54967   3.56701   3.58041
 Alpha virt. eigenvalues --    3.61926   3.74459   3.76778   3.77907   3.79065
 Alpha virt. eigenvalues --    3.79874   3.81944   3.83283   3.89299   4.35918
 Alpha virt. eigenvalues --    4.42005   4.44181   4.44670   4.47830   4.53702
 Alpha virt. eigenvalues --    4.58363   4.68415   4.70480   4.77602   4.84090
 Alpha virt. eigenvalues --    5.70356   5.98394   6.62960
          Condensed to atoms (all electrons):
               1          2          3          4          5          6
     1  C    5.724364   0.602875   0.348071  -0.084538  -0.455516  -0.067498
     2  O    0.602875   8.174706  -0.182689   0.003055  -0.142234  -0.004245
     3  O    0.348071  -0.182689   8.389296   0.164963  -0.227051   0.010997
     4  H   -0.084538   0.003055   0.164963   0.279464   0.021812  -0.000009
     5  C   -0.455516  -0.142234  -0.227051   0.021812   5.203653   0.184891
     6  F   -0.067498  -0.004245   0.010997  -0.000009   0.184891   9.262724
     7  F   -0.048578   0.006169   0.017064   0.001606   0.161792  -0.043478
     8  F   -0.049014  -0.000706   0.012826   0.001289   0.174996  -0.039665
     9  O   -0.000188   0.000050   0.000114   0.000543  -0.000197  -0.000000
    10  H   -0.000142  -0.000115  -0.000040   0.000478   0.000031   0.000011
    11  H   -0.000097   0.000030  -0.000021  -0.000182   0.000021  -0.000000
    12  O   -0.043549  -0.000462  -0.043999   0.108443  -0.006200  -0.000152
    13  H    0.013861  -0.001839   0.002243  -0.015158  -0.011449  -0.000265
    14  H   -0.002414   0.002652   0.001628  -0.017253   0.011227   0.000055
    15  O    0.016257  -0.001712   0.003752  -0.005923  -0.003865  -0.000978
    16  H    0.006009   0.000131   0.000054  -0.004533  -0.004139   0.000042
    17  H   -0.010146  -0.002775  -0.002786   0.003505   0.010407  -0.000158
    18  O   -0.029578  -0.003295   0.006554   0.003069   0.009095   0.002028
    19  H    0.007672   0.001953  -0.000342  -0.000259  -0.009956   0.002033
    20  H    0.002617  -0.004641  -0.005810   0.000930   0.006850  -0.002257
    21  O    0.000598   0.000271  -0.000531  -0.001631  -0.000111   0.000016
    22  H    0.001619   0.000377   0.000021  -0.000987   0.000338   0.000191
    23  H    0.000377  -0.000099   0.000253   0.000425  -0.000599  -0.000054
    24  O   -0.030478  -0.010993  -0.002075  -0.003031   0.020192  -0.000106
    25  H   -0.002746   0.001487   0.001287   0.000490  -0.002687   0.000026
    26  H   -0.012102   0.016520   0.002430   0.000226   0.001658  -0.000208
    27  O   -0.001499   0.001375  -0.000253  -0.000443  -0.002017   0.000016
    28  H    0.000010   0.000168   0.000200   0.001323   0.000698  -0.000002
    29  H    0.001018  -0.000382  -0.000322  -0.000464  -0.000046   0.000009
               7          8          9         10         11         12
     1  C   -0.048578  -0.049014  -0.000188  -0.000142  -0.000097  -0.043549
     2  O    0.006169  -0.000706   0.000050  -0.000115   0.000030  -0.000462
     3  O    0.017064   0.012826   0.000114  -0.000040  -0.000021  -0.043999
     4  H    0.001606   0.001289   0.000543   0.000478  -0.000182   0.108443
     5  C    0.161792   0.174996  -0.000197   0.000031   0.000021  -0.006200
     6  F   -0.043478  -0.039665  -0.000000   0.000011  -0.000000  -0.000152
     7  F    9.232283  -0.042136   0.000000  -0.000000  -0.000000  -0.000071
     8  F   -0.042136   9.242715   0.000000  -0.000000   0.000000   0.000149
     9  O    0.000000   0.000000   8.384873   0.230256   0.271905  -0.002987
    10  H   -0.000000  -0.000000   0.230256   0.290606  -0.021141   0.001608
    11  H   -0.000000   0.000000   0.271905  -0.021141   0.363239  -0.000101
    12  O   -0.000071   0.000149  -0.002987   0.001608  -0.000101   8.472502
    13  H    0.000120   0.000024   0.000503  -0.001266   0.000392   0.243287
    14  H   -0.000280  -0.000189  -0.000742   0.000374   0.000014   0.228786
    15  O    0.000299   0.000024  -0.000527  -0.001368   0.000410  -0.021106
    16  H    0.000001   0.000005   0.000117  -0.000759   0.000093   0.000338
    17  H   -0.000564   0.000127  -0.003655   0.005257  -0.000261  -0.007628
    18  O    0.000023  -0.000617   0.000680  -0.001064   0.000675   0.000504
    19  H    0.000361  -0.000187   0.000494  -0.000815   0.000204  -0.000761
    20  H   -0.000571   0.000216   0.000415   0.002309  -0.000269   0.003693
    21  O   -0.000000  -0.000000  -0.057549   0.041995  -0.000341  -0.006177
    22  H    0.000025  -0.000033   0.003215  -0.005646  -0.001733  -0.000379
    23  H    0.000012   0.000003   0.004896  -0.006384   0.001218   0.001148
    24  O   -0.000129  -0.000275  -0.005084   0.000904  -0.000082   0.008141
    25  H    0.000071  -0.000076   0.000420  -0.000250  -0.000652  -0.003859
    26  H   -0.000100  -0.000014  -0.000347  -0.000276   0.000209   0.000564
    27  O    0.000002  -0.000004  -0.055901   0.003569   0.004632  -0.049518
    28  H    0.000008   0.000009   0.054837  -0.006209  -0.007067  -0.001294
    29  H   -0.000006  -0.000008   0.002751   0.000929  -0.001006   0.002835
              13         14         15         16         17         18
     1  C    0.013861  -0.002414   0.016257   0.006009  -0.010146  -0.029578
     2  O   -0.001839   0.002652  -0.001712   0.000131  -0.002775  -0.003295
     3  O    0.002243   0.001628   0.003752   0.000054  -0.002786   0.006554
     4  H   -0.015158  -0.017253  -0.005923  -0.004533   0.003505   0.003069
     5  C   -0.011449   0.011227  -0.003865  -0.004139   0.010407   0.009095
     6  F   -0.000265   0.000055  -0.000978   0.000042  -0.000158   0.002028
     7  F    0.000120  -0.000280   0.000299   0.000001  -0.000564   0.000023
     8  F    0.000024  -0.000189   0.000024   0.000005   0.000127  -0.000617
     9  O    0.000503  -0.000742  -0.000527   0.000117  -0.003655   0.000680
    10  H   -0.001266   0.000374  -0.001368  -0.000759   0.005257  -0.001064
    11  H    0.000392   0.000014   0.000410   0.000093  -0.000261   0.000675
    12  O    0.243287   0.228786  -0.021106   0.000338  -0.007628   0.000504
    13  H    0.272019  -0.027470   0.001671   0.000994  -0.002072   0.002046
    14  H   -0.027470   0.319452   0.032898  -0.002409  -0.004072  -0.000385
    15  O    0.001671   0.032898   8.385703   0.270901   0.225485  -0.043168
    16  H    0.000994  -0.002409   0.270901   0.331525  -0.017739   0.000384
    17  H   -0.002072  -0.004072   0.225485  -0.017739   0.345268   0.014141
    18  O    0.002046  -0.000385  -0.043168   0.000384   0.014141   8.542731
    19  H    0.000061  -0.000074   0.004187  -0.000347  -0.009189   0.268823
    20  H   -0.001858  -0.000000  -0.004129  -0.000018   0.011873   0.197130
    21  O    0.002109  -0.001348   0.015065   0.002907  -0.015020  -0.014571
    22  H   -0.000068   0.001601   0.000858   0.000686  -0.005621   0.018678
    23  H    0.000020  -0.002289   0.010411   0.002530  -0.012127   0.001609
    24  O   -0.007959   0.001465  -0.002179   0.000112   0.000201  -0.051146
    25  H    0.000789   0.000912   0.001129  -0.000112  -0.000964   0.007090
    26  H    0.000565  -0.000603   0.000160   0.000181  -0.000262   0.007937
    27  O    0.030139   0.007319  -0.001564  -0.000114   0.001589  -0.001315
    28  H   -0.008097  -0.001198  -0.000322  -0.000102  -0.000925  -0.001355
    29  H   -0.002167   0.000599  -0.000407   0.000022   0.000352  -0.000450
              19         20         21         22         23         24
     1  C    0.007672   0.002617   0.000598   0.001619   0.000377  -0.030478
     2  O    0.001953  -0.004641   0.000271   0.000377  -0.000099  -0.010993
     3  O   -0.000342  -0.005810  -0.000531   0.000021   0.000253  -0.002075
     4  H   -0.000259   0.000930  -0.001631  -0.000987   0.000425  -0.003031
     5  C   -0.009956   0.006850  -0.000111   0.000338  -0.000599   0.020192
     6  F    0.002033  -0.002257   0.000016   0.000191  -0.000054  -0.000106
     7  F    0.000361  -0.000571  -0.000000   0.000025   0.000012  -0.000129
     8  F   -0.000187   0.000216  -0.000000  -0.000033   0.000003  -0.000275
     9  O    0.000494   0.000415  -0.057549   0.003215   0.004896  -0.005084
    10  H   -0.000815   0.002309   0.041995  -0.005646  -0.006384   0.000904
    11  H    0.000204  -0.000269  -0.000341  -0.001733   0.001218  -0.000082
    12  O   -0.000761   0.003693  -0.006177  -0.000379   0.001148   0.008141
    13  H    0.000061  -0.001858   0.002109  -0.000068   0.000020  -0.007959
    14  H   -0.000074  -0.000000  -0.001348   0.001601  -0.002289   0.001465
    15  O    0.004187  -0.004129   0.015065   0.000858   0.010411  -0.002179
    16  H   -0.000347  -0.000018   0.002907   0.000686   0.002530   0.000112
    17  H   -0.009189   0.011873  -0.015020  -0.005621  -0.012127   0.000201
    18  O    0.268823   0.197130  -0.014571   0.018678   0.001609  -0.051146
    19  H    0.328865  -0.018192   0.003603   0.000751   0.000558   0.002758
    20  H   -0.018192   0.287284  -0.008451  -0.006381   0.000747   0.090029
    21  O    0.003603  -0.008451   8.330528   0.264741   0.270332  -0.004238
    22  H    0.000751  -0.006381   0.264741   0.315051  -0.024048  -0.002949
    23  H    0.000558   0.000747   0.270332  -0.024048   0.336240   0.000628
    24  O    0.002758   0.090029  -0.004238  -0.002949   0.000628   8.341410
    25  H    0.000728  -0.011454   0.000997  -0.000103  -0.000019   0.252290
    26  H   -0.001343  -0.012226   0.000372   0.000754  -0.000102   0.260178
    27  O    0.000596   0.001022   0.000636  -0.000801  -0.000135  -0.037337
    28  H   -0.000270  -0.001329   0.000394   0.002846  -0.000893   0.000035
    29  H    0.000005   0.001620   0.000086  -0.000380   0.000054   0.004137
              25         26         27         28         29
     1  C   -0.002746  -0.012102  -0.001499   0.000010   0.001018
     2  O    0.001487   0.016520   0.001375   0.000168  -0.000382
     3  O    0.001287   0.002430  -0.000253   0.000200  -0.000322
     4  H    0.000490   0.000226  -0.000443   0.001323  -0.000464
     5  C   -0.002687   0.001658  -0.002017   0.000698  -0.000046
     6  F    0.000026  -0.000208   0.000016  -0.000002   0.000009
     7  F    0.000071  -0.000100   0.000002   0.000008  -0.000006
     8  F   -0.000076  -0.000014  -0.000004   0.000009  -0.000008
     9  O    0.000420  -0.000347  -0.055901   0.054837   0.002751
    10  H   -0.000250  -0.000276   0.003569  -0.006209   0.000929
    11  H   -0.000652   0.000209   0.004632  -0.007067  -0.001006
    12  O   -0.003859   0.000564  -0.049518  -0.001294   0.002835
    13  H    0.000789   0.000565   0.030139  -0.008097  -0.002167
    14  H    0.000912  -0.000603   0.007319  -0.001198   0.000599
    15  O    0.001129   0.000160  -0.001564  -0.000322  -0.000407
    16  H   -0.000112   0.000181  -0.000114  -0.000102   0.000022
    17  H   -0.000964  -0.000262   0.001589  -0.000925   0.000352
    18  O    0.007090   0.007937  -0.001315  -0.001355  -0.000450
    19  H    0.000728  -0.001343   0.000596  -0.000270   0.000005
    20  H   -0.011454  -0.012226   0.001022  -0.001329   0.001620
    21  O    0.000997   0.000372   0.000636   0.000394   0.000086
    22  H   -0.000103   0.000754  -0.000801   0.002846  -0.000380
    23  H   -0.000019  -0.000102  -0.000135  -0.000893   0.000054
    24  O    0.252290   0.260178  -0.037337   0.000035   0.004137
    25  H    0.306107  -0.022827   0.017477  -0.004127  -0.001585
    26  H   -0.022827   0.322819   0.002532   0.001455  -0.001880
    27  O    0.017477   0.002532   8.561656   0.201923   0.264759
    28  H   -0.004127   0.001455   0.201923   0.282509  -0.014159
    29  H   -0.001585  -0.001880   0.264759  -0.014159   0.335956
 Mulliken charges:
               1
     1  C    0.112734
     2  O   -0.455632
     3  O   -0.495836
     4  H    0.542791
     5  C    1.058406
     6  F   -0.303964
     7  F   -0.283923
     8  F   -0.299457
     9  O   -0.828890
    10  H    0.467148
    11  H    0.389912
    12  O   -0.883753
    13  H    0.508826
    14  H    0.451744
    15  O   -0.881960
    16  H    0.413236
    17  H    0.477755
    18  O   -0.936255
    19  H    0.418086
    20  H    0.470854
    21  O   -0.824682
    22  H    0.437378
    23  H    0.415291
    24  O   -0.824420
    25  H    0.460160
    26  H    0.433730
    27  O   -0.948342
    28  H    0.500936
    29  H    0.408129
 Sum of Mulliken charges =  -0.00000
 Mulliken charges with hydrogens summed into heavy atoms:
               1
     1  C    0.112734
     2  O   -0.455632
     3  O    0.046955
     5  C    1.058406
     6  F   -0.303964
     7  F   -0.283923
     8  F   -0.299457
     9  O    0.028170
    12  O    0.076816
    15  O    0.009031
    18  O   -0.047314
    21  O    0.027986
    24  O    0.069470
    27  O   -0.039277
 APT charges:
               1
     1  C   -0.033525
     2  O   -0.382166
     3  O   -0.415519
     4  H    0.451133
     5  C    0.423373
     6  F   -0.242636
     7  F    0.009199
     8  F   -0.017524
     9  O   -0.987888
    10  H    0.066819
    11  H    0.911923
    12  O   -0.614051
    13  H    0.454673
    14  H    0.344395
    15  O   -0.834189
    16  H    0.652118
    17  H    0.192876
    18  O   -1.093166
    19  H    0.669155
    20  H    0.386446
    21  O   -0.267664
    22  H   -0.038155
    23  H    0.358783
    24  O   -0.685587
    25  H    0.462428
    26  H    0.332312
    27  O   -1.734639
    28  H    0.575031
    29  H    1.056043
 Sum of APT charges =  -0.00000
 APT charges with hydrogens summed into heavy atoms:
               1
     1  C   -0.033525
     2  O   -0.382166
     3  O    0.035613
     5  C    0.423373
     6  F   -0.242636
     7  F    0.009199
     8  F   -0.017524
     9  O   -0.009146
    12  O    0.185017
    15  O    0.010806
    18  O   -0.037565
    21  O    0.052964
    24  O    0.109153
    27  O   -0.103565
 Electronic spatial extent (au):  <R**2>=           4501.3110
 Charge=             -0.0000 electrons
 Dipole moment (field-independent basis, Debye):
    X=              2.8464    Y=              0.2767    Z=             -0.2363  Tot=              2.8696
 Quadrupole moment (field-independent basis, Debye-Ang):
   XX=            -89.4852   YY=            -78.0177   ZZ=            -87.2359
   XY=            -11.1434   XZ=             -0.1314   YZ=             -1.6055
 Traceless Quadrupole moment (field-independent basis, Debye-Ang):
   XX=             -4.5722   YY=              6.8952   ZZ=             -2.3230
   XY=            -11.1434   XZ=             -0.1314   YZ=             -1.6055
 Octapole moment (field-independent basis, Debye-Ang**2):
  XXX=             25.8784  YYY=              1.6210  ZZZ=            -17.3310  XYY=             15.9707
  XXY=            -45.8479  XXZ=            -13.6600  XZZ=             -5.4570  YZZ=              8.4380
  YYZ=             22.7394  XYZ=              6.3387
 Hexadecapole moment (field-independent basis, Debye-Ang**3):
 XXXX=          -3473.6115 YYYY=           -769.3868 ZZZZ=           -720.3470 XXXY=           -190.1308
 XXXZ=           -111.8797 YYYX=           -109.1241 YYYZ=             -3.7690 ZZZX=             11.8511
 ZZZY=            -12.5005 XXYY=           -674.0146 XXZZ=           -667.7024 YYZZ=           -241.3388
 XXYZ=             26.6988 YYXZ=             55.5376 ZZXY=            -26.3198
 N-N= 1.164781698511D+03 E-N=-4.837308979694D+03  KE= 1.053053258458D+03
  Exact polarizability:       0.000       0.000       0.000       0.000       0.000       0.000
 Approx polarizability:      90.795      -3.725      97.719       1.771       6.680      88.011
 Calling FoFJK, ICntrl=    100127 FMM=F ISym2X=0 I1Cent= 0 IOpClX= 0 NMat=1 NMatS=1 NMatT=0.
 ***** Axes restored to original set *****
 -------------------------------------------------------------------
 Center     Atomic                   Forces (Hartrees/Bohr)
 Number     Number              X              Y              Z
 -------------------------------------------------------------------
      1        6          -0.014589082    0.010768001    0.007867578
      2        8           0.018310934    0.005895897   -0.006809173
      3        8          -0.000041917   -0.027292905   -0.006141719
      4        1          -0.005435080    0.014376528    0.003006000
      5        6           0.000383310    0.001911153    0.000913607
      6        9           0.000975381   -0.002427004    0.004024313
      7        9          -0.001272617   -0.002406836   -0.003513426
      8        9           0.003130847   -0.001537459   -0.002472708
      9        8          -0.001979284   -0.000060788   -0.001500412
     10        1           0.000616125   -0.000309890    0.002290729
     11        1           0.002444150   -0.000132555    0.000706467
     12        8          -0.004250371    0.004496253    0.001702170
     13        1          -0.000679301   -0.001739118   -0.002297588
     14        1           0.000940744   -0.000905690   -0.002516920
     15        8           0.002739214   -0.003967536    0.002617225
     16        1          -0.003217969    0.000099452    0.000326129
     17        1          -0.002808745    0.005065461   -0.000647288
     18        8           0.002369993   -0.003333045    0.001115101
     19        1          -0.002045308    0.001144632    0.001966755
     20        1           0.000431502    0.002713728   -0.003035314
     21        8           0.005291592   -0.003280955   -0.000296982
     22        1          -0.003072252    0.001900531    0.002475843
     23        1          -0.004255639    0.000089237    0.000559699
     24        8           0.001863358   -0.000718607    0.006288100
     25        1           0.001721923    0.001348798   -0.003762320
     26        1          -0.001806881    0.000084294   -0.002447633
     27        8          -0.001184339   -0.000411577    0.002454489
     28        1           0.003665801   -0.001620146    0.000033298
     29        1           0.001753909    0.000250144   -0.002906020
 -------------------------------------------------------------------
 Cartesian Forces:  Max     0.027292905 RMS     0.005118301
 FormGI is forming the generalized inverse of G from B-inverse, IUseBI=4.

 GradGradGradGradGradGradGradGradGradGradGradGradGradGradGradGradGradGrad
 Berny optimization.
 Internal  Forces:  Max     0.020181731 RMS     0.003381440
 Search for a local minimum.
 Step number   1 out of a maximum of  174
 All quantities printed in internal units (Hartrees-Bohrs-Radians)
 Mixed Optimization -- RFO/linear search
 Second derivative matrix not updated -- analytic derivatives used.
 ITU=  0
     Eigenvalues ---    0.00003   0.00035   0.00066   0.00072   0.00110
     Eigenvalues ---    0.00167   0.00188   0.00262   0.00329   0.00366
     Eigenvalues ---    0.00456   0.00589   0.00694   0.00750   0.00774
     Eigenvalues ---    0.00905   0.00963   0.01137   0.01193   0.01245
     Eigenvalues ---    0.01399   0.01463   0.01586   0.01705   0.01732
     Eigenvalues ---    0.01895   0.01929   0.02104   0.02159   0.02255
     Eigenvalues ---    0.02424   0.02595   0.02605   0.02737   0.02910
     Eigenvalues ---    0.03090   0.03331   0.03516   0.03728   0.04661
     Eigenvalues ---    0.04819   0.05100   0.05458   0.05839   0.06175
     Eigenvalues ---    0.06451   0.06705   0.07784   0.08051   0.08817
     Eigenvalues ---    0.09098   0.10157   0.11374   0.13851   0.19819
     Eigenvalues ---    0.20898   0.22270   0.23436   0.24520   0.28406
     Eigenvalues ---    0.36106   0.37376   0.38952   0.41755   0.42897
     Eigenvalues ---    0.44569   0.46216   0.47039   0.48767   0.50058
     Eigenvalues ---    0.52094   0.53927   0.55279   0.55451   0.57245
     Eigenvalues ---    0.57355   0.57396   0.57530   0.61587   0.93668
     Eigenvalues ---    1.09581
 RFO step:  Lambda=-1.00537910D-02 EMin= 2.71534422D-05
 Linear search not attempted -- first point.
 Maximum step size (   0.300) exceeded in Quadratic search.
    -- Step size scaled by   0.533
 Iteration  1 RMS(Cart)=  0.05141588 RMS(Int)=  0.00058112
 Iteration  2 RMS(Cart)=  0.00120568 RMS(Int)=  0.00015815
 Iteration  3 RMS(Cart)=  0.00000121 RMS(Int)=  0.00015815
 Iteration  4 RMS(Cart)=  0.00000000 RMS(Int)=  0.00015815
 Variable       Old X    -DE/DX   Delta X   Delta X   Delta X     New X
                                 (Linear)    (Quad)   (Total)
    R1        2.27539   0.02018   0.00000   0.00551   0.00551   2.28090
    R2        2.41409   0.01393   0.00000   0.02253   0.02252   2.43661
    R3        2.95721  -0.00554   0.00000  -0.01569  -0.01569   2.94152
    R4        2.10557  -0.01725   0.00000  -0.13789  -0.13788   1.96769
    R5        2.61239  -0.00153   0.00000   0.18402   0.18403   2.79642
    R6        2.55152   0.00405   0.00000  -0.00033  -0.00033   2.55119
    R7        2.52239   0.00275   0.00000   0.00140   0.00140   2.52379
    R8        2.51891   0.00017   0.00000  -0.00372  -0.00372   2.51520
    R9        1.86631   0.00210   0.00000   0.00057   0.00052   1.86683
   R10        1.81156   0.00234   0.00000   0.00186   0.00186   1.81342
   R11        3.07911   0.00153   0.00000   0.02249   0.02257   3.10169
   R12        3.17813   0.00114   0.00000   0.02440   0.02435   3.20247
   R13        1.86044   0.00261   0.00000  -0.00832  -0.00832   1.85212
   R14        1.85776   0.00180   0.00000  -0.00847  -0.00851   1.84925
   R15        3.22853   0.00415   0.00000   0.07889   0.07889   3.30742
   R16        3.31413   0.00419   0.00000   0.08834   0.08829   3.40243
   R17        1.81148   0.00314   0.00000   0.00208   0.00208   1.81356
   R18        1.84876   0.00338   0.00000   0.00180   0.00178   1.85055
   R19        3.33201   0.00073   0.00000   0.01517   0.01517   3.34718
   R20        1.81093   0.00257   0.00000   0.00208   0.00208   1.81301
   R21        1.88059   0.00448   0.00000   0.00237   0.00241   1.88300
   R22        3.55864   0.00178   0.00000   0.03921   0.03911   3.59775
   R23        3.09937   0.00174   0.00000   0.00957   0.00961   3.10898
   R24        1.83363   0.00338   0.00000   0.00222   0.00214   1.83577
   R25        1.81977   0.00320   0.00000   0.00398   0.00398   1.82374
   R26        1.83930   0.00295   0.00000   0.00350   0.00356   1.84287
   R27        1.82442   0.00248   0.00000   0.00214   0.00214   1.82655
   R28        3.38044   0.00181   0.00000   0.00845   0.00851   3.38895
   R29        1.87981   0.00337   0.00000   0.00008   0.00017   1.87998
   R30        1.81029   0.00319   0.00000   0.00253   0.00253   1.81282
    A1        2.24980   0.00169   0.00000  -0.00402  -0.00403   2.24576
    A2        2.09542  -0.00149   0.00000   0.00698   0.00696   2.10238
    A3        1.93628  -0.00010   0.00000  -0.00237  -0.00239   1.93389
    A4        2.00435   0.00177   0.00000  -0.01205  -0.01205   1.99230
    A5        1.90368  -0.00203   0.00000  -0.00081  -0.00081   1.90286
    A6        1.97191  -0.00409   0.00000  -0.00904  -0.00909   1.96282
    A7        1.96365  -0.00580   0.00000  -0.01323  -0.01329   1.95036
    A8        1.86922   0.00404   0.00000   0.00822   0.00822   1.87744
    A9        1.86682   0.00445   0.00000   0.00998   0.00998   1.87680
   A10        1.88339   0.00439   0.00000   0.00696   0.00687   1.89026
   A11        1.84741  -0.00035   0.00000   0.00074   0.00051   1.84792
   A12        1.84787   0.00178   0.00000   0.01988   0.01978   1.86765
   A13        2.04218  -0.00031   0.00000   0.00725   0.00718   2.04935
   A14        1.95538   0.00572   0.00000   0.03904   0.03901   1.99439
   A15        1.70676   0.00132   0.00000   0.01273   0.01255   1.71931
   A16        1.85683  -0.00140   0.00000  -0.00226  -0.00274   1.85410
   A17        2.67745   0.00165   0.00000   0.01086   0.01032   2.68776
   A18        1.90216  -0.00073   0.00000   0.01267   0.01269   1.91485
   A19        1.70917   0.00088   0.00000  -0.01393  -0.01434   1.69483
   A20        1.85694   0.00041   0.00000   0.00446   0.00457   1.86150
   A21        2.14821  -0.00093   0.00000  -0.01372  -0.01375   2.13446
   A22        2.11294  -0.00098   0.00000  -0.00701  -0.00737   2.10556
   A23        1.28410   0.00155   0.00000   0.01795   0.01807   1.30217
   A24        1.85926   0.00067   0.00000   0.00660   0.00663   1.86589
   A25        2.27015  -0.00115   0.00000  -0.01538  -0.01532   2.25484
   A26        1.72330   0.00116   0.00000   0.01676   0.01672   1.74003
   A27        1.90815  -0.00014   0.00000   0.00412   0.00375   1.91191
   A28        1.86819   0.00271   0.00000   0.02908   0.02906   1.89725
   A29        1.83544  -0.00143   0.00000  -0.01356  -0.01353   1.82191
   A30        2.75156   0.00022   0.00000  -0.01854  -0.01862   2.73295
   A31        1.82470   0.00305   0.00000   0.04077   0.04056   1.86527
   A32        1.83264  -0.00052   0.00000  -0.00441  -0.00476   1.82789
   A33        1.83025  -0.00163   0.00000  -0.00192  -0.00201   1.82825
   A34        1.68558  -0.00006   0.00000  -0.03515  -0.03511   1.65047
   A35        1.92006   0.00196   0.00000   0.01232   0.01251   1.93256
   A36        2.00470  -0.00099   0.00000   0.00142   0.00131   2.00601
   A37        1.74523  -0.00038   0.00000   0.02476   0.02490   1.77013
   A38        2.21897   0.00027   0.00000   0.00003  -0.00048   2.21849
   A39        1.86387  -0.00031   0.00000   0.00105   0.00075   1.86462
   A40        2.95753  -0.00089   0.00000  -0.01900  -0.01914   2.93839
   A41        3.01809  -0.00054   0.00000  -0.00014  -0.00031   3.01778
   A42        3.23796   0.00309   0.00000  -0.03053  -0.03053   3.20743
   A43        3.24640   0.00358   0.00000   0.03833   0.03802   3.28442
   A44        3.07881   0.00197   0.00000   0.02107   0.02126   3.10007
   A45        2.97055   0.00051   0.00000   0.01087   0.01107   2.98162
   A46        3.14876  -0.00077   0.00000  -0.03493  -0.03474   3.11402
   A47        3.13291  -0.00914   0.00000  -0.03594  -0.03593   3.09698
   A48        3.19320  -0.00017   0.00000   0.00118   0.00124   3.19444
   A49        3.05998  -0.00143   0.00000  -0.01492  -0.01483   3.04515
   A50        3.31166   0.00381   0.00000   0.04704   0.04729   3.35895
   A51        3.18911   0.00086   0.00000   0.00293   0.00319   3.19230
   A52        3.28645   0.00318   0.00000   0.03226   0.03252   3.31897
   A53        3.04709   0.00059   0.00000  -0.00541  -0.00525   3.04184
    D1        0.05383   0.00261   0.00000   0.01377   0.01374   0.06757
    D2       -3.02438   0.00090   0.00000   0.00244   0.00247  -3.02191
    D3       -1.84118  -0.00059   0.00000  -0.00238  -0.00239  -1.84357
    D4        2.36537  -0.00171   0.00000  -0.00645  -0.00643   2.35894
    D5        0.22730   0.00003   0.00000   0.00135   0.00131   0.22860
    D6        1.24343   0.00108   0.00000   0.00739   0.00740   1.25084
    D7       -0.83320  -0.00005   0.00000   0.00332   0.00336  -0.82984
    D8       -2.97127   0.00170   0.00000   0.01112   0.01110  -2.96018
    D9        0.24755   0.00191   0.00000  -0.02799  -0.02845   0.21910
   D10        2.15622   0.00282   0.00000  -0.01441  -0.01396   2.14225
   D11        1.43587   0.00063   0.00000   0.00727   0.00724   1.44311
   D12       -2.88645  -0.00006   0.00000   0.00663   0.00664  -2.87981
   D13       -0.70947   0.00020   0.00000  -0.01135  -0.01144  -0.72091
   D14        1.25140  -0.00049   0.00000  -0.01199  -0.01204   1.23936
   D15       -0.70200  -0.00007   0.00000   0.01085   0.01093  -0.69107
   D16        1.03749   0.00015   0.00000  -0.01955  -0.01972   1.01777
   D17       -2.92160   0.00036   0.00000   0.00243   0.00259  -2.91900
   D18       -2.73246  -0.00078   0.00000  -0.00553  -0.00554  -2.73800
   D19       -0.99297  -0.00056   0.00000  -0.03593  -0.03618  -1.02916
   D20        1.33112  -0.00035   0.00000  -0.01394  -0.01387   1.31726
   D21        0.35368   0.00285   0.00000  -0.00738  -0.00720   0.34648
   D22        2.15134   0.00276   0.00000   0.00600   0.00584   2.15718
   D23       -2.05119   0.00255   0.00000   0.02583   0.02567  -2.02553
   D24       -1.47541   0.00045   0.00000  -0.02682  -0.02641  -1.50182
   D25        0.32225   0.00037   0.00000  -0.01344  -0.01337   0.30888
   D26        2.40290   0.00016   0.00000   0.00639   0.00646   2.40936
   D27       -0.30614  -0.00355   0.00000   0.00226   0.00223  -0.30391
   D28        1.71463   0.00275   0.00000   0.04887   0.04884   1.76348
   D29        1.24132  -0.00027   0.00000   0.03707   0.03698   1.27829
   D30       -0.68628  -0.00088   0.00000   0.03452   0.03461  -0.65168
   D31        2.30376   0.00048   0.00000   0.01586   0.01580   2.31956
   D32       -0.22970   0.00061   0.00000   0.01927   0.01904  -0.21066
   D33       -1.78483  -0.00113   0.00000  -0.00448  -0.00446  -1.78929
   D34        0.32169  -0.00018   0.00000  -0.00106  -0.00103   0.32066
   D35       -2.21177  -0.00004   0.00000   0.00235   0.00221  -2.20956
   D36        2.51628  -0.00178   0.00000  -0.02140  -0.02129   2.49500
   D37       -0.45241  -0.00046   0.00000  -0.04357  -0.04370  -0.49610
   D38        1.45714  -0.00121   0.00000  -0.03054  -0.03051   1.42663
   D39       -2.99976   0.00038   0.00000  -0.02886  -0.02899  -3.02875
   D40       -1.09021  -0.00036   0.00000  -0.01583  -0.01581  -1.10602
   D41        0.88066   0.00106   0.00000  -0.02029  -0.02049   0.86017
   D42        2.79021   0.00031   0.00000  -0.00726  -0.00730   2.78291
   D43        0.34379  -0.00057   0.00000   0.01339   0.01343   0.35722
   D44        2.43318  -0.00070   0.00000   0.00757   0.00757   2.44075
   D45       -1.74937   0.00073   0.00000   0.02479   0.02459  -1.72478
   D46        1.48838   0.00047   0.00000   0.01573   0.01545   1.50383
   D47       -0.51233  -0.00187   0.00000  -0.01283  -0.01287  -0.52520
   D48        0.85287   0.00107   0.00000   0.01743   0.01746   0.87033
   D49       -1.08119  -0.00073   0.00000   0.01024   0.01031  -1.07088
   D50        3.05957   0.00024   0.00000  -0.01367  -0.01363   3.04594
   D51       -1.02214   0.00124   0.00000   0.01092   0.01080  -1.01134
   D52       -2.95621  -0.00056   0.00000   0.00373   0.00366  -2.95255
   D53        1.18456   0.00041   0.00000  -0.02017  -0.02029   1.16427
         Item               Value     Threshold  Converged?
 Maximum Force            0.020182     0.000015     NO 
 RMS     Force            0.003381     0.000010     NO 
 Maximum Displacement     0.219370     0.000060     NO 
 RMS     Displacement     0.050960     0.000040     NO 
 Predicted change in Energy=-4.476356D-03
 GradGradGradGradGradGradGradGradGradGradGradGradGradGradGradGradGradGrad

                          Input orientation:                          
 ---------------------------------------------------------------------
 Center     Atomic      Atomic             Coordinates (Angstroms)
 Number     Number       Type             X           Y           Z
 ---------------------------------------------------------------------
      1          6           0       -0.524743    1.130194   -1.102334
      2          8           0        0.621685    1.399256   -1.367210
      3          8           0       -1.102124   -0.022707   -1.100963
      4          1           0       -0.463272   -0.819344   -1.304571
      5          6           0       -1.505198    2.240091   -0.622966
      6          9           0       -1.712919    2.100835    0.703701
      7          9           0       -2.694009    2.166443   -1.227072
      8          9           0       -1.008235    3.458123   -0.825320
      9          8           0        3.574452   -3.318903    1.208430
     10          1           0        2.827942   -3.173715    1.838952
     11          1           0        4.372504   -3.088234    1.688826
     12          8           0        0.310532   -2.079898   -1.349830
     13          1           0        1.278574   -1.962105   -1.251770
     14          1           0       -0.003619   -2.472863   -0.510482
     15          8           0       -0.780082   -2.414435    1.112923
     16          1           0       -1.728609   -2.306707    1.014395
     17          1           0       -0.425471   -1.543292    1.385548
     18          8           0        0.602921   -0.207840    1.929898
     19          1           0        0.245318    0.573406    2.356781
     20          1           0        1.379375    0.091251    1.381666
     21          8           0        1.520843   -2.723657    2.819188
     22          1           0        1.349249   -1.773091    2.715785
     23          1           0        0.722005   -3.149347    2.484475
     24          8           0        2.620277    0.529211    0.394224
     25          1           0        2.885876   -0.269709   -0.097921
     26          1           0        2.215370    1.103734   -0.269277
     27          8           0        2.992148   -1.865724   -0.908822
     28          1           0        3.232584   -2.458270   -0.146723
     29          1           0        3.565047   -2.106654   -1.639578
 ---------------------------------------------------------------------
                    Distance matrix (angstroms):
                    1          2          3          4          5
     1  C    0.000000
     2  O    1.207001   0.000000
     3  O    1.289400   2.250419   0.000000
     4  H    1.960964   2.470474   1.041258   0.000000
     5  C    1.556584   2.405106   2.347595   3.303079   0.000000
     6  F    2.369740   3.198635   2.852948   3.757954   1.350031
     7  F    2.407299   3.406177   2.709683   3.727884   1.335530
     8  F    2.393690   2.681272   3.492990   4.338593   1.330986
     9  O    6.475917   6.133008   6.169973   5.372726   7.749792
    10  H    6.198008   6.004924   5.832441   5.124148   7.358426
    11  H    7.040507   6.598906   6.866725   6.123154   8.263341
    12  O    3.326204   3.493083   2.507900   1.479803   4.742099
    13  H    3.582820   3.426891   3.074366   2.083919   5.079688
    14  H    3.688344   4.014759   2.749298   1.891027   4.947658
    15  O    4.187715   4.760279   3.274960   2.913582   5.020330
    16  H    4.212140   4.993004   3.175511   3.031654   4.837791
    17  H    3.653347   4.163268   2.992118   2.786085   4.417456
    18  O    3.500913   3.667974   3.482465   3.460129   4.117480
    19  H    3.587267   3.832987   3.758583   3.980873   3.836801
    20  H    3.297776   3.137083   3.512018   3.382366   4.117866
    21  O    5.866424   5.944142   5.435316   4.956663   6.756045
    22  H    5.149655   5.221493   4.862163   4.511998   5.949853
    23  H    5.721369   5.961152   5.094967   4.603332   6.607773
    24  O    3.534405   2.802499   4.049255   3.769984   4.580538
    25  H    3.821112   3.085952   4.119617   3.602069   5.084909
    26  H    2.864072   1.957709   3.600880   3.456181   3.906281
    27  O    4.624013   4.060703   4.494073   3.632005   6.096355
    28  H    5.282781   4.815277   5.062828   4.205478   6.689393
    29  H    5.243301   4.585736   5.139594   4.242258   6.755374
                    6          7          8          9         10
     6  F    0.000000
     7  F    2.166732   0.000000
     8  F    2.162572   2.161406   0.000000
     9  O    7.588453   8.678382   8.430021   0.000000
    10  H    7.051886   8.271018   8.111466   0.987884   0.000000
    11  H    8.057871   9.276298   8.839008   0.959622   1.554193
    12  O    5.078373   5.203244   5.716987   4.328164   4.207388
    13  H    5.411135   5.729480   5.898325   3.628297   3.663482
    14  H    5.031368   5.410625   6.023701   4.058699   3.745500
    15  O    4.628749   5.488455   6.188359   4.448500   3.757853
    16  H    4.418507   5.095610   6.093993   5.402282   4.711025
    17  H    3.924551   5.072887   5.499246   4.379903   3.667226
    18  O    3.492371   5.145234   4.860693   4.362250   3.708828
    19  H    2.983356   4.901165   4.474233   5.248991   4.580285
    20  H    3.749713   5.263497   4.680523   4.059252   3.601036
    21  O    6.181281   7.619074   7.608751   2.676971   1.694675
    22  H    5.332229   6.885782   6.742608   3.100513   2.217457
    23  H    6.055116   7.328190   7.589937   3.129456   2.202785
    24  O    4.619780   5.792303   4.819950   4.047390   3.980204
    25  H    5.235552   6.192329   5.439664   3.387960   3.491144
    26  H    4.168016   5.113583   4.030380   4.856999   4.807956
    27  O    6.361720   6.977968   6.659834   2.633166   3.047633
    28  H    6.779872   7.594711   7.310865   1.641342   2.149070
    29  H    7.144988   7.589816   7.248771   3.095284   3.712426
                   11         12         13         14         15
    11  H    0.000000
    12  O    5.172019   0.000000
    13  H    4.414484   0.980100   0.000000
    14  H    4.936202   0.978579   1.566653   0.000000
    15  O    5.228270   2.714131   3.167718   1.800486   0.000000
    16  H    6.187828   3.130351   3.781190   2.308343   0.959696
    17  H    5.049691   2.883043   3.167746   2.153367   0.979267
    18  O    4.750215   3.787704   3.695533   3.384327   2.729323
    19  H    5.557646   4.558864   4.529688   4.190814   3.394970
    20  H    4.377475   3.649299   3.340871   3.473842   3.318726
    21  O    3.089111   4.388620   4.148657   3.670638   2.881182
    22  H    3.453160   4.207408   3.972683   3.567735   2.741266
    23  H    3.736701   4.001865   3.959651   3.154985   2.162757
    24  O    4.222819   3.896677   3.273549   4.088493   4.554560
    25  H    3.653301   3.387692   2.603650   3.656949   4.416474
    26  H    5.104898   3.864132   3.352947   4.215939   4.822937
    27  O    3.185543   2.726063   1.750211   3.082518   4.314887
    28  H    2.250669   3.182612   2.299013   3.256616   4.205962
    29  H    3.562829   3.267497   2.323628   3.760897   5.152779
                   16         17         18         19         20
    16  H    0.000000
    17  H    1.555225   0.000000
    18  O    3.267938   1.771253   0.000000
    19  H    3.740781   2.423564   0.959403   0.000000
    20  H    3.942671   2.434998   0.996441   1.571435   0.000000
    21  O    3.740329   2.690116   2.821835   3.565306   3.163889
    22  H    3.557061   2.229791   1.903847   2.617937   2.292717
    23  H    2.979378   2.259149   2.995697   3.755319   3.485656
    24  O    5.228752   3.815045   2.640315   3.081235   1.645202
    25  H    5.165277   3.845480   3.054139   3.702560   2.142199
    26  H    5.369720   4.088915   3.025986   3.325437   2.109413
    27  O    5.116520   4.128948   4.063904   4.915139   3.417181
    28  H    5.097509   4.070185   4.036325   4.937849   3.502915
    29  H    5.925064   5.039146   5.012070   5.845871   4.328494
                   21         22         23         24         25
    21  O    0.000000
    22  H    0.971449   0.000000
    23  H    0.965083   1.530039   0.000000
    24  O    4.203612   3.507955   4.637281   0.000000
    25  H    4.049038   3.540950   4.432090   0.975204   0.000000
    26  H    4.966881   4.235195   5.282233   0.966571   1.537949
    27  O    4.098640   3.980637   4.279685   2.751714   1.793354
    28  H    3.434693   3.494334   3.701864   3.097190   2.216391
    29  H    4.943688   4.897980   5.116435   3.460741   2.492458
                   26         27         28         29
    26  H    0.000000
    27  O    3.135296   0.000000
    28  H    3.706429   0.994844   0.000000
    29  H    3.742452   0.959304   1.569325   0.000000
 Stoichiometry    C2H15F3O9
 Framework group  C1[X(C2H15F3O9)]
 Deg. of freedom    81
 Full point group                 C1      NOp   1
 Largest Abelian subgroup         C1      NOp   1
 Largest concise Abelian subgroup C1      NOp   1
                         Standard orientation:                         
 ---------------------------------------------------------------------
 Center     Atomic      Atomic             Coordinates (Angstroms)
 Number     Number       Type             X           Y           Z
 ---------------------------------------------------------------------
      1          6           0       -1.812497   -0.565995    0.418292
      2          8           0       -1.396017   -1.614757   -0.010069
      3          8           0       -1.300545    0.194114    1.325316
      4          1           0       -0.378160   -0.130966    1.682731
      5          6           0       -3.096989    0.076948   -0.181424
      6          9           0       -2.744608    1.128933   -0.950670
      7          9           0       -3.929693    0.527350    0.760586
      8          9           0       -3.762691   -0.779002   -0.953249
      9          8           0        4.631134   -0.500593   -0.224241
     10          1           0        4.250025    0.380817   -0.456165
     11          1           0        5.076039   -0.810787   -1.015894
     12          8           0        1.016341   -0.301030    2.147772
     13          1           0        1.540285   -0.942652    1.623940
     14          1           0        1.356420    0.586055    1.913160
     15          8           0        1.301750    2.162616    1.045277
     16          1           0        0.621226    2.719962    1.429034
     17          1           0        0.942753    1.823106    0.199808
     18          8           0        0.720584    1.050175   -1.378341
     19          1           0        0.042321    1.331346   -1.995882
     20          1           0        0.811548    0.062867   -1.477558
     21          8           0        3.401759    1.782207   -0.890302
     22          1           0        2.560007    1.536220   -1.308221
     23          1           0        3.142906    2.248883   -0.086191
     24          8           0        0.955431   -1.575050   -1.534246
     25          1           0        1.572966   -1.829689   -0.823731
     26          1           0        0.095551   -1.907498   -1.243824
     27          8           0        2.599110   -1.932944    0.643404
     28          1           0        3.400967   -1.416960    0.359678
     29          1           0        2.918622   -2.729846    1.071335
 ---------------------------------------------------------------------
 Rotational constants (GHZ):           0.7733207           0.2547126           0.2431087
 Standard basis: 6-31++G(d,p) (6D, 7F)
 There are   356 symmetry adapted cartesian basis functions of A   symmetry.
 There are   356 symmetry adapted basis functions of A   symmetry.
   356 basis functions,   568 primitive gaussians,   356 cartesian basis functions
    63 alpha electrons       63 beta electrons
       nuclear repulsion energy      1156.4392630783 Hartrees.
 NAtoms=   29 NActive=   29 NUniq=   29 SFac= 1.00D+00 NAtFMM=   60 NAOKFM=F Big=F
 Integral buffers will be    131072 words long.
 Raffenetti 2 integral format.
 Two-electron integral symmetry is turned on.
 Nuclear repulsion after empirical dispersion term =     1156.4216532855 Hartrees.
 One-electron integrals computed using PRISM.
 NBasis=   356 RedAO= T EigKep=  3.88D-05  NBF=   356
 NBsUse=   356 1.00D-06 EigRej= -1.00D+00 NBFU=   356
 Initial guess from the checkpoint file:  "/local_scratch/slurm.6305295/Gau-1789756.chk"
 B after Tr=     0.000000   -0.000000   -0.000000
         Rot=    0.999880   -0.015465    0.001217   -0.000235 Ang=  -1.78 deg.
 ExpMin= 3.60D-02 ExpMax= 7.00D+03 ExpMxC= 1.05D+03 IAcc=3 IRadAn=         5 AccDes= 0.00D+00
 Harris functional with IExCor= 4639 and IRadAn=       5 diagonalized for initial guess.
 HarFok:  IExCor= 4639 AccDes= 0.00D+00 IRadAn=         5 IDoV= 1 UseB2=F ITyADJ=14
 ICtDFT=  3500011 ScaDFX=  1.000000  1.000000  1.000000  1.000000
 FoFCou: FMM=F IPFlag=           0 FMFlag=      100000 FMFlg1=           0
         NFxFlg=           0 DoJE=T BraDBF=F KetDBF=T FulRan=T
         wScrn=  0.000000 ICntrl=       500 IOpCl=  0 I1Cent=   200000004 NGrid=           0
         NMat0=    1 NMatS0=      1 NMatT0=    0 NMatD0=    1 NMtDS0=    0 NMtDT0=    0
 Petite list used in FoFCou.
 Requested convergence on RMS density matrix=1.00D-10 within 128 cycles.
 Requested convergence on MAX density matrix=1.00D-08.
 Requested convergence on             energy=1.00D-08.
 No special actions if energy rises.
 SCF Done:  E(RwB97XD) =  -1061.67359387     A.U. after   16 cycles
            NFock= 16  Conv=0.54D-10     -V/T= 2.0082
 Calling FoFJK, ICntrl=      2127 FMM=F ISym2X=0 I1Cent= 0 IOpClX= 0 NMat=1 NMatS=1 NMatT=0.
 ***** Axes restored to original set *****
 -------------------------------------------------------------------
 Center     Atomic                   Forces (Hartrees/Bohr)
 Number     Number              X              Y              Z
 -------------------------------------------------------------------
      1        6          -0.007343318    0.005051494    0.004259549
      2        8           0.008911561    0.002916626   -0.003320986
      3        8          -0.004812906   -0.007109992   -0.002082833
      4        1           0.001391788    0.002263499    0.000016494
      5        6           0.000247296    0.000944754    0.000381178
      6        9           0.000399918   -0.001087294    0.001965217
      7        9          -0.000591795   -0.001145380   -0.001686986
      8        9           0.001486165   -0.000565331   -0.001178631
      9        8          -0.001290009    0.000428127   -0.000368308
     10        1           0.000601512   -0.000233979    0.001142832
     11        1           0.001356299   -0.000434069    0.000207255
     12        8          -0.001313958    0.001914335    0.001017105
     13        1          -0.000466778   -0.001489591   -0.001600460
     14        1           0.000516815   -0.001006523   -0.001700054
     15        8           0.001495947   -0.001843883    0.001997427
     16        1          -0.001617302   -0.000226594    0.000365653
     17        1          -0.002252890    0.002938721   -0.000780516
     18        8           0.001891960   -0.001614636    0.000368393
     19        1          -0.000764568    0.000399820    0.001333067
     20        1          -0.000222817    0.001497994   -0.001617978
     21        8           0.002823109   -0.001835330   -0.000705796
     22        1          -0.001920390    0.000689527    0.002057616
     23        1          -0.002196891    0.000246966    0.000421509
     24        8           0.000421533   -0.000364595    0.002920775
     25        1           0.001015832    0.001070390   -0.001871691
     26        1          -0.000935407   -0.000159876   -0.001421471
     27        8           0.000425960   -0.000949638    0.001835769
     28        1           0.001991753   -0.000776588   -0.000351351
     29        1           0.000751582    0.000481048   -0.001602779
 -------------------------------------------------------------------
 Cartesian Forces:  Max     0.008911561 RMS     0.002180136

 GradGradGradGradGradGradGradGradGradGradGradGradGradGradGradGradGradGrad
 Berny optimization.
 Using GEDIIS/GDIIS optimizer.
 FormGI is forming the generalized inverse of G from B-inverse, IUseBI=4.
 Internal  Forces:  Max     0.009841480 RMS     0.001559028
 Search for a local minimum.
 Step number   2 out of a maximum of  174
 All quantities printed in internal units (Hartrees-Bohrs-Radians)
 Mixed Optimization -- RFO/linear search
 Update second derivatives using D2CorX and points    1    2
 DE= -4.08D-03 DEPred=-4.48D-03 R= 9.11D-01
 TightC=F SS=  1.41D+00  RLast= 3.29D-01 DXNew= 5.0454D-01 9.8666D-01
 Trust test= 9.11D-01 RLast= 3.29D-01 DXMaxT set to 5.05D-01
 ITU=  1  0
 Use linear search instead of GDIIS.
     Eigenvalues ---    0.00003   0.00035   0.00066   0.00073   0.00112
     Eigenvalues ---    0.00172   0.00187   0.00263   0.00360   0.00422
     Eigenvalues ---    0.00482   0.00591   0.00742   0.00771   0.00832
     Eigenvalues ---    0.00916   0.00955   0.01130   0.01190   0.01292
     Eigenvalues ---    0.01400   0.01455   0.01616   0.01722   0.01736
     Eigenvalues ---    0.01905   0.01936   0.02103   0.02159   0.02251
     Eigenvalues ---    0.02394   0.02526   0.02602   0.02720   0.02898
     Eigenvalues ---    0.03089   0.03249   0.03511   0.03734   0.04663
     Eigenvalues ---    0.04808   0.05080   0.05407   0.05840   0.06167
     Eigenvalues ---    0.06453   0.06702   0.07742   0.07997   0.08815
     Eigenvalues ---    0.09098   0.09933   0.11360   0.13851   0.19789
     Eigenvalues ---    0.20841   0.22269   0.23675   0.27900   0.29888
     Eigenvalues ---    0.35915   0.37030   0.38938   0.41751   0.42785
     Eigenvalues ---    0.44562   0.46149   0.46816   0.48761   0.50018
     Eigenvalues ---    0.51855   0.53877   0.55091   0.55324   0.57181
     Eigenvalues ---    0.57312   0.57357   0.57495   0.61080   0.89057
     Eigenvalues ---    1.09473
 RFO step:  Lambda=-2.87992780D-03 EMin= 2.71701971D-05
 Quartic linear search produced a step of  0.43297.
 Iteration  1 RMS(Cart)=  0.12806406 RMS(Int)=  0.00502655
 Iteration  2 RMS(Cart)=  0.01009281 RMS(Int)=  0.00142096
 Iteration  3 RMS(Cart)=  0.00005034 RMS(Int)=  0.00142072
 Iteration  4 RMS(Cart)=  0.00000017 RMS(Int)=  0.00142072
 Variable       Old X    -DE/DX   Delta X   Delta X   Delta X     New X
                                 (Linear)    (Quad)   (Total)
    R1        2.28090   0.00984   0.00239   0.02709   0.02946   2.31037
    R2        2.43661   0.00679   0.00975  -0.00308   0.00652   2.44313
    R3        2.94152  -0.00245  -0.00679  -0.01442  -0.02121   2.92031
    R4        1.96769  -0.00011  -0.05970   0.14871   0.08924   2.05693
    R5        2.79642   0.00115   0.07968  -0.30078  -0.22107   2.57535
    R6        2.55119   0.00198  -0.00014   0.00651   0.00637   2.55756
    R7        2.52379   0.00135   0.00061   0.00536   0.00596   2.52975
    R8        2.51520   0.00022  -0.00161  -0.00031  -0.00191   2.51328
    R9        1.86683   0.00100   0.00023   0.00157   0.00180   1.86863
   R10        1.81342   0.00113   0.00081   0.00257   0.00337   1.81679
   R11        3.10169   0.00096   0.00977   0.00241   0.01260   3.11428
   R12        3.20247   0.00076   0.01054   0.02631   0.03682   3.23929
   R13        1.85212   0.00167  -0.00360   0.01005   0.00657   1.85869
   R14        1.84925   0.00138  -0.00368   0.01072   0.00748   1.85672
   R15        3.30742   0.00265   0.03416  -0.03260   0.00161   3.30903
   R16        3.40243   0.00282   0.03823  -0.04885  -0.01046   3.39196
   R17        1.81356   0.00154   0.00090   0.00432   0.00522   1.81878
   R18        1.85055   0.00170   0.00077   0.00877   0.00884   1.85939
   R19        3.34718   0.00058   0.00657  -0.03686  -0.03065   3.31653
   R20        1.81301   0.00120   0.00090   0.00309   0.00399   1.81700
   R21        1.88300   0.00214   0.00104   0.00584   0.00646   1.88946
   R22        3.59775   0.00124   0.01693   0.04480   0.06141   3.65916
   R23        3.10898   0.00100   0.00416  -0.00687  -0.00312   3.10586
   R24        1.83577   0.00168   0.00093   0.00360   0.00445   1.84022
   R25        1.82374   0.00156   0.00172   0.00448   0.00620   1.82995
   R26        1.84287   0.00138   0.00154  -0.00161   0.00024   1.84311
   R27        1.82655   0.00127   0.00093   0.01070   0.01162   1.83818
   R28        3.38895   0.00101   0.00368   0.07993   0.08401   3.47296
   R29        1.87998   0.00160   0.00007   0.00484   0.00535   1.88533
   R30        1.81282   0.00155   0.00109   0.00391   0.00501   1.81783
    A1        2.24576   0.00053  -0.00175   0.00320   0.00144   2.24720
    A2        2.10238  -0.00071   0.00301  -0.01803  -0.01505   2.08733
    A3        1.93389   0.00023  -0.00104   0.01515   0.01408   1.94797
    A4        1.99230   0.00090  -0.00522   0.03202   0.02693   2.01923
    A5        1.90286  -0.00083  -0.00035  -0.00521  -0.00558   1.89728
    A6        1.96282  -0.00200  -0.00394  -0.00721  -0.01123   1.95159
    A7        1.95036  -0.00269  -0.00575  -0.00311  -0.00893   1.94143
    A8        1.87744   0.00185   0.00356   0.00610   0.00962   1.88706
    A9        1.87680   0.00204   0.00432   0.00746   0.01176   1.88856
   A10        1.89026   0.00199   0.00297   0.00303   0.00589   1.89614
   A11        1.84792  -0.00017   0.00022   0.00394   0.00227   1.85019
   A12        1.86765   0.00105   0.00856   0.04174   0.04976   1.91741
   A13        2.04935  -0.00010   0.00311   0.02034   0.02214   2.07149
   A14        1.99439   0.00330   0.01689   0.05207   0.06739   2.06178
   A15        1.71931   0.00089   0.00544   0.05877   0.06085   1.78016
   A16        1.85410  -0.00090  -0.00118   0.01346   0.00844   1.86254
   A17        2.68776   0.00094   0.00447   0.05380   0.05571   2.74347
   A18        1.91485  -0.00025   0.00550   0.00842   0.01232   1.92717
   A19        1.69483   0.00034  -0.00621   0.00276  -0.00594   1.68889
   A20        1.86150   0.00022   0.00198   0.00420   0.00702   1.86852
   A21        2.13446  -0.00062  -0.00595  -0.03404  -0.04229   2.09217
   A22        2.10556  -0.00053  -0.00319  -0.04864  -0.05666   2.04891
   A23        1.30217   0.00100   0.00782   0.05422   0.06410   1.36627
   A24        1.86589   0.00038   0.00287   0.00887   0.00951   1.87540
   A25        2.25484  -0.00074  -0.00663   0.01278   0.00604   2.26088
   A26        1.74003   0.00071   0.00724   0.03142   0.03911   1.77914
   A27        1.91191  -0.00008   0.00163   0.01713   0.01796   1.92986
   A28        1.89725   0.00160   0.01258   0.04616   0.05814   1.95539
   A29        1.82191  -0.00082  -0.00586  -0.01630  -0.02257   1.79934
   A30        2.73295  -0.00008  -0.00806  -0.05162  -0.05986   2.67309
   A31        1.86527   0.00186   0.01756   0.08929   0.10487   1.97014
   A32        1.82789  -0.00025  -0.00206  -0.01735  -0.01984   1.80804
   A33        1.82825  -0.00082  -0.00087  -0.00882  -0.00902   1.81922
   A34        1.65047  -0.00044  -0.01520  -0.08726  -0.10082   1.54966
   A35        1.93256   0.00113   0.00542   0.04958   0.05381   1.98637
   A36        2.00601  -0.00047   0.00057   0.01698   0.01599   2.02201
   A37        1.77013   0.00005   0.01078   0.01406   0.02701   1.79714
   A38        2.21849   0.00017  -0.00021   0.00487   0.00265   2.22114
   A39        1.86462  -0.00017   0.00033   0.00720   0.00494   1.86956
   A40        2.93839  -0.00016  -0.00829  -0.01431  -0.02477   2.91362
   A41        3.01778  -0.00028  -0.00014   0.00059   0.00010   3.01787
   A42        3.20743   0.00112  -0.01322  -0.04758  -0.05977   3.14766
   A43        3.28442   0.00214   0.01646   0.03120   0.04499   3.32941
   A44        3.10007   0.00122   0.00921   0.03262   0.04287   3.14294
   A45        2.98162   0.00046   0.00479  -0.02083  -0.01226   2.96936
   A46        3.11402  -0.00066  -0.01504  -0.07118  -0.08547   3.02855
   A47        3.09698  -0.00502  -0.01556  -0.10233  -0.11737   2.97961
   A48        3.19444  -0.00008   0.00054  -0.01788  -0.01683   3.17760
   A49        3.04515  -0.00085  -0.00642  -0.01512  -0.01974   3.02541
   A50        3.35895   0.00226   0.02048   0.09475   0.11716   3.47611
   A51        3.19230   0.00047   0.00138   0.01031   0.01466   3.20696
   A52        3.31897   0.00195   0.01408   0.05991   0.07582   3.39479
   A53        3.04184   0.00033  -0.00227  -0.00079  -0.00273   3.03911
    D1        0.06757   0.00122   0.00595   0.03019   0.03615   0.10373
    D2       -3.02191   0.00024   0.00107   0.02340   0.02443  -2.99749
    D3       -1.84357  -0.00036  -0.00103   0.02101   0.02000  -1.82357
    D4        2.35894  -0.00087  -0.00278   0.02138   0.01865   2.37758
    D5        0.22860  -0.00002   0.00057   0.02498   0.02553   0.25413
    D6        1.25084   0.00056   0.00321   0.02778   0.03097   1.28181
    D7       -0.82984   0.00006   0.00146   0.02815   0.02962  -0.80022
    D8       -2.96018   0.00091   0.00480   0.03175   0.03650  -2.92367
    D9        0.21910   0.00055  -0.01232  -0.06773  -0.08532   0.13378
   D10        2.14225   0.00124  -0.00605  -0.00337  -0.00442   2.13783
   D11        1.44311   0.00039   0.00313   0.01067   0.01353   1.45664
   D12       -2.87981   0.00004   0.00287   0.02065   0.02416  -2.85565
   D13       -0.72091   0.00001  -0.00495  -0.04171  -0.04809  -0.76900
   D14        1.23936  -0.00034  -0.00521  -0.03173  -0.03746   1.20190
   D15       -0.69107   0.00011   0.00473   0.04759   0.05207  -0.63900
   D16        1.01777  -0.00012  -0.00854  -0.04021  -0.04865   0.96912
   D17       -2.91900   0.00023   0.00112  -0.00530  -0.00413  -2.92313
   D18       -2.73800  -0.00042  -0.00240   0.00282  -0.00019  -2.73819
   D19       -1.02916  -0.00066  -0.01567  -0.08498  -0.10091  -1.13007
   D20        1.31726  -0.00030  -0.00600  -0.05008  -0.05639   1.26086
   D21        0.34648   0.00148  -0.00312   0.06167   0.05950   0.40598
   D22        2.15718   0.00153   0.00253   0.04810   0.04826   2.20544
   D23       -2.02553   0.00165   0.01111   0.12093   0.13138  -1.89415
   D24       -1.50182  -0.00003  -0.01143  -0.02576  -0.03519  -1.53701
   D25        0.30888   0.00002  -0.00579  -0.03933  -0.04643   0.26244
   D26        2.40936   0.00015   0.00280   0.03350   0.03669   2.44605
   D27       -0.30391  -0.00189   0.00097   0.01627   0.01630  -0.28760
   D28        1.76348   0.00179   0.02115   0.10177   0.12269   1.88617
   D29        1.27829   0.00015   0.01601   0.06357   0.07830   1.35659
   D30       -0.65168  -0.00016   0.01498   0.05552   0.06987  -0.58181
   D31        2.31956   0.00035   0.00684  -0.04533  -0.03868   2.28088
   D32       -0.21066   0.00048   0.00824   0.06002   0.06497  -0.14569
   D33       -1.78929  -0.00062  -0.00193  -0.01266  -0.01427  -1.80356
   D34        0.32066  -0.00012  -0.00045  -0.06523  -0.06536   0.25529
   D35       -2.20956   0.00001   0.00096   0.04011   0.03829  -2.17127
   D36        2.49500  -0.00108  -0.00922  -0.03257  -0.04095   2.45405
   D37       -0.49610  -0.00072  -0.01892  -0.13815  -0.15802  -0.65412
   D38        1.42663  -0.00092  -0.01321  -0.11807  -0.13092   1.29571
   D39       -3.02875  -0.00015  -0.01255  -0.03914  -0.05310  -3.08185
   D40       -1.10602  -0.00035  -0.00684  -0.01906  -0.02600  -1.13202
   D41        0.86017   0.00032  -0.00887  -0.07310  -0.08433   0.77585
   D42        2.78291   0.00013  -0.00316  -0.05302  -0.05723   2.72568
   D43        0.35722  -0.00009   0.00581   0.02262   0.02803   0.38525
   D44        2.44075  -0.00022   0.00328   0.02260   0.02551   2.46626
   D45       -1.72478   0.00057   0.01065   0.07777   0.08760  -1.63718
   D46        1.50383   0.00041   0.00669   0.00736   0.01246   1.51630
   D47       -0.52520  -0.00098  -0.00557  -0.04543  -0.05145  -0.57665
   D48        0.87033   0.00079   0.00756   0.05361   0.05987   0.93020
   D49       -1.07088  -0.00021   0.00447   0.02302   0.02668  -1.04420
   D50        3.04594   0.00005  -0.00590  -0.01684  -0.02345   3.02249
   D51       -1.01134   0.00075   0.00468   0.05636   0.06043  -0.95091
   D52       -2.95255  -0.00025   0.00158   0.02576   0.02724  -2.92531
   D53        1.16427   0.00000  -0.00878  -0.01409  -0.02289   1.14138
         Item               Value     Threshold  Converged?
 Maximum Force            0.009841     0.000015     NO 
 RMS     Force            0.001559     0.000010     NO 
 Maximum Displacement     0.437808     0.000060     NO 
 RMS     Displacement     0.125914     0.000040     NO 
 Predicted change in Energy=-2.618038D-03
 GradGradGradGradGradGradGradGradGradGradGradGradGradGradGradGradGradGrad

                          Input orientation:                          
 ---------------------------------------------------------------------
 Center     Atomic      Atomic             Coordinates (Angstroms)
 Number     Number       Type             X           Y           Z
 ---------------------------------------------------------------------
      1          6           0       -0.546783    1.268094   -1.147803
      2          8           0        0.598024    1.630934   -1.376928
      3          8           0       -1.031447    0.069530   -1.149002
      4          1           0       -0.307845   -0.731974   -1.286053
      5          6           0       -1.612219    2.312448   -0.744928
      6          9           0       -1.839956    2.209288    0.585181
      7          9           0       -2.771940    2.111567   -1.382717
      8          9           0       -1.195226    3.549244   -1.000426
      9          8           0        3.609584   -3.405781    1.179514
     10          1           0        2.877243   -3.261579    1.828110
     11          1           0        4.426219   -3.253950    1.663618
     12          8           0        0.336279   -1.932946   -1.279391
     13          1           0        1.318523   -1.932096   -1.228273
     14          1           0        0.010183   -2.334938   -0.444262
     15          8           0       -0.757698   -2.387322    1.177300
     16          1           0       -1.716126   -2.353100    1.096237
     17          1           0       -0.461232   -1.497505    1.474761
     18          8           0        0.634082   -0.259009    2.063454
     19          1           0        0.283791    0.517326    2.509672
     20          1           0        1.354049    0.051163    1.442840
     21          8           0        1.565666   -2.825804    2.842112
     22          1           0        1.415735   -1.864042    2.813334
     23          1           0        0.725474   -3.188401    2.525359
     24          8           0        2.537683    0.464303    0.380019
     25          1           0        2.875121   -0.297632   -0.126797
     26          1           0        2.072403    1.004542   -0.281679
     27          8           0        3.045542   -1.937326   -0.939144
     28          1           0        3.326412   -2.531105   -0.188216
     29          1           0        3.596878   -2.157882   -1.695940
 ---------------------------------------------------------------------
                    Distance matrix (angstroms):
                    1          2          3          4          5
     1  C    0.000000
     2  O    1.222593   0.000000
     3  O    1.292848   2.268283   0.000000
     4  H    2.019029   2.532231   1.088482   0.000000
     5  C    1.545359   2.397719   2.351861   3.355997   0.000000
     6  F    2.358257   3.182469   2.870478   3.807874   1.353402
     7  F    2.391224   3.404070   2.693298   3.763886   1.338686
     8  F    2.376098   2.652812   3.486733   4.381536   1.329973
     9  O    6.673598   6.401046   6.248115   5.345513   7.979276
    10  H    6.410769   6.277244   5.936105   5.122665   7.605628
    11  H    7.285858   6.911012   6.981580   6.121460   8.558540
    12  O    3.323217   3.574810   2.428494   1.362818   4.701666
    13  H    3.705004   3.638186   3.087903   2.022054   5.180639
    14  H    3.713088   4.116256   2.713507   1.838273   4.931611
    15  O    4.337356   4.950601   3.394517   3.001775   5.149078
    16  H    4.417706   5.229183   3.373280   3.207274   5.016774
    17  H    3.812309   4.363632   3.108839   2.869087   4.557141
    18  O    3.746820   3.925483   3.633428   3.511427   4.421003
    19  H    3.825000   4.055184   3.913600   4.039593   4.172498
    20  H    3.435916   3.319389   3.522580   3.289689   4.324174
    21  O    6.094413   6.212821   5.572876   4.993587   7.026197
    22  H    5.417782   5.517410   5.042570   4.588821   6.266802
    23  H    5.913637   6.202425   5.215536   4.650660   6.813143
    24  O    3.534721   2.865339   3.902875   3.507692   4.680046
    25  H    3.899151   3.235331   4.054748   3.415230   5.227889
    26  H    2.771240   1.940549   3.355649   3.112850   3.937215
    27  O    4.819031   4.349078   4.548994   3.580282   6.308172
    28  H    5.509661   5.116611   5.165012   4.201183   6.939741
    29  H    5.404414   4.842522   5.165452   4.177089   6.929860
                    6          7          8          9         10
     6  F    0.000000
     7  F    2.179625   0.000000
     8  F    2.173777   2.167738   0.000000
     9  O    7.847275   8.816462   8.729875   0.000000
    10  H    7.329886   8.431689   8.424544   0.988835   0.000000
    11  H    8.383015   9.480634   9.218526   0.961406   1.557704
    12  O    5.036936   5.101939   5.698924   4.350860   4.228277
    13  H    5.515040   5.753863   6.034562   3.635677   3.679485
    14  H    5.013258   5.328444   6.032075   4.091337   3.773906
    15  O    4.759277   5.554355   6.338513   4.484464   3.794822
    16  H    4.592592   5.214711   6.285300   5.429388   4.739199
    17  H    4.053708   5.150724   5.668772   4.505578   3.792391
    18  O    3.794555   5.394137   5.218862   4.420083   3.755341
    19  H    3.328168   5.199018   4.868347   5.312343   4.633643
    20  H    3.949019   5.408588   4.970405   4.136090   3.666444
    21  O    6.484146   7.812915   7.939072   2.697815   1.714157
    22  H    5.670644   7.137852   7.117974   3.139953   2.249396
    23  H    6.283372   7.456180   7.843221   3.190086   2.263101
    24  O    4.717074   5.832050   5.035584   4.094596   4.011791
    25  H    5.387348   6.266648   5.668281   3.450576   3.550584
    26  H    4.184425   5.089740   4.203512   4.893768   4.826880
    27  O    6.586810   7.101646   6.934719   2.638791   3.072404
    28  H    7.054135   7.757005   7.620731   1.648008   2.191099
    29  H    7.337224   7.673861   7.484604   3.134589   3.762306
                   11         12         13         14         15
    11  H    0.000000
    12  O    5.209027   0.000000
    13  H    4.446134   0.983574   0.000000
    14  H    4.978867   0.982536   1.577564   0.000000
    15  O    5.278309   2.727374   3.210094   1.794951   0.000000
    16  H    6.233927   3.167412   3.845735   2.313786   0.962458
    17  H    5.196917   2.900170   3.265393   2.146200   0.983946
    18  O    4.848695   3.750382   3.755416   3.314720   2.692961
    19  H    5.665513   4.512603   4.587218   4.115337   3.361086
    20  H    4.517825   3.518961   3.327074   3.325749   3.236696
    21  O    3.123287   4.392650   4.174665   3.668887   2.891693
    22  H    3.509516   4.233246   4.043349   3.579001   2.770242
    23  H    3.800317   4.025390   4.002470   3.171544   2.158423
    24  O    4.363439   3.653303   3.132999   3.860498   4.430233
    25  H    3.788312   3.232406   2.511517   3.529769   4.389174
    26  H    5.240170   3.555052   3.176196   3.928271   4.652187
    27  O    3.227095   2.730548   1.751062   3.101033   4.375668
    28  H    2.271865   3.238727   2.339263   3.331879   4.308743
    29  H    3.629849   3.294786   2.336791   3.802950   5.222115
                   16         17         18         19         20
    16  H    0.000000
    17  H    1.565274   0.000000
    18  O    3.293054   1.755034   0.000000
    19  H    3.773170   2.384459   0.961514   0.000000
    20  H    3.914919   2.386344   0.999860   1.581420   0.000000
    21  O    3.747224   2.782507   2.839471   3.595864   3.206195
    22  H    3.605018   2.334337   1.936345   2.654133   2.355859
    23  H    2.949835   2.317575   2.966993   3.731989   3.473000
    24  O    5.152244   3.747085   2.642126   3.101332   1.643552
    25  H    5.176901   3.890493   3.133839   3.785514   2.213386
    26  H    5.246462   3.970470   3.027372   3.350844   2.097363
    27  O    5.195105   4.279935   4.200891   5.054396   3.533990
    28  H    5.206601   4.263809   4.181038   5.082231   3.635748
    29  H    6.005195   5.192081   5.149458   5.985019   4.445459
                   21         22         23         24         25
    21  O    0.000000
    22  H    0.973803   0.000000
    23  H    0.968366   1.520959   0.000000
    24  O    4.222739   3.549786   4.607476   0.000000
    25  H    4.113484   3.637007   4.473417   0.975332   0.000000
    26  H    4.968542   4.270726   5.222495   0.972722   1.537531
    27  O    4.156600   4.091789   4.353239   2.786743   1.837811
    28  H    3.517096   3.620078   3.815811   3.149199   2.279438
    29  H    5.016558   5.017697   5.208291   3.508184   2.538439
                   26         27         28         29
    26  H    0.000000
    27  O    3.167625   0.000000
    28  H    3.752609   0.997675   0.000000
    29  H    3.784849   0.961954   1.576604   0.000000
 Stoichiometry    C2H15F3O9
 Framework group  C1[X(C2H15F3O9)]
 Deg. of freedom    81
 Full point group                 C1      NOp   1
 Largest Abelian subgroup         C1      NOp   1
 Largest concise Abelian subgroup C1      NOp   1
                         Standard orientation:                         
 ---------------------------------------------------------------------
 Center     Atomic      Atomic             Coordinates (Angstroms)
 Number     Number       Type             X           Y           Z
 ---------------------------------------------------------------------
      1          6           0       -1.915903   -0.614869    0.291347
      2          8           0       -1.567164   -1.627573   -0.298183
      3          8           0       -1.317284    0.008637    1.252779
      4          1           0       -0.329381   -0.365640    1.514994
      5          6           0       -3.209589    0.112102   -0.139962
      6          9           0       -2.871911    1.225865   -0.830759
      7          9           0       -3.946682    0.483374    0.914044
      8          9           0       -3.953919   -0.656901   -0.929541
      9          8           0        4.741799   -0.553973   -0.164939
     10          1           0        4.389487    0.352310   -0.344718
     11          1           0        5.263595   -0.793390   -0.936114
     12          8           0        0.950332   -0.485089    1.968138
     13          1           0        1.554056   -1.101158    1.495492
     14          1           0        1.302839    0.420890    1.825598
     15          8           0        1.366034    2.085508    1.157092
     16          1           0        0.741607    2.655827    1.616606
     17          1           0        0.972296    1.873482    0.280641
     18          8           0        0.885910    1.248319   -1.356995
     19          1           0        0.233008    1.598907   -1.969627
     20          1           0        0.901906    0.255193   -1.471735
     21          8           0        3.582625    1.826647   -0.681822
     22          1           0        2.770231    1.662978   -1.193214
     23          1           0        3.253179    2.252767    0.122927
     24          8           0        0.987330   -1.383016   -1.572905
     25          1           0        1.603718   -1.771381   -0.924436
     26          1           0        0.109459   -1.676611   -1.274022
     27          8           0        2.680112   -2.042355    0.540315
     28          1           0        3.513809   -1.550028    0.299651
     29          1           0        2.948196   -2.885421    0.918107
 ---------------------------------------------------------------------
 Rotational constants (GHZ):           0.7858483           0.2421650           0.2288241
 Standard basis: 6-31++G(d,p) (6D, 7F)
 There are   356 symmetry adapted cartesian basis functions of A   symmetry.
 There are   356 symmetry adapted basis functions of A   symmetry.
   356 basis functions,   568 primitive gaussians,   356 cartesian basis functions
    63 alpha electrons       63 beta electrons
       nuclear repulsion energy      1143.5753182576 Hartrees.
 NAtoms=   29 NActive=   29 NUniq=   29 SFac= 1.00D+00 NAtFMM=   60 NAOKFM=F Big=F
 Integral buffers will be    131072 words long.
 Raffenetti 2 integral format.
 Two-electron integral symmetry is turned on.
 Nuclear repulsion after empirical dispersion term =     1143.5583951013 Hartrees.
 One-electron integrals computed using PRISM.
 NBasis=   356 RedAO= T EigKep=  4.24D-05  NBF=   356
 NBsUse=   356 1.00D-06 EigRej= -1.00D+00 NBFU=   356
 Initial guess from the checkpoint file:  "/local_scratch/slurm.6305295/Gau-1789756.chk"
 B after Tr=    -0.000000    0.000000    0.000000
         Rot=    0.998987   -0.044594    0.001902    0.005719 Ang=  -5.16 deg.
 ExpMin= 3.60D-02 ExpMax= 7.00D+03 ExpMxC= 1.05D+03 IAcc=3 IRadAn=         5 AccDes= 0.00D+00
 Harris functional with IExCor= 4639 and IRadAn=       5 diagonalized for initial guess.
 HarFok:  IExCor= 4639 AccDes= 0.00D+00 IRadAn=         5 IDoV= 1 UseB2=F ITyADJ=14
 ICtDFT=  3500011 ScaDFX=  1.000000  1.000000  1.000000  1.000000
 FoFCou: FMM=F IPFlag=           0 FMFlag=      100000 FMFlg1=           0
         NFxFlg=           0 DoJE=T BraDBF=F KetDBF=T FulRan=T
         wScrn=  0.000000 ICntrl=       500 IOpCl=  0 I1Cent=   200000004 NGrid=           0
         NMat0=    1 NMatS0=      1 NMatT0=    0 NMatD0=    1 NMtDS0=    0 NMtDT0=    0
 Petite list used in FoFCou.
 Requested convergence on RMS density matrix=1.00D-10 within 128 cycles.
 Requested convergence on MAX density matrix=1.00D-08.
 Requested convergence on             energy=1.00D-08.
 No special actions if energy rises.
 SCF Done:  E(RwB97XD) =  -1061.67442127     A.U. after   16 cycles
            NFock= 16  Conv=0.89D-10     -V/T= 2.0084
 Calling FoFJK, ICntrl=      2127 FMM=F ISym2X=0 I1Cent= 0 IOpClX= 0 NMat=1 NMatS=1 NMatT=0.
 ***** Axes restored to original set *****
 -------------------------------------------------------------------
 Center     Atomic                   Forces (Hartrees/Bohr)
 Number     Number              X              Y              Z
 -------------------------------------------------------------------
      1        6           0.008104036   -0.002704068   -0.002473638
      2        8          -0.006563513   -0.004415586    0.003337030
      3        8           0.006245166    0.000488349   -0.000738625
      4        1          -0.007879830    0.007713308    0.000437764
      5        6          -0.000267493   -0.001056100   -0.000560283
      6        9          -0.000725852    0.001187697   -0.001718199
      7        9           0.000253710    0.001230444    0.001578670
      8        9          -0.001563775    0.000637927    0.000892755
      9        8           0.000101873    0.000969823    0.001974601
     10        1           0.000476991   -0.000092849   -0.000982182
     11        1          -0.000497874   -0.000756233   -0.000799806
     12        8           0.004512615   -0.003460088    0.002382121
     13        1          -0.001777130   -0.000378911   -0.000625500
     14        1           0.000215664    0.000019062   -0.001871384
     15        8          -0.001528765    0.001099845    0.000379816
     16        1           0.001295335   -0.000369659    0.000339097
     17        1          -0.000561003   -0.001179530   -0.000474651
     18        8           0.001220319    0.001680377   -0.000443667
     19        1           0.001162388   -0.000720262   -0.000125359
     20        1          -0.001065834   -0.000963306    0.001422970
     21        8          -0.001547523    0.001195638   -0.000978457
     22        1          -0.000041337   -0.001468882    0.000949267
     23        1           0.001525465    0.000100750   -0.000015277
     24        8          -0.002884565    0.000873605   -0.003823431
     25        1           0.000083085    0.000324446    0.001525077
     26        1           0.001038298    0.000280404    0.000278678
     27        8           0.002954731   -0.002340854    0.000598363
     28        1          -0.001431664    0.001113284   -0.001193153
     29        1          -0.000853519    0.000991368    0.000727404
 -------------------------------------------------------------------
 Cartesian Forces:  Max     0.008104036 RMS     0.002295344

 GradGradGradGradGradGradGradGradGradGradGradGradGradGradGradGradGradGrad
 Berny optimization.
 Using GEDIIS/GDIIS optimizer.
 FormGI is forming the generalized inverse of G from B-inverse, IUseBI=4.
 Internal  Forces:  Max     0.008068633 RMS     0.001799579
 Search for a local minimum.
 Step number   3 out of a maximum of  174
 All quantities printed in internal units (Hartrees-Bohrs-Radians)
 Mixed Optimization -- RFO/linear search
 Update second derivatives using D2CorX and points    2    3
 DE= -8.27D-04 DEPred=-2.62D-03 R= 3.16D-01
 Trust test= 3.16D-01 RLast= 6.03D-01 DXMaxT set to 5.05D-01
 ITU=  0  1  0
 Use linear search instead of GDIIS.
     Eigenvalues ---    0.00003   0.00035   0.00066   0.00073   0.00110
     Eigenvalues ---    0.00175   0.00219   0.00268   0.00360   0.00431
     Eigenvalues ---    0.00554   0.00648   0.00739   0.00768   0.00876
     Eigenvalues ---    0.00904   0.01074   0.01179   0.01211   0.01259
     Eigenvalues ---    0.01389   0.01463   0.01623   0.01702   0.01735
     Eigenvalues ---    0.01845   0.01915   0.02101   0.02158   0.02290
     Eigenvalues ---    0.02417   0.02485   0.02596   0.02823   0.02945
     Eigenvalues ---    0.03102   0.03278   0.03515   0.03819   0.04649
     Eigenvalues ---    0.04852   0.05027   0.05415   0.05833   0.06164
     Eigenvalues ---    0.06441   0.06763   0.07880   0.08046   0.08734
     Eigenvalues ---    0.09080   0.09628   0.11366   0.13850   0.19813
     Eigenvalues ---    0.20933   0.22253   0.23659   0.27867   0.30087
     Eigenvalues ---    0.36076   0.37958   0.38951   0.41703   0.42880
     Eigenvalues ---    0.44531   0.46136   0.46920   0.48706   0.49971
     Eigenvalues ---    0.51919   0.53875   0.55266   0.55406   0.57228
     Eigenvalues ---    0.57355   0.57366   0.57505   0.61436   0.92655
     Eigenvalues ---    1.11582
 RFO step:  Lambda=-2.92625521D-03 EMin= 2.83461676D-05
 Quartic linear search produced a step of -0.36056.
 Iteration  1 RMS(Cart)=  0.05035339 RMS(Int)=  0.01167926
 Iteration  2 RMS(Cart)=  0.02706443 RMS(Int)=  0.00056565
 Iteration  3 RMS(Cart)=  0.00008792 RMS(Int)=  0.00056409
 Iteration  4 RMS(Cart)=  0.00000015 RMS(Int)=  0.00056409
 Variable       Old X    -DE/DX   Delta X   Delta X   Delta X     New X
                                 (Linear)    (Quad)   (Total)
    R1        2.31037  -0.00807  -0.01062  -0.00452  -0.01513   2.29523
    R2        2.44313  -0.00505  -0.00235   0.01744   0.01515   2.45828
    R3        2.92031   0.00299   0.00765  -0.00408   0.00357   2.92388
    R4        2.05693  -0.00684  -0.03218  -0.11624  -0.14852   1.90841
    R5        2.57535   0.00386   0.07971   0.25771   0.33739   2.91274
    R6        2.55756  -0.00166  -0.00230  -0.00584  -0.00813   2.54943
    R7        2.52975  -0.00116  -0.00215   0.00040  -0.00175   2.52800
    R8        2.51328  -0.00007   0.00069  -0.00143  -0.00073   2.51255
    R9        1.86863  -0.00089  -0.00065  -0.00199  -0.00258   1.86605
   R10        1.81679  -0.00095  -0.00122  -0.00055  -0.00176   1.81503
   R11        3.11428   0.00014  -0.00454   0.03436   0.02970   3.14398
   R12        3.23929   0.00013  -0.01327   0.01816   0.00495   3.24424
   R13        1.85869  -0.00202  -0.00237  -0.01243  -0.01493   1.84376
   R14        1.85672  -0.00151  -0.00270  -0.01381  -0.01668   1.84004
   R15        3.30903  -0.00032  -0.00058   0.12041   0.11972   3.42875
   R16        3.39196   0.00018   0.00377   0.14014   0.14387   3.53584
   R17        1.81878  -0.00133  -0.00188  -0.00089  -0.00277   1.81601
   R18        1.85939  -0.00085  -0.00319  -0.00268  -0.00556   1.85383
   R19        3.31653   0.00055   0.01105   0.06292   0.07422   3.39076
   R20        1.81700  -0.00106  -0.00144   0.00013  -0.00131   1.81569
   R21        1.88946  -0.00179  -0.00233  -0.00220  -0.00445   1.88502
   R22        3.65916   0.00019  -0.02214   0.05734   0.03525   3.69442
   R23        3.10586   0.00013   0.00112   0.01380   0.01501   3.12087
   R24        1.84022  -0.00113  -0.00160  -0.00113  -0.00284   1.83738
   R25        1.82995  -0.00136  -0.00224   0.00202  -0.00022   1.82972
   R26        1.84311  -0.00086  -0.00009   0.00165   0.00151   1.84462
   R27        1.83818  -0.00053  -0.00419  -0.00068  -0.00487   1.83330
   R28        3.47296   0.00014  -0.03029   0.00608  -0.02430   3.44866
   R29        1.88533  -0.00184  -0.00193  -0.00577  -0.00782   1.87751
   R30        1.81783  -0.00129  -0.00181  -0.00026  -0.00206   1.81577
    A1        2.24720  -0.00251  -0.00052  -0.00713  -0.00765   2.23955
    A2        2.08733   0.00188   0.00543   0.01281   0.01825   2.10558
    A3        1.94797   0.00060  -0.00508  -0.00538  -0.01045   1.93752
    A4        2.01923  -0.00649  -0.00971  -0.03150  -0.04128   1.97795
    A5        1.89728   0.00154   0.00201   0.00119   0.00321   1.90049
    A6        1.95159   0.00193   0.00405  -0.00513  -0.00106   1.95053
    A7        1.94143   0.00258   0.00322  -0.00725  -0.00401   1.93742
    A8        1.88706  -0.00210  -0.00347   0.00437   0.00091   1.88797
    A9        1.88856  -0.00215  -0.00424   0.00574   0.00151   1.89006
   A10        1.89614  -0.00205  -0.00212   0.00176  -0.00034   1.89580
   A11        1.85019   0.00028  -0.00082   0.00680   0.00683   1.85702
   A12        1.91741  -0.00035  -0.01794   0.00273  -0.01527   1.90214
   A13        2.07149   0.00040  -0.00798   0.03218   0.02463   2.09612
   A14        2.06178  -0.00355  -0.02430   0.05716   0.03339   2.09517
   A15        1.78016   0.00070  -0.02194   0.01149  -0.00886   1.77130
   A16        1.86254   0.00066  -0.00304  -0.00409  -0.00605   1.85649
   A17        2.74347   0.00011  -0.02009  -0.02017  -0.03902   2.70445
   A18        1.92717   0.00131  -0.00444   0.04746   0.04322   1.97039
   A19        1.68889  -0.00148   0.00214  -0.01550  -0.01222   1.67667
   A20        1.86852  -0.00049  -0.00253   0.01274   0.00981   1.87833
   A21        2.09217   0.00012   0.01525   0.01518   0.03092   2.12309
   A22        2.04891   0.00001   0.02043  -0.02469  -0.00291   2.04600
   A23        1.36627  -0.00009  -0.02311   0.02187  -0.00132   1.36495
   A24        1.87540  -0.00012  -0.00343   0.00221  -0.00078   1.87461
   A25        2.26088   0.00007  -0.00218  -0.05262  -0.05403   2.20685
   A26        1.77914   0.00003  -0.01410   0.03570   0.02088   1.80002
   A27        1.92986   0.00034  -0.00647   0.01857   0.01163   1.94149
   A28        1.95539  -0.00072  -0.02096   0.02080   0.00026   1.95565
   A29        1.79934   0.00038   0.00814  -0.01202  -0.00364   1.79570
   A30        2.67309  -0.00055   0.02158  -0.03256  -0.01108   2.66201
   A31        1.97014  -0.00109  -0.03781   0.02821  -0.00935   1.96079
   A32        1.80804   0.00065   0.00716   0.03824   0.04545   1.85349
   A33        1.81922   0.00126   0.00325   0.00764   0.01032   1.82954
   A34        1.54966  -0.00074   0.03635  -0.07234  -0.03667   1.51298
   A35        1.98637  -0.00058  -0.01940   0.01208  -0.00646   1.97991
   A36        2.02201   0.00048  -0.00577   0.00080  -0.00506   2.01695
   A37        1.79714   0.00098  -0.00974   0.06744   0.05686   1.85400
   A38        2.22114  -0.00047  -0.00096  -0.01547  -0.01695   2.20419
   A39        1.86956   0.00017  -0.00178   0.00663   0.00575   1.87531
   A40        2.91362   0.00421   0.00893   0.00207   0.01176   2.92539
   A41        3.01787   0.00010  -0.00003  -0.00237  -0.00265   3.01522
   A42        3.14766  -0.00376   0.02155  -0.01652   0.00467   3.15233
   A43        3.32941  -0.00219  -0.01622   0.05946   0.04388   3.37329
   A44        3.14294  -0.00074  -0.01546   0.02253   0.00733   3.15027
   A45        2.96936   0.00103   0.00442   0.01281   0.01508   2.98444
   A46        3.02855  -0.00052   0.03082  -0.04089  -0.01033   3.01822
   A47        2.97961   0.00653   0.04232  -0.00737   0.03483   3.01444
   A48        3.17760  -0.00005   0.00607  -0.01673  -0.01079   3.16681
   A49        3.02541   0.00121   0.00712  -0.01150  -0.00529   3.02012
   A50        3.47611  -0.00126  -0.04224   0.07907   0.03566   3.51177
   A51        3.20696  -0.00011  -0.00529  -0.00222  -0.00798   3.19898
   A52        3.39479  -0.00000  -0.02734   0.02000  -0.00791   3.38688
   A53        3.03911  -0.00042   0.00098   0.00231   0.00297   3.04207
    D1        0.10373  -0.00271  -0.01304  -0.01330  -0.02637   0.07736
    D2       -2.99749  -0.00195  -0.00881  -0.02261  -0.03137  -3.02886
    D3       -1.82357   0.00033  -0.00721  -0.00460  -0.01183  -1.83540
    D4        2.37758   0.00076  -0.00672  -0.00765  -0.01439   2.36320
    D5        0.25413   0.00021  -0.00920  -0.00116  -0.01037   0.24376
    D6        1.28181  -0.00046  -0.01117   0.00328  -0.00787   1.27394
    D7       -0.80022  -0.00002  -0.01068   0.00023  -0.01044  -0.81065
    D8       -2.92367  -0.00058  -0.01316   0.00672  -0.00642  -2.93009
    D9        0.13378  -0.00313   0.03076  -0.00650   0.02609   0.15988
   D10        2.13783  -0.00299   0.00160   0.02716   0.02707   2.16490
   D11        1.45664  -0.00017  -0.00488   0.02772   0.02312   1.47975
   D12       -2.85565   0.00021  -0.00871   0.03317   0.02419  -2.83146
   D13       -0.76900  -0.00049   0.01734  -0.02379  -0.00567  -0.77467
   D14        1.20190  -0.00011   0.01351  -0.01834  -0.00460   1.19730
   D15       -0.63900   0.00030  -0.01878  -0.00701  -0.02540  -0.66439
   D16        0.96912  -0.00043   0.01754  -0.06387  -0.04721   0.92191
   D17       -2.92313  -0.00013   0.00149  -0.01722  -0.01498  -2.93812
   D18       -2.73819   0.00007   0.00007  -0.04092  -0.04034  -2.77853
   D19       -1.13007  -0.00066   0.03638  -0.09777  -0.06216  -1.19223
   D20        1.26086  -0.00036   0.02033  -0.05112  -0.02993   1.23093
   D21        0.40598  -0.00169  -0.02145  -0.02698  -0.04888   0.35709
   D22        2.20544  -0.00129  -0.01740   0.01497  -0.00169   2.20375
   D23       -1.89415  -0.00016  -0.04737   0.04277  -0.00438  -1.89853
   D24       -1.53701  -0.00133   0.01269  -0.05840  -0.04638  -1.58339
   D25        0.26244  -0.00092   0.01674  -0.01645   0.00082   0.26326
   D26        2.44605   0.00021  -0.01323   0.01135  -0.00187   2.44417
   D27       -0.28760   0.00275  -0.00588  -0.01705  -0.02270  -0.31030
   D28        1.88617  -0.00064  -0.04424   0.05225   0.00809   1.89426
   D29        1.35659   0.00125  -0.02823   0.06759   0.03981   1.39640
   D30       -0.58181   0.00209  -0.02519   0.04762   0.02267  -0.55914
   D31        2.28088   0.00003   0.01395   0.09056   0.10528   2.38615
   D32       -0.14569   0.00067  -0.02343   0.06533   0.04288  -0.10281
   D33       -1.80356   0.00047   0.00514   0.02211   0.02710  -1.77645
   D34        0.25529  -0.00007   0.02357   0.02415   0.04805   0.30335
   D35       -2.17127   0.00057  -0.01381  -0.00107  -0.01435  -2.18561
   D36        2.45405   0.00038   0.01476  -0.04429  -0.03012   2.42393
   D37       -0.65412  -0.00153   0.05697  -0.13541  -0.07825  -0.73236
   D38        1.29571  -0.00032   0.04720  -0.09101  -0.04405   1.25166
   D39       -3.08185  -0.00115   0.01915  -0.14641  -0.12651   3.07483
   D40       -1.13202   0.00006   0.00937  -0.10201  -0.09232  -1.22434
   D41        0.77585  -0.00140   0.03041  -0.10150  -0.07014   0.70570
   D42        2.72568  -0.00019   0.02063  -0.05710  -0.03595   2.68973
   D43        0.38525   0.00028  -0.01011   0.03876   0.02898   0.41422
   D44        2.46626   0.00038  -0.00920   0.06508   0.05633   2.52260
   D45       -1.63718   0.00029  -0.03159   0.06582   0.03476  -1.60242
   D46        1.51630  -0.00006  -0.00449   0.03619   0.03238   1.54868
   D47       -0.57665   0.00040   0.01855   0.00961   0.02850  -0.54815
   D48        0.93020   0.00025  -0.02159   0.06088   0.03935   0.96955
   D49       -1.04420   0.00098  -0.00962   0.06295   0.05391  -0.99029
   D50        3.02249  -0.00007   0.00846  -0.01367  -0.00428   3.01820
   D51       -0.95091  -0.00061  -0.02179   0.00462  -0.01753  -0.96845
   D52       -2.92531   0.00013  -0.00982   0.00668  -0.00298  -2.92829
   D53        1.14138  -0.00092   0.00825  -0.06994  -0.06117   1.08021
         Item               Value     Threshold  Converged?
 Maximum Force            0.008069     0.000015     NO 
 RMS     Force            0.001800     0.000010     NO 
 Maximum Displacement     0.228600     0.000060     NO 
 RMS     Displacement     0.060790     0.000040     NO 
 Predicted change in Energy=-2.349507D-03
 GradGradGradGradGradGradGradGradGradGradGradGradGradGradGradGradGradGrad

                          Input orientation:                          
 ---------------------------------------------------------------------
 Center     Atomic      Atomic             Coordinates (Angstroms)
 Number     Number       Type             X           Y           Z
 ---------------------------------------------------------------------
      1          6           0       -0.587436    1.292831   -1.147232
      2          8           0        0.562114    1.610184   -1.377527
      3          8           0       -1.107636    0.100586   -1.133068
      4          1           0       -0.428814   -0.633629   -1.274499
      5          6           0       -1.639566    2.361742   -0.767188
      6          9           0       -1.889859    2.277239    0.555793
      7          9           0       -2.791486    2.178591   -1.422276
      8          9           0       -1.191767    3.585786   -1.029843
      9          8           0        3.645453   -3.454231    1.205540
     10          1           0        2.903050   -3.298912    1.837849
     11          1           0        4.456670   -3.354319    1.709971
     12          8           0        0.363255   -1.955891   -1.280408
     13          1           0        1.337099   -1.942227   -1.222236
     14          1           0        0.045307   -2.376067   -0.461586
     15          8           0       -0.775348   -2.407047    1.219639
     16          1           0       -1.734852   -2.417453    1.167175
     17          1           0       -0.502242   -1.502961    1.484985
     18          8           0        0.649823   -0.255573    2.064919
     19          1           0        0.354038    0.511572    2.562089
     20          1           0        1.346953    0.055556    1.422869
     21          8           0        1.562477   -2.853118    2.813277
     22          1           0        1.425307   -1.890580    2.804788
     23          1           0        0.727325   -3.193365    2.460774
     24          8           0        2.509274    0.481924    0.329867
     25          1           0        2.870644   -0.289116   -0.147354
     26          1           0        2.060628    1.007405   -0.351134
     27          8           0        3.122602   -1.932546   -0.899757
     28          1           0        3.393923   -2.537870   -0.160107
     29          1           0        3.681483   -2.132461   -1.655363
 ---------------------------------------------------------------------
                    Distance matrix (angstroms):
                    1          2          3          4          5
     1  C    0.000000
     2  O    1.214584   0.000000
     3  O    1.300867   2.264224   0.000000
     4  H    1.937164   2.455046   1.009888   0.000000
     5  C    1.547250   2.405151   2.351520   3.270403   0.000000
     6  F    2.359164   3.192939   2.863903   3.736010   1.349098
     7  F    2.391246   3.401724   2.690185   3.675954   1.337761
     8  F    2.374161   2.664580   3.487743   4.294813   1.329584
     9  O    6.781407   6.467419   6.379472   5.541303   8.102384
    10  H    6.494482   6.318057   6.038918   5.281265   7.711328
    11  H    7.429846   7.024706   7.140080   6.338547   8.716294
    12  O    3.387586   3.572935   2.532652   1.541358   4.787133
    13  H    3.764978   3.639278   3.187125   2.198547   5.252786
    14  H    3.785668   4.122649   2.813179   1.980330   5.037760
    15  O    4.396190   4.967114   3.454543   3.079906   5.237911
    16  H    4.520978   5.288991   3.467714   3.293863   5.156699
    17  H    3.840869   4.361021   3.129228   2.894112   4.615379
    18  O    3.774424   3.916526   3.666420   3.529603   4.484693
    19  H    3.905867   4.095219   3.994945   4.079675   4.299031
    20  H    3.446466   3.297735   3.543987   3.302139   4.362813
    21  O    6.123451   6.203598   5.606025   5.059771   7.089963
    22  H    5.459276   5.521975   5.087951   4.653845   6.343083
    23  H    5.905273   6.150929   5.208924   4.673453   6.846979
    24  O    3.525479   2.824818   3.920157   3.528571   4.685096
    25  H    3.932001   3.232642   4.117063   3.503651   5.268135
    26  H    2.779835   1.913732   3.386981   3.121365   3.962167
    27  O    4.922264   4.397192   4.699252   3.800023   6.413793
    28  H    5.612477   5.167939   5.307742   4.413765   7.050585
    29  H    5.496771   4.880066   5.309891   4.391594   7.021416
                    6          7          8          9         10
     6  F    0.000000
     7  F    2.176102   0.000000
     8  F    2.171144   2.166403   0.000000
     9  O    7.994473   8.948088   8.829353   0.000000
    10  H    7.463853   8.547467   8.508246   0.987471   0.000000
    11  H    8.563002   9.641568   9.358231   0.960472   1.559858
    12  O    5.134933   5.202543   5.761168   4.381527   4.240022
    13  H    5.601655   5.836641   6.082032   3.675425   3.695526
    14  H    5.141321   5.451168   6.115305   4.111301   3.782293
    15  O    4.860593   5.663268   6.414641   4.543157   3.835130
    16  H    4.736871   5.380088   6.415661   5.479421   4.768324
    17  H    4.132649   5.219830   5.717967   4.592267   3.866002
    18  O    3.891347   5.470676   5.265458   4.465842   3.793482
    19  H    3.489681   5.343074   4.974161   5.329281   4.641312
    20  H    4.020528   5.452413   4.992336   4.201064   3.721035
    21  O    6.582964   7.887649   7.988424   2.699063   1.716779
    22  H    5.780918   7.225480   7.179419   3.151451   2.258782
    23  H    6.356579   7.504533   7.862836   3.187339   2.265603
    24  O    4.756739   5.834959   5.018015   4.189394   4.089472
    25  H    5.453712   6.306720   5.683030   3.528259   3.605684
    26  H    4.247510   5.105099   4.205564   4.984085   4.903640
    27  O    6.705645   7.221559   7.005904   2.649750   3.067514
    28  H    7.184436   7.880187   7.699620   1.663725   2.193620
    29  H    7.441405   7.780670   7.539110   3.151689   3.764186
                   11         12         13         14         15
    11  H    0.000000
    12  O    5.258708   0.000000
    13  H    4.508166   0.975676   0.000000
    14  H    5.013259   0.973708   1.560619   0.000000
    15  O    5.339641   2.783916   3.262092   1.871083   0.000000
    16  H    6.285482   3.256647   3.920715   2.413201   0.960994
    17  H    5.298015   2.932853   3.302299   2.202559   0.981003
    18  O    4.921413   3.763564   3.757997   3.353381   2.715594
    19  H    5.701124   4.566535   4.616130   4.192420   3.405293
    20  H    4.623853   3.510169   3.314787   3.340396   3.257281
    21  O    3.137649   4.359060   4.143173   3.640620   2.864278
    22  H    3.539819   4.221497   4.028321   3.579008   2.760854
    23  H    3.807575   3.957313   3.937224   3.110195   2.101603
    24  O    4.518163   3.625096   3.107978   3.855599   4.463921
    25  H    3.919261   3.216979   2.497981   3.526562   4.432557
    26  H    5.386447   3.539173   3.159532   3.939747   4.708352
    27  O    3.257584   2.785577   1.814417   3.139817   4.462175
    28  H    2.300699   3.283096   2.390278   3.366051   4.393590
    29  H    3.663240   3.344010   2.391636   3.834869   5.310779
                   16         17         18         19         20
    16  H    0.000000
    17  H    1.567363   0.000000
    18  O    3.341608   1.794311   0.000000
    19  H    3.858554   2.439613   0.960822   0.000000
    20  H    3.959631   2.419164   0.997507   1.578497   0.000000
    21  O    3.711042   2.801848   2.853107   3.583931   3.231110
    22  H    3.598052   2.368031   1.955001   2.641374   2.388155
    23  H    2.887516   2.306830   2.965354   3.725073   3.466507
    24  O    5.207694   3.787254   2.647993   3.103020   1.651494
    25  H    5.241031   3.938822   3.134857   3.783582   2.214957
    26  H    5.332972   4.030084   3.069658   3.412502   2.135986
    27  O    5.301151   4.360164   4.209059   5.061920   3.535543
    28  H    5.299104   4.354017   4.205913   5.094148   3.663571
    29  H    6.114297   5.268929   5.153074   5.987462   4.439928
                   21         22         23         24         25
    21  O    0.000000
    22  H    0.972300   0.000000
    23  H    0.968249   1.517489   0.000000
    24  O    4.264534   3.595691   4.606935   0.000000
    25  H    4.129255   3.656341   4.453180   0.976130   0.000000
    26  H    5.016502   4.331489   5.227905   0.970143   1.542277
    27  O    4.131351   4.075073   4.315111   2.778095   1.824954
    28  H    3.506364   3.617324   3.795976   3.184624   2.308869
    29  H    4.997828   5.004177   5.176403   3.485716   2.515844
                   26         27         28         29
    26  H    0.000000
    27  O    3.173655   0.000000
    28  H    3.792511   0.993535   0.000000
    29  H    3.766555   0.960862   1.575702   0.000000
 Stoichiometry    C2H15F3O9
 Framework group  C1[X(C2H15F3O9)]
 Deg. of freedom    81
 Full point group                 C1      NOp   1
 Largest Abelian subgroup         C1      NOp   1
 Largest concise Abelian subgroup C1      NOp   1
                         Standard orientation:                         
 ---------------------------------------------------------------------
 Center     Atomic      Atomic             Coordinates (Angstroms)
 Number     Number       Type             X           Y           Z
 ---------------------------------------------------------------------
      1          6           0       -1.945444   -0.584758    0.312129
      2          8           0       -1.560448   -1.605951   -0.220936
      3          8           0       -1.367803    0.099896    1.255439
      4          1           0       -0.457688   -0.257062    1.508707
      5          6           0       -3.256803    0.097390   -0.145031
      6          9           0       -2.949583    1.195746   -0.865651
      7          9           0       -4.006931    0.477364    0.895417
      8          9           0       -3.975583   -0.717124   -0.911658
      9          8           0        4.819728   -0.549267   -0.155487
     10          1           0        4.447771    0.343822   -0.353327
     11          1           0        5.382431   -0.779458   -0.899049
     12          8           0        0.997440   -0.438398    1.983580
     13          1           0        1.588623   -1.060864    1.519917
     14          1           0        1.363003    0.451367    1.832623
     15          8           0        1.395292    2.166332    1.085090
     16          1           0        0.811991    2.782125    1.536829
     17          1           0        0.966823    1.918340    0.238164
     18          8           0        0.904321    1.198342   -1.404166
     19          1           0        0.305539    1.530993   -2.077948
     20          1           0        0.899839    0.202772   -1.466153
     21          8           0        3.603736    1.797743   -0.701248
     22          1           0        2.804166    1.623811   -1.226416
     23          1           0        3.250463    2.213323    0.098750
     24          8           0        0.954249   -1.447518   -1.497962
     25          1           0        1.601201   -1.809805   -0.863114
     26          1           0        0.091890   -1.752982   -1.175154
     27          8           0        2.748313   -2.050132    0.535754
     28          1           0        3.581118   -1.562933    0.298721
     29          1           0        3.006562   -2.891472    0.921382
 ---------------------------------------------------------------------
 Rotational constants (GHZ):           0.7854929           0.2365055           0.2230412
 Standard basis: 6-31++G(d,p) (6D, 7F)
 There are   356 symmetry adapted cartesian basis functions of A   symmetry.
 There are   356 symmetry adapted basis functions of A   symmetry.
   356 basis functions,   568 primitive gaussians,   356 cartesian basis functions
    63 alpha electrons       63 beta electrons
       nuclear repulsion energy      1136.8238959062 Hartrees.
 NAtoms=   29 NActive=   29 NUniq=   29 SFac= 1.00D+00 NAtFMM=   60 NAOKFM=F Big=F
 Integral buffers will be    131072 words long.
 Raffenetti 2 integral format.
 Two-electron integral symmetry is turned on.
 Nuclear repulsion after empirical dispersion term =     1136.8072447016 Hartrees.
 One-electron integrals computed using PRISM.
 NBasis=   356 RedAO= T EigKep=  4.39D-05  NBF=   356
 NBsUse=   356 1.00D-06 EigRej= -1.00D+00 NBFU=   356
 Initial guess from the checkpoint file:  "/local_scratch/slurm.6305295/Gau-1789756.chk"
 B after Tr=     0.000000    0.000000    0.000000
         Rot=    0.999880    0.015419   -0.000816   -0.001044 Ang=   1.77 deg.
 ExpMin= 3.60D-02 ExpMax= 7.00D+03 ExpMxC= 1.05D+03 IAcc=3 IRadAn=         5 AccDes= 0.00D+00
 Harris functional with IExCor= 4639 and IRadAn=       5 diagonalized for initial guess.
 HarFok:  IExCor= 4639 AccDes= 0.00D+00 IRadAn=         5 IDoV= 1 UseB2=F ITyADJ=14
 ICtDFT=  3500011 ScaDFX=  1.000000  1.000000  1.000000  1.000000
 FoFCou: FMM=F IPFlag=           0 FMFlag=      100000 FMFlg1=           0
         NFxFlg=           0 DoJE=T BraDBF=F KetDBF=T FulRan=T
         wScrn=  0.000000 ICntrl=       500 IOpCl=  0 I1Cent=   200000004 NGrid=           0
         NMat0=    1 NMatS0=      1 NMatT0=    0 NMatD0=    1 NMtDS0=    0 NMtDT0=    0
 Petite list used in FoFCou.
 Requested convergence on RMS density matrix=1.00D-10 within 128 cycles.
 Requested convergence on MAX density matrix=1.00D-08.
 Requested convergence on             energy=1.00D-08.
 No special actions if energy rises.
 SCF Done:  E(RwB97XD) =  -1061.67615691     A.U. after   16 cycles
            NFock= 16  Conv=0.77D-10     -V/T= 2.0084
 Calling FoFJK, ICntrl=      2127 FMM=F ISym2X=0 I1Cent= 0 IOpClX= 0 NMat=1 NMatS=1 NMatT=0.
 ***** Axes restored to original set *****
 -------------------------------------------------------------------
 Center     Atomic                   Forces (Hartrees/Bohr)
 Number     Number              X              Y              Z
 -------------------------------------------------------------------
      1        6           0.003107905   -0.002034562   -0.001300126
      2        8          -0.003954520   -0.001144228    0.001245624
      3        8          -0.005033844    0.009743965    0.001301707
      4        1           0.006345515   -0.007199150   -0.001804322
      5        6           0.000084778   -0.000304331   -0.000884657
      6        9          -0.000462067    0.000615680   -0.000536437
      7        9           0.000237809    0.000529002    0.000887444
      8        9          -0.000717562    0.000367580    0.000529366
      9        8          -0.000015587    0.000505236    0.000646887
     10        1           0.000091552    0.000083106   -0.000278590
     11        1          -0.000191818   -0.000410129   -0.000323420
     12        8          -0.000141099    0.001105498   -0.000196993
     13        1           0.000871214   -0.000565743   -0.000322104
     14        1          -0.000768628   -0.001077682    0.000899200
     15        8          -0.000220837    0.000474807   -0.000249538
     16        1           0.000493678    0.000179529    0.000202790
     17        1          -0.000386115   -0.000933642    0.000220574
     18        8           0.000155468    0.000553211   -0.000365040
     19        1           0.000963821   -0.000333185   -0.000102454
     20        1          -0.000184741   -0.000381351    0.000824316
     21        8          -0.000578840    0.000389946   -0.000468090
     22        1           0.000001072   -0.000297125    0.000246298
     23        1           0.000621452   -0.000060183   -0.000028347
     24        8          -0.000765233    0.000028611   -0.002139218
     25        1          -0.000080024    0.000250357    0.001553043
     26        1           0.000210120   -0.000151924    0.000427607
     27        8           0.001210540   -0.000541643   -0.000194329
     28        1          -0.000631255    0.000311586   -0.000252236
     29        1          -0.000262753    0.000296764    0.000461045
 -------------------------------------------------------------------
 Cartesian Forces:  Max     0.009743965 RMS     0.001784977

 GradGradGradGradGradGradGradGradGradGradGradGradGradGradGradGradGradGrad
 Berny optimization.
 Using GEDIIS/GDIIS optimizer.
 FormGI is forming the generalized inverse of G from B-inverse, IUseBI=4.
 Internal  Forces:  Max     0.010376132 RMS     0.001098559
 Search for a local minimum.
 Step number   4 out of a maximum of  174
 All quantities printed in internal units (Hartrees-Bohrs-Radians)
 Mixed Optimization -- RFO/linear search
 Update second derivatives using D2CorX and points    3    4
 DE= -1.74D-03 DEPred=-2.35D-03 R= 7.39D-01
 TightC=F SS=  1.41D+00  RLast= 5.47D-01 DXNew= 8.4853D-01 1.6399D+00
 Trust test= 7.39D-01 RLast= 5.47D-01 DXMaxT set to 8.49D-01
 ITU=  1  0  1  0
 Use linear search instead of GDIIS.
     Eigenvalues ---    0.00003   0.00035   0.00066   0.00074   0.00112
     Eigenvalues ---    0.00177   0.00217   0.00265   0.00359   0.00437
     Eigenvalues ---    0.00567   0.00666   0.00737   0.00773   0.00900
     Eigenvalues ---    0.00918   0.01108   0.01176   0.01224   0.01383
     Eigenvalues ---    0.01419   0.01539   0.01632   0.01699   0.01837
     Eigenvalues ---    0.01842   0.01920   0.02102   0.02159   0.02350
     Eigenvalues ---    0.02437   0.02522   0.02597   0.02756   0.02990
     Eigenvalues ---    0.03091   0.03252   0.03509   0.03977   0.04682
     Eigenvalues ---    0.04836   0.05096   0.05396   0.05834   0.06158
     Eigenvalues ---    0.06431   0.06677   0.07788   0.07978   0.08688
     Eigenvalues ---    0.09064   0.09540   0.11354   0.13850   0.19792
     Eigenvalues ---    0.20815   0.22253   0.23670   0.28112   0.32701
     Eigenvalues ---    0.35911   0.36963   0.38938   0.41738   0.42728
     Eigenvalues ---    0.44525   0.46120   0.46925   0.48700   0.49948
     Eigenvalues ---    0.51762   0.53854   0.55078   0.55317   0.57172
     Eigenvalues ---    0.57307   0.57357   0.57493   0.61215   0.89428
     Eigenvalues ---    1.12521
 RFO step:  Lambda=-1.15815113D-03 EMin= 2.85194719D-05
 Quartic linear search produced a step of -0.15646.
 Iteration  1 RMS(Cart)=  0.08905419 RMS(Int)=  0.00223078
 Iteration  2 RMS(Cart)=  0.00382736 RMS(Int)=  0.00056572
 Iteration  3 RMS(Cart)=  0.00000371 RMS(Int)=  0.00056571
 Iteration  4 RMS(Cart)=  0.00000000 RMS(Int)=  0.00056571
 Variable       Old X    -DE/DX   Delta X   Delta X   Delta X     New X
                                 (Linear)    (Quad)   (Total)
    R1        2.29523  -0.00428   0.00237  -0.00545  -0.00308   2.29215
    R2        2.45828  -0.00248  -0.00237  -0.00768  -0.01015   2.44814
    R3        2.92388   0.00142  -0.00056   0.00810   0.00754   2.93142
    R4        1.90841   0.01038   0.02324   0.01917   0.04240   1.95081
    R5        2.91274   0.00069  -0.05279   0.00044  -0.05239   2.86035
    R6        2.54943  -0.00048   0.00127  -0.00372  -0.00245   2.54697
    R7        2.52800  -0.00071   0.00027  -0.00039  -0.00012   2.52788
    R8        2.51255  -0.00001   0.00011   0.00081   0.00092   2.51347
    R9        1.86605  -0.00052   0.00040   0.00017   0.00076   1.86681
   R10        1.81503  -0.00037   0.00028  -0.00186  -0.00159   1.81344
   R11        3.14398  -0.00013  -0.00465  -0.00090  -0.00547   3.13851
   R12        3.24424  -0.00030  -0.00078  -0.02051  -0.02110   3.22314
   R13        1.84376   0.00097   0.00234  -0.00132   0.00103   1.84479
   R14        1.84004   0.00145   0.00261   0.00154   0.00431   1.84435
   R15        3.42875   0.00016  -0.01873   0.01213  -0.00661   3.42214
   R16        3.53584  -0.00004  -0.02251  -0.00529  -0.02763   3.50820
   R17        1.81601  -0.00051   0.00043  -0.00174  -0.00131   1.81471
   R18        1.85383  -0.00051   0.00087  -0.00341  -0.00248   1.85134
   R19        3.39076   0.00047  -0.01161   0.03099   0.01945   3.41020
   R20        1.81569  -0.00062   0.00020  -0.00145  -0.00125   1.81444
   R21        1.88502  -0.00071   0.00070  -0.00166  -0.00131   1.88371
   R22        3.69442  -0.00023  -0.00552  -0.01924  -0.02476   3.66966
   R23        3.12087   0.00005  -0.00235  -0.01975  -0.02245   3.09842
   R24        1.83738  -0.00049   0.00044  -0.00102  -0.00062   1.83676
   R25        1.82972  -0.00050   0.00003  -0.00176  -0.00172   1.82800
   R26        1.84462  -0.00096  -0.00024  -0.00425  -0.00463   1.83998
   R27        1.83330  -0.00048   0.00076   0.00068   0.00145   1.83475
   R28        3.44866  -0.00006   0.00380   0.00756   0.01136   3.46002
   R29        1.87751  -0.00065   0.00122  -0.00270  -0.00143   1.87608
   R30        1.81577  -0.00058   0.00032  -0.00201  -0.00169   1.81408
    A1        2.23955  -0.00006   0.00120   0.00415   0.00533   2.24488
    A2        2.10558  -0.00008  -0.00285  -0.00192  -0.00479   2.10079
    A3        1.93752   0.00014   0.00164  -0.00248  -0.00085   1.93667
    A4        1.97795   0.00160   0.00646   0.02102   0.02752   2.00548
    A5        1.90049   0.00088  -0.00050  -0.00328  -0.00378   1.89671
    A6        1.95053   0.00084   0.00017   0.00487   0.00502   1.95555
    A7        1.93742   0.00130   0.00063   0.00636   0.00697   1.94439
    A8        1.88797  -0.00110  -0.00014  -0.00297  -0.00311   1.88486
    A9        1.89006  -0.00116  -0.00024  -0.00194  -0.00217   1.88789
   A10        1.89580  -0.00088   0.00005  -0.00344  -0.00341   1.89239
   A11        1.85702   0.00004  -0.00107   0.00807   0.00706   1.86408
   A12        1.90214  -0.00013   0.00239  -0.01583  -0.01381   1.88833
   A13        2.09612   0.00015  -0.00385   0.03300   0.02916   2.12528
   A14        2.09517   0.00086  -0.00522   0.03583   0.03048   2.12565
   A15        1.77130   0.00042   0.00139   0.00011   0.00029   1.77159
   A16        1.85649  -0.00041   0.00095   0.01142   0.01246   1.86895
   A17        2.70445   0.00013   0.00611   0.00138   0.00638   2.71083
   A18        1.97039   0.00023  -0.00676   0.02620   0.01921   1.98960
   A19        1.67667   0.00015   0.00191   0.01523   0.01702   1.69369
   A20        1.87833  -0.00005  -0.00153   0.00264   0.00108   1.87941
   A21        2.12309   0.00012  -0.00484   0.05162   0.04681   2.16990
   A22        2.04600   0.00039   0.00045  -0.03885  -0.03893   2.00707
   A23        1.36495  -0.00017   0.00021   0.00409   0.00547   1.37042
   A24        1.87461  -0.00029   0.00012  -0.00450  -0.00360   1.87102
   A25        2.20685  -0.00007   0.00845  -0.03825  -0.02990   2.17695
   A26        1.80002   0.00010  -0.00327   0.01647   0.01241   1.81243
   A27        1.94149  -0.00023  -0.00182   0.02307   0.02050   1.96199
   A28        1.95565  -0.00014  -0.00004  -0.00483  -0.00481   1.95085
   A29        1.79570   0.00027   0.00057   0.00510   0.00590   1.80160
   A30        2.66201  -0.00015   0.00173   0.00702   0.00887   2.67088
   A31        1.96079  -0.00027   0.00146   0.01372   0.01186   1.97266
   A32        1.85349   0.00027  -0.00711   0.03785   0.03130   1.88479
   A33        1.82954   0.00036  -0.00162   0.01674   0.01511   1.84465
   A34        1.51298  -0.00020   0.00574  -0.06909  -0.06301   1.44997
   A35        1.97991   0.00007   0.00101  -0.00794  -0.00623   1.97368
   A36        2.01695  -0.00006   0.00079   0.01268   0.01338   2.03034
   A37        1.85400  -0.00002  -0.00890   0.03843   0.02869   1.88269
   A38        2.20419   0.00016   0.00265   0.01337   0.01556   2.21975
   A39        1.87531   0.00002  -0.00090   0.00331   0.00197   1.87729
   A40        2.92539   0.00093  -0.00184  -0.00411  -0.00623   2.91916
   A41        3.01522   0.00009   0.00042   0.00244   0.00246   3.01768
   A42        3.15233  -0.00018  -0.00073  -0.00927  -0.01021   3.14212
   A43        3.37329  -0.00026  -0.00687  -0.01998  -0.02672   3.34657
   A44        3.15027  -0.00002  -0.00115  -0.00119  -0.00069   3.14958
   A45        2.98444   0.00002  -0.00236  -0.05354  -0.05589   2.92854
   A46        3.01822   0.00017   0.00162  -0.01570  -0.01498   3.00324
   A47        3.01444  -0.00172  -0.00545  -0.02492  -0.03047   2.98397
   A48        3.16681   0.00009   0.00169  -0.02832  -0.02645   3.14035
   A49        3.02012  -0.00005   0.00083   0.01311   0.01394   3.03406
   A50        3.51177  -0.00007  -0.00558   0.04632   0.04121   3.55298
   A51        3.19898  -0.00033   0.00125  -0.00623  -0.00224   3.19674
   A52        3.38688  -0.00017   0.00124  -0.01745  -0.01407   3.37281
   A53        3.04207   0.00035  -0.00046   0.01414   0.01353   3.05560
    D1        0.07736  -0.00075   0.00413  -0.04274  -0.03863   0.03874
    D2       -3.02886  -0.00072   0.00491  -0.03426  -0.02933  -3.05819
    D3       -1.83540  -0.00005   0.00185   0.03827   0.04012  -1.79528
    D4        2.36320   0.00023   0.00225   0.04110   0.04335   2.40655
    D5        0.24376  -0.00013   0.00162   0.03766   0.03926   0.28302
    D6        1.27394  -0.00007   0.00123   0.03069   0.03193   1.30587
    D7       -0.81065   0.00020   0.00163   0.03351   0.03517  -0.77549
    D8       -2.93009  -0.00015   0.00100   0.03008   0.03108  -2.89901
    D9        0.15988  -0.00046  -0.00408   0.02424   0.01985   0.17973
   D10        2.16490   0.00009  -0.00424   0.05797   0.05399   2.21889
   D11        1.47975   0.00002  -0.00362   0.05601   0.05252   1.53227
   D12       -2.83146   0.00015  -0.00378   0.07202   0.06813  -2.76333
   D13       -0.77467  -0.00013   0.00089   0.00981   0.01084  -0.76383
   D14        1.19730   0.00000   0.00072   0.02583   0.02645   1.22375
   D15       -0.66439   0.00001   0.00397  -0.01449  -0.01033  -0.67472
   D16        0.92191  -0.00012   0.00739  -0.07894  -0.07181   0.85010
   D17       -2.93812   0.00011   0.00234  -0.01947  -0.01701  -2.95513
   D18       -2.77853  -0.00016   0.00631  -0.03914  -0.03263  -2.81116
   D19       -1.19223  -0.00028   0.00973  -0.10358  -0.09412  -1.28634
   D20        1.23093  -0.00005   0.00468  -0.04411  -0.03932   1.19162
   D21        0.35709   0.00060   0.00765   0.00920   0.01716   0.37426
   D22        2.20375   0.00049   0.00026   0.02322   0.02355   2.22730
   D23       -1.89853   0.00058   0.00069   0.03399   0.03476  -1.86376
   D24       -1.58339  -0.00007   0.00726  -0.02128  -0.01385  -1.59725
   D25        0.26326  -0.00018  -0.00013  -0.00727  -0.00746   0.25580
   D26        2.44417  -0.00009   0.00029   0.00351   0.00375   2.44792
   D27       -0.31030  -0.00100   0.00355  -0.00625  -0.00275  -0.31305
   D28        1.89426   0.00001  -0.00127   0.04008   0.03860   1.93286
   D29        1.39640  -0.00028  -0.00623   0.00890   0.00262   1.39903
   D30       -0.55914  -0.00036  -0.00355  -0.00914  -0.01323  -0.57238
   D31        2.38615  -0.00003  -0.01647   0.08943   0.07228   2.45843
   D32       -0.10281   0.00002  -0.00671   0.07766   0.07009  -0.03272
   D33       -1.77645  -0.00007  -0.00424   0.04470   0.04058  -1.73587
   D34        0.30335  -0.00003  -0.00752   0.05911   0.05132   0.35467
   D35       -2.18561   0.00002   0.00224   0.04734   0.04913  -2.13648
   D36        2.42393  -0.00006   0.00471   0.01439   0.01963   2.44355
   D37       -0.73236  -0.00040   0.01224  -0.18341  -0.17053  -0.90290
   D38        1.25166   0.00008   0.00689  -0.13624  -0.12862   1.12304
   D39        3.07483  -0.00064   0.01979  -0.21509  -0.19577   2.87905
   D40       -1.22434  -0.00016   0.01444  -0.16792  -0.15386  -1.37819
   D41        0.70570  -0.00041   0.01097  -0.17517  -0.16443   0.54128
   D42        2.68973   0.00007   0.00562  -0.12800  -0.12251   2.56722
   D43        0.41422   0.00043  -0.00453   0.01590   0.01154   0.42577
   D44        2.52260   0.00044  -0.00881   0.07635   0.06758   2.59018
   D45       -1.60242   0.00006  -0.00544   0.05740   0.05237  -1.55005
   D46        1.54868   0.00029  -0.00507   0.03916   0.03422   1.58289
   D47       -0.54815   0.00041  -0.00446   0.03058   0.02607  -0.52208
   D48        0.96955   0.00047  -0.00616   0.07131   0.06446   1.03401
   D49       -0.99029   0.00043  -0.00843   0.10155   0.09412  -0.89617
   D50        3.01820   0.00029   0.00067   0.01270   0.01328   3.03148
   D51       -0.96845   0.00013   0.00274   0.03031   0.03248  -0.93596
   D52       -2.92829   0.00009   0.00047   0.06055   0.06214  -2.86614
   D53        1.08021  -0.00005   0.00957  -0.02830  -0.01870   1.06151
         Item               Value     Threshold  Converged?
 Maximum Force            0.010376     0.000015     NO 
 RMS     Force            0.001099     0.000010     NO 
 Maximum Displacement     0.323121     0.000060     NO 
 RMS     Displacement     0.088440     0.000040     NO 
 Predicted change in Energy=-7.272103D-04
 GradGradGradGradGradGradGradGradGradGradGradGradGradGradGradGradGradGrad

                          Input orientation:                          
 ---------------------------------------------------------------------
 Center     Atomic      Atomic             Coordinates (Angstroms)
 Number     Number       Type             X           Y           Z
 ---------------------------------------------------------------------
      1          6           0       -0.607276    1.367056   -1.150135
      2          8           0        0.528551    1.743205   -1.349307
      3          8           0       -1.061737    0.154654   -1.106994
      4          1           0       -0.348409   -0.581592   -1.228644
      5          6           0       -1.729609    2.391833   -0.839427
      6          9           0       -1.983700    2.365538    0.483945
      7          9           0       -2.865592    2.103195   -1.484150
      8          9           0       -1.362756    3.627684   -1.166815
      9          8           0        3.650672   -3.538532    1.190896
     10          1           0        2.914777   -3.353471    1.823438
     11          1           0        4.464169   -3.523756    1.699715
     12          8           0        0.417284   -1.887267   -1.224816
     13          1           0        1.391515   -1.911984   -1.167621
     14          1           0        0.071793   -2.313172   -0.417476
     15          8           0       -0.785643   -2.363395    1.228344
     16          1           0       -1.744124   -2.367318    1.169380
     17          1           0       -0.509986   -1.474551    1.534546
     18          8           0        0.694623   -0.268522    2.126997
     19          1           0        0.476918    0.491285    2.672164
     20          1           0        1.354843    0.037069    1.445554
     21          8           0        1.576205   -2.892186    2.774522
     22          1           0        1.449734   -1.928674    2.793835
     23          1           0        0.743792   -3.217254    2.404171
     24          8           0        2.445645    0.456250    0.295440
     25          1           0        2.870351   -0.312522   -0.124872
     26          1           0        1.970062    0.915002   -0.415918
     27          8           0        3.178066   -1.954372   -0.874584
     28          1           0        3.438483   -2.577551   -0.146955
     29          1           0        3.729770   -2.150604   -1.635278
 ---------------------------------------------------------------------
                    Distance matrix (angstroms):
                    1          2          3          4          5
     1  C    0.000000
     2  O    1.212954   0.000000
     3  O    1.295498   2.260802   0.000000
     4  H    1.967334   2.487629   1.032325   0.000000
     5  C    1.551238   2.404159   2.350024   3.301584   0.000000
     6  F    2.358331   3.171673   2.875606   3.780570   1.347800
     7  F    2.398637   3.415842   2.681967   3.689116   1.337699
     8  F    2.383583   2.676117   3.486564   4.330211   1.330072
     9  O    6.904733   6.640559   6.413012   5.530852   8.260682
    10  H    6.597754   6.460379   6.058634   5.258032   7.853005
    11  H    7.600081   7.247517   7.207216   6.355511   8.933327
    12  O    3.412611   3.634309   2.524050   1.513634   4.802954
    13  H    3.840257   3.760070   3.208289   2.191120   5.326535
    14  H    3.813398   4.187020   2.801873   1.957788   5.055706
    15  O    4.427781   5.023501   3.445375   3.066396   5.270574
    16  H    4.540718   5.329656   3.465238   3.299599   5.165756
    17  H    3.910462   4.443999   3.152218   2.908385   4.698102
    18  O    3.887113   4.019865   3.704400   3.527925   4.664125
    19  H    4.068467   4.212149   4.094243   4.128987   4.562030
    20  H    3.515164   3.377116   3.516986   3.230347   4.503320
    21  O    6.189642   6.292090   5.595369   5.006828   7.204852
    22  H    5.536066   5.612210   5.085687   4.607416   6.478858
    23  H    5.956036   6.224233   5.192108   4.619194   6.935452
    24  O    3.498511   2.834907   3.789395   3.347639   4.739953
    25  H    3.995752   3.348027   4.079723   3.413375   5.383657
    26  H    2.717737   1.906591   3.201175   2.876738   4.005990
    27  O    5.043474   4.573552   4.741091   3.800778   6.555609
    28  H    5.738855   5.346241   5.351505   4.415252   7.203018
    29  H    5.605288   5.048894   5.343392   4.388473   7.146463
                    6          7          8          9         10
     6  F    0.000000
     7  F    2.172546   0.000000
     8  F    2.168777   2.164090   0.000000
     9  O    8.191701   9.024780   9.058030   0.000000
    10  H    7.648293   8.609763   8.716388   0.987875   0.000000
    11  H    8.816853   9.773688   9.659873   0.959632   1.563624
    12  O    5.174064   5.173811   5.795394   4.360865   4.204650
    13  H    5.693588   5.860445   6.186593   3.648568   3.653032
    14  H    5.189214   5.410205   6.157370   4.110565   3.766494
    15  O    4.934803   5.624433   6.477876   4.589470   3.876531
    16  H    4.788230   5.318308   6.445409   5.520510   4.806834
    17  H    4.245219   5.240389   5.835870   4.657165   3.916988
    18  O    4.100159   5.598264   5.501130   4.506382   3.812892
    19  H    3.788901   5.571856   5.287642   5.339129   4.630944
    20  H    4.182383   5.537519   5.205990   4.256830   3.751260
    21  O    6.750062   7.925887   8.165803   2.688688   1.705614
    22  H    5.963583   7.292405   7.380377   3.163097   2.262315
    23  H    6.503387   7.513579   8.002666   3.166260   2.251440
    24  O    4.827008   5.838545   5.167214   4.267577   4.131445
    25  H    5.577139   6.370586   5.876229   3.570334   3.611821
    26  H    4.306511   5.092786   4.362357   5.023969   4.911930
    27  O    6.866662   7.304877   7.201654   2.645586   3.050593
    28  H    7.364253   7.964850   7.911823   1.660829   2.181459
    29  H    7.584878   7.849614   7.716338   3.149582   3.751509
                   11         12         13         14         15
    11  H    0.000000
    12  O    5.254356   0.000000
    13  H    4.501181   0.976222   0.000000
    14  H    5.024041   0.975990   1.570139   0.000000
    15  O    5.397143   2.773396   3.268706   1.856460   0.000000
    16  H    6.337311   3.261028   3.937148   2.412177   0.960301
    17  H    5.382261   2.940109   3.332981   2.202758   0.979689
    18  O    4.998860   3.732546   3.747150   3.323079   2.717951
    19  H    5.741462   4.565909   4.621271   4.192253   3.439168
    20  H    4.734130   3.422420   3.260190   3.262014   3.223521
    21  O    3.145541   4.283417   4.066374   3.575943   2.872040
    22  H    3.581649   4.149364   3.961919   3.515548   2.763449
    23  H    3.798869   3.878790   3.857586   3.038197   2.109695
    24  O    4.678341   3.452173   2.976621   3.716601   4.388842
    25  H    4.022610   3.115643   2.415069   3.452556   4.404948
    26  H    5.513533   3.304262   2.981883   3.744935   4.587526
    27  O    3.277810   2.783718   1.810920   3.160161   4.505618
    28  H    2.314633   3.281146   2.382187   3.387872   4.447532
    29  H    3.680634   3.348192   2.396472   3.858791   5.351127
                   16         17         18         19         20
    16  H    0.000000
    17  H    1.566358   0.000000
    18  O    3.357002   1.804602   0.000000
    19  H    3.919567   2.476422   0.960161   0.000000
    20  H    3.932041   2.402186   0.996815   1.575321   0.000000
    21  O    3.725125   2.810591   2.842550   3.559044   3.224235
    22  H    3.609985   2.373296   1.941899   2.611011   2.385584
    23  H    2.904622   2.316294   2.962138   3.727775   3.447165
    24  O    5.127424   3.741541   2.635522   3.086411   1.639611
    25  H    5.214466   3.940895   3.131556   3.768029   2.210253
    26  H    5.204034   3.957892   3.081216   3.456193   2.148101
    27  O    5.345678   4.431237   4.244888   5.084965   3.559919
    28  H    5.351294   4.431078   4.246321   5.112343   3.703225
    29  H    6.154396   5.336699   5.187395   6.009549   4.462927
                   21         22         23         24         25
    21  O    0.000000
    22  H    0.971969   0.000000
    23  H    0.967337   1.520075   0.000000
    24  O    4.256031   3.594674   4.564831   0.000000
    25  H    4.090961   3.626148   4.399519   0.973678   0.000000
    26  H    4.982842   4.319693   5.150939   0.970908   1.549853
    27  O    4.094072   4.055255   4.274434   2.777858   1.830964
    28  H    3.478807   3.608934   3.765477   3.222637   2.335298
    29  H    4.963278   4.986468   5.135265   3.488887   2.529520
                   26         27         28         29
    26  H    0.000000
    27  O    3.146896   0.000000
    28  H    3.798227   0.992780   0.000000
    29  H    3.739164   0.959968   1.575513   0.000000
 Stoichiometry    C2H15F3O9
 Framework group  C1[X(C2H15F3O9)]
 Deg. of freedom    81
 Full point group                 C1      NOp   1
 Largest Abelian subgroup         C1      NOp   1
 Largest concise Abelian subgroup C1      NOp   1
                         Standard orientation:                         
 ---------------------------------------------------------------------
 Center     Atomic      Atomic             Coordinates (Angstroms)
 Number     Number       Type             X           Y           Z
 ---------------------------------------------------------------------
      1          6           0       -1.987833   -0.598376    0.251269
      2          8           0       -1.640585   -1.599595   -0.338848
      3          8           0       -1.353546    0.060407    1.168874
      4          1           0       -0.416229   -0.306447    1.398109
      5          6           0       -3.327956    0.096907   -0.105091
      6          9           0       -3.063015    1.188872   -0.849391
      7          9           0       -3.994221    0.491895    0.985557
      8          9           0       -4.118054   -0.705631   -0.812743
      9          8           0        4.908639   -0.532970   -0.079996
     10          1           0        4.518724    0.349098   -0.294051
     11          1           0        5.541701   -0.732050   -0.773170
     12          8           0        1.011020   -0.469820    1.874928
     13          1           0        1.634107   -1.078355    1.433955
     14          1           0        1.360461    0.433739    1.756483
     15          8           0        1.376337    2.160269    1.074364
     16          1           0        0.783368    2.764643    1.527463
     17          1           0        0.978429    1.949327    0.204327
     18          8           0        0.992815    1.227254   -1.449454
     19          1           0        0.464647    1.547355   -2.184629
     20          1           0        0.959992    0.231295   -1.474519
     21          8           0        3.657299    1.782469   -0.629482
     22          1           0        2.875259    1.623624   -1.184374
     23          1           0        3.283710    2.172735    0.172929
     24          8           0        0.961756   -1.408084   -1.446929
     25          1           0        1.659018   -1.778635   -0.877223
     26          1           0        0.121757   -1.702375   -1.059040
     27          8           0        2.831252   -2.065096    0.499815
     28          1           0        3.667812   -1.571094    0.295505
     29          1           0        3.079707   -2.908944    0.884172
 ---------------------------------------------------------------------
 Rotational constants (GHZ):           0.8054295           0.2296296           0.2157506
 Standard basis: 6-31++G(d,p) (6D, 7F)
 There are   356 symmetry adapted cartesian basis functions of A   symmetry.
 There are   356 symmetry adapted basis functions of A   symmetry.
   356 basis functions,   568 primitive gaussians,   356 cartesian basis functions
    63 alpha electrons       63 beta electrons
       nuclear repulsion energy      1132.4917997086 Hartrees.
 NAtoms=   29 NActive=   29 NUniq=   29 SFac= 1.00D+00 NAtFMM=   60 NAOKFM=F Big=F
 Integral buffers will be    131072 words long.
 Raffenetti 2 integral format.
 Two-electron integral symmetry is turned on.
 Nuclear repulsion after empirical dispersion term =     1132.4751793991 Hartrees.
 One-electron integrals computed using PRISM.
 NBasis=   356 RedAO= T EigKep=  4.88D-05  NBF=   356
 NBsUse=   356 1.00D-06 EigRej= -1.00D+00 NBFU=   356
 Initial guess from the checkpoint file:  "/local_scratch/slurm.6305295/Gau-1789756.chk"
 B after Tr=    -0.000000    0.000000   -0.000000
         Rot=    0.999982   -0.005881   -0.000652    0.000031 Ang=  -0.68 deg.
 ExpMin= 3.60D-02 ExpMax= 7.00D+03 ExpMxC= 1.05D+03 IAcc=3 IRadAn=         5 AccDes= 0.00D+00
 Harris functional with IExCor= 4639 and IRadAn=       5 diagonalized for initial guess.
 HarFok:  IExCor= 4639 AccDes= 0.00D+00 IRadAn=         5 IDoV= 1 UseB2=F ITyADJ=14
 ICtDFT=  3500011 ScaDFX=  1.000000  1.000000  1.000000  1.000000
 FoFCou: FMM=F IPFlag=           0 FMFlag=      100000 FMFlg1=           0
         NFxFlg=           0 DoJE=T BraDBF=F KetDBF=T FulRan=T
         wScrn=  0.000000 ICntrl=       500 IOpCl=  0 I1Cent=   200000004 NGrid=           0
         NMat0=    1 NMatS0=      1 NMatT0=    0 NMatD0=    1 NMtDS0=    0 NMtDT0=    0
 Petite list used in FoFCou.
 Requested convergence on RMS density matrix=1.00D-10 within 128 cycles.
 Requested convergence on MAX density matrix=1.00D-08.
 Requested convergence on             energy=1.00D-08.
 No special actions if energy rises.
 SCF Done:  E(RwB97XD) =  -1061.67661891     A.U. after   16 cycles
            NFock= 16  Conv=0.53D-10     -V/T= 2.0083
 Calling FoFJK, ICntrl=      2127 FMM=F ISym2X=0 I1Cent= 0 IOpClX= 0 NMat=1 NMatS=1 NMatT=0.
 ***** Axes restored to original set *****
 -------------------------------------------------------------------
 Center     Atomic                   Forces (Hartrees/Bohr)
 Number     Number              X              Y              Z
 -------------------------------------------------------------------
      1        6          -0.000391048    0.001417665   -0.000148131
      2        8           0.001225784   -0.000931454    0.000474636
      3        8           0.000372111   -0.002974624   -0.000493092
      4        1          -0.001047592    0.001596452    0.000069660
      5        6           0.000230812   -0.000390702   -0.000756931
      6        9          -0.000430074    0.000259189    0.000632358
      7        9           0.000210288   -0.000069942    0.000088468
      8        9           0.000258401   -0.000135126   -0.000020008
      9        8          -0.000517751    0.000458638    0.000041956
     10        1           0.000268332   -0.000227117   -0.000065738
     11        1           0.000230420   -0.000189746    0.000093630
     12        8          -0.001234863    0.001004551    0.000356081
     13        1           0.000541504   -0.000707372   -0.000087329
     14        1           0.000112742   -0.000193913   -0.000124543
     15        8           0.000510900   -0.000304738   -0.000238812
     16        1          -0.000177025    0.000158682    0.000064727
     17        1          -0.000119323    0.000008047    0.000397391
     18        8          -0.000197746   -0.000520110    0.000231945
     19        1           0.000283003    0.000028833    0.000099429
     20        1           0.000329152    0.000168261    0.000261584
     21        8           0.000388307   -0.000425772   -0.000201500
     22        1          -0.000433412    0.000406984   -0.000127844
     23        1          -0.000286858    0.000128919    0.000189259
     24        8          -0.000804202    0.000123919   -0.000944141
     25        1           0.000314260   -0.000163175    0.000001742
     26        1           0.000164054    0.001494993    0.000239514
     27        8           0.000211744   -0.000034273    0.000176490
     28        1          -0.000240895   -0.000103261   -0.000033369
     29        1           0.000228975    0.000116190   -0.000177433
 -------------------------------------------------------------------
 Cartesian Forces:  Max     0.002974624 RMS     0.000586152

 GradGradGradGradGradGradGradGradGradGradGradGradGradGradGradGradGradGrad
 Berny optimization.
 Using GEDIIS/GDIIS optimizer.
 FormGI is forming the generalized inverse of G from B-inverse, IUseBI=4.
 Internal  Forces:  Max     0.005735921 RMS     0.000832286
 Search for a local minimum.
 Step number   5 out of a maximum of  174
 All quantities printed in internal units (Hartrees-Bohrs-Radians)
 Mixed Optimization -- En-DIIS/RFO-DIIS
 Update second derivatives using D2CorX and points    4    5
 DE= -4.62D-04 DEPred=-7.27D-04 R= 6.35D-01
 TightC=F SS=  1.41D+00  RLast= 5.19D-01 DXNew= 1.4270D+00 1.5570D+00
 Trust test= 6.35D-01 RLast= 5.19D-01 DXMaxT set to 1.43D+00
 ITU=  1  1  0  1  0
 Use linear search instead of GDIIS.
     Eigenvalues ---    0.00003   0.00040   0.00069   0.00072   0.00131
     Eigenvalues ---    0.00167   0.00248   0.00275   0.00390   0.00437
     Eigenvalues ---    0.00564   0.00677   0.00736   0.00787   0.00908
     Eigenvalues ---    0.00912   0.01105   0.01169   0.01223   0.01357
     Eigenvalues ---    0.01430   0.01528   0.01585   0.01678   0.01734
     Eigenvalues ---    0.01870   0.01915   0.02090   0.02152   0.02250
     Eigenvalues ---    0.02397   0.02515   0.02583   0.02720   0.02977
     Eigenvalues ---    0.03087   0.03243   0.03510   0.03896   0.04672
     Eigenvalues ---    0.04827   0.05040   0.05384   0.05796   0.06146
     Eigenvalues ---    0.06414   0.06589   0.07747   0.07993   0.08638
     Eigenvalues ---    0.09054   0.10453   0.11384   0.13849   0.19819
     Eigenvalues ---    0.20963   0.22278   0.23797   0.28323   0.32100
     Eigenvalues ---    0.35892   0.36794   0.38937   0.41918   0.42639
     Eigenvalues ---    0.44635   0.46136   0.46949   0.48687   0.50098
     Eigenvalues ---    0.51762   0.53879   0.55019   0.55309   0.57170
     Eigenvalues ---    0.57295   0.57358   0.57495   0.61233   0.88755
     Eigenvalues ---    1.16758
 RFO step:  Lambda=-1.03323763D-03 EMin= 2.90690590D-05
 Quartic linear search produced a step of -0.21483.
 Iteration  1 RMS(Cart)=  0.12660572 RMS(Int)=  0.00381483
 Iteration  2 RMS(Cart)=  0.00633042 RMS(Int)=  0.00055416
 Iteration  3 RMS(Cart)=  0.00002625 RMS(Int)=  0.00055386
 Iteration  4 RMS(Cart)=  0.00000001 RMS(Int)=  0.00055386
 Variable       Old X    -DE/DX   Delta X   Delta X   Delta X     New X
                                 (Linear)    (Quad)   (Total)
    R1        2.29215   0.00079   0.00066  -0.00061   0.00006   2.29221
    R2        2.44814   0.00047   0.00218  -0.00507  -0.00288   2.44526
    R3        2.93142  -0.00043  -0.00162   0.00290   0.00128   2.93270
    R4        1.95081  -0.00299  -0.00911   0.06057   0.05150   2.00231
    R5        2.86035  -0.00127   0.01126  -0.09423  -0.08294   2.77742
    R6        2.54697   0.00070   0.00053  -0.00282  -0.00229   2.54468
    R7        2.52788  -0.00021   0.00003   0.00068   0.00070   2.52859
    R8        2.51347  -0.00005  -0.00020   0.00392   0.00373   2.51720
    R9        1.86681  -0.00038  -0.00016  -0.00239  -0.00250   1.86431
   R10        1.81344   0.00024   0.00034  -0.00081  -0.00046   1.81298
   R11        3.13851  -0.00004   0.00118   0.00456   0.00582   3.14433
   R12        3.22314  -0.00009   0.00453  -0.00889  -0.00432   3.21882
   R13        1.84479   0.00061  -0.00022   0.00655   0.00639   1.85118
   R14        1.84435  -0.00014  -0.00093   0.00379   0.00270   1.84705
   R15        3.42214   0.00005   0.00142   0.00092   0.00241   3.42456
   R16        3.50820   0.00000   0.00594  -0.00266   0.00314   3.51134
   R17        1.81471   0.00017   0.00028  -0.00019   0.00009   1.81479
   R18        1.85134   0.00036   0.00053  -0.00351  -0.00298   1.84837
   R19        3.41020   0.00013  -0.00418   0.04270   0.03852   3.44872
   R20        1.81444   0.00002   0.00027  -0.00056  -0.00029   1.81415
   R21        1.88371   0.00058   0.00028  -0.00167  -0.00132   1.88239
   R22        3.66966  -0.00029   0.00532  -0.01608  -0.01077   3.65888
   R23        3.09842   0.00047   0.00482   0.00815   0.01305   3.11147
   R24        1.83676   0.00021   0.00013   0.00045   0.00065   1.83741
   R25        1.82800   0.00013   0.00037  -0.00095  -0.00058   1.82742
   R26        1.83998   0.00107   0.00100   0.00072   0.00154   1.84152
   R27        1.83475   0.00045  -0.00031  -0.00216  -0.00247   1.83228
   R28        3.46002   0.00091  -0.00244   0.03254   0.02996   3.48998
   R29        1.87608  -0.00006   0.00031  -0.00352  -0.00313   1.87295
   R30        1.81408   0.00025   0.00036  -0.00034   0.00002   1.81410
    A1        2.24488  -0.00203  -0.00115  -0.00720  -0.00834   2.23654
    A2        2.10079   0.00075   0.00103   0.00240   0.00342   2.10421
    A3        1.93667   0.00128   0.00018   0.00498   0.00515   1.94183
    A4        2.00548  -0.00574  -0.00591  -0.02806  -0.03397   1.97151
    A5        1.89671   0.00087   0.00081   0.00901   0.00982   1.90653
    A6        1.95555  -0.00023  -0.00108  -0.00235  -0.00342   1.95212
    A7        1.94439  -0.00060  -0.00150   0.00107  -0.00044   1.94395
    A8        1.88486  -0.00021   0.00067  -0.00125  -0.00059   1.88427
    A9        1.88789  -0.00010   0.00047  -0.00350  -0.00304   1.88485
   A10        1.89239   0.00029   0.00073  -0.00315  -0.00242   1.88997
   A11        1.86408  -0.00007  -0.00152   0.00644   0.00467   1.86875
   A12        1.88833   0.00013   0.00297  -0.00437  -0.00182   1.88651
   A13        2.12528   0.00010  -0.00627   0.02642   0.02015   2.14543
   A14        2.12565  -0.00139  -0.00655  -0.01614  -0.02250   2.10315
   A15        1.77159   0.00091  -0.00006   0.02643   0.02752   1.79911
   A16        1.86895  -0.00038  -0.00268   0.00714   0.00358   1.87253
   A17        2.71083   0.00010  -0.00137  -0.00164  -0.00187   2.70896
   A18        1.98960   0.00020  -0.00413   0.01544   0.01194   2.00153
   A19        1.69369   0.00004  -0.00366   0.03635   0.03219   1.72589
   A20        1.87941  -0.00043  -0.00023  -0.00478  -0.00517   1.87424
   A21        2.16990   0.00033  -0.01006   0.03222   0.02194   2.19184
   A22        2.00707  -0.00001   0.00836   0.01138   0.01919   2.02626
   A23        1.37042  -0.00023  -0.00118  -0.00685  -0.00868   1.36173
   A24        1.87102  -0.00034   0.00077  -0.00962  -0.00936   1.86166
   A25        2.17695  -0.00011   0.00642  -0.06538  -0.05837   2.11858
   A26        1.81243   0.00048  -0.00267   0.03571   0.03298   1.84542
   A27        1.96199  -0.00014  -0.00440  -0.00278  -0.00736   1.95464
   A28        1.95085   0.00037   0.00103   0.00751   0.00838   1.95922
   A29        1.80160  -0.00013  -0.00127   0.00115   0.00002   1.80162
   A30        2.67088   0.00027  -0.00191   0.01232   0.01014   2.68102
   A31        1.97266  -0.00110  -0.00255  -0.05501  -0.05706   1.91560
   A32        1.88479   0.00034  -0.00672   0.03917   0.03275   1.91754
   A33        1.84465   0.00100  -0.00325  -0.00049  -0.00320   1.84145
   A34        1.44997   0.00058   0.01354   0.06544   0.07974   1.52971
   A35        1.97368  -0.00047   0.00134  -0.02491  -0.02551   1.94817
   A36        2.03034  -0.00011  -0.00288  -0.00727  -0.00786   2.02248
   A37        1.88269   0.00018  -0.00616   0.02754   0.02138   1.90407
   A38        2.21975  -0.00024  -0.00334  -0.06289  -0.06648   2.15327
   A39        1.87729   0.00005  -0.00042   0.00756   0.00638   1.88366
   A40        2.91916   0.00348   0.00134   0.03519   0.03664   2.95580
   A41        3.01768  -0.00012  -0.00053  -0.01153  -0.01241   3.00527
   A42        3.14212  -0.00148   0.00219  -0.03234  -0.02987   3.11225
   A43        3.34657  -0.00069   0.00574  -0.00774  -0.00256   3.34401
   A44        3.14958  -0.00043   0.00015  -0.00274  -0.00356   3.14602
   A45        2.92854   0.00119   0.01201   0.03897   0.05111   2.97966
   A46        3.00324  -0.00017   0.00322  -0.00785  -0.00515   2.99809
   A47        2.98397   0.00198   0.00654   0.01587   0.02230   3.00628
   A48        3.14035   0.00003   0.00568  -0.01398  -0.00819   3.13217
   A49        3.03406   0.00050  -0.00300  -0.01243  -0.01680   3.01726
   A50        3.55298  -0.00016  -0.00885   0.00935   0.00078   3.55376
   A51        3.19674   0.00002   0.00048  -0.00584  -0.00583   3.19091
   A52        3.37281   0.00063   0.00302  -0.01523  -0.01228   3.36053
   A53        3.05560   0.00040  -0.00291   0.01420   0.01131   3.06692
    D1        0.03874  -0.00121   0.00830  -0.00168   0.00659   0.04533
    D2       -3.05819  -0.00122   0.00630  -0.00655  -0.00024  -3.05843
    D3       -1.79528   0.00006  -0.00862  -0.07115  -0.07978  -1.87506
    D4        2.40655  -0.00010  -0.00931  -0.07405  -0.08336   2.32319
    D5        0.28302   0.00012  -0.00844  -0.06908  -0.07752   0.20551
    D6        1.30587  -0.00002  -0.00686  -0.06703  -0.07389   1.23198
    D7       -0.77549  -0.00018  -0.00755  -0.06992  -0.07747  -0.85296
    D8       -2.89901   0.00004  -0.00668  -0.06496  -0.07163  -2.97064
    D9        0.17973  -0.00126  -0.00427  -0.07769  -0.08133   0.09840
   D10        2.21889  -0.00098  -0.01160  -0.04687  -0.05916   2.15973
   D11        1.53227   0.00005  -0.01128   0.06240   0.05109   1.58336
   D12       -2.76333   0.00002  -0.01464   0.06299   0.04825  -2.71509
   D13       -0.76383  -0.00004  -0.00233   0.02287   0.02047  -0.74336
   D14        1.22375  -0.00007  -0.00568   0.02345   0.01764   1.24139
   D15       -0.67472  -0.00031   0.00222  -0.09534  -0.09269  -0.76741
   D16        0.85010   0.00032   0.01543  -0.01917  -0.00357   0.84653
   D17       -2.95513   0.00036   0.00365  -0.06616  -0.06334  -3.01846
   D18       -2.81116  -0.00052   0.00701  -0.12655  -0.11911  -2.93027
   D19       -1.28634   0.00010   0.02022  -0.05038  -0.02999  -1.31633
   D20        1.19162   0.00015   0.00845  -0.09737  -0.08976   1.10186
   D21        0.37426   0.00005  -0.00369   0.06687   0.06361   0.43787
   D22        2.22730   0.00030  -0.00506   0.11631   0.11082   2.33812
   D23       -1.86376   0.00027  -0.00747   0.10993   0.10164  -1.76213
   D24       -1.59725  -0.00010   0.00298   0.04448   0.04817  -1.54908
   D25        0.25580   0.00015   0.00160   0.09392   0.09538   0.35118
   D26        2.44792   0.00012  -0.00081   0.08754   0.08619   2.53411
   D27       -0.31305   0.00072   0.00059  -0.04064  -0.04052  -0.35358
   D28        1.93286  -0.00058  -0.00829  -0.04107  -0.04937   1.88349
   D29        1.39903   0.00017  -0.00056   0.00088   0.00071   1.39974
   D30       -0.57238   0.00058   0.00284  -0.01812  -0.01531  -0.58768
   D31        2.45843   0.00034  -0.01553   0.11928   0.10472   2.56315
   D32       -0.03272   0.00046  -0.01506   0.05742   0.04303   0.01031
   D33       -1.73587   0.00005  -0.00872   0.02607   0.01784  -1.71803
   D34        0.35467   0.00011  -0.01103   0.07333   0.06277   0.41744
   D35       -2.13648   0.00023  -0.01056   0.01147   0.00107  -2.13541
   D36        2.44355  -0.00017  -0.00422  -0.01988  -0.02411   2.41944
   D37       -0.90290  -0.00029   0.03664  -0.00803   0.02848  -0.87442
   D38        1.12304   0.00047   0.02763  -0.01414   0.01289   1.13593
   D39        2.87905  -0.00021   0.04206  -0.06168  -0.01879   2.86027
   D40       -1.37819   0.00055   0.03305  -0.06779  -0.03437  -1.41257
   D41        0.54128  -0.00028   0.03532   0.00241   0.03801   0.57929
   D42        2.56722   0.00048   0.02632  -0.00371   0.02242   2.58964
   D43        0.42577  -0.00014  -0.00248   0.01828   0.01499   0.44075
   D44        2.59018   0.00008  -0.01452   0.03878   0.02467   2.61484
   D45       -1.55005  -0.00003  -0.01125   0.01185   0.00040  -1.54965
   D46        1.58289   0.00009  -0.00735  -0.00681  -0.01469   1.56820
   D47       -0.52208  -0.00021  -0.00560  -0.01508  -0.02094  -0.54302
   D48        1.03401   0.00008  -0.01385  -0.00645  -0.01895   1.01506
   D49       -0.89617   0.00039  -0.02022   0.00225  -0.01859  -0.91476
   D50        3.03148   0.00053  -0.00285   0.04041   0.03561   3.06709
   D51       -0.93596  -0.00045  -0.00698  -0.03950  -0.04470  -0.98066
   D52       -2.86614  -0.00014  -0.01335  -0.03079  -0.04434  -2.91048
   D53        1.06151   0.00000   0.00402   0.00737   0.00986   1.07137
         Item               Value     Threshold  Converged?
 Maximum Force            0.005736     0.000015     NO 
 RMS     Force            0.000832     0.000010     NO 
 Maximum Displacement     0.484894     0.000060     NO 
 RMS     Displacement     0.128010     0.000040     NO 
 Predicted change in Energy=-6.703765D-04
 GradGradGradGradGradGradGradGradGradGradGradGradGradGradGradGradGradGrad

                          Input orientation:                          
 ---------------------------------------------------------------------
 Center     Atomic      Atomic             Coordinates (Angstroms)
 Number     Number       Type             X           Y           Z
 ---------------------------------------------------------------------
      1          6           0       -0.608096    1.283342   -1.210703
      2          8           0        0.559725    1.571162   -1.367820
      3          8           0       -1.142292    0.105527   -1.168772
      4          1           0       -0.429589   -0.674589   -1.247341
      5          6           0       -1.668830    2.391061   -0.973536
      6          9           0       -2.062889    2.359670    0.313723
      7          9           0       -2.751133    2.216580   -1.740745
      8          9           0       -1.171003    3.601323   -1.222082
      9          8           0        3.640253   -3.529953    1.089515
     10          1           0        2.932688   -3.373974    1.759068
     11          1           0        4.472014   -3.579514    1.565056
     12          8           0        0.330392   -1.931551   -1.196070
     13          1           0        1.309189   -1.919588   -1.158222
     14          1           0        0.012883   -2.348541   -0.371054
     15          8           0       -0.782459   -2.374972    1.308035
     16          1           0       -1.742741   -2.373054    1.296944
     17          1           0       -0.492100   -1.496951    1.626590
     18          8           0        0.748552   -0.305331    2.236012
     19          1           0        0.580860    0.407037    2.857319
     20          1           0        1.383896    0.051571    1.556888
     21          8           0        1.619057   -2.957598    2.760233
     22          1           0        1.495028   -1.994876    2.816594
     23          1           0        0.775071   -3.269002    2.405460
     24          8           0        2.441475    0.569171    0.405960
     25          1           0        2.813505   -0.196794   -0.067879
     26          1           0        1.970477    1.085826   -0.265872
     27          8           0        3.096426   -1.835888   -0.870409
     28          1           0        3.386512   -2.487896   -0.182617
     29          1           0        3.651549   -1.956146   -1.644319
 ---------------------------------------------------------------------
                    Distance matrix (angstroms):
                    1          2          3          4          5
     1  C    0.000000
     2  O    1.212985   0.000000
     3  O    1.293974   2.254898   0.000000
     4  H    1.966393   2.456960   1.059575   0.000000
     5  C    1.551917   2.407105   2.353513   3.317966   0.000000
     6  F    2.366174   3.213633   2.850692   3.783030   1.346589
     7  F    2.396766   3.393732   2.715155   3.740571   1.338071
     8  F    2.385379   2.671744   3.496320   4.339788   1.332044
     9  O    6.819625   6.445892   6.417890   5.493416   8.215897
    10  H    6.561043   6.313696   6.106115   5.256433   7.866176
    11  H    7.560404   7.101917   7.250777   6.354044   8.933206
    12  O    3.349106   3.514412   2.513808   1.469746   4.767744
    13  H    3.733296   3.576446   3.179774   2.140401   5.242557
    14  H    3.779047   4.081255   2.827231   1.940560   5.065073
    15  O    4.444964   4.953143   3.523766   3.089622   5.357825
    16  H    4.576564   5.287641   3.547345   3.329044   5.278004
    17  H    3.974130   4.414311   3.287055   2.989927   4.823068
    18  O    4.030412   4.067492   3.916204   3.695689   4.838953
    19  H    4.327854   4.382628   4.389711   4.363387   4.865480
    20  H    3.625582   3.397400   3.716686   3.417562   4.603845
    21  O    6.222067   6.218736   5.696039   5.046754   7.304751
    22  H    5.602585   5.576803   5.220181   4.686456   6.603902
    23  H    5.976087   6.140944   5.276254   4.639519   7.030404
    24  O    3.524702   2.773313   3.941844   3.538835   4.702861
    25  H    3.899257   3.145638   4.117243   3.483831   5.254383
    26  H    2.753317   1.854740   3.386080   3.134112   3.930519
    27  O    4.854778   4.276711   4.671707   3.731417   6.370667
    28  H    5.588925   5.086392   5.311159   4.357103   7.070096
    29  H    5.369067   4.698694   5.239995   4.296006   6.903231
                    6          7          8          9         10
     6  F    0.000000
     7  F    2.171403   0.000000
     8  F    2.166993   2.164102   0.000000
     9  O    8.235007   9.048914   8.907681   0.000000
    10  H    7.740768   8.706826   8.624519   0.986549   0.000000
    11  H    8.918783   9.833457   9.548623   0.959386   1.565059
    12  O    5.140218   5.196100   5.733024   4.328276   4.193492
    13  H    5.643544   5.825242   6.052760   3.616553   3.641644
    14  H    5.190857   5.509643   6.125906   4.084950   3.756887
    15  O    5.004497   5.852614   6.501428   4.576256   3.873468
    16  H    4.844367   5.595458   6.508883   5.509816   4.803649
    17  H    4.366294   5.498408   5.879476   4.636582   3.907677
    18  O    4.324538   5.867063   5.559232   4.480467   3.796643
    19  H    4.155967   5.959766   5.469369   5.290077   4.586207
    20  H    4.330485   5.714902   5.181787   4.258745   3.764837
    21  O    6.914874   8.132004   8.164724   2.684050   1.703328
    22  H    6.155096   7.519015   7.398383   3.152976   2.255469
    23  H    6.641636   7.727660   8.009222   3.163713   2.254807
    24  O    4.848060   5.855380   4.989436   4.325175   4.197689
    25  H    5.519089   6.291904   5.624428   3.623951   3.666935
    26  H    4.269268   5.074195   4.136540   5.092214   4.991598
    27  O    6.754510   7.167561   6.920830   2.647057   3.050684
    28  H    7.310350   7.888634   7.676590   1.663907   2.182025
    29  H    7.423947   7.642989   7.370262   3.154496   3.756334
                   11         12         13         14         15
    11  H    0.000000
    12  O    5.243341   0.000000
    13  H    4.491665   0.979602   0.000000
    14  H    5.014745   0.977417   1.576085   0.000000
    15  O    5.396894   2.775897   3.265699   1.858120   0.000000
    16  H    6.336451   3.272296   3.943063   2.421783   0.960348
    17  H    5.383612   2.971999   3.343417   2.229528   0.978113
    18  O    5.003461   3.820817   3.800127   3.393039   2.736521
    19  H    5.718707   4.686330   4.697682   4.282312   3.463883
    20  H    4.766689   3.552664   3.356020   3.370041   3.262381
    21  O    3.155089   4.285530   4.065436   3.571513   2.866289
    22  H    3.597203   4.178739   3.979870   3.533120   2.758110
    23  H    3.803957   3.867497   3.847860   3.022782   2.104645
    24  O    4.762161   3.643732   3.150025   3.874901   4.458191
    25  H    4.106083   3.232344   2.533739   3.544773   4.423636
    26  H    5.601373   3.558048   3.204076   3.954505   4.693928
    27  O    3.296053   2.786782   1.812197   3.165503   4.481293
    28  H    2.329014   3.267488   2.364328   3.381760   4.428896
    29  H    3.688980   3.351360   2.392546   3.874928   5.343429
                   16         17         18         19         20
    16  H    0.000000
    17  H    1.562154   0.000000
    18  O    3.371034   1.824986   0.000000
    19  H    3.944970   2.508208   0.960005   0.000000
    20  H    3.965127   2.433545   0.996118   1.569186   0.000000
    21  O    3.712761   2.806354   2.840265   3.522506   3.249376
    22  H    3.596596   2.369117   1.936198   2.570320   2.405651
    23  H    2.893252   2.313552   2.968629   3.708794   3.480941
    24  O    5.192129   3.790074   2.641937   3.081775   1.646517
    25  H    5.230509   3.935563   3.095759   3.729088   2.178379
    26  H    5.309823   4.039360   3.112530   3.485127   2.176284
    27  O    5.329494   4.384906   4.183894   5.025410   3.519522
    28  H    5.339619   4.393044   4.191920   5.049112   3.672226
    29  H    6.158182   5.299012   5.119526   5.939571   4.406916
                   21         22         23         24         25
    21  O    0.000000
    22  H    0.972314   0.000000
    23  H    0.967031   1.520121   0.000000
    24  O    4.319384   3.644346   4.637507   0.000000
    25  H    4.128797   3.645773   4.439716   0.974491   0.000000
    26  H    5.062616   4.383876   5.246859   0.969603   1.547583
    27  O    4.077060   4.022903   4.263077   2.800426   1.846815
    28  H    3.464807   3.579951   3.758709   3.253487   2.364455
    29  H    4.953181   4.954980   5.137940   3.470612   2.506552
                   26         27         28         29
    26  H    0.000000
    27  O    3.188987   0.000000
    28  H    3.844941   0.991122   0.000000
    29  H    3.738945   0.959979   1.577838   0.000000
 Stoichiometry    C2H15F3O9
 Framework group  C1[X(C2H15F3O9)]
 Deg. of freedom    81
 Full point group                 C1      NOp   1
 Largest Abelian subgroup         C1      NOp   1
 Largest concise Abelian subgroup C1      NOp   1
                         Standard orientation:                         
 ---------------------------------------------------------------------
 Center     Atomic      Atomic             Coordinates (Angstroms)
 Number     Number       Type             X           Y           Z
 ---------------------------------------------------------------------
      1          6           0       -1.966030   -0.527168    0.310250
      2          8           0       -1.541886   -1.524044   -0.235342
      3          8           0       -1.398509    0.182632    1.231376
      4          1           0       -0.429177   -0.164178    1.482009
      5          6           0       -3.329690    0.082888   -0.110122
      6          9           0       -3.113884    1.222607   -0.794059
      7          9           0       -4.092106    0.375772    0.949772
      8          9           0       -4.010769   -0.747315   -0.898307
      9          8           0        4.846161   -0.711230    0.050518
     10          1           0        4.535154    0.188171   -0.209546
     11          1           0        5.529855   -0.964099   -0.573212
     12          8           0        0.962493   -0.332995    1.923494
     13          1           0        1.543005   -0.995825    1.495379
     14          1           0        1.355172    0.546741    1.758535
     15          8           0        1.460163    2.226433    0.970994
     16          1           0        0.889160    2.890465    1.365056
     17          1           0        1.088991    2.005334    0.093468
     18          8           0        1.142624    1.230644   -1.558061
     19          1           0        0.723586    1.574655   -2.350320
     20          1           0        1.029719    0.241230   -1.581812
     21          8           0        3.784414    1.663966   -0.609227
     22          1           0        3.020027    1.536344   -1.196440
     23          1           0        3.399545    2.100116    0.163300
     24          8           0        0.891427   -1.399324   -1.559992
     25          1           0        1.519085   -1.774249   -0.915704
     26          1           0        0.011124   -1.651580   -1.241303
     27          8           0        2.629567   -2.076908    0.528580
     28          1           0        3.508328   -1.652046    0.356551
     29          1           0        2.789949   -2.948367    0.897898
 ---------------------------------------------------------------------
 Rotational constants (GHZ):           0.7915960           0.2290509           0.2166486
 Standard basis: 6-31++G(d,p) (6D, 7F)
 There are   356 symmetry adapted cartesian basis functions of A   symmetry.
 There are   356 symmetry adapted basis functions of A   symmetry.
   356 basis functions,   568 primitive gaussians,   356 cartesian basis functions
    63 alpha electrons       63 beta electrons
       nuclear repulsion energy      1129.7786402033 Hartrees.
 NAtoms=   29 NActive=   29 NUniq=   29 SFac= 1.00D+00 NAtFMM=   60 NAOKFM=F Big=F
 Integral buffers will be    131072 words long.
 Raffenetti 2 integral format.
 Two-electron integral symmetry is turned on.
 Nuclear repulsion after empirical dispersion term =     1129.7624961027 Hartrees.
 One-electron integrals computed using PRISM.
 NBasis=   356 RedAO= T EigKep=  4.77D-05  NBF=   356
 NBsUse=   356 1.00D-06 EigRej= -1.00D+00 NBFU=   356
 Initial guess from the checkpoint file:  "/local_scratch/slurm.6305295/Gau-1789756.chk"
 B after Tr=    -0.000000   -0.000000   -0.000000
         Rot=    0.999892    0.011682    0.004610    0.007679 Ang=   1.69 deg.
 ExpMin= 3.60D-02 ExpMax= 7.00D+03 ExpMxC= 1.05D+03 IAcc=3 IRadAn=         5 AccDes= 0.00D+00
 Harris functional with IExCor= 4639 and IRadAn=       5 diagonalized for initial guess.
 HarFok:  IExCor= 4639 AccDes= 0.00D+00 IRadAn=         5 IDoV= 1 UseB2=F ITyADJ=14
 ICtDFT=  3500011 ScaDFX=  1.000000  1.000000  1.000000  1.000000
 FoFCou: FMM=F IPFlag=           0 FMFlag=      100000 FMFlg1=           0
         NFxFlg=           0 DoJE=T BraDBF=F KetDBF=T FulRan=T
         wScrn=  0.000000 ICntrl=       500 IOpCl=  0 I1Cent=   200000004 NGrid=           0
         NMat0=    1 NMatS0=      1 NMatT0=    0 NMatD0=    1 NMtDS0=    0 NMtDT0=    0
 Petite list used in FoFCou.
 Requested convergence on RMS density matrix=1.00D-10 within 128 cycles.
 Requested convergence on MAX density matrix=1.00D-08.
 Requested convergence on             energy=1.00D-08.
 No special actions if energy rises.
 SCF Done:  E(RwB97XD) =  -1061.67649770     A.U. after   16 cycles
            NFock= 16  Conv=0.83D-10     -V/T= 2.0084
 Calling FoFJK, ICntrl=      2127 FMM=F ISym2X=0 I1Cent= 0 IOpClX= 0 NMat=1 NMatS=1 NMatT=0.
 ***** Axes restored to original set *****
 -------------------------------------------------------------------
 Center     Atomic                   Forces (Hartrees/Bohr)
 Number     Number              X              Y              Z
 -------------------------------------------------------------------
      1        6          -0.001922267   -0.000047315    0.000770282
      2        8           0.001151938    0.002460746   -0.001232525
      3        8           0.007749652   -0.008986305   -0.001455651
      4        1          -0.007665546    0.007420087    0.000831399
      5        6           0.000245621    0.001063080   -0.000821256
      6        9          -0.000104542   -0.000239336    0.000767625
      7        9           0.000026470   -0.000485231   -0.000246673
      8        9           0.000267277   -0.000900919   -0.000014245
      9        8           0.000211811    0.000204062   -0.000746388
     10        1          -0.000521815   -0.000184353    0.000508683
     11        1           0.000248117   -0.000051330    0.000163536
     12        8           0.000259545   -0.000290099    0.001224549
     13        1          -0.001201209    0.000726028    0.000241562
     14        1           0.000483106    0.000933996   -0.000770852
     15        8           0.000104548   -0.000523742   -0.000362485
     16        1          -0.000270423   -0.000151225   -0.000160512
     17        1           0.000701113    0.000918139    0.000594701
     18        8          -0.000317330   -0.000905888    0.000696926
     19        1          -0.000296553    0.000049712    0.000306783
     20        1           0.000502455    0.000554001   -0.000905458
     21        8           0.000466724   -0.000257212    0.000362312
     22        1          -0.000237371    0.000452056   -0.000533139
     23        1          -0.000317346   -0.000032876    0.000090683
     24        8           0.001272063   -0.001004321    0.001550070
     25        1           0.000037567    0.000404103   -0.000102552
     26        1          -0.000554310   -0.001183634   -0.000546157
     27        8          -0.001534174    0.001321883   -0.000509696
     28        1           0.000758799   -0.000860066    0.000179453
     29        1           0.000456077   -0.000404043    0.000119027
 -------------------------------------------------------------------
 Cartesian Forces:  Max     0.008986305 RMS     0.001858765

 GradGradGradGradGradGradGradGradGradGradGradGradGradGradGradGradGradGrad
 Berny optimization.
 Using GEDIIS/GDIIS optimizer.
 FormGI is forming the generalized inverse of G from B-inverse, IUseBI=4.
 Internal  Forces:  Max     0.010452288 RMS     0.001522312
 Search for a local minimum.
 Step number   6 out of a maximum of  174
 All quantities printed in internal units (Hartrees-Bohrs-Radians)
 Mixed Optimization -- RFO/linear search
 Update second derivatives using D2CorX and points    4    6    5
 DE=  1.21D-04 DEPred=-6.70D-04 R=-1.81D-01
 Trust test=-1.81D-01 RLast= 4.60D-01 DXMaxT set to 7.14D-01
 ITU= -1  1  1  0  1  0
 Use linear search instead of GDIIS.
     Eigenvalues ---    0.00003   0.00039   0.00070   0.00077   0.00132
     Eigenvalues ---    0.00169   0.00248   0.00277   0.00417   0.00436
     Eigenvalues ---    0.00562   0.00656   0.00733   0.00837   0.00909
     Eigenvalues ---    0.01016   0.01092   0.01156   0.01229   0.01400
     Eigenvalues ---    0.01426   0.01573   0.01648   0.01669   0.01772
     Eigenvalues ---    0.01859   0.02055   0.02123   0.02151   0.02243
     Eigenvalues ---    0.02362   0.02543   0.02592   0.02768   0.02991
     Eigenvalues ---    0.03142   0.03294   0.03504   0.03966   0.04680
     Eigenvalues ---    0.05045   0.05100   0.05425   0.05786   0.06142
     Eigenvalues ---    0.06419   0.06482   0.07598   0.07980   0.08456
     Eigenvalues ---    0.09025   0.11355   0.11481   0.13853   0.19793
     Eigenvalues ---    0.20888   0.22204   0.23729   0.28191   0.35137
     Eigenvalues ---    0.36088   0.36961   0.38944   0.41761   0.42726
     Eigenvalues ---    0.44781   0.46249   0.46922   0.48697   0.50192
     Eigenvalues ---    0.51747   0.53861   0.55028   0.55309   0.57174
     Eigenvalues ---    0.57297   0.57356   0.57493   0.61284   0.89923
     Eigenvalues ---    1.24516
 RFO step:  Lambda=-5.42926963D-04 EMin= 3.28142516D-05
 Quartic linear search produced a step of -0.58475.
 Iteration  1 RMS(Cart)=  0.08373102 RMS(Int)=  0.00584462
 Iteration  2 RMS(Cart)=  0.00635571 RMS(Int)=  0.00032175
 Iteration  3 RMS(Cart)=  0.00004478 RMS(Int)=  0.00032051
 Iteration  4 RMS(Cart)=  0.00000000 RMS(Int)=  0.00032051
 Variable       Old X    -DE/DX   Delta X   Delta X   Delta X     New X
                                 (Linear)    (Quad)   (Total)
    R1        2.29221   0.00184  -0.00003   0.00077   0.00073   2.29294
    R2        2.44526   0.00157   0.00168   0.00326   0.00490   2.45015
    R3        2.93270  -0.00075  -0.00075  -0.00376  -0.00451   2.92819
    R4        2.00231  -0.01045  -0.03011  -0.02390  -0.05405   1.94826
    R5        2.77742   0.00040   0.04850   0.01998   0.06843   2.84585
    R6        2.54468   0.00077   0.00134   0.00276   0.00410   2.54878
    R7        2.52859   0.00018  -0.00041  -0.00243  -0.00284   2.52575
    R8        2.51720  -0.00072  -0.00218  -0.00052  -0.00270   2.51450
    R9        1.86431   0.00036   0.00146  -0.00137  -0.00008   1.86423
   R10        1.81298   0.00030   0.00027   0.00052   0.00079   1.81377
   R11        3.14433  -0.00016  -0.00340   0.00418   0.00062   3.14495
   R12        3.21882  -0.00032   0.00253   0.00497   0.00734   3.22616
   R13        1.85118  -0.00085  -0.00374  -0.00032  -0.00416   1.84702
   R14        1.84705  -0.00074  -0.00158   0.00015  -0.00109   1.84596
   R15        3.42456   0.00035  -0.00141   0.01202   0.01046   3.43502
   R16        3.51134   0.00027  -0.00183  -0.00868  -0.01023   3.50111
   R17        1.81479   0.00027  -0.00005   0.00038   0.00033   1.81513
   R18        1.84837   0.00067   0.00174  -0.00036   0.00141   1.84978
   R19        3.44872  -0.00042  -0.02252   0.00056  -0.02189   3.42684
   R20        1.81415   0.00029   0.00017   0.00030   0.00047   1.81461
   R21        1.88239   0.00099   0.00077   0.00211   0.00286   1.88525
   R22        3.65888  -0.00027   0.00630  -0.02633  -0.01997   3.63892
   R23        3.11147  -0.00011  -0.00763   0.00115  -0.00650   3.10497
   R24        1.83741   0.00016  -0.00038   0.00080   0.00044   1.83785
   R25        1.82742   0.00025   0.00034  -0.00001   0.00033   1.82775
   R26        1.84152  -0.00097  -0.00090   0.00102   0.00024   1.84176
   R27        1.83228   0.00002   0.00144   0.00008   0.00152   1.83380
   R28        3.48998  -0.00078  -0.01752   0.01078  -0.00665   3.48332
   R29        1.87295   0.00079   0.00183   0.00099   0.00269   1.87564
   R30        1.81410   0.00022  -0.00001   0.00055   0.00053   1.81463
    A1        2.23654   0.00306   0.00488  -0.00246   0.00240   2.23894
    A2        2.10421  -0.00160  -0.00200  -0.00328  -0.00530   2.09891
    A3        1.94183  -0.00144  -0.00301   0.00545   0.00242   1.94424
    A4        1.97151   0.00736   0.01986  -0.00877   0.01113   1.98263
    A5        1.90653  -0.00013  -0.00574  -0.00618  -0.01193   1.89460
    A6        1.95212  -0.00066   0.00200   0.00562   0.00763   1.95975
    A7        1.94395  -0.00084   0.00026  -0.00245  -0.00221   1.94175
    A8        1.88427   0.00042   0.00034  -0.00006   0.00030   1.88457
    A9        1.88485   0.00055   0.00178   0.00133   0.00308   1.88793
   A10        1.88997   0.00075   0.00141   0.00174   0.00315   1.89312
   A11        1.86875   0.00002  -0.00273  -0.00403  -0.00638   1.86237
   A12        1.88651  -0.00002   0.00106   0.01514   0.01597   1.90248
   A13        2.14543  -0.00014  -0.01178   0.00255  -0.00916   2.13627
   A14        2.10315   0.00373   0.01316   0.00501   0.01806   2.12121
   A15        1.79911  -0.00020  -0.01609   0.01802   0.00110   1.80021
   A16        1.87253  -0.00104  -0.00209   0.00029  -0.00111   1.87142
   A17        2.70896   0.00074   0.00109   0.02469   0.02493   2.73389
   A18        2.00153  -0.00126  -0.00698   0.00279  -0.00492   1.99661
   A19        1.72589   0.00068  -0.01883   0.01594  -0.00221   1.72367
   A20        1.87424   0.00101   0.00302   0.00185   0.00501   1.87925
   A21        2.19184   0.00003  -0.01283   0.01057  -0.00252   2.18933
   A22        2.02626  -0.00057  -0.01122  -0.01143  -0.02242   2.00384
   A23        1.36173   0.00016   0.00508  -0.00444   0.00086   1.36260
   A24        1.86166   0.00036   0.00547  -0.00563  -0.00015   1.86151
   A25        2.11858  -0.00018   0.03413  -0.00570   0.02793   2.14651
   A26        1.84542   0.00012  -0.01929   0.02006   0.00084   1.84626
   A27        1.95464  -0.00019   0.00430  -0.02706  -0.02240   1.93223
   A28        1.95922   0.00022  -0.00490   0.01661   0.01165   1.97088
   A29        1.80162  -0.00009  -0.00001   0.00175   0.00178   1.80340
   A30        2.68102   0.00039  -0.00593   0.02563   0.01948   2.70050
   A31        1.91560   0.00137   0.03336   0.00280   0.03576   1.95136
   A32        1.91754  -0.00019  -0.01915   0.01878  -0.00104   1.91650
   A33        1.84145  -0.00120   0.00187   0.00095   0.00269   1.84415
   A34        1.52971   0.00004  -0.04663   0.00156  -0.04521   1.48450
   A35        1.94817   0.00078   0.01492  -0.01168   0.00301   1.95118
   A36        2.02248  -0.00022   0.00459  -0.00043   0.00399   2.02647
   A37        1.90407  -0.00066  -0.01250  -0.00666  -0.01939   1.88468
   A38        2.15327   0.00066   0.03887   0.02493   0.06390   2.21717
   A39        1.88366  -0.00043  -0.00373  -0.00836  -0.01177   1.87189
   A40        2.95580  -0.00053  -0.02142   0.02045  -0.00121   2.95459
   A41        3.00527  -0.00036   0.00726  -0.01264  -0.00561   2.99966
   A42        3.11225   0.00376   0.01746  -0.01649   0.00080   3.11305
   A43        3.34401   0.00100   0.00150  -0.02087  -0.01889   3.32512
   A44        3.14602   0.00049   0.00208   0.00102   0.00332   3.14934
   A45        2.97966  -0.00072  -0.02989   0.02650  -0.00207   2.97759
   A46        2.99809   0.00068   0.00301   0.01007   0.01323   3.01133
   A47        3.00628  -0.00611  -0.01304  -0.01169  -0.02469   2.98159
   A48        3.13217   0.00004   0.00479   0.02895   0.03341   3.16558
   A49        3.01726  -0.00016   0.00983  -0.00145   0.00900   3.02626
   A50        3.55376   0.00157  -0.00046   0.02090   0.02009   3.57385
   A51        3.19091   0.00044   0.00341  -0.01107  -0.00742   3.18349
   A52        3.36053   0.00031   0.00718   0.02896   0.03641   3.39694
   A53        3.06692   0.00058  -0.00662   0.01560   0.00874   3.07566
    D1        0.04533   0.00082  -0.00385  -0.02543  -0.02929   0.01604
    D2       -3.05843  -0.00000   0.00014  -0.01645  -0.01629  -3.07472
    D3       -1.87506  -0.00044   0.04665   0.14920   0.19583  -1.67923
    D4        2.32319  -0.00046   0.04875   0.14982   0.19857   2.52176
    D5        0.20551  -0.00036   0.04533   0.14536   0.19070   0.39620
    D6        1.23198   0.00043   0.04321   0.14100   0.18420   1.41617
    D7       -0.85296   0.00041   0.04530   0.14162   0.18694  -0.66602
    D8       -2.97064   0.00051   0.04189   0.13716   0.17906  -2.79158
    D9        0.09840   0.00102   0.04756  -0.04481   0.00219   0.10059
   D10        2.15973   0.00249   0.03459  -0.01729   0.01782   2.17756
   D11        1.58336   0.00022  -0.02987  -0.01431  -0.04398   1.53937
   D12       -2.71509   0.00002  -0.02821  -0.02010  -0.04837  -2.76346
   D13       -0.74336   0.00026  -0.01197  -0.01482  -0.02655  -0.76991
   D14        1.24139   0.00006  -0.01031  -0.02061  -0.03094   1.21044
   D15       -0.76741   0.00000   0.05420   0.03750   0.09159  -0.67582
   D16        0.84653   0.00033   0.00209   0.03801   0.04016   0.88669
   D17       -3.01846   0.00014   0.03704   0.05782   0.09500  -2.92346
   D18       -2.93027  -0.00012   0.06965   0.02219   0.09180  -2.83848
   D19       -1.31633   0.00021   0.01754   0.02269   0.04037  -1.27596
   D20        1.10186   0.00002   0.05249   0.04251   0.09521   1.19707
   D21        0.43787   0.00227  -0.03720   0.04224   0.00493   0.44280
   D22        2.33812   0.00197  -0.06480   0.03314  -0.03143   2.30669
   D23       -1.76213   0.00094  -0.05943   0.01533  -0.04397  -1.80609
   D24       -1.54908   0.00085  -0.02816   0.01847  -0.00992  -1.55900
   D25        0.35118   0.00055  -0.05577   0.00937  -0.04628   0.30489
   D26        2.53411  -0.00048  -0.05040  -0.00844  -0.05882   2.47529
   D27       -0.35358  -0.00305   0.02370  -0.00338   0.02052  -0.33306
   D28        1.88349   0.00067   0.02887   0.01310   0.04190   1.92539
   D29        1.39974  -0.00111  -0.00042  -0.01982  -0.02063   1.37911
   D30       -0.58768  -0.00220   0.00895  -0.03213  -0.02336  -0.61104
   D31        2.56315  -0.00016  -0.06123   0.01806  -0.04409   2.51907
   D32        0.01031  -0.00058  -0.02516   0.03168   0.00585   0.01616
   D33       -1.71803  -0.00076  -0.01043   0.00659  -0.00447  -1.72250
   D34        0.41744  -0.00005  -0.03670   0.00749  -0.02961   0.38783
   D35       -2.13541  -0.00047  -0.00063   0.02112   0.02033  -2.11508
   D36        2.41944  -0.00065   0.01410  -0.00397   0.01000   2.42944
   D37       -0.87442   0.00050  -0.01665  -0.02804  -0.04496  -0.91938
   D38        1.13593  -0.00025  -0.00754  -0.01270  -0.01989   1.11604
   D39        2.86027   0.00032   0.01099  -0.02318  -0.01326   2.84701
   D40       -1.41257  -0.00042   0.02010  -0.00785   0.01182  -1.40075
   D41        0.57929   0.00040  -0.02223  -0.02364  -0.04650   0.53279
   D42        2.58964  -0.00035  -0.01311  -0.00830  -0.02143   2.56821
   D43        0.44075  -0.00039  -0.00876  -0.01541  -0.02394   0.41681
   D44        2.61484  -0.00029  -0.01442  -0.00648  -0.02145   2.59339
   D45       -1.54965   0.00018  -0.00023  -0.00039  -0.00061  -1.55026
   D46        1.56820  -0.00001   0.00859   0.02581   0.03449   1.60269
   D47       -0.54302  -0.00013   0.01224   0.01886   0.03101  -0.51201
   D48        1.01506   0.00036   0.01108   0.01324   0.02406   1.03911
   D49       -0.91476  -0.00042   0.01087   0.02409   0.03462  -0.88014
   D50        3.06709   0.00026  -0.02082   0.02503   0.00453   3.07162
   D51       -0.98066   0.00066   0.02614  -0.01113   0.01462  -0.96604
   D52       -2.91048  -0.00012   0.02593  -0.00029   0.02519  -2.88530
   D53        1.07137   0.00056  -0.00576   0.00065  -0.00490   1.06647
         Item               Value     Threshold  Converged?
 Maximum Force            0.010452     0.000015     NO 
 RMS     Force            0.001522     0.000010     NO 
 Maximum Displacement     0.491249     0.000060     NO 
 RMS     Displacement     0.084019     0.000040     NO 
 Predicted change in Energy=-3.883133D-04
 GradGradGradGradGradGradGradGradGradGradGradGradGradGradGradGradGradGrad

                          Input orientation:                          
 ---------------------------------------------------------------------
 Center     Atomic      Atomic             Coordinates (Angstroms)
 Number     Number       Type             X           Y           Z
 ---------------------------------------------------------------------
      1          6           0       -0.616850    1.354059   -1.214686
      2          8           0        0.546519    1.674392   -1.342082
      3          8           0       -1.120353    0.160343   -1.163615
      4          1           0       -0.414652   -0.588376   -1.229279
      5          6           0       -1.707574    2.436629   -1.016170
      6          9           0       -1.948701    2.565745    0.304561
      7          9           0       -2.857533    2.113458   -1.615812
      8          9           0       -1.306375    3.616688   -1.482040
      9          8           0        3.670431   -3.521382    1.110787
     10          1           0        2.939557   -3.408357    1.763658
     11          1           0        4.489670   -3.520530    1.610860
     12          8           0        0.355201   -1.881843   -1.182644
     13          1           0        1.331902   -1.894472   -1.147856
     14          1           0        0.031099   -2.303841   -0.363443
     15          8           0       -0.777107   -2.388063    1.301560
     16          1           0       -1.737315   -2.388602    1.276927
     17          1           0       -0.489297   -1.520193    1.651033
     18          8           0        0.758822   -0.357544    2.266563
     19          1           0        0.594378    0.362607    2.880098
     20          1           0        1.381010   -0.004407    1.571263
     21          8           0        1.610214   -3.016846    2.760721
     22          1           0        1.490890   -2.053010    2.812027
     23          1           0        0.766819   -3.327197    2.403154
     24          8           0        2.415250    0.514846    0.404889
     25          1           0        2.818011   -0.229056   -0.079125
     26          1           0        1.929730    1.028047   -0.260382
     27          8           0        3.129639   -1.859128   -0.881304
     28          1           0        3.410296   -2.498945   -0.176316
     29          1           0        3.674738   -2.028975   -1.653393
 ---------------------------------------------------------------------
                    Distance matrix (angstroms):
                    1          2          3          4          5
     1  C    0.000000
     2  O    1.213371   0.000000
     3  O    1.296565   2.258906   0.000000
     4  H    1.952985   2.461035   1.030974   0.000000
     5  C    1.549531   2.401699   2.355429   3.296622   0.000000
     6  F    2.355869   3.119626   2.937287   3.828113   1.348756
     7  F    2.399636   3.443150   2.652722   3.662921   1.336569
     8  F    2.380423   2.687995   3.475963   4.305999   1.330615
     9  O    6.896270   6.539990   6.455975   5.546741   8.303300
    10  H    6.648246   6.419236   6.147147   5.306664   7.967882
    11  H    7.604070   7.159296   7.260778   6.380932   8.988596
    12  O    3.378902   3.564945   2.519553   1.505957   4.788733
    13  H    3.788807   3.659419   3.199386   2.182422   5.292844
    14  H    3.811127   4.129133   2.835194   1.972609   5.091276
    15  O    4.512279   5.024378   3.562201   3.126563   5.432798
    16  H    4.633691   5.346310   3.582458   3.357279   5.342474
    17  H    4.060782   4.498559   3.338365   3.028210   4.924897
    18  O    4.115964   4.146825   3.945330   3.694758   4.966573
    19  H    4.383755   4.421524   4.396911   4.336991   4.978098
    20  H    3.687599   3.464437   3.709921   3.377641   4.710926
    21  O    6.314150   6.322353   5.740290   5.090937   7.417075
    22  H    5.680238   5.660564   5.246260   4.701956   6.711342
    23  H    6.075975   6.252297   5.333497   4.700169   7.143955
    24  O    3.538493   2.808667   3.884117   3.449050   4.765536
    25  H    3.948927   3.221468   4.103469   3.449938   5.335246
    26  H    2.738988   1.871126   3.297233   3.007942   3.973072
    27  O    4.946908   4.401203   4.713851   3.781255   6.470730
    28  H    5.669371   5.193937   5.345405   4.403321   7.159458
    29  H    5.482255   4.857736   5.293949   4.356410   7.022604
                    6          7          8          9         10
     6  F    0.000000
     7  F    2.172181   0.000000
     8  F    2.170025   2.164183   0.000000
     9  O    8.323327   9.044340   9.079835   0.000000
    10  H    7.855821   8.690082   8.826877   0.986505   0.000000
    11  H    8.955545   9.804827   9.700518   0.959805   1.561660
    12  O    5.225015   5.145069   5.751897   4.351857   4.205929
    13  H    5.724107   5.816688   6.119238   3.635522   3.654219
    14  H    5.298934   5.424496   6.171934   4.111022   3.768772
    15  O    5.187182   5.753514   6.639698   4.593627   3.881769
    16  H    5.053289   5.467300   6.622773   5.527614   4.811439
    17  H    4.542878   5.429940   6.072175   4.647576   3.915979
    18  O    4.441369   5.852924   5.840512   4.452321   3.783646
    19  H    4.237271   5.932485   5.764560   5.260983   4.578916
    20  H    4.392857   5.710346   5.445827   4.221682   3.748728
    21  O    7.061438   8.089179   8.397099   2.687255   1.707211
    22  H    6.281008   7.474891   7.642589   3.130613   2.243809
    23  H    6.819450   7.673900   8.222555   3.184162   2.266348
    24  O    4.822896   5.868649   5.199271   4.285430   4.184814
    25  H    5.538924   6.329343   5.811065   3.603043   3.676762
    26  H    4.210215   5.092465   4.320404   5.060380   4.979776
    27  O    6.839248   7.222685   7.072741   2.650278   3.071167
    28  H    7.389261   7.914045   7.832807   1.664236   2.193656
    29  H    7.521177   7.735098   7.530894   3.141335   3.757582
                   11         12         13         14         15
    11  H    0.000000
    12  O    5.251932   0.000000
    13  H    4.497341   0.977401   0.000000
    14  H    5.025640   0.976839   1.573205   0.000000
    15  O    5.396026   2.776625   3.269738   1.852707   0.000000
    16  H    6.337832   3.268779   3.942566   2.413563   0.960524
    17  H    5.365918   2.978875   3.360153   2.223292   0.978859
    18  O    4.934942   3.792549   3.787984   3.351803   2.722741
    19  H    5.644734   4.647649   4.675763   4.236483   3.455277
    20  H    4.693448   3.487270   3.311852   3.294350   3.226767
    21  O    3.141202   4.291085   4.076045   3.572446   2.867720
    22  H    3.548113   4.156499   3.966243   3.503928   2.745466
    23  H    3.811133   3.887985   3.870619   3.040164   2.116410
    24  O    4.694874   3.536690   3.064225   3.770876   4.407044
    25  H    4.060085   3.164631   2.474736   3.486036   4.415028
    26  H    5.544762   3.434701   3.112255   3.836262   4.629950
    27  O    3.289502   2.790847   1.817735   3.172838   4.506366
    28  H    2.324367   3.275227   2.372551   3.389994   4.441932
    29  H    3.680243   3.355976   2.400530   3.875001   5.355335
                   16         17         18         19         20
    16  H    0.000000
    17  H    1.565771   0.000000
    18  O    3.366790   1.813404   0.000000
    19  H    3.946657   2.495975   0.960253   0.000000
    20  H    3.936365   2.408739   0.997630   1.570522   0.000000
    21  O    3.715142   2.807013   2.835656   3.530846   3.246865
    22  H    3.590329   2.356468   1.925632   2.577513   2.397570
    23  H    2.901730   2.325677   2.972803   3.724495   3.479972
    24  O    5.141425   3.759076   2.640198   3.076591   1.643077
    25  H    5.220489   3.949528   3.123943   3.748548   2.199822
    26  H    5.242521   3.999841   3.110681   3.476865   2.173011
    27  O    5.350285   4.429933   4.217178   5.050921   3.537340
    28  H    5.349953   4.416332   4.193277   5.045745   3.659884
    29  H    6.164935   5.340157   5.163555   5.980036   4.445050
                   21         22         23         24         25
    21  O    0.000000
    22  H    0.972548   0.000000
    23  H    0.967205   1.521515   0.000000
    24  O    4.320980   3.639043   4.633754   0.000000
    25  H    4.158758   3.666990   4.468509   0.974616   0.000000
    26  H    5.058686   4.373235   5.235927   0.970407   1.549905
    27  O    4.112579   4.045218   4.304162   2.792919   1.843295
    28  H    3.483490   3.579549   3.785187   3.226585   2.347902
    29  H    4.972177   4.970890   5.157223   3.506260   2.540080
                   26         27         28         29
    26  H    0.000000
    27  O    3.187649   0.000000
    28  H    3.826071   0.992544   0.000000
    29  H    3.785620   0.960261   1.572436   0.000000
 Stoichiometry    C2H15F3O9
 Framework group  C1[X(C2H15F3O9)]
 Deg. of freedom    81
 Full point group                 C1      NOp   1
 Largest Abelian subgroup         C1      NOp   1
 Largest concise Abelian subgroup C1      NOp   1
                         Standard orientation:                         
 ---------------------------------------------------------------------
 Center     Atomic      Atomic             Coordinates (Angstroms)
 Number     Number       Type             X           Y           Z
 ---------------------------------------------------------------------
      1          6           0       -2.012076   -0.531224    0.269270
      2          8           0       -1.607612   -1.513897   -0.316420
      3          8           0       -1.410455    0.162809    1.184394
      4          1           0       -0.465825   -0.182944    1.410305
      5          6           0       -3.384666    0.086906   -0.098094
      6          9           0       -3.180757    1.101187   -0.963426
      7          9           0       -4.021772    0.577330    0.969612
      8          9           0       -4.174711   -0.807795   -0.686204
      9          8           0        4.876868   -0.735567    0.025902
     10          1           0        4.582174    0.181950   -0.185077
     11          1           0        5.524214   -0.977458   -0.640175
     12          8           0        0.955657   -0.358826    1.875451
     13          1           0        1.550150   -1.017108    1.464895
     14          1           0        1.349878    0.521819    1.722905
     15          8           0        1.492967    2.217496    0.990288
     16          1           0        0.921258    2.874360    1.395610
     17          1           0        1.138624    2.024912    0.098371
     18          8           0        1.219634    1.260274   -1.543944
     19          1           0        0.796749    1.598363   -2.337007
     20          1           0        1.092589    0.270797   -1.551775
     21          8           0        3.845522    1.676284   -0.557741
     22          1           0        3.081823    1.546091   -1.145674
     23          1           0        3.459773    2.109519    0.216203
     24          8           0        0.927832   -1.363594   -1.515397
     25          1           0        1.551405   -1.776484   -0.890453
     26          1           0        0.042269   -1.597770   -1.195040
     27          8           0        2.668763   -2.109128    0.537341
     28          1           0        3.540642   -1.672351    0.352421
     29          1           0        2.856479   -2.961092    0.938616
 ---------------------------------------------------------------------
 Rotational constants (GHZ):           0.7987879           0.2241735           0.2113551
 Standard basis: 6-31++G(d,p) (6D, 7F)
 There are   356 symmetry adapted cartesian basis functions of A   symmetry.
 There are   356 symmetry adapted basis functions of A   symmetry.
   356 basis functions,   568 primitive gaussians,   356 cartesian basis functions
    63 alpha electrons       63 beta electrons
       nuclear repulsion energy      1125.7112375202 Hartrees.
 NAtoms=   29 NActive=   29 NUniq=   29 SFac= 1.00D+00 NAtFMM=   60 NAOKFM=F Big=F
 Integral buffers will be    131072 words long.
 Raffenetti 2 integral format.
 Two-electron integral symmetry is turned on.
 Nuclear repulsion after empirical dispersion term =     1125.6951323203 Hartrees.
 One-electron integrals computed using PRISM.
 NBasis=   356 RedAO= T EigKep=  4.99D-05  NBF=   356
 NBsUse=   356 1.00D-06 EigRej= -1.00D+00 NBFU=   356
 Lowest energy guess from the checkpoint file:  "/local_scratch/slurm.6305295/Gau-1789756.chk"
 B after Tr=     0.000000   -0.000000   -0.000000
         Rot=    0.999833    0.014834    0.003868    0.009912 Ang=   2.09 deg.
 B after Tr=     0.000000    0.000000   -0.000000
         Rot=    0.999992    0.003261   -0.000516    0.002269 Ang=   0.46 deg.
 Requested convergence on RMS density matrix=1.00D-10 within 128 cycles.
 Requested convergence on MAX density matrix=1.00D-08.
 Requested convergence on             energy=1.00D-08.
 No special actions if energy rises.
 SCF Done:  E(RwB97XD) =  -1061.67709152     A.U. after   16 cycles
            NFock= 16  Conv=0.57D-10     -V/T= 2.0084
 Calling FoFJK, ICntrl=      2127 FMM=F ISym2X=0 I1Cent= 0 IOpClX= 0 NMat=1 NMatS=1 NMatT=0.
 ***** Axes restored to original set *****
 -------------------------------------------------------------------
 Center     Atomic                   Forces (Hartrees/Bohr)
 Number     Number              X              Y              Z
 -------------------------------------------------------------------
      1        6          -0.000424368   -0.000921048    0.000449300
      2        8           0.000143733    0.000969934   -0.000289826
      3        8           0.000626877    0.000102875   -0.000754971
      4        1          -0.000525084   -0.000039072    0.000001638
      5        6          -0.000290287   -0.000110571    0.000205200
      6        9          -0.000182823    0.000172256   -0.000205366
      7        9           0.000089148    0.000149351   -0.000056787
      8        9           0.000181701    0.000130719   -0.000029381
      9        8           0.000436658   -0.000110455   -0.000117534
     10        1          -0.000639722    0.000238210    0.000205826
     11        1           0.000187577   -0.000096257   -0.000246371
     12        8          -0.000032200   -0.000499807    0.001149940
     13        1          -0.000289342    0.000252730    0.000073328
     14        1           0.000388524    0.000542664   -0.000717999
     15        8          -0.000243515   -0.000448104   -0.000139074
     16        1           0.000034721    0.000070455   -0.000034360
     17        1           0.000358540    0.000282820    0.000247662
     18        8           0.000198395    0.000132791   -0.000184142
     19        1          -0.000048561   -0.000251030    0.000320807
     20        1           0.000091500   -0.000022240   -0.000063056
     21        8           0.000440720   -0.000496876    0.000090402
     22        1          -0.000508713    0.000303642   -0.000104913
     23        1           0.000084638    0.000304694    0.000067468
     24        8           0.000363716   -0.000646041    0.000448155
     25        1          -0.000193471    0.000505602    0.000231990
     26        1          -0.000063747   -0.000568906   -0.000663143
     27        8          -0.000055393   -0.000450559    0.000413548
     28        1          -0.000132230    0.000100440   -0.000184928
     29        1           0.000003007    0.000401781   -0.000113412
 -------------------------------------------------------------------
 Cartesian Forces:  Max     0.001149940 RMS     0.000365065

 GradGradGradGradGradGradGradGradGradGradGradGradGradGradGradGradGradGrad
 Berny optimization.
 Using GEDIIS/GDIIS optimizer.
 FormGI is forming the generalized inverse of G from B-inverse, IUseBI=4.
 Internal  Forces:  Max     0.002552782 RMS     0.000464816
 Search for a local minimum.
 Step number   7 out of a maximum of  174
 All quantities printed in internal units (Hartrees-Bohrs-Radians)
 Mixed Optimization -- En-DIIS/RFO-DIIS
 Update second derivatives using D2CorX and points    6    5    7
 DE= -4.73D-04 DEPred=-3.88D-04 R= 1.22D+00
 TightC=F SS=  1.41D+00  RLast= 3.79D-01 DXNew= 1.2000D+00 1.1375D+00
 Trust test= 1.22D+00 RLast= 3.79D-01 DXMaxT set to 1.14D+00
 ITU=  1 -1  1  1  0  1  0
 Use linear search instead of GDIIS.
     Eigenvalues ---    0.00005   0.00040   0.00070   0.00079   0.00132
     Eigenvalues ---    0.00159   0.00230   0.00271   0.00389   0.00428
     Eigenvalues ---    0.00551   0.00607   0.00722   0.00832   0.00909
     Eigenvalues ---    0.00995   0.01083   0.01209   0.01226   0.01370
     Eigenvalues ---    0.01436   0.01581   0.01595   0.01657   0.01727
     Eigenvalues ---    0.01851   0.01978   0.02068   0.02148   0.02229
     Eigenvalues ---    0.02350   0.02590   0.02594   0.02796   0.02980
     Eigenvalues ---    0.03132   0.03244   0.03506   0.03991   0.04690
     Eigenvalues ---    0.04921   0.05058   0.05316   0.05708   0.05858
     Eigenvalues ---    0.06182   0.06460   0.07582   0.07950   0.08189
     Eigenvalues ---    0.09067   0.11336   0.12422   0.13882   0.19698
     Eigenvalues ---    0.21164   0.22097   0.23741   0.28486   0.35301
     Eigenvalues ---    0.36189   0.37191   0.39000   0.41693   0.42713
     Eigenvalues ---    0.45236   0.46236   0.46910   0.48681   0.50381
     Eigenvalues ---    0.51735   0.53835   0.55051   0.55313   0.57161
     Eigenvalues ---    0.57297   0.57358   0.57492   0.61316   0.89588
     Eigenvalues ---    1.26227
 RFO step:  Lambda=-7.89877716D-04 EMin= 4.99244916D-05
 Quartic linear search produced a step of  0.05350.
 Iteration  1 RMS(Cart)=  0.18701749 RMS(Int)=  0.01311947
 Iteration  2 RMS(Cart)=  0.01801557 RMS(Int)=  0.00046791
 Iteration  3 RMS(Cart)=  0.00029163 RMS(Int)=  0.00043211
 Iteration  4 RMS(Cart)=  0.00000016 RMS(Int)=  0.00043211
 Variable       Old X    -DE/DX   Delta X   Delta X   Delta X     New X
                                 (Linear)    (Quad)   (Total)
    R1        2.29294   0.00042   0.00004   0.00185   0.00190   2.29484
    R2        2.45015   0.00017   0.00011   0.00316   0.00329   2.45344
    R3        2.92819   0.00037  -0.00017  -0.00273  -0.00290   2.92529
    R4        1.94826   0.00022  -0.00014  -0.02382  -0.02390   1.92436
    R5        2.84585   0.00059  -0.00078   0.01804   0.01733   2.86318
    R6        2.54878  -0.00015   0.00010  -0.00758  -0.00748   2.54130
    R7        2.52575  -0.00009  -0.00011   0.00253   0.00241   2.52816
    R8        2.51450   0.00018   0.00005   0.00234   0.00240   2.51690
    R9        1.86423   0.00045  -0.00014  -0.00005  -0.00021   1.86401
   R10        1.81377   0.00003   0.00002   0.00036   0.00037   1.81414
   R11        3.14495  -0.00014   0.00034   0.00519   0.00531   3.15026
   R12        3.22616  -0.00019   0.00016   0.00130   0.00147   3.22763
   R13        1.84702  -0.00024   0.00012  -0.00019   0.00010   1.84713
   R14        1.84596  -0.00073   0.00009  -0.00111  -0.00072   1.84524
   R15        3.43502   0.00004   0.00069   0.02747   0.02829   3.46331
   R16        3.50111   0.00012  -0.00038  -0.01356  -0.01363   3.48748
   R17        1.81513  -0.00003   0.00002   0.00063   0.00065   1.81578
   R18        1.84978   0.00040  -0.00008  -0.00082  -0.00102   1.84876
   R19        3.42684   0.00004   0.00089   0.00458   0.00547   3.43230
   R20        1.81461   0.00003   0.00001  -0.00010  -0.00009   1.81453
   R21        1.88525   0.00008   0.00008   0.00405   0.00386   1.88910
   R22        3.63892  -0.00017  -0.00164  -0.02931  -0.03080   3.60812
   R23        3.10497  -0.00001   0.00035  -0.02793  -0.02786   3.07710
   R24        1.83785   0.00018   0.00006   0.00252   0.00263   1.84048
   R25        1.82775  -0.00020  -0.00001  -0.00015  -0.00016   1.82759
   R26        1.84176  -0.00101   0.00009   0.00025   0.00016   1.84192
   R27        1.83380   0.00019  -0.00005   0.00232   0.00227   1.83607
   R28        3.48332  -0.00048   0.00125   0.01126   0.01240   3.49572
   R29        1.87564  -0.00033  -0.00002  -0.00209  -0.00234   1.87329
   R30        1.81463   0.00002   0.00003   0.00064   0.00067   1.81530
    A1        2.23894   0.00102  -0.00032  -0.00032  -0.00070   2.23824
    A2        2.09891  -0.00097  -0.00010   0.00111   0.00095   2.09986
    A3        1.94424  -0.00004   0.00040   0.00012   0.00046   1.94471
    A4        1.98263   0.00255  -0.00122   0.00178   0.00055   1.98319
    A5        1.89460   0.00057  -0.00011   0.01440   0.01431   1.90891
    A6        1.95975   0.00010   0.00023  -0.01142  -0.01124   1.94851
    A7        1.94175  -0.00036  -0.00014  -0.00882  -0.00902   1.93273
    A8        1.88457  -0.00017  -0.00002   0.00492   0.00494   1.88951
    A9        1.88793  -0.00014   0.00000   0.00256   0.00258   1.89052
   A10        1.89312  -0.00001   0.00004  -0.00078  -0.00086   1.89226
   A11        1.86237   0.00025  -0.00009   0.00692   0.00705   1.86941
   A12        1.90248  -0.00035   0.00076  -0.00477  -0.00432   1.89816
   A13        2.13627  -0.00006   0.00059   0.01436   0.01467   2.15094
   A14        2.12121   0.00126  -0.00024   0.01621   0.01521   2.13642
   A15        1.80021   0.00012   0.00153   0.03484   0.03627   1.83648
   A16        1.87142  -0.00057   0.00013   0.00471   0.00421   1.87563
   A17        2.73389   0.00034   0.00123   0.05491   0.05636   2.79025
   A18        1.99661  -0.00028   0.00038   0.00796   0.00768   2.00429
   A19        1.72367   0.00010   0.00160   0.03627   0.03762   1.76130
   A20        1.87925   0.00030  -0.00001  -0.00024  -0.00041   1.87884
   A21        2.18933  -0.00013   0.00104   0.05290   0.05401   2.24334
   A22        2.00384  -0.00019  -0.00017  -0.01775  -0.01938   1.98446
   A23        1.36260   0.00020  -0.00042  -0.00435  -0.00392   1.35868
   A24        1.86151   0.00035  -0.00051   0.00654   0.00499   1.86651
   A25        2.14651  -0.00025  -0.00163  -0.06154  -0.06199   2.08452
   A26        1.84626  -0.00009   0.00181   0.00861   0.01041   1.85667
   A27        1.93223   0.00006  -0.00159   0.00671   0.00579   1.93802
   A28        1.97088   0.00004   0.00107   0.01679   0.01786   1.98874
   A29        1.80340  -0.00025   0.00010  -0.00604  -0.00627   1.79713
   A30        2.70050   0.00008   0.00158   0.03991   0.04149   2.74199
   A31        1.95136   0.00048  -0.00114   0.01158   0.00990   1.96126
   A32        1.91650   0.00010   0.00170   0.01558   0.01749   1.93399
   A33        1.84415  -0.00054  -0.00003  -0.00398  -0.00430   1.83985
   A34        1.48450  -0.00019   0.00185   0.00706   0.00898   1.49348
   A35        1.95118   0.00040  -0.00120  -0.01722  -0.01878   1.93240
   A36        2.02647  -0.00009  -0.00021  -0.00496  -0.00505   2.02142
   A37        1.88468  -0.00007   0.00011   0.02362   0.02391   1.90859
   A38        2.21717   0.00007  -0.00014  -0.01137  -0.01181   2.20536
   A39        1.87189  -0.00006  -0.00029   0.00115   0.00091   1.87280
   A40        2.95459   0.00074   0.00190   0.02904   0.03070   2.98529
   A41        2.99966  -0.00002  -0.00096  -0.00688  -0.00788   2.99179
   A42        3.11305   0.00107  -0.00156  -0.02653  -0.02845   3.08459
   A43        3.32512   0.00005  -0.00115  -0.03822  -0.04025   3.28487
   A44        3.14934   0.00014  -0.00001   0.00637   0.00579   3.15514
   A45        2.97759  -0.00030   0.00262   0.00428   0.00560   2.98319
   A46        3.01133   0.00048   0.00043  -0.01325  -0.01308   2.99825
   A47        2.98159  -0.00231  -0.00013  -0.03081  -0.03071   2.95088
   A48        3.16558  -0.00002   0.00135   0.00388   0.00449   3.17007
   A49        3.02626   0.00038  -0.00042   0.00091   0.00050   3.02676
   A50        3.57385   0.00018   0.00112   0.03481   0.03619   3.61004
   A51        3.18349   0.00026  -0.00071   0.01481   0.01485   3.19834
   A52        3.39694   0.00004   0.00129  -0.00382  -0.00244   3.39449
   A53        3.07566   0.00024   0.00107   0.00366   0.00472   3.08038
    D1        0.01604  -0.00023  -0.00121  -0.01755  -0.01876  -0.00272
    D2       -3.07472  -0.00055  -0.00088  -0.03887  -0.03974  -3.11447
    D3       -1.67923  -0.00019   0.00621  -0.16767  -0.16147  -1.84070
    D4        2.52176  -0.00041   0.00616  -0.17625  -0.17004   2.35172
    D5        0.39620  -0.00021   0.00606  -0.16074  -0.15475   0.24146
    D6        1.41617   0.00017   0.00590  -0.14834  -0.14244   1.27374
    D7       -0.66602  -0.00005   0.00586  -0.15692  -0.15100  -0.81702
    D8       -2.79158   0.00015   0.00575  -0.14141  -0.13571  -2.92729
    D9        0.10059  -0.00040  -0.00423  -0.18611  -0.19130  -0.09071
   D10        2.17756   0.00029  -0.00221  -0.12276  -0.12394   2.05362
   D11        1.53937   0.00012   0.00038   0.05099   0.05157   1.59095
   D12       -2.76346  -0.00015  -0.00001   0.05522   0.05545  -2.70801
   D13       -0.76991   0.00022  -0.00033   0.03099   0.03075  -0.73916
   D14        1.21044  -0.00006  -0.00071   0.03522   0.03462   1.24506
   D15       -0.67582   0.00001  -0.00006  -0.04527  -0.04468  -0.72050
   D16        0.88669   0.00003   0.00196  -0.03700  -0.03515   0.85154
   D17       -2.92346  -0.00010   0.00169  -0.02471  -0.02265  -2.94611
   D18       -2.83848  -0.00006  -0.00146  -0.06352  -0.06452  -2.90299
   D19       -1.27596  -0.00005   0.00056  -0.05525  -0.05499  -1.33095
   D20        1.19707  -0.00017   0.00029  -0.04295  -0.04248   1.15459
   D21        0.44280   0.00078   0.00367   0.13542   0.13865   0.58145
   D22        2.30669   0.00078   0.00425   0.16002   0.16406   2.47075
   D23       -1.80609   0.00067   0.00309   0.15106   0.15393  -1.65216
   D24       -1.55900   0.00003   0.00205   0.07902   0.08108  -1.47792
   D25        0.30489   0.00002   0.00263   0.10362   0.10649   0.41138
   D26        2.47529  -0.00008   0.00146   0.09466   0.09637   2.57166
   D27       -0.33306  -0.00120  -0.00107  -0.03785  -0.03945  -0.37251
   D28        1.92539   0.00004  -0.00040   0.00466   0.00426   1.92966
   D29        1.37911  -0.00049  -0.00107  -0.02446  -0.02563   1.35348
   D30       -0.61104  -0.00079  -0.00207  -0.04763  -0.05022  -0.66126
   D31        2.51907  -0.00016   0.00324   0.12652   0.13106   2.65013
   D32        0.01616  -0.00029   0.00262   0.05283   0.05533   0.07149
   D33       -1.72250  -0.00035   0.00072   0.03915   0.03910  -1.68340
   D34        0.38783   0.00002   0.00177   0.09756   0.10031   0.48814
   D35       -2.11508  -0.00012   0.00115   0.02387   0.02459  -2.09049
   D36        2.42944  -0.00017  -0.00075   0.01019   0.00836   2.43780
   D37       -0.91938   0.00003  -0.00088  -0.07274  -0.07387  -0.99325
   D38        1.11604  -0.00031  -0.00037  -0.06216  -0.06310   1.05295
   D39        2.84701  -0.00008  -0.00171  -0.15053  -0.15120   2.69581
   D40       -1.40075  -0.00042  -0.00121  -0.13995  -0.14043  -1.54118
   D41        0.53279   0.00008  -0.00045  -0.08234  -0.08229   0.45049
   D42        2.56821  -0.00026   0.00005  -0.07176  -0.07152   2.49669
   D43        0.41681  -0.00009  -0.00048  -0.03138  -0.03250   0.38432
   D44        2.59339  -0.00017   0.00017   0.01785   0.01803   2.61142
   D45       -1.55026   0.00005  -0.00001  -0.01093  -0.01015  -1.56041
   D46        1.60269  -0.00015   0.00106   0.04863   0.05004   1.65273
   D47       -0.51201  -0.00008   0.00054   0.02891   0.02962  -0.48239
   D48        1.03911   0.00024   0.00027   0.02215   0.02220   1.06131
   D49       -0.88014  -0.00012   0.00086   0.04082   0.04161  -0.83853
   D50        3.07162  -0.00007   0.00215   0.01617   0.01834   3.08996
   D51       -0.96604   0.00023  -0.00161   0.00272   0.00110  -0.96494
   D52       -2.88530  -0.00013  -0.00102   0.02139   0.02050  -2.86479
   D53        1.06647  -0.00008   0.00027  -0.00327  -0.00277   1.06370
         Item               Value     Threshold  Converged?
 Maximum Force            0.002553     0.000015     NO 
 RMS     Force            0.000465     0.000010     NO 
 Maximum Displacement     1.082608     0.000060     NO 
 RMS     Displacement     0.193953     0.000040     NO 
 Predicted change in Energy=-5.735388D-04
 GradGradGradGradGradGradGradGradGradGradGradGradGradGradGradGradGradGrad

                          Input orientation:                          
 ---------------------------------------------------------------------
 Center     Atomic      Atomic             Coordinates (Angstroms)
 Number     Number       Type             X           Y           Z
 ---------------------------------------------------------------------
      1          6           0       -0.675543    1.400291   -1.265695
      2          8           0        0.493790    1.726144   -1.231260
      3          8           0       -1.176393    0.202484   -1.263783
      4          1           0       -0.473599   -0.533719   -1.230952
      5          6           0       -1.786886    2.477824   -1.277231
      6          9           0       -2.373253    2.526845   -0.067997
      7          9           0       -2.727835    2.206411   -2.188704
      8          9           0       -1.276569    3.678793   -1.544000
      9          8           0        3.676524   -3.601988    0.979165
     10          1           0        2.976622   -3.505581    1.667508
     11          1           0        4.515631   -3.681305    1.438747
     12          8           0        0.300414   -1.828357   -1.088017
     13          1           0        1.277447   -1.856968   -1.084985
     14          1           0       -0.006842   -2.219325   -0.247655
     15          8           0       -0.748809   -2.341256    1.437713
     16          1           0       -1.709379   -2.328174    1.457730
     17          1           0       -0.432356   -1.507601    1.840186
     18          8           0        0.887943   -0.424134    2.458118
     19          1           0        0.847262    0.225755    3.163798
     20          1           0        1.459124   -0.034709    1.736008
     21          8           0        1.693176   -3.125750    2.728511
     22          1           0        1.590538   -2.161774    2.822155
     23          1           0        0.824302   -3.406584    2.409909
     24          8           0        2.408571    0.517264    0.533783
     25          1           0        2.802674   -0.204839    0.011010
     26          1           0        1.892633    1.042989   -0.099813
     27          8           0        3.097468   -1.800451   -0.877298
     28          1           0        3.397885   -2.487053   -0.228444
     29          1           0        3.613876   -1.919184   -1.678552
 ---------------------------------------------------------------------
                    Distance matrix (angstroms):
                    1          2          3          4          5
     1  C    0.000000
     2  O    1.214375   0.000000
     3  O    1.298305   2.260997   0.000000
     4  H    1.944835   2.458215   1.018327   0.000000
     5  C    1.547996   2.401795   2.355856   3.285766   0.000000
     6  F    2.363434   3.195972   2.874898   3.785261   1.344795
     7  F    2.390329   3.395029   2.697809   3.675211   1.337846
     8  F    2.372816   2.654208   3.489024   4.299770   1.331884
     9  O    7.000192   6.588229   6.561678   5.614483   8.479640
    10  H    6.783037   6.475976   6.292038   5.397876   8.195343
    11  H    7.751447   7.248768   7.401798   6.475107   9.221341
    12  O    3.377607   3.562638   2.517174   1.515128   4.789136
    13  H    3.802179   3.670722   3.208526   2.199649   5.312016
    14  H    3.819057   4.096930   2.874982   2.006491   5.127553
    15  O    4.616596   5.021077   3.735173   3.234920   5.627794
    16  H    4.731524   5.340610   3.754322   3.460670   5.530248
    17  H    4.261628   4.555066   3.621133   3.222117   5.238000
    18  O    4.431682   4.288422   4.301939   3.933833   5.434050
    19  H    4.828963   4.657537   4.868182   4.651377   5.633231
    20  H    3.953006   3.582897   4.000119   3.575932   5.092054
    21  O    6.484564   6.376456   5.937169   5.204891   7.717308
    22  H    5.876560   5.722668   5.471792   4.831036   7.052505
    23  H    6.234232   6.301765   5.524867   4.815991   7.418865
    24  O    3.678264   2.871090   4.022723   3.539176   4.972467
    25  H    4.037872   3.256205   4.198092   3.519176   5.469945
    26  H    2.842970   1.924483   3.388244   3.060154   4.121156
    27  O    4.962985   4.397874   4.735716   3.805549   6.505421
    28  H    5.725396   5.214445   5.406437   4.450723   7.254779
    29  H    5.439530   4.819068   5.255491   4.339045   6.975885
                    6          7          8          9         10
     6  F    0.000000
     7  F    2.173891   0.000000
     8  F    2.169858   2.165577   0.000000
     9  O    8.675191   9.208078   9.160200   0.000000
    10  H    8.247625   8.946399   8.945315   0.986394   0.000000
    11  H    9.395112  10.014559   9.829416   0.960004   1.565809
    12  O    5.211211   5.163444   5.746608   4.337871   4.191431
    13  H    5.794799   5.811327   6.113783   3.614054   3.630612
    14  H    5.306441   5.546045   6.170942   4.121168   3.771387
    15  O    5.348308   6.143998   6.738705   4.624206   3.909897
    16  H    5.132230   5.907300   6.729143   5.555140   4.836208
    17  H    4.866723   5.940964   6.250127   4.691558   3.955108
    18  O    5.071975   6.448764   6.126669   4.479089   3.805649
    19  H    5.109915   6.734507   6.212688   5.237267   4.549279
    20  H    4.950062   6.160893   5.659732   4.267921   3.788726
    21  O    7.503875   8.494485   8.565953   2.687132   1.707990
    22  H    6.785850   7.927048   7.835550   3.134034   2.249502
    23  H    7.181223   8.079024   8.381505   3.196933   2.278912
    24  O    5.221724   6.053744   5.281355   4.332932   4.217973
    25  H    5.853081   6.421790   5.843019   3.638896   3.697181
    26  H    4.516705   5.202474   4.367721   5.091392   4.998795
    27  O    7.022054   7.190889   7.042642   2.650905   3.065634
    28  H    7.646631   7.962140   7.848495   1.667045   2.193056
    29  H    7.629337   7.582749   7.434508   3.146302   3.757509
                   11         12         13         14         15
    11  H    0.000000
    12  O    5.252238   0.000000
    13  H    4.492579   0.977457   0.000000
    14  H    5.043223   0.976458   1.575381   0.000000
    15  O    5.432316   2.782668   3.271736   1.845493   0.000000
    16  H    6.370406   3.281754   3.950768   2.412223   0.960868
    17  H    5.419292   3.035491   3.406187   2.246484   0.978319
    18  O    4.980803   3.859029   3.841654   3.368168   2.719474
    19  H    5.630085   4.753562   4.751311   4.283214   3.480856
    20  H    4.767417   3.540466   3.363278   3.294924   3.206885
    21  O    3.152520   4.264844   4.040469   3.545311   2.871390
    22  H    3.574768   4.130984   3.931498   3.461021   2.724232
    23  H    3.826818   3.873079   3.849797   3.027049   2.134190
    24  O    4.783998   3.546336   3.088175   3.732799   4.353995
    25  H    4.130191   3.178832   2.501410   3.466763   4.383240
    26  H    5.618384   3.428752   3.123903   3.777904   4.560079
    27  O    3.303462   2.805119   1.832704   3.195098   4.521680
    28  H    2.335619   3.281322   2.372115   3.415292   4.471287
    29  H    3.692667   3.366900   2.411450   3.904760   5.377943
                   16         17         18         19         20
    16  H    0.000000
    17  H    1.565375   0.000000
    18  O    3.372273   1.816296   0.000000
    19  H    3.996202   2.528615   0.960206   0.000000
    20  H    3.921331   2.399575   0.999671   1.575057   0.000000
    21  O    3.718655   2.815212   2.832004   3.483911   3.254901
    22  H    3.574744   2.341860   1.909333   2.523782   2.391943
    23  H    2.913615   2.347320   2.983519   3.709820   3.496667
    24  O    5.089962   3.725270   2.627090   3.072401   1.628333
    25  H    5.192318   3.938082   3.114903   3.734852   2.193100
    26  H    5.173507   3.959126   3.115262   3.523043   2.172464
    27  O    5.369975   4.464319   4.230986   5.049693   3.554065
    28  H    5.380760   4.461985   4.215811   5.037095   3.692135
    29  H    6.191978   5.378003   5.174739   5.975222   4.455718
                   21         22         23         24         25
    21  O    0.000000
    22  H    0.973938   0.000000
    23  H    0.967118   1.518755   0.000000
    24  O    4.312791   3.617052   4.628859   0.000000
    25  H    4.140956   3.633374   4.463165   0.974700   0.000000
    26  H    5.041585   4.347374   5.219074   0.971608   1.548396
    27  O    4.090270   4.010904   4.307281   2.799558   1.849858
    28  H    3.472398   3.560684   3.798654   3.253560   2.370679
    29  H    4.956520   4.940558   5.168133   3.504777   2.540010
                   26         27         28         29
    26  H    0.000000
    27  O    3.184535   0.000000
    28  H    3.839731   0.991305   0.000000
    29  H    3.772210   0.960616   1.572241   0.000000
 Stoichiometry    C2H15F3O9
 Framework group  C1[X(C2H15F3O9)]
 Deg. of freedom    81
 Full point group                 C1      NOp   1
 Largest Abelian subgroup         C1      NOp   1
 Largest concise Abelian subgroup C1      NOp   1
                         Standard orientation:                         
 ---------------------------------------------------------------------
 Center     Atomic      Atomic             Coordinates (Angstroms)
 Number     Number       Type             X           Y           Z
 ---------------------------------------------------------------------
      1          6           0       -2.079182   -0.463189    0.188111
      2          8           0       -1.622348   -1.340979   -0.515803
      3          8           0       -1.502292    0.162645    1.168481
      4          1           0       -0.548230   -0.146562    1.344966
      5          6           0       -3.510154    0.072352   -0.060500
      6          9           0       -3.438638    1.286005   -0.635310
      7          9           0       -4.198545    0.188913    1.080712
      8          9           0       -4.181962   -0.738270   -0.876270
      9          8           0        4.906360   -0.910719    0.255959
     10          1           0        4.684532    0.023732    0.031089
     11          1           0        5.622093   -1.178745   -0.324984
     12          8           0        0.892474   -0.306458    1.785899
     13          1           0        1.482541   -0.989265    1.410376
     14          1           0        1.308289    0.561923    1.623163
     15          8           0        1.589532    2.243100    0.915779
     16          1           0        1.028825    2.933197    1.279977
     17          1           0        1.318953    2.100693   -0.013530
     18          8           0        1.531107    1.335970   -1.647275
     19          1           0        1.298255    1.690761   -2.508610
     20          1           0        1.313717    0.360394   -1.665588
     21          8           0        4.056142    1.556707   -0.384059
     22          1           0        3.333023    1.474603   -1.031293
     23          1           0        3.636158    2.021446    0.352791
     24          8           0        1.020711   -1.241022   -1.632675
     25          1           0        1.579174   -1.707090   -0.983876
     26          1           0        0.105159   -1.418883   -1.360367
     27          8           0        2.577052   -2.150662    0.509261
     28          1           0        3.489424   -1.773804    0.418485
     29          1           0        2.666497   -3.025865    0.895010
 ---------------------------------------------------------------------
 Rotational constants (GHZ):           0.8029489           0.2118305           0.2011545
 Standard basis: 6-31++G(d,p) (6D, 7F)
 There are   356 symmetry adapted cartesian basis functions of A   symmetry.
 There are   356 symmetry adapted basis functions of A   symmetry.
   356 basis functions,   568 primitive gaussians,   356 cartesian basis functions
    63 alpha electrons       63 beta electrons
       nuclear repulsion energy      1113.5211782084 Hartrees.
 NAtoms=   29 NActive=   29 NUniq=   29 SFac= 1.00D+00 NAtFMM=   60 NAOKFM=F Big=F
 Integral buffers will be    131072 words long.
 Raffenetti 2 integral format.
 Two-electron integral symmetry is turned on.
 Nuclear repulsion after empirical dispersion term =     1113.5056155174 Hartrees.
 One-electron integrals computed using PRISM.
 NBasis=   356 RedAO= T EigKep=  5.19D-05  NBF=   356
 NBsUse=   356 1.00D-06 EigRej= -1.00D+00 NBFU=   356
 Initial guess from the checkpoint file:  "/local_scratch/slurm.6305295/Gau-1789756.chk"
 B after Tr=    -0.000000   -0.000000   -0.000000
         Rot=    0.999698   -0.022491    0.007766    0.006185 Ang=  -2.82 deg.
 ExpMin= 3.60D-02 ExpMax= 7.00D+03 ExpMxC= 1.05D+03 IAcc=3 IRadAn=         5 AccDes= 0.00D+00
 Harris functional with IExCor= 4639 and IRadAn=       5 diagonalized for initial guess.
 HarFok:  IExCor= 4639 AccDes= 0.00D+00 IRadAn=         5 IDoV= 1 UseB2=F ITyADJ=14
 ICtDFT=  3500011 ScaDFX=  1.000000  1.000000  1.000000  1.000000
 FoFCou: FMM=F IPFlag=           0 FMFlag=      100000 FMFlg1=           0
         NFxFlg=           0 DoJE=T BraDBF=F KetDBF=T FulRan=T
         wScrn=  0.000000 ICntrl=       500 IOpCl=  0 I1Cent=   200000004 NGrid=           0
         NMat0=    1 NMatS0=      1 NMatT0=    0 NMatD0=    1 NMtDS0=    0 NMtDT0=    0
 Petite list used in FoFCou.
 Requested convergence on RMS density matrix=1.00D-10 within 128 cycles.
 Requested convergence on MAX density matrix=1.00D-08.
 Requested convergence on             energy=1.00D-08.
 No special actions if energy rises.
 SCF Done:  E(RwB97XD) =  -1061.67760348     A.U. after   18 cycles
            NFock= 18  Conv=0.34D-10     -V/T= 2.0084
 Calling FoFJK, ICntrl=      2127 FMM=F ISym2X=0 I1Cent= 0 IOpClX= 0 NMat=1 NMatS=1 NMatT=0.
 ***** Axes restored to original set *****
 -------------------------------------------------------------------
 Center     Atomic                   Forces (Hartrees/Bohr)
 Number     Number              X              Y              Z
 -------------------------------------------------------------------
      1        6           0.002936141   -0.001431363    0.000382337
      2        8          -0.001101342   -0.000844487    0.000807793
      3        8          -0.003810219    0.006181753   -0.000814876
      4        1           0.003118932   -0.004368770    0.000013052
      5        6           0.001333660    0.000594417   -0.001542665
      6        9          -0.000759588    0.000215859    0.000368375
      7        9          -0.000433163    0.000183786    0.000384457
      8        9          -0.001083287   -0.000082238    0.000441539
      9        8           0.000679779   -0.000267889   -0.000255884
     10        1          -0.000361419    0.000273246    0.000237489
     11        1          -0.000428303    0.000039961   -0.000130119
     12        8           0.001520848   -0.001254723    0.000901575
     13        1          -0.000997771    0.000670389    0.000312081
     14        1           0.000451662    0.000582142   -0.000349647
     15        8          -0.001031432   -0.000300451    0.000077183
     16        1           0.000380518   -0.000044958   -0.000155708
     17        1           0.000663960    0.000230032    0.000137355
     18        8           0.000705547    0.000072154   -0.000296377
     19        1          -0.000279462   -0.000085135   -0.000079709
     20        1          -0.000418102   -0.000432029    0.000775401
     21        8          -0.000435193    0.000412555    0.000249256
     22        1           0.000238137   -0.000214333   -0.000091211
     23        1           0.000536923   -0.000154312   -0.000205106
     24        8          -0.000564711    0.000992965   -0.001696175
     25        1          -0.000317570   -0.000064721    0.000315730
     26        1          -0.000037492   -0.001103207    0.000078446
     27        8          -0.000402461    0.000079471   -0.000346329
     28        1           0.000064736   -0.000238782    0.000169882
     29        1          -0.000169328    0.000358669    0.000311856
 -------------------------------------------------------------------
 Cartesian Forces:  Max     0.006181753 RMS     0.001180350

 GradGradGradGradGradGradGradGradGradGradGradGradGradGradGradGradGradGrad
 Berny optimization.
 Using GEDIIS/GDIIS optimizer.
 FormGI is forming the generalized inverse of G from B-inverse, IUseBI=4.
 Internal  Forces:  Max     0.005606169 RMS     0.001043109
 Search for a local minimum.
 Step number   8 out of a maximum of  174
 All quantities printed in internal units (Hartrees-Bohrs-Radians)
 Mixed Optimization -- RFO/linear search
 Update second derivatives using D2CorX and points    6    7    8
 DE= -5.12D-04 DEPred=-5.74D-04 R= 8.93D-01
 TightC=F SS=  1.41D+00  RLast= 6.70D-01 DXNew= 1.9131D+00 2.0103D+00
 Trust test= 8.93D-01 RLast= 6.70D-01 DXMaxT set to 1.91D+00
 ITU=  1  1 -1  1  1  0  1  0
 Use linear search instead of GDIIS.
     Eigenvalues ---    0.00008   0.00040   0.00072   0.00079   0.00120
     Eigenvalues ---    0.00132   0.00203   0.00269   0.00379   0.00425
     Eigenvalues ---    0.00530   0.00597   0.00717   0.00839   0.00889
     Eigenvalues ---    0.00938   0.01079   0.01202   0.01226   0.01318
     Eigenvalues ---    0.01433   0.01521   0.01628   0.01647   0.01707
     Eigenvalues ---    0.01882   0.01918   0.02061   0.02168   0.02306
     Eigenvalues ---    0.02416   0.02580   0.02655   0.02717   0.02948
     Eigenvalues ---    0.03030   0.03218   0.03506   0.04062   0.04398
     Eigenvalues ---    0.04772   0.05053   0.05267   0.05643   0.05786
     Eigenvalues ---    0.06188   0.06439   0.07600   0.07975   0.08172
     Eigenvalues ---    0.09020   0.11339   0.11806   0.14061   0.20114
     Eigenvalues ---    0.21072   0.22113   0.23798   0.28420   0.35895
     Eigenvalues ---    0.36463   0.38980   0.41628   0.42637   0.43970
     Eigenvalues ---    0.45995   0.46885   0.47650   0.49144   0.50942
     Eigenvalues ---    0.52225   0.54263   0.55313   0.55488   0.57292
     Eigenvalues ---    0.57305   0.57408   0.57529   0.61338   0.91332
     Eigenvalues ---    1.51004
 RFO step:  Lambda=-6.34811054D-04 EMin= 8.36686326D-05
 Quartic linear search produced a step of  0.13160.
 Iteration  1 RMS(Cart)=  0.17570552 RMS(Int)=  0.00545296
 Iteration  2 RMS(Cart)=  0.00929573 RMS(Int)=  0.00043658
 Iteration  3 RMS(Cart)=  0.00003834 RMS(Int)=  0.00043624
 Iteration  4 RMS(Cart)=  0.00000002 RMS(Int)=  0.00043624
 Variable       Old X    -DE/DX   Delta X   Delta X   Delta X     New X
                                 (Linear)    (Quad)   (Total)
    R1        2.29484  -0.00127   0.00025   0.00155   0.00180   2.29664
    R2        2.45344  -0.00094   0.00043  -0.00125  -0.00083   2.45261
    R3        2.92529   0.00131  -0.00038   0.00096   0.00058   2.92587
    R4        1.92436   0.00561  -0.00314  -0.00803  -0.01117   1.91319
    R5        2.86318   0.00037   0.00228  -0.00859  -0.00630   2.85688
    R6        2.54130   0.00067  -0.00098   0.00261   0.00163   2.54292
    R7        2.52816   0.00001   0.00032  -0.00074  -0.00042   2.52774
    R8        2.51690  -0.00058   0.00032  -0.00188  -0.00157   2.51533
    R9        1.86401   0.00054  -0.00003   0.00115   0.00124   1.86525
   R10        1.81414  -0.00044   0.00005  -0.00011  -0.00006   1.81408
   R11        3.15026  -0.00013   0.00070  -0.00162  -0.00089   3.14937
   R12        3.22763   0.00010   0.00019   0.00294   0.00325   3.23088
   R13        1.84713  -0.00218   0.00001  -0.00240  -0.00226   1.84486
   R14        1.84524  -0.00071  -0.00009  -0.00139  -0.00152   1.84372
   R15        3.46331  -0.00124   0.00372  -0.00107   0.00275   3.46606
   R16        3.48748  -0.00021  -0.00179  -0.04034  -0.04208   3.44539
   R17        1.81578  -0.00038   0.00009  -0.00035  -0.00026   1.81552
   R18        1.84876   0.00020  -0.00013   0.00352   0.00360   1.85235
   R19        3.43230  -0.00027   0.00072  -0.02991  -0.02910   3.40320
   R20        1.81453  -0.00010  -0.00001   0.00007   0.00006   1.81459
   R21        1.88910  -0.00074   0.00051   0.00219   0.00254   1.89165
   R22        3.60812   0.00017  -0.00405  -0.01663  -0.02077   3.58735
   R23        3.07710   0.00022  -0.00367  -0.00759  -0.01144   3.06567
   R24        1.84048  -0.00007   0.00035   0.00074   0.00088   1.84135
   R25        1.82759  -0.00037  -0.00002  -0.00055  -0.00057   1.82702
   R26        1.84192  -0.00086   0.00002  -0.00109  -0.00126   1.84066
   R27        1.83607  -0.00063   0.00030   0.00184   0.00214   1.83821
   R28        3.49572  -0.00075   0.00163  -0.00991  -0.00835   3.48737
   R29        1.87329   0.00016  -0.00031   0.00001  -0.00029   1.87301
   R30        1.81530  -0.00040   0.00009  -0.00014  -0.00006   1.81525
    A1        2.23824  -0.00027  -0.00009   0.00191   0.00181   2.24005
    A2        2.09986   0.00096   0.00013  -0.00181  -0.00169   2.09817
    A3        1.94471  -0.00070   0.00006  -0.00013  -0.00007   1.94463
    A4        1.98319  -0.00311   0.00007  -0.00044  -0.00037   1.98282
    A5        1.90891   0.00033   0.00188  -0.00248  -0.00059   1.90832
    A6        1.94851   0.00037  -0.00148   0.00037  -0.00112   1.94739
    A7        1.93273   0.00167  -0.00119   0.00195   0.00075   1.93348
    A8        1.88951  -0.00090   0.00065  -0.00104  -0.00039   1.88912
    A9        1.89052  -0.00091   0.00034   0.00007   0.00041   1.89093
   A10        1.89226  -0.00066  -0.00011   0.00109   0.00096   1.89322
   A11        1.86941   0.00019   0.00093   0.00258   0.00361   1.87303
   A12        1.89816  -0.00029  -0.00057   0.00172   0.00100   1.89916
   A13        2.15094   0.00011   0.00193   0.01068   0.01237   2.16332
   A14        2.13642  -0.00330   0.00200   0.00355   0.00516   2.14158
   A15        1.83648   0.00125   0.00477   0.04020   0.04437   1.88085
   A16        1.87563   0.00044   0.00055  -0.00656  -0.00643   1.86920
   A17        2.79025   0.00060   0.00742   0.05568   0.06237   2.85262
   A18        2.00429   0.00088   0.00101   0.01627   0.01735   2.02164
   A19        1.76130  -0.00105   0.00495   0.01690   0.02157   1.78287
   A20        1.87884  -0.00029  -0.00005   0.00610   0.00563   1.88447
   A21        2.24334  -0.00032   0.00711   0.00990   0.01657   2.25991
   A22        1.98446  -0.00026  -0.00255  -0.05117  -0.05459   1.92986
   A23        1.35868   0.00057  -0.00052   0.00720   0.00734   1.36603
   A24        1.86651   0.00053   0.00066   0.00452   0.00497   1.87148
   A25        2.08452  -0.00025  -0.00816   0.01919   0.01065   2.09518
   A26        1.85667  -0.00041   0.00137   0.01996   0.02120   1.87787
   A27        1.93802   0.00051   0.00076   0.00689   0.00690   1.94492
   A28        1.98874  -0.00067   0.00235  -0.00453  -0.00180   1.98693
   A29        1.79713   0.00009  -0.00083  -0.00036  -0.00114   1.79599
   A30        2.74199  -0.00028   0.00546   0.00617   0.01171   2.75370
   A31        1.96126  -0.00043   0.00130   0.00051  -0.00014   1.96111
   A32        1.93399   0.00003   0.00230   0.04435   0.04743   1.98142
   A33        1.83985   0.00038  -0.00057  -0.00743  -0.00832   1.83153
   A34        1.49348  -0.00093   0.00118  -0.04095  -0.04037   1.45311
   A35        1.93240   0.00033  -0.00247   0.01718   0.01517   1.94757
   A36        2.02142   0.00028  -0.00067   0.00043  -0.00060   2.02082
   A37        1.90859   0.00043   0.00315   0.01894   0.02222   1.93081
   A38        2.20536   0.00001  -0.00155   0.00099  -0.00095   2.20441
   A39        1.87280  -0.00014   0.00012   0.00107   0.00125   1.87405
   A40        2.98529   0.00291   0.00404   0.06093   0.06498   3.05027
   A41        2.99179  -0.00003  -0.00104  -0.00306  -0.00425   2.98754
   A42        3.08459  -0.00264  -0.00374   0.01286   0.00870   3.09329
   A43        3.28487  -0.00189  -0.00530  -0.03868  -0.04407   3.24079
   A44        3.15514  -0.00044   0.00076   0.00047   0.00159   3.15672
   A45        2.98319   0.00061   0.00074  -0.00502  -0.00604   2.97715
   A46        2.99825  -0.00028  -0.00172  -0.00588  -0.00802   2.99023
   A47        2.95088   0.00404  -0.00404  -0.00989  -0.01393   2.93695
   A48        3.17007  -0.00047   0.00059   0.00267   0.00319   3.17325
   A49        3.02676   0.00135   0.00007   0.02136   0.02126   3.04802
   A50        3.61004  -0.00171   0.00476  -0.00216   0.00285   3.61290
   A51        3.19834   0.00040   0.00195   0.01883   0.02216   3.22050
   A52        3.39449   0.00000  -0.00032  -0.00645  -0.00506   3.38943
   A53        3.08038  -0.00067   0.00062  -0.00581  -0.00495   3.07543
    D1       -0.00272  -0.00111  -0.00247  -0.04372  -0.04619  -0.04891
    D2       -3.11447  -0.00077  -0.00523  -0.04299  -0.04822   3.12050
    D3       -1.84070  -0.00014  -0.02125   0.03394   0.01269  -1.82801
    D4        2.35172   0.00052  -0.02238   0.03664   0.01427   2.36599
    D5        0.24146  -0.00004  -0.02036   0.03366   0.01329   0.25475
    D6        1.27374  -0.00047  -0.01874   0.03334   0.01460   1.28834
    D7       -0.81702   0.00019  -0.01987   0.03604   0.01618  -0.80084
    D8       -2.92729  -0.00037  -0.01786   0.03306   0.01520  -2.91209
    D9       -0.09071  -0.00138  -0.02517  -0.07588  -0.10114  -0.19185
   D10        2.05362  -0.00200  -0.01631  -0.02295  -0.03910   2.01452
   D11        1.59095   0.00001   0.00679   0.01369   0.02076   1.61171
   D12       -2.70801   0.00009   0.00730   0.01421   0.02154  -2.68647
   D13       -0.73916   0.00000   0.00405  -0.00305   0.00136  -0.73780
   D14        1.24506   0.00008   0.00456  -0.00253   0.00214   1.24720
   D15       -0.72050   0.00047  -0.00588   0.00752   0.00217  -0.71834
   D16        0.85154  -0.00048  -0.00463  -0.02910  -0.03391   0.81762
   D17       -2.94611  -0.00025  -0.00298  -0.00812  -0.01068  -2.95679
   D18       -2.90299   0.00065  -0.00849  -0.00516  -0.01331  -2.91630
   D19       -1.33095  -0.00030  -0.00724  -0.04179  -0.04939  -1.38034
   D20        1.15459  -0.00007  -0.00559  -0.02081  -0.02616   1.12843
   D21        0.58145  -0.00064   0.01825   0.09846   0.11713   0.69858
   D22        2.47075  -0.00069   0.02159   0.10655   0.12820   2.59895
   D23       -1.65216   0.00019   0.02026   0.12005   0.14023  -1.51193
   D24       -1.47792  -0.00068   0.01067   0.03465   0.04594  -1.43197
   D25        0.41138  -0.00072   0.01401   0.04274   0.05702   0.46840
   D26        2.57166   0.00016   0.01268   0.05624   0.06905   2.64071
   D27       -0.37251   0.00241  -0.00519  -0.07410  -0.07936  -0.45188
   D28        1.92966  -0.00054   0.00056  -0.04717  -0.04631   1.88335
   D29        1.35348   0.00084  -0.00337   0.02747   0.02454   1.37802
   D30       -0.66126   0.00144  -0.00661   0.00298  -0.00377  -0.66503
   D31        2.65013  -0.00082   0.01725  -0.05394  -0.03670   2.61343
   D32        0.07149   0.00011   0.00728   0.02963   0.03668   0.10817
   D33       -1.68340   0.00007   0.00515  -0.01206  -0.00641  -1.68981
   D34        0.48814  -0.00023   0.01320  -0.08709  -0.07392   0.41422
   D35       -2.09049   0.00069   0.00324  -0.00352  -0.00054  -2.09103
   D36        2.43780   0.00065   0.00110  -0.04522  -0.04363   2.39417
   D37       -0.99325  -0.00086  -0.00972  -0.09189  -0.10035  -1.09360
   D38        1.05295  -0.00081  -0.00830  -0.07545  -0.08306   0.96989
   D39        2.69581  -0.00050  -0.01990  -0.05210  -0.07163   2.62418
   D40       -1.54118  -0.00045  -0.01848  -0.03565  -0.05434  -1.59552
   D41        0.45049  -0.00048  -0.01083  -0.09115  -0.10129   0.34921
   D42        2.49669  -0.00043  -0.00941  -0.07470  -0.08400   2.41270
   D43        0.38432  -0.00010  -0.00428  -0.01773  -0.02192   0.36239
   D44        2.61142  -0.00020   0.00237   0.00080   0.00346   2.61488
   D45       -1.56041  -0.00000  -0.00134   0.03658   0.03612  -1.52428
   D46        1.65273  -0.00036   0.00659   0.00736   0.01443   1.66716
   D47       -0.48239   0.00012   0.00390   0.00941   0.01370  -0.46869
   D48        1.06131   0.00032   0.00292   0.06254   0.06547   1.12678
   D49       -0.83853   0.00029   0.00548   0.05963   0.06577  -0.77276
   D50        3.08996  -0.00020   0.00241   0.02134   0.02411   3.11407
   D51       -0.96494   0.00029   0.00014   0.01780   0.01794  -0.94701
   D52       -2.86479   0.00026   0.00270   0.01489   0.01824  -2.84655
   D53        1.06370  -0.00023  -0.00036  -0.02340  -0.02342   1.04028
         Item               Value     Threshold  Converged?
 Maximum Force            0.005606     0.000015     NO 
 RMS     Force            0.001043     0.000010     NO 
 Maximum Displacement     0.696404     0.000060     NO 
 RMS     Displacement     0.176082     0.000040     NO 
 Predicted change in Energy=-3.880060D-04
 GradGradGradGradGradGradGradGradGradGradGradGradGradGradGradGradGradGrad

                          Input orientation:                          
 ---------------------------------------------------------------------
 Center     Atomic      Atomic             Coordinates (Angstroms)
 Number     Number       Type             X           Y           Z
 ---------------------------------------------------------------------
      1          6           0       -0.710570    1.468373   -1.323260
      2          8           0        0.449589    1.786760   -1.150956
      3          8           0       -1.228759    0.278471   -1.314873
      4          1           0       -0.547864   -0.459358   -1.184579
      5          6           0       -1.790198    2.553628   -1.555348
      6          9           0       -2.523593    2.699047   -0.436518
      7          9           0       -2.613931    2.222043   -2.555726
      8          9           0       -1.227848    3.725309   -1.842811
      9          8           0        3.709021   -3.630607    0.855755
     10          1           0        3.041078   -3.574849    1.580328
     11          1           0        4.568023   -3.749393    1.267517
     12          8           0        0.232506   -1.738553   -0.984068
     13          1           0        1.208152   -1.769233   -1.000010
     14          1           0       -0.053064   -2.131985   -0.138157
     15          8           0       -0.699748   -2.365930    1.550397
     16          1           0       -1.656656   -2.365265    1.636010
     17          1           0       -0.353954   -1.575197    2.015162
     18          8           0        0.982513   -0.550832    2.653719
     19          1           0        0.982351    0.061947    3.393015
     20          1           0        1.477138   -0.109996    1.903355
     21          8           0        1.802693   -3.252955    2.714299
     22          1           0        1.698635   -2.296067    2.865939
     23          1           0        0.922356   -3.521634    2.418412
     24          8           0        2.303431    0.499328    0.647266
     25          1           0        2.717485   -0.195139    0.104113
     26          1           0        1.750446    1.005884    0.027726
     27          8           0        3.037027   -1.732251   -0.865848
     28          1           0        3.374046   -2.453768   -0.275753
     29          1           0        3.518113   -1.791729   -1.695152
 ---------------------------------------------------------------------
                    Distance matrix (angstroms):
                    1          2          3          4          5
     1  C    0.000000
     2  O    1.215330   0.000000
     3  O    1.297866   2.262445   0.000000
     4  H    1.939550   2.457863   1.012416   0.000000
     5  C    1.548302   2.401721   2.355712   3.280083   0.000000
     6  F    2.363878   3.191002   2.882236   3.799818   1.345658
     7  F    2.389513   3.398235   2.689961   3.652203   1.337625
     8  F    2.373030   2.655265   3.487035   4.290348   1.331056
     9  O    7.090874   6.633149   6.661396   5.686902   8.619721
    10  H    6.923856   6.551533   6.439082   5.498318   8.410227
    11  H    7.861346   7.311601   7.516323   6.558156   9.387418
    12  O    3.359884   3.535931   2.512591   1.511794   4.779174
    13  H    3.777311   3.639134   3.198557   2.198507   5.290145
    14  H    3.846994   4.078601   2.928688   2.034086   5.194326
    15  O    4.791650   5.085580   3.934779   3.337392   5.919188
    16  H    4.934485   5.426119   3.984990   3.580171   5.864990
    17  H    4.531617   4.687509   3.910307   3.394266   5.644336
    18  O    4.770753   4.497099   4.618137   4.133153   5.919615
    19  H    5.204543   4.889426   5.205775   4.854656   6.195304
    20  H    4.205754   3.739300   4.222532   3.709182   5.452798
    21  O    6.701442   6.493830   6.155884   5.341401   8.053271
    22  H    6.125739   5.862171   5.716387   4.982666   7.432313
    23  H    6.447227   6.414277   5.745043   4.951831   7.749680
    24  O    3.729105   2.885796   4.046620   3.522019   5.082269
    25  H    4.068935   3.262894   4.220269   3.520376   5.534324
    26  H    2.845288   1.921273   3.347741   2.983094   4.175859
    27  O    4.949515   4.377164   4.737252   3.817498   6.492015
    28  H    5.758867   5.224989   5.452588   4.492774   7.306216
    29  H    5.352413   4.745269   5.192604   4.309068   6.861475
                    6          7          8          9         10
     6  F    0.000000
     7  F    2.174106   0.000000
     8  F    2.170213   2.165475   0.000000
     9  O    8.976635   9.266685   9.260910   0.000000
    10  H    8.625253   9.093406   9.123263   0.987048   0.000000
    11  H    9.735354  10.092359   9.956779   0.959970   1.568400
    12  O    5.252445   5.124318   5.720478   4.364742   4.223291
    13  H    5.848843   5.740981   6.069136   3.628074   3.643900
    14  H    5.434279   5.600021   6.212395   4.169775   3.822142
    15  O    5.738313   6.447778   6.992564   4.638877   3.931432
    16  H    5.540235   6.287323   7.027174   5.567798   4.851278
    17  H    5.383979   6.357637   6.613850   4.698585   3.964080
    18  O    5.692456   6.910974   6.587098   4.489046   3.812418
    19  H    5.823337   7.279201   6.761588   5.244748   4.555269
    20  H    5.419555   6.485265   6.005021   4.298078   3.815161
    21  O    8.004419   8.789502   8.868349   2.689032   1.709708
    22  H    7.326977   8.270792   8.184962   3.140619   2.256154
    23  H    7.663032   8.380764   8.677534   3.196760   2.279079
    24  O    5.414195   6.116155   5.392344   4.367553   4.244249
    25  H    6.011447   6.429736   5.892884   3.653841   3.702210
    26  H    4.620577   5.215463   4.445719   5.100853   5.005938
    27  O    7.123286   7.101088   6.994897   2.649387   3.062509
    28  H    7.833230   7.932046   7.862194   1.666574   2.193793
    29  H    7.632393   7.379222   7.278988   3.150404   3.759767
                   11         12         13         14         15
    11  H    0.000000
    12  O    5.282975   0.000000
    13  H    4.511258   0.976258   0.000000
    14  H    5.093759   0.975656   1.570046   0.000000
    15  O    5.453751   2.772402   3.240480   1.823224   0.000000
    16  H    6.387349   3.290366   3.938398   2.402831   0.960730
    17  H    5.432491   3.060392   3.401336   2.244400   0.980224
    18  O    5.000823   3.899574   3.858127   3.371503   2.709594
    19  H    5.648106   4.791964   4.764753   4.284227   3.481277
    20  H    4.816956   3.540977   3.354840   3.255416   3.154782
    21  O    3.160171   4.293812   4.043638   3.582865   2.898913
    22  H    3.591726   4.157272   3.932390   3.481375   2.736380
    23  H    3.829794   3.902838   3.852038   3.068977   2.172630
    24  O    4.854351   3.458047   3.009905   3.618531   4.247875
    25  H    4.172616   3.121119   2.444370   3.389102   4.299018
    26  H    5.664670   3.295422   3.008588   3.623036   4.437467
    27  O    3.311202   2.807018   1.834162   3.199685   4.494806
    28  H    2.342201   3.298866   2.384163   3.444933   4.465237
    29  H    3.702994   3.362094   2.412394   3.910666   5.352910
                   16         17         18         19         20
    16  H    0.000000
    17  H    1.570031   0.000000
    18  O    3.360522   1.800895   0.000000
    19  H    3.992842   2.522783   0.960238   0.000000
    20  H    3.870191   2.347810   1.001017   1.579071   0.000000
    21  O    3.730657   2.820425   2.824506   3.481694   3.262178
    22  H    3.574282   2.335936   1.898345   2.520140   2.398861
    23  H    2.932686   2.362244   2.980713   3.714231   3.494616
    24  O    4.986562   3.638199   2.621739   3.078261   1.622281
    25  H    5.117545   3.871744   3.104373   3.727420   2.187003
    26  H    5.055647   3.878193   3.147844   3.578568   2.199516
    27  O    5.356366   4.452374   4.243127   5.057544   3.568396
    28  H    5.382437   4.462977   4.233485   5.050632   3.720220
    29  H    6.180923   5.367142   5.184763   5.979602   4.465765
                   21         22         23         24         25
    21  O    0.000000
    22  H    0.974401   0.000000
    23  H    0.966815   1.518192   0.000000
    24  O    4.313119   3.619741   4.605700   0.000000
    25  H    4.123124   3.616578   4.432160   0.974033   0.000000
    26  H    5.035685   4.354425   5.186477   0.972739   1.543845
    27  O    4.080880   4.004425   4.296521   2.794212   1.845439
    28  H    3.471061   3.564000   3.796004   3.273982   2.382598
    29  H    4.951879   4.936437   5.162551   3.494470   2.535243
                   26         27         28         29
    26  H    0.000000
    27  O    3.154544   0.000000
    28  H    3.833715   0.991152   0.000000
    29  H    3.730898   0.960586   1.572814   0.000000
 Stoichiometry    C2H15F3O9
 Framework group  C1[X(C2H15F3O9)]
 Deg. of freedom    81
 Full point group                 C1      NOp   1
 Largest Abelian subgroup         C1      NOp   1
 Largest concise Abelian subgroup C1      NOp   1
                         Standard orientation:                         
 ---------------------------------------------------------------------
 Center     Atomic      Atomic             Coordinates (Angstroms)
 Number     Number       Type             X           Y           Z
 ---------------------------------------------------------------------
      1          6           0       -2.153389   -0.374745    0.108834
      2          8           0       -1.658690   -1.141451   -0.693950
      3          8           0       -1.587257    0.205889    1.122153
      4          1           0       -0.621173   -0.065179    1.257021
      5          6           0       -3.634910    0.052335   -0.032368
      6          9           0       -3.692775    1.310103   -0.507201
      7          9           0       -4.270650    0.019316    1.144060
      8          9           0       -4.277624   -0.746001   -0.881656
      9          8           0        4.886768   -1.176546    0.380488
     10          1           0        4.768323   -0.217520    0.179232
     11          1           0        5.624141   -1.490464   -0.147981
     12          8           0        0.818286   -0.266521    1.672883
     13          1           0        1.382543   -0.969030    1.297148
     14          1           0        1.287144    0.578947    1.541509
     15          8           0        1.784123    2.226485    0.939198
     16          1           0        1.280537    2.968028    1.284911
     17          1           0        1.601688    2.158624   -0.021505
     18          8           0        1.880074    1.460727   -1.658168
     19          1           0        1.743426    1.856839   -2.522159
     20          1           0        1.533977    0.522566   -1.704045
     21          8           0        4.305947    1.380900   -0.213661
     22          1           0        3.622741    1.393423   -0.908305
     23          1           0        3.882253    1.855332    0.514439
     24          8           0        1.045994   -1.024546   -1.693367
     25          1           0        1.554558   -1.569235   -1.066136
     26          1           0        0.117144   -1.136899   -1.427221
     27          8           0        2.439731   -2.190893    0.429074
     28          1           0        3.389334   -1.907240    0.415795
     29          1           0        2.412775   -3.086829    0.774470
 ---------------------------------------------------------------------
 Rotational constants (GHZ):           0.8156530           0.2006905           0.1914448
 Standard basis: 6-31++G(d,p) (6D, 7F)
 There are   356 symmetry adapted cartesian basis functions of A   symmetry.
 There are   356 symmetry adapted basis functions of A   symmetry.
   356 basis functions,   568 primitive gaussians,   356 cartesian basis functions
    63 alpha electrons       63 beta electrons
       nuclear repulsion energy      1104.3207249712 Hartrees.
 NAtoms=   29 NActive=   29 NUniq=   29 SFac= 1.00D+00 NAtFMM=   60 NAOKFM=F Big=F
 Integral buffers will be    131072 words long.
 Raffenetti 2 integral format.
 Two-electron integral symmetry is turned on.
 Nuclear repulsion after empirical dispersion term =     1104.3053701210 Hartrees.
 One-electron integrals computed using PRISM.
 NBasis=   356 RedAO= T EigKep=  4.74D-05  NBF=   356
 NBsUse=   356 1.00D-06 EigRej= -1.00D+00 NBFU=   356
 Initial guess from the checkpoint file:  "/local_scratch/slurm.6305295/Gau-1789756.chk"
 B after Tr=     0.000000    0.000000    0.000000
         Rot=    0.999659   -0.022972    0.005387    0.011165 Ang=  -2.99 deg.
 ExpMin= 3.60D-02 ExpMax= 7.00D+03 ExpMxC= 1.05D+03 IAcc=3 IRadAn=         5 AccDes= 0.00D+00
 Harris functional with IExCor= 4639 and IRadAn=       5 diagonalized for initial guess.
 HarFok:  IExCor= 4639 AccDes= 0.00D+00 IRadAn=         5 IDoV= 1 UseB2=F ITyADJ=14
 ICtDFT=  3500011 ScaDFX=  1.000000  1.000000  1.000000  1.000000
 FoFCou: FMM=F IPFlag=           0 FMFlag=      100000 FMFlg1=           0
         NFxFlg=           0 DoJE=T BraDBF=F KetDBF=T FulRan=T
         wScrn=  0.000000 ICntrl=       500 IOpCl=  0 I1Cent=   200000004 NGrid=           0
         NMat0=    1 NMatS0=      1 NMatT0=    0 NMatD0=    1 NMtDS0=    0 NMtDT0=    0
 Petite list used in FoFCou.
 Requested convergence on RMS density matrix=1.00D-10 within 128 cycles.
 Requested convergence on MAX density matrix=1.00D-08.
 Requested convergence on             energy=1.00D-08.
 No special actions if energy rises.
 SCF Done:  E(RwB97XD) =  -1061.67798141     A.U. after   16 cycles
            NFock= 16  Conv=0.66D-10     -V/T= 2.0084
 Calling FoFJK, ICntrl=      2127 FMM=F ISym2X=0 I1Cent= 0 IOpClX= 0 NMat=1 NMatS=1 NMatT=0.
 ***** Axes restored to original set *****
 -------------------------------------------------------------------
 Center     Atomic                   Forces (Hartrees/Bohr)
 Number     Number              X              Y              Z
 -------------------------------------------------------------------
      1        6           0.003328422   -0.000536909    0.000880094
      2        8          -0.001849636   -0.001843133    0.000717375
      3        8          -0.006314373    0.008966179   -0.002047331
      4        1           0.005749081   -0.006988848    0.000593294
      5        6           0.000924550   -0.000206788   -0.000099349
      6        9          -0.000396792    0.000271200   -0.000389555
      7        9          -0.000453189    0.000381182    0.000129046
      8        9          -0.000890264    0.000415877    0.000113779
      9        8           0.000130393   -0.000459358    0.000132103
     10        1           0.000337975    0.000361562   -0.000237508
     11        1          -0.000585712    0.000135173    0.000011649
     12        8           0.001689989   -0.001497662    0.000659071
     13        1          -0.000132261    0.000464973   -0.000574455
     14        1          -0.000502051    0.000104226    0.000609708
     15        8          -0.000140015    0.000163346    0.001020651
     16        1           0.000404084    0.000262127   -0.000042212
     17        1          -0.000445316   -0.000762718   -0.000323604
     18        8           0.000695326    0.000444332   -0.000808263
     19        1          -0.000196289   -0.000063395   -0.000284589
     20        1          -0.000370308   -0.000410049    0.001164726
     21        8          -0.000945871    0.000647613    0.000341062
     22        1           0.000667745   -0.000353838   -0.000107882
     23        1           0.000582343   -0.000333534   -0.000504626
     24        8          -0.001251503    0.001247392   -0.002208721
     25        1           0.000445182   -0.000513488    0.000314009
     26        1           0.000083389   -0.000183413    0.000759508
     27        8          -0.000257893    0.000011457   -0.000396664
     28        1          -0.000117867   -0.000055923    0.000230109
     29        1          -0.000189141    0.000332418    0.000348573
 -------------------------------------------------------------------
 Cartesian Forces:  Max     0.008966179 RMS     0.001709466

 GradGradGradGradGradGradGradGradGradGradGradGradGradGradGradGradGradGrad
 Berny optimization.
 Using GEDIIS/GDIIS optimizer.
 FormGI is forming the generalized inverse of G from B-inverse, IUseBI=4.
 Internal  Forces:  Max     0.009396125 RMS     0.001375742
 Search for a local minimum.
 Step number   9 out of a maximum of  174
 All quantities printed in internal units (Hartrees-Bohrs-Radians)
 Mixed Optimization -- RFO/linear search
 Update second derivatives using D2CorX and points    8    9
 DE= -3.78D-04 DEPred=-3.88D-04 R= 9.74D-01
 TightC=F SS=  1.41D+00  RLast= 4.29D-01 DXNew= 3.2174D+00 1.2858D+00
 Trust test= 9.74D-01 RLast= 4.29D-01 DXMaxT set to 1.91D+00
 ITU=  1  1  1 -1  1  1  0  1  0
 Use linear search instead of GDIIS.
     Eigenvalues ---    0.00008   0.00040   0.00072   0.00077   0.00114
     Eigenvalues ---    0.00149   0.00204   0.00304   0.00375   0.00429
     Eigenvalues ---    0.00542   0.00613   0.00721   0.00839   0.00883
     Eigenvalues ---    0.01028   0.01076   0.01182   0.01226   0.01324
     Eigenvalues ---    0.01408   0.01491   0.01603   0.01669   0.01699
     Eigenvalues ---    0.01833   0.01898   0.02057   0.02165   0.02217
     Eigenvalues ---    0.02344   0.02513   0.02578   0.02757   0.02944
     Eigenvalues ---    0.03049   0.03252   0.03498   0.04006   0.04566
     Eigenvalues ---    0.04842   0.05080   0.05265   0.05606   0.05756
     Eigenvalues ---    0.06170   0.06417   0.07562   0.07980   0.08073
     Eigenvalues ---    0.08987   0.11392   0.12188   0.13962   0.19910
     Eigenvalues ---    0.21012   0.22109   0.23736   0.28252   0.35812
     Eigenvalues ---    0.36553   0.38945   0.41376   0.42285   0.44426
     Eigenvalues ---    0.45235   0.46214   0.46881   0.48875   0.50026
     Eigenvalues ---    0.51683   0.53898   0.55067   0.55316   0.57199
     Eigenvalues ---    0.57298   0.57356   0.57493   0.61321   0.90758
     Eigenvalues ---    1.35315
 RFO step:  Lambda=-9.07025419D-04 EMin= 8.42433206D-05
 Quartic linear search produced a step of  0.10560.
 Iteration  1 RMS(Cart)=  0.13095436 RMS(Int)=  0.00736596
 Iteration  2 RMS(Cart)=  0.01093247 RMS(Int)=  0.00029745
 Iteration  3 RMS(Cart)=  0.00012348 RMS(Int)=  0.00028625
 Iteration  4 RMS(Cart)=  0.00000002 RMS(Int)=  0.00028625
 Variable       Old X    -DE/DX   Delta X   Delta X   Delta X     New X
                                 (Linear)    (Quad)   (Total)
    R1        2.29664  -0.00215   0.00019  -0.00117  -0.00098   2.29566
    R2        2.45261  -0.00115  -0.00009  -0.00468  -0.00476   2.44786
    R3        2.92587   0.00121   0.00006   0.00493   0.00499   2.93086
    R4        1.91319   0.00940  -0.00118   0.03331   0.03216   1.94535
    R5        2.85688   0.00047  -0.00067  -0.04637  -0.04702   2.80986
    R6        2.54292  -0.00008   0.00017  -0.00005   0.00012   2.54305
    R7        2.52774   0.00009  -0.00004   0.00238   0.00234   2.53008
    R8        2.51533  -0.00003  -0.00017  -0.00116  -0.00132   2.51401
    R9        1.86525  -0.00024   0.00013  -0.00061  -0.00052   1.86473
   R10        1.81408  -0.00054  -0.00001  -0.00082  -0.00083   1.81326
   R11        3.14937  -0.00006  -0.00009  -0.00533  -0.00552   3.14385
   R12        3.23088   0.00014   0.00034  -0.00492  -0.00461   3.22627
   R13        1.84486  -0.00130  -0.00024   0.00057   0.00050   1.84536
   R14        1.84372   0.00057  -0.00016   0.00204   0.00199   1.84571
   R15        3.46606  -0.00120   0.00029  -0.01786  -0.01740   3.44866
   R16        3.44539  -0.00011  -0.00444  -0.02151  -0.02581   3.41958
   R17        1.81552  -0.00041  -0.00003  -0.00081  -0.00084   1.81468
   R18        1.85235  -0.00086   0.00038  -0.00017   0.00026   1.85261
   R19        3.40320   0.00009  -0.00307  -0.00718  -0.01030   3.39290
   R20        1.81459  -0.00026   0.00001  -0.00033  -0.00033   1.81426
   R21        1.89165  -0.00094   0.00027  -0.00145  -0.00126   1.89039
   R22        3.58735   0.00018  -0.00219  -0.00383  -0.00600   3.58135
   R23        3.06567   0.00027  -0.00121   0.00539   0.00410   3.06976
   R24        1.84135  -0.00021   0.00009  -0.00077  -0.00071   1.84064
   R25        1.82702  -0.00028  -0.00006  -0.00102  -0.00108   1.82594
   R26        1.84066   0.00014  -0.00013  -0.00062  -0.00089   1.83976
   R27        1.83821  -0.00063   0.00023  -0.00071  -0.00049   1.83772
   R28        3.48737  -0.00030  -0.00088  -0.01216  -0.01312   3.47425
   R29        1.87301   0.00006  -0.00003  -0.00004  -0.00017   1.87284
   R30        1.81525  -0.00042  -0.00001  -0.00063  -0.00064   1.81461
    A1        2.24005  -0.00177   0.00019  -0.00058  -0.00041   2.23964
    A2        2.09817   0.00143  -0.00018   0.00617   0.00597   2.10414
    A3        1.94463   0.00032  -0.00001  -0.00529  -0.00532   1.93931
    A4        1.98282  -0.00546  -0.00004  -0.00973  -0.00976   1.97306
    A5        1.90832   0.00052  -0.00006   0.00684   0.00676   1.91508
    A6        1.94739   0.00054  -0.00012  -0.00709  -0.00720   1.94020
    A7        1.93348   0.00151   0.00008   0.00663   0.00670   1.94018
    A8        1.88912  -0.00090  -0.00004  -0.00246  -0.00249   1.88663
    A9        1.89093  -0.00095   0.00004  -0.00292  -0.00291   1.88802
   A10        1.89322  -0.00084   0.00010  -0.00119  -0.00108   1.89214
   A11        1.87303   0.00003   0.00038   0.00193   0.00253   1.87556
   A12        1.89916  -0.00019   0.00011  -0.01481  -0.01492   1.88423
   A13        2.16332   0.00015   0.00131   0.01297   0.01426   2.17757
   A14        2.14158  -0.00403   0.00055  -0.02273  -0.02234   2.11924
   A15        1.88085   0.00135   0.00469   0.03147   0.03572   1.91658
   A16        1.86920   0.00094  -0.00068   0.00576   0.00545   1.87465
   A17        2.85262   0.00019   0.00659   0.03306   0.03947   2.89209
   A18        2.02164   0.00135   0.00183   0.00142   0.00333   2.02497
   A19        1.78287  -0.00119   0.00228   0.00312   0.00511   1.78798
   A20        1.88447  -0.00073   0.00059   0.00450   0.00503   1.88950
   A21        2.25991  -0.00048   0.00175  -0.00949  -0.00757   2.25234
   A22        1.92986   0.00051  -0.00577   0.00504  -0.00141   1.92845
   A23        1.36603   0.00012   0.00078  -0.00119  -0.00028   1.36575
   A24        1.87148  -0.00000   0.00052   0.00236   0.00301   1.87449
   A25        2.09518   0.00008   0.00112  -0.00255  -0.00160   2.09358
   A26        1.87787  -0.00020   0.00224   0.00769   0.01011   1.88797
   A27        1.94492   0.00030   0.00073   0.00678   0.00731   1.95224
   A28        1.98693  -0.00078  -0.00019  -0.01106  -0.01106   1.97588
   A29        1.79599   0.00034  -0.00012   0.00580   0.00570   1.80169
   A30        2.75370  -0.00049   0.00124   0.01184   0.01329   2.76700
   A31        1.96111  -0.00108  -0.00002  -0.02983  -0.03056   1.93056
   A32        1.98142  -0.00003   0.00501   0.00491   0.00966   1.99107
   A33        1.83153   0.00107  -0.00088   0.00023  -0.00076   1.83077
   A34        1.45311  -0.00056  -0.00426   0.00811   0.00338   1.45649
   A35        1.94757  -0.00016   0.00160   0.00477   0.00628   1.95385
   A36        2.02082   0.00036  -0.00006   0.00105   0.00078   2.02160
   A37        1.93081   0.00047   0.00235   0.01802   0.02054   1.95135
   A38        2.20441  -0.00026  -0.00010  -0.03023  -0.03033   2.17408
   A39        1.87405   0.00004   0.00013   0.00180   0.00212   1.87617
   A40        3.05027   0.00240   0.00686   0.04498   0.05202   3.10229
   A41        2.98754   0.00012  -0.00045  -0.00692  -0.00754   2.97999
   A42        3.09329  -0.00290   0.00092   0.03655   0.03718   3.13047
   A43        3.24079  -0.00151  -0.00465  -0.01926  -0.02426   3.21654
   A44        3.15672  -0.00034   0.00017  -0.00733  -0.00791   3.14881
   A45        2.97715   0.00050  -0.00064  -0.02396  -0.02616   2.95099
   A46        2.99023  -0.00062  -0.00085  -0.00839  -0.00935   2.98088
   A47        2.93695   0.00566  -0.00147   0.02717   0.02552   2.96247
   A48        3.17325  -0.00052   0.00034  -0.00852  -0.00809   3.16517
   A49        3.04802   0.00061   0.00225   0.01202   0.01385   3.06187
   A50        3.61290  -0.00173   0.00030   0.00268   0.00339   3.61629
   A51        3.22050   0.00007   0.00234   0.02352   0.02622   3.24673
   A52        3.38943   0.00010  -0.00053  -0.03105  -0.03068   3.35875
   A53        3.07543  -0.00052  -0.00052  -0.00059  -0.00110   3.07433
    D1       -0.04891  -0.00099  -0.00488   0.01980   0.01491  -0.03400
    D2        3.12050  -0.00046  -0.00509   0.00651   0.00144   3.12194
    D3       -1.82801   0.00002   0.00134  -0.14330  -0.14198  -1.96999
    D4        2.36599   0.00045   0.00151  -0.14025  -0.13875   2.22724
    D5        0.25475   0.00011   0.00140  -0.13849  -0.13707   0.11767
    D6        1.28834  -0.00052   0.00154  -0.13134  -0.12981   1.15853
    D7       -0.80084  -0.00009   0.00171  -0.12829  -0.12658  -0.92742
    D8       -2.91209  -0.00044   0.00161  -0.12653  -0.12490  -3.03699
    D9       -0.19185  -0.00155  -0.01068  -0.11892  -0.12882  -0.32066
   D10        2.01452  -0.00297  -0.00413  -0.09040  -0.09528   1.91924
   D11        1.61171  -0.00009   0.00219   0.02683   0.02915   1.64086
   D12       -2.68647   0.00015   0.00227   0.02995   0.03226  -2.65421
   D13       -0.73780  -0.00013   0.00014   0.01622   0.01649  -0.72131
   D14        1.24720   0.00011   0.00023   0.01934   0.01960   1.26681
   D15       -0.71834   0.00030   0.00023  -0.03147  -0.03109  -0.74943
   D16        0.81762  -0.00045  -0.00358  -0.01762  -0.02150   0.79613
   D17       -2.95679  -0.00021  -0.00113  -0.03769  -0.03861  -2.99540
   D18       -2.91630   0.00056  -0.00141  -0.02964  -0.03084  -2.94715
   D19       -1.38034  -0.00019  -0.00522  -0.01578  -0.02125  -1.40159
   D20        1.12843   0.00005  -0.00276  -0.03586  -0.03836   1.09007
   D21        0.69858  -0.00112   0.01237   0.10183   0.11446   0.81304
   D22        2.59895  -0.00108   0.01354   0.12844   0.14223   2.74118
   D23       -1.51193  -0.00021   0.01481   0.12651   0.14159  -1.37034
   D24       -1.43197  -0.00060   0.00485   0.05593   0.06066  -1.37131
   D25        0.46840  -0.00056   0.00602   0.08253   0.08843   0.55683
   D26        2.64071   0.00031   0.00729   0.08060   0.08779   2.72850
   D27       -0.45188   0.00279  -0.00838  -0.00617  -0.01471  -0.46658
   D28        1.88335  -0.00068  -0.00489  -0.00795  -0.01249   1.87086
   D29        1.37802   0.00095   0.00259  -0.05819  -0.05550   1.32252
   D30       -0.66503   0.00196  -0.00040  -0.06638  -0.06666  -0.73169
   D31        2.61343  -0.00038  -0.00388   0.03329   0.02949   2.64292
   D32        0.10817   0.00029   0.00387   0.03233   0.03651   0.14468
   D33       -1.68981   0.00046  -0.00068   0.02686   0.02621  -1.66360
   D34        0.41422   0.00002  -0.00781   0.02929   0.02146   0.43569
   D35       -2.09103   0.00068  -0.00006   0.02833   0.02847  -2.06256
   D36        2.39417   0.00086  -0.00461   0.02286   0.01818   2.41235
   D37       -1.09360  -0.00082  -0.01060  -0.03971  -0.04956  -1.14316
   D38        0.96989  -0.00032  -0.00877  -0.06252  -0.07117   0.89872
   D39        2.62418  -0.00043  -0.00756  -0.03658  -0.04362   2.58055
   D40       -1.59552   0.00008  -0.00574  -0.05939  -0.06524  -1.66076
   D41        0.34921  -0.00060  -0.01070  -0.04206  -0.05212   0.29709
   D42        2.41270  -0.00009  -0.00887  -0.06487  -0.07373   2.33896
   D43        0.36239   0.00049  -0.00232  -0.01962  -0.02208   0.34032
   D44        2.61488   0.00002   0.00037  -0.03195  -0.03142   2.58346
   D45       -1.52428  -0.00010   0.00381  -0.02374  -0.01936  -1.54365
   D46        1.66716  -0.00007   0.00152   0.03322   0.03510   1.70226
   D47       -0.46869   0.00050   0.00145   0.03935   0.04099  -0.42770
   D48        1.12678  -0.00007   0.00691   0.01245   0.01945   1.14623
   D49       -0.77276   0.00037   0.00695   0.00904   0.01610  -0.75666
   D50        3.11407  -0.00019   0.00255   0.01157   0.01455   3.12862
   D51       -0.94701  -0.00007   0.00189   0.02230   0.02399  -0.92301
   D52       -2.84655   0.00038   0.00193   0.01889   0.02064  -2.82591
   D53        1.04028  -0.00018  -0.00247   0.02142   0.01910   1.05937
         Item               Value     Threshold  Converged?
 Maximum Force            0.009396     0.000015     NO 
 RMS     Force            0.001376     0.000010     NO 
 Maximum Displacement     0.621204     0.000060     NO 
 RMS     Displacement     0.133638     0.000040     NO 
 Predicted change in Energy=-5.780254D-04
 GradGradGradGradGradGradGradGradGradGradGradGradGradGradGradGradGradGrad

                          Input orientation:                          
 ---------------------------------------------------------------------
 Center     Atomic      Atomic             Coordinates (Angstroms)
 Number     Number       Type             X           Y           Z
 ---------------------------------------------------------------------
      1          6           0       -0.738744    1.457554   -1.355151
      2          8           0        0.405227    1.752958   -1.072603
      3          8           0       -1.279208    0.280862   -1.390154
      4          1           0       -0.614811   -0.474468   -1.171543
      5          6           0       -1.770429    2.557248   -1.718097
      6          9           0       -2.718282    2.623133   -0.765099
      7          9           0       -2.371232    2.290418   -2.884453
      8          9           0       -1.188960    3.750401   -1.808246
      9          8           0        3.697668   -3.656438    0.742859
     10          1           0        3.062214   -3.611274    1.496435
     11          1           0        4.568335   -3.823264    1.110027
     12          8           0        0.174008   -1.704143   -0.894830
     13          1           0        1.149998   -1.700888   -0.926873
     14          1           0       -0.088805   -2.078860   -0.032000
     15          8           0       -0.683527   -2.345146    1.656172
     16          1           0       -1.636494   -2.333285    1.773916
     17          1           0       -0.305066   -1.579056    2.136776
     18          8           0        1.064389   -0.599574    2.760334
     19          1           0        1.096959   -0.026205    3.529692
     20          1           0        1.522370   -0.120812    2.010837
     21          8           0        1.862130   -3.307359    2.672107
     22          1           0        1.769882   -2.355797    2.858500
     23          1           0        0.975443   -3.563663    2.386236
     24          8           0        2.286712    0.525112    0.731229
     25          1           0        2.690345   -0.172478    0.185089
     26          1           0        1.702901    1.011389    0.124253
     27          8           0        2.972838   -1.668720   -0.845210
     28          1           0        3.332998   -2.421335   -0.310361
     29          1           0        3.429559   -1.670263   -1.689889
 ---------------------------------------------------------------------
                    Distance matrix (angstroms):
                    1          2          3          4          5
     1  C    0.000000
     2  O    1.214811   0.000000
     3  O    1.295350   2.259475   0.000000
     4  H    1.944680   2.451875   1.029435   0.000000
     5  C    1.550944   2.407700   2.351761   3.290209   0.000000
     6  F    2.371772   3.257003   2.819195   3.766287   1.345723
     7  F    2.386931   3.358629   2.731989   3.696440   1.338862
     8  F    2.380154   2.659395   3.495805   4.310981   1.330356
     9  O    7.087759   6.587688   6.694876   5.690988   8.635177
    10  H    6.947794   6.514178   6.506078   5.520704   8.469847
    11  H    7.882210   7.293120   7.568917   6.579134   9.428104
    12  O    3.322852   3.469382   2.509467   1.486912   4.755844
    13  H    3.704933   3.536237   3.169069   2.162989   5.223662
    14  H    3.831367   4.001218   2.971519   2.036987   5.211936
    15  O    4.850943   5.042425   4.065815   3.391184   6.049835
    16  H    4.996748   5.382256   4.119800   3.629707   6.010774
    17  H    4.647864   4.680486   4.104568   3.501576   5.840920
    18  O    4.941689   4.545361   4.847078   4.277269   6.169122
    19  H    5.425223   4.982473   5.472234   5.023217   6.514248
    20  H    4.351294   3.777119   4.424581   3.849697   5.649733
    21  O    6.759272   6.461596   6.264607   5.379048   8.176979
    22  H    6.212062   5.847882   5.856619   5.046525   7.590590
    23  H    6.492229   6.368294   5.841656   4.972909   7.864535
    24  O    3.791546   2.881216   4.156406   3.610892   5.156468
    25  H    4.097316   3.242045   4.294677   3.585485   5.565250
    26  H    2.889521   1.914771   3.423459   3.042803   4.224683
    27  O    4.879496   4.283949   4.709324   3.795255   6.412435
    28  H    5.719830   5.155345   5.453463   4.485212   7.267253
    29  H    5.222073   4.609346   5.105803   4.249181   6.701680
                    6          7          8          9         10
     6  F    0.000000
     7  F    2.173201   0.000000
     8  F    2.167421   2.165073   0.000000
     9  O    9.103371   9.238725   9.233013   0.000000
    10  H    8.797528   9.140267   9.120726   0.986772   0.000000
    11  H    9.907922  10.074253   9.951038   0.959533   1.569284
    12  O    5.206485   5.137448   5.695969   4.348524   4.206784
    13  H    5.804043   5.671129   5.997007   3.619780   3.630230
    14  H    5.436940   5.695309   6.192388   4.174510   3.822738
    15  O    5.889531   6.704780   7.029463   4.663529   3.957167
    16  H    5.673002   6.604459   7.074137   5.591699   4.877305
    17  H    5.648264   6.667430   6.689363   4.720211   3.984786
    18  O    6.092875   7.212432   6.698641   4.510962   3.828718
    19  H    6.326159   7.650905   6.926887   5.263906   4.566079
    20  H    5.763522   6.703584   6.076430   4.340546   3.849552
    21  O    8.244107   8.951638   8.899140   2.685713   1.707270
    22  H    7.619963   8.468628   8.235224   3.143877   2.258664
    23  H    7.864538   8.558660   8.704818   3.181163   2.269058
    24  O    5.629445   6.155153   5.378821   4.413195   4.277456
    25  H    6.162105   6.411513   5.866120   3.669304   3.699086
    26  H    4.789104   5.223676   4.427143   5.113744   5.009953
    27  O    7.128483   6.956463   6.900354   2.645442   3.043814
    28  H    7.891225   7.833569   7.796287   1.663652   2.180319
    29  H    7.555424   7.124827   7.122382   3.151990   3.749017
                   11         12         13         14         15
    11  H    0.000000
    12  O    5.274489   0.000000
    13  H    4.509819   0.976522   0.000000
    14  H    5.102561   0.976708   1.574260   0.000000
    15  O    5.483171   2.766561   3.232492   1.809566   0.000000
    16  H    6.415660   3.285718   3.931759   2.391947   0.960287
    17  H    5.462666   3.071774   3.393818   2.236105   0.980361
    18  O    5.039179   3.920852   3.849119   3.363819   2.705810
    19  H    5.685322   4.821173   4.761129   4.278444   3.472419
    20  H    4.878269   3.573223   3.356403   3.256228   3.152686
    21  O    3.166985   4.259472   4.005065   3.553527   2.904884
    22  H    3.611365   4.130249   3.891300   3.447667   2.732202
    23  H    3.821645   3.855581   3.804878   3.030698   2.184024
    24  O    4.925207   3.475222   2.999416   3.606421   4.232756
    25  H    4.208396   3.137543   2.438271   3.377143   4.274059
    26  H    5.705816   3.278744   2.960914   3.575509   4.394103
    27  O    3.318225   2.799495   1.824952   3.194242   4.481459
    28  H    2.347118   3.291684   2.380046   3.450146   4.472755
    29  H    3.711031   3.351400   2.404065   3.910810   5.345005
                   16         17         18         19         20
    16  H    0.000000
    17  H    1.572651   0.000000
    18  O    3.357611   1.795443   0.000000
    19  H    3.984612   2.513411   0.960065   0.000000
    20  H    3.863883   2.341336   1.000352   1.580140   0.000000
    21  O    3.741115   2.823181   2.824229   3.476623   3.272124
    22  H    3.574945   2.330155   1.895171   2.516013   2.403113
    23  H    2.951437   2.374994   2.988927   3.719659   3.506177
    24  O    4.964794   3.622209   2.622262   3.090446   1.624449
    25  H    5.090678   3.841878   3.075391   3.707647   2.167993
    26  H    5.005976   3.846113   3.154651   3.611202   2.207639
    27  O    5.342978   4.432261   4.217250   5.035528   3.557651
    28  H    5.389603   4.464686   4.230197   5.048022   3.736140
    29  H    6.172718   5.347814   5.152173   5.948779   4.442246
                   21         22         23         24         25
    21  O    0.000000
    22  H    0.974024   0.000000
    23  H    0.966245   1.520891   0.000000
    24  O    4.316840   3.618291   4.601799   0.000000
    25  H    4.086402   3.572291   4.391591   0.973561   0.000000
    26  H    5.016821   4.338033   5.155275   0.972482   1.542818
    27  O    4.036128   3.954320   4.245308   2.787262   1.838494
    28  H    3.441454   3.534022   3.759603   3.295630   2.390781
    29  H    4.915682   4.890024   5.120786   3.462310   2.511044
                   26         27         28         29
    26  H    0.000000
    27  O    3.120190   0.000000
    28  H    3.824879   0.991063   0.000000
    29  H    3.669294   0.960250   1.573700   0.000000
 Stoichiometry    C2H15F3O9
 Framework group  C1[X(C2H15F3O9)]
 Deg. of freedom    81
 Full point group                 C1      NOp   1
 Largest Abelian subgroup         C1      NOp   1
 Largest concise Abelian subgroup C1      NOp   1
                         Standard orientation:                         
 ---------------------------------------------------------------------
 Center     Atomic      Atomic             Coordinates (Angstroms)
 Number     Number       Type             X           Y           Z
 ---------------------------------------------------------------------
      1          6           0       -2.170067   -0.306952    0.084152
      2          8           0       -1.624168   -0.971709   -0.773671
      3          8           0       -1.648214    0.217128    1.147609
      4          1           0       -0.648850   -0.004224    1.257196
      5          6           0       -3.680093    0.030723   -0.021793
      6          9           0       -3.837179    1.352658   -0.218724
      7          9           0       -4.329881   -0.302676    1.100335
      8          9           0       -4.245349   -0.610733   -1.041042
      9          8           0        4.830480   -1.337758    0.491702
     10          1           0        4.774302   -0.373036    0.292017
     11          1           0        5.590377   -1.685597    0.020247
     12          8           0        0.781672   -0.209523    1.607006
     13          1           0        1.305480   -0.929712    1.206321
     14          1           0        1.277531    0.621374    1.473991
     15          8           0        1.871411    2.240483    0.925977
     16          1           0        1.386850    3.000887    1.256337
     17          1           0        1.745355    2.194125   -0.045139
     18          8           0        2.078153    1.507949   -1.670570
     19          1           0        2.023148    1.933319   -2.529499
     20          1           0        1.665615    0.600920   -1.758964
     21          8           0        4.405295    1.249178   -0.091419
     22          1           0        3.759113    1.312168   -0.817507
     23          1           0        3.972532    1.722342    0.631395
     24          8           0        1.073409   -0.911528   -1.784048
     25          1           0        1.555065   -1.478660   -1.156204
     26          1           0        0.141017   -0.977067   -1.515589
     27          8           0        2.326757   -2.181367    0.357320
     28          1           0        3.293297   -1.968783    0.410373
     29          1           0        2.213442   -3.086755    0.656505
 ---------------------------------------------------------------------
 Rotational constants (GHZ):           0.8173299           0.1966542           0.1885069
 Standard basis: 6-31++G(d,p) (6D, 7F)
 There are   356 symmetry adapted cartesian basis functions of A   symmetry.
 There are   356 symmetry adapted basis functions of A   symmetry.
   356 basis functions,   568 primitive gaussians,   356 cartesian basis functions
    63 alpha electrons       63 beta electrons
       nuclear repulsion energy      1101.1588502259 Hartrees.
 NAtoms=   29 NActive=   29 NUniq=   29 SFac= 1.00D+00 NAtFMM=   60 NAOKFM=F Big=F
 Integral buffers will be    131072 words long.
 Raffenetti 2 integral format.
 Two-electron integral symmetry is turned on.
 Nuclear repulsion after empirical dispersion term =     1101.1435773132 Hartrees.
 One-electron integrals computed using PRISM.
 NBasis=   356 RedAO= T EigKep=  4.23D-05  NBF=   356
 NBsUse=   356 1.00D-06 EigRej= -1.00D+00 NBFU=   356
 Initial guess from the checkpoint file:  "/local_scratch/slurm.6305295/Gau-1789756.chk"
 B after Tr=     0.000000    0.000000    0.000000
         Rot=    0.999720   -0.022554    0.004491    0.005485 Ang=  -2.71 deg.
 ExpMin= 3.60D-02 ExpMax= 7.00D+03 ExpMxC= 1.05D+03 IAcc=3 IRadAn=         5 AccDes= 0.00D+00
 Harris functional with IExCor= 4639 and IRadAn=       5 diagonalized for initial guess.
 HarFok:  IExCor= 4639 AccDes= 0.00D+00 IRadAn=         5 IDoV= 1 UseB2=F ITyADJ=14
 ICtDFT=  3500011 ScaDFX=  1.000000  1.000000  1.000000  1.000000
 FoFCou: FMM=F IPFlag=           0 FMFlag=      100000 FMFlg1=           0
         NFxFlg=           0 DoJE=T BraDBF=F KetDBF=T FulRan=T
         wScrn=  0.000000 ICntrl=       500 IOpCl=  0 I1Cent=   200000004 NGrid=           0
         NMat0=    1 NMatS0=      1 NMatT0=    0 NMatD0=    1 NMtDS0=    0 NMtDT0=    0
 Petite list used in FoFCou.
 Requested convergence on RMS density matrix=1.00D-10 within 128 cycles.
 Requested convergence on MAX density matrix=1.00D-08.
 Requested convergence on             energy=1.00D-08.
 No special actions if energy rises.
 SCF Done:  E(RwB97XD) =  -1061.67855790     A.U. after   16 cycles
            NFock= 16  Conv=0.84D-10     -V/T= 2.0084
 Calling FoFJK, ICntrl=      2127 FMM=F ISym2X=0 I1Cent= 0 IOpClX= 0 NMat=1 NMatS=1 NMatT=0.
 ***** Axes restored to original set *****
 -------------------------------------------------------------------
 Center     Atomic                   Forces (Hartrees/Bohr)
 Number     Number              X              Y              Z
 -------------------------------------------------------------------
      1        6           0.001411476    0.000646010    0.000337313
      2        8          -0.000503390   -0.000311486    0.000729888
      3        8          -0.001126658    0.001145005   -0.000297748
      4        1           0.000710690   -0.001274717   -0.001279031
      5        6           0.000003268   -0.000317536    0.001136074
      6        9           0.000286680   -0.000022280   -0.000535628
      7        9          -0.000142614    0.000013423   -0.000283870
      8        9           0.000097685    0.000419666   -0.000143928
      9        8          -0.000025329   -0.000399271   -0.000200979
     10        1           0.000227071    0.000210911   -0.000014803
     11        1          -0.000223585    0.000147896    0.000191100
     12        8           0.000684591   -0.001042163    0.001033217
     13        1           0.000057663   -0.000232324   -0.000595543
     14        1          -0.000421684    0.000317252    0.000178161
     15        8           0.000654060    0.000007004    0.000534847
     16        1           0.000105128    0.000390297    0.000178229
     17        1          -0.000803514   -0.000711844   -0.000019716
     18        8           0.000371122    0.000073813   -0.000392535
     19        1          -0.000120500    0.000113584   -0.000210154
     20        1          -0.000145657    0.000063759    0.000478763
     21        8          -0.000212730    0.000129182    0.000046401
     22        1           0.000293308   -0.000070286    0.000066057
     23        1          -0.000003074   -0.000038582   -0.000140852
     24        8          -0.001419032    0.000792814   -0.000780874
     25        1           0.000750714   -0.000229704   -0.000556985
     26        1          -0.000168175   -0.000084215    0.000563285
     27        8          -0.000327129    0.000370991   -0.000229348
     28        1          -0.000028173   -0.000259692    0.000173149
     29        1           0.000017787    0.000152493    0.000035509
 -------------------------------------------------------------------
 Cartesian Forces:  Max     0.001419032 RMS     0.000519472

 GradGradGradGradGradGradGradGradGradGradGradGradGradGradGradGradGradGrad
 Berny optimization.
 Using GEDIIS/GDIIS optimizer.
 FormGI is forming the generalized inverse of G from B-inverse, IUseBI=4.
 Internal  Forces:  Max     0.004988197 RMS     0.000933041
 Search for a local minimum.
 Step number  10 out of a maximum of  174
 All quantities printed in internal units (Hartrees-Bohrs-Radians)
 Mixed Optimization -- En-DIIS/RFO-DIIS
 Update second derivatives using D2CorX and points    9   10
 DE= -5.76D-04 DEPred=-5.78D-04 R= 9.97D-01
 TightC=F SS=  1.41D+00  RLast= 5.24D-01 DXNew= 3.2174D+00 1.5722D+00
 Trust test= 9.97D-01 RLast= 5.24D-01 DXMaxT set to 1.91D+00
 ITU=  1  1  1  1 -1  1  1  0  1  0
 Use linear search instead of GDIIS.
     Eigenvalues ---    0.00012   0.00041   0.00072   0.00079   0.00117
     Eigenvalues ---    0.00150   0.00200   0.00302   0.00377   0.00414
     Eigenvalues ---    0.00543   0.00611   0.00721   0.00838   0.00867
     Eigenvalues ---    0.01026   0.01072   0.01172   0.01219   0.01311
     Eigenvalues ---    0.01416   0.01473   0.01579   0.01653   0.01698
     Eigenvalues ---    0.01836   0.01894   0.02034   0.02114   0.02169
     Eigenvalues ---    0.02348   0.02459   0.02573   0.02805   0.02956
     Eigenvalues ---    0.03047   0.03243   0.03493   0.04015   0.04541
     Eigenvalues ---    0.04826   0.05093   0.05270   0.05711   0.05762
     Eigenvalues ---    0.06157   0.06384   0.07511   0.07923   0.08067
     Eigenvalues ---    0.08991   0.11420   0.12333   0.13958   0.20077
     Eigenvalues ---    0.20982   0.22110   0.23670   0.27895   0.34999
     Eigenvalues ---    0.36022   0.37833   0.39007   0.41573   0.42826
     Eigenvalues ---    0.45032   0.46094   0.46848   0.48785   0.50023
     Eigenvalues ---    0.51628   0.53804   0.55054   0.55314   0.57154
     Eigenvalues ---    0.57296   0.57357   0.57494   0.61517   0.88954
     Eigenvalues ---    1.20606
 RFO step:  Lambda=-2.44971501D-04 EMin= 1.17182404D-04
 Quartic linear search produced a step of  0.37991.
 Iteration  1 RMS(Cart)=  0.08263704 RMS(Int)=  0.00466005
 Iteration  2 RMS(Cart)=  0.00552319 RMS(Int)=  0.00015721
 Iteration  3 RMS(Cart)=  0.00003344 RMS(Int)=  0.00015578
 Iteration  4 RMS(Cart)=  0.00000000 RMS(Int)=  0.00015578
 Variable       Old X    -DE/DX   Delta X   Delta X   Delta X     New X
                                 (Linear)    (Quad)   (Total)
    R1        2.29566  -0.00039  -0.00037  -0.00106  -0.00144   2.29423
    R2        2.44786   0.00087  -0.00181   0.00206   0.00027   2.44812
    R3        2.93086  -0.00014   0.00190  -0.00129   0.00060   2.93146
    R4        1.94535   0.00101   0.01222  -0.00558   0.00666   1.95201
    R5        2.80986   0.00004  -0.01786   0.02386   0.00600   2.81586
    R6        2.54305  -0.00058   0.00005  -0.00400  -0.00395   2.53909
    R7        2.53008   0.00031   0.00089   0.00229   0.00318   2.53326
    R8        2.51401   0.00043  -0.00050   0.00082   0.00032   2.51433
    R9        1.86473   0.00019  -0.00020   0.00025   0.00003   1.86476
   R10        1.81326  -0.00016  -0.00031   0.00003  -0.00028   1.81297
   R11        3.14385   0.00008  -0.00210   0.00183  -0.00033   3.14352
   R12        3.22627   0.00034  -0.00175   0.00132  -0.00045   3.22583
   R13        1.84536  -0.00102   0.00019  -0.00059  -0.00034   1.84502
   R14        1.84571   0.00024   0.00076  -0.00096  -0.00016   1.84555
   R15        3.44866  -0.00113  -0.00661  -0.00998  -0.01653   3.43213
   R16        3.41958   0.00007  -0.00981   0.01437   0.00462   3.42421
   R17        1.81468  -0.00008  -0.00032   0.00008  -0.00023   1.81444
   R18        1.85261  -0.00078   0.00010  -0.00172  -0.00159   1.85102
   R19        3.39290   0.00008  -0.00391   0.01293   0.00902   3.40191
   R20        1.81426  -0.00010  -0.00012  -0.00013  -0.00025   1.81401
   R21        1.89039  -0.00042  -0.00048  -0.00006  -0.00055   1.88984
   R22        3.58135   0.00014  -0.00228   0.00534   0.00308   3.58444
   R23        3.06976  -0.00003   0.00156   0.00542   0.00696   3.07672
   R24        1.84064   0.00005  -0.00027  -0.00050  -0.00078   1.83986
   R25        1.82594   0.00005  -0.00041   0.00021  -0.00020   1.82574
   R26        1.83976   0.00087  -0.00034   0.00180   0.00138   1.84114
   R27        1.83772  -0.00029  -0.00018  -0.00063  -0.00081   1.83691
   R28        3.47425   0.00000  -0.00499  -0.00050  -0.00555   3.46870
   R29        1.87284   0.00031  -0.00006   0.00127   0.00115   1.87399
   R30        1.81461  -0.00002  -0.00024   0.00003  -0.00021   1.81440
    A1        2.23964  -0.00066  -0.00016   0.00009  -0.00010   2.23954
    A2        2.10414   0.00002   0.00227   0.00083   0.00306   2.10721
    A3        1.93931   0.00064  -0.00202  -0.00082  -0.00288   1.93644
    A4        1.97306  -0.00399  -0.00371  -0.00164  -0.00535   1.96771
    A5        1.91508   0.00020   0.00257   0.00643   0.00899   1.92407
    A6        1.94020  -0.00001  -0.00273  -0.00577  -0.00850   1.93169
    A7        1.94018   0.00018   0.00254  -0.00141   0.00111   1.94128
    A8        1.88663  -0.00015  -0.00094   0.00074  -0.00018   1.88645
    A9        1.88802  -0.00006  -0.00110   0.00103  -0.00011   1.88791
   A10        1.89214  -0.00017  -0.00041  -0.00088  -0.00129   1.89085
   A11        1.87556  -0.00003   0.00096  -0.00268  -0.00161   1.87395
   A12        1.88423   0.00003  -0.00567  -0.00344  -0.00924   1.87499
   A13        2.17757   0.00007   0.00542  -0.00397   0.00139   2.17897
   A14        2.11924  -0.00376  -0.00849  -0.00950  -0.01806   2.10118
   A15        1.91658   0.00145   0.01357   0.01205   0.02555   1.94212
   A16        1.87465   0.00091   0.00207   0.00058   0.00278   1.87743
   A17        2.89209   0.00031   0.01499   0.01000   0.02499   2.91708
   A18        2.02497   0.00124   0.00127  -0.00023   0.00108   2.02605
   A19        1.78798  -0.00080   0.00194  -0.00633  -0.00453   1.78345
   A20        1.88950  -0.00108   0.00191  -0.00330  -0.00139   1.88812
   A21        2.25234  -0.00023  -0.00288  -0.00770  -0.01056   2.24178
   A22        1.92845   0.00017  -0.00054  -0.00957  -0.01054   1.91791
   A23        1.36575   0.00024  -0.00011   0.00409   0.00418   1.36993
   A24        1.87449   0.00006   0.00114   0.00017   0.00111   1.87560
   A25        2.09358   0.00002  -0.00061   0.00983   0.00917   2.10275
   A26        1.88797  -0.00026   0.00384   0.00740   0.01130   1.89927
   A27        1.95224   0.00033   0.00278  -0.00135   0.00136   1.95360
   A28        1.97588  -0.00021  -0.00420   0.00242  -0.00169   1.97419
   A29        1.80169  -0.00007   0.00217   0.00198   0.00413   1.80582
   A30        2.76700  -0.00047   0.00505  -0.01792  -0.01282   2.75418
   A31        1.93056  -0.00047  -0.01161   0.00079  -0.01114   1.91942
   A32        1.99107  -0.00016   0.00367  -0.00296   0.00054   1.99161
   A33        1.83077   0.00075  -0.00029   0.00195   0.00154   1.83231
   A34        1.45649  -0.00058   0.00128   0.00128   0.00228   1.45877
   A35        1.95385  -0.00025   0.00239  -0.00155   0.00079   1.95463
   A36        2.02160   0.00037   0.00030   0.00430   0.00452   2.02612
   A37        1.95135   0.00048   0.00780   0.00956   0.01746   1.96881
   A38        2.17408  -0.00015  -0.01152  -0.01503  -0.02650   2.14758
   A39        1.87617   0.00001   0.00081   0.00184   0.00273   1.87891
   A40        3.10229   0.00065   0.01976  -0.01195   0.00791   3.11020
   A41        2.97999   0.00021  -0.00287   0.00395   0.00100   2.98099
   A42        3.13047  -0.00324   0.01413   0.00060   0.01458   3.14506
   A43        3.21654  -0.00173  -0.00922  -0.00105  -0.01049   3.20604
   A44        3.14881  -0.00022  -0.00301  -0.00775  -0.01118   3.13763
   A45        2.95099   0.00054  -0.00994   0.00202  -0.00874   2.94225
   A46        2.98088  -0.00077  -0.00355  -0.00035  -0.00393   2.97695
   A47        2.96247   0.00499   0.00969   0.01420   0.02379   2.98626
   A48        3.16517  -0.00034  -0.00307   0.00406   0.00105   3.16621
   A49        3.06187   0.00026   0.00526   0.00457   0.00948   3.07135
   A50        3.61629  -0.00149   0.00129  -0.01277  -0.01130   3.60499
   A51        3.24673   0.00015   0.00996   0.00248   0.01251   3.25924
   A52        3.35875   0.00057  -0.01166   0.01201   0.00083   3.35958
   A53        3.07433  -0.00053  -0.00042   0.00049   0.00003   3.07436
    D1       -0.03400  -0.00091   0.00566   0.00122   0.00687  -0.02713
    D2        3.12194  -0.00048   0.00055  -0.00650  -0.00593   3.11600
    D3       -1.96999   0.00009  -0.05394  -0.08082  -0.13479  -2.10479
    D4        2.22724   0.00016  -0.05271  -0.08227  -0.13498   2.09226
    D5        0.11767   0.00026  -0.05208  -0.07626  -0.12833  -0.01065
    D6        1.15853  -0.00031  -0.04931  -0.07380  -0.12313   1.03540
    D7       -0.92742  -0.00025  -0.04809  -0.07525  -0.12332  -1.05074
    D8       -3.03699  -0.00014  -0.04745  -0.06923  -0.11666   3.12953
    D9       -0.32066  -0.00099  -0.04894  -0.02343  -0.07190  -0.39257
   D10        1.91924  -0.00274  -0.03620  -0.02499  -0.06163   1.85761
   D11        1.64086  -0.00004   0.01107  -0.02655  -0.01540   1.62546
   D12       -2.65421   0.00004   0.01226  -0.02264  -0.01034  -2.66455
   D13       -0.72131  -0.00005   0.00626  -0.01566  -0.00933  -0.73064
   D14        1.26681   0.00002   0.00745  -0.01175  -0.00427   1.26254
   D15       -0.74943   0.00034  -0.01181  -0.00283  -0.01452  -0.76395
   D16        0.79613  -0.00050  -0.00817   0.00094  -0.00741   0.78872
   D17       -2.99540  -0.00008  -0.01467  -0.00872  -0.02331  -3.01871
   D18       -2.94715   0.00055  -0.01172   0.00895  -0.00262  -2.94977
   D19       -1.40159  -0.00029  -0.00807   0.01271   0.00450  -1.39710
   D20        1.09007   0.00013  -0.01457   0.00305  -0.01141   1.07866
   D21        0.81304  -0.00111   0.04348   0.02000   0.06358   0.87661
   D22        2.74118  -0.00110   0.05403   0.03112   0.08523   2.82641
   D23       -1.37034  -0.00026   0.05379   0.03536   0.08927  -1.28107
   D24       -1.37131  -0.00049   0.02305   0.00709   0.03011  -1.34121
   D25        0.55683  -0.00048   0.03360   0.01822   0.05175   0.60859
   D26        2.72850   0.00037   0.03335   0.02245   0.05580   2.78430
   D27       -0.46658   0.00269  -0.00559  -0.00302  -0.00879  -0.47537
   D28        1.87086  -0.00041  -0.00475  -0.00566  -0.01020   1.86066
   D29        1.32252   0.00086  -0.02108  -0.02688  -0.04794   1.27458
   D30       -0.73169   0.00209  -0.02532  -0.01850  -0.04378  -0.77547
   D31        2.64292  -0.00044   0.01121  -0.01927  -0.00787   2.63505
   D32        0.14468   0.00027   0.01387   0.01334   0.02738   0.17205
   D33       -1.66360   0.00037   0.00996   0.00209   0.01202  -1.65158
   D34        0.43569  -0.00006   0.00815  -0.01114  -0.00289   0.43280
   D35       -2.06256   0.00064   0.01082   0.02147   0.03236  -2.03020
   D36        2.41235   0.00075   0.00691   0.01022   0.01700   2.42935
   D37       -1.14316  -0.00072  -0.01883  -0.01744  -0.03591  -1.17907
   D38        0.89872  -0.00024  -0.02704  -0.01778  -0.04475   0.85396
   D39        2.58055  -0.00041  -0.01657   0.00749  -0.00873   2.57183
   D40       -1.66076   0.00007  -0.02478   0.00715  -0.01757  -1.67833
   D41        0.29709  -0.00046  -0.01980  -0.01330  -0.03288   0.26421
   D42        2.33896   0.00002  -0.02801  -0.01364  -0.04172   2.29724
   D43        0.34032   0.00016  -0.00839   0.00471  -0.00375   0.33657
   D44        2.58346   0.00003  -0.01194  -0.00006  -0.01192   2.57154
   D45       -1.54365  -0.00011  -0.00736   0.01453   0.00747  -1.53618
   D46        1.70226  -0.00005   0.01334  -0.00481   0.00872   1.71098
   D47       -0.42770   0.00007   0.01557  -0.00822   0.00746  -0.42024
   D48        1.14623  -0.00009   0.00739   0.01544   0.02284   1.16907
   D49       -0.75666   0.00046   0.00612   0.01794   0.02407  -0.73260
   D50        3.12862  -0.00013   0.00553   0.01920   0.02491  -3.12966
   D51       -0.92301  -0.00005   0.00911   0.01935   0.02837  -0.89465
   D52       -2.82591   0.00050   0.00784   0.02184   0.02959  -2.79631
   D53        1.05937  -0.00009   0.00726   0.02311   0.03044   1.08981
         Item               Value     Threshold  Converged?
 Maximum Force            0.004988     0.000015     NO 
 RMS     Force            0.000933     0.000010     NO 
 Maximum Displacement     0.440230     0.000060     NO 
 RMS     Displacement     0.083933     0.000040     NO 
 Predicted change in Energy=-1.732845D-04
 GradGradGradGradGradGradGradGradGradGradGradGradGradGradGradGradGradGrad

                          Input orientation:                          
 ---------------------------------------------------------------------
 Center     Atomic      Atomic             Coordinates (Angstroms)
 Number     Number       Type             X           Y           Z
 ---------------------------------------------------------------------
      1          6           0       -0.753168    1.451401   -1.370889
      2          8           0        0.378025    1.733834   -1.032426
      3          8           0       -1.302800    0.280189   -1.437681
      4          1           0       -0.652672   -0.481103   -1.183182
      5          6           0       -1.753252    2.558469   -1.795921
      6          9           0       -2.834181    2.539693   -0.998059
      7          9           0       -2.163835    2.366500   -3.057519
      8          9           0       -1.198883    3.765305   -1.715173
      9          8           0        3.688191   -3.668345    0.681663
     10          1           0        3.069480   -3.629650    1.449417
     11          1           0        4.564771   -3.845710    1.028895
     12          8           0        0.141144   -1.696913   -0.848475
     13          1           0        1.116448   -1.676499   -0.888641
     14          1           0       -0.110511   -2.055212    0.024500
     15          8           0       -0.678579   -2.334661    1.722320
     16          1           0       -1.627967   -2.298656    1.861166
     17          1           0       -0.270770   -1.584819    2.202825
     18          8           0        1.123485   -0.627113    2.818961
     19          1           0        1.164613   -0.065012    3.596017
     20          1           0        1.554037   -0.129811    2.065679
     21          8           0        1.896895   -3.336439    2.654836
     22          1           0        1.823560   -2.389312    2.868111
     23          1           0        1.002076   -3.574990    2.379483
     24          8           0        2.263539    0.538655    0.761620
     25          1           0        2.666684   -0.155571    0.209566
     26          1           0        1.648730    1.004626    0.170208
     27          8           0        2.931568   -1.639383   -0.838009
     28          1           0        3.304692   -2.405904   -0.331416
     29          1           0        3.377101   -1.607520   -1.687923
 ---------------------------------------------------------------------
                    Distance matrix (angstroms):
                    1          2          3          4          5
     1  C    0.000000
     2  O    1.214052   0.000000
     3  O    1.295490   2.258869   0.000000
     4  H    1.944198   2.447654   1.032958   0.000000
     5  C    1.551264   2.409417   2.349851   3.290247   0.000000
     6  F    2.377813   3.311926   2.764733   3.730745   1.343630
     7  F    2.381619   3.310939   2.778120   3.729021   1.340544
     8  F    2.381458   2.660762   3.497690   4.314318   1.330526
     9  O    7.081698   6.563448   6.707648   5.699057   8.632552
    10  H    6.955850   6.493878   6.537509   5.540609   8.490217
    11  H    7.880281   7.273871   7.585211   6.590567   9.429237
    12  O    3.314301   3.443832   2.518148   1.490089   4.753385
    13  H    3.675838   3.492322   3.159562   2.155344   5.195506
    14  H    3.828375   3.963916   3.002270   2.056758   5.224804
    15  O    4.889558   5.025703   4.148819   3.446489   6.121737
    16  H    5.027364   5.353303   4.199830   3.677330   6.081253
    17  H    4.714104   4.679877   4.218605   3.581771   5.945970
    18  O    5.039533   4.578533   4.982876   4.381004   6.302434
    19  H    5.536022   5.027628   5.616529   5.129951   6.668551
    20  H    4.430962   3.801898   4.539069   3.943103   5.751257
    21  O    6.793579   6.450623   6.329830   5.420665   8.239099
    22  H    6.273733   5.856969   5.953168   5.117221   7.682923
    23  H    6.512356   6.341465   5.894540   5.000290   7.914869
    24  O    3.805420   2.863952   4.197917   3.650540   5.172550
    25  H    4.095801   3.217198   4.319736   3.614394   5.560920
    26  H    2.888547   1.895459   3.438262   3.055406   4.225349
    27  O    4.838820   4.235207   4.687668   3.782530   6.362947
    28  H    5.694343   5.118030   5.446825   4.482309   7.236890
    29  H    5.149430   4.537487   5.052479   4.214576   6.609664
                    6          7          8          9         10
     6  F    0.000000
     7  F    2.172725   0.000000
     8  F    2.165774   2.165567   0.000000
     9  O    9.159833   9.200384   9.213440   0.000000
    10  H    8.882801   9.146250   9.105983   0.986786   0.000000
    11  H    9.981302  10.028184   9.933638   0.959385   1.568252
    12  O    5.179166   5.167604   5.690577   4.336982   4.194155
    13  H    5.778902   5.640047   5.971360   3.612087   3.618792
    14  H    5.438488   5.767713   6.171663   4.179019   3.823819
    15  O    5.983845   6.866860   7.021158   4.682987   3.974849
    16  H    5.748020   6.800316   7.053080   5.615053   4.899704
    17  H    5.816213   6.846009   6.695964   4.725293   3.988262
    18  O    6.345188   7.368935   6.726447   4.516066   3.831159
    19  H    6.624226   7.826899   6.961765   5.276923   4.576359
    20  H    5.980735   6.804505   6.086488   4.357906   3.863318
    21  O    8.381864   9.035709   8.894694   2.685575   1.707034
    22  H    7.806209   8.580801   8.247482   3.145367   2.259082
    23  H    7.969567   8.653628   8.688518   3.179076   2.267636
    24  O    5.752162   6.126049   5.341736   4.442395   4.300857
    25  H    6.243583   6.353630   5.832710   3.688622   3.710620
    26  H    4.880345   5.177700   4.391458   5.124222   5.013125
    27  O    7.122791   6.851018   6.858621   2.645481   3.035211
    28  H    7.911328   7.753211   7.764071   1.663478   2.173533
    29  H    7.500354   6.954898   7.057451   3.155743   3.745203
                   11         12         13         14         15
    11  H    0.000000
    12  O    5.264059   0.000000
    13  H    4.502594   0.976344   0.000000
    14  H    5.106168   0.976624   1.575652   0.000000
    15  O    5.500621   2.772663   3.236112   1.812012   0.000000
    16  H    6.437084   3.291506   3.934506   2.394845   0.960162
    17  H    5.465547   3.081019   3.389682   2.234290   0.979519
    18  O    5.040451   3.944560   3.853255   3.372124   2.713996
    19  H    5.696040   4.843976   4.765645   4.282822   3.472666
    20  H    4.893603   3.597829   3.363292   3.262560   3.156554
    21  O    3.165533   4.247811   3.990079   3.548223   2.916541
    22  H    3.608054   4.137989   3.888611   3.455195   2.752549
    23  H    3.819708   3.832504   3.781268   3.015546   2.189721
    24  O    4.958806   3.477748   2.991001   3.592715   4.223145
    25  H    4.229794   3.142219   2.433621   3.369821   4.269385
    26  H    5.724194   3.257122   2.931367   3.532530   4.356175
    27  O    3.319723   2.791036   1.816205   3.189212   4.480163
    28  H    2.347612   3.282995   2.372962   3.451561   4.482116
    29  H    3.714990   3.344260   2.398783   3.911043   5.348554
                   16         17         18         19         20
    16  H    0.000000
    17  H    1.571075   0.000000
    18  O    3.358856   1.800214   0.000000
    19  H    3.974591   2.512195   0.959930   0.000000
    20  H    3.856276   2.337901   1.000059   1.580438   0.000000
    21  O    3.759196   2.823342   2.822330   3.481996   3.278281
    22  H    3.596553   2.340092   1.896803   2.523178   2.412858
    23  H    2.968974   2.368992   2.982928   3.718376   3.503197
    24  O    4.939955   3.606791   2.625146   3.099332   1.628131
    25  H    5.075887   3.826809   3.068021   3.705734   2.164209
    26  H    4.950531   3.810675   3.155051   3.621417   2.211046
    27  O    5.339433   4.416403   4.203246   5.026068   3.550747
    28  H    5.399079   4.458755   4.224528   5.048212   3.740516
    29  H    6.174497   5.333423   5.133418   5.932492   4.426818
                   21         22         23         24         25
    21  O    0.000000
    22  H    0.973610   0.000000
    23  H    0.966140   1.522966   0.000000
    24  O    4.328400   3.633714   4.596830   0.000000
    25  H    4.085320   3.573278   4.378571   0.974289   0.000000
    26  H    5.007975   4.339131   5.125616   0.972053   1.543968
    27  O    4.018770   3.940228   4.221583   2.783688   1.835558
    28  H    3.430086   3.525763   3.744032   3.308951   2.400774
    29  H    4.903032   4.876693   5.104456   3.441852   2.492652
                   26         27         28         29
    26  H    0.000000
    27  O    3.106921   0.000000
    28  H    3.824337   0.991672   0.000000
    29  H    3.641871   0.960140   1.575681   0.000000
 Stoichiometry    C2H15F3O9
 Framework group  C1[X(C2H15F3O9)]
 Deg. of freedom    81
 Full point group                 C1      NOp   1
 Largest Abelian subgroup         C1      NOp   1
 Largest concise Abelian subgroup C1      NOp   1
                         Standard orientation:                         
 ---------------------------------------------------------------------
 Center     Atomic      Atomic             Coordinates (Angstroms)
 Number     Number       Type             X           Y           Z
 ---------------------------------------------------------------------
      1          6           0       -2.179427   -0.268265    0.070663
      2          8           0       -1.608565   -0.866536   -0.818218
      3          8           0       -1.681852    0.203111    1.169990
      4          1           0       -0.673732    0.001695    1.270627
      5          6           0       -3.699941    0.025213   -0.020586
      6          9           0       -3.921194    1.349766    0.023569
      7          9           0       -4.353523   -0.540276    1.004164
      8          9           0       -4.213871   -0.443698   -1.154737
      9          8           0        4.790754   -1.434627    0.525224
     10          1           0        4.768363   -0.465403    0.341236
     11          1           0        5.551359   -1.795926    0.065483
     12          8           0        0.770366   -0.196358    1.580015
     13          1           0        1.271755   -0.918870    1.155948
     14          1           0        1.276720    0.628802    1.451522
     15          8           0        1.923289    2.243943    0.944910
     16          1           0        1.440348    3.010574    1.262649
     17          1           0        1.831245    2.207062   -0.029577
     18          8           0        2.192798    1.541649   -1.662756
     19          1           0        2.165555    1.991884   -2.510112
     20          1           0        1.739622    0.657630   -1.777903
     21          8           0        4.458705    1.173797   -0.020837
     22          1           0        3.844201    1.271006   -0.769737
     23          1           0        4.014425    1.643405    0.697154
     24          8           0        1.071573   -0.826324   -1.826911
     25          1           0        1.536115   -1.420963   -1.210595
     26          1           0        0.140853   -0.852223   -1.547667
     27          8           0        2.261615   -2.176180    0.296909
     28          1           0        3.234648   -2.004972    0.382399
     29          1           0        2.102554   -3.087333    0.554531
 ---------------------------------------------------------------------
 Rotational constants (GHZ):           0.8166871           0.1947270           0.1871079
 Standard basis: 6-31++G(d,p) (6D, 7F)
 There are   356 symmetry adapted cartesian basis functions of A   symmetry.
 There are   356 symmetry adapted basis functions of A   symmetry.
   356 basis functions,   568 primitive gaussians,   356 cartesian basis functions
    63 alpha electrons       63 beta electrons
       nuclear repulsion energy      1099.4907405852 Hartrees.
 NAtoms=   29 NActive=   29 NUniq=   29 SFac= 1.00D+00 NAtFMM=   60 NAOKFM=F Big=F
 Integral buffers will be    131072 words long.
 Raffenetti 2 integral format.
 Two-electron integral symmetry is turned on.
 Nuclear repulsion after empirical dispersion term =     1099.4755009005 Hartrees.
 One-electron integrals computed using PRISM.
 NBasis=   356 RedAO= T EigKep=  4.05D-05  NBF=   356
 NBsUse=   356 1.00D-06 EigRej= -1.00D+00 NBFU=   356
 Initial guess from the checkpoint file:  "/local_scratch/slurm.6305295/Gau-1789756.chk"
 B after Tr=    -0.000000   -0.000000    0.000000
         Rot=    0.999775   -0.020805    0.002316    0.003319 Ang=  -2.43 deg.
 ExpMin= 3.60D-02 ExpMax= 7.00D+03 ExpMxC= 1.05D+03 IAcc=3 IRadAn=         5 AccDes= 0.00D+00
 Harris functional with IExCor= 4639 and IRadAn=       5 diagonalized for initial guess.
 HarFok:  IExCor= 4639 AccDes= 0.00D+00 IRadAn=         5 IDoV= 1 UseB2=F ITyADJ=14
 ICtDFT=  3500011 ScaDFX=  1.000000  1.000000  1.000000  1.000000
 FoFCou: FMM=F IPFlag=           0 FMFlag=      100000 FMFlg1=           0
         NFxFlg=           0 DoJE=T BraDBF=F KetDBF=T FulRan=T
         wScrn=  0.000000 ICntrl=       500 IOpCl=  0 I1Cent=   200000004 NGrid=           0
         NMat0=    1 NMatS0=      1 NMatT0=    0 NMatD0=    1 NMtDS0=    0 NMtDT0=    0
 Petite list used in FoFCou.
 Requested convergence on RMS density matrix=1.00D-10 within 128 cycles.
 Requested convergence on MAX density matrix=1.00D-08.
 Requested convergence on             energy=1.00D-08.
 No special actions if energy rises.
 SCF Done:  E(RwB97XD) =  -1061.67876940     A.U. after   16 cycles
            NFock= 16  Conv=0.72D-10     -V/T= 2.0084
 Calling FoFJK, ICntrl=      2127 FMM=F ISym2X=0 I1Cent= 0 IOpClX= 0 NMat=1 NMatS=1 NMatT=0.
 ***** Axes restored to original set *****
 -------------------------------------------------------------------
 Center     Atomic                   Forces (Hartrees/Bohr)
 Number     Number              X              Y              Z
 -------------------------------------------------------------------
      1        6          -0.000110913    0.000245204    0.000024412
      2        8           0.000157019    0.000407548    0.000815808
      3        8           0.000749190   -0.001010578    0.000303173
      4        1          -0.000491322   -0.000023538   -0.001330691
      5        6          -0.000053531   -0.000023113    0.000558700
      6        9           0.000189481   -0.000065230   -0.000172069
      7        9           0.000011830   -0.000129875   -0.000193021
      8        9           0.000337894    0.000326263   -0.000024951
      9        8          -0.000227418   -0.000212992   -0.000117551
     10        1           0.000189423    0.000095186   -0.000068232
     11        1           0.000019024    0.000101527    0.000147848
     12        8          -0.000308283   -0.000114958    0.000619117
     13        1           0.000325122   -0.000777546   -0.000609514
     14        1          -0.000575712    0.000375597    0.000068415
     15        8           0.001061075   -0.000115250   -0.000001064
     16        1           0.000017307    0.000195172    0.000179182
     17        1          -0.000602874   -0.000083858    0.000590867
     18        8           0.000087409   -0.000069992   -0.000508529
     19        1          -0.000026835    0.000206075   -0.000110665
     20        1          -0.000048539    0.000155459    0.000206533
     21        8           0.000090191   -0.000202390   -0.000087160
     22        1          -0.000133263    0.000146513   -0.000029248
     23        1          -0.000166400    0.000045967    0.000055498
     24        8          -0.000867220   -0.000363981    0.000155830
     25        1           0.000249371    0.000446723   -0.000314306
     26        1           0.000059716    0.000195905   -0.000006840
     27        8           0.000050238    0.000336824    0.000098212
     28        1          -0.000095311    0.000044702   -0.000192606
     29        1           0.000113330   -0.000131366   -0.000057150
 -------------------------------------------------------------------
 Cartesian Forces:  Max     0.001330691 RMS     0.000363477

 GradGradGradGradGradGradGradGradGradGradGradGradGradGradGradGradGradGrad
 Berny optimization.
 Using GEDIIS/GDIIS optimizer.
 FormGI is forming the generalized inverse of G from B-inverse, IUseBI=4.
 Internal  Forces:  Max     0.002864681 RMS     0.000573306
 Search for a local minimum.
 Step number  11 out of a maximum of  174
 All quantities printed in internal units (Hartrees-Bohrs-Radians)
 Mixed Optimization -- En-DIIS/RFO-DIIS
 Swapping is turned off.
 Update second derivatives using D2CorX and points   10   11
 DE= -2.11D-04 DEPred=-1.73D-04 R= 1.22D+00
 TightC=F SS=  1.41D+00  RLast= 3.96D-01 DXNew= 3.2174D+00 1.1887D+00
 Trust test= 1.22D+00 RLast= 3.96D-01 DXMaxT set to 1.91D+00
 ITU=  1  1  1  1  1 -1  1  1  0  1  0
     Eigenvalues ---    0.00014   0.00041   0.00060   0.00075   0.00091
     Eigenvalues ---    0.00150   0.00199   0.00314   0.00371   0.00424
     Eigenvalues ---    0.00544   0.00618   0.00720   0.00820   0.00904
     Eigenvalues ---    0.01025   0.01070   0.01179   0.01206   0.01334
     Eigenvalues ---    0.01396   0.01462   0.01620   0.01638   0.01694
     Eigenvalues ---    0.01826   0.01907   0.01997   0.02145   0.02285
     Eigenvalues ---    0.02362   0.02493   0.02633   0.02823   0.02923
     Eigenvalues ---    0.03068   0.03263   0.03515   0.04015   0.04523
     Eigenvalues ---    0.04811   0.05095   0.05323   0.05632   0.05742
     Eigenvalues ---    0.06147   0.06452   0.07534   0.07920   0.08416
     Eigenvalues ---    0.08921   0.11392   0.12184   0.13968   0.20036
     Eigenvalues ---    0.20969   0.22121   0.23595   0.27801   0.34596
     Eigenvalues ---    0.35877   0.38414   0.39320   0.41508   0.42764
     Eigenvalues ---    0.45008   0.46103   0.46829   0.48796   0.50021
     Eigenvalues ---    0.51609   0.53709   0.55099   0.55315   0.57155
     Eigenvalues ---    0.57296   0.57357   0.57495   0.61289   0.85497
     Eigenvalues ---    1.00019
 En-DIIS/RFO-DIIS/Sim-DIIS IScMMF=       -3 using points:    11   10
 RFO step:  Lambda=-3.43792977D-04.
 DidBck=F Rises=F RFO-DIIS coefs:    2.54959   -1.54959
 Iteration  1 RMS(Cart)=  0.16511077 RMS(Int)=  0.01337980
 Iteration  2 RMS(Cart)=  0.02787995 RMS(Int)=  0.00065960
 Iteration  3 RMS(Cart)=  0.00070780 RMS(Int)=  0.00041305
 Iteration  4 RMS(Cart)=  0.00000076 RMS(Int)=  0.00041305
 Variable       Old X    -DE/DX   Delta X   Delta X   Delta X     New X
                                 (Linear)    (Quad)   (Total)
    R1        2.29423   0.00046  -0.00222   0.00027  -0.00195   2.29227
    R2        2.44812   0.00094   0.00041  -0.00091  -0.00046   2.44767
    R3        2.93146  -0.00028   0.00094   0.00021   0.00115   2.93261
    R4        1.95201  -0.00127   0.01032  -0.00446   0.00587   1.95788
    R5        2.81586  -0.00057   0.00930  -0.00662   0.00269   2.81855
    R6        2.53909  -0.00025  -0.00613   0.00041  -0.00572   2.53338
    R7        2.53326   0.00020   0.00493  -0.00108   0.00384   2.53711
    R8        2.51433   0.00044   0.00050   0.00151   0.00201   2.51634
    R9        1.86476   0.00010   0.00004  -0.00244  -0.00266   1.86210
   R10        1.81297   0.00005  -0.00043   0.00025  -0.00019   1.81279
   R11        3.14352   0.00004  -0.00051   0.00409   0.00326   3.14678
   R12        3.22583   0.00027  -0.00069   0.00145   0.00054   3.22636
   R13        1.84502  -0.00016  -0.00052   0.00031  -0.00027   1.84476
   R14        1.84555   0.00016  -0.00024   0.00299   0.00342   1.84897
   R15        3.43213  -0.00053  -0.02561   0.00982  -0.01589   3.41624
   R16        3.42421   0.00009   0.00716  -0.03253  -0.02470   3.39950
   R17        1.81444   0.00002  -0.00036  -0.00029  -0.00065   1.81379
   R18        1.85102  -0.00024  -0.00247   0.00231   0.00002   1.85104
   R19        3.40191  -0.00024   0.01397  -0.03123  -0.01710   3.38482
   R20        1.81401   0.00003  -0.00039  -0.00003  -0.00042   1.81358
   R21        1.88984  -0.00037  -0.00086   0.00148   0.00032   1.89015
   R22        3.58444   0.00001   0.00478   0.02148   0.02636   3.61080
   R23        3.07672  -0.00027   0.01078  -0.01841  -0.00793   3.06880
   R24        1.83986   0.00022  -0.00121  -0.00054  -0.00177   1.83808
   R25        1.82574   0.00013  -0.00031   0.00019  -0.00011   1.82563
   R26        1.84114   0.00023   0.00213  -0.00071   0.00138   1.84252
   R27        1.83691   0.00006  -0.00125   0.00007  -0.00118   1.83573
   R28        3.46870   0.00023  -0.00860   0.01776   0.00914   3.47784
   R29        1.87399  -0.00018   0.00178  -0.00341  -0.00192   1.87207
   R30        1.81440   0.00010  -0.00032   0.00001  -0.00031   1.81409
    A1        2.23954  -0.00010  -0.00016   0.00272   0.00249   2.24203
    A2        2.10721  -0.00065   0.00475  -0.00789  -0.00323   2.10397
    A3        1.93644   0.00076  -0.00446   0.00516   0.00062   1.93706
    A4        1.96771  -0.00187  -0.00829   0.01006   0.00179   1.96950
    A5        1.92407   0.00005   0.01393  -0.00139   0.01253   1.93660
    A6        1.93169  -0.00021  -0.01317   0.00316  -0.01001   1.92169
    A7        1.94128  -0.00020   0.00172  -0.00132   0.00033   1.94162
    A8        1.88645   0.00008  -0.00028  -0.00027  -0.00049   1.88597
    A9        1.88791   0.00019  -0.00017  -0.00007  -0.00031   1.88761
   A10        1.89085   0.00013  -0.00200  -0.00014  -0.00219   1.88866
   A11        1.87395  -0.00003  -0.00249   0.00233  -0.00004   1.87391
   A12        1.87499   0.00010  -0.01432  -0.00223  -0.01737   1.85762
   A13        2.17897  -0.00003   0.00216  -0.00632  -0.00418   2.17479
   A14        2.10118  -0.00197  -0.02798   0.00303  -0.02608   2.07510
   A15        1.94212   0.00072   0.03959   0.01519   0.05478   1.99691
   A16        1.87743   0.00043   0.00430   0.00524   0.01047   1.88790
   A17        2.91708   0.00009   0.03873   0.05256   0.09158   3.00865
   A18        2.02605   0.00061   0.00168   0.00209   0.00225   2.02830
   A19        1.78345  -0.00019  -0.00701   0.03324   0.02728   1.81074
   A20        1.88812  -0.00080  -0.00215   0.00031  -0.00214   1.88597
   A21        2.24178  -0.00010  -0.01637   0.01556  -0.00125   2.24053
   A22        1.91791   0.00022  -0.01633  -0.00162  -0.01893   1.89898
   A23        1.36993  -0.00008   0.00647  -0.00666   0.00038   1.37030
   A24        1.87560  -0.00008   0.00172  -0.00576  -0.00436   1.87125
   A25        2.10275   0.00019   0.01421   0.02395   0.03759   2.14035
   A26        1.89927  -0.00015   0.01751  -0.03207  -0.01425   1.88503
   A27        1.95360   0.00009   0.00211   0.01221   0.01436   1.96795
   A28        1.97419   0.00012  -0.00262  -0.00098  -0.00342   1.97077
   A29        1.80582  -0.00015   0.00640  -0.00489   0.00148   1.80730
   A30        2.75418  -0.00017  -0.01986   0.00049  -0.01861   2.73557
   A31        1.91942   0.00000  -0.01726   0.02449   0.00723   1.92665
   A32        1.99161   0.00000   0.00084   0.00001   0.00042   1.99204
   A33        1.83231   0.00023   0.00238  -0.01200  -0.00965   1.82265
   A34        1.45877  -0.00026   0.00353   0.01231   0.01546   1.47423
   A35        1.95463  -0.00038   0.00122  -0.01833  -0.01764   1.93699
   A36        2.02612   0.00035   0.00701   0.01510   0.02288   2.04900
   A37        1.96881   0.00036   0.02705  -0.01891   0.00890   1.97771
   A38        2.14758  -0.00006  -0.04106   0.01282  -0.02868   2.11890
   A39        1.87891  -0.00006   0.00423  -0.00279   0.00132   1.88022
   A40        3.11020   0.00012   0.01225   0.01166   0.02406   3.13426
   A41        2.98099   0.00020   0.00154   0.00496   0.00607   2.98706
   A42        3.14506  -0.00203   0.02260  -0.02430  -0.00214   3.14292
   A43        3.20604  -0.00107  -0.01626  -0.02831  -0.04431   3.16173
   A44        3.13763   0.00006  -0.01732   0.01053  -0.00803   3.12960
   A45        2.94225   0.00035  -0.01355   0.01799   0.00323   2.94548
   A46        2.97695  -0.00051  -0.00610   0.00237  -0.00415   2.97280
   A47        2.98626   0.00286   0.03687  -0.00896   0.02780   3.01407
   A48        3.16621  -0.00004   0.00162  -0.00355  -0.00194   3.16428
   A49        3.07135  -0.00004   0.01470  -0.01281   0.00171   3.07306
   A50        3.60499  -0.00044  -0.01751   0.03735   0.01935   3.62434
   A51        3.25924   0.00010   0.01939  -0.01386   0.00568   3.26491
   A52        3.35958   0.00036   0.00129  -0.01228  -0.01116   3.34841
   A53        3.07436  -0.00033   0.00004  -0.00557  -0.00516   3.06920
    D1       -0.02713  -0.00092   0.01065  -0.00960   0.00106  -0.02607
    D2        3.11600  -0.00062  -0.00919  -0.00829  -0.01749   3.09851
    D3       -2.10479   0.00010  -0.20888   0.06496  -0.14397  -2.24875
    D4        2.09226   0.00012  -0.20916   0.06417  -0.14495   1.94731
    D5       -0.01065   0.00023  -0.19885   0.06309  -0.13575  -0.14641
    D6        1.03540  -0.00017  -0.19080   0.06377  -0.12709   0.90831
    D7       -1.05074  -0.00016  -0.19109   0.06298  -0.12807  -1.17881
    D8        3.12953  -0.00004  -0.18078   0.06190  -0.11887   3.01066
    D9       -0.39257  -0.00103  -0.11142  -0.12992  -0.24086  -0.63342
   D10        1.85761  -0.00223  -0.09551  -0.09749  -0.19344   1.66417
   D11        1.62546  -0.00002  -0.02386  -0.02206  -0.04592   1.57954
   D12       -2.66455  -0.00001  -0.01603  -0.02028  -0.03623  -2.70078
   D13       -0.73064   0.00004  -0.01445  -0.01580  -0.03027  -0.76090
   D14        1.26254   0.00004  -0.00662  -0.01402  -0.02058   1.24196
   D15       -0.76395   0.00018  -0.02250  -0.00733  -0.02948  -0.79342
   D16        0.78872  -0.00032  -0.01148  -0.00605  -0.01768   0.77104
   D17       -3.01871  -0.00001  -0.03613  -0.01454  -0.05050  -3.06921
   D18       -2.94977   0.00030  -0.00406  -0.00046  -0.00425  -2.95402
   D19       -1.39710  -0.00020   0.00697   0.00081   0.00754  -1.38956
   D20        1.07866   0.00011  -0.01768  -0.00768  -0.02528   1.05338
   D21        0.87661  -0.00084   0.09852   0.08945   0.18762   1.06424
   D22        2.82641  -0.00074   0.13207   0.06988   0.20199   3.02839
   D23       -1.28107  -0.00041   0.13833   0.06975   0.20801  -1.07306
   D24       -1.34121  -0.00020   0.04665   0.07030   0.11653  -1.22467
   D25        0.60859  -0.00010   0.08020   0.05072   0.13089   0.73948
   D26        2.78430   0.00023   0.08646   0.05059   0.13692   2.92122
   D27       -0.47537   0.00159  -0.01361   0.01092  -0.00401  -0.47938
   D28        1.86066  -0.00011  -0.01580   0.03177   0.01665   1.87731
   D29        1.27458   0.00059  -0.07429   0.01113  -0.06359   1.21099
   D30       -0.77547   0.00139  -0.06784  -0.01236  -0.08062  -0.85609
   D31        2.63505  -0.00021  -0.01220  -0.02736  -0.03942   2.59563
   D32        0.17205   0.00004   0.04242  -0.03593   0.00647   0.17852
   D33       -1.65158   0.00018   0.01863  -0.00264   0.01537  -1.63621
   D34        0.43280  -0.00001  -0.00448  -0.05667  -0.06128   0.37152
   D35       -2.03020   0.00024   0.05014  -0.06524  -0.01539  -2.04559
   D36        2.42935   0.00038   0.02635  -0.03195  -0.00649   2.42287
   D37       -1.17907  -0.00030  -0.05564   0.04165  -0.01383  -1.19290
   D38        0.85396   0.00000  -0.06935   0.04767  -0.02184   0.83212
   D39        2.57183  -0.00025  -0.01352   0.02495   0.01176   2.58359
   D40       -1.67833   0.00005  -0.02723   0.03097   0.00375  -1.67458
   D41        0.26421  -0.00035  -0.05095   0.02789  -0.02269   0.24152
   D42        2.29724  -0.00005  -0.06465   0.03391  -0.03070   2.26654
   D43        0.33657   0.00016  -0.00581   0.01409   0.00799   0.34456
   D44        2.57154   0.00003  -0.01847   0.03334   0.01520   2.58674
   D45       -1.53618  -0.00007   0.01158   0.01433   0.02635  -1.50982
   D46        1.71098   0.00007   0.01351   0.00129   0.01536   1.72634
   D47       -0.42024  -0.00003   0.01155  -0.00101   0.01075  -0.40949
   D48        1.16907  -0.00026   0.03539  -0.03285   0.00205   1.17111
   D49       -0.73260   0.00029   0.03729  -0.02185   0.01530  -0.71730
   D50       -3.12966  -0.00001   0.03860   0.00065   0.03885  -3.09080
   D51       -0.89465  -0.00037   0.04395  -0.04168   0.00198  -0.89266
   D52       -2.79631   0.00018   0.04586  -0.03068   0.01524  -2.78108
   D53        1.08981  -0.00012   0.04717  -0.00819   0.03879   1.12861
         Item               Value     Threshold  Converged?
 Maximum Force            0.002865     0.000015     NO 
 RMS     Force            0.000573     0.000010     NO 
 Maximum Displacement     1.043882     0.000060     NO 
 RMS     Displacement     0.181014     0.000040     NO 
 Predicted change in Energy=-2.077971D-04
 GradGradGradGradGradGradGradGradGradGradGradGradGradGradGradGradGradGrad

                          Input orientation:                          
 ---------------------------------------------------------------------
 Center     Atomic      Atomic             Coordinates (Angstroms)
 Number     Number       Type             X           Y           Z
 ---------------------------------------------------------------------
      1          6           0       -0.826275    1.460126   -1.403064
      2          8           0        0.222965    1.767637   -0.877759
      3          8           0       -1.327814    0.277537   -1.569236
      4          1           0       -0.711238   -0.474662   -1.212219
      5          6           0       -1.754395    2.547338   -2.007109
      6          9           0       -3.007909    2.415451   -1.550458
      7          9           0       -1.784984    2.436753   -3.344776
      8          9           0       -1.327696    3.770829   -1.700311
      9          8           0        3.641951   -3.701853    0.530431
     10          1           0        3.058076   -3.675002    1.323743
     11          1           0        4.528868   -3.904851    0.834400
     12          8           0        0.078879   -1.648283   -0.740053
     13          1           0        1.051799   -1.623319   -0.816045
     14          1           0       -0.149018   -1.953021    0.161352
     15          8           0       -0.634137   -2.287601    1.861030
     16          1           0       -1.574522   -2.248213    2.049103
     17          1           0       -0.192154   -1.579089    2.373023
     18          8           0        1.244464   -0.694279    2.974288
     19          1           0        1.324454   -0.154696    3.763901
     20          1           0        1.642116   -0.173661    2.218455
     21          8           0        1.941047   -3.410364    2.587526
     22          1           0        1.912182   -2.481858    2.875851
     23          1           0        1.028963   -3.595348    2.328303
     24          8           0        2.289209    0.528935    0.905140
     25          1           0        2.656379   -0.146041    0.304928
     26          1           0        1.649868    1.016008    0.359544
     27          8           0        2.858870   -1.576000   -0.835799
     28          1           0        3.239533   -2.377770   -0.395726
     29          1           0        3.288939   -1.478653   -1.688509
 ---------------------------------------------------------------------
                    Distance matrix (angstroms):
                    1          2          3          4          5
     1  C    0.000000
     2  O    1.213017   0.000000
     3  O    1.295249   2.259082   0.000000
     4  H    1.947578   2.452041   1.036065   0.000000
     5  C    1.551872   2.406931   2.350680   3.294315   0.000000
     6  F    2.386189   3.363143   2.719145   3.707001   1.340605
     7  F    2.375536   3.250499   2.832624   3.765244   1.342578
     8  F    2.383093   2.663441   3.495750   4.317691   1.331589
     9  O    7.095735   6.602104   6.703932   5.692261   8.637826
    10  H    6.992366   6.519723   6.574794   5.557068   8.542363
    11  H    7.903592   7.324575   7.587526   6.588896   9.443744
    12  O    3.304707   3.421729   2.524898   1.491513   4.750742
    13  H    3.657784   3.491326   3.137373   2.141184   5.166018
    14  H    3.815186   3.880905   3.059393   2.094836   5.247160
    15  O    4.973598   4.967951   4.339106   3.568971   6.292385
    16  H    5.121435   5.284366   4.419576   3.811425   6.283511
    17  H    4.888534   4.684067   4.503131   3.787238   6.217198
    18  O    5.300059   4.684310   5.310805   4.625997   6.656993
    19  H    5.825015   5.143311   5.971909   5.385926   7.077065
    20  H    4.677351   3.920354   4.834322   4.171140   6.065931
    21  O    6.877829   6.463103   6.447071   5.485528   8.382193
    22  H    6.430201   5.916186   6.153912   5.255805   7.910745
    23  H    6.551551   6.300007   5.978666   5.030138   8.017199
    24  O    3.987625   2.997078   4.389600   3.806981   5.376418
    25  H    4.198319   3.313973   4.423313   3.708177   5.661690
    26  H    3.071694   2.032712   3.623826   3.204272   4.419844
    27  O    4.808340   4.257894   4.637008   3.755038   6.297308
    28  H    5.681106   5.149412   5.411880   4.460614   7.196705
    29  H    5.064867   4.538271   4.940934   4.151658   6.461062
                    6          7          8          9         10
     6  F    0.000000
     7  F    2.171538   0.000000
     8  F    2.163936   2.166365   0.000000
     9  O    9.272116   9.063736   9.247409   0.000000
    10  H    9.063709   9.088665   9.155343   0.985380   0.000000
    11  H   10.121105   9.876546   9.981992   0.959285   1.567008
    12  O    5.167102   5.190961   5.680433   4.304272   4.152404
    13  H    5.773409   5.561115   5.961607   3.583599   3.579558
    14  H    5.494279   5.851447   6.133314   4.191190   3.821233
    15  O    6.276284   7.123509   7.061781   4.696331   3.980702
    16  H    6.063101   7.147526   7.095625   5.624146   4.901310
    17  H    6.267259   7.166402   6.819320   4.754117   4.007222
    18  O    6.944524   7.675382   6.957376   4.556960   3.859819
    19  H    7.322392   8.180311   7.231961   5.329957   4.620863
    20  H    6.521575   7.036250   6.303612   4.392824   3.881345
    21  O    8.692249   9.124926   8.979964   2.685085   1.707318
    22  H    8.233051   8.749741   8.398462   3.159349   2.268415
    23  H    8.214063   8.745763   8.720330   3.173546   2.265565
    24  O    6.135826   6.188747   5.511828   4.457565   4.294121
    25  H    6.487515   6.302132   5.935968   3.696755   3.694984
    26  H    5.225077   5.247733   4.549497   5.124042   4.991824
    27  O    7.131725   6.630424   6.845677   2.645572   3.018131
    28  H    7.958575   7.557929   7.769608   1.665203   2.161553
    29  H    7.404957   6.619540   6.990745   3.160843   3.735091
                   11         12         13         14         15
    11  H    0.000000
    12  O    5.231960   0.000000
    13  H    4.474300   0.976203   0.000000
    14  H    5.113242   0.978434   1.583026   0.000000
    15  O    5.506912   2.771777   3.232704   1.798940   0.000000
    16  H    6.439822   3.297429   3.936639   2.383863   0.959816
    17  H    5.483116   3.125618   3.423379   2.243473   0.979528
    18  O    5.066971   4.008122   3.907283   3.382135   2.703176
    19  H    5.737064   4.905900   4.817374   4.287593   3.465008
    20  H    4.916372   3.656636   3.414406   3.256679   3.126951
    21  O    3.164614   4.200640   3.945704   3.518314   2.901717
    22  H    3.611021   4.138914   3.886829   3.449162   2.747969
    23  H    3.817967   3.756133   3.711650   2.963200   2.166668
    24  O    4.967850   3.511765   3.020903   3.557848   4.170438
    25  H    4.232635   3.161048   2.452265   3.340067   4.223177
    26  H    5.720925   3.282615   2.950549   3.477126   4.287770
    27  O    3.316927   2.782578   1.807798   3.191214   4.469939
    28  H    2.346821   3.261970   2.352030   3.460207   4.484016
    29  H    3.713345   3.351541   2.405601   3.932754   5.352022
                   16         17         18         19         20
    16  H    0.000000
    17  H    1.569584   0.000000
    18  O    3.349233   1.791167   0.000000
    19  H    3.965780   2.502706   0.959706   0.000000
    20  H    3.831345   2.315958   1.000227   1.577869   0.000000
    21  O    3.741619   2.819596   2.830535   3.516166   3.271363
    22  H    3.590989   2.344367   1.910753   2.559246   2.415135
    23  H    2.944633   2.357632   2.979923   3.739832   3.477925
    24  O    4.893835   3.571500   2.620901   3.093642   1.623937
    25  H    5.036050   3.800629   3.069129   3.706561   2.165890
    26  H    4.889421   3.765856   3.150607   3.614704   2.207018
    27  O    5.331931   4.427786   4.230899   5.052898   3.574285
    28  H    5.400843   4.481109   4.262798   5.090392   3.774094
    29  H    6.181845   5.350152   5.151388   5.944815   4.436147
                   21         22         23         24         25
    21  O    0.000000
    22  H    0.972671   0.000000
    23  H    0.966080   1.523071   0.000000
    24  O    4.297641   3.618111   4.541292   0.000000
    25  H    4.046944   3.552396   4.317436   0.975019   0.000000
    26  H    4.964016   4.316906   5.052340   0.971428   1.538313
    27  O    3.990795   3.936133   4.175867   2.790365   1.840392
    28  H    3.413519   3.532127   3.713416   3.323298   2.410726
    29  H    4.881884   4.871885   5.071752   3.428831   2.479874
                   26         27         28         29
    26  H    0.000000
    27  O    3.099845   0.000000
    28  H    3.822983   0.990658   0.000000
    29  H    3.620001   0.959974   1.575481   0.000000
 Stoichiometry    C2H15F3O9
 Framework group  C1[X(C2H15F3O9)]
 Deg. of freedom    81
 Full point group                 C1      NOp   1
 Largest Abelian subgroup         C1      NOp   1
 Largest concise Abelian subgroup C1      NOp   1
                         Standard orientation:                         
 ---------------------------------------------------------------------
 Center     Atomic      Atomic             Coordinates (Angstroms)
 Number     Number       Type             X           Y           Z
 ---------------------------------------------------------------------
      1          6           0       -2.226519   -0.158264    0.020937
      2          8           0       -1.624747   -0.476277   -0.983130
      3          8           0       -1.754359    0.066694    1.205896
      4          1           0       -0.729738   -0.075352    1.264251
      5          6           0       -3.769422    0.006607   -0.003075
      6          9           0       -4.133607    1.187801    0.515934
      7          9           0       -4.348516   -0.963163    0.722675
      8          9           0       -4.243011   -0.064285   -1.245579
      9          8           0        4.685462   -1.674953    0.544029
     10          1           0        4.732065   -0.695316    0.448561
     11          1           0        5.448685   -2.043102    0.094379
     12          8           0        0.735921   -0.244485    1.482990
     13          1           0        1.205442   -0.954168    1.004584
     14          1           0        1.255907    0.579498    1.393546
     15          8           0        2.039896    2.168059    1.080462
     16          1           0        1.596758    2.938346    1.443140
     17          1           0        2.030265    2.243958    0.103927
     18          8           0        2.475731    1.716615   -1.548873
     19          1           0        2.521469    2.242901   -2.350102
     20          1           0        1.966692    0.884475   -1.769954
     21          8           0        4.551725    0.988607    0.232189
     22          1           0        4.029193    1.212695   -0.557009
     23          1           0        4.065810    1.410562    0.952710
     24          8           0        1.198912   -0.530035   -1.986390
     25          1           0        1.578202   -1.214824   -1.405128
     26          1           0        0.256031   -0.509904   -1.753493
     27          8           0        2.134881   -2.182355    0.058100
     28          1           0        3.106771   -2.104000    0.233299
     29          1           0        1.890921   -3.103963    0.170669
 ---------------------------------------------------------------------
 Rotational constants (GHZ):           0.8097161           0.1887246           0.1824705
 Standard basis: 6-31++G(d,p) (6D, 7F)
 There are   356 symmetry adapted cartesian basis functions of A   symmetry.
 There are   356 symmetry adapted basis functions of A   symmetry.
   356 basis functions,   568 primitive gaussians,   356 cartesian basis functions
    63 alpha electrons       63 beta electrons
       nuclear repulsion energy      1092.8444703339 Hartrees.
 NAtoms=   29 NActive=   29 NUniq=   29 SFac= 1.00D+00 NAtFMM=   60 NAOKFM=F Big=F
 Integral buffers will be    131072 words long.
 Raffenetti 2 integral format.
 Two-electron integral symmetry is turned on.
 Nuclear repulsion after empirical dispersion term =     1092.8294347233 Hartrees.
 One-electron integrals computed using PRISM.
 NBasis=   356 RedAO= T EigKep=  3.96D-05  NBF=   356
 NBsUse=   356 1.00D-06 EigRej= -1.00D+00 NBFU=   356
 Initial guess from the checkpoint file:  "/local_scratch/slurm.6305295/Gau-1789756.chk"
 B after Tr=    -0.000000    0.000000   -0.000000
         Rot=    0.997539   -0.069493    0.005908    0.007225 Ang=  -8.04 deg.
 ExpMin= 3.60D-02 ExpMax= 7.00D+03 ExpMxC= 1.05D+03 IAcc=3 IRadAn=         5 AccDes= 0.00D+00
 Harris functional with IExCor= 4639 and IRadAn=       5 diagonalized for initial guess.
 HarFok:  IExCor= 4639 AccDes= 0.00D+00 IRadAn=         5 IDoV= 1 UseB2=F ITyADJ=14
 ICtDFT=  3500011 ScaDFX=  1.000000  1.000000  1.000000  1.000000
 FoFCou: FMM=F IPFlag=           0 FMFlag=      100000 FMFlg1=           0
         NFxFlg=           0 DoJE=T BraDBF=F KetDBF=T FulRan=T
         wScrn=  0.000000 ICntrl=       500 IOpCl=  0 I1Cent=   200000004 NGrid=           0
         NMat0=    1 NMatS0=      1 NMatT0=    0 NMatD0=    1 NMtDS0=    0 NMtDT0=    0
 Petite list used in FoFCou.
 Requested convergence on RMS density matrix=1.00D-10 within 128 cycles.
 Requested convergence on MAX density matrix=1.00D-08.
 Requested convergence on             energy=1.00D-08.
 No special actions if energy rises.
 SCF Done:  E(RwB97XD) =  -1061.67851277     A.U. after   18 cycles
            NFock= 18  Conv=0.48D-10     -V/T= 2.0084
 Calling FoFJK, ICntrl=      2127 FMM=F ISym2X=0 I1Cent= 0 IOpClX= 0 NMat=1 NMatS=1 NMatT=0.
 ***** Axes restored to original set *****
 -------------------------------------------------------------------
 Center     Atomic                   Forces (Hartrees/Bohr)
 Number     Number              X              Y              Z
 -------------------------------------------------------------------
      1        6           0.000320702    0.001251932   -0.000185741
      2        8           0.002416919   -0.000397514    0.002181712
      3        8           0.001290521   -0.004153141    0.000768382
      4        1          -0.001358612    0.002045944   -0.001271941
      5        6           0.000223951    0.000020345    0.000264524
      6        9          -0.000541905   -0.000141949    0.000268678
      7        9           0.000108554   -0.000155237   -0.000288552
      8        9           0.000401140    0.000092821    0.000121256
      9        8           0.000320400    0.000202418   -0.001137899
     10        1          -0.000430059   -0.000219493    0.000915700
     11        1           0.000113028   -0.000024216    0.000191875
     12        8          -0.001355368    0.000190234    0.000877748
     13        1           0.000060382   -0.001167471   -0.000143238
     14        1           0.000111155    0.000661649   -0.001545674
     15        8           0.000726679    0.000154978   -0.000100135
     16        1          -0.000433742   -0.000116920    0.000102575
     17        1          -0.000126261    0.000035451    0.000556021
     18        8           0.000475398    0.000588520   -0.001005115
     19        1          -0.000039623   -0.000022187    0.000424471
     20        1          -0.000421016   -0.000476290    0.000706095
     21        8           0.000574071   -0.000440555   -0.000195735
     22        1          -0.000303154    0.000422331    0.000217303
     23        1          -0.000459388    0.000119677    0.000210865
     24        8          -0.001942640    0.000663305   -0.002815823
     25        1           0.000440051   -0.000030565    0.000128274
     26        1          -0.000684443    0.000328138    0.000664043
     27        8           0.000013208    0.001535604    0.000209761
     28        1           0.000459673   -0.000658961    0.000222484
     29        1           0.000040377   -0.000308846   -0.000341913
 -------------------------------------------------------------------
 Cartesian Forces:  Max     0.004153141 RMS     0.000906286

 GradGradGradGradGradGradGradGradGradGradGradGradGradGradGradGradGradGrad
 Berny optimization.
 Using GEDIIS/GDIIS optimizer.
 FormGI is forming the generalized inverse of G from B-inverse, IUseBI=4.
 Internal  Forces:  Max     0.011128619 RMS     0.002003845
 Search for a local minimum.
 Step number  12 out of a maximum of  174
 All quantities printed in internal units (Hartrees-Bohrs-Radians)
 Mixed Optimization -- RFO/linear search
 Update second derivatives using D2CorX and points   10   12   11
 DE=  2.57D-04 DEPred=-2.08D-04 R=-1.24D+00
 Trust test=-1.24D+00 RLast= 6.55D-01 DXMaxT set to 9.57D-01
 ITU= -1  1  1  1  1  1 -1  1  1  0  1  0
 Use linear search instead of GDIIS.
     Eigenvalues ---    0.00014   0.00041   0.00073   0.00082   0.00134
     Eigenvalues ---    0.00170   0.00208   0.00320   0.00415   0.00452
     Eigenvalues ---    0.00547   0.00669   0.00722   0.00804   0.00912
     Eigenvalues ---    0.01030   0.01066   0.01182   0.01206   0.01325
     Eigenvalues ---    0.01411   0.01469   0.01620   0.01655   0.01690
     Eigenvalues ---    0.01821   0.01928   0.01990   0.02133   0.02287
     Eigenvalues ---    0.02344   0.02494   0.02663   0.02869   0.02897
     Eigenvalues ---    0.03086   0.03253   0.03500   0.04028   0.04522
     Eigenvalues ---    0.04803   0.05079   0.05304   0.05602   0.05995
     Eigenvalues ---    0.06133   0.06370   0.07514   0.07954   0.08566
     Eigenvalues ---    0.08796   0.11365   0.12183   0.13967   0.19600
     Eigenvalues ---    0.20966   0.22102   0.23561   0.27750   0.34339
     Eigenvalues ---    0.35841   0.38431   0.39293   0.41389   0.42678
     Eigenvalues ---    0.44920   0.46078   0.46788   0.48817   0.50046
     Eigenvalues ---    0.51591   0.53746   0.55083   0.55314   0.57155
     Eigenvalues ---    0.57298   0.57357   0.57493   0.60972   0.87069
     Eigenvalues ---    1.08327
 RFO step:  Lambda=-2.81850238D-04 EMin= 1.35725440D-04
 Quartic linear search produced a step of -0.66504.
 Iteration  1 RMS(Cart)=  0.10657834 RMS(Int)=  0.00384825
 Iteration  2 RMS(Cart)=  0.00545169 RMS(Int)=  0.00023802
 Iteration  3 RMS(Cart)=  0.00002463 RMS(Int)=  0.00023758
 Iteration  4 RMS(Cart)=  0.00000001 RMS(Int)=  0.00023758
 Variable       Old X    -DE/DX   Delta X   Delta X   Delta X     New X
                                 (Linear)    (Quad)   (Total)
    R1        2.29227   0.00290   0.00130  -0.00015   0.00116   2.29343
    R2        2.44767   0.00202   0.00030   0.00140   0.00168   2.44935
    R3        2.93261  -0.00039  -0.00076  -0.00092  -0.00168   2.93093
    R4        1.95788  -0.00597  -0.00390   0.00210  -0.00180   1.95608
    R5        2.81855  -0.00301  -0.00179   0.00536   0.00357   2.82212
    R6        2.53338   0.00061   0.00380  -0.00322   0.00059   2.53396
    R7        2.53711   0.00030  -0.00256   0.00265   0.00010   2.53720
    R8        2.51634   0.00024  -0.00134   0.00165   0.00031   2.51665
    R9        1.86210   0.00192   0.00177   0.00003   0.00196   1.86406
   R10        1.81279   0.00017   0.00013   0.00023   0.00036   1.81314
   R11        3.14678   0.00003  -0.00217   0.00068  -0.00129   3.14549
   R12        3.22636   0.00096  -0.00036  -0.00084  -0.00106   3.22531
   R13        1.84476  -0.00169   0.00018   0.00086   0.00105   1.84580
   R14        1.84897  -0.00206  -0.00228   0.00077  -0.00195   1.84703
   R15        3.41624  -0.00183   0.01057  -0.01208  -0.00147   3.41477
   R16        3.39950  -0.00042   0.01643   0.01242   0.02842   3.42793
   R17        1.81379   0.00044   0.00043  -0.00010   0.00034   1.81413
   R18        1.85104   0.00016  -0.00001   0.00016   0.00011   1.85115
   R19        3.38482  -0.00011   0.01137  -0.00413   0.00720   3.39202
   R20        1.81358   0.00033   0.00028   0.00001   0.00029   1.81387
   R21        1.89015  -0.00067  -0.00021  -0.00179  -0.00178   1.88838
   R22        3.61080   0.00032  -0.01753   0.01925   0.00165   3.61245
   R23        3.06880   0.00027   0.00527  -0.00183   0.00366   3.07246
   R24        1.83808   0.00077   0.00118  -0.00058   0.00059   1.83867
   R25        1.82563   0.00035   0.00007   0.00072   0.00079   1.82642
   R26        1.84252   0.00014  -0.00092   0.00027  -0.00067   1.84185
   R27        1.83573   0.00024   0.00079  -0.00126  -0.00048   1.83526
   R28        3.47784  -0.00032  -0.00608   0.00722   0.00111   3.47895
   R29        1.87207   0.00070   0.00127  -0.00050   0.00095   1.87302
   R30        1.81409   0.00029   0.00021   0.00007   0.00028   1.81437
    A1        2.24203  -0.00216  -0.00165   0.00014  -0.00148   2.24055
    A2        2.10397   0.00068   0.00215  -0.00556  -0.00338   2.10059
    A3        1.93706   0.00148  -0.00041   0.00528   0.00490   1.94196
    A4        1.96950  -0.01113  -0.00119  -0.00568  -0.00688   1.96261
    A5        1.93660   0.00000  -0.00834   0.00700  -0.00133   1.93527
    A6        1.92169  -0.00021   0.00666  -0.00526   0.00140   1.92308
    A7        1.94162  -0.00053  -0.00022  -0.00118  -0.00138   1.94024
    A8        1.88597   0.00019   0.00032  -0.00056  -0.00025   1.88571
    A9        1.88761   0.00033   0.00020   0.00086   0.00109   1.88870
   A10        1.88866   0.00026   0.00146  -0.00094   0.00054   1.88920
   A11        1.87391   0.00019   0.00003  -0.00242  -0.00251   1.87140
   A12        1.85762   0.00026   0.01155  -0.01396  -0.00203   1.85559
   A13        2.17479  -0.00002   0.00278  -0.01353  -0.01083   2.16396
   A14        2.07510  -0.00653   0.01734  -0.01125   0.00672   2.08182
   A15        1.99691   0.00242  -0.03643   0.01200  -0.02433   1.97258
   A16        1.88790   0.00175  -0.00697   0.00220  -0.00562   1.88229
   A17        3.00865   0.00023  -0.06090   0.02359  -0.03733   2.97132
   A18        2.02830   0.00199  -0.00149  -0.00441  -0.00485   2.02345
   A19        1.81074  -0.00140  -0.01814   0.00185  -0.01707   1.79367
   A20        1.88597  -0.00116   0.00143  -0.00325  -0.00173   1.88424
   A21        2.24053  -0.00041   0.00083  -0.01552  -0.01443   2.22610
   A22        1.89898  -0.00036   0.01259   0.00032   0.01332   1.91230
   A23        1.37030   0.00088  -0.00025  -0.00053  -0.00090   1.36941
   A24        1.87125   0.00070   0.00290  -0.00242   0.00043   1.87167
   A25        2.14035  -0.00026  -0.02500   0.03275   0.00805   2.14840
   A26        1.88503  -0.00077   0.00947  -0.01505  -0.00572   1.87931
   A27        1.96795   0.00073  -0.00955   0.01058   0.00089   1.96885
   A28        1.97077   0.00011   0.00227  -0.00045   0.00176   1.97253
   A29        1.80730  -0.00055  -0.00099  -0.00188  -0.00283   1.80447
   A30        2.73557  -0.00042   0.01238  -0.01587  -0.00396   2.73162
   A31        1.92665  -0.00108  -0.00481   0.00907   0.00419   1.93083
   A32        1.99204  -0.00036  -0.00028   0.00089   0.00077   1.99280
   A33        1.82265   0.00171   0.00642  -0.00209   0.00423   1.82689
   A34        1.47423  -0.00184  -0.01028  -0.00441  -0.01472   1.45951
   A35        1.93699  -0.00010   0.01173  -0.00558   0.00649   1.94347
   A36        2.04900   0.00075  -0.01521   0.01391  -0.00171   2.04728
   A37        1.97771   0.00136  -0.00592   0.00785   0.00156   1.97926
   A38        2.11890  -0.00016   0.01907  -0.01233   0.00705   2.12595
   A39        1.88022  -0.00018  -0.00088   0.00049  -0.00036   1.87986
   A40        3.13426   0.00039  -0.01600  -0.01538  -0.03140   3.10286
   A41        2.98706  -0.00002  -0.00404   0.00945   0.00561   2.99267
   A42        3.14292  -0.00675   0.00142  -0.00038   0.00130   3.14422
   A43        3.16173  -0.00310   0.02947  -0.00804   0.02118   3.18291
   A44        3.12960  -0.00052   0.00534   0.00358   0.00939   3.13899
   A45        2.94548   0.00083  -0.00215  -0.00291  -0.00486   2.94062
   A46        2.97280  -0.00162   0.00276  -0.00482  -0.00179   2.97101
   A47        3.01407   0.00946  -0.01849   0.02919   0.01068   3.02474
   A48        3.16428  -0.00041   0.00129  -0.00328  -0.00191   3.16236
   A49        3.07306   0.00053  -0.00114   0.00421   0.00266   3.07573
   A50        3.62434  -0.00308  -0.01287   0.01502   0.00252   3.62686
   A51        3.26491   0.00049  -0.00377   0.00339  -0.00065   3.26427
   A52        3.34841  -0.00012   0.00742  -0.00227   0.00551   3.35393
   A53        3.06920  -0.00148   0.00343  -0.00474  -0.00155   3.06765
    D1       -0.02607  -0.00062  -0.00071   0.00329   0.00256  -0.02350
    D2        3.09851  -0.00016   0.01163  -0.00641   0.00524   3.10375
    D3       -2.24875   0.00025   0.09574  -0.05094   0.04481  -2.20394
    D4        1.94731   0.00016   0.09640  -0.05130   0.04507   1.99238
    D5       -0.14641   0.00031   0.09028  -0.04590   0.04437  -0.10204
    D6        0.90831  -0.00013   0.08452  -0.04217   0.04237   0.95068
    D7       -1.17881  -0.00023   0.08517  -0.04253   0.04263  -1.13618
    D8        3.01066  -0.00007   0.07905  -0.03713   0.04193   3.05259
    D9       -0.63342   0.00052   0.16018  -0.03661   0.12365  -0.50977
   D10        1.66417  -0.00353   0.12864  -0.04205   0.08649   1.75067
   D11        1.57954   0.00019   0.03054  -0.03725  -0.00666   1.57288
   D12       -2.70078   0.00006   0.02409  -0.03112  -0.00706  -2.70784
   D13       -0.76090   0.00016   0.02013  -0.00972   0.01045  -0.75046
   D14        1.24196   0.00004   0.01369  -0.00359   0.01005   1.25201
   D15       -0.79342   0.00121   0.01960  -0.00815   0.01137  -0.78205
   D16        0.77104  -0.00109   0.01176  -0.01474  -0.00301   0.76803
   D17       -3.06921   0.00004   0.03358  -0.02430   0.00920  -3.06001
   D18       -2.95402   0.00130   0.00283   0.02373   0.02651  -2.92751
   D19       -1.38956  -0.00100  -0.00501   0.01713   0.01213  -1.37742
   D20        1.05338   0.00012   0.01681   0.00757   0.02434   1.07772
   D21        1.06424  -0.00351  -0.12478   0.03572  -0.08882   0.97542
   D22        3.02839  -0.00321  -0.13433   0.04264  -0.09177   2.93663
   D23       -1.07306  -0.00142  -0.13834   0.04944  -0.08883  -1.16188
   D24       -1.22467  -0.00122  -0.07750   0.02357  -0.05362  -1.27829
   D25        0.73948  -0.00092  -0.08705   0.03049  -0.05657   0.68291
   D26        2.92122   0.00087  -0.09106   0.03729  -0.05363   2.86759
   D27       -0.47938   0.00543   0.00267   0.02926   0.03245  -0.44694
   D28        1.87731  -0.00000  -0.01107   0.02631   0.01504   1.89235
   D29        1.21099   0.00231   0.04229  -0.02284   0.01983   1.23082
   D30       -0.85609   0.00363   0.05362  -0.01769   0.03611  -0.81998
   D31        2.59563  -0.00071   0.02622  -0.03645  -0.01013   2.58550
   D32        0.17852   0.00036  -0.00430  -0.01132  -0.01545   0.16307
   D33       -1.63621   0.00060  -0.01022   0.00500  -0.00473  -1.64094
   D34        0.37152  -0.00005   0.04075  -0.03141   0.00950   0.38102
   D35       -2.04559   0.00103   0.01023  -0.00628   0.00418  -2.04140
   D36        2.42287   0.00127   0.00431   0.01005   0.01490   2.43777
   D37       -1.19290  -0.00171   0.00920   0.00022   0.00957  -1.18333
   D38        0.83212  -0.00058   0.01453   0.00448   0.01923   0.85135
   D39        2.58359  -0.00107  -0.00782   0.02321   0.01541   2.59900
   D40       -1.67458   0.00007  -0.00250   0.02748   0.02507  -1.64951
   D41        0.24152  -0.00101   0.01509  -0.00459   0.01029   0.25181
   D42        2.26654   0.00012   0.02041  -0.00032   0.01994   2.28648
   D43        0.34456  -0.00009  -0.00531  -0.00252  -0.00767   0.33689
   D44        2.58674  -0.00007  -0.01011  -0.01354  -0.02382   2.56293
   D45       -1.50982  -0.00004  -0.01753  -0.00447  -0.02217  -1.53199
   D46        1.72634  -0.00013  -0.01022   0.01778   0.00726   1.73361
   D47       -0.40949  -0.00031  -0.00715   0.01372   0.00647  -0.40302
   D48        1.17111  -0.00002  -0.00136  -0.00531  -0.00642   1.16470
   D49       -0.71730   0.00088  -0.01017   0.00334  -0.00674  -0.72404
   D50       -3.09080  -0.00036  -0.02584   0.00685  -0.01878  -3.10958
   D51       -0.89266  -0.00008  -0.00132  -0.00832  -0.00950  -0.90216
   D52       -2.78108   0.00083  -0.01013   0.00034  -0.00982  -2.79090
   D53        1.12861  -0.00041  -0.02580   0.00384  -0.02186   1.10674
         Item               Value     Threshold  Converged?
 Maximum Force            0.011129     0.000015     NO 
 RMS     Force            0.002004     0.000010     NO 
 Maximum Displacement     0.588368     0.000060     NO 
 RMS     Displacement     0.108836     0.000040     NO 
 Predicted change in Energy=-2.424525D-04
 GradGradGradGradGradGradGradGradGradGradGradGradGradGradGradGradGradGrad

                          Input orientation:                          
 ---------------------------------------------------------------------
 Center     Atomic      Atomic             Coordinates (Angstroms)
 Number     Number       Type             X           Y           Z
 ---------------------------------------------------------------------
      1          6           0       -0.769210    1.429669   -1.374494
      2          8           0        0.337912    1.700088   -0.957302
      3          8           0       -1.319396    0.262690   -1.498737
      4          1           0       -0.687511   -0.504911   -1.210702
      5          6           0       -1.718705    2.554210   -1.863790
      6          9           0       -2.903209    2.485128   -1.239107
      7          9           0       -1.936802    2.434920   -3.183205
      8          9           0       -1.196814    3.757825   -1.634636
      9          8           0        3.671129   -3.681194    0.602123
     10          1           0        3.068561   -3.633693    1.381656
     11          1           0        4.555316   -3.846215    0.936148
     12          8           0        0.107119   -1.698852   -0.794389
     13          1           0        1.081519   -1.669110   -0.855353
     14          1           0       -0.127479   -2.022019    0.097712
     15          8           0       -0.653074   -2.331514    1.806071
     16          1           0       -1.599738   -2.311595    1.964242
     17          1           0       -0.249310   -1.585121    2.295421
     18          8           0        1.154299   -0.634057    2.884746
     19          1           0        1.191081   -0.060929    3.653836
     20          1           0        1.563119   -0.133511    2.122582
     21          8           0        1.927050   -3.344012    2.616994
     22          1           0        1.872706   -2.405472    2.867766
     23          1           0        1.022197   -3.557918    2.353158
     24          8           0        2.240727    0.535366    0.804662
     25          1           0        2.636408   -0.150531    0.236372
     26          1           0        1.613436    1.001052    0.227751
     27          8           0        2.887707   -1.614556   -0.851143
     28          1           0        3.271259   -2.395929   -0.377074
     29          1           0        3.328122   -1.543760   -1.701353
 ---------------------------------------------------------------------
                    Distance matrix (angstroms):
                    1          2          3          4          5
     1  C    0.000000
     2  O    1.213629   0.000000
     3  O    1.296140   2.259631   0.000000
     4  H    1.943220   2.444938   1.035111   0.000000
     5  C    1.550982   2.404354   2.354522   3.293646   0.000000
     6  F    2.384592   3.346726   2.741369   3.721621   1.340914
     7  F    2.375970   3.266336   2.817304   3.754211   1.342629
     8  F    2.381351   2.654892   3.499923   4.313935   1.331755
     9  O    7.052981   6.519228   6.698745   5.689714   8.602982
    10  H    6.925495   6.432448   6.537021   5.533324   8.470005
    11  H    7.843762   7.220327   7.571263   6.577273   9.389805
    12  O    3.300320   3.410659   2.525608   1.493401   4.750346
    13  H    3.646523   3.451787   3.148045   2.147346   5.166684
    14  H    3.807014   3.896629   3.031371   2.080192   5.226984
    15  O    4.927067   4.987194   4.253897   3.526838   6.202721
    16  H    5.082715   5.327617   4.324091   3.765174   6.192256
    17  H    4.777816   4.660218   4.353748   3.694830   6.049150
    18  O    5.108814   4.569032   5.112558   4.492397   6.400609
    19  H    5.598994   5.009159   5.740752   5.233542   6.763875
    20  H    4.484733   3.787995   4.645409   4.039066   5.821115
    21  O    6.781579   6.383094   6.362936   5.435777   8.255784
    22  H    6.299587   5.817418   6.031165   5.176943   7.738494
    23  H    6.479240   6.250921   5.909078   4.994502   7.915384
    24  O    3.822070   2.842850   4.249056   3.703842   5.183962
    25  H    4.085359   3.183195   4.339325   3.642533   5.540155
    26  H    2.903085   1.876156   3.482448   3.103455   4.229658
    27  O    4.786883   4.183251   4.652220   3.760689   6.294688
    28  H    5.652914   5.071345   5.422223   4.465730   7.184285
    29  H    5.073090   4.474094   4.990365   4.176751   6.503092
                    6          7          8          9         10
     6  F    0.000000
     7  F    2.171631   0.000000
     8  F    2.165176   2.166963   0.000000
     9  O    9.199760   9.120551   9.167277   0.000000
    10  H    8.942618   9.095036   9.051298   0.986416   0.000000
    11  H   10.022338   9.928209   9.875088   0.959475   1.566551
    12  O    5.173542   5.193469   5.672881   4.310696   4.153182
    13  H    5.769143   5.601090   5.937146   3.588705   3.579404
    14  H    5.459499   5.822574   6.127896   4.175730   3.802720
    15  O    6.126685   7.018528   7.015282   4.687201   3.965648
    16  H    5.913462   7.009937   7.067682   5.613663   4.886754
    17  H    6.008577   7.001692   6.700014   4.757165   4.004983
    18  O    6.572583   7.469508   6.726156   4.563972   3.862835
    19  H    6.869244   7.921997   6.946428   5.345083   4.631672
    20  H    6.173031   6.855484   6.072596   4.397903   3.881572
    21  O    8.495869   9.053602   8.847088   2.686114   1.706758
    22  H    7.974568   8.634581   8.226774   3.161476   2.268727
    23  H    8.051807   8.678773   8.622449   3.177760   2.266531
    24  O    5.868445   6.079731   5.305761   4.457180   4.289440
    25  H    6.309604   6.268358   5.785284   3.697297   3.691998
    26  H    4.975363   5.127844   4.354973   5.128127   4.992970
    27  O    7.105817   6.716596   6.794090   2.645132   3.015794
    28  H    7.917821   7.637760   7.708037   1.664520   2.160157
    29  H    7.434723   6.763520   6.970388   3.161057   3.733650
                   11         12         13         14         15
    11  H    0.000000
    12  O    5.233774   0.000000
    13  H    4.473984   0.976758   0.000000
    14  H    5.095021   0.977404   1.579416   0.000000
    15  O    5.493488   2.782184   3.245115   1.813981   0.000000
    16  H    6.426253   3.301342   3.943607   2.394855   0.959994
    17  H    5.481296   3.112379   3.421335   2.244024   0.979587
    18  O    5.067732   3.970694   3.881362   3.367038   2.703978
    19  H    5.747374   4.862559   4.788636   4.269718   3.459870
    20  H    4.913761   3.616483   3.384981   3.244176   3.137341
    21  O    3.159942   4.201932   3.946823   3.509349   2.887868
    22  H    3.606008   4.126499   3.876831   3.438164   2.740844
    23  H    3.817586   3.768362   3.723662   2.961043   2.147068
    24  O    4.957103   3.478646   2.993180   3.556458   4.194748
    25  H    4.222556   3.139597   2.432206   3.340773   4.247509
    26  H    5.714236   3.256262   2.930157   3.490939   4.328298
    27  O    3.309930   2.782445   1.807017   3.187115   4.484635
    28  H    2.340232   3.266780   2.356264   3.452051   4.491176
    29  H    3.709949   3.349851   2.403884   3.925118   5.364001
                   16         17         18         19         20
    16  H    0.000000
    17  H    1.568790   0.000000
    18  O    3.353533   1.794977   0.000000
    19  H    3.963445   2.498635   0.959859   0.000000
    20  H    3.843538   2.328506   0.999286   1.577473   0.000000
    21  O    3.732318   2.816673   2.830669   3.520700   3.268670
    22  H    3.589295   2.345955   1.911624   2.565034   2.411005
    23  H    2.929014   2.347764   2.974727   3.734866   3.474525
    24  O    4.919247   3.594316   2.621951   3.094369   1.625873
    25  H    5.059710   3.824277   3.073163   3.711612   2.170260
    26  H    4.930874   3.799128   3.153412   3.611682   2.209106
    27  O    5.343166   4.443266   4.233550   5.058373   3.576461
    28  H    5.405135   4.493779   4.269096   5.101726   3.779492
    29  H    6.189504   5.364134   5.156100   5.953469   4.441455
                   21         22         23         24         25
    21  O    0.000000
    22  H    0.972984   0.000000
    23  H    0.966501   1.521946   0.000000
    24  O    4.293310   3.611145   4.542866   0.000000
    25  H    4.045846   3.548554   4.323974   0.974665   0.000000
    26  H    4.968542   4.317558   5.064695   0.971176   1.540354
    27  O    3.992725   3.935234   4.186207   2.789703   1.840981
    28  H    3.416167   3.533416   3.723260   3.324303   2.412709
    29  H    4.883854   4.872129   5.080668   3.432974   2.484821
                   26         27         28         29
    26  H    0.000000
    27  O    3.103093   0.000000
    28  H    3.828012   0.991160   0.000000
    29  H    3.624591   0.960122   1.575799   0.000000
 Stoichiometry    C2H15F3O9
 Framework group  C1[X(C2H15F3O9)]
 Deg. of freedom    81
 Full point group                 C1      NOp   1
 Largest Abelian subgroup         C1      NOp   1
 Largest concise Abelian subgroup C1      NOp   1
                         Standard orientation:                         
 ---------------------------------------------------------------------
 Center     Atomic      Atomic             Coordinates (Angstroms)
 Number     Number       Type             X           Y           Z
 ---------------------------------------------------------------------
      1          6           0       -2.177599   -0.219397    0.063915
      2          8           0       -1.578791   -0.696329   -0.877818
      3          8           0       -1.708762    0.136724    1.218622
      4          1           0       -0.693848   -0.046660    1.306793
      5          6           0       -3.708215    0.017009   -0.018968
      6          9           0       -4.012336    1.288446    0.279376
      7          9           0       -4.347807   -0.779101    0.852687
      8          9           0       -4.169992   -0.245919   -1.240116
      9          8           0        4.732836   -1.558536    0.507927
     10          1           0        4.731897   -0.582880    0.362635
     11          1           0        5.480151   -1.917023    0.024606
     12          8           0        0.768558   -0.225111    1.551276
     13          1           0        1.245837   -0.942264    1.090893
     14          1           0        1.279470    0.599532    1.431901
     15          8           0        1.998442    2.213611    1.021590
     16          1           0        1.545759    2.979039    1.383234
     17          1           0        1.914826    2.246221    0.046122
     18          8           0        2.272770    1.650406   -1.608817
     19          1           0        2.241624    2.147899   -2.429097
     20          1           0        1.790524    0.789440   -1.766136
     21          8           0        4.478409    1.079574    0.071062
     22          1           0        3.902299    1.244486   -0.695487
     23          1           0        4.019415    1.524691    0.795851
     24          8           0        1.079496   -0.667875   -1.885038
     25          1           0        1.515956   -1.311833   -1.297847
     26          1           0        0.147331   -0.679080   -1.612777
     27          8           0        2.184778   -2.186895    0.177332
     28          1           0        3.160721   -2.063976    0.299084
     29          1           0        1.982252   -3.108650    0.353925
 ---------------------------------------------------------------------
 Rotational constants (GHZ):           0.8124393           0.1940562           0.1868148
 Standard basis: 6-31++G(d,p) (6D, 7F)
 There are   356 symmetry adapted cartesian basis functions of A   symmetry.
 There are   356 symmetry adapted basis functions of A   symmetry.
   356 basis functions,   568 primitive gaussians,   356 cartesian basis functions
    63 alpha electrons       63 beta electrons
[truncated: 1,097,882 more chars]
