# Supplementary material for: The Hydration of Trifluoroacetic Acid from 0 to 298 K
Source: J Phys Chem A. 2026 Jan 20;130(4):927–35. doi: 10.1021/acs.jpca.5c08151 (PMC12862820; doi:10.1021/acs.jpca.5c08151)
Supplement: Supplementary file 1 [file jp5c08151_si_001.zip › TFA_SI/within1kcal-hightemps/7-H2O/20K-1-509-15841-wb97xd.xyz]

29
20K-1-509-15841-wb97xd.log	Energy: -666213.1451862
C          1.79201       -0.41325        0.23623
O          1.05327        0.45517        0.67651
O          1.50690       -1.63880       -0.02308
H          0.46922       -1.84251        0.08688
C          3.27904       -0.07940       -0.05191
F          3.66920       -0.56400       -1.23531
F          4.06037       -0.60793        0.90013
F          3.46944        1.24441       -0.06205
O          0.01908        2.84860       -0.23113
H          0.56561        3.53938       -0.61149
H          0.61414        2.15968        0.10641
O         -2.28524        1.67329       -1.20292
H         -2.86955        1.69754       -0.42582
H         -1.46043        2.12818       -0.94366
O         -1.49523       -0.17184        1.97163
H         -2.27591        0.38337        1.79906
H         -0.71457        0.34691        1.73385
O         -4.39190       -1.33543       -0.10349
H         -4.14285       -2.11612        0.39917
H         -3.76914       -1.28599       -0.85586
O         -3.84846        1.02702        1.04523
H         -4.20441        0.17590        0.69501
H         -4.56170        1.48517        1.49536
O         -0.92974       -2.05513        0.16166
H         -1.25641       -1.45330        0.87735
H         -1.35141       -1.73154       -0.65966
O         -2.33841       -0.84565       -1.88065
H         -2.24774        0.13625       -1.70589
H         -2.33432       -0.97711       -2.83165
