# Supplementary material for: The Hydration of Trifluoroacetic Acid from 0 to 298 K
Source: J Phys Chem A. 2026 Jan 20;130(4):927–35. doi: 10.1021/acs.jpca.5c08151 (PMC12862820; doi:10.1021/acs.jpca.5c08151)
Supplement: Supplementary file 1 [file jp5c08151_si_001.zip › TFA_SI/within1kcal-hightemps/7-H2O/20K-192-7746-wb97xd.xyz]

29
20K-192-7746-wb97xd.log	Energy: -666214.4553444
C         -2.30811        0.07678        0.08297
O         -1.56499       -0.70424        0.64420
O         -2.01915        1.20160       -0.48613
H         -1.00986        1.43130       -0.45605
C         -3.82545       -0.22831       -0.01923
F         -4.54372        0.75593        0.54166
F         -4.12925       -1.36915        0.59719
F         -4.19529       -0.33461       -1.30479
O          2.28040        1.49337        1.59482
H          3.12856        1.48615        1.10080
H          2.43737        1.92788        2.43641
O          2.32613        0.57277       -1.87025
H          2.31916       -0.38567       -1.70717
H          3.13510        0.89060       -1.44002
O          2.47091       -2.03223       -0.75782
H          2.12650       -2.86215       -1.09613
H          1.90314       -1.75365        0.01730
O          0.40034        1.86125       -0.48553
H          1.01066        1.38764       -1.09931
H          0.89161        1.91462        0.35007
O          4.45665        1.16188       -0.00713
H          4.77543        0.22768        0.07598
H          5.21541        1.71672       -0.20260
O          4.97373       -1.43795        0.08232
H          5.17844       -1.90604        0.89527
H          4.12584       -1.80702       -0.25120
O          1.13451       -1.07863        1.27352
H          0.19257       -0.91703        1.08425
H          1.51760       -0.21391        1.49940
