# Supplementary material for: The Hydration of Trifluoroacetic Acid from 0 to 298 K
Source: J Phys Chem A. 2026 Jan 20;130(4):927–35. doi: 10.1021/acs.jpca.5c08151 (PMC12862820; doi:10.1021/acs.jpca.5c08151)
Supplement: Supplementary file 1 [file jp5c08151_si_001.zip › TFA_SI/within1kcal-hightemps/7-H2O/20K-495-9503-wb97xd.xyz]

29
20K-495-9503-wb97xd.log	Energy: -666213.9873604
C          2.28009       -0.02949       -0.00267
O          1.38824        0.79562       -0.02712
O          2.19012       -1.32019        0.02958
H          1.22313       -1.67679        0.03328
C          3.76328        0.42504       -0.00793
F          4.40265       -0.07514       -1.07528
F          4.38894       -0.00774        1.09637
F          3.85691        1.75253       -0.04864
O         -0.12522       -2.33589        0.04069
H         -0.68458       -2.10316        0.80525
H         -0.67897       -2.13194       -0.73621
O         -5.22496        1.06820       -0.12580
H         -6.06061        1.09709        0.34459
H         -4.89909        0.13800       -0.07605
O         -3.15512        2.76916        0.13020
H         -3.97879        2.23171        0.06560
H         -3.24567        3.49373       -0.49254
O         -1.94782       -1.10902        1.75204
H         -1.75411       -0.27194        1.26753
H         -1.91652       -0.92268        2.69341
O         -1.37652        0.80295       -0.03037
H         -1.89432        1.64335        0.00098
H         -0.41904        0.98032       -0.02178
O         -1.93695       -1.18569       -1.73315
H         -1.90206       -1.04438       -2.68212
H         -1.75846       -0.32450       -1.28769
O         -4.18060       -1.42164        0.01123
H         -3.59555       -1.53814       -0.75474
H         -3.58148       -1.47892        0.77363
