# Supplementary material for: The Hydration of Trifluoroacetic Acid from 0 to 298 K
Source: J Phys Chem A. 2026 Jan 20;130(4):927–35. doi: 10.1021/acs.jpca.5c08151 (PMC12862820; doi:10.1021/acs.jpca.5c08151)
Supplement: Supplementary file 1 [file jp5c08151_si_001.zip › TFA_SI/within1kcal-hightemps/7-H2O/PM7-1-150-20661-wb97xd.log]

 Entering Gaussian System, Link 0=g16
 Initial command:
 /software/commercial/MERCURY/GAUSSIAN/AVX2/g16/l1.exe "/local_scratch/slurm.6305388/Gau-3051158.inp" -scrdir="/local_scratch/slurm.6305388/"
 Entering Link 1 = /software/commercial/MERCURY/GAUSSIAN/AVX2/g16/l1.exe PID=   3051159.
  
 Copyright (c) 1988-2019, Gaussian, Inc.  All Rights Reserved.
  
 This is part of the Gaussian(R) 16 program.  It is based on
 the Gaussian(R) 09 system (copyright 2009, Gaussian, Inc.),
 the Gaussian(R) 03 system (copyright 2003, Gaussian, Inc.),
 the Gaussian(R) 98 system (copyright 1998, Gaussian, Inc.),
 the Gaussian(R) 94 system (copyright 1995, Gaussian, Inc.),
 the Gaussian 92(TM) system (copyright 1992, Gaussian, Inc.),
 the Gaussian 90(TM) system (copyright 1990, Gaussian, Inc.),
 the Gaussian 88(TM) system (copyright 1988, Gaussian, Inc.),
 the Gaussian 86(TM) system (copyright 1986, Carnegie Mellon
 University), and the Gaussian 82(TM) system (copyright 1983,
 Carnegie Mellon University). Gaussian is a federally registered
 trademark of Gaussian, Inc.
  
 This software contains proprietary and confidential information,
 including trade secrets, belonging to Gaussian, Inc.
  
 This software is provided under written license and may be
 used, copied, transmitted, or stored only in accord with that
 written license.
  
 The following legend is applicable only to US Government
 contracts under FAR:
  
                    RESTRICTED RIGHTS LEGEND
  
 Use, reproduction and disclosure by the US Government is
 subject to restrictions as set forth in subparagraphs (a)
 and (c) of the Commercial Computer Software - Restricted
 Rights clause in FAR 52.227-19.
  
 Gaussian, Inc.
 340 Quinnipiac St., Bldg. 40, Wallingford CT 06492
  
  
 ---------------------------------------------------------------
 Warning -- This program may not be used in any manner that
 competes with the business of Gaussian, Inc. or will provide
 assistance to any competitor of Gaussian, Inc.  The licensee
 of this program is prohibited from giving any competitor of
 Gaussian, Inc. access to this program.  By using this program,
 the user acknowledges that Gaussian, Inc. is engaged in the
 business of creating and licensing software in the field of
 computational chemistry and represents and warrants to the
 licensee that it is not a competitor of Gaussian, Inc. and that
 it will not use this program in any manner prohibited above.
 ---------------------------------------------------------------
  

 Cite this work as:
 Gaussian 16, Revision C.01,
 M. J. Frisch, G. W. Trucks, H. B. Schlegel, G. E. Scuseria, 
 M. A. Robb, J. R. Cheeseman, G. Scalmani, V. Barone, 
 G. A. Petersson, H. Nakatsuji, X. Li, M. Caricato, A. V. Marenich, 
 J. Bloino, B. G. Janesko, R. Gomperts, B. Mennucci, H. P. Hratchian, 
 J. V. Ortiz, A. F. Izmaylov, J. L. Sonnenberg, D. Williams-Young, 
 F. Ding, F. Lipparini, F. Egidi, J. Goings, B. Peng, A. Petrone, 
 T. Henderson, D. Ranasinghe, V. G. Zakrzewski, J. Gao, N. Rega, 
 G. Zheng, W. Liang, M. Hada, M. Ehara, K. Toyota, R. Fukuda, 
 J. Hasegawa, M. Ishida, T. Nakajima, Y. Honda, O. Kitao, H. Nakai, 
 T. Vreven, K. Throssell, J. A. Montgomery, Jr., J. E. Peralta, 
 F. Ogliaro, M. J. Bearpark, J. J. Heyd, E. N. Brothers, K. N. Kudin, 
 V. N. Staroverov, T. A. Keith, R. Kobayashi, J. Normand, 
 K. Raghavachari, A. P. Rendell, J. C. Burant, S. S. Iyengar, 
 J. Tomasi, M. Cossi, J. M. Millam, M. Klene, C. Adamo, R. Cammi, 
 J. W. Ochterski, R. L. Martin, K. Morokuma, O. Farkas, 
 J. B. Foresman, and D. J. Fox, Gaussian, Inc., Wallingford CT, 2019.
 
 ******************************************
 Gaussian 16:  ES64L-G16RevC.01  3-Jul-2019
                10-Oct-2025 
 ******************************************
 %nproc=20
 Will use up to   20 processors via shared memory.
 %mem=18gb
 ----------------------------------------------------------------------
 # wb97xd/6-31++g** scf(conver=10) opt(tight,maxcycles=300,calcfc) freq
 ----------------------------------------------------------------------
 1/6=300,7=10,10=4,18=20,19=15,26=3,38=1/1,3;
 2/9=110,12=2,17=6,18=5,40=1/2;
 3/5=1,6=6,7=1111,11=2,25=1,30=1,71=2,74=-58,140=1/1,2,3;
 4//1;
 5/5=2,6=10,38=5/2;
 8/6=4,10=90,11=11/1;
 11/6=1,8=1,9=11,15=111,16=1/1,2,10;
 10/6=1,13=1/2;
 6/7=2,8=2,9=2,10=2,28=1/1;
 7/10=1,25=1/1,2,3,16;
 1/6=300,7=10,10=4,18=20,19=15,26=3/3(2);
 2/9=110/2;
 99//99;
 2/9=110/2;
 3/5=1,6=6,7=1111,11=2,25=1,30=1,71=1,74=-58/1,2,3;
 4/5=5,16=3,69=1/1;
 5/5=2,6=10,38=5/2;
 7//1,2,3,16;
 1/6=300,7=10,18=20,19=15,26=3/3(-5);
 2/9=110/2;
 6/7=2,8=2,9=2,10=2,19=2,28=1/1;
 99/9=1/99;
 ---------------
 PM7-1-150-20661
 ---------------
 Symbolic Z-matrix:
 Charge =  0 Multiplicity = 1
 C                     0.01542  -0.1119    1.46598 
 O                     0.1946   -1.09003   0.7599 
 O                     0.65681   0.9974    1.43834 
 H                     1.43461   1.0997    0.58975 
 C                    -1.07279  -0.1412    2.56983 
 F                    -2.29138  -0.29076   2.06316 
 F                    -1.11213   0.95447   3.31375 
 F                    -0.89518  -1.15574   3.40801 
 O                     2.30325   1.12869  -0.42302 
 H                     2.57612   0.14796  -0.45256 
 H                     1.75813   1.22283  -1.24085 
 O                     2.90306   0.11577  -4.11758 
 H                     2.16518   0.58655  -3.68278 
 H                     3.70167   0.50823  -3.76791 
 O                     0.87281   1.12871  -2.68838 
 H                     0.33025   1.84959  -2.99812 
 H                     0.29974   0.29625  -2.77696 
 O                    -0.40649  -1.09089  -3.0673 
 H                    -0.92402  -1.4632   -2.32727 
 H                     0.37536  -1.65321  -3.14051 
 O                     2.5572   -1.45636  -0.47444 
 H                     2.40287  -1.7824   -1.37273 
 H                     1.71556  -1.54201  -0.00562 
 O                     2.05587  -2.16626  -3.01433 
 H                     2.44385  -1.39443  -3.49846 
 H                     2.41016  -2.95249  -3.42394 
 O                    -1.60043  -2.16957  -0.92376 
 H                    -1.69641  -3.11068  -0.81214 
 H                    -1.04766  -1.85844  -0.1997 
 
 Add virtual bond connecting atoms H4         and O3         Dist= 2.18D+00.
 Add virtual bond connecting atoms O9         and H4         Dist= 2.52D+00.
 Add virtual bond connecting atoms O18        and H17        Dist= 2.99D+00.
 Add virtual bond connecting atoms O21        and H10        Dist= 3.03D+00.
 Add virtual bond connecting atoms H23        and O2         Dist= 3.33D+00.
 Add virtual bond connecting atoms H25        and O12        Dist= 3.20D+00.
 Add virtual bond connecting atoms O15        and H11        Dist= 3.21D+00.
 Add virtual bond connecting atoms O27        and H19        Dist= 3.23D+00.
 Add virtual bond connecting atoms H29        and O2         Dist= 3.30D+00.
 Add virtual bond connecting atoms O15        and H13        Dist= 3.25D+00.
 Add virtual bond connecting atoms H20        and O24        Dist= 3.33D+00.
 Add virtual bond connecting atoms H22        and O24        Dist= 3.25D+00.

 GradGradGradGradGradGradGradGradGradGradGradGradGradGradGradGradGradGrad
 Berny optimization.
 Initialization pass.
                           ----------------------------
                           !    Initial Parameters    !
                           ! (Angstroms and Degrees)  !
 --------------------------                            --------------------------
 ! Name  Definition              Value          Derivative Info.                !
 --------------------------------------------------------------------------------
 ! R1    R(1,2)                  1.2196         calculate D2E/DX2 analytically  !
 ! R2    R(1,3)                  1.2817         calculate D2E/DX2 analytically  !
 ! R3    R(1,5)                  1.5503         calculate D2E/DX2 analytically  !
 ! R4    R(2,23)                 1.7617         calculate D2E/DX2 analytically  !
 ! R5    R(2,29)                 1.7477         calculate D2E/DX2 analytically  !
 ! R6    R(3,4)                  1.1557         calculate D2E/DX2 analytically  !
 ! R7    R(4,9)                  1.3346         calculate D2E/DX2 analytically  !
 ! R8    R(5,6)                  1.3282         calculate D2E/DX2 analytically  !
 ! R9    R(5,7)                  1.3249         calculate D2E/DX2 analytically  !
 ! R10   R(5,8)                  1.3279         calculate D2E/DX2 analytically  !
 ! R11   R(9,10)                 1.0184         calculate D2E/DX2 analytically  !
 ! R12   R(9,11)                 0.9873         calculate D2E/DX2 analytically  !
 ! R13   R(10,21)                1.6046         calculate D2E/DX2 analytically  !
 ! R14   R(11,15)                1.6994         calculate D2E/DX2 analytically  !
 ! R15   R(12,13)                0.9773         calculate D2E/DX2 analytically  !
 ! R16   R(12,14)                0.9561         calculate D2E/DX2 analytically  !
 ! R17   R(12,25)                1.6956         calculate D2E/DX2 analytically  !
 ! R18   R(13,15)                1.7184         calculate D2E/DX2 analytically  !
 ! R19   R(15,16)                0.9539         calculate D2E/DX2 analytically  !
 ! R20   R(15,17)                1.0145         calculate D2E/DX2 analytically  !
 ! R21   R(17,18)                1.5834         calculate D2E/DX2 analytically  !
 ! R22   R(18,19)                0.9768         calculate D2E/DX2 analytically  !
 ! R23   R(18,20)                0.9658         calculate D2E/DX2 analytically  !
 ! R24   R(19,27)                1.7106         calculate D2E/DX2 analytically  !
 ! R25   R(20,24)                1.7616         calculate D2E/DX2 analytically  !
 ! R26   R(21,22)                0.968          calculate D2E/DX2 analytically  !
 ! R27   R(21,23)                0.9672         calculate D2E/DX2 analytically  !
 ! R28   R(22,24)                1.7212         calculate D2E/DX2 analytically  !
 ! R29   R(24,25)                0.9903         calculate D2E/DX2 analytically  !
 ! R30   R(24,26)                0.9547         calculate D2E/DX2 analytically  !
 ! R31   R(27,28)                0.9526         calculate D2E/DX2 analytically  !
 ! R32   R(27,29)                0.9626         calculate D2E/DX2 analytically  !
 ! A1    A(2,1,3)              127.4548         calculate D2E/DX2 analytically  !
 ! A2    A(2,1,5)              120.0121         calculate D2E/DX2 analytically  !
 ! A3    A(3,1,5)              112.5187         calculate D2E/DX2 analytically  !
 ! A4    A(1,2,23)             125.7454         calculate D2E/DX2 analytically  !
 ! A5    A(1,2,29)             124.4762         calculate D2E/DX2 analytically  !
 ! A6    A(23,2,29)            105.2048         calculate D2E/DX2 analytically  !
 ! A7    A(1,3,4)              115.4209         calculate D2E/DX2 analytically  !
 ! A8    A(1,5,6)              111.9947         calculate D2E/DX2 analytically  !
 ! A9    A(1,5,7)              113.89           calculate D2E/DX2 analytically  !
 ! A10   A(1,5,8)              111.7138         calculate D2E/DX2 analytically  !
 ! A11   A(6,5,7)              106.2644         calculate D2E/DX2 analytically  !
 ! A12   A(6,5,8)              106.1097         calculate D2E/DX2 analytically  !
 ! A13   A(7,5,8)              106.342          calculate D2E/DX2 analytically  !
 ! A14   A(4,9,10)             100.1075         calculate D2E/DX2 analytically  !
 ! A15   A(4,9,11)             105.7419         calculate D2E/DX2 analytically  !
 ! A16   A(10,9,11)            102.4579         calculate D2E/DX2 analytically  !
 ! A17   A(9,10,21)            163.7556         calculate D2E/DX2 analytically  !
 ! A18   A(13,12,14)           105.6765         calculate D2E/DX2 analytically  !
 ! A19   A(13,12,25)            93.5614         calculate D2E/DX2 analytically  !
 ! A20   A(14,12,25)           117.2777         calculate D2E/DX2 analytically  !
 ! A21   A(11,15,13)            96.8097         calculate D2E/DX2 analytically  !
 ! A22   A(11,15,16)           122.0748         calculate D2E/DX2 analytically  !
 ! A23   A(11,15,17)           114.4619         calculate D2E/DX2 analytically  !
 ! A24   A(13,15,16)           118.5729         calculate D2E/DX2 analytically  !
 ! A25   A(13,15,17)            96.6273         calculate D2E/DX2 analytically  !
 ! A26   A(16,15,17)           105.6917         calculate D2E/DX2 analytically  !
 ! A27   A(17,18,19)           115.5505         calculate D2E/DX2 analytically  !
 ! A28   A(17,18,20)            99.3742         calculate D2E/DX2 analytically  !
 ! A29   A(19,18,20)           105.3316         calculate D2E/DX2 analytically  !
 ! A30   A(18,20,24)           159.4506         calculate D2E/DX2 analytically  !
 ! A31   A(10,21,22)           110.5668         calculate D2E/DX2 analytically  !
 ! A32   A(10,21,23)            95.2897         calculate D2E/DX2 analytically  !
 ! A33   A(22,21,23)           106.3346         calculate D2E/DX2 analytically  !
 ! A34   A(2,23,21)            159.912          calculate D2E/DX2 analytically  !
 ! A35   A(20,24,22)           101.2846         calculate D2E/DX2 analytically  !
 ! A36   A(20,24,25)            96.416          calculate D2E/DX2 analytically  !
 ! A37   A(20,24,26)           124.2727         calculate D2E/DX2 analytically  !
 ! A38   A(22,24,25)           102.3254         calculate D2E/DX2 analytically  !
 ! A39   A(22,24,26)           121.2008         calculate D2E/DX2 analytically  !
 ! A40   A(25,24,26)           106.662          calculate D2E/DX2 analytically  !
 ! A41   A(19,27,28)           122.9525         calculate D2E/DX2 analytically  !
 ! A42   A(19,27,29)           104.8691         calculate D2E/DX2 analytically  !
 ! A43   A(28,27,29)           106.8018         calculate D2E/DX2 analytically  !
 ! A44   A(2,29,27)            164.4223         calculate D2E/DX2 analytically  !
 ! A45   L(3,4,9,18,-1)        176.4167         calculate D2E/DX2 analytically  !
 ! A46   L(9,11,15,2,-1)       175.6303         calculate D2E/DX2 analytically  !
 ! A47   L(12,13,15,20,-1)     171.072          calculate D2E/DX2 analytically  !
 ! A48   L(15,17,18,1,-1)      185.6186         calculate D2E/DX2 analytically  !
 ! A49   L(18,19,27,3,-1)      175.3756         calculate D2E/DX2 analytically  !
 ! A50   L(21,22,24,11,-1)     172.9066         calculate D2E/DX2 analytically  !
 ! A51   L(12,25,24,3,-1)      169.0446         calculate D2E/DX2 analytically  !
 ! A52   L(3,4,9,18,-2)        182.439          calculate D2E/DX2 analytically  !
 ! A53   L(9,11,15,2,-2)       188.0646         calculate D2E/DX2 analytically  !
 ! A54   L(12,13,15,20,-2)     171.3235         calculate D2E/DX2 analytically  !
 ! A55   L(15,17,18,1,-2)      187.447          calculate D2E/DX2 analytically  !
 ! A56   L(18,19,27,3,-2)      187.649          calculate D2E/DX2 analytically  !
 ! A57   L(21,22,24,11,-2)     180.5532         calculate D2E/DX2 analytically  !
 ! A58   L(12,25,24,3,-2)      175.5527         calculate D2E/DX2 analytically  !
 ! D1    D(3,1,2,23)            26.89           calculate D2E/DX2 analytically  !
 ! D2    D(3,1,2,29)          -125.5144         calculate D2E/DX2 analytically  !
 ! D3    D(5,1,2,23)          -151.6211         calculate D2E/DX2 analytically  !
 ! D4    D(5,1,2,29)            55.9745         calculate D2E/DX2 analytically  !
 ! D5    D(2,1,3,4)              5.1664         calculate D2E/DX2 analytically  !
 ! D6    D(5,1,3,4)           -176.2293         calculate D2E/DX2 analytically  !
 ! D7    D(2,1,5,6)            -63.0651         calculate D2E/DX2 analytically  !
 ! D8    D(2,1,5,7)            176.3199         calculate D2E/DX2 analytically  !
 ! D9    D(2,1,5,8)             55.8141         calculate D2E/DX2 analytically  !
 ! D10   D(3,1,5,6)            118.2143         calculate D2E/DX2 analytically  !
 ! D11   D(3,1,5,7)             -2.4006         calculate D2E/DX2 analytically  !
 ! D12   D(3,1,5,8)           -122.9064         calculate D2E/DX2 analytically  !
 ! D13   D(1,2,23,21)          -40.7466         calculate D2E/DX2 analytically  !
 ! D14   D(29,2,23,21)         115.9426         calculate D2E/DX2 analytically  !
 ! D15   D(1,2,29,27)          107.091          calculate D2E/DX2 analytically  !
 ! D16   D(23,2,29,27)         -49.9792         calculate D2E/DX2 analytically  !
 ! D17   D(1,3,9,10)           -33.6575         calculate D2E/DX2 analytically  !
 ! D18   D(1,3,9,11)            71.7738         calculate D2E/DX2 analytically  !
 ! D19   D(4,9,10,21)           47.0819         calculate D2E/DX2 analytically  !
 ! D20   D(11,9,10,21)         -61.6783         calculate D2E/DX2 analytically  !
 ! D21   D(4,9,15,13)         -160.233          calculate D2E/DX2 analytically  !
 ! D22   D(4,9,15,16)           69.1569         calculate D2E/DX2 analytically  !
 ! D23   D(4,9,15,17)          -60.9868         calculate D2E/DX2 analytically  !
 ! D24   D(10,9,15,13)         -57.4262         calculate D2E/DX2 analytically  !
 ! D25   D(10,9,15,16)         171.9636         calculate D2E/DX2 analytically  !
 ! D26   D(10,9,15,17)          41.82           calculate D2E/DX2 analytically  !
 ! D27   D(9,10,21,22)          83.7043         calculate D2E/DX2 analytically  !
 ! D28   D(9,10,21,23)         -25.9545         calculate D2E/DX2 analytically  !
 ! D29   D(14,12,15,11)        -34.0597         calculate D2E/DX2 analytically  !
 ! D30   D(14,12,15,16)         99.3061         calculate D2E/DX2 analytically  !
 ! D31   D(14,12,15,17)       -149.0367         calculate D2E/DX2 analytically  !
 ! D32   D(25,12,15,11)         83.3315         calculate D2E/DX2 analytically  !
 ! D33   D(25,12,15,16)       -143.3027         calculate D2E/DX2 analytically  !
 ! D34   D(25,12,15,17)        -31.6455         calculate D2E/DX2 analytically  !
 ! D35   D(13,12,24,20)         34.0356         calculate D2E/DX2 analytically  !
 ! D36   D(13,12,24,22)        -67.5639         calculate D2E/DX2 analytically  !
 ! D37   D(13,12,24,26)        162.9333         calculate D2E/DX2 analytically  !
 ! D38   D(14,12,24,20)        141.4325         calculate D2E/DX2 analytically  !
 ! D39   D(14,12,24,22)         39.833          calculate D2E/DX2 analytically  !
 ! D40   D(14,12,24,26)        -89.6698         calculate D2E/DX2 analytically  !
 ! D41   D(11,15,18,19)         45.7886         calculate D2E/DX2 analytically  !
 ! D42   D(11,15,18,20)        -65.4989         calculate D2E/DX2 analytically  !
 ! D43   D(13,15,18,19)        143.7861         calculate D2E/DX2 analytically  !
 ! D44   D(13,15,18,20)         32.4986         calculate D2E/DX2 analytically  !
 ! D45   D(16,15,18,19)        -95.531          calculate D2E/DX2 analytically  !
 ! D46   D(16,15,18,20)        153.1815         calculate D2E/DX2 analytically  !
 ! D47   D(17,18,27,28)       -150.5284         calculate D2E/DX2 analytically  !
 ! D48   D(17,18,27,29)        -31.1201         calculate D2E/DX2 analytically  !
 ! D49   D(20,18,27,28)        -45.133          calculate D2E/DX2 analytically  !
 ! D50   D(20,18,27,29)         74.2754         calculate D2E/DX2 analytically  !
 ! D51   D(17,18,20,24)         14.0305         calculate D2E/DX2 analytically  !
 ! D52   D(19,18,20,24)       -105.8727         calculate D2E/DX2 analytically  !
 ! D53   D(18,20,24,22)         49.8064         calculate D2E/DX2 analytically  !
 ! D54   D(18,20,24,25)        -54.1676         calculate D2E/DX2 analytically  !
 ! D55   D(18,20,24,26)       -169.3682         calculate D2E/DX2 analytically  !
 ! D56   D(10,21,24,20)        -69.8383         calculate D2E/DX2 analytically  !
 ! D57   D(10,21,24,25)         28.6309         calculate D2E/DX2 analytically  !
 ! D58   D(10,21,24,26)        146.9677         calculate D2E/DX2 analytically  !
 ! D59   D(23,21,24,20)         30.666          calculate D2E/DX2 analytically  !
 ! D60   D(23,21,24,25)        129.1352         calculate D2E/DX2 analytically  !
 ! D61   D(23,21,24,26)       -112.5279         calculate D2E/DX2 analytically  !
 ! D62   D(10,21,23,2)           7.7899         calculate D2E/DX2 analytically  !
 ! D63   D(22,21,23,2)        -105.4621         calculate D2E/DX2 analytically  !
 ! D64   D(19,27,29,2)          -2.5024         calculate D2E/DX2 analytically  !
 ! D65   D(28,27,29,2)         129.4146         calculate D2E/DX2 analytically  !
 --------------------------------------------------------------------------------
 Trust Radius=3.00D-01 FncErr=1.00D-07 GrdErr=1.00D-06 EigMax=2.50D+02 EigMin=1.00D-04
 Number of steps in this run=    174 maximum allowed number of steps=    174.
 GradGradGradGradGradGradGradGradGradGradGradGradGradGradGradGradGradGrad

                          Input orientation:                          
 ---------------------------------------------------------------------
 Center     Atomic      Atomic             Coordinates (Angstroms)
 Number     Number       Type             X           Y           Z
 ---------------------------------------------------------------------
      1          6           0        0.015415   -0.111897    1.465985
      2          8           0        0.194604   -1.090028    0.759905
      3          8           0        0.656808    0.997400    1.438336
      4          1           0        1.434608    1.099699    0.589746
      5          6           0       -1.072793   -0.141204    2.569826
      6          9           0       -2.291384   -0.290763    2.063156
      7          9           0       -1.112131    0.954469    3.313748
      8          9           0       -0.895175   -1.155744    3.408007
      9          8           0        2.303246    1.128688   -0.423015
     10          1           0        2.576123    0.147965   -0.452557
     11          1           0        1.758134    1.222828   -1.240846
     12          8           0        2.903056    0.115769   -4.117578
     13          1           0        2.165180    0.586545   -3.682776
     14          1           0        3.701666    0.508233   -3.767910
     15          8           0        0.872805    1.128711   -2.688383
     16          1           0        0.330251    1.849588   -2.998124
     17          1           0        0.299735    0.296248   -2.776965
     18          8           0       -0.406491   -1.090887   -3.067305
     19          1           0       -0.924024   -1.463202   -2.327268
     20          1           0        0.375361   -1.653205   -3.140505
     21          8           0        2.557202   -1.456357   -0.474443
     22          1           0        2.402875   -1.782397   -1.372726
     23          1           0        1.715564   -1.542009   -0.005623
     24          8           0        2.055869   -2.166256   -3.014333
     25          1           0        2.443849   -1.394434   -3.498458
     26          1           0        2.410158   -2.952487   -3.423941
     27          8           0       -1.600426   -2.169569   -0.923757
     28          1           0       -1.696413   -3.110685   -0.812140
     29          1           0       -1.047658   -1.858437   -0.199697
 ---------------------------------------------------------------------
                    Distance matrix (angstroms):
                    1          2          3          4          5
     1  C    0.000000
     2  O    1.219590   0.000000
     3  O    1.281674   2.243047   0.000000
     4  H    2.061521   2.522195   1.155657   0.000000
     5  C    1.550329   2.404658   2.359704   3.427479   0.000000
     6  F    2.389545   2.918463   3.277437   4.241148   1.328174
     7  F    2.413032   3.522732   2.578402   3.731911   1.324940
     8  F    2.385423   2.864330   3.305191   4.296220   1.327926
     9  O    3.215827   3.281520   2.488498   1.334563   4.686935
    10  H    3.210226   2.945220   2.825029   1.815282   4.746894
    11  H    3.485038   3.434666   2.905469   1.863035   4.939225
    12  O    6.290188   5.707845   6.057316   5.028256   7.784265
    13  H    5.623081   5.141155   5.354416   4.364803   7.078779
    14  H    6.431691   5.946009   6.051069   4.947580   7.961414
    15  O    4.419615   4.156134   4.134454   3.326048   5.748634
    16  H    4.886186   4.773105   4.529353   3.828153   6.077323
    17  H    4.272006   3.800297   4.288108   3.642556   5.537451
    18  O    4.656945   3.874125   5.078616   4.643526   5.755267
    19  H    4.134892   3.304727   4.767952   4.543191   5.074577
    20  H    4.870825   3.945002   5.298179   4.755550   6.082037
    21  O    3.468935   2.690665   3.645703   2.987664   4.916713
    22  H    4.068023   3.147054   4.321816   3.618745   5.506133
    23  H    2.664836   1.761714   3.107182   2.722502   4.046000
    24  O    5.334518   4.343667   5.638471   4.903245   6.713582
    25  H    5.673436   4.825496   5.769429   4.894147   7.124705
    26  H    6.141264   5.087436   6.505197   5.786329   7.480609
    27  O    3.543419   2.687426   4.550196   4.710652   4.074038
    28  H    4.136778   3.182817   5.242008   5.431014   4.543613
    29  H    2.637238   1.747714   3.707312   3.941502   3.258800
                    6          7          8          9         10
     6  F    0.000000
     7  F    2.122550   0.000000
     8  F    2.122785   2.123429   0.000000
     9  O    5.413548   5.065427   5.488648   0.000000
    10  H    5.496718   5.332796   5.352898   1.018407   0.000000
    11  H    5.441137   5.390247   5.857430   0.987349   1.563917
    12  O    8.083869   8.488212   8.525124   3.877573   3.679715
    13  H    7.324367   7.734822   7.917104   3.307419   3.285657
    14  H    8.399783   8.574476   8.682946   3.678160   3.519688
    15  O    5.882526   6.324232   6.746144   2.679189   2.976924
    16  H    6.088565   6.536164   7.181379   3.323190   3.797285
    17  H    5.521344   6.286764   6.464516   3.201264   3.256808
    18  O    5.524006   6.737896   6.494049   4.388787   4.155435
    19  H    4.745535   6.140161   5.743582   4.556242   4.285024
    20  H    6.003821   7.118285   6.689151   4.340555   3.913136
    21  O    5.595248   5.798834   5.204104   2.597998   1.604582
    22  H    6.005524   6.465968   5.841681   3.063705   2.145466
    23  H    4.679860   5.024587   4.314861   2.766262   1.948415
    24  O    6.942404   7.734323   7.139765   4.199140   3.491272
    25  H    7.387290   8.035451   7.674979   3.980484   3.416724
    26  H    7.700488   8.547940   7.799297   5.066851   4.297613
    27  O    3.595689   5.287201   4.504375   5.134968   4.799641
    28  H    4.071029   5.821496   4.719472   5.841316   5.385412
    29  H    3.020755   4.501210   3.678662   4.494590   4.149864
                   11         12         13         14         15
    11  H    0.000000
    12  O    3.288162   0.000000
    13  H    2.556083   0.977315   0.000000
    14  H    3.267111   0.956072   1.540835   0.000000
    15  O    1.699420   2.681523   1.718427   3.090764   0.000000
    16  H    2.349405   3.298277   2.330448   3.709210   0.953922
    17  H    2.311955   2.933785   2.093955   3.549654   1.014520
    18  O    3.657161   3.675893   3.131465   4.463741   2.589748
    19  H    3.948296   4.510533   3.947410   5.230585   3.174431
    20  H    3.713802   3.236229   2.917874   4.016186   2.861979
    21  O    2.898950   3.982917   3.823680   4.002041   3.797539
    22  H    3.076436   3.374526   3.317335   3.559599   3.542120
    23  H    3.028516   4.589830   4.272511   4.722594   3.878168
    24  O    3.836638   2.672548   2.834903   3.229461   3.516061
    25  H    3.523787   1.695551   2.008956   2.296704   3.080691
    26  H    4.756500   3.184066   3.556931   3.709837   4.422746
    27  O    4.784227   5.975334   5.421083   6.585743   4.484354
    28  H    5.558508   6.518515   6.068110   7.139496   5.300344
    29  H    4.295422   5.903848   5.332176   6.394478   4.336449
                   16         17         18         19         20
    16  H    0.000000
    17  H    1.569302   0.000000
    18  O    3.032156   1.583412   0.000000
    19  H    3.605251   2.189858   0.976788   0.000000
    20  H    3.505976   1.984502   0.965843   1.544623   0.000000
    21  O    4.717791   3.670066   3.954741   3.943595   3.450661
    22  H    4.486535   3.273506   3.352956   3.475815   2.693054
    23  H    4.730442   3.614428   3.752402   3.516201   3.411157
    24  O    4.370929   3.033854   2.687459   3.137850   1.761603
    25  H    3.904011   2.824213   2.898701   3.566368   2.115120
    26  H    5.250454   3.927690   3.395034   3.812799   2.430817
    27  O    4.917738   3.622878   2.680268   1.710648   3.014024
    28  H    5.787072   4.410480   3.290783   2.367783   3.440608
    29  H    4.845542   3.619453   3.037005   2.167499   3.273447
                   21         22         23         24         25
    21  O    0.000000
    22  H    0.968004   0.000000
    23  H    0.967205   1.548921   0.000000
    24  O    2.684461   1.721230   3.091574   0.000000
    25  H    3.026772   2.161233   3.571005   0.990260   0.000000
    26  H    3.310524   2.361493   3.762554   0.954704   1.560199
    27  O    4.242220   4.046961   3.497512   4.211771   4.856550
    28  H    4.576471   4.345430   3.840937   4.452103   5.225284
    29  H    3.637605   3.645265   2.788043   4.201048   4.825737
                   26         27         28         29
    26  H    0.000000
    27  O    4.790477   0.000000
    28  H    4.869339   0.952560   0.000000
    29  H    4.852751   0.962610   1.537561   0.000000
 Stoichiometry    C2H15F3O9
 Framework group  C1[X(C2H15F3O9)]
 Deg. of freedom    81
 Full point group                 C1      NOp   1
 Largest Abelian subgroup         C1      NOp   1
 Largest concise Abelian subgroup C1      NOp   1
                         Standard orientation:                         
 ---------------------------------------------------------------------
 Center     Atomic      Atomic             Coordinates (Angstroms)
 Number     Number       Type             X           Y           Z
 ---------------------------------------------------------------------
      1          6           0        1.670473   -0.458005    0.171226
      2          8           0        0.903428    0.324564    0.706602
      3          8           0        1.416678   -1.649977   -0.225612
      4          1           0        0.312346   -1.978348   -0.135235
      5          6           0        3.148742   -0.055421   -0.065768
      6          9           0        3.256225    0.979620   -0.891107
      7          9           0        3.891635   -1.022216   -0.584307
      8          9           0        3.745471    0.309797    1.062911
      9          8           0       -0.983693   -2.265807    0.001533
     10          1           0       -1.196178   -1.736213    0.845057
     11          1           0       -1.448430   -1.747107   -0.698344
     12          8           0       -4.589834   -0.869175   -0.282616
     13          1           0       -3.834798   -0.854394   -0.902977
     14          1           0       -4.626698   -1.761663    0.058235
     15          8           0       -2.323772   -0.694951   -1.705703
     16          1           0       -2.302187   -0.769122   -2.656493
     17          1           0       -2.187468    0.289959   -1.504149
     18          8           0       -2.201750    1.812369   -1.069109
     19          1           0       -1.330474    2.196464   -0.851246
     20          1           0       -2.663065    1.730319   -0.224533
     21          8           0       -1.304823   -0.578466    1.950726
     22          1           0       -2.047418    0.010638    1.754410
     23          1           0       -0.505649   -0.111651    1.669853
     24          8           0       -3.361448    0.978442    1.207314
     25          1           0       -3.922033    0.320280    0.724425
     26          1           0       -3.935778    1.426931    1.824132
     27          8           0        0.180560    2.729020   -0.251682
     28          1           0        0.266186    3.426919    0.390950
     29          1           0        0.583618    1.944575    0.134073
 ---------------------------------------------------------------------
 Rotational constants (GHZ):           0.7799869           0.2536514           0.2308628
 Standard basis: 6-31++G(d,p) (6D, 7F)
 There are   356 symmetry adapted cartesian basis functions of A   symmetry.
 There are   356 symmetry adapted basis functions of A   symmetry.
   356 basis functions,   568 primitive gaussians,   356 cartesian basis functions
    63 alpha electrons       63 beta electrons
       nuclear repulsion energy      1155.7841626517 Hartrees.
 NAtoms=   29 NActive=   29 NUniq=   29 SFac= 1.00D+00 NAtFMM=   60 NAOKFM=F Big=F
 Integral buffers will be    131072 words long.
 Raffenetti 2 integral format.
 Two-electron integral symmetry is turned on.
 Nuclear repulsion after empirical dispersion term =     1155.7668201572 Hartrees.
 One-electron integrals computed using PRISM.
 NBasis=   356 RedAO= T EigKep=  2.60D-05  NBF=   356
 NBsUse=   356 1.00D-06 EigRej= -1.00D+00 NBFU=   356
 ExpMin= 3.60D-02 ExpMax= 7.00D+03 ExpMxC= 1.05D+03 IAcc=3 IRadAn=         5 AccDes= 0.00D+00
 Harris functional with IExCor= 4639 and IRadAn=       5 diagonalized for initial guess.
 HarFok:  IExCor= 4639 AccDes= 0.00D+00 IRadAn=         5 IDoV= 1 UseB2=F ITyADJ=14
 ICtDFT=  3500011 ScaDFX=  1.000000  1.000000  1.000000  1.000000
 FoFCou: FMM=F IPFlag=           0 FMFlag=      100000 FMFlg1=           0
         NFxFlg=           0 DoJE=T BraDBF=F KetDBF=T FulRan=T
         wScrn=  0.000000 ICntrl=       500 IOpCl=  0 I1Cent=   200000004 NGrid=           0
         NMat0=    1 NMatS0=      1 NMatT0=    0 NMatD0=    1 NMtDS0=    0 NMtDT0=    0
 Petite list used in FoFCou.
 Requested convergence on RMS density matrix=1.00D-10 within 128 cycles.
 Requested convergence on MAX density matrix=1.00D-08.
 Requested convergence on             energy=1.00D-08.
 No special actions if energy rises.
 SCF Done:  E(RwB97XD) =  -1061.66556762     A.U. after   17 cycles
            NFock= 17  Conv=0.78D-10     -V/T= 2.0080
 DoSCS=F DFT=T ScalE2(SS,OS)=  1.000000  1.000000
 Range of M.O.s used for correlation:     1   356
 NBasis=   356 NAE=    63 NBE=    63 NFC=     0 NFV=     0
 NROrb=    356 NOA=    63 NOB=    63 NVA=   293 NVB=   293

 **** Warning!!: The largest alpha MO coefficient is  0.50980513D+02

 Symmetrizing basis deriv contribution to polar:
 IMax=3 JMax=2 DiffMx= 0.00D+00
 G2DrvN: will do    30 centers at a time, making    1 passes.
 Calling FoFCou, ICntrl=  3107 FMM=F I1Cent=   0 AccDes= 0.00D+00.
 End of G2Drv F.D. properties file   721 does not exist.
 End of G2Drv F.D. properties file   722 does not exist.
 End of G2Drv F.D. properties file   788 does not exist.
          IDoAtm=11111111111111111111111111111
          Differentiating once with respect to nuclear coordinates.
 CalDSu exits because no D1Ps are significant.
          There are    90 degrees of freedom in the 1st order CPHF.  IDoFFX=6 NUNeed=     0.
     84 vectors produced by pass  0 Test12= 2.05D-14 1.11D-09 XBig12= 1.60D-01 6.64D-02.
 AX will form    84 AO Fock derivatives at one time.
     84 vectors produced by pass  1 Test12= 2.05D-14 1.11D-09 XBig12= 5.24D-02 9.26D-02.
     84 vectors produced by pass  2 Test12= 2.05D-14 1.11D-09 XBig12= 1.17D-03 4.94D-03.
     84 vectors produced by pass  3 Test12= 2.05D-14 1.11D-09 XBig12= 1.10D-05 4.68D-04.
     84 vectors produced by pass  4 Test12= 2.05D-14 1.11D-09 XBig12= 8.26D-08 2.77D-05.
     84 vectors produced by pass  5 Test12= 2.05D-14 1.11D-09 XBig12= 4.57D-10 1.86D-06.
     75 vectors produced by pass  6 Test12= 2.05D-14 1.11D-09 XBig12= 2.44D-12 1.35D-07.
     14 vectors produced by pass  7 Test12= 2.05D-14 1.11D-09 XBig12= 1.13D-14 7.91D-09.
 InvSVY:  IOpt=1 It=  1 EMax= 2.22D-16
 Solved reduced A of dimension   593 with    90 vectors.
 End of Minotr F.D. properties file   721 does not exist.
 End of Minotr F.D. properties file   722 does not exist.
 End of Minotr F.D. properties file   788 does not exist.

 **********************************************************************

            Population analysis using the SCF Density.

 **********************************************************************

 Orbital symmetries:
       Occupied  (A) (A) (A) (A) (A) (A) (A) (A) (A) (A) (A) (A)
                 (A) (A) (A) (A) (A) (A) (A) (A) (A) (A) (A) (A)
                 (A) (A) (A) (A) (A) (A) (A) (A) (A) (A) (A) (A)
                 (A) (A) (A) (A) (A) (A) (A) (A) (A) (A) (A) (A)
                 (A) (A) (A) (A) (A) (A) (A) (A) (A) (A) (A) (A)
                 (A) (A) (A)
       Virtual   (A) (A) (A) (A) (A) (A) (A) (A) (A) (A) (A) (A)
                 (A) (A) (A) (A) (A) (A) (A) (A) (A) (A) (A) (A)
                 (A) (A) (A) (A) (A) (A) (A) (A) (A) (A) (A) (A)
                 (A) (A) (A) (A) (A) (A) (A) (A) (A) (A) (A) (A)
                 (A) (A) (A) (A) (A) (A) (A) (A) (A) (A) (A) (A)
                 (A) (A) (A) (A) (A) (A) (A) (A) (A) (A) (A) (A)
                 (A) (A) (A) (A) (A) (A) (A) (A) (A) (A) (A) (A)
                 (A) (A) (A) (A) (A) (A) (A) (A) (A) (A) (A) (A)
                 (A) (A) (A) (A) (A) (A) (A) (A) (A) (A) (A) (A)
                 (A) (A) (A) (A) (A) (A) (A) (A) (A) (A) (A) (A)
                 (A) (A) (A) (A) (A) (A) (A) (A) (A) (A) (A) (A)
                 (A) (A) (A) (A) (A) (A) (A) (A) (A) (A) (A) (A)
                 (A) (A) (A) (A) (A) (A) (A) (A) (A) (A) (A) (A)
                 (A) (A) (A) (A) (A) (A) (A) (A) (A) (A) (A) (A)
                 (A) (A) (A) (A) (A) (A) (A) (A) (A) (A) (A) (A)
                 (A) (A) (A) (A) (A) (A) (A) (A) (A) (A) (A) (A)
                 (A) (A) (A) (A) (A) (A) (A) (A) (A) (A) (A) (A)
                 (A) (A) (A) (A) (A) (A) (A) (A) (A) (A) (A) (A)
                 (A) (A) (A) (A) (A) (A) (A) (A) (A) (A) (A) (A)
                 (A) (A) (A) (A) (A) (A) (A) (A) (A) (A) (A) (A)
                 (A) (A) (A) (A) (A) (A) (A) (A) (A) (A) (A) (A)
                 (A) (A) (A) (A) (A) (A) (A) (A) (A) (A) (A) (A)
                 (A) (A) (A) (A) (A) (A) (A) (A) (A) (A) (A) (A)
                 (A) (A) (A) (A) (A) (A) (A) (A) (A) (A) (A) (A)
                 (A) (A) (A) (A) (A)
 The electronic state is 1-A.
 Alpha  occ. eigenvalues --  -24.88712 -24.88639 -24.88229 -19.32838 -19.32251
 Alpha  occ. eigenvalues --  -19.31832 -19.31437 -19.30740 -19.30376 -19.29704
 Alpha  occ. eigenvalues --  -19.28048 -19.27911 -10.57267 -10.48357  -1.45274
 Alpha  occ. eigenvalues --   -1.35385  -1.35150  -1.24138  -1.16816  -1.15926
 Alpha  occ. eigenvalues --   -1.15483  -1.14230  -1.13820  -1.13545  -1.11327
 Alpha  occ. eigenvalues --   -1.11156  -0.86205  -0.76343  -0.70876  -0.70850
 Alpha  occ. eigenvalues --   -0.68218  -0.68014  -0.66559  -0.66116  -0.65046
 Alpha  occ. eigenvalues --   -0.64727  -0.63818  -0.62978  -0.60655  -0.58522
 Alpha  occ. eigenvalues --   -0.57803  -0.56795  -0.56678  -0.56221  -0.54621
 Alpha  occ. eigenvalues --   -0.53408  -0.53054  -0.52217  -0.51419  -0.51261
 Alpha  occ. eigenvalues --   -0.50288  -0.48605  -0.48430  -0.46679  -0.44411
 Alpha  occ. eigenvalues --   -0.44230  -0.43351  -0.43246  -0.42185  -0.42006
 Alpha  occ. eigenvalues --   -0.41248  -0.40970  -0.40259
 Alpha virt. eigenvalues --    0.02499   0.02822   0.04173   0.04898   0.06191
 Alpha virt. eigenvalues --    0.07663   0.09253   0.09524   0.09770   0.09849
 Alpha virt. eigenvalues --    0.11223   0.11573   0.11810   0.12264   0.12760
 Alpha virt. eigenvalues --    0.13703   0.14142   0.14656   0.15072   0.16079
 Alpha virt. eigenvalues --    0.17120   0.17530   0.19099   0.19597   0.20950
 Alpha virt. eigenvalues --    0.21686   0.22163   0.22707   0.24038   0.24262
 Alpha virt. eigenvalues --    0.25049   0.25967   0.26356   0.26513   0.27197
 Alpha virt. eigenvalues --    0.28000   0.28224   0.28753   0.29322   0.29765
 Alpha virt. eigenvalues --    0.29974   0.30605   0.30860   0.31177   0.31793
 Alpha virt. eigenvalues --    0.32298   0.32528   0.32855   0.33447   0.33849
 Alpha virt. eigenvalues --    0.34107   0.34579   0.34998   0.35400   0.35829
 Alpha virt. eigenvalues --    0.35898   0.36061   0.36926   0.37315   0.37806
 Alpha virt. eigenvalues --    0.37926   0.38676   0.38964   0.39342   0.39553
 Alpha virt. eigenvalues --    0.40053   0.40555   0.40827   0.41368   0.41801
 Alpha virt. eigenvalues --    0.42709   0.43661   0.44098   0.45156   0.45466
 Alpha virt. eigenvalues --    0.45862   0.46576   0.47149   0.47802   0.47854
 Alpha virt. eigenvalues --    0.49577   0.50762   0.51798   0.52063   0.54439
 Alpha virt. eigenvalues --    0.55693   0.56939   0.59250   0.59482   0.60983
 Alpha virt. eigenvalues --    0.63110   0.63682   0.64376   0.82374   0.84054
 Alpha virt. eigenvalues --    0.88089   0.90357   0.92999   0.95905   1.04213
 Alpha virt. eigenvalues --    1.06798   1.08986   1.09659   1.14388   1.17517
 Alpha virt. eigenvalues --    1.18902   1.19711   1.20586   1.20895   1.21499
 Alpha virt. eigenvalues --    1.21820   1.23027   1.23314   1.24412   1.25533
 Alpha virt. eigenvalues --    1.25700   1.26586   1.27029   1.27530   1.28480
 Alpha virt. eigenvalues --    1.29016   1.30070   1.30460   1.31348   1.32236
 Alpha virt. eigenvalues --    1.32298   1.33038   1.33136   1.33954   1.34298
 Alpha virt. eigenvalues --    1.35240   1.35785   1.36726   1.36973   1.37973
 Alpha virt. eigenvalues --    1.38954   1.39876   1.40791   1.41729   1.42387
 Alpha virt. eigenvalues --    1.43361   1.44343   1.45819   1.47134   1.50502
 Alpha virt. eigenvalues --    1.54939   1.55061   1.56050   1.57362   1.58250
 Alpha virt. eigenvalues --    1.59283   1.59629   1.60239   1.60586   1.60915
 Alpha virt. eigenvalues --    1.61993   1.63159   1.63604   1.64370   1.64776
 Alpha virt. eigenvalues --    1.65363   1.66419   1.68087   1.69360   1.69493
 Alpha virt. eigenvalues --    1.70037   1.70675   1.72168   1.73244   1.74041
 Alpha virt. eigenvalues --    1.74570   1.75216   1.75876   1.76443   1.76895
 Alpha virt. eigenvalues --    1.76955   1.78127   1.79095   1.79840   1.81923
 Alpha virt. eigenvalues --    1.82946   1.84516   1.85255   1.86057   1.87823
 Alpha virt. eigenvalues --    1.89447   1.90693   1.91087   1.92753   1.93135
 Alpha virt. eigenvalues --    1.93711   1.94353   1.95923   1.98303   2.01100
 Alpha virt. eigenvalues --    2.03506   2.10375   2.15439   2.18634   2.18966
 Alpha virt. eigenvalues --    2.20083   2.20663   2.24273   2.27383   2.29427
 Alpha virt. eigenvalues --    2.30094   2.32479   2.34437   2.34956   2.35285
 Alpha virt. eigenvalues --    2.37967   2.39117   2.40793   2.42167   2.45140
 Alpha virt. eigenvalues --    2.46093   2.46259   2.48549   2.48963   2.51983
 Alpha virt. eigenvalues --    2.55087   2.56009   2.56835   2.59422   2.62367
 Alpha virt. eigenvalues --    2.63084   2.64010   2.67520   2.68410   2.69600
 Alpha virt. eigenvalues --    2.70279   2.71291   2.72297   2.73396   2.74840
 Alpha virt. eigenvalues --    2.75725   2.78087   2.78808   2.79385   2.81018
 Alpha virt. eigenvalues --    2.82657   2.84798   2.86216   2.87540   2.88359
 Alpha virt. eigenvalues --    2.89583   2.90967   2.94367   2.97646   2.98066
 Alpha virt. eigenvalues --    3.04958   3.07717   3.11303   3.12704   3.14487
 Alpha virt. eigenvalues --    3.15833   3.16523   3.18140   3.21429   3.23919
 Alpha virt. eigenvalues --    3.25329   3.28661   3.37923   3.41736   3.45397
 Alpha virt. eigenvalues --    3.50760   3.54553   3.55670   3.56278   3.63151
 Alpha virt. eigenvalues --    3.68012   3.76372   3.78347   3.79264   3.82418
 Alpha virt. eigenvalues --    3.83989   3.85877   3.87965   3.89193   4.37402
 Alpha virt. eigenvalues --    4.43393   4.43778   4.50274   4.53989   4.55473
 Alpha virt. eigenvalues --    4.58557   4.63041   4.74913   4.77761   4.84533
 Alpha virt. eigenvalues --    5.69224   6.09703   6.78359
          Condensed to atoms (all electrons):
               1          2          3          4          5          6
     1  C    5.900597   0.362050   0.550715  -0.051123  -0.915271  -0.028033
     2  O    0.362050   8.541390  -0.159907  -0.005564  -0.172565   0.011904
     3  O    0.550715  -0.159907   8.259801   0.122507  -0.266754   0.002827
     4  H   -0.051123  -0.005564   0.122507   0.272527   0.042225   0.000339
     5  C   -0.915271  -0.172565  -0.266754   0.042225   5.913613   0.140864
     6  F   -0.028033   0.011904   0.002827   0.000339   0.140864   9.237185
     7  F   -0.062729   0.016357   0.019017  -0.001202   0.168055  -0.037869
     8  F   -0.038322   0.006401   0.003447   0.001157   0.173970  -0.053259
     9  O   -0.024022   0.011186  -0.040357   0.125985  -0.038052  -0.000063
    10  H    0.004147   0.003452   0.003797  -0.020001  -0.005653   0.000029
    11  H    0.004096  -0.000167   0.000407  -0.023312   0.005217  -0.000176
    12  O   -0.002719   0.000342   0.000323  -0.000377  -0.000458  -0.000000
    13  H    0.000896  -0.000130  -0.000151   0.000566   0.000534   0.000004
    14  H    0.000032  -0.000002  -0.000077   0.000474   0.000088  -0.000000
    15  O   -0.003002  -0.000416  -0.000505  -0.000345  -0.004744   0.000040
    16  H    0.000900  -0.000037  -0.000056  -0.001185  -0.001500   0.000052
    17  H   -0.005223   0.000674   0.001213  -0.000512   0.002650  -0.000303
    18  O   -0.001340   0.002112  -0.000318  -0.000570   0.005084   0.000037
    19  H    0.002758  -0.001564  -0.000159   0.001027  -0.000579   0.000302
    20  H   -0.001044   0.000591  -0.000190  -0.000148  -0.001727   0.000018
    21  O   -0.000873  -0.022336   0.003792  -0.005083  -0.035795   0.000079
    22  H    0.007406   0.000185   0.000210   0.003528   0.004872   0.000071
    23  H   -0.012860   0.018734   0.001599  -0.005635  -0.006429   0.000237
    24  O    0.001012   0.000616  -0.000127   0.000389   0.000793  -0.000000
    25  H   -0.000002  -0.000316   0.000190  -0.000670  -0.000130   0.000010
    26  H   -0.000281   0.000095   0.000000   0.000182  -0.000256  -0.000007
    27  O    0.005785  -0.013614  -0.000313  -0.001200  -0.010805   0.000477
    28  H   -0.002819  -0.001153  -0.000015  -0.000089   0.004972  -0.000584
    29  H   -0.016718   0.032429   0.001974  -0.000413  -0.012931   0.005328
               7          8          9         10         11         12
     1  C   -0.062729  -0.038322  -0.024022   0.004147   0.004096  -0.002719
     2  O    0.016357   0.006401   0.011186   0.003452  -0.000167   0.000342
     3  O    0.019017   0.003447  -0.040357   0.003797   0.000407   0.000323
     4  H   -0.001202   0.001157   0.125985  -0.020001  -0.023312  -0.000377
     5  C    0.168055   0.173970  -0.038052  -0.005653   0.005217  -0.000458
     6  F   -0.037869  -0.053259  -0.000063   0.000029  -0.000176  -0.000000
     7  F    9.249767  -0.041529  -0.000405   0.000182   0.000008   0.000000
     8  F   -0.041529   9.232598   0.000109   0.000132  -0.000216  -0.000000
     9  O   -0.000405   0.000109   8.534023   0.205818   0.226655  -0.001600
    10  H    0.000182   0.000132   0.205818   0.302468  -0.024783   0.005506
    11  H    0.000008  -0.000216   0.226655  -0.024783   0.298705  -0.000096
    12  O    0.000000  -0.000000  -0.001600   0.005506  -0.000096   8.349178
    13  H   -0.000001   0.000005  -0.001775  -0.001017  -0.003121   0.221048
    14  H   -0.000001   0.000000   0.000275  -0.001439  -0.001545   0.280353
    15  O    0.000022  -0.000003  -0.025315   0.004779   0.012394  -0.033367
    16  H    0.000006   0.000003   0.003097   0.001704  -0.002064   0.005360
    17  H   -0.000056  -0.000019  -0.014214  -0.000759   0.007381  -0.001243
    18  O   -0.000006  -0.000003  -0.005488   0.000244  -0.000753  -0.011951
    19  H   -0.000016   0.000044   0.002333  -0.000944  -0.001200  -0.000794
    20  H    0.000006  -0.000032   0.001216   0.001267  -0.000125   0.002750
    21  O    0.000127  -0.000057  -0.021553   0.072961  -0.005355  -0.006132
    22  H   -0.000095  -0.000116   0.000409  -0.017469  -0.000298  -0.003633
    23  H    0.000403   0.000641  -0.003609  -0.003405   0.001328   0.001043
    24  O    0.000001   0.000002  -0.005045   0.000967  -0.001255  -0.046472
    25  H    0.000004  -0.000002   0.001304  -0.000162   0.001329   0.056340
    26  H    0.000001   0.000005  -0.000334   0.000857  -0.000408   0.002754
    27  O   -0.000090  -0.000154  -0.000568   0.000026   0.000170   0.000238
    28  H   -0.000139   0.000047  -0.000308   0.000170   0.000087   0.000052
    29  H    0.001836  -0.002307   0.002202  -0.000337  -0.000025  -0.000038
              13         14         15         16         17         18
     1  C    0.000896   0.000032  -0.003002   0.000900  -0.005223  -0.001340
     2  O   -0.000130  -0.000002  -0.000416  -0.000037   0.000674   0.002112
     3  O   -0.000151  -0.000077  -0.000505  -0.000056   0.001213  -0.000318
     4  H    0.000566   0.000474  -0.000345  -0.001185  -0.000512  -0.000570
     5  C    0.000534   0.000088  -0.004744  -0.001500   0.002650   0.005084
     6  F    0.000004  -0.000000   0.000040   0.000052  -0.000303   0.000037
     7  F   -0.000001  -0.000001   0.000022   0.000006  -0.000056  -0.000006
     8  F    0.000005   0.000000  -0.000003   0.000003  -0.000019  -0.000003
     9  O   -0.001775   0.000275  -0.025315   0.003097  -0.014214  -0.005488
    10  H   -0.001017  -0.001439   0.004779   0.001704  -0.000759   0.000244
    11  H   -0.003121  -0.001545   0.012394  -0.002064   0.007381  -0.000753
    12  O    0.221048   0.280353  -0.033367   0.005360  -0.001243  -0.011951
    13  H    0.308795  -0.021803   0.031558  -0.003453  -0.007328   0.003177
    14  H   -0.021803   0.354702   0.001437  -0.000821   0.002755   0.000628
    15  O    0.031558   0.001437   8.595750   0.260694   0.177289  -0.079102
    16  H   -0.003453  -0.000821   0.260694   0.336705  -0.010572  -0.000628
    17  H   -0.007328   0.002755   0.177289  -0.010572   0.293172   0.105360
    18  O    0.003177   0.000628  -0.079102  -0.000628   0.105360   8.444138
    19  H    0.001671  -0.000289   0.007102  -0.000607  -0.015779   0.257557
    20  H   -0.003517   0.000527   0.009764   0.000907  -0.012152   0.228399
    21  O   -0.000068   0.000138  -0.001913  -0.000913   0.006046   0.001601
    22  H    0.000307   0.000269  -0.000093  -0.000519   0.001017  -0.007316
    23  H   -0.000162   0.000005   0.000847   0.000386  -0.001690   0.002685
    24  O    0.003875   0.003932   0.002587   0.000675   0.003471  -0.025100
    25  H   -0.005512  -0.008452  -0.000124   0.000455  -0.006315  -0.004585
    26  H    0.000745  -0.000802   0.000146   0.000005   0.001081   0.006850
    27  O   -0.000209   0.000030  -0.000145   0.000402  -0.002381  -0.048431
    28  H   -0.000030  -0.000002  -0.000406   0.000027   0.001158   0.003850
    29  H   -0.000003  -0.000011   0.001209  -0.000215  -0.000762  -0.002044
              19         20         21         22         23         24
     1  C    0.002758  -0.001044  -0.000873   0.007406  -0.012860   0.001012
     2  O   -0.001564   0.000591  -0.022336   0.000185   0.018734   0.000616
     3  O   -0.000159  -0.000190   0.003792   0.000210   0.001599  -0.000127
     4  H    0.001027  -0.000148  -0.005083   0.003528  -0.005635   0.000389
     5  C   -0.000579  -0.001727  -0.035795   0.004872  -0.006429   0.000793
     6  F    0.000302   0.000018   0.000079   0.000071   0.000237  -0.000000
     7  F   -0.000016   0.000006   0.000127  -0.000095   0.000403   0.000001
     8  F    0.000044  -0.000032  -0.000057  -0.000116   0.000641   0.000002
     9  O    0.002333   0.001216  -0.021553   0.000409  -0.003609  -0.005045
    10  H   -0.000944   0.001267   0.072961  -0.017469  -0.003405   0.000967
    11  H   -0.001200  -0.000125  -0.005355  -0.000298   0.001328  -0.001255
    12  O   -0.000794   0.002750  -0.006132  -0.003633   0.001043  -0.046472
    13  H    0.001671  -0.003517  -0.000068   0.000307  -0.000162   0.003875
    14  H   -0.000289   0.000527   0.000138   0.000269   0.000005   0.003932
    15  O    0.007102   0.009764  -0.001913  -0.000093   0.000847   0.002587
    16  H   -0.000607   0.000907  -0.000913  -0.000519   0.000386   0.000675
    17  H   -0.015779  -0.012152   0.006046   0.001017  -0.001690   0.003471
    18  O    0.257557   0.228399   0.001601  -0.007316   0.002685  -0.025100
    19  H    0.279572  -0.021619   0.000783  -0.000254   0.002511   0.000044
    20  H   -0.021619   0.328881  -0.005362  -0.000428  -0.000157   0.020419
    21  O    0.000783  -0.005362   8.422360   0.250962   0.252068  -0.028361
    22  H   -0.000254  -0.000428   0.250962   0.312471  -0.034052   0.007386
    23  H    0.002511  -0.000157   0.252068  -0.034052   0.326787  -0.000053
    24  O    0.000044   0.020419  -0.028361   0.007386  -0.000053   8.532897
    25  H    0.003675  -0.007505  -0.005441  -0.006112   0.004294   0.211658
    26  H   -0.001252  -0.002884   0.003955  -0.004121  -0.001325   0.258526
    27  O    0.030970   0.001158   0.000078  -0.002233   0.002888  -0.001110
    28  H   -0.005599  -0.002323   0.000717  -0.000057  -0.000581   0.000268
    29  H   -0.006882   0.002783  -0.004319   0.001289  -0.005800   0.000201
              25         26         27         28         29
     1  C   -0.000002  -0.000281   0.005785  -0.002819  -0.016718
     2  O   -0.000316   0.000095  -0.013614  -0.001153   0.032429
     3  O    0.000190   0.000000  -0.000313  -0.000015   0.001974
     4  H   -0.000670   0.000182  -0.001200  -0.000089  -0.000413
     5  C   -0.000130  -0.000256  -0.010805   0.004972  -0.012931
     6  F    0.000010  -0.000007   0.000477  -0.000584   0.005328
     7  F    0.000004   0.000001  -0.000090  -0.000139   0.001836
     8  F   -0.000002   0.000005  -0.000154   0.000047  -0.002307
     9  O    0.001304  -0.000334  -0.000568  -0.000308   0.002202
    10  H   -0.000162   0.000857   0.000026   0.000170  -0.000337
    11  H    0.001329  -0.000408   0.000170   0.000087  -0.000025
    12  O    0.056340   0.002754   0.000238   0.000052  -0.000038
    13  H   -0.005512   0.000745  -0.000209  -0.000030  -0.000003
    14  H   -0.008452  -0.000802   0.000030  -0.000002  -0.000011
    15  O   -0.000124   0.000146  -0.000145  -0.000406   0.001209
    16  H    0.000455   0.000005   0.000402   0.000027  -0.000215
    17  H   -0.006315   0.001081  -0.002381   0.001158  -0.000762
    18  O   -0.004585   0.006850  -0.048431   0.003850  -0.002044
    19  H    0.003675  -0.001252   0.030970  -0.005599  -0.006882
    20  H   -0.007505  -0.002884   0.001158  -0.002323   0.002783
    21  O   -0.005441   0.003955   0.000078   0.000717  -0.004319
    22  H   -0.006112  -0.004121  -0.002233  -0.000057   0.001289
    23  H    0.004294  -0.001325   0.002888  -0.000581  -0.005800
    24  O    0.211658   0.258526  -0.001110   0.000268   0.000201
    25  H    0.304712  -0.012856  -0.000014  -0.000036   0.000014
    26  H   -0.012856   0.335848   0.000373   0.000162  -0.000426
    27  O   -0.000014   0.000373   8.335050   0.273208   0.230068
    28  H   -0.000036   0.000162   0.273208   0.364194  -0.020857
    29  H    0.000014  -0.000426   0.230068  -0.020857   0.351775
 Mulliken charges:
               1
     1  C    0.325984
     2  O   -0.630746
     3  O   -0.502893
     4  H    0.546522
     5  C    1.010714
     6  F   -0.279508
     7  F   -0.311655
     8  F   -0.282544
     9  O   -0.931906
    10  H    0.467462
    11  H    0.507122
    12  O   -0.816407
    13  H    0.475099
    14  H    0.389596
    15  O   -0.956138
    16  H    0.411190
    17  H    0.476042
    18  O   -0.874087
    19  H    0.467189
    20  H    0.460524
    21  O   -0.872107
    22  H    0.486415
    23  H    0.459304
    24  O   -0.942197
    25  H    0.474248
    26  H    0.413368
    27  O   -0.799657
    28  H    0.386085
    29  H    0.442981
 Sum of Mulliken charges =  -0.00000
 Mulliken charges with hydrogens summed into heavy atoms:
               1
     1  C    0.325984
     2  O   -0.630746
     3  O    0.043630
     5  C    1.010714
     6  F   -0.279508
     7  F   -0.311655
     8  F   -0.282544
     9  O    0.042678
    12  O    0.048289
    15  O   -0.068907
    18  O    0.053626
    21  O    0.073612
    24  O   -0.054582
    27  O    0.029409
 APT charges:
               1
     1  C    0.165649
     2  O   -0.712422
     3  O   -0.391326
     4  H    0.476543
     5  C    0.335687
     6  F   -0.114049
     7  F    0.036081
     8  F   -0.023279
     9  O   -0.497595
    10  H    0.268940
    11  H    0.380234
    12  O   -0.511822
    13  H   -0.108345
    14  H    0.654449
    15  O   -1.285145
    16  H    0.874965
    17  H    0.322468
    18  O   -0.555739
    19  H    0.224963
    20  H    0.444466
    21  O   -0.631130
    22  H    0.595017
    23  H    0.168905
    24  O   -1.809745
    25  H    0.520136
    26  H    1.153508
    27  O   -0.992927
    28  H    0.879070
    29  H    0.132442
 Sum of APT charges =  -0.00000
 APT charges with hydrogens summed into heavy atoms:
               1
     1  C    0.165649
     2  O   -0.712422
     3  O    0.085216
     5  C    0.335687
     6  F   -0.114049
     7  F    0.036081
     8  F   -0.023279
     9  O    0.151579
    12  O    0.034283
    15  O   -0.087712
    18  O    0.113691
    21  O    0.132792
    24  O   -0.136101
    27  O    0.018586
 Electronic spatial extent (au):  <R**2>=           4709.4668
 Charge=             -0.0000 electrons
 Dipole moment (field-independent basis, Debye):
    X=             -3.8238    Y=              1.1656    Z=              0.6060  Tot=              4.0431
 Quadrupole moment (field-independent basis, Debye-Ang):
   XX=            -85.1556   YY=            -84.6223   ZZ=            -81.8670
   XY=              3.7374   XZ=             -3.7695   YZ=             11.2517
 Traceless Quadrupole moment (field-independent basis, Debye-Ang):
   XX=             -1.2739   YY=             -0.7406   ZZ=              2.0146
   XY=              3.7374   XZ=             -3.7695   YZ=             11.2517
 Octapole moment (field-independent basis, Debye-Ang**2):
  XXX=            -34.4124  YYY=             36.8488  ZZZ=            -31.9992  XYY=            -11.8239
  XXY=             -7.8223  XXZ=             41.8587  XZZ=            -16.1712  YZZ=             -0.1139
  YYZ=             25.7230  XYZ=            -22.3450
 Hexadecapole moment (field-independent basis, Debye-Ang**3):
 XXXX=          -3755.5167 YYYY=           -934.8845 ZZZZ=           -506.0041 XXXY=             47.6852
 XXXZ=           -217.5825 YYYX=             44.4792 YYYZ=             76.5733 ZZZX=             31.1362
 ZZZY=             59.5759 XXYY=           -702.6002 XXZZ=           -631.6274 YYZZ=           -254.2152
 XXYZ=             58.2200 YYXZ=            -25.1305 ZZXY=             -7.0867
 N-N= 1.155766820157D+03 E-N=-4.819193534038D+03  KE= 1.053238968111D+03
  Exact polarizability:       0.000       0.000       0.000       0.000       0.000       0.000
 Approx polarizability:      91.718      -1.210      98.667      -3.440       7.377      86.700
 Calling FoFJK, ICntrl=    100127 FMM=F ISym2X=0 I1Cent= 0 IOpClX= 0 NMat=1 NMatS=1 NMatT=0.
 ***** Axes restored to original set *****
 -------------------------------------------------------------------
 Center     Atomic                   Forces (Hartrees/Bohr)
 Number     Number              X              Y              Z
 -------------------------------------------------------------------
      1        6           0.008981374    0.026372879    0.010364615
      2        8          -0.005795703   -0.013564499   -0.003155048
      3        8           0.005782917   -0.001630589   -0.010113068
      4        1          -0.004295429   -0.003631631    0.003575942
      5        6          -0.009291209    0.002174031    0.011334404
      6        9          -0.010671294   -0.002498061   -0.017934165
      7        9           0.007524852    0.013503872    0.001019897
      8        9           0.011711749   -0.015854012    0.004077951
      9        8          -0.007963754   -0.013083640    0.006980474
     10        1           0.000643844    0.011068292   -0.000341003
     11        1           0.002055377    0.003561890    0.002838948
     12        8          -0.002538695   -0.006566574   -0.000903135
     13        1          -0.000997196    0.006753346   -0.001217842
     14        1           0.005514912    0.001564219    0.001173447
     15        8          -0.002906902   -0.009297316    0.000120386
     16        1          -0.003337544    0.007680267   -0.002519961
     17        1          -0.000882208    0.002165307    0.000871959
     18        8          -0.002689607    0.010176976   -0.001378905
     19        1          -0.003318394   -0.001948339    0.001098082
     20        1           0.003229265   -0.007158473   -0.001318389
     21        8           0.008336806    0.003974461    0.005576350
     22        1           0.000050536   -0.005304572   -0.005199046
     23        1          -0.002851104   -0.002009414    0.001665080
     24        8           0.001619557    0.004314061   -0.003760385
     25        1           0.003884504   -0.001180473   -0.001391215
     26        1           0.001940313   -0.006357584   -0.002373158
     27        8          -0.006579639    0.002868276   -0.007977007
     28        1          -0.001879959   -0.007750263    0.000448067
     29        1           0.004722635    0.001657564    0.008436725
 -------------------------------------------------------------------
 Cartesian Forces:  Max     0.026372879 RMS     0.006864428
 FormGI is forming the generalized inverse of G from B-inverse, IUseBI=4.

 GradGradGradGradGradGradGradGradGradGradGradGradGradGradGradGradGradGrad
 Berny optimization.
 Internal  Forces:  Max     0.016914257 RMS     0.004964210
 Search for a local minimum.
 Step number   1 out of a maximum of  174
 All quantities printed in internal units (Hartrees-Bohrs-Radians)
 Mixed Optimization -- RFO/linear search
 Second derivative matrix not updated -- analytic derivatives used.
 ITU=  0
     Eigenvalues ---   -0.01051  -0.00069   0.00034   0.00052   0.00079
     Eigenvalues ---    0.00095   0.00108   0.00145   0.00219   0.00268
     Eigenvalues ---    0.00290   0.00437   0.00500   0.00602   0.00622
     Eigenvalues ---    0.00725   0.00757   0.00852   0.00880   0.01022
     Eigenvalues ---    0.01081   0.01138   0.01269   0.01350   0.01539
     Eigenvalues ---    0.01604   0.01687   0.01764   0.01924   0.02010
     Eigenvalues ---    0.02121   0.02206   0.02272   0.02351   0.02469
     Eigenvalues ---    0.02525   0.02732   0.02807   0.02842   0.02927
     Eigenvalues ---    0.02983   0.03098   0.03409   0.03565   0.04281
     Eigenvalues ---    0.04749   0.04924   0.04993   0.05439   0.05667
     Eigenvalues ---    0.06199   0.06589   0.06976   0.11803   0.14282
     Eigenvalues ---    0.18662   0.19727   0.20190   0.22940   0.24081
     Eigenvalues ---    0.26416   0.32971   0.34128   0.36939   0.40757
     Eigenvalues ---    0.41433   0.43012   0.44373   0.45710   0.47108
     Eigenvalues ---    0.50111   0.51003   0.51750   0.54503   0.57119
     Eigenvalues ---    0.58309   0.58883   0.59176   0.59765   0.61226
     Eigenvalues ---    0.82657
 RFO step:  Lambda=-1.50707197D-02 EMin=-1.05095101D-02
 Linear search not attempted -- first point.
 Maximum step size (   0.300) exceeded in Quadratic search.
    -- Step size scaled by   0.354
 Iteration  1 RMS(Cart)=  0.03774305 RMS(Int)=  0.00080235
 Iteration  2 RMS(Cart)=  0.00083447 RMS(Int)=  0.00010815
 Iteration  3 RMS(Cart)=  0.00000072 RMS(Int)=  0.00010815
 Variable       Old X    -DE/DX   Delta X   Delta X   Delta X     New X
                                 (Linear)    (Quad)   (Total)
    R1        2.30469   0.01686   0.00000  -0.00082  -0.00104   2.30365
    R2        2.42201  -0.00810   0.00000   0.00798   0.00778   2.42979
    R3        2.92970  -0.00051   0.00000  -0.00080  -0.00080   2.92890
    R4        3.32916   0.00407   0.00000   0.08618   0.08617   3.41532
    R5        3.30270   0.00374   0.00000   0.05125   0.05127   3.35397
    R6        2.18388  -0.01326   0.00000  -0.15052  -0.15051   2.03337
    R7        2.52196  -0.00730   0.00000   0.17221   0.17223   2.69419
    R8        2.50989   0.01691   0.00000   0.00622   0.00622   2.51611
    R9        2.50377   0.01152   0.00000   0.00246   0.00246   2.50623
   R10        2.50942   0.01625   0.00000   0.00649   0.00649   2.51591
   R11        1.92451  -0.00676   0.00000  -0.02869  -0.02855   1.89596
   R12        1.86582   0.00081   0.00000  -0.00811  -0.00811   1.85771
   R13        3.03222   0.00326   0.00000   0.09173   0.09189   3.12411
   R14        3.21144   0.00410   0.00000   0.06024   0.06026   3.27170
   R15        1.84686   0.00682   0.00000   0.00340   0.00348   1.85034
   R16        1.80671   0.00568   0.00000   0.00334   0.00334   1.81006
   R17        3.20413  -0.00010   0.00000   0.00237   0.00234   3.20647
   R18        3.24736   0.00373   0.00000   0.02237   0.02246   3.26982
   R19        1.80265   0.00852   0.00000   0.00437   0.00437   1.80702
   R20        1.91716  -0.00068   0.00000  -0.00711  -0.00707   1.91010
   R21        2.99222   0.00091   0.00000   0.01772   0.01778   3.00999
   R22        1.84586   0.00701   0.00000   0.00135   0.00135   1.84721
   R23        1.82518   0.01244   0.00000   0.00586   0.00581   1.83098
   R24        3.23266   0.00373   0.00000   0.03363   0.03363   3.26629
   R25        3.32895   0.00565   0.00000   0.04126   0.04120   3.37015
   R26        1.82926   0.01136   0.00000   0.00460   0.00454   1.83380
   R27        1.82775   0.00737   0.00000  -0.00047  -0.00043   1.82733
   R28        3.25265   0.00478   0.00000   0.04110   0.04104   3.29369
   R29        1.87132   0.00079   0.00000   0.00041   0.00036   1.87168
   R30        1.80413   0.00697   0.00000   0.00366   0.00366   1.80779
   R31        1.80008   0.00790   0.00000   0.00472   0.00472   1.80480
   R32        1.81907   0.01326   0.00000   0.00514   0.00515   1.82422
    A1        2.22451   0.00093   0.00000   0.00374   0.00340   2.22790
    A2        2.09461  -0.00763   0.00000  -0.00699  -0.00682   2.08779
    A3        1.96382   0.00672   0.00000   0.00326   0.00343   1.96725
    A4        2.19467  -0.00418   0.00000   0.01430   0.01404   2.20871
    A5        2.17252   0.00311   0.00000   0.01296   0.01292   2.18544
    A6        1.83617   0.00058   0.00000  -0.02366  -0.02344   1.81273
    A7        2.01448  -0.00240   0.00000  -0.01998  -0.02023   1.99425
    A8        1.95468  -0.01514   0.00000  -0.01697  -0.01707   1.93761
    A9        1.98775  -0.01009   0.00000  -0.00413  -0.00416   1.98360
   A10        1.94977  -0.01394   0.00000  -0.01674  -0.01684   1.93293
   A11        1.85466   0.01460   0.00000   0.01434   0.01432   1.86898
   A12        1.85196   0.01466   0.00000   0.01347   0.01330   1.86526
   A13        1.85602   0.01403   0.00000   0.01388   0.01386   1.86987
   A14        1.74720   0.00302   0.00000   0.01045   0.01054   1.75774
   A15        1.84554   0.00125   0.00000   0.01188   0.01186   1.85740
   A16        1.78823   0.00232   0.00000   0.01171   0.01142   1.79965
   A17        2.85807   0.00051   0.00000  -0.00971  -0.00951   2.84857
   A18        1.84440  -0.00015   0.00000   0.00095   0.00088   1.84528
   A19        1.63295   0.00397   0.00000   0.03603   0.03609   1.66905
   A20        2.04688  -0.00074   0.00000  -0.00520  -0.00544   2.04144
   A21        1.68965  -0.00081   0.00000  -0.02106  -0.02091   1.66874
   A22        2.13061  -0.00051   0.00000   0.00283   0.00275   2.13336
   A23        1.99774   0.00009   0.00000  -0.00470  -0.00468   1.99306
   A24        2.06949  -0.00034   0.00000   0.00513   0.00496   2.07445
   A25        1.68646   0.00144   0.00000   0.01231   0.01218   1.69865
   A26        1.84467   0.00048   0.00000   0.00636   0.00637   1.85104
   A27        2.01674  -0.00051   0.00000   0.00200   0.00203   2.01876
   A28        1.73441   0.00118   0.00000   0.01549   0.01548   1.74989
   A29        1.83838   0.00135   0.00000   0.00473   0.00464   1.84302
   A30        2.78294  -0.00119   0.00000  -0.00208  -0.00215   2.78078
   A31        1.92976   0.00169   0.00000   0.00460   0.00455   1.93430
   A32        1.66312  -0.00226   0.00000  -0.01078  -0.01049   1.65262
   A33        1.85589   0.00192   0.00000   0.00618   0.00603   1.86192
   A34        2.79099  -0.00388   0.00000  -0.01584  -0.01568   2.77532
   A35        1.76775  -0.00184   0.00000  -0.01287  -0.01285   1.75490
   A36        1.68278   0.00078   0.00000   0.01099   0.01084   1.69362
   A37        2.16897   0.00065   0.00000   0.00218   0.00219   2.17115
   A38        1.78591  -0.00020   0.00000  -0.00121  -0.00116   1.78475
   A39        2.11535   0.00060   0.00000   0.00015   0.00007   2.11542
   A40        1.86160   0.00008   0.00000   0.00407   0.00407   1.86568
   A41        2.14593   0.00065   0.00000  -0.00149  -0.00151   2.14442
   A42        1.83031  -0.00001   0.00000   0.01597   0.01592   1.84623
   A43        1.86404   0.00032   0.00000  -0.00091  -0.00099   1.86305
   A44        2.86971  -0.00242   0.00000  -0.00831  -0.00830   2.86141
   A45        3.07905   0.00474   0.00000   0.01204   0.01221   3.09126
   A46        3.06533   0.00020   0.00000  -0.00115  -0.00120   3.06413
   A47        2.98577  -0.00211   0.00000  -0.02417  -0.02403   2.96174
   A48        3.23966   0.00016   0.00000  -0.00820  -0.00811   3.23155
   A49        3.06088  -0.00193   0.00000  -0.00878  -0.00875   3.05214
   A50        3.01779  -0.00255   0.00000  -0.01444  -0.01440   3.00338
   A51        2.95038  -0.00200   0.00000  -0.00833  -0.00834   2.94205
   A52        3.18416  -0.00554   0.00000  -0.01577  -0.01591   3.16825
   A53        3.28235   0.00106   0.00000   0.00454   0.00455   3.28689
   A54        2.99016  -0.00077   0.00000  -0.00070  -0.00060   2.98956
   A55        3.27157   0.00063   0.00000   0.00903   0.00923   3.28080
   A56        3.27509  -0.00240   0.00000  -0.01190  -0.01168   3.26341
   A57        3.15125  -0.00051   0.00000  -0.02028  -0.02019   3.13106
   A58        3.06397  -0.00100   0.00000  -0.01332  -0.01352   3.05045
    D1        0.46932  -0.00002   0.00000   0.01481   0.01481   0.48413
    D2       -2.19064   0.00122   0.00000   0.01042   0.01036  -2.18028
    D3       -2.64629  -0.00109   0.00000   0.01470   0.01470  -2.63159
    D4        0.97694   0.00016   0.00000   0.01031   0.01024   0.98718
    D5        0.09017  -0.00035   0.00000  -0.00640  -0.00646   0.08371
    D6       -3.07578   0.00047   0.00000  -0.00643  -0.00649  -3.08227
    D7       -1.10069   0.00097   0.00000   0.07309   0.07303  -1.02766
    D8        3.07736   0.00055   0.00000   0.07003   0.07003  -3.13579
    D9        0.97414  -0.00011   0.00000   0.06735   0.06740   1.04154
   D10        2.06323   0.00010   0.00000   0.07296   0.07291   2.13614
   D11       -0.04190  -0.00032   0.00000   0.06990   0.06991   0.02801
   D12       -2.14512  -0.00097   0.00000   0.06722   0.06728  -2.07784
   D13       -0.71116   0.00060   0.00000  -0.00186  -0.00188  -0.71305
   D14        2.02358   0.00043   0.00000   0.00836   0.00816   2.03174
   D15        1.86909  -0.00211   0.00000   0.01091   0.01074   1.87983
   D16       -0.87230   0.00024   0.00000   0.00029   0.00036  -0.87195
   D17       -0.58743  -0.00293   0.00000  -0.01270  -0.01278  -0.60022
   D18        1.25269   0.00190   0.00000   0.00964   0.00961   1.26230
   D19        0.82173   0.00170   0.00000   0.00379   0.00396   0.82569
   D20       -1.07649  -0.00113   0.00000  -0.01493  -0.01498  -1.09147
   D21       -2.79659  -0.00367   0.00000  -0.00919  -0.00944  -2.80603
   D22        1.20702  -0.00201   0.00000   0.00210   0.00185   1.20887
   D23       -1.06442  -0.00253   0.00000  -0.00549  -0.00569  -1.07011
   D24       -1.00228   0.00052   0.00000   0.00722   0.00718  -0.99509
   D25        3.00133   0.00218   0.00000   0.01851   0.01848   3.01981
   D26        0.72990   0.00167   0.00000   0.01091   0.01093   0.74083
   D27        1.46092   0.00133   0.00000   0.00292   0.00290   1.46382
   D28       -0.45299  -0.00019   0.00000  -0.00026  -0.00019  -0.45318
   D29       -0.59445   0.00026   0.00000   0.00470   0.00469  -0.58976
   D30        1.73322  -0.00108   0.00000  -0.00272  -0.00288   1.73034
   D31       -2.60118   0.00020   0.00000   0.01124   0.01119  -2.59000
   D32        1.45441   0.00033   0.00000   0.00667   0.00687   1.46128
   D33       -2.50110  -0.00101   0.00000  -0.00075  -0.00070  -2.50180
   D34       -0.55232   0.00027   0.00000   0.01321   0.01336  -0.53895
   D35        0.59403  -0.00172   0.00000  -0.02068  -0.02070   0.57333
   D36       -1.17921   0.00024   0.00000  -0.00766  -0.00766  -1.18687
   D37        2.84372  -0.00056   0.00000  -0.01320  -0.01325   2.83047
   D38        2.46846  -0.00026   0.00000  -0.00284  -0.00282   2.46564
   D39        0.69522   0.00170   0.00000   0.01018   0.01022   0.70543
   D40       -1.56503   0.00090   0.00000   0.00463   0.00463  -1.56041
   D41        0.79916   0.00079   0.00000   0.00773   0.00765   0.80681
   D42       -1.14317  -0.00123   0.00000  -0.00559  -0.00566  -1.14883
   D43        2.50954   0.00040   0.00000  -0.01155  -0.01165   2.49789
   D44        0.56721  -0.00163   0.00000  -0.02487  -0.02497   0.54224
   D45       -1.66733   0.00064   0.00000   0.00105   0.00097  -1.66636
   D46        2.67352  -0.00139   0.00000  -0.01228  -0.01235   2.66118
   D47       -2.62722  -0.00198   0.00000  -0.02676  -0.02676  -2.65397
   D48       -0.54315  -0.00091   0.00000  -0.01287  -0.01287  -0.55601
   D49       -0.78772   0.00025   0.00000  -0.00397  -0.00404  -0.79176
   D50        1.29635   0.00132   0.00000   0.00992   0.00985   1.30620
   D51        0.24488  -0.00033   0.00000   0.01031   0.01041   0.25529
   D52       -1.84783  -0.00073   0.00000   0.00011  -0.00001  -1.84783
   D53        0.86929   0.00019   0.00000   0.01395   0.01390   0.88319
   D54       -0.94540   0.00052   0.00000   0.01476   0.01481  -0.93059
   D55       -2.95603  -0.00050   0.00000  -0.00032  -0.00029  -2.95632
   D56       -1.21891   0.00148   0.00000   0.00076   0.00071  -1.21820
   D57        0.49970   0.00158   0.00000   0.00822   0.00810   0.50781
   D58        2.56507   0.00167   0.00000   0.00698   0.00692   2.57199
   D59        0.53522  -0.00020   0.00000  -0.00739  -0.00734   0.52789
   D60        2.25384  -0.00011   0.00000   0.00007   0.00006   2.25390
   D61       -1.96398  -0.00002   0.00000  -0.00118  -0.00112  -1.96510
   D62        0.13596   0.00082   0.00000  -0.01020  -0.01032   0.12564
   D63       -1.84066  -0.00061   0.00000  -0.01264  -0.01274  -1.85340
   D64       -0.04368  -0.00134   0.00000   0.00033   0.00026  -0.04342
   D65        2.25871  -0.00035   0.00000   0.00822   0.00820   2.26691
         Item               Value     Threshold  Converged?
 Maximum Force            0.016914     0.000015     NO 
 RMS     Force            0.004964     0.000010     NO 
 Maximum Displacement     0.145558     0.000060     NO 
 RMS     Displacement     0.037705     0.000040     NO 
 Predicted change in Energy=-5.254994D-03
 GradGradGradGradGradGradGradGradGradGradGradGradGradGradGradGradGradGrad

                          Input orientation:                          
 ---------------------------------------------------------------------
 Center     Atomic      Atomic             Coordinates (Angstroms)
 Number     Number       Type             X           Y           Z
 ---------------------------------------------------------------------
      1          6           0        0.011867   -0.093675    1.495256
      2          8           0        0.179727   -1.071083    0.786344
      3          8           0        0.657348    1.017971    1.465983
      4          1           0        1.373934    1.092246    0.666741
      5          6           0       -1.067753   -0.129772    2.606711
      6          9           0       -2.273369   -0.366905    2.093814
      7          9           0       -1.154434    0.996860    3.301049
      8          9           0       -0.818149   -1.107549    3.475141
      9          8           0        2.292646    1.123306   -0.423047
     10          1           0        2.574708    0.161060   -0.456642
     11          1           0        1.753228    1.226189   -1.238425
     12          8           0        2.926997    0.120967   -4.105440
     13          1           0        2.185247    0.606003   -3.689147
     14          1           0        3.725327    0.506431   -3.742749
     15          8           0        0.856901    1.139512   -2.717112
     16          1           0        0.317990    1.864769   -3.030104
     17          1           0        0.288324    0.308853   -2.808785
     18          8           0       -0.406095   -1.096086   -3.093392
     19          1           0       -0.925529   -1.469118   -2.354106
     20          1           0        0.376165   -1.662119   -3.173839
     21          8           0        2.562400   -1.491898   -0.482758
     22          1           0        2.405960   -1.821610   -1.381927
     23          1           0        1.723896   -1.572207   -0.007879
     24          8           0        2.077211   -2.184402   -3.054700
     25          1           0        2.475854   -1.406712   -3.520832
     26          1           0        2.431878   -2.969541   -3.470548
     27          8           0       -1.619835   -2.161307   -0.930613
     28          1           0       -1.730248   -3.102626   -0.812875
     29          1           0       -1.076180   -1.850975   -0.195762
 ---------------------------------------------------------------------
                    Distance matrix (angstroms):
                    1          2          3          4          5
     1  C    0.000000
     2  O    1.219041   0.000000
     3  O    1.285791   2.248150   0.000000
     4  H    1.986976   2.473950   1.076012   0.000000
     5  C    1.549907   2.399168   2.365279   3.349425   0.000000
     6  F    2.378073   2.867582   3.301690   4.179531   1.331468
     7  F    2.410479   3.518539   2.578849   3.652577   1.326242
     8  F    2.374197   2.868226   3.275918   4.187056   1.331360
     9  O    3.219143   3.277560   2.500746   1.425705   4.694882
    10  H    3.231555   2.966332   2.847289   1.889696   4.768252
    11  H    3.499628   3.442827   2.925429   1.947168   4.957987
    12  O    6.317583   5.735680   6.082490   5.111663   7.814977
    13  H    5.664907   5.183121   5.392547   4.457401   7.124689
    14  H    6.448768   5.964270   6.066718   5.031484   7.980852
    15  O    4.469774   4.197558   4.189616   3.423452   5.801592
    16  H    4.940455   4.817013   4.587704   3.921539   6.137764
    17  H    4.331654   3.852397   4.348870   3.724451   5.599904
    18  O    4.715423   3.923794   5.136930   4.700628   5.819169
    19  H    4.193822   3.352975   4.825369   4.579697   5.140406
    20  H    4.938945   4.008860   5.365621   4.830333   6.152052
    21  O    3.517498   2.732185   3.704897   3.067833   4.957642
    22  H    4.122575   3.196999   4.385368   3.708459   5.553217
    23  H    2.715975   1.807311   3.165252   2.770721   4.087787
    24  O    5.416539   4.426460   5.719072   5.008008   6.794400
    25  H    5.740770   4.892505   5.835613   4.999479   7.192670
    26  H    6.227863   5.176626   6.589276   5.893600   7.566028
    27  O    3.580838   2.715687   4.586616   4.701043   4.116381
    28  H    4.173275   3.214447   5.279501   5.424220   4.579337
    29  H    2.670486   1.774843   3.741305   3.925496   3.288839
                    6          7          8          9         10
     6  F    0.000000
     7  F    2.137589   0.000000
     8  F    2.138757   2.138207   0.000000
     9  O    5.422529   5.076144   5.463482   0.000000
    10  H    5.503401   5.359598   5.346004   1.003297   0.000000
    11  H    5.463996   5.395731   5.854573   0.983056   1.555800
    12  O    8.106330   8.501843   8.544038   3.868734   3.665984
    13  H    7.366713   7.756873   7.955104   3.308557   3.286145
    14  H    8.415019   8.582987   8.680210   3.667906   3.498815
    15  O    5.934046   6.346974   6.796990   2.706356   3.002991
    16  H    6.160361   6.557804   7.241802   3.353473   3.823363
    17  H    5.572647   6.315455   6.535916   3.220620   3.283591
    18  O    5.561073   6.769735   6.581455   4.397688   4.173495
    19  H    4.776562   6.173671   5.841436   4.561393   4.302267
    20  H    6.037034   7.164989   6.778117   4.358710   3.942173
    21  O    5.593657   5.858836   5.219273   2.629758   1.653210
    22  H    6.007750   6.523069   5.873319   3.099165   2.194450
    23  H    4.674184   5.082705   4.336973   2.785971   1.982293
    24  O    6.981264   7.807657   7.223680   4.232369   3.535337
    25  H    7.427016   8.092849   7.738449   4.003852   3.443392
    26  H    7.737906   8.628354   7.891279   5.104709   4.347953
    27  O    3.576891   5.300715   4.600411   5.133598   4.817907
    28  H    4.028398   5.836241   4.816569   5.847576   5.413981
    29  H    2.979578   4.510429   3.754304   4.499666   4.176760
                   11         12         13         14         15
    11  H    0.000000
    12  O    3.289228   0.000000
    13  H    2.564627   0.979159   0.000000
    14  H    3.267853   0.957840   1.544226   0.000000
    15  O    1.731309   2.692616   1.730314   3.111364   0.000000
    16  H    2.382814   3.317244   2.346376   3.736695   0.956236
    17  H    2.335269   2.946050   2.112263   3.567116   1.010781
    18  O    3.673764   3.689846   3.157070   4.478658   2.595119
    19  H    3.960450   4.520785   3.970565   5.240380   3.180217
    20  H    3.739579   3.248695   2.946641   4.030279   2.879034
    21  O    2.934926   3.982221   3.850242   3.996656   3.850374
    22  H    3.120213   3.385647   3.356380   3.568471   3.598686
    23  H    3.057144   4.593941   4.302230   4.719716   3.930018
    24  O    3.877622   2.672250   2.863661   3.229595   3.556898
    25  H    3.558615   1.696792   2.040541   2.295768   3.122536
    26  H    4.800739   3.193662   3.590701   3.718802   4.464587
    27  O    4.790348   5.996831   5.454005   6.602704   4.496800
    28  H    5.572642   6.551524   6.112117   7.167479   5.321202
    29  H    4.308322   5.932922   5.373768   6.418173   4.363143
                   16         17         18         19         20
    16  H    0.000000
    17  H    1.571858   0.000000
    18  O    3.048765   1.592819   0.000000
    19  H    3.621893   2.200307   0.977501   0.000000
    20  H    3.530294   2.006417   0.968915   1.550361   0.000000
    21  O    4.774260   3.718135   3.972914   3.958296   3.471385
    22  H    4.545931   3.325534   3.370928   3.488294   2.712278
    23  H    4.787819   3.666650   3.779410   3.540459   3.442058
    24  O    4.414889   3.078459   2.711594   3.165266   1.783404
    25  H    3.949656   2.869749   2.929987   3.596463   2.143438
    26  H    5.294626   3.972483   3.421429   3.843162   2.454250
    27  O    4.936832   3.642841   2.699162   1.728444   3.043891
    28  H    5.812606   4.438071   3.313660   2.385648   3.476520
    29  H    4.876879   3.654396   3.068408   2.197033   3.318722
                   21         22         23         24         25
    21  O    0.000000
    22  H    0.970406   0.000000
    23  H    0.966979   1.554162   0.000000
    24  O    2.707371   1.742947   3.127736   0.000000
    25  H    3.040500   2.179895   3.596341   0.990453   0.000000
    26  H    3.335769   2.383434   3.800507   0.956641   1.564256
    27  O    4.259082   4.065231   3.518382   4.263852   4.904418
    28  H    4.596765   4.367269   3.862811   4.512833   5.282087
    29  H    3.667502   3.678743   2.820184   4.269494   4.885735
                   26         27         28         29
    26  H    0.000000
    27  O    4.849834   0.000000
    28  H    4.940064   0.955057   0.000000
    29  H    4.927665   0.965336   1.541189   0.000000
 Stoichiometry    C2H15F3O9
 Framework group  C1[X(C2H15F3O9)]
 Deg. of freedom    81
 Full point group                 C1      NOp   1
 Largest Abelian subgroup         C1      NOp   1
 Largest concise Abelian subgroup C1      NOp   1
                         Standard orientation:                         
 ---------------------------------------------------------------------
 Center     Atomic      Atomic             Coordinates (Angstroms)
 Number     Number       Type             X           Y           Z
 ---------------------------------------------------------------------
      1          6           0        1.698698   -0.460967    0.162315
      2          8           0        0.929602    0.323065    0.691319
      3          8           0        1.449445   -1.657777   -0.236152
      4          1           0        0.417413   -1.948255   -0.144860
      5          6           0        3.176359   -0.050867   -0.062514
      6          9           0        3.258894    1.041739   -0.818957
      7          9           0        3.905068   -0.989013   -0.652246
      8          9           0        3.767862    0.235244    1.095409
      9          8           0       -0.967616   -2.256827   -0.006619
     10          1           0       -1.189496   -1.748056    0.829160
     11          1           0       -1.436362   -1.750621   -0.706928
     12          8           0       -4.587737   -0.917399   -0.266928
     13          1           0       -3.847092   -0.898789   -0.907123
     14          1           0       -4.607035   -1.809251    0.081906
     15          8           0       -2.341814   -0.692001   -1.734990
     16          1           0       -2.324870   -0.768891   -2.687979
     17          1           0       -2.216670    0.290141   -1.531484
     18          8           0       -2.242341    1.815009   -1.071929
     19          1           0       -1.373323    2.206553   -0.855112
     20          1           0       -2.709163    1.732766   -0.226880
     21          8           0       -1.314904   -0.561645    1.973628
     22          1           0       -2.061704    0.026984    1.779998
     23          1           0       -0.514884   -0.096462    1.693232
     24          8           0       -3.417373    0.968903    1.220698
     25          1           0       -3.962495    0.291681    0.746137
     26          1           0       -3.999786    1.413152    1.836003
     27          8           0        0.161470    2.744160   -0.269529
     28          1           0        0.254992    3.449236    0.367853
     29          1           0        0.583871    1.965196    0.113439
 ---------------------------------------------------------------------
 Rotational constants (GHZ):           0.7714578           0.2503042           0.2282640
 Standard basis: 6-31++G(d,p) (6D, 7F)
 There are   356 symmetry adapted cartesian basis functions of A   symmetry.
 There are   356 symmetry adapted basis functions of A   symmetry.
   356 basis functions,   568 primitive gaussians,   356 cartesian basis functions
    63 alpha electrons       63 beta electrons
       nuclear repulsion energy      1150.1488631862 Hartrees.
 NAtoms=   29 NActive=   29 NUniq=   29 SFac= 1.00D+00 NAtFMM=   60 NAOKFM=F Big=F
 Integral buffers will be    131072 words long.
 Raffenetti 2 integral format.
 Two-electron integral symmetry is turned on.
 Nuclear repulsion after empirical dispersion term =     1150.1317711490 Hartrees.
 One-electron integrals computed using PRISM.
 NBasis=   356 RedAO= T EigKep=  2.64D-05  NBF=   356
 NBsUse=   356 1.00D-06 EigRej= -1.00D+00 NBFU=   356
 Initial guess from the checkpoint file:  "/local_scratch/slurm.6305388/Gau-3051159.chk"
 B after Tr=     0.000000    0.000000    0.000000
         Rot=    0.999992   -0.003297   -0.000105   -0.002318 Ang=  -0.46 deg.
 ExpMin= 3.60D-02 ExpMax= 7.00D+03 ExpMxC= 1.05D+03 IAcc=3 IRadAn=         5 AccDes= 0.00D+00
 Harris functional with IExCor= 4639 and IRadAn=       5 diagonalized for initial guess.
 HarFok:  IExCor= 4639 AccDes= 0.00D+00 IRadAn=         5 IDoV= 1 UseB2=F ITyADJ=14
 ICtDFT=  3500011 ScaDFX=  1.000000  1.000000  1.000000  1.000000
 FoFCou: FMM=F IPFlag=           0 FMFlag=      100000 FMFlg1=           0
         NFxFlg=           0 DoJE=T BraDBF=F KetDBF=T FulRan=T
         wScrn=  0.000000 ICntrl=       500 IOpCl=  0 I1Cent=   200000004 NGrid=           0
         NMat0=    1 NMatS0=      1 NMatT0=    0 NMatD0=    1 NMtDS0=    0 NMtDT0=    0
 Petite list used in FoFCou.
 Requested convergence on RMS density matrix=1.00D-10 within 128 cycles.
 Requested convergence on MAX density matrix=1.00D-08.
 Requested convergence on             energy=1.00D-08.
 No special actions if energy rises.
 SCF Done:  E(RwB97XD) =  -1061.67043798     A.U. after   16 cycles
            NFock= 16  Conv=0.42D-10     -V/T= 2.0081
 Calling FoFJK, ICntrl=      2127 FMM=F ISym2X=0 I1Cent= 0 IOpClX= 0 NMat=1 NMatS=1 NMatT=0.
 ***** Axes restored to original set *****
 -------------------------------------------------------------------
 Center     Atomic                   Forces (Hartrees/Bohr)
 Number     Number              X              Y              Z
 -------------------------------------------------------------------
      1        6           0.006133734    0.017264542    0.007509898
      2        8          -0.004417725   -0.007972706   -0.001312793
      3        8          -0.000185963   -0.001388018   -0.002496871
      4        1          -0.000185598   -0.001948383   -0.000056393
      5        6          -0.006520587    0.001569156    0.007343496
      6        9          -0.006864544   -0.002532436   -0.011709733
      7        9           0.004446274    0.009155800    0.000221797
      8        9           0.008306245   -0.009941161    0.003094659
      9        8          -0.004602476   -0.008207405    0.003319566
     10        1           0.001147650    0.007424570   -0.000888018
     11        1           0.001884815    0.002617895    0.002151762
     12        8          -0.001999082   -0.004363798    0.000041402
     13        1          -0.000084876    0.004795677   -0.001247322
     14        1           0.003709107    0.000864258    0.000776092
     15        8          -0.003012361   -0.006204538   -0.000653347
     16        1          -0.001969998    0.005168029   -0.001730324
     17        1          -0.000758442    0.001738007    0.000666872
     18        8          -0.001397706    0.006759947   -0.000537240
     19        1          -0.002010369   -0.001335319    0.000220934
     20        1           0.001293205   -0.004907246   -0.000743860
     21        8           0.005965161    0.002043156    0.004055955
     22        1          -0.000095728   -0.003781608   -0.002682326
     23        1          -0.001555799   -0.001880476    0.000089173
     24        8           0.001693617    0.002851669   -0.003559413
     25        1           0.002910902   -0.000950774   -0.000909527
     26        1           0.001166930   -0.004212147   -0.001595620
     27        8          -0.004110520    0.001930447   -0.005000898
     28        1          -0.001516354   -0.005059830    0.000264512
     29        1           0.002630489    0.000502692    0.005367566
 -------------------------------------------------------------------
 Cartesian Forces:  Max     0.017264542 RMS     0.004431589

 GradGradGradGradGradGradGradGradGradGradGradGradGradGradGradGradGradGrad
 Berny optimization.
 Using GEDIIS/GDIIS optimizer.
 FormGI is forming the generalized inverse of G from B-inverse, IUseBI=4.
 Internal  Forces:  Max     0.011537067 RMS     0.003239678
 Search for a local minimum.
 Step number   2 out of a maximum of  174
 All quantities printed in internal units (Hartrees-Bohrs-Radians)
 Mixed Optimization -- RFO/linear search
 Update second derivatives using D2CorX and points    1    2
 DE= -4.87D-03 DEPred=-5.25D-03 R= 9.27D-01
 TightC=F SS=  1.41D+00  RLast= 3.54D-01 DXNew= 5.0454D-01 1.0623D+00
 Trust test= 9.27D-01 RLast= 3.54D-01 DXMaxT set to 5.05D-01
 ITU=  1  0
 Use linear search instead of GDIIS.
     Eigenvalues ---   -0.09530  -0.00069   0.00034   0.00052   0.00079
     Eigenvalues ---    0.00095   0.00108   0.00144   0.00219   0.00268
     Eigenvalues ---    0.00290   0.00437   0.00500   0.00601   0.00620
     Eigenvalues ---    0.00727   0.00758   0.00851   0.00881   0.01022
     Eigenvalues ---    0.01081   0.01139   0.01248   0.01343   0.01516
     Eigenvalues ---    0.01590   0.01680   0.01745   0.01775   0.01935
     Eigenvalues ---    0.02012   0.02210   0.02250   0.02303   0.02460
     Eigenvalues ---    0.02516   0.02627   0.02742   0.02840   0.02850
     Eigenvalues ---    0.02961   0.03045   0.03416   0.03532   0.04279
     Eigenvalues ---    0.04721   0.04920   0.04977   0.05392   0.05635
     Eigenvalues ---    0.06187   0.06507   0.06939   0.11773   0.13421
     Eigenvalues ---    0.15061   0.19591   0.22060   0.22941   0.23673
     Eigenvalues ---    0.24719   0.29239   0.34076   0.34731   0.40755
     Eigenvalues ---    0.41084   0.42734   0.43274   0.44453   0.45726
     Eigenvalues ---    0.47128   0.50258   0.51059   0.53088   0.56101
     Eigenvalues ---    0.57793   0.58408   0.58958   0.59373   0.59907
     Eigenvalues ---    0.81583
 RFO step:  Lambda=-9.85260312D-02 EMin=-9.53003488D-02
 I=     1 Eig=   -9.53D-02 Dot1= -1.06D-02
 I=     1 Stepn= -6.00D-01 RXN=   6.00D-01 EDone=F
 I=     2 Eig=   -6.90D-04 Dot1= -8.33D-04
 I=     2 Stepn= -3.00D-01 RXN=   6.71D-01 EDone=F
 Mixed    2 eigenvectors in step.  Raw Step.Grad=  1.15D-02.
 RFO eigenvector is Hessian eigenvector with negative curvature.
 Taking step of  6.00D-01 in eigenvector direction(s).  Step.Grad=  9.96D-04.
 Quartic linear search produced a step of  0.72549.
 Maximum step size (   0.505) exceeded in Quadratic search.
    -- Step size not scaled.
 Iteration  1 RMS(Cart)=  0.06258314 RMS(Int)=  0.00454015
 Iteration  2 RMS(Cart)=  0.00843334 RMS(Int)=  0.00074161
 Iteration  3 RMS(Cart)=  0.00002389 RMS(Int)=  0.00074130
 Iteration  4 RMS(Cart)=  0.00000004 RMS(Int)=  0.00074130
 Variable       Old X    -DE/DX   Delta X   Delta X   Delta X     New X
                                 (Linear)    (Quad)   (Total)
    R1        2.30365   0.01154  -0.00075   0.07283   0.07181   2.37547
    R2        2.42979  -0.00533   0.00564  -0.06044  -0.05489   2.37490
    R3        2.92890  -0.00027  -0.00058   0.00171   0.00113   2.93003
    R4        3.41532   0.00414   0.06251   0.02886   0.09129   3.50661
    R5        3.35397   0.00312   0.03719   0.01786   0.05488   3.40885
    R6        2.03337  -0.00300  -0.10919   0.15772   0.04875   2.08212
    R7        2.69419  -0.00272   0.12495  -0.36512  -0.23993   2.45426
    R8        2.51611   0.01118   0.00452   0.06068   0.06519   2.58130
    R9        2.50623   0.00760   0.00179   0.02894   0.03073   2.53696
   R10        2.51591   0.01088   0.00471   0.05445   0.05916   2.57506
   R11        1.89596  -0.00360  -0.02072  -0.01531  -0.03610   1.85986
   R12        1.85771   0.00068  -0.00589   0.00844   0.00270   1.86040
   R13        3.12411   0.00297   0.06667  -0.05475   0.01188   3.13599
   R14        3.27170   0.00333   0.04372  -0.00182   0.04209   3.31379
   R15        1.85034   0.00446   0.00253   0.02730   0.03007   1.88042
   R16        1.81006   0.00373   0.00242   0.02207   0.02450   1.83455
   R17        3.20647   0.00002   0.00170   0.00430   0.00605   3.21252
   R18        3.26982   0.00284   0.01630   0.05512   0.07169   3.34151
   R19        1.80702   0.00560   0.00317   0.03224   0.03541   1.84243
   R20        1.91010  -0.00039  -0.00513  -0.00101  -0.00614   1.90395
   R21        3.00999   0.00085   0.01290  -0.01322  -0.00036   3.00963
   R22        1.84721   0.00466   0.00098   0.03075   0.03175   1.87896
   R23        1.83098   0.00815   0.00421   0.04761   0.05171   1.88270
   R24        3.26629   0.00296   0.02440   0.03627   0.06066   3.32695
   R25        3.37015   0.00427   0.02989   0.07887   0.10874   3.47889
   R26        1.83380   0.00754   0.00329   0.04638   0.04959   1.88339
   R27        1.82733   0.00545  -0.00031   0.04366   0.04323   1.87056
   R28        3.29369   0.00381   0.02977   0.06476   0.09444   3.38813
   R29        1.87168   0.00054   0.00026   0.00469   0.00492   1.87661
   R30        1.80779   0.00458   0.00265   0.02660   0.02926   1.83704
   R31        1.80480   0.00520   0.00342   0.02987   0.03329   1.83809
   R32        1.82422   0.00878   0.00374   0.05716   0.06073   1.88495
    A1        2.22790   0.00056   0.00246   0.01455   0.01664   2.24454
    A2        2.08779  -0.00504  -0.00495  -0.09006  -0.09494   1.99284
    A3        1.96725   0.00450   0.00249   0.07601   0.07855   2.04580
    A4        2.20871  -0.00216   0.01019  -0.04853  -0.03858   2.17013
    A5        2.18544   0.00191   0.00938   0.02850   0.03736   2.22280
    A6        1.81273  -0.00003  -0.01701   0.01178  -0.00453   1.80820
    A7        1.99425  -0.00199  -0.01467  -0.01301  -0.02756   1.96669
    A8        1.93761  -0.01010  -0.01238  -0.08514  -0.10081   1.83679
    A9        1.98360  -0.00679  -0.00302  -0.04143  -0.04646   1.93714
   A10        1.93293  -0.00925  -0.01222  -0.06483  -0.07993   1.85300
   A11        1.86898   0.00957   0.01039   0.07135   0.07920   1.94818
   A12        1.86526   0.00947   0.00965   0.06741   0.07222   1.93749
   A13        1.86987   0.00921   0.01005   0.06791   0.07615   1.94603
   A14        1.75774   0.00189   0.00765   0.02858   0.03564   1.79338
   A15        1.85740   0.00099   0.00860   0.01067   0.01821   1.87562
   A16        1.79965   0.00171   0.00829   0.03424   0.04099   1.84065
   A17        2.84857   0.00009  -0.00690  -0.00486  -0.01117   2.83739
   A18        1.84528  -0.00010   0.00064  -0.00320  -0.00312   1.84216
   A19        1.66905   0.00316   0.02619   0.05467   0.08111   1.75016
   A20        2.04144  -0.00057  -0.00394  -0.00729  -0.01210   2.02935
   A21        1.66874  -0.00083  -0.01517   0.00137  -0.01336   1.65538
   A22        2.13336  -0.00032   0.00200  -0.01049  -0.00865   2.12471
   A23        1.99306   0.00000  -0.00339  -0.00366  -0.00695   1.98611
   A24        2.07445  -0.00015   0.00360  -0.00810  -0.00515   2.06931
   A25        1.69865   0.00111   0.00884   0.01551   0.02395   1.72259
   A26        1.85104   0.00041   0.00462   0.00942   0.01405   1.86509
   A27        2.01876  -0.00005   0.00147  -0.00052   0.00099   2.01975
   A28        1.74989   0.00099   0.01123   0.02105   0.03196   1.78185
   A29        1.84302   0.00081   0.00337   0.00649   0.00965   1.85267
   A30        2.78078  -0.00072  -0.00156  -0.01090  -0.01232   2.76846
   A31        1.93430   0.00101   0.00330   0.02643   0.03012   1.96442
   A32        1.65262  -0.00129  -0.00761  -0.01679  -0.02432   1.62830
   A33        1.86192   0.00126   0.00438   0.01925   0.02390   1.88582
   A34        2.77532  -0.00206  -0.01137  -0.01469  -0.02610   2.74922
   A35        1.75490  -0.00139  -0.00932  -0.02104  -0.03007   1.72483
   A36        1.69362   0.00064   0.00786   0.00877   0.01637   1.70999
   A37        2.17115   0.00044   0.00159   0.00612   0.00747   2.17862
   A38        1.78475  -0.00008  -0.00084   0.00560   0.00469   1.78944
   A39        2.11542   0.00036   0.00005   0.00353   0.00327   2.11869
   A40        1.86568   0.00011   0.00295   0.00027   0.00325   1.86893
   A41        2.14442   0.00028  -0.00109   0.00332   0.00227   2.14669
   A42        1.84623   0.00028   0.01155   0.00137   0.01245   1.85868
   A43        1.86305   0.00021  -0.00072  -0.00214  -0.00273   1.86032
   A44        2.86141  -0.00165  -0.00602  -0.02263  -0.02926   2.83215
   A45        3.09126   0.00259   0.00886   0.02455   0.03301   3.12426
   A46        3.06413   0.00003  -0.00087  -0.00766  -0.00820   3.05593
   A47        2.96174  -0.00171  -0.01744  -0.03646  -0.05338   2.90836
   A48        3.23155   0.00010  -0.00588   0.00527  -0.00053   3.23102
   A49        3.05214  -0.00109  -0.00635  -0.01751  -0.02371   3.02843
   A50        3.00338  -0.00186  -0.01045  -0.03277  -0.04284   2.96054
   A51        2.94205  -0.00139  -0.00605  -0.02977  -0.03580   2.90624
   A52        3.16825  -0.00329  -0.01154  -0.03972  -0.05235   3.11590
   A53        3.28689   0.00074   0.00330   0.01893   0.02231   3.30920
   A54        2.98956  -0.00052  -0.00044  -0.01695  -0.01704   2.97252
   A55        3.28080   0.00063   0.00670   0.00916   0.01666   3.29746
   A56        3.26341  -0.00144  -0.00847  -0.02187  -0.03050   3.23291
   A57        3.13106  -0.00063  -0.01465  -0.00076  -0.01561   3.11544
   A58        3.05045  -0.00094  -0.00981  -0.01876  -0.02895   3.02150
    D1        0.48413   0.00008   0.01075  -0.01657  -0.00558   0.47855
    D2       -2.18028   0.00089   0.00751   0.00478   0.01253  -2.16775
    D3       -2.63159  -0.00073   0.01066  -0.04344  -0.03198  -2.66356
    D4        0.98718   0.00007   0.00743  -0.02208  -0.01386   0.97332
    D5        0.08371  -0.00033  -0.00469   0.00256  -0.00220   0.08151
    D6       -3.08227   0.00032  -0.00471   0.02585   0.02272  -3.05955
    D7       -1.02766   0.00068   0.05298  -0.09552  -0.04361  -1.07128
    D8       -3.13579   0.00048   0.05081  -0.09613  -0.04565   3.10174
    D9        1.04154   0.00008   0.04890  -0.10764  -0.05737   0.98417
   D10        2.13614   0.00001   0.05289  -0.11812  -0.06628   2.06986
   D11        0.02801  -0.00018   0.05072  -0.11873  -0.06831  -0.04031
   D12       -2.07784  -0.00059   0.04881  -0.13024  -0.08004  -2.15788
   D13       -0.71305   0.00020  -0.00137   0.00353   0.00219  -0.71085
   D14        2.03174   0.00012   0.00592  -0.00656  -0.00022   2.03152
   D15        1.87983  -0.00108   0.00779  -0.02729  -0.01986   1.85997
   D16       -0.87195   0.00021   0.00026   0.00565   0.00596  -0.86599
   D17       -0.60022  -0.00207  -0.00927  -0.03082  -0.04100  -0.64122
   D18        1.26230   0.00130   0.00697   0.02404   0.03181   1.29411
   D19        0.82569   0.00123   0.00287   0.02052   0.02397   0.84966
   D20       -1.09147  -0.00091  -0.01086  -0.00965  -0.02149  -1.11296
   D21       -2.80603  -0.00245  -0.00685  -0.04161  -0.04883  -2.85486
   D22        1.20887  -0.00124   0.00135  -0.02640  -0.02552   1.18335
   D23       -1.07011  -0.00164  -0.00413  -0.02659  -0.03099  -1.10110
   D24       -0.99509   0.00034   0.00521   0.00045   0.00585  -0.98924
   D25        3.01981   0.00155   0.01341   0.01566   0.02916   3.04897
   D26        0.74083   0.00114   0.00793   0.01547   0.02369   0.76452
   D27        1.46382   0.00098   0.00210   0.01654   0.01846   1.48228
   D28       -0.45318  -0.00007  -0.00014  -0.00315  -0.00356  -0.45675
   D29       -0.58976   0.00021   0.00341  -0.00553  -0.00220  -0.59196
   D30        1.73034  -0.00080  -0.00209  -0.01860  -0.02114   1.70920
   D31       -2.59000   0.00027   0.00812  -0.00207   0.00587  -2.58412
   D32        1.46128   0.00035   0.00499  -0.00287   0.00294   1.46422
   D33       -2.50180  -0.00066  -0.00051  -0.01594  -0.01601  -2.51781
   D34       -0.53895   0.00040   0.00970   0.00060   0.01101  -0.52794
   D35        0.57333  -0.00142  -0.01502  -0.01574  -0.03058   0.54275
   D36       -1.18687   0.00006  -0.00556   0.00727   0.00158  -1.18530
   D37        2.83047  -0.00061  -0.00961  -0.00586  -0.01558   2.81489
   D38        2.46564  -0.00018  -0.00205   0.00344   0.00170   2.46734
   D39        0.70543   0.00130   0.00741   0.02645   0.03386   0.73930
   D40       -1.56041   0.00063   0.00336   0.01332   0.01671  -1.54370
   D41        0.80681   0.00063   0.00555   0.00707   0.01283   0.81964
   D42       -1.14883  -0.00082  -0.00411  -0.01237  -0.01636  -1.16519
   D43        2.49789   0.00005  -0.00845   0.01266   0.00433   2.50221
   D44        0.54224  -0.00140  -0.01811  -0.00678  -0.02486   0.51738
   D45       -1.66636   0.00040   0.00070   0.01126   0.01209  -1.65428
   D46        2.66118  -0.00105  -0.00896  -0.00818  -0.01710   2.64408
   D47       -2.65397  -0.00156  -0.01941  -0.01132  -0.03044  -2.68441
   D48       -0.55601  -0.00067  -0.00933  -0.00821  -0.01694  -0.57295
   D49       -0.79176   0.00021  -0.00293   0.01907   0.01594  -0.77582
   D50        1.30620   0.00110   0.00715   0.02218   0.02944   1.33564
   D51        0.25529   0.00004   0.00755  -0.00324   0.00492   0.26021
   D52       -1.84783  -0.00063  -0.00000  -0.01417  -0.01447  -1.86231
   D53        0.88319   0.00032   0.01009   0.00114   0.01107   0.89426
   D54       -0.93059   0.00049   0.01075  -0.00294   0.00819  -0.92241
   D55       -2.95632  -0.00039  -0.00021  -0.01339  -0.01350  -2.96982
   D56       -1.21820   0.00076   0.00051   0.00860   0.00873  -1.20948
   D57        0.50781   0.00094   0.00588   0.01143   0.01714   0.52494
   D58        2.57199   0.00102   0.00502   0.01785   0.02273   2.59472
   D59        0.52789  -0.00018  -0.00532  -0.00159  -0.00714   0.52074
   D60        2.25390   0.00000   0.00004   0.00123   0.00127   2.25517
   D61       -1.96510   0.00007  -0.00081   0.00766   0.00686  -1.95824
   D62        0.12564   0.00019  -0.00749   0.01982   0.01249   0.13812
   D63       -1.85340  -0.00069  -0.00924  -0.00651  -0.01582  -1.86922
   D64       -0.04342  -0.00065   0.00019  -0.00792  -0.00774  -0.05116
   D65        2.26691   0.00001   0.00595  -0.00432   0.00163   2.26854
         Item               Value     Threshold  Converged?
 Maximum Force            0.011537     0.000015     NO 
 RMS     Force            0.003240     0.000010     NO 
 Maximum Displacement     0.347411     0.000060     NO 
 RMS     Displacement     0.066325     0.000040     NO 
 Predicted change in Energy=-2.416361D-02
 GradGradGradGradGradGradGradGradGradGradGradGradGradGradGradGradGradGrad

                          Input orientation:                          
 ---------------------------------------------------------------------
 Center     Atomic      Atomic             Coordinates (Angstroms)
 Number     Number       Type             X           Y           Z
 ---------------------------------------------------------------------
      1          6           0        0.042514   -0.009263    1.535256
      2          8           0        0.156002   -1.049287    0.838385
      3          8           0        0.706436    1.055696    1.468409
      4          1           0        1.420878    1.059052    0.629633
      5          6           0       -1.073437   -0.082952    2.609173
      6          9           0       -2.233554   -0.259333    1.909972
      7          9           0       -1.105925    1.038375    3.346655
      8          9           0       -0.792841   -1.175513    3.373655
      9          8           0        2.235941    1.078798   -0.381310
     10          1           0        2.549669    0.147002   -0.425680
     11          1           0        1.696046    1.212905   -1.193551
     12          8           0        2.935878    0.151175   -4.082303
     13          1           0        2.181315    0.660468   -3.680522
     14          1           0        3.741879    0.540027   -3.705981
     15          8           0        0.794493    1.144509   -2.696075
     16          1           0        0.245513    1.891038   -2.999208
     17          1           0        0.237047    0.311468   -2.798117
     18          8           0       -0.418002   -1.108568   -3.099563
     19          1           0       -0.947094   -1.506040   -2.357463
     20          1           0        0.384042   -1.689173   -3.210006
     21          8           0        2.584535   -1.511592   -0.467771
     22          1           0        2.446998   -1.873637   -1.386093
     23          1           0        1.731821   -1.599000    0.027258
     24          8           0        2.146699   -2.212791   -3.120844
     25          1           0        2.548128   -1.421934   -3.567572
     26          1           0        2.513928   -3.002105   -3.553450
     27          8           0       -1.674505   -2.184077   -0.904653
     28          1           0       -1.800614   -3.139334   -0.771714
     29          1           0       -1.127775   -1.859336   -0.136159
 ---------------------------------------------------------------------
                    Distance matrix (angstroms):
                    1          2          3          4          5
     1  C    0.000000
     2  O    1.257043   0.000000
     3  O    1.256742   2.265141   0.000000
     4  H    1.965029   2.467505   1.101809   0.000000
     5  C    1.550508   2.362417   2.401211   3.382951   0.000000
     6  F    2.320222   2.735381   3.250818   4.090511   1.365966
     7  F    2.386970   3.498887   2.610127   3.710440   1.342502
     8  F    2.331880   2.709950   3.294858   4.174145   1.362665
     9  O    3.109377   3.215983   2.400287   1.298739   4.609190
    10  H    3.186772   2.959495   2.794782   1.794350   4.731819
    11  H    3.416761   3.408521   2.844305   1.850241   4.879549
    12  O    6.320939   5.777715   6.049708   5.032078   7.804183
    13  H    5.676914   5.238862   5.370565   4.394835   7.120839
    14  H    6.438756   6.002974   6.021141   4.945097   7.965961
    15  O    4.449812   4.208661   4.166361   3.385262   5.756864
    16  H    4.920743   4.835353   4.568352   3.904122   6.090172
    17  H    4.349578   3.883603   4.356310   3.702676   5.577788
    18  O    4.785613   3.980004   5.178297   4.689025   5.837049
    19  H    4.286365   3.411582   4.892234   4.594533   5.168038
    20  H    5.045419   4.104988   5.433766   4.834315   6.210236
    21  O    3.568050   2.795987   3.723845   3.027640   4.988924
    22  H    4.218022   3.297956   4.445079   3.703611   5.618021
    23  H    2.766782   1.855618   3.189944   2.743133   4.102945
    24  O    5.564387   4.581715   5.815377   5.029697   6.909312
    25  H    5.857695   5.027285   5.906910   5.004250   7.284283
    26  H    6.399994   5.353646   6.704614   5.931774   7.705100
    27  O    3.692035   2.770684   4.668665   4.738493   4.137992
    28  H    4.303089   3.284671   5.376033   5.474324   4.615263
    29  H    2.754264   1.803884   3.799523   3.949564   3.270372
                    6          7          8          9         10
     6  F    0.000000
     7  F    2.240457   0.000000
     8  F    2.248868   2.236079   0.000000
     9  O    5.197783   5.006738   5.324960   0.000000
    10  H    5.338502   5.328079   5.230331   0.984194   0.000000
    11  H    5.219301   5.338068   5.723502   0.984483   1.566668
    12  O    7.924576   8.503688   8.441253   3.879142   3.676964
    13  H    7.182669   7.767238   7.872601   3.326077   3.315619
    14  H    8.239157   8.572586   8.580676   3.689385   3.512293
    15  O    5.688191   6.335411   6.689077   2.727678   3.038150
    16  H    5.905075   6.543958   7.148097   3.387466   3.869605
    17  H    5.347503   6.331681   6.431373   3.228827   3.317186
    18  O    5.395634   6.829079   6.484407   4.383706   4.187263
    19  H    4.628203   6.247899   5.742713   4.551734   4.323389
    20  H    5.925406   7.255985   6.707719   4.369520   3.976675
    21  O    5.516865   5.888266   5.126029   2.615170   1.659494
    22  H    5.947906   6.595603   5.799925   3.125860   2.239624
    23  H    4.589501   5.101661   4.213269   2.755297   1.980543
    24  O    6.950664   7.935880   7.203844   4.283406   3.604846
    25  H    7.363397   8.198278   7.707362   4.062436   3.511844
    26  H    7.740179   8.777258   7.890244   5.176245   4.438592
    27  O    3.455328   5.364802   4.483130   5.119748   4.848401
    28  H    3.958950   5.907352   4.696412   5.851395   5.463031
    29  H    2.823014   4.530695   3.591460   4.472953   4.199144
                   11         12         13         14         15
    11  H    0.000000
    12  O    3.318032   0.000000
    13  H    2.593395   0.995073   0.000000
    14  H    3.309154   0.970805   1.565411   0.000000
    15  O    1.753583   2.737493   1.768250   3.173703   0.000000
    16  H    2.413360   3.382053   2.392869   3.814359   0.974974
    17  H    2.348595   2.993077   2.163473   3.627713   1.007530
    18  O    3.673053   3.715002   3.197413   4.515553   2.590233
    19  H    3.966553   4.560582   4.028795   5.290686   3.189545
    20  H    3.769549   3.264911   2.995394   4.060836   2.909012
    21  O    2.956190   3.994130   3.899000   4.004321   3.901854
    22  H    3.182411   3.407112   3.428801   3.589480   3.681851
    23  H    3.065692   4.626160   4.365189   4.748983   3.977684
    24  O    3.956380   2.671243   2.927465   3.234963   3.644222
    25  H    3.647519   1.699991   2.117476   2.300758   3.228215
    26  H    4.899425   3.225044   3.679840   3.752044   4.570116
    27  O    4.794117   6.066835   5.537529   6.678727   4.514934
    28  H    5.598800   6.649947   6.225385   7.270959   5.365544
    29  H    4.304731   6.010614   5.464613   6.497238   4.389917
                   16         17         18         19         20
    16  H    0.000000
    17  H    1.592341   0.000000
    18  O    3.073754   1.592628   0.000000
    19  H    3.657088   2.213528   0.994301   0.000000
    20  H    3.589086   2.047883   0.996280   1.591318   0.000000
    21  O    4.843252   3.776872   4.012977   4.005418   3.520448
    22  H    4.649887   3.413558   3.424840   3.549443   2.759795
    23  H    4.852728   3.723840   3.826130   3.587774   3.507779
    24  O    4.524458   3.181636   2.792392   3.264017   1.840947
    25  H    4.074415   2.989622   3.019132   3.699732   2.209646
    26  H    5.421784   4.090780   3.519618   3.955663   2.525501
    27  O    4.967916   3.669739   2.748299   1.760544   3.130048
    28  H    5.869668   4.490702   3.384450   2.431202   3.580636
    29  H    4.914089   3.696099   3.138342   2.256470   3.429735
                   21         22         23         24         25
    21  O    0.000000
    22  H    0.996648   0.000000
    23  H    0.989856   1.607627   0.000000
    24  O    2.778880   1.792921   3.234101   0.000000
    25  H    3.101311   2.230048   3.690598   0.993058   0.000000
    26  H    3.427540   2.444454   3.924521   0.972122   1.580605
    27  O    4.333881   4.161123   3.579641   4.417458   5.050013
    28  H    4.687372   4.474556   3.935618   4.685955   5.447737
    29  H    3.743279   3.787022   2.876068   4.444712   5.047591
                   26         27         28         29
    26  H    0.000000
    27  O    5.022775   0.000000
    28  H    5.135383   0.972673   0.000000
    29  H    5.123065   0.997474   1.579569   0.000000
 Stoichiometry    C2H15F3O9
 Framework group  C1[X(C2H15F3O9)]
 Deg. of freedom    81
 Full point group                 C1      NOp   1
 Largest Abelian subgroup         C1      NOp   1
 Largest concise Abelian subgroup C1      NOp   1
                         Standard orientation:                         
 ---------------------------------------------------------------------
 Center     Atomic      Atomic             Coordinates (Angstroms)
 Number     Number       Type             X           Y           Z
 ---------------------------------------------------------------------
      1          6           0        1.738369   -0.528081    0.150701
      2          8           0        0.988471    0.321422    0.694904
      3          8           0        1.458608   -1.693894   -0.226149
      4          1           0        0.389437   -1.933101   -0.109376
      5          6           0        3.193647   -0.041197   -0.071074
      6          9           0        3.088916    1.035321   -0.905341
      7          9           0        3.948902   -1.012150   -0.608801
      8          9           0        3.659294    0.333269    1.153591
      9          8           0       -0.877000   -2.202314   -0.007466
     10          1           0       -1.131259   -1.739859    0.823272
     11          1           0       -1.340744   -1.719344   -0.729192
     12          8           0       -4.549314   -0.988434   -0.304702
     13          1           0       -3.809779   -0.963318   -0.970006
     14          1           0       -4.553055   -1.893604    0.046175
     15          8           0       -2.267318   -0.666860   -1.782184
     16          1           0       -2.228240   -0.749144   -2.752893
     17          1           0       -2.167955    0.312542   -1.567677
     18          8           0       -2.246201    1.823864   -1.071445
     19          1           0       -1.377657    2.245652   -0.834040
     20          1           0       -2.754556    1.737579   -0.218976
     21          8           0       -1.312453   -0.583952    2.000120
     22          1           0       -2.091963    0.013866    1.831940
     23          1           0       -0.491533   -0.100348    1.731734
     24          8           0       -3.519436    0.927077    1.246333
     25          1           0       -4.037523    0.230710    0.763815
     26          1           0       -4.131337    1.361178    1.864520
     27          8           0        0.189830    2.798973   -0.254095
     28          1           0        0.291487    3.517155    0.393958
     29          1           0        0.647073    2.000687    0.131422
 ---------------------------------------------------------------------
 Rotational constants (GHZ):           0.7504607           0.2521727           0.2301657
 Standard basis: 6-31++G(d,p) (6D, 7F)
 There are   356 symmetry adapted cartesian basis functions of A   symmetry.
 There are   356 symmetry adapted basis functions of A   symmetry.
   356 basis functions,   568 primitive gaussians,   356 cartesian basis functions
    63 alpha electrons       63 beta electrons
       nuclear repulsion energy      1144.7592282513 Hartrees.
 NAtoms=   29 NActive=   29 NUniq=   29 SFac= 1.00D+00 NAtFMM=   60 NAOKFM=F Big=F
 Integral buffers will be    131072 words long.
 Raffenetti 2 integral format.
 Two-electron integral symmetry is turned on.
 Nuclear repulsion after empirical dispersion term =     1144.7424894326 Hartrees.
 One-electron integrals computed using PRISM.
 NBasis=   356 RedAO= T EigKep=  2.68D-05  NBF=   356
 NBsUse=   356 1.00D-06 EigRej= -1.00D+00 NBFU=   356
 Initial guess from the checkpoint file:  "/local_scratch/slurm.6305388/Gau-3051159.chk"
 B after Tr=     0.000000   -0.000000   -0.000000
         Rot=    0.999986   -0.000597    0.002379   -0.004624 Ang=  -0.60 deg.
 ExpMin= 3.60D-02 ExpMax= 7.00D+03 ExpMxC= 1.05D+03 IAcc=3 IRadAn=         5 AccDes= 0.00D+00
 Harris functional with IExCor= 4639 and IRadAn=       5 diagonalized for initial guess.
 HarFok:  IExCor= 4639 AccDes= 0.00D+00 IRadAn=         5 IDoV= 1 UseB2=F ITyADJ=14
 ICtDFT=  3500011 ScaDFX=  1.000000  1.000000  1.000000  1.000000
 FoFCou: FMM=F IPFlag=           0 FMFlag=      100000 FMFlg1=           0
         NFxFlg=           0 DoJE=T BraDBF=F KetDBF=T FulRan=T
         wScrn=  0.000000 ICntrl=       500 IOpCl=  0 I1Cent=   200000004 NGrid=           0
         NMat0=    1 NMatS0=      1 NMatT0=    0 NMatD0=    1 NMtDS0=    0 NMtDT0=    0
 Petite list used in FoFCou.
 Requested convergence on RMS density matrix=1.00D-10 within 128 cycles.
 Requested convergence on MAX density matrix=1.00D-08.
 Requested convergence on             energy=1.00D-08.
 No special actions if energy rises.
 SCF Done:  E(RwB97XD) =  -1061.66547842     A.U. after   17 cycles
            NFock= 17  Conv=0.48D-10     -V/T= 2.0087
 Calling FoFJK, ICntrl=      2127 FMM=F ISym2X=0 I1Cent= 0 IOpClX= 0 NMat=1 NMatS=1 NMatT=0.
 ***** Axes restored to original set *****
 -------------------------------------------------------------------
 Center     Atomic                   Forces (Hartrees/Bohr)
 Number     Number              X              Y              Z
 -------------------------------------------------------------------
      1        6          -0.009907285   -0.043362617   -0.012645658
      2        8           0.001599509    0.027238205    0.013413009
      3        8           0.002246179    0.011198927    0.005580485
      4        1           0.003611878    0.003954554   -0.002771811
      5        6           0.018490732   -0.001009504   -0.019422438
      6        9           0.009206321    0.002776619    0.026465205
      7        9          -0.011574084   -0.019425497   -0.001174444
      8        9          -0.018518702    0.020961872   -0.002834270
      9        8          -0.003157690    0.010067804   -0.001669724
     10        1           0.004820846   -0.009900206   -0.004692203
     11        1           0.001717613   -0.000642148    0.000558876
     12        8          -0.001367918    0.009757569    0.010199929
     13        1           0.009464470   -0.005090952   -0.005567831
     14        1          -0.007517254   -0.004095936   -0.004231830
     15        8          -0.008029352    0.011981011   -0.004754108
     16        1           0.008049280   -0.010706484    0.004292237
     17        1          -0.001599390   -0.000725471   -0.000238187
     18        8           0.010644193   -0.014028036    0.006899720
     19        1           0.006836762    0.003483593   -0.008830323
     20        1          -0.017671104    0.009688456    0.003404238
     21        8          -0.012080063   -0.006911812   -0.007338666
     22        1           0.000326380    0.005378285    0.018971485
     23        1           0.012425266   -0.000754826   -0.011305148
     24        8           0.006992373   -0.007115550   -0.008707775
     25        1          -0.000261895   -0.002167073    0.001067464
     26        1          -0.004939454    0.009130952    0.005354153
     27        8           0.009746898   -0.005191274    0.016598080
     28        1           0.001525738    0.012782494   -0.001392605
     29        1          -0.011080243   -0.007272957   -0.015227860
 -------------------------------------------------------------------
 Cartesian Forces:  Max     0.043362617 RMS     0.010896695

 GradGradGradGradGradGradGradGradGradGradGradGradGradGradGradGradGradGrad
 Berny optimization.
 Using GEDIIS/GDIIS optimizer.
 FormGI is forming the generalized inverse of G from B-inverse, IUseBI=4.
 Internal  Forces:  Max     0.026416316 RMS     0.007142846
 Search for a local minimum.
 Step number   3 out of a maximum of  174
 All quantities printed in internal units (Hartrees-Bohrs-Radians)
 Mixed Optimization -- RFO/linear search
 Update second derivatives using D2CorX and points    1    3    2
 ITU=  0  1  0
 Use linear search instead of GDIIS.
     Eigenvalues ---   -0.00069   0.00034   0.00052   0.00079   0.00095
     Eigenvalues ---    0.00108   0.00144   0.00219   0.00268   0.00290
     Eigenvalues ---    0.00437   0.00500   0.00601   0.00620   0.00726
     Eigenvalues ---    0.00757   0.00851   0.00880   0.01021   0.01080
     Eigenvalues ---    0.01139   0.01255   0.01346   0.01531   0.01595
     Eigenvalues ---    0.01684   0.01760   0.01855   0.01941   0.02011
     Eigenvalues ---    0.02207   0.02253   0.02308   0.02462   0.02518
     Eigenvalues ---    0.02658   0.02741   0.02840   0.02853   0.02959
     Eigenvalues ---    0.03045   0.03398   0.03536   0.04278   0.04727
     Eigenvalues ---    0.04918   0.04979   0.05396   0.05615   0.06177
     Eigenvalues ---    0.06391   0.06698   0.07010   0.11762   0.14209
     Eigenvalues ---    0.18945   0.20332   0.22936   0.23795   0.24083
     Eigenvalues ---    0.26612   0.33613   0.34125   0.37957   0.40747
     Eigenvalues ---    0.41323   0.43003   0.44360   0.45701   0.47119
     Eigenvalues ---    0.50178   0.51024   0.52273   0.54726   0.57696
     Eigenvalues ---    0.58387   0.58952   0.59354   0.59900   0.62285
     Eigenvalues ---    0.82317
 RFO step:  Lambda=-4.20233657D-03 EMin=-6.89477230D-04
 Quartic linear search produced a step of -0.62500.
 Iteration  1 RMS(Cart)=  0.11822368 RMS(Int)=  0.04798763
 Iteration  2 RMS(Cart)=  0.06696974 RMS(Int)=  0.00959021
 Iteration  3 RMS(Cart)=  0.01384596 RMS(Int)=  0.00059399
 Iteration  4 RMS(Cart)=  0.00030684 RMS(Int)=  0.00053789
 Iteration  5 RMS(Cart)=  0.00000015 RMS(Int)=  0.00053789
 Variable       Old X    -DE/DX   Delta X   Delta X   Delta X     New X
                                 (Linear)    (Quad)   (Total)
    R1        2.37547  -0.02513  -0.04488  -0.01169  -0.05644   2.31903
    R2        2.37490   0.01721   0.03431   0.01193   0.04628   2.42118
    R3        2.93003   0.00367  -0.00071   0.00169   0.00098   2.93101
    R4        3.50661   0.00485  -0.05705   0.18025   0.12341   3.63002
    R5        3.40885   0.00031  -0.03430   0.09686   0.06293   3.47178
    R6        2.08212   0.00768  -0.03047  -0.03771  -0.06829   2.01382
    R7        2.45426   0.00324   0.14996   0.06889   0.21873   2.67299
    R8        2.58130  -0.02172  -0.04074  -0.00307  -0.04381   2.53749
    R9        2.53696  -0.01659  -0.01920  -0.00055  -0.01975   2.51721
   R10        2.57506  -0.02221  -0.03697   0.00281  -0.03416   2.54090
   R11        1.85986   0.00968   0.02256  -0.01327   0.00871   1.86856
   R12        1.86040  -0.00254  -0.00169  -0.00657  -0.00875   1.85166
   R13        3.13599  -0.00086  -0.00742   0.09266   0.08480   3.22079
   R14        3.31379  -0.00114  -0.02631   0.06089   0.03412   3.34792
   R15        1.88042  -0.01119  -0.01880  -0.00707  -0.02557   1.85485
   R16        1.83455  -0.00952  -0.01531  -0.00265  -0.01796   1.81659
   R17        3.21252   0.00114  -0.00378   0.01378   0.01021   3.22273
   R18        3.34151   0.00064  -0.04481   0.06499   0.02039   3.36190
   R19        1.84243  -0.01406  -0.02213  -0.00404  -0.02617   1.81627
   R20        1.90395   0.00052   0.00384  -0.00793  -0.00415   1.89980
   R21        3.00963  -0.00094   0.00023   0.01605   0.01627   3.02590
   R22        1.87896  -0.01174  -0.01984  -0.00808  -0.02768   1.85127
   R23        1.88270  -0.01959  -0.03232  -0.00924  -0.04161   1.84108
   R24        3.32695  -0.00005  -0.03791   0.04919   0.01155   3.33849
   R25        3.47889   0.00095  -0.06796   0.10154   0.03347   3.51235
   R26        1.88339  -0.01809  -0.03099  -0.00904  -0.04021   1.84318
   R27        1.87056  -0.01210  -0.02702  -0.01143  -0.03835   1.83221
   R28        3.38813   0.00158  -0.05902   0.08574   0.02654   3.41467
   R29        1.87661  -0.00135  -0.00308  -0.00477  -0.00769   1.86892
   R30        1.83704  -0.01166  -0.01828  -0.00361  -0.02189   1.81515
   R31        1.83809  -0.01294  -0.02081  -0.00288  -0.02369   1.81440
   R32        1.88495  -0.01982  -0.03796  -0.00851  -0.04604   1.83891
    A1        2.24454  -0.00169  -0.01040  -0.00205  -0.01264   2.23191
    A2        1.99284   0.00977   0.05934   0.00490   0.06406   2.05690
    A3        2.04580  -0.00808  -0.04909  -0.00284  -0.05211   1.99369
    A4        2.17013   0.00537   0.02411   0.02826   0.05250   2.22263
    A5        2.22280  -0.00189  -0.02335   0.02114  -0.00120   2.22160
    A6        1.80820  -0.00294   0.00283  -0.05464  -0.05266   1.75554
    A7        1.96669   0.00200   0.01723  -0.02102  -0.00407   1.96261
    A8        1.83679   0.02642   0.06301   0.01489   0.07817   1.91497
    A9        1.93714   0.01877   0.02904   0.01071   0.03978   1.97692
   A10        1.85300   0.02485   0.04996  -0.00408   0.04645   1.89946
   A11        1.94818  -0.02218  -0.04950  -0.00652  -0.05624   1.89194
   A12        1.93749  -0.02070  -0.04514  -0.00676  -0.05105   1.88643
   A13        1.94603  -0.02167  -0.04759  -0.00670  -0.05400   1.89202
   A14        1.79338  -0.00154  -0.02227   0.03376   0.01194   1.80532
   A15        1.87562   0.00041  -0.01138   0.03951   0.02884   1.90446
   A16        1.84065  -0.00023  -0.02562   0.01371  -0.01188   1.82876
   A17        2.83739  -0.00261   0.00698  -0.00782  -0.00204   2.83536
   A18        1.84216   0.00011   0.00195   0.01038   0.01250   1.85466
   A19        1.75016   0.00141  -0.05069   0.08281   0.03187   1.78203
   A20        2.02935   0.00021   0.00756  -0.00006   0.00720   2.03654
   A21        1.65538  -0.00060   0.00835  -0.05000  -0.04131   1.61407
   A22        2.12471   0.00035   0.00540   0.01196   0.01715   2.14186
   A23        1.98611  -0.00108   0.00434  -0.02953  -0.02508   1.96103
   A24        2.06931   0.00069   0.00322   0.01462   0.01808   2.08739
   A25        1.72259  -0.00012  -0.01497   0.03238   0.01660   1.73920
   A26        1.86509   0.00055  -0.00878   0.01916   0.01036   1.87545
   A27        2.01975   0.00098  -0.00062   0.01032   0.00929   2.02904
   A28        1.78185   0.00148  -0.01997   0.05833   0.03817   1.82001
   A29        1.85267  -0.00139  -0.00603   0.01180   0.00574   1.85841
   A30        2.76846   0.00090   0.00770  -0.01951  -0.01273   2.75573
   A31        1.96442  -0.00033  -0.01882   0.03129   0.01239   1.97681
   A32        1.62830   0.00141   0.01520   0.00270   0.01810   1.64640
   A33        1.88582  -0.00149  -0.01494   0.00708  -0.00954   1.87628
   A34        2.74922   0.00360   0.01631  -0.04991  -0.03326   2.71596
   A35        1.72483   0.00013   0.01879  -0.06302  -0.04433   1.68050
   A36        1.70999   0.00050  -0.01023   0.03511   0.02392   1.73391
   A37        2.17862  -0.00044  -0.00467   0.01014   0.00577   2.18440
   A38        1.78944   0.00077  -0.00293  -0.01497  -0.01755   1.77189
   A39        2.11869  -0.00085  -0.00204   0.02168   0.01952   2.13821
   A40        1.86893   0.00040  -0.00203   0.01311   0.01110   1.88003
   A41        2.14669  -0.00086  -0.00142   0.02613   0.02384   2.17053
   A42        1.85868   0.00211  -0.00778   0.05149   0.04329   1.90196
   A43        1.86032  -0.00107   0.00171   0.00040  -0.00052   1.85981
   A44        2.83215   0.00187   0.01829  -0.03121  -0.01195   2.82021
   A45        3.12426  -0.00436  -0.02063   0.01434  -0.00656   3.11771
   A46        3.05593  -0.00097   0.00512   0.01438   0.01886   3.07479
   A47        2.90836  -0.00198   0.03336  -0.05117  -0.01857   2.88979
   A48        3.23102  -0.00091   0.00033  -0.03267  -0.03192   3.19910
   A49        3.02843   0.00075   0.01482  -0.01363   0.00097   3.02940
   A50        2.96054   0.00022   0.02677  -0.04175  -0.01555   2.94499
   A51        2.90624   0.00027   0.02238  -0.02357  -0.00172   2.90452
   A52        3.11590   0.00488   0.03272  -0.00031   0.03266   3.14856
   A53        3.30920   0.00012  -0.01394   0.02845   0.01409   3.32329
   A54        2.97252  -0.00005   0.01065   0.00377   0.01477   2.98728
   A55        3.29746   0.00045  -0.01041   0.02503   0.01371   3.31118
   A56        3.23291   0.00114   0.01906  -0.04203  -0.02220   3.21071
   A57        3.11544  -0.00167   0.00976  -0.07183  -0.06083   3.05461
   A58        3.02150  -0.00117   0.01809  -0.01981  -0.00251   3.01899
    D1        0.47855   0.00053   0.00349   0.04376   0.04699   0.52554
    D2       -2.16775  -0.00033  -0.00783   0.07262   0.06419  -2.10356
    D3       -2.66356   0.00044   0.01998   0.06962   0.08987  -2.57369
    D4        0.97332  -0.00043   0.00866   0.09848   0.10707   1.08039
    D5        0.08151   0.00042   0.00137  -0.02077  -0.01939   0.06212
    D6       -3.05955   0.00051  -0.01420  -0.04730  -0.06099  -3.12054
    D7       -1.07128  -0.00011   0.02726   0.39072   0.41830  -0.65297
    D8        3.10174   0.00019   0.02853   0.38361   0.41182  -2.76962
    D9        0.98417   0.00021   0.03586   0.38817   0.42368   1.40785
   D10        2.06986  -0.00019   0.04142   0.41345   0.45542   2.52528
   D11       -0.04031   0.00010   0.04270   0.40634   0.44894   0.40864
   D12       -2.15788   0.00013   0.05002   0.41090   0.46080  -1.69708
   D13       -0.71085  -0.00078  -0.00137   0.03304   0.03186  -0.67899
   D14        2.03152  -0.00041   0.00014   0.02289   0.02297   2.05449
   D15        1.85997   0.00279   0.01241   0.03636   0.04894   1.90891
   D16       -0.86599   0.00015  -0.00372   0.04558   0.04107  -0.82491
   D17       -0.64122   0.00154   0.02562  -0.00781   0.01940  -0.62182
   D18        1.29411  -0.00038  -0.01988   0.03839   0.01854   1.31265
   D19        0.84966  -0.00096  -0.01498  -0.01893  -0.03386   0.81580
   D20       -1.11296  -0.00073   0.01343  -0.08049  -0.06591  -1.17886
   D21       -2.85486   0.00220   0.03052  -0.03512  -0.00437  -2.85923
   D22        1.18335   0.00144   0.01595  -0.01087   0.00525   1.18860
   D23       -1.10110   0.00168   0.01937  -0.02698  -0.00692  -1.10802
   D24       -0.98924   0.00026  -0.00366   0.01859   0.01452  -0.97473
   D25        3.04897  -0.00050  -0.01822   0.04284   0.02413   3.07310
   D26        0.76452  -0.00026  -0.01481   0.02674   0.01196   0.77648
   D27        1.48228  -0.00077  -0.01154   0.05125   0.03957   1.52184
   D28       -0.45675   0.00029   0.00223   0.03521   0.03860  -0.41815
   D29       -0.59196  -0.00060   0.00137   0.00814   0.00940  -0.58256
   D30        1.70920   0.00009   0.01321  -0.00277   0.01043   1.71963
   D31       -2.58412   0.00057  -0.00367   0.04170   0.03781  -2.54631
   D32        1.46422  -0.00021  -0.00184   0.03369   0.03159   1.49581
   D33       -2.51781   0.00048   0.01000   0.02278   0.03263  -2.48518
   D34       -0.52794   0.00096  -0.00688   0.06725   0.06000  -0.46795
   D35        0.54275  -0.00053   0.01911  -0.08037  -0.06199   0.48075
   D36       -1.18530  -0.00068  -0.00098  -0.01781  -0.01890  -1.20419
   D37        2.81489  -0.00099   0.00974  -0.04460  -0.03516   2.77974
   D38        2.46734   0.00057  -0.00106  -0.02433  -0.02583   2.44152
   D39        0.73930   0.00042  -0.02116   0.03823   0.01727   0.75657
   D40       -1.54370   0.00011  -0.01044   0.01144   0.00101  -1.54269
   D41        0.81964  -0.00025  -0.00802   0.00348  -0.00497   0.81467
   D42       -1.16519   0.00024   0.01023  -0.04489  -0.03538  -1.20057
   D43        2.50221  -0.00108  -0.00270  -0.04255  -0.04593   2.45628
   D44        0.51738  -0.00059   0.01554  -0.09092  -0.07634   0.44104
   D45       -1.65428  -0.00006  -0.00755  -0.00118  -0.00894  -1.66321
   D46        2.64408   0.00043   0.01069  -0.04956  -0.03935   2.60473
   D47       -2.68441  -0.00067   0.01902  -0.14168  -0.12390  -2.80831
   D48       -0.57295  -0.00081   0.01059  -0.06392  -0.05397  -0.62692
   D49       -0.77582   0.00052  -0.00996  -0.05372  -0.06452  -0.84034
   D50        1.33564   0.00038  -0.01840   0.02403   0.00541   1.34105
   D51        0.26021   0.00141  -0.00307   0.02114   0.01783   0.27804
   D52       -1.86231   0.00020   0.00904  -0.02309  -0.01440  -1.87671
   D53        0.89426   0.00149  -0.00692   0.05150   0.04430   0.93855
   D54       -0.92241   0.00058  -0.00512   0.07160   0.06653  -0.85588
   D55       -2.96982  -0.00015   0.00844   0.01897   0.02745  -2.94237
   D56       -1.20948  -0.00177  -0.00545  -0.00015  -0.00574  -1.21522
   D57        0.52494  -0.00097  -0.01071   0.01997   0.00894   0.53389
   D58        2.59472  -0.00059  -0.01420   0.01716   0.00306   2.59778
   D59        0.52074  -0.00066   0.00446   0.01876   0.02297   0.54371
   D60        2.25517   0.00014  -0.00079   0.03888   0.03765   2.29282
   D61       -1.95824   0.00052  -0.00429   0.03607   0.03177  -1.92647
   D62        0.13812  -0.00101  -0.00781  -0.06479  -0.07221   0.06591
   D63       -1.86922  -0.00088   0.00989  -0.10096  -0.09037  -1.95959
   D64       -0.05116   0.00156   0.00484   0.00317   0.00734  -0.04382
   D65        2.26854   0.00119  -0.00102   0.07112   0.06935   2.33789
         Item               Value     Threshold  Converged?
 Maximum Force            0.026416     0.000015     NO 
 RMS     Force            0.007143     0.000010     NO 
 Maximum Displacement     1.031391     0.000060     NO 
 RMS     Displacement     0.175945     0.000040     NO 
 Predicted change in Energy=-5.914802D-03
 GradGradGradGradGradGradGradGradGradGradGradGradGradGradGradGradGradGrad

                          Input orientation:                          
 ---------------------------------------------------------------------
 Center     Atomic      Atomic             Coordinates (Angstroms)
 Number     Number       Type             X           Y           Z
 ---------------------------------------------------------------------
      1          6           0       -0.008767   -0.049987    1.574844
      2          8           0        0.105383   -1.038515    0.856693
      3          8           0        0.646587    1.049067    1.510431
      4          1           0        1.319689    1.073703    0.684611
      5          6           0       -1.023288   -0.118455    2.746057
      6          9           0       -2.111795   -0.805122    2.363042
      7          9           0       -1.412390    1.080760    3.175990
      8          9           0       -0.456183   -0.774419    3.773683
      9          8           0        2.194187    1.081484   -0.427130
     10          1           0        2.501760    0.143464   -0.484103
     11          1           0        1.672859    1.223698   -1.244509
     12          8           0        3.039189    0.143246   -4.015233
     13          1           0        2.284171    0.668406   -3.672333
     14          1           0        3.827758    0.501437   -3.598157
     15          8           0        0.821159    1.177224   -2.797299
     16          1           0        0.303097    1.916154   -3.127994
     17          1           0        0.264152    0.347040   -2.903272
     18          8           0       -0.379310   -1.096478   -3.160530
     19          1           0       -0.913482   -1.469477   -2.428923
     20          1           0        0.388687   -1.685807   -3.270316
     21          8           0        2.522620   -1.560302   -0.524344
     22          1           0        2.379290   -1.926334   -1.416994
     23          1           0        1.691969   -1.655322   -0.033384
     24          8           0        2.160868   -2.239335   -3.183192
     25          1           0        2.596850   -1.445221   -3.579937
     26          1           0        2.519317   -3.017317   -3.617808
     27          8           0       -1.697471   -2.093573   -0.973954
     28          1           0       -1.919621   -3.016751   -0.831629
     29          1           0       -1.191271   -1.806687   -0.193951
 ---------------------------------------------------------------------
                    Distance matrix (angstroms):
                    1          2          3          4          5
     1  C    0.000000
     2  O    1.227175   0.000000
     3  O    1.281233   2.253503   0.000000
     4  H    1.954479   2.442461   1.065670   0.000000
     5  C    1.551025   2.385394   2.382931   3.340710   0.000000
     6  F    2.369433   2.690621   3.431273   4.257018   1.342781
     7  F    2.410895   3.489140   2.648486   3.697469   1.332050
     8  F    2.357940   2.982271   3.108620   4.013932   1.344586
     9  O    3.184514   3.241249   2.479971   1.414487   4.675586
    10  H    3.252604   2.989553   2.870530   1.904869   4.788371
    11  H    3.521206   3.462606   2.945068   1.966909   4.999520
    12  O    6.369956   5.808566   6.089172   5.090281   7.892227
    13  H    5.771180   5.307803   5.448635   4.480787   7.263206
    14  H    6.463972   6.006098   6.042964   4.995998   8.010366
    15  O    4.616325   4.332839   4.313170   3.518941   5.984109
    16  H    5.106824   4.964564   4.731259   4.034742   6.356368
    17  H    4.503958   4.010275   4.485518   3.809869   5.812840
    18  O    4.863765   4.046772   5.241536   4.730897   6.021545
    19  H    4.343225   3.466855   4.929035   4.598794   5.349554
    20  H    5.129273   4.187057   5.513763   4.911527   6.375500
    21  O    3.618780   2.832412   3.803763   3.137929   5.034671
    22  H    4.263166   3.335944   4.519412   3.813098   5.672473
    23  H    2.838310   1.920922   3.284800   2.846346   4.178501
    24  O    5.669168   4.689100   5.927624   5.161754   7.056414
    25  H    5.942027   5.104557   5.994735   5.114928   7.408367
    26  H    6.493065   5.455629   6.807454   6.056926   7.839147
    27  O    3.677545   2.777535   4.641440   4.678219   4.265454
    28  H    4.271319   3.296133   5.348042   5.433593   4.690775
    29  H    2.759157   1.837187   3.799733   3.920898   3.394406
                    6          7          8          9         10
     6  F    0.000000
     7  F    2.169470   0.000000
     8  F    2.175293   2.171003   0.000000
     9  O    5.466792   5.098026   5.302421   0.000000
    10  H    5.503721   5.440163   5.265043   0.988801   0.000000
    11  H    5.608400   5.392588   5.805820   0.979855   1.559551
    12  O    8.253147   8.509358   8.586440   3.803788   3.571794
    13  H    7.610621   7.793210   8.064394   3.272625   3.238475
    14  H    8.515943   8.583929   8.621137   3.613921   3.403491
    15  O    6.257878   6.377949   6.972684   2.740816   3.040387
    16  H    6.586997   6.586426   7.446398   3.401112   3.868683
    17  H    5.891237   6.348746   6.808692   3.224240   3.301623
    18  O    5.796227   6.779314   6.942114   4.340262   4.123261
    19  H    4.984000   6.177998   6.258159   4.491345   4.248268
    20  H    6.225973   7.242419   7.152787   4.359063   3.946428
    21  O    5.512269   6.012652   5.288093   2.663897   1.704369
    22  H    5.976256   6.671952   6.025773   3.171917   2.273620
    23  H    4.575404   5.236723   4.459183   2.810225   2.023497
    24  O    7.146561   8.014387   7.575820   4.315649   3.616493
    25  H    7.609210   8.252099   7.990415   4.060366   3.480970
    26  H    7.881090   8.854843   8.277580   5.204450   4.450950
    27  O    3.601016   5.232561   5.081439   5.052228   4.783078
    28  H    3.890265   5.753946   5.327158   5.820873   5.445764
    29  H    2.896328   4.443281   4.165100   4.456145   4.186377
                   11         12         13         14         15
    11  H    0.000000
    12  O    3.272789   0.000000
    13  H    2.564446   0.981542   0.000000
    14  H    3.271836   0.961298   1.554362   0.000000
    15  O    1.771641   2.733520   1.779040   3.183975   0.000000
    16  H    2.429663   3.378845   2.403712   3.826972   0.961127
    17  H    2.346164   2.996468   2.185225   3.634005   1.005333
    18  O    3.642218   3.735448   3.235875   4.521534   2.596687
    19  H    3.917294   4.554214   4.042474   5.266020   3.185861
    20  H    3.770704   3.305374   3.049064   4.088853   2.933892
    21  O    2.998564   3.918574   3.864431   3.924598   3.944026
    22  H    3.232878   3.386662   3.439226   3.570659   3.736989
    23  H    3.123451   4.572195   4.358022   4.681966   4.052265
    24  O    3.998655   2.672159   2.951172   3.234586   3.690069
    25  H    3.664848   1.705396   2.138626   2.303246   3.262333
    26  H    4.933077   3.227595   3.693618   3.754201   4.599037
    27  O    4.736731   6.057119   5.546463   6.644447   4.512893
    28  H    5.572952   6.686607   6.270714   7.284483   5.381929
    29  H    4.300017   6.025050   5.504900   6.488968   4.441961
                   16         17         18         19         20
    16  H    0.000000
    17  H    1.585603   0.000000
    18  O    3.089124   1.601239   0.000000
    19  H    3.664869   2.216204   0.979651   0.000000
    20  H    3.605787   2.069467   0.974260   1.565371   0.000000
    21  O    4.877604   3.794460   3.947886   3.929691   3.479911
    22  H    4.690715   3.442537   3.367262   3.474919   2.730413
    23  H    4.925547   3.779467   3.792300   3.544223   3.489584
    24  O    4.552191   3.219506   2.785524   3.257796   1.858658
    25  H    4.094434   3.018535   3.025732   3.694300   2.242706
    26  H    5.430532   4.112812   3.507244   3.948843   2.536386
    27  O    4.971929   3.677883   2.740960   1.766655   3.129155
    28  H    5.877697   4.513940   3.388773   2.440844   3.612048
    29  H    4.970039   3.754625   3.156622   2.277273   3.460477
                   21         22         23         24         25
    21  O    0.000000
    22  H    0.975370   0.000000
    23  H    0.969563   1.568513   0.000000
    24  O    2.767927   1.806968   3.237626   0.000000
    25  H    3.058660   2.226461   3.666195   0.988991   0.000000
    26  H    3.419418   2.460373   3.922706   0.960537   1.574462
    27  O    4.277347   4.104172   3.544720   4.448456   5.064850
    28  H    4.684995   4.473511   3.941354   4.773323   5.515561
    29  H    3.736691   3.776116   2.891672   4.512159   5.093665
                   26         27         28         29
    26  H    0.000000
    27  O    5.062071   0.000000
    28  H    5.240894   0.960137   0.000000
    29  H    5.192002   0.973111   1.549639   0.000000
 Stoichiometry    C2H15F3O9
 Framework group  C1[X(C2H15F3O9)]
 Deg. of freedom    81
 Full point group                 C1      NOp   1
 Largest Abelian subgroup         C1      NOp   1
 Largest concise Abelian subgroup C1      NOp   1
                         Standard orientation:                         
 ---------------------------------------------------------------------
 Center     Atomic      Atomic             Coordinates (Angstroms)
 Number     Number       Type             X           Y           Z
 ---------------------------------------------------------------------
      1          6           0        1.771219   -0.453900    0.114320
      2          8           0        1.007349    0.357437    0.628318
      3          8           0        1.503272   -1.639633   -0.290404
      4          1           0        0.469185   -1.878508   -0.194207
      5          6           0        3.261858   -0.052071   -0.034705
      6          9           0        3.350894    1.251196   -0.345559
      7          9           0        3.904717   -0.751855   -0.968189
      8          9           0        3.882796   -0.243773    1.142410
      9          8           0       -0.910775   -2.161399   -0.065917
     10          1           0       -1.165285   -1.691496    0.766035
     11          1           0       -1.400999   -1.696471   -0.775592
     12          8           0       -4.560170   -1.093689   -0.169429
     13          1           0       -3.882038   -1.055904   -0.878044
     14          1           0       -4.509890   -1.977865    0.204469
     15          8           0       -2.416403   -0.682810   -1.814898
     16          1           0       -2.429867   -0.769625   -2.772001
     17          1           0       -2.324878    0.295470   -1.602093
     18          8           0       -2.374649    1.801594   -1.060724
     19          1           0       -1.511320    2.218380   -0.859055
     20          1           0       -2.854705    1.737348   -0.215383
     21          8           0       -1.333353   -0.500019    1.973101
     22          1           0       -2.094575    0.091973    1.826699
     23          1           0       -0.534135   -0.017474    1.711467
     24          8           0       -3.599875    0.931979    1.284854
     25          1           0       -4.090025    0.194478    0.844457
     26          1           0       -4.202997    1.357965    1.899192
     27          8           0        0.091095    2.781000   -0.372440
     28          1           0        0.249951    3.536441    0.198469
     29          1           0        0.585527    2.035327    0.010252
 ---------------------------------------------------------------------
 Rotational constants (GHZ):           0.7606245           0.2400707           0.2204662
 Standard basis: 6-31++G(d,p) (6D, 7F)
 There are   356 symmetry adapted cartesian basis functions of A   symmetry.
 There are   356 symmetry adapted basis functions of A   symmetry.
   356 basis functions,   568 primitive gaussians,   356 cartesian basis functions
    63 alpha electrons       63 beta electrons
       nuclear repulsion energy      1136.4232272819 Hartrees.
 NAtoms=   29 NActive=   29 NUniq=   29 SFac= 1.00D+00 NAtFMM=   60 NAOKFM=F Big=F
 Integral buffers will be    131072 words long.
 Raffenetti 2 integral format.
 Two-electron integral symmetry is turned on.
 Nuclear repulsion after empirical dispersion term =     1136.4067464847 Hartrees.
 One-electron integrals computed using PRISM.
 NBasis=   356 RedAO= T EigKep=  2.96D-05  NBF=   356
 NBsUse=   356 1.00D-06 EigRej= -1.00D+00 NBFU=   356
 Lowest energy guess from the checkpoint file:  "/local_scratch/slurm.6305388/Gau-3051159.chk"
 B after Tr=     0.000000   -0.000000    0.000000
         Rot=    0.999815   -0.018344   -0.001175   -0.005576 Ang=  -2.20 deg.
 B after Tr=    -0.000000   -0.000000    0.000000
         Rot=    0.999834   -0.017751   -0.004015   -0.001148 Ang=  -2.09 deg.
 Requested convergence on RMS density matrix=1.00D-10 within 128 cycles.
 Requested convergence on MAX density matrix=1.00D-08.
 Requested convergence on             energy=1.00D-08.
 No special actions if energy rises.
 SCF Done:  E(RwB97XD) =  -1061.67633951     A.U. after   17 cycles
            NFock= 17  Conv=0.67D-10     -V/T= 2.0083
 Calling FoFJK, ICntrl=      2127 FMM=F ISym2X=0 I1Cent= 0 IOpClX= 0 NMat=1 NMatS=1 NMatT=0.
 ***** Axes restored to original set *****
 -------------------------------------------------------------------
 Center     Atomic                   Forces (Hartrees/Bohr)
 Number     Number              X              Y              Z
 -------------------------------------------------------------------
      1        6           0.000129506   -0.002678767   -0.000576722
      2        8          -0.000986584    0.002514752    0.002062846
      3        8          -0.001507718    0.000320531    0.001462021
      4        1           0.001606828    0.000681217   -0.001253205
      5        6          -0.001703375   -0.001782525    0.000089479
      6        9           0.002525238    0.002064275    0.001511132
      7        9           0.000564537   -0.000592261   -0.000855903
      8        9          -0.000911522    0.001007857   -0.001127566
      9        8          -0.002031597    0.000637233    0.002637520
     10        1           0.001228459   -0.000869027   -0.002253475
     11        1           0.000370008    0.000574082   -0.000006560
     12        8          -0.000617747    0.000530226    0.001375391
     13        1           0.001534805   -0.000131852   -0.000975305
     14        1          -0.000100797   -0.000121508   -0.000247742
     15        8          -0.001315058    0.000830216   -0.000928676
     16        1           0.000300843   -0.000443771    0.000101963
     17        1          -0.000425914    0.000296996   -0.000039142
     18        8           0.000839570   -0.000190659    0.000665427
     19        1           0.000563869   -0.000055197   -0.001076168
     20        1          -0.001853815    0.000039301    0.000714445
     21        8           0.000828013    0.000141478    0.000982505
     22        1           0.000032970   -0.000392051    0.001706218
     23        1           0.000360029   -0.001141501   -0.002157237
     24        8           0.001087765   -0.000503013   -0.002081124
     25        1           0.000331516   -0.000354023   -0.000095462
     26        1          -0.000261553    0.000267713    0.000039131
     27        8           0.000816074   -0.000070448    0.001805666
     28        1          -0.000631460    0.000400070   -0.000318186
     29        1          -0.000772891   -0.000979345   -0.001161273
 -------------------------------------------------------------------
 Cartesian Forces:  Max     0.002678767 RMS     0.001134288

 GradGradGradGradGradGradGradGradGradGradGradGradGradGradGradGradGradGrad
 Berny optimization.
 Using GEDIIS/GDIIS optimizer.
 FormGI is forming the generalized inverse of G from B-inverse, IUseBI=4.
 Internal  Forces:  Max     0.003533498 RMS     0.000629228
 Search for a local minimum.
 Step number   4 out of a maximum of  174
 All quantities printed in internal units (Hartrees-Bohrs-Radians)
 Mixed Optimization -- En-DIIS/RFO-DIIS
 Update second derivatives using D2CorX and points    2    4
 DE= -5.90D-03 DEPred=-5.91D-03 R= 9.98D-01
 TightC=F SS=  1.41D+00  RLast= 1.11D+00 DXNew= 8.4853D-01 3.3174D+00
 Trust test= 9.98D-01 RLast= 1.11D+00 DXMaxT set to 8.49D-01
 ITU=  1  0  1  0
 Use linear search instead of GDIIS.
     Eigenvalues ---   -0.00083   0.00034   0.00052   0.00079   0.00094
     Eigenvalues ---    0.00108   0.00144   0.00219   0.00268   0.00290
     Eigenvalues ---    0.00437   0.00498   0.00601   0.00616   0.00716
     Eigenvalues ---    0.00755   0.00849   0.00879   0.01020   0.01078
     Eigenvalues ---    0.01136   0.01214   0.01348   0.01477   0.01585
     Eigenvalues ---    0.01672   0.01737   0.01796   0.01938   0.02010
     Eigenvalues ---    0.02208   0.02252   0.02298   0.02463   0.02514
     Eigenvalues ---    0.02636   0.02740   0.02838   0.02847   0.02960
     Eigenvalues ---    0.03043   0.03385   0.03529   0.04274   0.04721
     Eigenvalues ---    0.04912   0.04976   0.05390   0.05583   0.06076
     Eigenvalues ---    0.06200   0.06606   0.07002   0.11814   0.14373
     Eigenvalues ---    0.19086   0.20730   0.22938   0.23797   0.24111
     Eigenvalues ---    0.26877   0.33854   0.34115   0.37683   0.40775
     Eigenvalues ---    0.41497   0.42980   0.44370   0.45678   0.47102
     Eigenvalues ---    0.50136   0.51001   0.52176   0.54885   0.57673
     Eigenvalues ---    0.58381   0.58949   0.59349   0.59912   0.64643
     Eigenvalues ---    0.82578
 RFO step:  Lambda=-1.12231633D-03 EMin=-8.31767530D-04
 Quartic linear search produced a step of  0.18705.
 Iteration  1 RMS(Cart)=  0.09016607 RMS(Int)=  0.02705297
 Iteration  2 RMS(Cart)=  0.04446499 RMS(Int)=  0.00279499
 Iteration  3 RMS(Cart)=  0.00282887 RMS(Int)=  0.00077240
 Iteration  4 RMS(Cart)=  0.00000868 RMS(Int)=  0.00077238
 Iteration  5 RMS(Cart)=  0.00000000 RMS(Int)=  0.00077238
 Variable       Old X    -DE/DX   Delta X   Delta X   Delta X     New X
                                 (Linear)    (Quad)   (Total)
    R1        2.31903  -0.00116   0.00288  -0.00721  -0.00476   2.31427
    R2        2.42118   0.00018  -0.00161   0.00556   0.00371   2.42489
    R3        2.93101  -0.00063   0.00040   0.00148   0.00187   2.93289
    R4        3.63002   0.00202   0.04016   0.09997   0.13979   3.76981
    R5        3.47178   0.00059   0.02204   0.02335   0.04554   3.51732
    R6        2.01382   0.00106  -0.00366  -0.02493  -0.02836   1.98547
    R7        2.67299  -0.00093  -0.00397   0.04145   0.03772   2.71071
    R8        2.53749  -0.00353   0.00400  -0.00653  -0.00253   2.53496
    R9        2.51721  -0.00097   0.00205   0.00008   0.00213   2.51934
   R10        2.54090  -0.00174   0.00468  -0.00692  -0.00224   2.53866
   R11        1.86856   0.00183  -0.00512  -0.00269  -0.00830   1.86027
   R12        1.85166   0.00048  -0.00113  -0.00327  -0.00494   1.84671
   R13        3.22079   0.00058   0.01808   0.03926   0.05701   3.27780
   R14        3.34792   0.00061   0.01426   0.03648   0.05035   3.39826
   R15        1.85485  -0.00074   0.00084  -0.00343  -0.00204   1.85281
   R16        1.81659  -0.00024   0.00122  -0.00050   0.00072   1.81731
   R17        3.22273   0.00039   0.00304   0.01132   0.01446   3.23719
   R18        3.36190   0.00086   0.01722   0.02716   0.04494   3.40684
   R19        1.81627  -0.00054   0.00173  -0.00144   0.00029   1.81656
   R20        1.89980   0.00023  -0.00193  -0.00521  -0.00702   1.89278
   R21        3.02590   0.00030   0.00298   0.02342   0.02660   3.05250
   R22        1.85127  -0.00028   0.00076  -0.00354  -0.00247   1.84880
   R23        1.84108  -0.00059   0.00189  -0.00221  -0.00001   1.84108
   R24        3.33849   0.00082   0.01351   0.03268   0.04650   3.38499
   R25        3.51235   0.00102   0.02660   0.03338   0.06030   3.57265
   R26        1.84318  -0.00028   0.00175  -0.00325  -0.00185   1.84134
   R27        1.83221   0.00052   0.00091  -0.00367  -0.00304   1.82917
   R28        3.41467   0.00123   0.02263   0.04819   0.07050   3.48518
   R29        1.86892   0.00019  -0.00052  -0.00221  -0.00277   1.86615
   R30        1.81515  -0.00033   0.00138  -0.00090   0.00048   1.81563
   R31        1.81440  -0.00029   0.00180  -0.00094   0.00085   1.81525
   R32        1.83891  -0.00104   0.00275  -0.00371  -0.00071   1.83820
    A1        2.23191   0.00046   0.00075   0.00057   0.00020   2.23210
    A2        2.05690   0.00229  -0.00578   0.02220   0.01650   2.07340
    A3        1.99369  -0.00274   0.00495  -0.02106  -0.01603   1.97766
    A4        2.22263   0.00005   0.00260   0.03232   0.03440   2.25703
    A5        2.22160   0.00018   0.00676  -0.00690   0.00066   2.22226
    A6        1.75554  -0.00027  -0.01070  -0.04083  -0.05253   1.70301
    A7        1.96261   0.00030  -0.00592   0.00088  -0.00530   1.95731
    A8        1.91497   0.00134  -0.00423  -0.00157  -0.00590   1.90907
    A9        1.97692  -0.00164  -0.00125  -0.01520  -0.01651   1.96041
   A10        1.89946   0.00064  -0.00626   0.01578   0.00948   1.90893
   A11        1.89194  -0.00016   0.00429   0.00004   0.00422   1.89616
   A12        1.88643  -0.00035   0.00396   0.00169   0.00556   1.89200
   A13        1.89202   0.00019   0.00414  -0.00013   0.00402   1.89604
   A14        1.80532   0.00022   0.00890   0.01845   0.02687   1.83219
   A15        1.90446   0.00024   0.00880   0.00865   0.01755   1.92201
   A16        1.82876   0.00021   0.00545   0.00527   0.00901   1.83777
   A17        2.83536  -0.00037  -0.00247   0.00288  -0.00063   2.83473
   A18        1.85466  -0.00001   0.00176   0.00321   0.00469   1.85936
   A19        1.78203   0.00077   0.02113   0.02394   0.04419   1.82621
   A20        2.03654   0.00003  -0.00092   0.00728   0.00586   2.04240
   A21        1.61407  -0.00025  -0.01023  -0.05541  -0.06413   1.54994
   A22        2.14186   0.00002   0.00159   0.02961   0.03048   2.17234
   A23        1.96103  -0.00017  -0.00599  -0.02607  -0.03170   1.92933
   A24        2.08739   0.00015   0.00242   0.02017   0.02222   2.10961
   A25        1.73920   0.00013   0.00759   0.02134   0.02626   1.76545
   A26        1.87545   0.00010   0.00457   0.00424   0.00916   1.88461
   A27        2.02904   0.00030   0.00192   0.02258   0.02419   2.05324
   A28        1.82001   0.00031   0.01312   0.02277   0.03477   1.85479
   A29        1.85841   0.00008   0.00288   0.00411   0.00604   1.86446
   A30        2.75573   0.00003  -0.00469   0.00152  -0.00423   2.75151
   A31        1.97681   0.00013   0.00795   0.01548   0.02365   2.00046
   A32        1.64640   0.00010  -0.00117   0.01978   0.01894   1.66533
   A33        1.87628  -0.00014   0.00268  -0.00450  -0.00445   1.87183
   A34        2.71596  -0.00040  -0.01110  -0.03617  -0.04797   2.66799
   A35        1.68050  -0.00025  -0.01392  -0.03503  -0.04830   1.63220
   A36        1.73391   0.00014   0.00754   0.01964   0.02433   1.75824
   A37        2.18440   0.00006   0.00248   0.00478   0.00784   2.19223
   A38        1.77189   0.00004  -0.00241  -0.03156  -0.03315   1.73874
   A39        2.13821  -0.00003   0.00426   0.03244   0.03584   2.17405
   A40        1.88003   0.00008   0.00268   0.00151   0.00490   1.88492
   A41        2.17053   0.00004   0.00488   0.02864   0.03265   2.20318
   A42        1.90196   0.00017   0.01043   0.00933   0.01866   1.92062
   A43        1.85981   0.00011  -0.00061   0.00513   0.00207   1.86188
   A44        2.82021  -0.00010  -0.00771  -0.01099  -0.01849   2.80172
   A45        3.11771  -0.00058   0.00495  -0.00940  -0.00334   3.11436
   A46        3.07479  -0.00025   0.00199  -0.00434  -0.00271   3.07208
   A47        2.88979  -0.00048  -0.01346  -0.00863  -0.02296   2.86683
   A48        3.19910  -0.00018  -0.00607  -0.01254  -0.01797   3.18113
   A49        3.02940  -0.00012  -0.00425  -0.00329  -0.00745   3.02194
   A50        2.94499  -0.00047  -0.01092  -0.04271  -0.05367   2.89132
   A51        2.90452  -0.00015  -0.00702  -0.00082  -0.00868   2.89584
   A52        3.14856   0.00003  -0.00368  -0.01808  -0.02094   3.12762
   A53        3.32329   0.00014   0.00681   0.01920   0.02576   3.34905
   A54        2.98728   0.00007  -0.00043  -0.00250  -0.00157   2.98572
   A55        3.31118   0.00009   0.00568   0.00662   0.01336   3.32454
   A56        3.21071  -0.00037  -0.00986  -0.01553  -0.02419   3.18652
   A57        3.05461  -0.00024  -0.01430  -0.01570  -0.02828   3.02633
   A58        3.01899  -0.00029  -0.00588   0.01080   0.00242   3.02141
    D1        0.52554  -0.00000   0.00775  -0.05892  -0.05203   0.47351
    D2       -2.10356   0.00019   0.01435  -0.00344   0.01117  -2.09239
    D3       -2.57369  -0.00026   0.01083  -0.11148  -0.10177  -2.67546
    D4        1.08039  -0.00007   0.01743  -0.05600  -0.03856   1.04183
    D5        0.06212  -0.00009  -0.00404   0.02256   0.01815   0.08028
    D6       -3.12054   0.00026  -0.00716   0.07438   0.06626  -3.05428
    D7       -0.65297  -0.00018   0.07009  -0.38526  -0.31523  -0.96821
    D8       -2.76962   0.00017   0.06849  -0.37383  -0.30545  -3.07507
    D9        1.40785   0.00054   0.06852  -0.37484  -0.30635   1.10150
   D10        2.52528  -0.00047   0.07279  -0.43110  -0.35823   2.16705
   D11        0.40864  -0.00012   0.07120  -0.41967  -0.34845   0.06019
   D12       -1.69708   0.00026   0.07122  -0.42068  -0.34935  -2.04643
   D13       -0.67899   0.00024   0.00637   0.11382   0.12017  -0.55882
   D14        2.05449   0.00017   0.00426   0.07221   0.07632   2.13081
   D15        1.90891  -0.00008   0.00544  -0.07915  -0.07325   1.83565
   D16       -0.82491   0.00003   0.00880  -0.05050  -0.04218  -0.86710
   D17       -0.62182  -0.00017  -0.00404   0.01031   0.00635  -0.61547
   D18        1.31265   0.00014   0.00942   0.02756   0.03740   1.35005
   D19        0.81580   0.00000  -0.00185  -0.08207  -0.08251   0.73328
   D20       -1.17886  -0.00043  -0.01635  -0.10094  -0.11690  -1.29576
   D21       -2.85923  -0.00011  -0.00995  -0.01630  -0.02708  -2.88631
   D22        1.18860  -0.00015  -0.00379  -0.00912  -0.01327   1.17533
   D23       -1.10802  -0.00007  -0.00709  -0.01728  -0.02388  -1.13190
   D24       -0.97473   0.00021   0.00381   0.00543   0.00828  -0.96644
   D25        3.07310   0.00017   0.00997   0.01261   0.02210   3.09520
   D26        0.77648   0.00025   0.00667   0.00445   0.01148   0.78797
   D27        1.52184   0.00012   0.01085   0.10288   0.11365   1.63549
   D28       -0.41815   0.00019   0.00655   0.09436   0.10270  -0.31546
   D29       -0.58256  -0.00008   0.00135   0.03604   0.03736  -0.54520
   D30        1.71963  -0.00009  -0.00200   0.03756   0.03526   1.75490
   D31       -2.54631   0.00011   0.00817   0.06717   0.07527  -2.47105
   D32        1.49581   0.00020   0.00646   0.05217   0.05942   1.55523
   D33       -2.48518   0.00019   0.00311   0.05370   0.05732  -2.42786
   D34       -0.46795   0.00039   0.01328   0.08330   0.09733  -0.37062
   D35        0.48075  -0.00048  -0.01732  -0.09293  -0.11076   0.37000
   D36       -1.20419  -0.00022  -0.00324  -0.05848  -0.06191  -1.26610
   D37        2.77974  -0.00037  -0.00949  -0.07178  -0.08213   2.69761
   D38        2.44152  -0.00003  -0.00451  -0.07202  -0.07648   2.36503
   D39        0.75657   0.00023   0.00956  -0.03757  -0.02764   0.72893
   D40       -1.54269   0.00008   0.00331  -0.05086  -0.04786  -1.59055
   D41        0.81467   0.00003   0.00147   0.00735   0.00864   0.82331
   D42       -1.20057  -0.00038  -0.00968  -0.02102  -0.03144  -1.23202
   D43        2.45628  -0.00021  -0.00778  -0.04753  -0.05564   2.40064
   D44        0.44104  -0.00062  -0.01893  -0.07590  -0.09573   0.34532
   D45       -1.66321   0.00011   0.00059  -0.01045  -0.00996  -1.67317
   D46        2.60473  -0.00031  -0.01056  -0.03882  -0.05004   2.55469
   D47       -2.80831  -0.00079  -0.02887  -0.08616  -0.11601  -2.92432
   D48       -0.62692  -0.00028  -0.01326  -0.03754  -0.05109  -0.67801
   D49       -0.84034  -0.00015  -0.00909  -0.04197  -0.05198  -0.89232
   D50        1.34105   0.00036   0.00652   0.00665   0.01294   1.35399
   D51        0.27804   0.00036   0.00425  -0.00045   0.00457   0.28260
   D52       -1.87671  -0.00020  -0.00540  -0.04053  -0.04649  -1.92320
   D53        0.93855   0.00038   0.01036   0.05032   0.06054   0.99910
   D54       -0.85588   0.00036   0.01398   0.08649   0.10104  -0.75484
   D55       -2.94237   0.00010   0.00261   0.06390   0.06680  -2.87557
   D56       -1.21522  -0.00012   0.00056  -0.00675  -0.00669  -1.22191
   D57        0.53389  -0.00003   0.00488   0.00191   0.00708   0.54096
   D58        2.59778   0.00002   0.00482  -0.01263  -0.00777   2.59001
   D59        0.54371  -0.00010   0.00296   0.01224   0.01418   0.55790
   D60        2.29282  -0.00001   0.00728   0.02090   0.02795   2.32077
   D61       -1.92647   0.00004   0.00723   0.00637   0.01311  -1.91336
   D62        0.06591  -0.00008  -0.01117  -0.08290  -0.09322  -0.02731
   D63       -1.95959  -0.00023  -0.01986  -0.10616  -0.12506  -2.08465
   D64       -0.04382  -0.00008  -0.00008   0.06240   0.06243   0.01861
   D65        2.33789   0.00021   0.01328   0.11184   0.12429   2.46218
         Item               Value     Threshold  Converged?
 Maximum Force            0.003533     0.000015     NO 
 RMS     Force            0.000629     0.000010     NO 
 Maximum Displacement     0.835345     0.000060     NO 
 RMS     Displacement     0.122607     0.000040     NO 
 Predicted change in Energy=-1.245889D-03
 GradGradGradGradGradGradGradGradGradGradGradGradGradGradGradGradGradGrad

                          Input orientation:                          
 ---------------------------------------------------------------------
 Center     Atomic      Atomic             Coordinates (Angstroms)
 Number     Number       Type             X           Y           Z
 ---------------------------------------------------------------------
      1          6           0        0.011425   -0.055759    1.616597
      2          8           0        0.134688   -1.059534    0.925924
      3          8           0        0.654285    1.050643    1.520714
      4          1           0        1.300454    1.062757    0.692334
      5          6           0       -1.040669   -0.057899    2.757582
      6          9           0       -2.245104   -0.363076    2.251942
      7          9           0       -1.123181    1.122106    3.372512
      8          9           0       -0.712307   -0.992708    3.664796
      9          8           0        2.148578    1.074329   -0.464467
     10          1           0        2.475742    0.149757   -0.549306
     11          1           0        1.617621    1.234773   -1.269041
     12          8           0        3.075903    0.194514   -3.927538
     13          1           0        2.297054    0.715629   -3.639196
     14          1           0        3.833175    0.548230   -3.451877
     15          8           0        0.750503    1.190768   -2.843840
     16          1           0        0.217893    1.911347   -3.191913
     17          1           0        0.220643    0.345135   -2.929810
     18          8           0       -0.367435   -1.145734   -3.131583
     19          1           0       -0.882468   -1.533928   -2.395915
     20          1           0        0.402243   -1.725839   -3.273878
     21          8           0        2.546409   -1.583094   -0.578369
     22          1           0        2.412690   -1.980085   -1.458118
     23          1           0        1.729667   -1.716283   -0.076242
     24          8           0        2.217277   -2.254881   -3.271308
     25          1           0        2.648773   -1.433784   -3.610151
     26          1           0        2.582759   -3.002293   -3.751848
     27          8           0       -1.668383   -2.154856   -0.910856
     28          1           0       -1.944293   -3.060953   -0.750880
     29          1           0       -1.167927   -1.872703   -0.125905
 ---------------------------------------------------------------------
                    Distance matrix (angstroms):
                    1          2          3          4          5
     1  C    0.000000
     2  O    1.224658   0.000000
     3  O    1.283194   2.253132   0.000000
     4  H    1.940859   2.432631   1.050664   0.000000
     5  C    1.552016   2.395769   2.373094   3.316923   0.000000
     6  F    2.364325   2.811901   3.307530   4.127513   1.341443
     7  F    2.399571   3.511066   2.567810   3.613984   1.333177
     8  F    2.365751   2.867627   3.261892   4.136626   1.343401
     9  O    3.189882   3.246893   2.484838   1.434447   4.672777
    10  H    3.287283   3.019805   2.900739   1.938180   4.831540
    11  H    3.545736   3.504398   2.957136   1.994286   4.995118
    12  O    6.339644   5.812011   6.023341   5.024866   7.854979
    13  H    5.782949   5.354190   5.425459   4.458236   7.256550
    14  H    6.376520   5.952214   5.923211   4.884046   7.917015
    15  O    4.689943   4.433307   4.367864   3.580973   6.011938
    16  H    5.199414   5.078350   4.810417   4.120610   6.392058
    17  H    4.568840   4.104530   4.526914   3.847194   5.839501
    18  O    4.886388   4.089366   5.245174   4.720342   6.026515
    19  H    4.368556   3.506318   4.937773   4.587505   5.363042
    20  H    5.182533   4.260737   5.546214   4.930912   6.422034
    21  O    3.684667   2.890227   3.863011   3.188670   5.130489
    22  H    4.350054   3.423502   4.598994   3.888496   5.778635
    23  H    2.928378   1.994897   3.370845   2.915132   4.295994
    24  O    5.795992   4.835575   6.027678   5.249547   7.196419
    25  H    6.014437   5.199679   6.039548   5.153840   7.486860
    26  H    6.641839   5.625737   6.924249   6.157897   8.010704
    27  O    3.689984   2.797240   4.645702   4.662322   4.271849
    28  H    4.296623   3.337590   5.368237   5.442080   4.705760
    29  H    2.780012   1.861288   3.818083   3.921651   3.409429
                    6          7          8          9         10
     6  F    0.000000
     7  F    2.172593   0.000000
     8  F    2.177627   2.174094   0.000000
     9  O    5.361852   5.042728   5.432138   0.000000
    10  H    5.513291   5.410949   5.406250   0.984411   0.000000
    11  H    5.465445   5.391540   5.893469   0.977239   1.559374
    12  O    8.173738   8.472512   8.567587   3.691458   3.431420
    13  H    7.516669   7.811996   8.082262   3.198376   3.146357
    14  H    8.385077   8.453821   8.583876   3.469764   3.228982
    15  O    6.111881   6.492954   7.019240   2.762171   3.053693
    16  H    6.393349   6.746337   7.504216   3.444867   3.896724
    17  H    5.782043   6.490671   6.793309   3.213498   3.284881
    18  O    5.755044   6.929466   6.806843   4.286316   4.053407
    19  H    4.982995   6.355094   6.087207   4.440803   4.185969
    20  H    6.276962   7.390008   7.065755   4.333983   3.903915
    21  O    5.697166   6.032699   5.382586   2.689449   1.734535
    22  H    6.170439   6.742475   6.081511   3.222815   2.316493
    23  H    4.801085   5.299915   4.525723   2.848459   2.064588
    24  O    7.348337   8.167193   7.634466   4.355078   3.641206
    25  H    7.711069   8.337734   8.025974   4.054152   3.450553
    26  H    8.143662   9.027800   8.360772   5.254924   4.494791
    27  O    3.680540   5.420607   4.816769   5.019571   4.755600
    28  H    4.047958   5.930816   5.029276   5.825305   5.466809
    29  H    3.015533   4.605411   3.918085   4.449587   4.188787
                   11         12         13         14         15
    11  H    0.000000
    12  O    3.205672   0.000000
    13  H    2.519678   0.980463   0.000000
    14  H    3.185089   0.961681   1.556528   0.000000
    15  O    1.798284   2.752164   1.802822   3.207091   0.000000
    16  H    2.472738   3.414218   2.439819   3.872459   0.961282
    17  H    2.345455   3.028309   2.225304   3.655707   1.001617
    18  O    3.616120   3.779734   3.289658   4.540620   2.606113
    19  H    3.896921   4.582802   4.088473   5.261913   3.207990
    20  H    3.776472   3.356111   3.111999   4.119996   2.968639
    21  O    3.046317   3.828470   3.836010   3.802020   4.006489
    22  H    3.317107   3.356600   3.469488   3.519265   3.838932
    23  H    3.184973   4.505105   4.350950   4.576863   4.131502
    24  O    4.067720   2.677202   2.994267   3.240550   3.769171
    25  H    3.696656   1.713046   2.178194   2.314355   3.328504
    26  H    5.004853   3.239387   3.730585   3.776207   4.665127
    27  O    4.734523   6.093287   5.604303   6.635556   4.558579
    28  H    5.604372   6.774332   6.371339   7.328078   5.451563
    29  H    4.326944   6.061014   5.572143   6.475649   4.522433
                   16         17         18         19         20
    16  H    0.000000
    17  H    1.587994   0.000000
    18  O    3.113197   1.615314   0.000000
    19  H    3.703286   2.243385   0.978345   0.000000
    20  H    3.642778   2.107201   0.974256   1.567843   0.000000
    21  O    4.946082   3.828385   3.898804   3.881120   3.447259
    22  H    4.792330   3.518181   3.350481   3.454937   2.720942
    23  H    5.015233   3.830071   3.749462   3.498198   3.462227
    24  O    4.621828   3.295945   2.816108   3.300682   1.890566
    25  H    4.156201   3.085974   3.067493   3.735513   2.290256
    26  H    5.481787   4.178591   3.540507   4.000307   2.571467
    27  O    5.029440   3.727539   2.764492   1.791260   3.171028
    28  H    5.946214   4.586515   3.438355   2.483026   3.695169
    29  H    5.063590   3.835208   3.194271   2.312834   3.520900
                   21         22         23         24         25
    21  O    0.000000
    22  H    0.974393   0.000000
    23  H    0.967955   1.563871   0.000000
    24  O    2.794914   1.844277   3.276628   0.000000
    25  H    3.037182   2.232807   3.662386   0.987524   0.000000
    26  H    3.476553   2.516949   3.986436   0.960792   1.576279
    27  O    4.266372   4.121310   3.526425   4.547536   5.142370
    28  H    4.730775   4.544421   3.970045   4.931630   5.649722
    29  H    3.752984   3.821929   2.902238   4.636726   5.186504
                   26         27         28         29
    26  H    0.000000
    27  O    5.182817   0.000000
    28  H    5.431708   0.960588   0.000000
    29  H    5.337704   0.972736   1.550895   0.000000
 Stoichiometry    C2H15F3O9
 Framework group  C1[X(C2H15F3O9)]
 Deg. of freedom    81
 Full point group                 C1      NOp   1
 Largest Abelian subgroup         C1      NOp   1
 Largest concise Abelian subgroup C1      NOp   1
                         Standard orientation:                         
 ---------------------------------------------------------------------
 Center     Atomic      Atomic             Coordinates (Angstroms)
 Number     Number       Type             X           Y           Z
 ---------------------------------------------------------------------
      1          6           0        1.795230   -0.451694    0.192895
      2          8           0        1.040958    0.372367    0.694676
      3          8           0        1.515348   -1.641892   -0.196571
      4          1           0        0.489904   -1.855018   -0.113279
      5          6           0        3.281203   -0.064987   -0.033153
      6          9           0        3.342773    1.054863   -0.769099
      7          9           0        3.964532   -1.023914   -0.658358
      8          9           0        3.864797    0.174372    1.152954
      9          8           0       -0.918333   -2.114062   -0.027240
     10          1           0       -1.217222   -1.630911    0.776686
     11          1           0       -1.384777   -1.687645   -0.772622
     12          8           0       -4.491204   -1.194548   -0.153513
     13          1           0       -3.843123   -1.147215   -0.887719
     14          1           0       -4.375844   -2.055931    0.258241
     15          8           0       -2.404506   -0.703279   -1.879420
     16          1           0       -2.416674   -0.797614   -2.835984
     17          1           0       -2.315286    0.271250   -1.665952
     18          8           0       -2.357186    1.780598   -1.092057
     19          1           0       -1.504309    2.206187   -0.871525
     20          1           0       -2.875984    1.745078   -0.268187
     21          8           0       -1.419491   -0.411045    1.993085
     22          1           0       -2.176805    0.184767    1.848439
     23          1           0       -0.618711    0.081471    1.762614
     24          8           0       -3.728023    0.967024    1.229445
     25          1           0       -4.153880    0.180493    0.810854
     26          1           0       -4.381761    1.396969    1.787026
     27          8           0        0.117693    2.784838   -0.378691
     28          1           0        0.307640    3.578666    0.127755
     29          1           0        0.617262    2.061644    0.038006
 ---------------------------------------------------------------------
 Rotational constants (GHZ):           0.7538538           0.2375189           0.2187121
 Standard basis: 6-31++G(d,p) (6D, 7F)
 There are   356 symmetry adapted cartesian basis functions of A   symmetry.
 There are   356 symmetry adapted basis functions of A   symmetry.
   356 basis functions,   568 primitive gaussians,   356 cartesian basis functions
    63 alpha electrons       63 beta electrons
       nuclear repulsion energy      1132.0641717673 Hartrees.
 NAtoms=   29 NActive=   29 NUniq=   29 SFac= 1.00D+00 NAtFMM=   60 NAOKFM=F Big=F
 Integral buffers will be    131072 words long.
 Raffenetti 2 integral format.
 Two-electron integral symmetry is turned on.
 Nuclear repulsion after empirical dispersion term =     1132.0478773245 Hartrees.
 One-electron integrals computed using PRISM.
 NBasis=   356 RedAO= T EigKep=  3.01D-05  NBF=   356
 NBsUse=   356 1.00D-06 EigRej= -1.00D+00 NBFU=   356
 Initial guess from the checkpoint file:  "/local_scratch/slurm.6305388/Gau-3051159.chk"
 B after Tr=    -0.000000   -0.000000   -0.000000
         Rot=    0.999581    0.028656    0.003948   -0.001167 Ang=   3.32 deg.
 ExpMin= 3.60D-02 ExpMax= 7.00D+03 ExpMxC= 1.05D+03 IAcc=3 IRadAn=         5 AccDes= 0.00D+00
 Harris functional with IExCor= 4639 and IRadAn=       5 diagonalized for initial guess.
 HarFok:  IExCor= 4639 AccDes= 0.00D+00 IRadAn=         5 IDoV= 1 UseB2=F ITyADJ=14
 ICtDFT=  3500011 ScaDFX=  1.000000  1.000000  1.000000  1.000000
 FoFCou: FMM=F IPFlag=           0 FMFlag=      100000 FMFlg1=           0
         NFxFlg=           0 DoJE=T BraDBF=F KetDBF=T FulRan=T
         wScrn=  0.000000 ICntrl=       500 IOpCl=  0 I1Cent=   200000004 NGrid=           0
         NMat0=    1 NMatS0=      1 NMatT0=    0 NMatD0=    1 NMtDS0=    0 NMtDT0=    0
 Petite list used in FoFCou.
 Requested convergence on RMS density matrix=1.00D-10 within 128 cycles.
 Requested convergence on MAX density matrix=1.00D-08.
 Requested convergence on             energy=1.00D-08.
 No special actions if energy rises.
 SCF Done:  E(RwB97XD) =  -1061.67697414     A.U. after   18 cycles
            NFock= 18  Conv=0.39D-10     -V/T= 2.0084
 Calling FoFJK, ICntrl=      2127 FMM=F ISym2X=0 I1Cent= 0 IOpClX= 0 NMat=1 NMatS=1 NMatT=0.
 ***** Axes restored to original set *****
 -------------------------------------------------------------------
 Center     Atomic                   Forces (Hartrees/Bohr)
 Number     Number              X              Y              Z
 -------------------------------------------------------------------
      1        6          -0.001439553    0.000065725   -0.000561370
      2        8          -0.001288231    0.000343450    0.002128606
      3        8          -0.001055260    0.000221244    0.002004929
      4        1           0.002764399    0.000605081   -0.002671418
      5        6           0.002922726    0.000409169   -0.000167833
      6        9           0.000810795   -0.000106795    0.001430178
      7        9          -0.001513800   -0.002918557    0.000248537
      8        9          -0.001845823    0.001885502   -0.001282107
      9        8          -0.000151105    0.002165191    0.001896941
     10        1           0.000693922   -0.002862712   -0.001729841
     11        1          -0.000593419    0.000281735   -0.001012740
     12        8          -0.000189603    0.001042619    0.000840749
     13        1           0.001184545   -0.000957598   -0.000503363
     14        1          -0.000762039   -0.000134145   -0.000222747
     15        8           0.000005136    0.001610165   -0.000349917
     16        1           0.000344324   -0.001164799    0.000317892
     17        1          -0.000333349   -0.000227150   -0.000248831
     18        8           0.000979417   -0.001364888    0.000344881
     19        1           0.000575037    0.000241421   -0.000747106
     20        1          -0.001570688    0.000961982    0.000862442
     21        8           0.000125418   -0.000025595    0.000155610
     22        1           0.000442194    0.000321874    0.000789633
     23        1          -0.000097967   -0.000259793   -0.000827152
     24        8           0.000311785   -0.000933583   -0.000698314
     25        1          -0.000185867    0.000010339   -0.000138442
     26        1          -0.000317990    0.000910755    0.000256157
     27        8           0.001149039   -0.000505311    0.001971433
     28        1          -0.000287186    0.000923730   -0.000524985
     29        1          -0.000676857   -0.000539057   -0.001561819
 -------------------------------------------------------------------
 Cartesian Forces:  Max     0.002922726 RMS     0.001140058

 GradGradGradGradGradGradGradGradGradGradGradGradGradGradGradGradGradGrad
 Berny optimization.
 Using GEDIIS/GDIIS optimizer.
 FormGI is forming the generalized inverse of G from B-inverse, IUseBI=4.
 Internal  Forces:  Max     0.003861771 RMS     0.000797380
 Search for a local minimum.
 Step number   5 out of a maximum of  174
 All quantities printed in internal units (Hartrees-Bohrs-Radians)
 Mixed Optimization -- En-DIIS/RFO-DIIS
 Swapping is turned off.
 Update second derivatives using D2CorX and points    4    5
 DE= -6.35D-04 DEPred=-1.25D-03 R= 5.09D-01
 TightC=F SS=  1.41D+00  RLast= 9.94D-01 DXNew= 1.4270D+00 2.9806D+00
 Trust test= 5.09D-01 RLast= 9.94D-01 DXMaxT set to 1.43D+00
 ITU=  1  1  0  1  0
     Eigenvalues ---   -0.00783   0.00034   0.00052   0.00074   0.00086
     Eigenvalues ---    0.00108   0.00137   0.00218   0.00260   0.00287
     Eigenvalues ---    0.00366   0.00446   0.00503   0.00604   0.00658
     Eigenvalues ---    0.00755   0.00836   0.00862   0.00944   0.01020
     Eigenvalues ---    0.01086   0.01138   0.01340   0.01361   0.01570
     Eigenvalues ---    0.01657   0.01719   0.01781   0.01934   0.02010
     Eigenvalues ---    0.02206   0.02249   0.02297   0.02458   0.02507
     Eigenvalues ---    0.02596   0.02732   0.02836   0.02840   0.02981
     Eigenvalues ---    0.03042   0.03360   0.03520   0.04261   0.04708
     Eigenvalues ---    0.04899   0.04969   0.05361   0.05469   0.05836
     Eigenvalues ---    0.06197   0.06587   0.06989   0.11837   0.14583
     Eigenvalues ---    0.18955   0.21415   0.22931   0.24079   0.24662
     Eigenvalues ---    0.26975   0.33039   0.34063   0.37984   0.40761
     Eigenvalues ---    0.41211   0.42930   0.44311   0.45636   0.47075
     Eigenvalues ---    0.50091   0.50958   0.52218   0.54752   0.57811
     Eigenvalues ---    0.58389   0.58947   0.59351   0.59814   0.63442
     Eigenvalues ---    0.82332
 Use linear search instead of GDIIS.
 RFO step:  Lambda=-7.92662302D-03 EMin=-7.82631735D-03
 I=     1 Eig=   -7.83D-03 Dot1= -5.26D-04
 I=     1 Stepn= -6.00D-01 RXN=   6.00D-01 EDone=F
 Mixed    1 eigenvectors in step.  Raw Step.Grad=  5.26D-04.
 RFO eigenvector is Hessian eigenvector with negative curvature.
 Taking step of  6.00D-01 in eigenvector direction(s).  Step.Grad= -1.12D-04.
 Quartic linear search produced a step of -0.05230.
 Iteration  1 RMS(Cart)=  0.08573168 RMS(Int)=  0.00600179
 Iteration  2 RMS(Cart)=  0.00645834 RMS(Int)=  0.00035129
 Iteration  3 RMS(Cart)=  0.00004646 RMS(Int)=  0.00034998
 Iteration  4 RMS(Cart)=  0.00000000 RMS(Int)=  0.00034998
 Variable       Old X    -DE/DX   Delta X   Delta X   Delta X     New X
                                 (Linear)    (Quad)   (Total)
    R1        2.31427  -0.00059   0.00025  -0.00863  -0.00874   2.30553
    R2        2.42489   0.00155  -0.00019   0.00420   0.00364   2.42853
    R3        2.93289  -0.00008  -0.00010  -0.00161  -0.00171   2.93118
    R4        3.76981   0.00095  -0.00731   0.20225   0.19482   3.96463
    R5        3.51732   0.00010  -0.00238   0.06210   0.05976   3.57708
    R6        1.98547   0.00386   0.00148   0.00250   0.00400   1.98947
    R7        2.71071   0.00005  -0.00197   0.00814   0.00619   2.71690
    R8        2.53496  -0.00124   0.00013  -0.01976  -0.01963   2.51533
    R9        2.51934  -0.00237  -0.00011  -0.00175  -0.00187   2.51747
   R10        2.53866  -0.00263   0.00012  -0.00497  -0.00485   2.53381
   R11        1.86027   0.00244   0.00043   0.00622   0.00672   1.86699
   R12        1.84671   0.00103   0.00026  -0.00019   0.00006   1.84677
   R13        3.27780  -0.00054  -0.00298   0.06832   0.06547   3.34327
   R14        3.39826  -0.00014  -0.00263   0.05766   0.05509   3.45336
   R15        1.85281  -0.00139   0.00011  -0.00871  -0.00848   1.84433
   R16        1.81731  -0.00076  -0.00004  -0.00150  -0.00154   1.81578
   R17        3.23719   0.00021  -0.00076   0.02886   0.02798   3.26517
   R18        3.40684   0.00015  -0.00235   0.06251   0.06033   3.46717
   R19        1.81656  -0.00118  -0.00002  -0.00274  -0.00276   1.81380
   R20        1.89278   0.00040   0.00037  -0.00622  -0.00558   1.88720
   R21        3.05250   0.00003  -0.00139   0.03902   0.03791   3.09041
   R22        1.84880  -0.00084   0.00013  -0.00546  -0.00516   1.84365
   R23        1.84108  -0.00188   0.00000  -0.00685  -0.00678   1.83430
   R24        3.38499   0.00013  -0.00243   0.05556   0.05330   3.43830
   R25        3.57265   0.00005  -0.00315   0.08145   0.07828   3.65093
   R26        1.84134  -0.00079   0.00010  -0.00529  -0.00547   1.83587
   R27        1.82917   0.00050   0.00016  -0.00353  -0.00337   1.82580
   R28        3.48518   0.00015  -0.00369   0.08756   0.08358   3.56876
   R29        1.86615   0.00016   0.00015  -0.00464  -0.00463   1.86152
   R30        1.81563  -0.00096  -0.00003  -0.00179  -0.00182   1.81382
   R31        1.81525  -0.00088  -0.00004  -0.00174  -0.00179   1.81346
   R32        1.83820  -0.00158   0.00004  -0.00716  -0.00702   1.83118
    A1        2.23210  -0.00001  -0.00001   0.00100   0.00052   2.23262
    A2        2.07340  -0.00254  -0.00086   0.02049   0.01988   2.09328
    A3        1.97766   0.00255   0.00084  -0.02146  -0.02038   1.95728
    A4        2.25703   0.00036  -0.00180   0.01358   0.01168   2.26871
    A5        2.22226   0.00010  -0.00003   0.01833   0.01803   2.24029
    A6        1.70301  -0.00046   0.00275  -0.03510  -0.03199   1.67102
    A7        1.95731   0.00028   0.00028   0.00359   0.00353   1.96085
    A8        1.90907   0.00057   0.00031   0.01580   0.01612   1.92518
    A9        1.96041   0.00373   0.00086  -0.01342  -0.01257   1.94784
   A10        1.90893   0.00119  -0.00050  -0.00241  -0.00295   1.90598
   A11        1.89616  -0.00188  -0.00022  -0.00048  -0.00065   1.89551
   A12        1.89200  -0.00177  -0.00029   0.00104   0.00072   1.89272
   A13        1.89604  -0.00205  -0.00021  -0.00020  -0.00047   1.89557
   A14        1.83219  -0.00014  -0.00141   0.02610   0.02434   1.85653
   A15        1.92201   0.00014  -0.00092   0.02782   0.02672   1.94873
   A16        1.83777  -0.00012  -0.00047   0.01031   0.00894   1.84671
   A17        2.83473  -0.00021   0.00003  -0.00906  -0.00923   2.82549
   A18        1.85936  -0.00004  -0.00025   0.00480   0.00371   1.86307
   A19        1.82621   0.00005  -0.00231   0.03743   0.03459   1.86081
   A20        2.04240   0.00011  -0.00031   0.02208   0.02118   2.06358
   A21        1.54994   0.00008   0.00335  -0.03616  -0.03225   1.51769
   A22        2.17234   0.00003  -0.00159   0.01801   0.01613   2.18846
   A23        1.92933  -0.00008   0.00166  -0.03308  -0.03108   1.89825
   A24        2.10961   0.00012  -0.00116   0.02075   0.01919   2.12879
   A25        1.76545  -0.00010  -0.00137   0.02117   0.01913   1.78458
   A26        1.88461  -0.00005  -0.00048   0.00521   0.00466   1.88926
   A27        2.05324   0.00028  -0.00127   0.02997   0.02828   2.08152
   A28        1.85479   0.00003  -0.00182   0.03279   0.02974   1.88453
   A29        1.86446  -0.00001  -0.00032   0.00850   0.00748   1.87194
   A30        2.75151   0.00025   0.00022  -0.01697  -0.01683   2.73468
   A31        2.00046  -0.00019  -0.00124   0.01432   0.01308   2.01354
   A32        1.66533   0.00026  -0.00099   0.01963   0.01899   1.68433
   A33        1.87183  -0.00004   0.00023  -0.00613  -0.00683   1.86500
   A34        2.66799   0.00035   0.00251  -0.05840  -0.05519   2.61280
   A35        1.63220   0.00003   0.00253  -0.04616  -0.04355   1.58865
   A36        1.75824  -0.00001  -0.00127   0.01678   0.01467   1.77291
   A37        2.19223   0.00003  -0.00041   0.01866   0.01851   2.21074
   A38        1.73874   0.00011   0.00173  -0.01037  -0.00839   1.73035
   A39        2.17405  -0.00009  -0.00187   0.01588   0.01387   2.18792
   A40        1.88492  -0.00003  -0.00026   0.00138   0.00099   1.88591
   A41        2.20318  -0.00022  -0.00171   0.02499   0.02249   2.22567
   A42        1.92062   0.00026  -0.00098   0.02125   0.01982   1.94044
   A43        1.86188   0.00019  -0.00011   0.00819   0.00668   1.86856
   A44        2.80172   0.00014   0.00097  -0.02778  -0.02643   2.77529
   A45        3.11436  -0.00075   0.00017  -0.00852  -0.00798   3.10638
   A46        3.07208  -0.00023   0.00014   0.00880   0.00879   3.08087
   A47        2.86683   0.00001   0.00120  -0.02826  -0.02689   2.83993
   A48        3.18113  -0.00011   0.00094  -0.02529  -0.02392   3.15722
   A49        3.02194   0.00029   0.00039  -0.00523  -0.00466   3.01729
   A50        2.89132   0.00001   0.00281  -0.03269  -0.02984   2.86149
   A51        2.89584   0.00003   0.00045  -0.00183  -0.00161   2.89423
   A52        3.12762   0.00049   0.00109  -0.00940  -0.00849   3.11913
   A53        3.34905   0.00016  -0.00135   0.01298   0.01161   3.36067
   A54        2.98572   0.00015   0.00008   0.00962   0.01018   2.99590
   A55        3.32454   0.00001  -0.00070   0.01471   0.01443   3.33897
   A56        3.18652   0.00010   0.00127  -0.03906  -0.03740   3.14912
   A57        3.02633   0.00021   0.00148  -0.03613  -0.03413   2.99220
   A58        3.02141  -0.00008  -0.00013  -0.00097  -0.00165   3.01976
    D1        0.47351  -0.00010   0.00272   0.00848   0.01119   0.48470
    D2       -2.09239   0.00004  -0.00058   0.02711   0.02656  -2.06582
    D3       -2.67546   0.00026   0.00532   0.01462   0.01998  -2.65548
    D4        1.04183   0.00041   0.00202   0.03326   0.03535   1.07718
    D5        0.08028   0.00002  -0.00095  -0.00973  -0.01079   0.06948
    D6       -3.05428  -0.00031  -0.00346  -0.01573  -0.01915  -3.07343
    D7       -0.96821   0.00044   0.01649   0.17006   0.18654  -0.78166
    D8       -3.07507  -0.00001   0.01597   0.16858   0.18463  -2.89044
    D9        1.10150  -0.00067   0.01602   0.17925   0.19528   1.29678
   D10        2.16705   0.00074   0.01873   0.17540   0.19408   2.36113
   D11        0.06019   0.00029   0.01822   0.17393   0.19217   0.25236
   D12       -2.04643  -0.00037   0.01827   0.18459   0.20282  -1.84361
   D13       -0.55882   0.00006  -0.00628   0.02449   0.01807  -0.54075
   D14        2.13081   0.00002  -0.00399   0.01960   0.01537   2.14618
   D15        1.83565   0.00010   0.00383   0.02625   0.02976   1.86541
   D16       -0.86710   0.00004   0.00221   0.03231   0.03442  -0.83267
   D17       -0.61547   0.00017  -0.00033  -0.01247  -0.01304  -0.62851
   D18        1.35005  -0.00018  -0.00196   0.02342   0.02155   1.37160
   D19        0.73328  -0.00007   0.00431  -0.00377   0.00109   0.73438
   D20       -1.29576  -0.00011   0.00611  -0.05091  -0.04461  -1.34037
   D21       -2.88631   0.00028   0.00142  -0.03199  -0.03128  -2.91759
   D22        1.17533   0.00001   0.00069  -0.03394  -0.03371   1.14162
   D23       -1.13190   0.00019   0.00125  -0.02173  -0.02066  -1.15257
   D24       -0.96644   0.00002  -0.00043   0.01164   0.01081  -0.95563
   D25        3.09520  -0.00025  -0.00116   0.00969   0.00838   3.10358
   D26        0.78797  -0.00007  -0.00060   0.02191   0.02143   0.80940
   D27        1.63549   0.00017  -0.00594   0.03185   0.02598   1.66147
   D28       -0.31546   0.00013  -0.00537   0.02430   0.01951  -0.29595
   D29       -0.54520  -0.00007  -0.00195  -0.01609  -0.01792  -0.56312
   D30        1.75490   0.00012  -0.00184  -0.00847  -0.01057   1.74433
   D31       -2.47105  -0.00001  -0.00394   0.02049   0.01645  -2.45459
   D32        1.55523   0.00008  -0.00311   0.02429   0.02158   1.57681
   D33       -2.42786   0.00027  -0.00300   0.03192   0.02894  -2.39892
   D34       -0.37062   0.00014  -0.00509   0.06088   0.05596  -0.31466
   D35        0.37000  -0.00013   0.00579  -0.06890  -0.06344   0.30655
   D36       -1.26610  -0.00017   0.00324  -0.02266  -0.01971  -1.28581
   D37        2.69761  -0.00018   0.00430  -0.03445  -0.03056   2.66705
   D38        2.36503  -0.00010   0.00400  -0.02846  -0.02427   2.34077
   D39        0.72893  -0.00013   0.00145   0.01777   0.01947   0.74840
   D40       -1.59055  -0.00014   0.00250   0.00599   0.00862  -1.58193
   D41        0.82331  -0.00014  -0.00045  -0.00244  -0.00271   0.82060
   D42       -1.23202  -0.00027   0.00164  -0.04810  -0.04669  -1.27870
   D43        2.40064  -0.00010   0.00291  -0.03885  -0.03598   2.36466
   D44        0.34532  -0.00022   0.00501  -0.08451  -0.07995   0.26536
   D45       -1.67317  -0.00001   0.00052   0.00484   0.00533  -1.66784
   D46        2.55469  -0.00013   0.00262  -0.04083  -0.03865   2.51604
   D47       -2.92432  -0.00048   0.00607  -0.11265  -0.10737  -3.03169
   D48       -0.67801  -0.00004   0.00267  -0.03245  -0.02955  -0.70756
   D49       -0.89232  -0.00025   0.00272  -0.03928  -0.03668  -0.92900
   D50        1.35399   0.00019  -0.00068   0.04092   0.04114   1.39513
   D51        0.28260   0.00023  -0.00024   0.03561   0.03552   0.31812
   D52       -1.92320  -0.00012   0.00243  -0.02463  -0.02251  -1.94572
   D53        0.99910   0.00024  -0.00317   0.03521   0.03204   1.03114
   D54       -0.75484   0.00012  -0.00528   0.05360   0.04854  -0.70630
   D55       -2.87557   0.00017  -0.00349   0.02329   0.01976  -2.85581
   D56       -1.22191  -0.00026   0.00035  -0.00963  -0.00937  -1.23128
   D57        0.54096  -0.00026  -0.00037   0.00197   0.00154   0.54251
   D58        2.59001  -0.00019   0.00041  -0.00901  -0.00861   2.58140
   D59        0.55790  -0.00011  -0.00074   0.01465   0.01396   0.57186
   D60        2.32077  -0.00011  -0.00146   0.02624   0.02487   2.34564
   D61       -1.91336  -0.00004  -0.00069   0.01526   0.01471  -1.89865
   D62       -0.02731  -0.00016   0.00487  -0.02968  -0.02486  -0.05217
   D63       -2.08465  -0.00005   0.00654  -0.05139  -0.04480  -2.12945
   D64        0.01861   0.00007  -0.00326  -0.01840  -0.02168  -0.00307
   D65        2.46218   0.00017  -0.00650   0.04317   0.03644   2.49862
         Item               Value     Threshold  Converged?
 Maximum Force            0.003862     0.000015     NO 
 RMS     Force            0.000797     0.000010     NO 
 Maximum Displacement     0.419355     0.000060     NO 
 RMS     Displacement     0.086047     0.000040     NO 
 Predicted change in Energy=-1.927803D-03
 GradGradGradGradGradGradGradGradGradGradGradGradGradGradGradGradGradGrad

                          Input orientation:                          
 ---------------------------------------------------------------------
 Center     Atomic      Atomic             Coordinates (Angstroms)
 Number     Number       Type             X           Y           Z
 ---------------------------------------------------------------------
      1          6           0       -0.018091   -0.064161    1.654135
      2          8           0        0.081820   -1.066486    0.965771
      3          8           0        0.635083    1.037200    1.545023
      4          1           0        1.276568    1.041154    0.710257
      5          6           0       -1.031922   -0.028876    2.827528
      6          9           0       -2.201255   -0.535355    2.443020
      7          9           0       -1.230507    1.212970    3.266972
      8          9           0       -0.560625   -0.770795    3.840083
      9          8           0        2.105741    1.044678   -0.464267
     10          1           0        2.448235    0.123590   -0.566108
     11          1           0        1.586290    1.226387   -1.271863
     12          8           0        3.134952    0.225643   -3.880764
     13          1           0        2.356443    0.755548   -3.624534
     14          1           0        3.881992    0.574721   -3.387465
     15          8           0        0.739833    1.219685   -2.891428
     16          1           0        0.209112    1.937405   -3.244232
     17          1           0        0.217334    0.372952   -2.977278
     18          8           0       -0.347581   -1.152896   -3.141925
     19          1           0       -0.861224   -1.552293   -2.414960
     20          1           0        0.409423   -1.735696   -3.313641
     21          8           0        2.534700   -1.642906   -0.611090
     22          1           0        2.409019   -2.043592   -1.487142
     23          1           0        1.724629   -1.804934   -0.110071
     24          8           0        2.266937   -2.265152   -3.357218
     25          1           0        2.703540   -1.431111   -3.647254
     26          1           0        2.644799   -2.989494   -3.861027
     27          8           0       -1.705439   -2.158096   -0.921385
     28          1           0       -2.046464   -3.040466   -0.760025
     29          1           0       -1.237328   -1.883043   -0.118752
 ---------------------------------------------------------------------
                    Distance matrix (angstroms):
                    1          2          3          4          5
     1  C    0.000000
     2  O    1.220033   0.000000
     3  O    1.285122   2.251028   0.000000
     4  H    1.946476   2.436156   1.052783   0.000000
     5  C    1.551113   2.404827   2.358017   3.310125   0.000000
     6  F    2.368664   2.770703   3.365136   4.193221   1.331055
     7  F    2.387941   3.494803   2.544883   3.584932   1.332190
     8  F    2.360517   2.960040   3.156875   4.056383   1.340833
     9  O    3.198095   3.255499   2.490007   1.437723   4.672618
    10  H    3.323777   3.059878   2.929006   1.960571   4.863281
    11  H    3.577850   3.539449   2.979166   2.014705   5.023517
    12  O    6.376579   5.871977   6.028858   5.019574   7.901190
    13  H    5.845911   5.437336   5.455889   4.476395   7.329764
    14  H    6.405977   6.007124   5.923322   4.878229   7.945881
    15  O    4.783811   4.531837   4.441437   3.645832   6.115920
    16  H    5.296403   5.173364   4.891705   4.192936   6.501746
    17  H    4.657948   4.199760   4.589874   3.894404   5.951292
    18  O    4.929107   4.130983   5.265893   4.721337   6.112783
    19  H    4.413949   3.543259   4.962447   4.589456   5.462016
    20  H    5.258858   4.343793   5.598794   4.965339   6.534881
    21  O    3.760374   2.972435   3.929419   3.245463   5.210564
    22  H    4.435834   3.519570   4.672489   3.953058   5.874992
    23  H    3.029816   2.097990   3.464704   2.995649   4.402550
    24  O    5.931220   4.989967   6.131920   5.334496   7.357614
    25  H    6.113964   5.318494   6.109895   5.209247   7.605442
    26  H    6.787161   5.793514   7.034102   6.246184   8.186593
    27  O    3.723575   2.819090   4.665954   4.667957   4.363663
    28  H    4.335995   3.377064   5.397342   5.464787   4.792651
    29  H    2.817445   1.892910   3.847322   3.944345   3.487219
                    6          7          8          9         10
     6  F    0.000000
     7  F    2.162843   0.000000
     8  F    2.167691   2.170834   0.000000
     9  O    5.431302   5.008095   5.378928   0.000000
    10  H    5.577349   5.423320   5.409961   0.987966   0.000000
    11  H    5.590133   5.341868   5.893213   0.977271   1.567546
    12  O    8.309300   8.433397   8.617519   3.660948   3.386582
    13  H    7.697679   7.782564   8.158401   3.183352   3.124383
    14  H    8.498984   8.415851   8.589802   3.452682   3.196754
    15  O    6.339282   6.465924   7.139078   2.790599   3.086613
    16  H    6.653514   6.707689   7.623277   3.481719   3.933948
    17  H    6.004517   6.464715   6.956276   3.214423   3.294365
    18  O    5.916847   6.888458   6.995700   4.244758   4.010092
    19  H    5.140994   6.329883   6.310837   4.399129   4.144799
    20  H    6.433942   7.395166   7.283391   4.327459   3.893923
    21  O    5.743128   6.113278   5.491315   2.725558   1.769182
    22  H    6.243043   6.815640   6.230419   3.267363   2.355105
    23  H    4.852079   5.407864   4.679267   2.896720   2.109687
    24  O    7.523277   8.258895   7.875871   4.398877   3.678213
    25  H    7.870886   8.382984   8.194572   4.076555   3.460598
    26  H    8.321541   9.137126   8.631596   5.301236   4.537226
    27  O    3.768069   5.397406   5.089871   4.999180   4.752401
    28  H    4.069280   5.913900   5.340423   5.832381   5.500107
    29  H    3.050918   4.587862   4.167421   4.457245   4.220198
                   11         12         13         14         15
    11  H    0.000000
    12  O    3.194715   0.000000
    13  H    2.519898   0.975976   0.000000
    14  H    3.189152   0.960868   1.554413   0.000000
    15  O    1.827437   2.775519   1.834747   3.245797   0.000000
    16  H    2.508467   3.449035   2.480413   3.920137   0.959821
    17  H    2.347516   3.057856   2.267401   3.693059   0.998665
    18  O    3.591375   3.817629   3.344670   4.575395   2.621900
    19  H    3.875314   4.612923   4.140360   5.288483   3.236397
    20  H    3.785210   3.405435   3.177081   4.171597   3.003617
    21  O    3.093371   3.813469   3.855541   3.800174   4.076263
    22  H    3.378756   3.377252   3.522271   3.554777   3.925199
    23  H    3.249277   4.508921   4.393939   4.588930   4.225410
    24  O    4.123448   2.689165   3.033825   3.267138   3.833158
    25  H    3.735375   1.727853   2.214152   2.340855   3.384397
    26  H    5.059433   3.252345   3.763564   3.802438   4.720827
    27  O    4.734241   6.153821   5.682888   6.690981   4.611922
    28  H    5.627159   6.874122   6.480796   7.424258   5.518625
    29  H    4.355575   6.141345   5.671671   6.552291   4.606931
                   16         17         18         19         20
    16  H    0.000000
    17  H    1.587087   0.000000
    18  O    3.141709   1.635375   0.000000
    19  H    3.743168   2.277292   0.975615   0.000000
    20  H    3.679214   2.143930   0.970669   1.567101   0.000000
    21  O    5.016016   3.877204   3.866883   3.846356   3.439360
    22  H    4.875992   3.586597   3.336240   3.434634   2.725672
    23  H    5.111248   3.903332   3.729792   3.473179   3.463729
    24  O    4.680694   3.362264   2.849416   3.343861   1.931989
    25  H    4.210879   3.144000   3.105174   3.773695   2.338171
    26  H    5.530582   4.240241   3.583928   4.055718   2.620791
    27  O    5.082740   3.785493   2.790161   1.819467   3.220861
    28  H    6.003175   4.657512   3.481748   2.521560   3.775547
    29  H    5.143602   3.921317   3.234863   2.350196   3.597334
                   21         22         23         24         25
    21  O    0.000000
    22  H    0.971500   0.000000
    23  H    0.966171   1.556172   0.000000
    24  O    2.828446   1.888508   3.324133   0.000000
    25  H    3.048223   2.264501   3.689129   0.985072   0.000000
    26  H    3.519590   2.566253   4.039748   0.959831   1.574073
    27  O    4.282579   4.154751   3.542361   4.660956   5.234307
    28  H    4.791911   4.623179   4.021209   5.094306   5.786938
    29  H    3.811594   3.897962   2.962999   4.786809   5.308956
                   26         27         28         29
    26  H    0.000000
    27  O    5.315758   0.000000
    28  H    5.623767   0.959642   0.000000
    29  H    5.504521   0.969021   1.550987   0.000000
 Stoichiometry    C2H15F3O9
 Framework group  C1[X(C2H15F3O9)]
 Deg. of freedom    81
 Full point group                 C1      NOp   1
 Largest Abelian subgroup         C1      NOp   1
 Largest concise Abelian subgroup C1      NOp   1
                         Standard orientation:                         
 ---------------------------------------------------------------------
 Center     Atomic      Atomic             Coordinates (Angstroms)
 Number     Number       Type             X           Y           Z
 ---------------------------------------------------------------------
      1          6           0        1.830102   -0.411191    0.192827
      2          8           0        1.081961    0.422927    0.675542
      3          8           0        1.542635   -1.605230   -0.185554
      4          1           0        0.514508   -1.815351   -0.100965
      5          6           0        3.328429   -0.073828   -0.024323
      6          9           0        3.456051    1.137342   -0.561432
      7          9           0        3.919238   -0.958690   -0.826005
      8          9           0        3.958300   -0.081513    1.159330
      9          8           0       -0.899861   -2.062526   -0.026725
     10          1           0       -1.224137   -1.585747    0.775524
     11          1           0       -1.375454   -1.665729   -0.782650
     12          8           0       -4.477704   -1.292209   -0.117266
     13          1           0       -3.858028   -1.242472   -0.869634
     14          1           0       -4.335839   -2.144893    0.302345
     15          8           0       -2.448506   -0.724544   -1.923814
     16          1           0       -2.465234   -0.821906   -2.878538
     17          1           0       -2.370077    0.247803   -1.709986
     18          8           0       -2.403868    1.761357   -1.091551
     19          1           0       -1.563700    2.204067   -0.868058
     20          1           0       -2.943311    1.743342   -0.284783
     21          8           0       -1.460058   -0.342905    2.012331
     22          1           0       -2.222535    0.242917    1.873572
     23          1           0       -0.669616    0.171607    1.802652
     24          8           0       -3.849329    0.950851    1.226399
     25          1           0       -4.226596    0.134296    0.824809
     26          1           0       -4.530569    1.359545    1.765060
     27          8           0        0.088449    2.822024   -0.421970
     28          1           0        0.304327    3.643966    0.023811
     29          1           0        0.623021    2.126459   -0.010358
 ---------------------------------------------------------------------
 Rotational constants (GHZ):           0.7475389           0.2312583           0.2136097
 Standard basis: 6-31++G(d,p) (6D, 7F)
 There are   356 symmetry adapted cartesian basis functions of A   symmetry.
 There are   356 symmetry adapted basis functions of A   symmetry.
   356 basis functions,   568 primitive gaussians,   356 cartesian basis functions
    63 alpha electrons       63 beta electrons
       nuclear repulsion energy      1124.6562688695 Hartrees.
 NAtoms=   29 NActive=   29 NUniq=   29 SFac= 1.00D+00 NAtFMM=   60 NAOKFM=F Big=F
 Integral buffers will be    131072 words long.
 Raffenetti 2 integral format.
 Two-electron integral symmetry is turned on.
 Nuclear repulsion after empirical dispersion term =     1124.6403607291 Hartrees.
 One-electron integrals computed using PRISM.
 NBasis=   356 RedAO= T EigKep=  3.14D-05  NBF=   356
 NBsUse=   356 1.00D-06 EigRej= -1.00D+00 NBFU=   356
 Initial guess from the checkpoint file:  "/local_scratch/slurm.6305388/Gau-3051159.chk"
 B after Tr=     0.000000    0.000000   -0.000000
         Rot=    0.999990   -0.004274    0.000059   -0.001360 Ang=  -0.51 deg.
 ExpMin= 3.60D-02 ExpMax= 7.00D+03 ExpMxC= 1.05D+03 IAcc=3 IRadAn=         5 AccDes= 0.00D+00
 Harris functional with IExCor= 4639 and IRadAn=       5 diagonalized for initial guess.
 HarFok:  IExCor= 4639 AccDes= 0.00D+00 IRadAn=         5 IDoV= 1 UseB2=F ITyADJ=14
 ICtDFT=  3500011 ScaDFX=  1.000000  1.000000  1.000000  1.000000
 FoFCou: FMM=F IPFlag=           0 FMFlag=      100000 FMFlg1=           0
         NFxFlg=           0 DoJE=T BraDBF=F KetDBF=T FulRan=T
         wScrn=  0.000000 ICntrl=       500 IOpCl=  0 I1Cent=   200000004 NGrid=           0
         NMat0=    1 NMatS0=      1 NMatT0=    0 NMatD0=    1 NMtDS0=    0 NMtDT0=    0
 Petite list used in FoFCou.
 Requested convergence on RMS density matrix=1.00D-10 within 128 cycles.
 Requested convergence on MAX density matrix=1.00D-08.
 Requested convergence on             energy=1.00D-08.
 No special actions if energy rises.
 SCF Done:  E(RwB97XD) =  -1061.67668035     A.U. after   16 cycles
            NFock= 16  Conv=0.97D-10     -V/T= 2.0083
 Calling FoFJK, ICntrl=      2127 FMM=F ISym2X=0 I1Cent= 0 IOpClX= 0 NMat=1 NMatS=1 NMatT=0.
 ***** Axes restored to original set *****
 -------------------------------------------------------------------
 Center     Atomic                   Forces (Hartrees/Bohr)
 Number     Number              X              Y              Z
 -------------------------------------------------------------------
      1        6          -0.001429978    0.005329065    0.000597985
      2        8          -0.000864077   -0.004637232   -0.000728473
      3        8           0.002813733    0.000707614   -0.001135901
      4        1          -0.000192051   -0.000247952   -0.000490313
      5        6           0.006835756    0.002695924   -0.001289348
      6        9          -0.005217675   -0.002925837   -0.001424638
      7        9          -0.002170095   -0.000501411    0.002336321
      8        9          -0.000386324   -0.000902431    0.001819326
      9        8           0.002526855   -0.002024707    0.000317496
     10        1          -0.002180796    0.000993664   -0.001265862
     11        1          -0.000594517   -0.000428167   -0.000545263
     12        8           0.001587342   -0.000320443   -0.000545720
     13        1          -0.001749991   -0.000054365    0.000428981
     14        1          -0.000377823    0.000023990    0.000252685
     15        8           0.001754476    0.000043476    0.000885050
     16        1          -0.000487390   -0.000332943   -0.000118390
     17        1           0.000179823   -0.000289330    0.000018122
     18        8          -0.000336749    0.000276168   -0.000683415
     19        1          -0.000304519    0.000043494    0.000719894
     20        1           0.001050938   -0.000181135    0.000629577
     21        8          -0.000152931    0.001203477    0.001328571
     22        1           0.000810057    0.000256649   -0.001834207
     23        1          -0.000940443    0.000402461    0.000366534
     24        8          -0.001059201   -0.000601169    0.001080241
     25        1          -0.000302465    0.000717638   -0.000107224
     26        1           0.000004057    0.000379250   -0.000191333
     27        8           0.000213599   -0.000041451   -0.001307671
     28        1          -0.000249220    0.000255764   -0.000043070
     29        1           0.001219611    0.000159939    0.000930045
 -------------------------------------------------------------------
 Cartesian Forces:  Max     0.006835756 RMS     0.001591280

 GradGradGradGradGradGradGradGradGradGradGradGradGradGradGradGradGradGrad
 Berny optimization.
 Using GEDIIS/GDIIS optimizer.
 FormGI is forming the generalized inverse of G from B-inverse, IUseBI=4.
 Internal  Forces:  Max     0.006363352 RMS     0.001136479
 Search for a local minimum.
 Step number   6 out of a maximum of  174
 All quantities printed in internal units (Hartrees-Bohrs-Radians)
 Mixed Optimization -- RFO/linear search
 Update second derivatives using D2CorX and points    6    5
 ITU=  0  1  1  0  1  0
 Use linear search instead of GDIIS.
     Eigenvalues ---    0.00034   0.00052   0.00068   0.00083   0.00108
     Eigenvalues ---    0.00123   0.00154   0.00218   0.00268   0.00288
     Eigenvalues ---    0.00435   0.00485   0.00558   0.00604   0.00676
     Eigenvalues ---    0.00752   0.00839   0.00875   0.01012   0.01055
     Eigenvalues ---    0.01126   0.01145   0.01342   0.01423   0.01590
     Eigenvalues ---    0.01660   0.01766   0.01845   0.01944   0.02005
     Eigenvalues ---    0.02202   0.02246   0.02297   0.02451   0.02502
     Eigenvalues ---    0.02611   0.02728   0.02834   0.02836   0.02979
     Eigenvalues ---    0.03053   0.03356   0.03509   0.04253   0.04704
     Eigenvalues ---    0.04894   0.04963   0.05360   0.05485   0.05874
     Eigenvalues ---    0.06188   0.06576   0.06974   0.11890   0.14686
     Eigenvalues ---    0.19212   0.22516   0.23048   0.24096   0.24689
     Eigenvalues ---    0.27165   0.33991   0.34538   0.39017   0.40974
     Eigenvalues ---    0.42701   0.42893   0.44506   0.45583   0.47051
     Eigenvalues ---    0.50090   0.50924   0.52191   0.55080   0.57996
     Eigenvalues ---    0.58441   0.58977   0.59408   0.60061   0.67935
     Eigenvalues ---    0.84029
 RFO step:  Lambda=-5.45298588D-04 EMin= 3.38114076D-04
 Quartic linear search produced a step of -0.70934.
 Iteration  1 RMS(Cart)=  0.05287087 RMS(Int)=  0.00237019
 Iteration  2 RMS(Cart)=  0.00245135 RMS(Int)=  0.00036053
 Iteration  3 RMS(Cart)=  0.00000561 RMS(Int)=  0.00036050
 Iteration  4 RMS(Cart)=  0.00000000 RMS(Int)=  0.00036050
 Variable       Old X    -DE/DX   Delta X   Delta X   Delta X     New X
                                 (Linear)    (Quad)   (Total)
    R1        2.30553   0.00326   0.00620   0.00068   0.00722   2.31275
    R2        2.42853   0.00193  -0.00258  -0.00003  -0.00240   2.42613
    R3        2.93118   0.00167   0.00121  -0.00219  -0.00098   2.93020
    R4        3.96463  -0.00084  -0.13819   0.01156  -0.12643   3.83820
    R5        3.57708  -0.00077  -0.04239  -0.00388  -0.04628   3.53080
    R6        1.98947   0.00074  -0.00284   0.01539   0.01238   2.00185
    R7        2.71690   0.00046  -0.00439  -0.00927  -0.01383   2.70307
    R8        2.51533   0.00611   0.01392   0.00323   0.01715   2.53248
    R9        2.51747   0.00063   0.00132  -0.00216  -0.00083   2.51664
   R10        2.53381   0.00174   0.00344  -0.00214   0.00130   2.53511
   R11        1.86699  -0.00247  -0.00476   0.00558   0.00095   1.86793
   R12        1.84677  -0.00015  -0.00004   0.00057   0.00076   1.84753
   R13        3.34327  -0.00102  -0.04644  -0.02694  -0.07329   3.26998
   R14        3.45336  -0.00086  -0.03908  -0.00332  -0.04225   3.41110
   R15        1.84433   0.00055   0.00601  -0.00054   0.00541   1.84974
   R16        1.81578  -0.00016   0.00109  -0.00044   0.00065   1.81643
   R17        3.26517  -0.00058  -0.01985  -0.00367  -0.02351   3.24166
   R18        3.46717  -0.00092  -0.04279  -0.00637  -0.04925   3.41792
   R19        1.81380   0.00006   0.00196  -0.00098   0.00098   1.81478
   R20        1.88720  -0.00019   0.00396   0.00202   0.00582   1.89303
   R21        3.09041  -0.00037  -0.02689  -0.00544  -0.03252   3.05789
   R22        1.84365  -0.00013   0.00366   0.00046   0.00381   1.84746
   R23        1.83430   0.00011   0.00481  -0.00087   0.00377   1.83806
   R24        3.43830  -0.00082  -0.03781  -0.01216  -0.05026   3.38803
   R25        3.65093  -0.00085  -0.05553  -0.01076  -0.06649   3.58444
   R26        1.83587   0.00071   0.00388  -0.00045   0.00358   1.83945
   R27        1.82580   0.00031   0.00239   0.00026   0.00287   1.82867
   R28        3.56876  -0.00091  -0.05929  -0.00176  -0.06086   3.50790
   R29        1.86152   0.00005   0.00329   0.00048   0.00380   1.86531
   R30        1.81382  -0.00018   0.00129  -0.00077   0.00052   1.81434
   R31        1.81346  -0.00015   0.00127  -0.00122   0.00005   1.81351
   R32        1.83118   0.00076   0.00498  -0.00108   0.00378   1.83497
    A1        2.23262  -0.00108  -0.00037   0.00174   0.00189   2.23450
    A2        2.09328  -0.00528  -0.01410  -0.01186  -0.02621   2.06707
    A3        1.95728   0.00636   0.01445   0.01011   0.02431   1.98159
    A4        2.26871  -0.00025  -0.00829   0.00119  -0.00788   2.26083
    A5        2.24029   0.00010  -0.01279  -0.00534  -0.01907   2.22122
    A6        1.67102   0.00003   0.02269  -0.02537  -0.00309   1.66793
    A7        1.96085  -0.00035  -0.00251   0.00799   0.00558   1.96643
    A8        1.92518  -0.00122  -0.01143  -0.00304  -0.01446   1.91072
    A9        1.94784   0.00575   0.00891   0.01218   0.02107   1.96891
   A10        1.90598   0.00083   0.00209   0.00098   0.00302   1.90900
   A11        1.89551  -0.00183   0.00046  -0.00347  -0.00298   1.89254
   A12        1.89272  -0.00126  -0.00051  -0.00470  -0.00523   1.88749
   A13        1.89557  -0.00249   0.00034  -0.00241  -0.00216   1.89341
   A14        1.85653   0.00013  -0.01726  -0.00012  -0.01775   1.83878
   A15        1.94873  -0.00020  -0.01896   0.00789  -0.01126   1.93747
   A16        1.84671  -0.00026  -0.00634  -0.00246  -0.00778   1.83894
   A17        2.82549   0.00063   0.00655   0.01253   0.01895   2.84444
   A18        1.86307   0.00017  -0.00263   0.00034  -0.00249   1.86058
   A19        1.86081  -0.00089  -0.02454  -0.00760  -0.03212   1.82869
   A20        2.06358   0.00021  -0.01503  -0.00049  -0.01607   2.04751
   A21        1.51769   0.00022   0.02288  -0.01466   0.00777   1.52546
   A22        2.18846   0.00007  -0.01144   0.01514   0.00406   2.19253
   A23        1.89825   0.00005   0.02205  -0.01270   0.00916   1.90741
   A24        2.12879  -0.00017  -0.01361   0.01073  -0.00275   2.12605
   A25        1.78458   0.00006  -0.01357  -0.00064  -0.01358   1.77100
   A26        1.88926  -0.00017  -0.00330  -0.00214  -0.00565   1.88361
   A27        2.08152  -0.00006  -0.02006  -0.00551  -0.02574   2.05578
   A28        1.88453  -0.00019  -0.02110   0.00480  -0.01607   1.86846
   A29        1.87194   0.00005  -0.00531   0.00195  -0.00304   1.86890
   A30        2.73468   0.00001   0.01194   0.00032   0.01257   2.74725
   A31        2.01354  -0.00004  -0.00928   0.00401  -0.00538   2.00816
   A32        1.68433   0.00004  -0.01347   0.01488   0.00098   1.68531
   A33        1.86500   0.00030   0.00484  -0.00222   0.00392   1.86893
   A34        2.61280   0.00044   0.03915  -0.01064   0.02794   2.64074
   A35        1.58865  -0.00001   0.03090  -0.00787   0.02304   1.61169
   A36        1.77291  -0.00004  -0.01041   0.00331  -0.00656   1.76636
   A37        2.21074   0.00008  -0.01313   0.00084  -0.01264   2.19810
   A38        1.73035  -0.00029   0.00595  -0.02066  -0.01478   1.71558
   A39        2.18792   0.00032  -0.00984   0.01919   0.00928   2.19720
   A40        1.88591  -0.00017  -0.00070  -0.00144  -0.00211   1.88380
   A41        2.22567   0.00003  -0.01595   0.01751   0.00190   2.22757
   A42        1.94044   0.00006  -0.01406   0.02423   0.01041   1.95085
   A43        1.86856   0.00009  -0.00474  -0.00361  -0.00678   1.86178
   A44        2.77529  -0.00008   0.01875   0.00328   0.02161   2.79690
   A45        3.10638   0.00073   0.00566   0.00636   0.01163   3.11802
   A46        3.08087   0.00029  -0.00624   0.00249  -0.00355   3.07732
   A47        2.83993   0.00059   0.01908   0.00781   0.02708   2.86702
   A48        3.15722   0.00011   0.01697  -0.01013   0.00656   3.16378
   A49        3.01729   0.00036   0.00330   0.00270   0.00557   3.02285
   A50        2.86149   0.00041   0.02117  -0.01993   0.00152   2.86301
   A51        2.89423   0.00010   0.00114   0.00478   0.00589   2.90012
   A52        3.11913  -0.00019   0.00602   0.00474   0.01105   3.13019
   A53        3.36067  -0.00012  -0.00824   0.02355   0.01514   3.37580
   A54        2.99590  -0.00009  -0.00722  -0.00951  -0.01738   2.97852
   A55        3.33897   0.00006  -0.01024  -0.00487  -0.01502   3.32396
   A56        3.14912   0.00023   0.02653  -0.00395   0.02255   3.17167
   A57        2.99220   0.00066   0.02421   0.00614   0.02954   3.02174
   A58        3.01976   0.00050   0.00117   0.01314   0.01503   3.03479
    D1        0.48470  -0.00039  -0.00794  -0.01560  -0.02336   0.46134
    D2       -2.06582  -0.00009  -0.01884   0.07095   0.05201  -2.01382
    D3       -2.65548   0.00029  -0.01417  -0.00367  -0.01779  -2.67327
    D4        1.07718   0.00059  -0.02508   0.08288   0.05757   1.13475
    D5        0.06948   0.00017   0.00766  -0.00881  -0.00126   0.06823
    D6       -3.07343  -0.00047   0.01358  -0.01999  -0.00663  -3.08006
    D7       -0.78166   0.00073  -0.13232  -0.00042  -0.13276  -0.91442
    D8       -2.89044   0.00004  -0.13097  -0.00208  -0.13299  -3.02343
    D9        1.29678  -0.00104  -0.13852  -0.00741  -0.14595   1.15083
   D10        2.36113   0.00131  -0.13767   0.00974  -0.12796   2.23317
   D11        0.25236   0.00062  -0.13631   0.00808  -0.12820   0.12416
   D12       -1.84361  -0.00046  -0.14387   0.00275  -0.14115  -1.98477
   D13       -0.54075   0.00007  -0.01282   0.09456   0.08194  -0.45881
   D14        2.14618  -0.00011  -0.01090   0.03070   0.01958   2.16576
   D15        1.86541  -0.00010  -0.02111  -0.08637  -0.10672   1.75869
   D16       -0.83267   0.00021  -0.02442  -0.02679  -0.05069  -0.88336
   D17       -0.62851   0.00008   0.00925   0.03371   0.04260  -0.58591
   D18        1.37160  -0.00009  -0.01529   0.03563   0.02017   1.39177
   D19        0.73438  -0.00015  -0.00078  -0.07300  -0.07447   0.65991
   D20       -1.34037   0.00015   0.03164  -0.08080  -0.04965  -1.39002
   D21       -2.91759  -0.00039   0.02219   0.00193   0.02442  -2.89317
   D22        1.14162  -0.00035   0.02391  -0.00329   0.02092   1.16254
   D23       -1.15257  -0.00028   0.01466  -0.00395   0.01065  -1.14191
   D24       -0.95563  -0.00035  -0.00767   0.00062  -0.00695  -0.96259
   D25        3.10358  -0.00030  -0.00595  -0.00460  -0.01045   3.09312
   D26        0.80940  -0.00024  -0.01520  -0.00526  -0.02072   0.78868
   D27        1.66147   0.00048  -0.01843   0.08993   0.07149   1.73296
   D28       -0.29595   0.00013  -0.01384   0.08290   0.06814  -0.22781
   D29       -0.56312   0.00008   0.01271   0.03421   0.04667  -0.51645
   D30        1.74433   0.00017   0.00749   0.04345   0.05085   1.79518
   D31       -2.45459   0.00003  -0.01167   0.04898   0.03719  -2.41740
   D32        1.57681   0.00001  -0.01531   0.02741   0.01190   1.58871
   D33       -2.39892   0.00010  -0.02053   0.03665   0.01608  -2.38284
   D34       -0.31466  -0.00005  -0.03969   0.04217   0.00242  -0.31224
   D35        0.30655   0.00003   0.04500  -0.05399  -0.00887   0.29769
   D36       -1.28581   0.00005   0.01398  -0.04541  -0.03133  -1.31715
   D37        2.66705   0.00016   0.02168  -0.04831  -0.02646   2.64059
   D38        2.34077  -0.00029   0.01721  -0.05950  -0.04228   2.29848
   D39        0.74840  -0.00027  -0.01381  -0.05091  -0.06474   0.68365
   D40       -1.58193  -0.00016  -0.00611  -0.05382  -0.05987  -1.64180
   D41        0.82060  -0.00011   0.00192  -0.00667  -0.00479   0.81581
   D42       -1.27870   0.00003   0.03312  -0.00956   0.02367  -1.25504
   D43        2.36466   0.00013   0.02552  -0.02238   0.00305   2.36771
   D44        0.26536   0.00027   0.05671  -0.02527   0.03150   0.29686
   D45       -1.66784  -0.00014  -0.00378  -0.00900  -0.01266  -1.68051
   D46        2.51604   0.00001   0.02742  -0.01190   0.01579   2.53183
   D47       -3.03169   0.00001   0.07616  -0.10359  -0.02659  -3.05828
   D48       -0.70756   0.00025   0.02096  -0.04843  -0.02715  -0.73471
   D49       -0.92900  -0.00020   0.02602  -0.09771  -0.07112  -1.00012
   D50        1.39513   0.00005  -0.02918  -0.04254  -0.07168   1.32345
   D51        0.31812  -0.00030  -0.02519  -0.02344  -0.04870   0.26942
   D52       -1.94572  -0.00013   0.01597  -0.02113  -0.00468  -1.95040
   D53        1.03114  -0.00034  -0.02273   0.03940   0.01694   1.04808
   D54       -0.70630  -0.00004  -0.03443   0.06201   0.02764  -0.67866
   D55       -2.85581   0.00019  -0.01401   0.06009   0.04618  -2.80963
   D56       -1.23128   0.00013   0.00664   0.00461   0.01151  -1.21977
   D57        0.54251   0.00008  -0.00109   0.00660   0.00551   0.54801
   D58        2.58140  -0.00011   0.00611  -0.00599   0.00001   2.58141
   D59        0.57186   0.00031  -0.00990   0.01682   0.00732   0.57918
   D60        2.34564   0.00026  -0.01764   0.01882   0.00131   2.34696
   D61       -1.89865   0.00007  -0.01044   0.00623  -0.00418  -1.90283
   D62       -0.05217  -0.00012   0.01764  -0.07932  -0.06204  -0.11420
   D63       -2.12945  -0.00019   0.03178  -0.08912  -0.05777  -2.18721
   D64       -0.00307   0.00013   0.01538   0.07155   0.08758   0.08452
   D65        2.49862   0.00033  -0.02585   0.11887   0.09401   2.59263
         Item               Value     Threshold  Converged?
 Maximum Force            0.006363     0.000015     NO 
 RMS     Force            0.001136     0.000010     NO 
 Maximum Displacement     0.302434     0.000060     NO 
 RMS     Displacement     0.053636     0.000040     NO 
 Predicted change in Energy=-3.651967D-04
 GradGradGradGradGradGradGradGradGradGradGradGradGradGradGradGradGradGrad

                          Input orientation:                          
 ---------------------------------------------------------------------
 Center     Atomic      Atomic             Coordinates (Angstroms)
 Number     Number       Type             X           Y           Z
 ---------------------------------------------------------------------
      1          6           0       -0.002552   -0.059532    1.641562
      2          8           0        0.112681   -1.075054    0.968318
      3          8           0        0.623416    1.053365    1.507754
      4          1           0        1.263243    1.062947    0.663529
      5          6           0       -1.009630   -0.065662    2.820588
      6          9           0       -2.209048   -0.471443    2.381623
      7          9           0       -1.150961    1.132213    3.385099
      8          9           0       -0.592973   -0.930836    3.757368
      9          8           0        2.097993    1.070313   -0.498017
     10          1           0        2.424803    0.142114   -0.591351
     11          1           0        1.573964    1.242810   -1.305160
     12          8           0        3.132529    0.201663   -3.859336
     13          1           0        2.336471    0.720597   -3.624554
     14          1           0        3.853317    0.547992   -3.325998
     15          8           0        0.745856    1.198620   -2.908466
     16          1           0        0.213926    1.905076   -3.282929
     17          1           0        0.226632    0.345759   -2.989293
     18          8           0       -0.345891   -1.158763   -3.153870
     19          1           0       -0.863226   -1.533073   -2.413585
     20          1           0        0.420263   -1.742162   -3.290715
     21          8           0        2.520166   -1.585644   -0.597935
     22          1           0        2.408447   -2.001400   -1.470955
     23          1           0        1.704575   -1.743288   -0.101568
     24          8           0        2.243562   -2.264975   -3.301034
     25          1           0        2.679880   -1.433223   -3.604588
     26          1           0        2.617826   -2.994471   -3.800600
     27          8           0       -1.674261   -2.112843   -0.923461
     28          1           0       -2.042012   -2.983560   -0.757408
     29          1           0       -1.182981   -1.860960   -0.124658
 ---------------------------------------------------------------------
                    Distance matrix (angstroms):
                    1          2          3          4          5
     1  C    0.000000
     2  O    1.223854   0.000000
     3  O    1.283853   2.254330   0.000000
     4  H    1.954161   2.446986   1.059334   0.000000
     5  C    1.550595   2.389426   2.375414   3.330558   0.000000
     6  F    2.363470   2.784278   3.333397   4.166895   1.340132
     7  F    2.403960   3.508511   2.584387   3.638699   1.331748
     8  F    2.363134   2.880546   3.236883   4.122202   1.341523
     9  O    3.204159   3.270199   2.489535   1.430402   4.686245
    10  H    3.304333   3.043021   2.912322   1.942133   4.845599
    11  H    3.586735   3.560414   2.975218   2.001159   5.040720
    12  O    6.336942   5.835729   5.985542   4.969140   7.864498
    13  H    5.814775   5.409628   5.420874   4.433585   7.304413
    14  H    6.317711   5.921807   5.835480   4.784348   7.861638
    15  O    4.779729   4.538717   4.420304   3.611820   6.123903
    16  H    5.306332   5.192738   4.883006   4.169506   6.529458
    17  H    4.654203   4.206469   4.569637   3.864199   5.954186
    18  O    4.931770   4.148462   5.250125   4.700835   6.109793
    19  H    4.399579   3.549569   4.927135   4.553001   5.437949
    20  H    5.228515   4.321922   5.557117   4.920905   6.496404
    21  O    3.702495   2.917163   3.872462   3.191580   5.143550
    22  H    4.389934   3.475444   4.625001   3.906115   5.817875
    23  H    2.964425   2.031088   3.402953   2.941956   4.326699
    24  O    5.859886   4.917716   6.063060   5.268193   7.272860
    25  H    6.050170   5.256450   6.045512   5.143399   7.534294
    26  H    6.715458   5.718609   6.967157   6.182717   8.097931
    27  O    3.686467   2.801606   4.605974   4.607941   4.318633
    28  H    4.297021   3.356073   5.341556   5.414610   4.730961
    29  H    2.785335   1.868418   3.797516   3.892877   3.453639
                    6          7          8          9         10
     6  F    0.000000
     7  F    2.167539   0.000000
     8  F    2.171500   2.169356   0.000000
     9  O    5.405547   5.063411   5.417951   0.000000
    10  H    5.539640   5.438617   5.400885   0.988468   0.000000
    11  H    5.553577   5.425494   5.920266   0.977671   1.563644
    12  O    8.242275   8.467353   8.554303   3.622608   3.344271
    13  H    7.626065   7.840080   8.111821   3.155060   3.089136
    14  H    8.388592   8.391838   8.492968   3.369193   3.111862
    15  O    6.285349   6.573529   7.124632   2.766767   3.050261
    16  H    6.603469   6.850025   7.632776   3.464430   3.903922
    17  H    5.953747   6.568802   6.915120   3.198973   3.259380
    18  O    5.880940   6.975302   6.919408   4.242040   3.991933
    19  H    5.092378   6.388370   6.206156   4.383587   4.115571
    20  H    6.379923   7.436214   7.166615   4.303946   3.854250
    21  O    5.699534   6.060404   5.393429   2.691156   1.730401
    22  H    6.205190   6.787502   6.122907   3.237037   2.317029
    23  H    4.806274   5.345974   4.564010   2.868501   2.076862
    24  O    7.438756   8.232136   7.723140   4.359156   3.628954
    25  H    7.788541   8.373323   8.072320   4.032006   3.409743
    26  H    8.239191   9.103162   8.467036   5.263055   4.491626
    27  O    3.728776   5.419218   4.947371   4.954128   4.690145
    28  H    4.023947   5.907108   5.166874   5.800070   5.454343
    29  H    3.043849   4.612864   4.035265   4.415489   4.152857
                   11         12         13         14         15
    11  H    0.000000
    12  O    3.168111   0.000000
    13  H    2.496740   0.978838   0.000000
    14  H    3.124421   0.961213   1.555555   0.000000
    15  O    1.805078   2.755774   1.808686   3.202182   0.000000
    16  H    2.489954   3.428135   2.454566   3.884418   0.960340
    17  H    2.335875   3.036771   2.235057   3.647892   1.001748
    18  O    3.587635   3.801032   3.308867   4.536076   2.609480
    19  H    3.856686   4.589724   4.096771   5.235371   3.208769
    20  H    3.766101   3.384993   3.138229   4.126974   2.983341
    21  O    3.065228   3.769110   3.809582   3.711068   4.029746
    22  H    3.353916   3.328986   3.471662   3.468175   3.882110
    23  H    3.222185   4.465726   4.345279   4.501557   4.177636
    24  O    4.091019   2.680721   3.004487   3.241099   3.793907
    25  H    3.697509   1.715412   2.181117   2.319436   3.339406
    26  H    5.027069   3.237845   3.729864   3.781631   4.677840
    27  O    4.685838   6.089461   5.604485   6.588350   4.556643
    28  H    5.589054   6.822279   6.411897   7.336514   5.467164
    29  H    4.315985   6.068432   5.594662   6.435521   4.564102
                   16         17         18         19         20
    16  H    0.000000
    17  H    1.586775   0.000000
    18  O    3.117236   1.618164   0.000000
    19  H    3.706330   2.247051   0.977633   0.000000
    20  H    3.653078   2.118434   0.972662   1.568572   0.000000
    21  O    4.971224   3.835259   3.863847   3.840141   3.418356
    22  H    4.833191   3.546100   3.335958   3.436819   2.707695
    23  H    5.064944   3.858418   3.723255   3.461678   3.438041
    24  O    4.637789   3.313778   2.819686   3.312911   1.896803
    25  H    4.162768   3.092215   3.071443   3.739259   2.302136
    26  H    5.481996   4.187262   3.545659   4.022091   2.580222
    27  O    5.027526   3.731726   2.765784   1.792869   3.182503
    28  H    5.946955   4.605695   3.456840   2.497273   3.744531
    29  H    5.109702   3.881076   3.220237   2.334296   3.550834
                   21         22         23         24         25
    21  O    0.000000
    22  H    0.973394   0.000000
    23  H    0.967689   1.561179   0.000000
    24  O    2.800846   1.856300   3.286221   0.000000
    25  H    3.014747   2.224611   3.649454   0.987082   0.000000
    26  H    3.500199   2.541117   4.010278   0.960106   1.574728
    27  O    4.239944   4.120761   3.496943   4.585339   5.158378
    28  H    4.774209   4.613066   4.000665   5.035131   5.727674
    29  H    3.743406   3.838045   2.890045   4.689754   5.216758
                   26         27         28         29
    26  H    0.000000
    27  O    5.241870   0.000000
    28  H    5.565539   0.959667   0.000000
    29  H    5.407728   0.971024   1.548721   0.000000
 Stoichiometry    C2H15F3O9
 Framework group  C1[X(C2H15F3O9)]
 Deg. of freedom    81
 Full point group                 C1      NOp   1
 Largest Abelian subgroup         C1      NOp   1
 Largest concise Abelian subgroup C1      NOp   1
                         Standard orientation:                         
 ---------------------------------------------------------------------
 Center     Atomic      Atomic             Coordinates (Angstroms)
 Number     Number       Type             X           Y           Z
 ---------------------------------------------------------------------
      1          6           0        1.817292   -0.432714    0.173585
      2          8           0        1.081418    0.398360    0.688972
      3          8           0        1.513415   -1.608901   -0.241773
      4          1           0        0.477799   -1.816043   -0.159439
      5          6           0        3.314103   -0.075948   -0.017785
      6          9           0        3.415562    1.096549   -0.658807
      7          9           0        3.979102   -0.995710   -0.714468
      8          9           0        3.898117    0.052536    1.183091
      9          8           0       -0.927519   -2.067612   -0.070864
     10          1           0       -1.230558   -1.579707    0.733614
     11          1           0       -1.405008   -1.656425   -0.818373
     12          8           0       -4.459898   -1.264150   -0.076283
     13          1           0       -3.857515   -1.189247   -0.844169
     14          1           0       -4.271395   -2.110191    0.339181
     15          8           0       -2.478675   -0.695072   -1.905271
     16          1           0       -2.522021   -0.774188   -2.861364
     17          1           0       -2.392446    0.277198   -1.679987
     18          8           0       -2.410976    1.777741   -1.074611
     19          1           0       -1.551997    2.197119   -0.869563
     20          1           0       -2.917881    1.744479   -0.245147
     21          8           0       -1.419626   -0.384326    1.970385
     22          1           0       -2.185387    0.206248    1.859351
     23          1           0       -0.629994    0.129463    1.749200
     24          8           0       -3.771388    0.958275    1.255277
     25          1           0       -4.166712    0.150017    0.849360
     26          1           0       -4.442401    1.372435    1.803015
     27          8           0        0.089997    2.767547   -0.430419
     28          1           0        0.329004    3.594343   -0.005865
     29          1           0        0.609120    2.071195    0.003738
 ---------------------------------------------------------------------
 Rotational constants (GHZ):           0.7575167           0.2337390           0.2160209
 Standard basis: 6-31++G(d,p) (6D, 7F)
 There are   356 symmetry adapted cartesian basis functions of A   symmetry.
 There are   356 symmetry adapted basis functions of A   symmetry.
   356 basis functions,   568 primitive gaussians,   356 cartesian basis functions
    63 alpha electrons       63 beta electrons
       nuclear repulsion energy      1129.3768661950 Hartrees.
 NAtoms=   29 NActive=   29 NUniq=   29 SFac= 1.00D+00 NAtFMM=   60 NAOKFM=F Big=F
 Integral buffers will be    131072 words long.
 Raffenetti 2 integral format.
 Two-electron integral symmetry is turned on.
 Nuclear repulsion after empirical dispersion term =     1129.3606202463 Hartrees.
 One-electron integrals computed using PRISM.
 NBasis=   356 RedAO= T EigKep=  2.99D-05  NBF=   356
 NBsUse=   356 1.00D-06 EigRej= -1.00D+00 NBFU=   356
 Lowest energy guess from the checkpoint file:  "/local_scratch/slurm.6305388/Gau-3051159.chk"
 B after Tr=    -0.000000    0.000000    0.000000
         Rot=    0.999993   -0.003451   -0.001468   -0.000855 Ang=  -0.44 deg.
 B after Tr=    -0.000000   -0.000000    0.000000
         Rot=    0.999998    0.001099   -0.001517    0.000525 Ang=   0.22 deg.
 Requested convergence on RMS density matrix=1.00D-10 within 128 cycles.
 Requested convergence on MAX density matrix=1.00D-08.
 Requested convergence on             energy=1.00D-08.
 No special actions if energy rises.
 SCF Done:  E(RwB97XD) =  -1061.67743477     A.U. after   16 cycles
            NFock= 16  Conv=0.39D-10     -V/T= 2.0084
 Calling FoFJK, ICntrl=      2127 FMM=F ISym2X=0 I1Cent= 0 IOpClX= 0 NMat=1 NMatS=1 NMatT=0.
 ***** Axes restored to original set *****
 -------------------------------------------------------------------
 Center     Atomic                   Forces (Hartrees/Bohr)
 Number     Number              X              Y              Z
 -------------------------------------------------------------------
      1        6           0.000215967    0.000904404   -0.000405847
      2        8          -0.000573943   -0.000384512    0.000425562
      3        8           0.000820826    0.000170554   -0.000541192
      4        1          -0.000023115   -0.000159841   -0.000216733
      5        6           0.001284561    0.000475644   -0.000079889
      6        9          -0.000639113   -0.000351831    0.000033203
      7        9          -0.000518766   -0.000832596    0.000270196
      8        9          -0.000345969    0.000273979    0.000056206
      9        8           0.000473936   -0.000780542    0.001323168
     10        1          -0.000678376   -0.000146305   -0.000740521
     11        1          -0.000561284    0.000306175   -0.000478979
     12        8          -0.000012867    0.000134591    0.000010479
     13        1           0.000379284   -0.000198120   -0.000063810
     14        1          -0.000436258    0.000041903    0.000070445
     15        8           0.000161618    0.000058524    0.000015278
     16        1           0.000005466   -0.000300848    0.000075830
     17        1           0.000085473    0.000136434   -0.000004289
     18        8           0.000044271   -0.000480467    0.000175472
     19        1           0.000408486    0.000172260   -0.000461655
     20        1          -0.000399961    0.000333150    0.000595336
     21        8          -0.000416072    0.000109539    0.000322392
     22        1           0.000571167    0.000182317   -0.000143927
     23        1          -0.000033195    0.000215074   -0.000011736
     24        8          -0.000089084   -0.000320375   -0.000015745
     25        1           0.000033553    0.000097300   -0.000160630
     26        1          -0.000099934    0.000312459    0.000022132
     27        8           0.000713556   -0.000322121    0.001057305
     28        1          -0.000555857    0.000068755   -0.000605049
     29        1           0.000185630    0.000284498   -0.000523000
 -------------------------------------------------------------------
 Cartesian Forces:  Max     0.001323168 RMS     0.000432627

 GradGradGradGradGradGradGradGradGradGradGradGradGradGradGradGradGradGrad
 Berny optimization.
 Using GEDIIS/GDIIS optimizer.
 FormGI is forming the generalized inverse of G from B-inverse, IUseBI=4.
 Internal  Forces:  Max     0.001390557 RMS     0.000283280
 Search for a local minimum.
 Step number   7 out of a maximum of  174
 All quantities printed in internal units (Hartrees-Bohrs-Radians)
 Mixed Optimization -- En-DIIS/RFO-DIIS
 Update second derivatives using D2CorX and points    6    5    7
 DE= -4.61D-04 DEPred=-3.65D-04 R= 1.26D+00
 TightC=F SS=  1.41D+00  RLast= 4.79D-01 DXNew= 2.4000D+00 1.4372D+00
 Trust test= 1.26D+00 RLast= 4.79D-01 DXMaxT set to 1.44D+00
 ITU=  1  0  1  1  0  1  0
 Use linear search instead of GDIIS.
     Eigenvalues ---    0.00034   0.00052   0.00069   0.00084   0.00106
     Eigenvalues ---    0.00111   0.00143   0.00217   0.00268   0.00287
     Eigenvalues ---    0.00431   0.00486   0.00558   0.00605   0.00675
     Eigenvalues ---    0.00752   0.00840   0.00876   0.01012   0.01056
     Eigenvalues ---    0.01097   0.01141   0.01341   0.01401   0.01592
     Eigenvalues ---    0.01658   0.01767   0.01769   0.01945   0.02004
     Eigenvalues ---    0.02220   0.02242   0.02289   0.02449   0.02508
     Eigenvalues ---    0.02612   0.02710   0.02831   0.02841   0.02967
     Eigenvalues ---    0.03034   0.03332   0.03512   0.04257   0.04694
     Eigenvalues ---    0.04898   0.04963   0.05377   0.05484   0.05862
     Eigenvalues ---    0.06139   0.06675   0.06954   0.11879   0.14460
     Eigenvalues ---    0.19036   0.20872   0.22954   0.24095   0.26366
     Eigenvalues ---    0.26937   0.33995   0.35199   0.38098   0.40771
     Eigenvalues ---    0.41554   0.42989   0.44520   0.45639   0.46883
     Eigenvalues ---    0.50148   0.50901   0.52145   0.55083   0.58064
     Eigenvalues ---    0.58384   0.58941   0.59326   0.60132   0.67831
     Eigenvalues ---    0.84087
 RFO step:  Lambda=-2.23747988D-04 EMin= 3.37657185D-04
 Quartic linear search produced a step of  0.58462.
 Iteration  1 RMS(Cart)=  0.05673629 RMS(Int)=  0.00235962
 Iteration  2 RMS(Cart)=  0.00248331 RMS(Int)=  0.00055773
 Iteration  3 RMS(Cart)=  0.00000566 RMS(Int)=  0.00055770
 Iteration  4 RMS(Cart)=  0.00000000 RMS(Int)=  0.00055770
 Variable       Old X    -DE/DX   Delta X   Delta X   Delta X     New X
                                 (Linear)    (Quad)   (Total)
    R1        2.31275   0.00005  -0.00089   0.00085   0.00010   2.31284
    R2        2.42613   0.00016   0.00073  -0.00163  -0.00078   2.42535
    R3        2.93020   0.00036  -0.00157   0.00103  -0.00054   2.92966
    R4        3.83820  -0.00012   0.03998  -0.01629   0.02383   3.86203
    R5        3.53080  -0.00013   0.00788  -0.01269  -0.00456   3.52624
    R6        2.00185  -0.00044   0.00958  -0.00344   0.00611   2.00796
    R7        2.70307  -0.00060  -0.00447  -0.01248  -0.01698   2.68609
    R8        2.53248   0.00067  -0.00145   0.00198   0.00053   2.53301
    R9        2.51664  -0.00058  -0.00158  -0.00068  -0.00226   2.51438
   R10        2.53511  -0.00025  -0.00207   0.00051  -0.00156   2.53355
   R11        1.86793  -0.00043   0.00448   0.00158   0.00602   1.87396
   R12        1.84753   0.00048   0.00048   0.00152   0.00190   1.84943
   R13        3.26998  -0.00047  -0.00457  -0.03188  -0.03642   3.23356
   R14        3.41110  -0.00025   0.00751  -0.00953  -0.00213   3.40897
   R15        1.84974  -0.00054  -0.00179  -0.00076  -0.00247   1.84727
   R16        1.81643  -0.00027  -0.00052   0.00003  -0.00048   1.81595
   R17        3.24166  -0.00011   0.00261  -0.00594  -0.00361   3.23805
   R18        3.41792  -0.00009   0.00648  -0.00554   0.00107   3.41899
   R19        1.81478  -0.00025  -0.00104  -0.00014  -0.00118   1.81360
   R20        1.89303  -0.00026   0.00014   0.00052   0.00069   1.89372
   R21        3.05789  -0.00008   0.00315  -0.00633  -0.00313   3.05476
   R22        1.84746  -0.00070  -0.00079  -0.00139  -0.00211   1.84535
   R23        1.83806  -0.00059  -0.00176  -0.00024  -0.00213   1.83594
   R24        3.38803  -0.00006   0.00178  -0.01306  -0.01121   3.37682
   R25        3.58444  -0.00003   0.00689  -0.01285  -0.00615   3.57829
   R26        1.83945  -0.00010  -0.00110   0.00054  -0.00062   1.83883
   R27        1.82867  -0.00013  -0.00029   0.00065   0.00041   1.82907
   R28        3.50790  -0.00011   0.01328  -0.00968   0.00342   3.51131
   R29        1.86531   0.00004  -0.00049   0.00000  -0.00077   1.86454
   R30        1.81434  -0.00029  -0.00076  -0.00023  -0.00099   1.81335
   R31        1.81351   0.00005  -0.00102  -0.00018  -0.00119   1.81231
   R32        1.83497  -0.00033  -0.00189  -0.00053  -0.00214   1.83283
    A1        2.23450  -0.00006   0.00140   0.00149   0.00317   2.23767
    A2        2.06707  -0.00128  -0.00370  -0.00525  -0.00914   2.05793
    A3        1.98159   0.00134   0.00230   0.00374   0.00584   1.98744
    A4        2.26083  -0.00005   0.00222   0.00081   0.00169   2.26252
    A5        2.22122   0.00022  -0.00061  -0.01117  -0.01345   2.20778
    A6        1.66793  -0.00020  -0.02051  -0.01164  -0.03389   1.63404
    A7        1.96643  -0.00025   0.00533  -0.00199   0.00361   1.97004
    A8        1.91072   0.00004   0.00097   0.00063   0.00159   1.91231
    A9        1.96891   0.00139   0.00497   0.00289   0.00784   1.97675
   A10        1.90900   0.00030   0.00004  -0.00056  -0.00052   1.90848
   A11        1.89254  -0.00061  -0.00212  -0.00112  -0.00326   1.88927
   A12        1.88749  -0.00044  -0.00263  -0.00076  -0.00340   1.88409
   A13        1.89341  -0.00076  -0.00154  -0.00123  -0.00278   1.89064
   A14        1.83878   0.00008   0.00385  -0.00091   0.00178   1.84056
   A15        1.93747  -0.00003   0.00904   0.00165   0.01071   1.94818
   A16        1.83894   0.00003   0.00068   0.00473   0.00618   1.84512
   A17        2.84444   0.00019   0.00568   0.01859   0.02222   2.86665
   A18        1.86058  -0.00010   0.00072  -0.00462  -0.00359   1.85699
   A19        1.82869  -0.00002   0.00145  -0.00223  -0.00151   1.82718
   A20        2.04751   0.00002   0.00299  -0.00857  -0.00583   2.04168
   A21        1.52546   0.00013  -0.01431   0.00505  -0.00907   1.51638
   A22        2.19253  -0.00000   0.01180   0.00321   0.01473   2.20726
   A23        1.90741  -0.00008  -0.01281  -0.00888  -0.02175   1.88566
   A24        2.12605  -0.00007   0.00961   0.00372   0.01329   2.13934
   A25        1.77100   0.00001   0.00324  -0.00429  -0.00168   1.76932
   A26        1.88361   0.00002  -0.00058  -0.00023  -0.00050   1.88311
   A27        2.05578   0.00003   0.00149  -0.00941  -0.00795   2.04783
   A28        1.86846   0.00002   0.00800  -0.00124   0.00683   1.87529
   A29        1.86890   0.00002   0.00260  -0.00043   0.00212   1.87102
   A30        2.74725   0.00007  -0.00249   0.00729   0.00410   2.75135
   A31        2.00816   0.00002   0.00450  -0.00593  -0.00021   2.00795
   A32        1.68531  -0.00012   0.01168  -0.00119   0.00988   1.69519
   A33        1.86893   0.00025  -0.00170   0.01069   0.00794   1.87687
   A34        2.64074  -0.00005  -0.01593  -0.00122  -0.01774   2.62300
   A35        1.61169  -0.00004  -0.01199  -0.00106  -0.01333   1.59836
   A36        1.76636  -0.00004   0.00474  -0.00050   0.00345   1.76981
   A37        2.19810   0.00008   0.00343  -0.00514  -0.00128   2.19682
   A38        1.71558   0.00001  -0.01354   0.00246  -0.01110   1.70448
   A39        2.19720   0.00004   0.01353   0.00591   0.01946   2.21666
   A40        1.88380  -0.00008  -0.00065  -0.00100  -0.00129   1.88252
   A41        2.22757  -0.00028   0.01426  -0.00457   0.00805   2.23562
   A42        1.95085  -0.00007   0.01767   0.01543   0.03146   1.98232
   A43        1.86178   0.00051  -0.00006   0.01052   0.00847   1.87024
   A44        2.79690   0.00014  -0.00282   0.00634   0.00378   2.80068
   A45        3.11802   0.00024   0.00213   0.00499   0.00771   3.12573
   A46        3.07732  -0.00002   0.00306   0.00194   0.00491   3.08223
   A47        2.86702   0.00006   0.00011   0.00560   0.00526   2.87228
   A48        3.16378  -0.00002  -0.01014  -0.00588  -0.01595   3.14783
   A49        3.02285   0.00009   0.00053   0.00183   0.00217   3.02502
   A50        2.86301   0.00007  -0.01655  -0.00864  -0.02477   2.83824
   A51        2.90012  -0.00012   0.00250  -0.00101   0.00050   2.90062
   A52        3.13019  -0.00019   0.00150  -0.00008   0.00216   3.13235
   A53        3.37580   0.00021   0.01564   0.01855   0.03355   3.40935
   A54        2.97852   0.00006  -0.00421  -0.01144  -0.01557   2.96295
   A55        3.32396   0.00003  -0.00034  -0.00020  -0.00015   3.32381
   A56        3.17167  -0.00002  -0.00868   0.00307  -0.00405   3.16762
   A57        3.02174   0.00036  -0.00268   0.00140  -0.00026   3.02148
   A58        3.03479   0.00003   0.00782   0.00296   0.01027   3.04505
    D1        0.46134  -0.00009  -0.00711  -0.01170  -0.01909   0.44225
    D2       -2.01382   0.00002   0.04593   0.04274   0.08885  -1.92497
    D3       -2.67327   0.00003   0.00128  -0.00728  -0.00643  -2.67970
    D4        1.13475   0.00014   0.05432   0.04716   0.10151   1.23626
    D5        0.06823   0.00006  -0.00704  -0.00029  -0.00793   0.06030
    D6       -3.08006  -0.00007  -0.01507  -0.00456  -0.02022  -3.10027
    D7       -0.91442   0.00022   0.03144   0.03001   0.06153  -0.85289
    D8       -3.02343   0.00005   0.03019   0.02909   0.05934  -2.96410
    D9        1.15083  -0.00011   0.02884   0.02913   0.05804   1.20887
   D10        2.23317   0.00033   0.03865   0.03381   0.07241   2.30558
   D11        0.12416   0.00016   0.03740   0.03289   0.07021   0.19437
   D12       -1.98477  -0.00001   0.03605   0.03293   0.06892  -1.91585
   D13       -0.45881   0.00001   0.05847   0.02353   0.08197  -0.37684
   D14        2.16576   0.00004   0.02043  -0.02001   0.00066   2.16642
   D15        1.75869  -0.00010  -0.04499  -0.07963  -0.12346   1.63523
   D16       -0.88336  -0.00002  -0.00951  -0.04285  -0.05301  -0.93637
   D17       -0.58591  -0.00002   0.01728   0.02554   0.04202  -0.54389
   D18        1.39177   0.00010   0.02439   0.03237   0.05672   1.44849
   D19        0.65991  -0.00002  -0.04290  -0.05980  -0.10251   0.55740
   D20       -1.39002  -0.00003  -0.05510  -0.06339  -0.11832  -1.50834
   D21       -2.89317  -0.00017  -0.00401  -0.00451  -0.00882  -2.90199
   D22        1.16254  -0.00018  -0.00748  -0.01377  -0.02162   1.14092
   D23       -1.14191  -0.00012  -0.00585  -0.00861  -0.01414  -1.15605
   D24       -0.96259  -0.00010   0.00226  -0.00405  -0.00263  -0.96522
   D25        3.09312  -0.00011  -0.00121  -0.01331  -0.01543   3.07769
   D26        0.78868  -0.00006   0.00042  -0.00816  -0.00796   0.78072
   D27        1.73296   0.00026   0.05698   0.06228   0.11928   1.85225
   D28       -0.22781   0.00003   0.05124   0.05253   0.10470  -0.12311
   D29       -0.51645  -0.00003   0.01680   0.01168   0.02841  -0.48804
   D30        1.79518   0.00004   0.02355   0.01907   0.04240   1.83758
   D31       -2.41740   0.00004   0.03136   0.02061   0.05193  -2.36548
   D32        1.58871  -0.00003   0.01957  -0.00220   0.01715   1.60585
   D33       -2.38284   0.00004   0.02632   0.00519   0.03114  -2.35170
   D34       -0.31224   0.00004   0.03413   0.00674   0.04066  -0.27158
   D35        0.29769  -0.00003  -0.04227  -0.02055  -0.06314   0.23455
   D36       -1.31715   0.00001  -0.02984  -0.01961  -0.04908  -1.36623
   D37        2.64059   0.00002  -0.03333  -0.02732  -0.06086   2.57973
   D38        2.29848  -0.00019  -0.03891  -0.03228  -0.07156   2.22693
   D39        0.68365  -0.00015  -0.02647  -0.03134  -0.05750   0.62615
   D40       -1.64180  -0.00014  -0.02996  -0.03905  -0.06928  -1.71108
   D41        0.81581  -0.00011  -0.00439  -0.00589  -0.01061   0.80520
   D42       -1.25504  -0.00015  -0.01346   0.00181  -0.01183  -1.26687
   D43        2.36771   0.00002  -0.01925  -0.00241  -0.02220   2.34550
   D44        0.29686  -0.00002  -0.02833   0.00529  -0.02342   0.27344
   D45       -1.68051  -0.00004  -0.00429   0.00057  -0.00452  -1.68503
   D46        2.53183  -0.00008  -0.01336   0.00828  -0.00575   2.52609
   D47       -3.05828  -0.00041  -0.07831  -0.07070  -0.14925   3.07566
   D48       -0.73471   0.00008  -0.03315  -0.03348  -0.06640  -0.80111
   D49       -1.00012  -0.00034  -0.06302  -0.07872  -0.14236  -1.14248
   D50        1.32345   0.00016  -0.01785  -0.04150  -0.05952   1.26393
   D51        0.26942  -0.00003  -0.00771  -0.02387  -0.03173   0.23769
   D52       -1.95040  -0.00009  -0.01590  -0.01141  -0.02761  -1.97801
   D53        1.04808   0.00002   0.02863   0.03223   0.06065   1.10872
   D54       -0.67866   0.00002   0.04454   0.02998   0.07453  -0.60413
   D55       -2.80963   0.00011   0.03855   0.03543   0.07385  -2.73579
   D56       -1.21977   0.00007   0.00125   0.01264   0.01402  -1.20575
   D57        0.54801   0.00003   0.00412   0.01197   0.01630   0.56431
   D58        2.58141   0.00005  -0.00503   0.01573   0.01086   2.59227
   D59        0.57918  -0.00001   0.01244   0.01015   0.02216   0.60134
   D60        2.34696  -0.00006   0.01531   0.00947   0.02444   2.37140
   D61       -1.90283  -0.00003   0.00616   0.01324   0.01900  -1.88383
   D62       -0.11420   0.00003  -0.05080  -0.01590  -0.06555  -0.17975
   D63       -2.18721  -0.00001  -0.05996  -0.01216  -0.07195  -2.25916
   D64        0.08452  -0.00006   0.03853   0.06438   0.10303   0.18755
   D65        2.59263  -0.00001   0.07626   0.08509   0.16154   2.75417
         Item               Value     Threshold  Converged?
 Maximum Force            0.001391     0.000015     NO 
 RMS     Force            0.000283     0.000010     NO 
 Maximum Displacement     0.238144     0.000060     NO 
 RMS     Displacement     0.057808     0.000040     NO 
 Predicted change in Energy=-1.928104D-04
 GradGradGradGradGradGradGradGradGradGradGradGradGradGradGradGradGradGrad

                          Input orientation:                          
 ---------------------------------------------------------------------
 Center     Atomic      Atomic             Coordinates (Angstroms)
 Number     Number       Type             X           Y           Z
 ---------------------------------------------------------------------
      1          6           0       -0.008909   -0.068451    1.660244
      2          8           0        0.107054   -1.099576    1.011186
      3          8           0        0.593649    1.051274    1.485990
      4          1           0        1.223230    1.052701    0.630026
      5          6           0       -0.978465   -0.077579    2.869928
      6          9           0       -2.156397   -0.597464    2.497231
      7          9           0       -1.198805    1.133154    3.375844
      8          9           0       -0.472352   -0.853648    3.838967
      9          8           0        2.044949    1.052303   -0.529802
     10          1           0        2.362448    0.118038   -0.628420
     11          1           0        1.527641    1.243252   -1.338346
     12          8           0        3.171959    0.203315   -3.802795
     13          1           0        2.362228    0.719191   -3.619013
     14          1           0        3.849414    0.541897   -3.211310
     15          8           0        0.747182    1.205348   -2.964286
     16          1           0        0.217800    1.901623   -3.359271
     17          1           0        0.235564    0.347284   -3.043025
     18          8           0       -0.324115   -1.163267   -3.177535
     19          1           0       -0.843320   -1.517271   -2.430075
     20          1           0        0.442230   -1.748226   -3.297620
     21          8           0        2.492178   -1.588043   -0.608125
     22          1           0        2.402204   -2.018389   -1.476206
     23          1           0        1.681312   -1.764216   -0.109829
     24          8           0        2.262806   -2.268624   -3.312102
     25          1           0        2.702809   -1.431270   -3.592742
     26          1           0        2.638554   -2.985571   -3.827462
     27          8           0       -1.662012   -2.055592   -0.935718
     28          1           0       -2.124115   -2.881174   -0.778802
     29          1           0       -1.170706   -1.844439   -0.126571
 ---------------------------------------------------------------------
                    Distance matrix (angstroms):
                    1          2          3          4          5
     1  C    0.000000
     2  O    1.223905   0.000000
     3  O    1.283442   2.255741   0.000000
     4  H    1.958697   2.454267   1.062567   0.000000
     5  C    1.550309   2.382803   2.379314   3.337986   0.000000
     6  F    2.364763   2.753844   3.362097   4.198973   1.340413
     7  F    2.408940   3.504562   2.605983   3.662273   1.330555
     8  F    2.361811   2.896988   3.209609   4.099569   1.340697
     9  O    3.204797   3.280345   2.483886   1.421416   4.687838
    10  H    3.300924   3.042646   2.910380   1.937808   4.841323
    11  H    3.615673   3.609323   2.980952   2.000866   5.072941
    12  O    6.327446   5.853681   5.944575   4.916188   7.863215
    13  H    5.840653   5.461911   5.412875   4.411676   7.341759
    14  H    6.244295   5.876152   5.737953   4.681199   7.789327
    15  O    4.855977   4.639700   4.455589   3.628912   6.217862
    16  H    5.397047   5.302862   4.933651   4.200720   6.644638
    17  H    4.727932   4.306570   4.597369   3.868385   6.051230
    18  O    4.970119   4.211335   5.243563   4.669294   6.178891
    19  H    4.418826   3.594434   4.898762   4.498844   5.493724
    20  H    5.254102   4.370229   5.544642   4.886876   6.545845
    21  O    3.702714   2.923967   3.867263   3.180688   5.140400
    22  H    4.410561   3.507000   4.633391   3.906122   5.838197
    23  H    2.977520   2.043700   3.414181   2.948262   4.335678
    24  O    5.892850   4.970388   6.068731   5.258545   7.316011
    25  H    6.066676   5.295670   6.033664   5.117718   7.559785
    26  H    6.755262   5.777368   6.979293   6.178996   8.148268
    27  O    3.663400   2.798928   4.539305   4.520803   4.343123
    28  H    4.281875   3.369906   5.289582   5.353960   4.741929
    29  H    2.774278   1.866007   3.754791   3.833639   3.483928
                    6          7          8          9         10
     6  F    0.000000
     7  F    2.164250   0.000000
     8  F    2.168385   2.165548   0.000000
     9  O    5.434700   5.077652   5.390324   0.000000
    10  H    5.540902   5.454092   5.379388   0.991656   0.000000
    11  H    5.627790   5.446946   5.933088   0.978679   1.570670
    12  O    8.289930   8.455829   8.531981   3.564185   3.277077
    13  H    7.717512   7.860048   8.132044   3.123276   3.050415
    14  H    8.363931   8.320139   8.386395   3.272169   3.010323
    15  O    6.442753   6.632445   7.211864   2.763029   3.040986
    16  H    6.795650   6.925250   7.738376   3.473573   3.903619
    17  H    6.108065   6.623963   7.021766   3.176037   3.225912
    18  O    5.990021   6.998958   7.024894   4.187087   3.918845
    19  H    5.181559   6.392168   6.314974   4.307649   4.024568
    20  H    6.454255   7.451877   7.250352   4.251175   3.780848
    21  O    5.677475   6.074560   5.394849   2.679100   1.711127
    22  H    6.211930   6.814828   6.153922   3.233026   2.298835
    23  H    4.783940   5.370265   4.589160   2.870782   2.067792
    24  O    7.488023   8.263381   7.785951   4.337881   3.592803
    25  H    7.835489   8.388090   8.102197   3.997813   3.362053
    26  H    8.288326   9.142037   8.543826   5.247033   4.465702
    27  O    3.762405   5.382586   5.065331   4.854414   4.584253
    28  H    3.993591   5.850822   5.306880   5.737189   5.398809
    29  H    3.067714   4.597147   4.146668   4.346739   4.072634
                   11         12         13         14         15
    11  H    0.000000
    12  O    3.139866   0.000000
    13  H    2.484476   0.977532   0.000000
    14  H    3.064396   0.960957   1.552217   0.000000
    15  O    1.803949   2.754398   1.809251   3.181985   0.000000
    16  H    2.496652   3.436281   2.462557   3.880641   0.959718
    17  H    2.319084   3.036510   2.234452   3.622997   1.002111
    18  O    3.550063   3.805395   3.309832   4.508555   2.608350
    19  H    3.799186   4.579000   4.085447   5.183846   3.198083
    20  H    3.737087   3.393396   3.142902   4.106217   2.987927
    21  O    3.078927   3.725182   3.795480   3.627025   4.049634
    22  H    3.379670   3.307795   3.476718   3.414685   3.917392
    23  H    3.252343   4.441982   4.352624   4.431480   4.223605
    24  O    4.095052   2.679145   3.005182   3.229011   3.806123
    25  H    3.690039   1.713502   2.177422   2.313781   3.342333
    26  H    5.031180   3.233283   3.720896   3.780061   4.678265
    27  O    4.606340   6.057232   5.576199   6.503928   4.533545
    28  H    5.537085   6.834252   6.415349   7.301888   5.451638
    29  H    4.275899   6.047037   5.590257   6.357029   4.586079
                   16         17         18         19         20
    16  H    0.000000
    17  H    1.586284   0.000000
    18  O    3.117732   1.616508   0.000000
    19  H    3.698408   2.239702   0.976519   0.000000
    20  H    3.657263   2.121012   0.971536   1.567997   0.000000
    21  O    4.991931   3.842725   3.835858   3.801323   3.385458
    22  H    4.866627   3.570106   3.325442   3.419709   2.689245
    23  H    5.112644   3.892591   3.713987   3.437774   3.420175
    24  O    4.644915   3.320404   2.816395   3.315196   1.893547
    25  H    4.163888   3.090751   3.067000   3.732858   2.301690
    26  H    5.473931   4.183016   3.538446   4.028901   2.575964
    27  O    5.006681   3.716900   2.758977   1.786938   3.178189
    28  H    5.917646   4.595403   3.456172   2.495470   3.770165
    29  H    5.139190   3.909853   3.238686   2.349542   3.558984
                   21         22         23         24         25
    21  O    0.000000
    22  H    0.973066   0.000000
    23  H    0.967904   1.565655   0.000000
    24  O    2.797730   1.858108   3.293497   0.000000
    25  H    2.996144   2.216934   3.644859   0.986673   0.000000
    26  H    3.512640   2.553372   4.028501   0.959581   1.573237
    27  O    4.193234   4.100166   3.456126   4.593123   5.147933
    28  H    4.797028   4.660293   4.021989   5.102735   5.772320
    29  H    3.703289   3.823279   2.853196   4.702823   5.214324
                   26         27         28         29
    26  H    0.000000
    27  O    5.265160   0.000000
    28  H    5.655815   0.959035   0.000000
    29  H    5.432241   0.969889   1.552164   0.000000
 Stoichiometry    C2H15F3O9
 Framework group  C1[X(C2H15F3O9)]
 Deg. of freedom    81
 Full point group                 C1      NOp   1
 Largest Abelian subgroup         C1      NOp   1
 Largest concise Abelian subgroup C1      NOp   1
                         Standard orientation:                         
 ---------------------------------------------------------------------
 Center     Atomic      Atomic             Coordinates (Angstroms)
 Number     Number       Type             X           Y           Z
 ---------------------------------------------------------------------
      1          6           0        1.832629   -0.415493    0.157280
      2          8           0        1.118081    0.417695    0.698726
      3          8           0        1.503896   -1.572408   -0.290722
      4          1           0        0.462885   -1.767694   -0.205829
      5          6           0        3.337796   -0.083053   -0.008288
      6          9           0        3.471640    1.142865   -0.533567
      7          9           0        3.983137   -0.944294   -0.790704
      8          9           0        3.927803   -0.083417    1.195606
      9          8           0       -0.934298   -2.010457   -0.109034
     10          1           0       -1.234042   -1.512381    0.694369
     11          1           0       -1.421548   -1.617786   -0.861503
     12          8           0       -4.428426   -1.314291   -0.009837
     13          1           0       -3.872287   -1.213351   -0.807389
     14          1           0       -4.163570   -2.140767    0.402748
     15          8           0       -2.547123   -0.689011   -1.922017
     16          1           0       -2.617811   -0.756894   -2.876718
     17          1           0       -2.464275    0.281780   -1.687651
     18          8           0       -2.462268    1.770612   -1.057990
     19          1           0       -1.594312    2.177456   -0.871661
     20          1           0       -2.947889    1.732028   -0.217416
     21          8           0       -1.406726   -0.362821    1.950015
     22          1           0       -2.181415    0.220638    1.870707
     23          1           0       -0.622306    0.163690    1.739515
     24          8           0       -3.789681    0.943062    1.284064
     25          1           0       -4.165936    0.121662    0.887510
     26          1           0       -4.471730    1.348451    1.823753
     27          8           0        0.059439    2.726941   -0.476286
     28          1           0        0.335071    3.584416   -0.146873
     29          1           0        0.590247    2.059069   -0.014902
 ---------------------------------------------------------------------
 Rotational constants (GHZ):           0.7654925           0.2310816           0.2147105
 Standard basis: 6-31++G(d,p) (6D, 7F)
 There are   356 symmetry adapted cartesian basis functions of A   symmetry.
 There are   356 symmetry adapted basis functions of A   symmetry.
   356 basis functions,   568 primitive gaussians,   356 cartesian basis functions
    63 alpha electrons       63 beta electrons
       nuclear repulsion energy      1128.9521904611 Hartrees.
 NAtoms=   29 NActive=   29 NUniq=   29 SFac= 1.00D+00 NAtFMM=   60 NAOKFM=F Big=F
 Integral buffers will be    131072 words long.
 Raffenetti 2 integral format.
 Two-electron integral symmetry is turned on.
 Nuclear repulsion after empirical dispersion term =     1128.9358773030 Hartrees.
 One-electron integrals computed using PRISM.
 NBasis=   356 RedAO= T EigKep=  3.01D-05  NBF=   356
 NBsUse=   356 1.00D-06 EigRej= -1.00D+00 NBFU=   356
 Initial guess from the checkpoint file:  "/local_scratch/slurm.6305388/Gau-3051159.chk"
 B after Tr=     0.000000    0.000000   -0.000000
         Rot=    0.999986   -0.004785   -0.002039   -0.000811 Ang=  -0.60 deg.
 ExpMin= 3.60D-02 ExpMax= 7.00D+03 ExpMxC= 1.05D+03 IAcc=3 IRadAn=         5 AccDes= 0.00D+00
 Harris functional with IExCor= 4639 and IRadAn=       5 diagonalized for initial guess.
 HarFok:  IExCor= 4639 AccDes= 0.00D+00 IRadAn=         5 IDoV= 1 UseB2=F ITyADJ=14
 ICtDFT=  3500011 ScaDFX=  1.000000  1.000000  1.000000  1.000000
 FoFCou: FMM=F IPFlag=           0 FMFlag=      100000 FMFlg1=           0
         NFxFlg=           0 DoJE=T BraDBF=F KetDBF=T FulRan=T
         wScrn=  0.000000 ICntrl=       500 IOpCl=  0 I1Cent=   200000004 NGrid=           0
         NMat0=    1 NMatS0=      1 NMatT0=    0 NMatD0=    1 NMtDS0=    0 NMtDT0=    0
 Petite list used in FoFCou.
 Requested convergence on RMS density matrix=1.00D-10 within 128 cycles.
 Requested convergence on MAX density matrix=1.00D-08.
 Requested convergence on             energy=1.00D-08.
 No special actions if energy rises.
 SCF Done:  E(RwB97XD) =  -1061.67766201     A.U. after   16 cycles
            NFock= 16  Conv=0.43D-10     -V/T= 2.0083
 Calling FoFJK, ICntrl=      2127 FMM=F ISym2X=0 I1Cent= 0 IOpClX= 0 NMat=1 NMatS=1 NMatT=0.
 ***** Axes restored to original set *****
 -------------------------------------------------------------------
 Center     Atomic                   Forces (Hartrees/Bohr)
 Number     Number              X              Y              Z
 -------------------------------------------------------------------
      1        6           0.000359191    0.000352887    0.000239149
      2        8           0.000185461   -0.000308704   -0.000835305
      3        8           0.000284793   -0.000018918   -0.000183311
      4        1          -0.000243471   -0.000094153    0.000019227
      5        6          -0.000437661   -0.000065034    0.000145953
      6        9          -0.000698779   -0.000357884   -0.000581412
      7        9           0.000128360    0.001056367   -0.000062468
      8        9           0.000808959   -0.000510500    0.000613101
      9        8           0.000430743   -0.001815258    0.000285037
     10        1          -0.001117323    0.001577946   -0.000383010
     11        1           0.000134451   -0.000091340    0.000252355
     12        8           0.000406009   -0.000462189   -0.000474952
     13        1          -0.000437101    0.000516959    0.000191994
     14        1           0.000013155    0.000094051    0.000243296
     15        8           0.000058841   -0.000742406    0.000123199
     16        1          -0.000215377    0.000301450   -0.000119591
     17        1           0.000213155    0.000297760    0.000096612
     18        8          -0.000348155    0.000554286   -0.000423756
     19        1          -0.000110263   -0.000159380    0.000265629
     20        1           0.000472233   -0.000252502    0.000208810
     21        8          -0.000346961    0.000226402    0.000602564
     22        1           0.000065327   -0.000064735   -0.000193673
     23        1           0.000207016    0.000055956   -0.000159382
     24        8          -0.000390128   -0.000336604    0.000384512
     25        1           0.000326279    0.000510100   -0.000186392
     26        1           0.000063416   -0.000235287   -0.000152472
     27        8           0.000308256    0.000005903   -0.000267163
     28        1          -0.000514769   -0.000282317   -0.000068194
     29        1           0.000394341    0.000247145    0.000419642
 -------------------------------------------------------------------
 Cartesian Forces:  Max     0.001815258 RMS     0.000454785

 GradGradGradGradGradGradGradGradGradGradGradGradGradGradGradGradGradGrad
 Berny optimization.
 Using GEDIIS/GDIIS optimizer.
 FormGI is forming the generalized inverse of G from B-inverse, IUseBI=4.
 Internal  Forces:  Max     0.001695228 RMS     0.000282774
 Search for a local minimum.
 Step number   8 out of a maximum of  174
 All quantities printed in internal units (Hartrees-Bohrs-Radians)
 Mixed Optimization -- En-DIIS/RFO-DIIS
 Swapping is turned off.
 Update second derivatives using D2CorX and points    7    8
 DE= -2.27D-04 DEPred=-1.93D-04 R= 1.18D+00
 TightC=F SS=  1.41D+00  RLast= 5.33D-01 DXNew= 2.4171D+00 1.5985D+00
 Trust test= 1.18D+00 RLast= 5.33D-01 DXMaxT set to 1.60D+00
 ITU=  1  1  0  1  1  0  1  0
     Eigenvalues ---    0.00032   0.00052   0.00071   0.00078   0.00085
     Eigenvalues ---    0.00109   0.00138   0.00216   0.00267   0.00287
     Eigenvalues ---    0.00427   0.00480   0.00558   0.00604   0.00670
     Eigenvalues ---    0.00750   0.00836   0.00877   0.01006   0.01049
     Eigenvalues ---    0.01079   0.01137   0.01337   0.01377   0.01587
     Eigenvalues ---    0.01658   0.01735   0.01765   0.01938   0.02002
     Eigenvalues ---    0.02211   0.02244   0.02290   0.02442   0.02504
     Eigenvalues ---    0.02603   0.02718   0.02826   0.02832   0.02991
     Eigenvalues ---    0.03037   0.03331   0.03505   0.04258   0.04698
     Eigenvalues ---    0.04886   0.04968   0.05381   0.05472   0.05781
     Eigenvalues ---    0.06195   0.06586   0.06921   0.11900   0.14620
     Eigenvalues ---    0.19063   0.21988   0.22973   0.24091   0.26350
     Eigenvalues ---    0.27133   0.33935   0.35343   0.38451   0.40923
     Eigenvalues ---    0.41631   0.43018   0.44486   0.45620   0.47268
     Eigenvalues ---    0.50100   0.50863   0.52117   0.55072   0.58151
     Eigenvalues ---    0.58419   0.58950   0.59335   0.60159   0.72285
     Eigenvalues ---    0.84381
 En-DIIS/RFO-DIIS/Sim-DIIS IScMMF=       -3 using points:     8    7
 RFO step:  Lambda=-1.30965441D-04.
 DidBck=F Rises=F RFO-DIIS coefs:    1.80645   -0.80645
 Iteration  1 RMS(Cart)=  0.04738273 RMS(Int)=  0.00204457
 Iteration  2 RMS(Cart)=  0.00207018 RMS(Int)=  0.00050075
 Iteration  3 RMS(Cart)=  0.00000399 RMS(Int)=  0.00050074
 Iteration  4 RMS(Cart)=  0.00000000 RMS(Int)=  0.00050074
 Variable       Old X    -DE/DX   Delta X   Delta X   Delta X     New X
                                 (Linear)    (Quad)   (Total)
    R1        2.31284   0.00045   0.00008   0.00049   0.00064   2.31348
    R2        2.42535  -0.00038  -0.00063  -0.00030  -0.00085   2.42450
    R3        2.92966   0.00021  -0.00044   0.00128   0.00085   2.93050
    R4        3.86203  -0.00033   0.01922  -0.00198   0.01729   3.87932
    R5        3.52624  -0.00015  -0.00367  -0.00729  -0.01082   3.51542
    R6        2.00796  -0.00061   0.00493   0.00492   0.00983   2.01779
    R7        2.68609  -0.00045  -0.01369  -0.00891  -0.02263   2.66346
    R8        2.53301   0.00092   0.00043  -0.00148  -0.00105   2.53196
    R9        2.51438   0.00092  -0.00182   0.00252   0.00070   2.51508
   R10        2.53355   0.00104  -0.00126   0.00246   0.00120   2.53475
   R11        1.87396  -0.00170   0.00486  -0.00594  -0.00095   1.87300
   R12        1.84943  -0.00033   0.00154  -0.00170  -0.00018   1.84926
   R13        3.23356   0.00007  -0.02937   0.01217  -0.01703   3.21653
   R14        3.40897  -0.00005  -0.00172  -0.00219  -0.00396   3.40501
   R15        1.84727   0.00050  -0.00199   0.00202   0.00001   1.84727
   R16        1.81595   0.00019  -0.00039   0.00064   0.00025   1.81619
   R17        3.23805  -0.00012  -0.00291   0.00492   0.00168   3.23973
   R18        3.41899  -0.00010   0.00086   0.00278   0.00369   3.42268
   R19        1.81360   0.00039  -0.00095   0.00087  -0.00008   1.81352
   R20        1.89372  -0.00041   0.00055  -0.00111  -0.00052   1.89319
   R21        3.05476  -0.00003  -0.00252  -0.00141  -0.00388   3.05087
   R22        1.84535   0.00026  -0.00170   0.00193   0.00030   1.84565
   R23        1.83594   0.00051  -0.00172   0.00205   0.00027   1.83621
   R24        3.37682  -0.00006  -0.00904   0.00183  -0.00714   3.36968
   R25        3.57829  -0.00004  -0.00496   0.00201  -0.00305   3.57524
   R26        1.83883   0.00017  -0.00050   0.00058   0.00009   1.83892
   R27        1.82907  -0.00054   0.00033  -0.00138  -0.00106   1.82801
   R28        3.51131  -0.00006   0.00276   0.00331   0.00596   3.51727
   R29        1.86454   0.00052  -0.00062   0.00193   0.00099   1.86553
   R30        1.81335   0.00028  -0.00080   0.00075  -0.00005   1.81330
   R31        1.81231   0.00048  -0.00096   0.00071  -0.00025   1.81206
   R32        1.83283   0.00044  -0.00173   0.00157   0.00001   1.83284
    A1        2.23767  -0.00018   0.00256  -0.00289  -0.00014   2.23754
    A2        2.05793   0.00053  -0.00737   0.00844   0.00094   2.05886
    A3        1.98744  -0.00035   0.00471  -0.00552  -0.00095   1.98649
    A4        2.26252  -0.00012   0.00136   0.00360   0.00413   2.26665
    A5        2.20778   0.00007  -0.01085   0.01270   0.00078   2.20856
    A6        1.63404   0.00006  -0.02733   0.00427  -0.02443   1.60961
    A7        1.97004  -0.00020   0.00291  -0.00307   0.00003   1.97007
    A8        1.91231  -0.00030   0.00128   0.00287   0.00414   1.91645
    A9        1.97675  -0.00081   0.00632  -0.00748  -0.00117   1.97558
   A10        1.90848  -0.00042  -0.00042  -0.00153  -0.00195   1.90653
   A11        1.88927   0.00052  -0.00263   0.00196  -0.00068   1.88859
   A12        1.88409   0.00056  -0.00274   0.00295   0.00022   1.88431
   A13        1.89064   0.00053  -0.00224   0.00171  -0.00054   1.89010
   A14        1.84056   0.00007   0.00144   0.00349   0.00383   1.84438
   A15        1.94818   0.00001   0.00864  -0.00047   0.00802   1.95621
   A16        1.84512   0.00007   0.00498  -0.00250   0.00341   1.84853
   A17        2.86665   0.00018   0.01792  -0.00318   0.01293   2.87958
   A18        1.85699  -0.00003  -0.00289   0.00021  -0.00245   1.85454
   A19        1.82718  -0.00012  -0.00122   0.00646   0.00467   1.83185
   A20        2.04168  -0.00001  -0.00470  -0.00398  -0.00888   2.03281
   A21        1.51638  -0.00003  -0.00732  -0.00365  -0.01086   1.50553
   A22        2.20726   0.00005   0.01188  -0.00490   0.00682   2.21408
   A23        1.88566  -0.00005  -0.01754   0.00701  -0.01058   1.87508
   A24        2.13934  -0.00012   0.01072  -0.00116   0.00940   2.14874
   A25        1.76932   0.00017  -0.00135   0.00339   0.00174   1.77106
   A26        1.88311   0.00001  -0.00041   0.00090   0.00070   1.88381
   A27        2.04783  -0.00003  -0.00641   0.00070  -0.00565   2.04218
   A28        1.87529   0.00003   0.00551  -0.00398   0.00159   1.87689
   A29        1.87102  -0.00009   0.00171  -0.00125   0.00046   1.87149
   A30        2.75135  -0.00007   0.00331   0.00466   0.00749   2.75884
   A31        2.00795   0.00013  -0.00017   0.00057   0.00160   2.00955
   A32        1.69519  -0.00008   0.00797  -0.00082   0.00660   1.70179
   A33        1.87687   0.00008   0.00640  -0.00539   0.00028   1.87715
   A34        2.62300  -0.00004  -0.01431  -0.00480  -0.01935   2.60365
   A35        1.59836  -0.00011  -0.01075   0.00521  -0.00570   1.59267
   A36        1.76981  -0.00003   0.00278  -0.00158   0.00075   1.77056
   A37        2.19682   0.00007  -0.00103  -0.00433  -0.00509   2.19173
   A38        1.70448  -0.00006  -0.00895   0.00143  -0.00764   1.69684
   A39        2.21666   0.00011   0.01570  -0.00177   0.01402   2.23068
   A40        1.88252  -0.00003  -0.00104   0.00189   0.00104   1.88355
   A41        2.23562   0.00001   0.00649   0.02169   0.02631   2.26193
   A42        1.98232  -0.00010   0.02537  -0.00099   0.02223   2.00455
   A43        1.87024   0.00019   0.00683  -0.00676  -0.00232   1.86792
   A44        2.80068   0.00001   0.00304  -0.00732  -0.00416   2.79652
   A45        3.12573   0.00032   0.00622  -0.00341   0.00322   3.12894
   A46        3.08223   0.00016   0.00396  -0.00018   0.00377   3.08599
   A47        2.87228  -0.00004   0.00424  -0.00771  -0.00365   2.86863
   A48        3.14783  -0.00003  -0.01287   0.00288  -0.00996   3.13787
   A49        3.02502  -0.00005   0.00175  -0.00598  -0.00427   3.02075
   A50        2.83824   0.00006  -0.01998  -0.00057  -0.02002   2.81822
   A51        2.90062  -0.00009   0.00040  -0.00347  -0.00378   2.89684
   A52        3.13235  -0.00022   0.00174   0.00072   0.00294   3.13528
   A53        3.40935  -0.00001   0.02705  -0.00592   0.02044   3.42979
   A54        2.96295  -0.00004  -0.01256   0.00416  -0.00844   2.95450
   A55        3.32381   0.00001  -0.00012   0.00030   0.00045   3.32426
   A56        3.16762   0.00002  -0.00327  -0.00441  -0.00636   3.16126
   A57        3.02148  -0.00002  -0.00021  -0.00141  -0.00091   3.02057
   A58        3.04505   0.00011   0.00828  -0.00495   0.00306   3.04811
    D1        0.44225   0.00001  -0.01540   0.01364  -0.00193   0.44033
    D2       -1.92497  -0.00003   0.07165  -0.02771   0.04415  -1.88082
    D3       -2.67970  -0.00005  -0.00519   0.01196   0.00646  -2.67325
    D4        1.23626  -0.00009   0.08186  -0.02939   0.05253   1.28879
    D5        0.06030   0.00000  -0.00640   0.00324  -0.00367   0.05662
    D6       -3.10027   0.00007  -0.01630   0.00499  -0.01175  -3.11202
    D7       -0.85289   0.00000   0.04962   0.03568   0.08537  -0.76752
    D8       -2.96410   0.00010   0.04785   0.03616   0.08407  -2.88002
    D9        1.20887   0.00026   0.04681   0.04005   0.08691   1.29578
   D10        2.30558  -0.00005   0.05840   0.03423   0.09256   2.39814
   D11        0.19437   0.00004   0.05662   0.03471   0.09126   0.28564
   D12       -1.91585   0.00021   0.05558   0.03860   0.09411  -1.82174
   D13       -0.37684  -0.00004   0.06610  -0.02811   0.03812  -0.33872
   D14        2.16642   0.00002   0.00054   0.00693   0.00773   2.17415
   D15        1.63523  -0.00000  -0.09956   0.00328  -0.09534   1.53989
   D16       -0.93637   0.00004  -0.04275  -0.02555  -0.06875  -1.00512
   D17       -0.54389  -0.00008   0.03389  -0.01379   0.01923  -0.52466
   D18        1.44849   0.00013   0.04574  -0.01586   0.02980   1.47829
   D19        0.55740  -0.00001  -0.08267   0.00503  -0.07768   0.47973
   D20       -1.50834  -0.00008  -0.09542   0.00509  -0.09027  -1.59861
   D21       -2.90199  -0.00036  -0.00711  -0.00679  -0.01427  -2.91626
   D22        1.14092  -0.00016  -0.01743   0.00030  -0.01752   1.12340
   D23       -1.15605  -0.00019  -0.01140  -0.00424  -0.01552  -1.17157
   D24       -0.96522  -0.00019  -0.00212  -0.00365  -0.00644  -0.97166
   D25        3.07769   0.00001  -0.01245   0.00343  -0.00969   3.06800
   D26        0.78072  -0.00002  -0.00642  -0.00111  -0.00769   0.77303
   D27        1.85225   0.00014   0.09620  -0.00410   0.09205   1.94430
   D28       -0.12311   0.00004   0.08444   0.00239   0.08745  -0.03566
   D29       -0.48804   0.00002   0.02291   0.00242   0.02531  -0.46274
   D30        1.83758  -0.00002   0.03420  -0.00594   0.02803   1.86561
   D31       -2.36548   0.00008   0.04188  -0.00452   0.03734  -2.32814
   D32        1.60585  -0.00007   0.01383   0.00034   0.01404   1.61990
   D33       -2.35170  -0.00011   0.02511  -0.00803   0.01676  -2.33494
   D34       -0.27158  -0.00000   0.03279  -0.00661   0.02607  -0.24551
   D35        0.23455   0.00000  -0.05092   0.01260  -0.03841   0.19613
   D36       -1.36623   0.00012  -0.03958   0.00746  -0.03192  -1.39814
   D37        2.57973   0.00010  -0.04908   0.00621  -0.04290   2.53683
   D38        2.22693  -0.00015  -0.05771   0.01458  -0.04333   2.18359
   D39        0.62615  -0.00004  -0.04637   0.00944  -0.03684   0.58931
   D40       -1.71108  -0.00005  -0.05587   0.00819  -0.04782  -1.75889
   D41        0.80520  -0.00002  -0.00855   0.00072  -0.00808   0.79712
   D42       -1.26687   0.00009  -0.00954   0.00474  -0.00499  -1.27186
   D43        2.34550  -0.00001  -0.01790  -0.00167  -0.01990   2.32561
   D44        0.27344   0.00010  -0.01889   0.00235  -0.01681   0.25663
   D45       -1.68503  -0.00005  -0.00365  -0.00110  -0.00533  -1.69036
   D46        2.52609   0.00007  -0.00464   0.00292  -0.00224   2.52385
   D47        3.07566  -0.00012  -0.12036  -0.01150  -0.13225   2.94341
   D48       -0.80111   0.00011  -0.05355   0.00801  -0.04515  -0.84626
   D49       -1.14248  -0.00019  -0.11481  -0.01766  -0.13317  -1.27565
   D50        1.26393   0.00005  -0.04800   0.00185  -0.04607   1.21786
   D51        0.23769  -0.00010  -0.02559   0.01477  -0.01096   0.22673
   D52       -1.97801  -0.00002  -0.02227   0.01719  -0.00535  -1.98336
   D53        1.10872  -0.00011   0.04891  -0.02081   0.02788   1.13660
   D54       -0.60413  -0.00002   0.06010  -0.02327   0.03682  -0.56731
   D55       -2.73579   0.00001   0.05955  -0.02140   0.03813  -2.69765
   D56       -1.20575   0.00015   0.01131   0.00191   0.01336  -1.19239
   D57        0.56431   0.00011   0.01315   0.00052   0.01379   0.57810
   D58        2.59227   0.00006   0.00876   0.00364   0.01254   2.60481
   D59        0.60134   0.00018   0.01787  -0.00083   0.01687   0.61821
   D60        2.37140   0.00015   0.01971  -0.00222   0.01731   2.38871
   D61       -1.88383   0.00009   0.01532   0.00090   0.01606  -1.86777
   D62       -0.17975  -0.00001  -0.05286   0.01069  -0.04108  -0.22084
   D63       -2.25916  -0.00014  -0.05803   0.01213  -0.04580  -2.30497
   D64        0.18755  -0.00003   0.08309   0.01400   0.09748   0.28502
   D65        2.75417   0.00011   0.13027   0.03998   0.17014   2.92431
         Item               Value     Threshold  Converged?
 Maximum Force            0.001695     0.000015     NO 
 RMS     Force            0.000283     0.000010     NO 
 Maximum Displacement     0.219290     0.000060     NO 
 RMS     Displacement     0.047717     0.000040     NO 
 Predicted change in Energy=-7.656378D-05
 GradGradGradGradGradGradGradGradGradGradGradGradGradGradGradGradGradGrad

                          Input orientation:                          
 ---------------------------------------------------------------------
 Center     Atomic      Atomic             Coordinates (Angstroms)
 Number     Number       Type             X           Y           Z
 ---------------------------------------------------------------------
      1          6           0       -0.013293   -0.076493    1.668119
      2          8           0        0.100340   -1.112822    1.026342
      3          8           0        0.579098    1.045113    1.475405
      4          1           0        1.202188    1.041853    0.608297
      5          6           0       -0.956668   -0.083099    2.898910
      6          9           0       -2.098509   -0.713507    2.592305
      7          9           0       -1.259486    1.137785    3.333769
      8          9           0       -0.370218   -0.753789    3.901617
      9          8           0        2.008973    1.034507   -0.547372
     10          1           0        2.319698    0.099056   -0.651107
     11          1           0        1.495960    1.237998   -1.355479
     12          8           0        3.195920    0.208976   -3.755778
     13          1           0        2.379748    0.725219   -3.604346
     14          1           0        3.842216    0.535990   -3.124073
     15          8           0        0.744747    1.208428   -2.993000
     16          1           0        0.217595    1.901106   -3.397082
     17          1           0        0.238720    0.347739   -3.075599
     18          8           0       -0.310724   -1.165253   -3.199794
     19          1           0       -0.830091   -1.511572   -2.448648
     20          1           0        0.458836   -1.748059   -3.310602
     21          8           0        2.473541   -1.595716   -0.615408
     22          1           0        2.398944   -2.035885   -1.480068
     23          1           0        1.664329   -1.785647   -0.120582
     24          8           0        2.276984   -2.271139   -3.322368
     25          1           0        2.721276   -1.429487   -3.584634
     26          1           0        2.650711   -2.979428   -3.850952
     27          8           0       -1.650516   -2.021761   -0.949895
     28          1           0       -2.195870   -2.792772   -0.783683
     29          1           0       -1.158433   -1.840761   -0.133935
 ---------------------------------------------------------------------
                    Distance matrix (angstroms):
                    1          2          3          4          5
     1  C    0.000000
     2  O    1.224242   0.000000
     3  O    1.282991   2.255559   0.000000
     4  H    1.962476   2.455902   1.067767   0.000000
     5  C    1.550756   2.384136   2.378614   3.342616   0.000000
     6  F    2.368128   2.728851   3.392607   4.232277   1.339858
     7  F    2.408705   3.498368   2.615817   3.673859   1.330924
     8  F    2.361067   2.935564   3.166031   4.067277   1.341332
     9  O    3.198794   3.275741   2.477152   1.409443   4.681979
    10  H    3.294310   3.034474   2.906332   1.929714   4.834292
    11  H    3.626000   3.625904   2.981903   1.995292   5.085322
    12  O    6.308661   5.847944   5.908652   4.869683   7.849469
    13  H    5.845364   5.478811   5.398939   4.385576   7.353733
    14  H    6.181035   5.826333   5.662362   4.599591   7.725858
    15  O    4.894046   4.685998   4.474456   3.634054   6.267173
    16  H    5.442469   5.353895   4.960296   4.213170   6.704884
    17  H    4.769313   4.356410   4.616690   3.870550   6.108136
    18  O    4.997044   4.246405   5.247379   4.654222   6.227559
    19  H    4.435582   3.619429   4.890874   4.471583   5.536509
    20  H    5.273016   4.397855   5.542755   4.867644   6.582840
    21  O    3.702280   2.925852   3.864504   3.173416   5.138557
    22  H    4.423707   3.523878   4.641035   3.907169   5.852261
    23  H    2.989159   2.052849   3.426091   2.956281   4.345759
    24  O    5.913273   4.999076   6.074452   5.251784   7.344952
    25  H    6.074527   5.313256   6.026323   5.098611   7.574719
    26  H    6.781157   5.811765   6.989892   6.176879   8.183064
    27  O    3.649460   2.792343   4.500996   4.466723   4.364989
    28  H    4.260651   3.372092   5.247216   5.309308   4.737028
    29  H    2.769727   1.860282   3.733263   3.799066   3.511158
                    6          7          8          9         10
     6  F    0.000000
     7  F    2.163564   0.000000
     8  F    2.168619   2.165941   0.000000
     9  O    5.457521   5.075111   5.352762   0.000000
    10  H    5.540806   5.456076   5.356332   0.991151   0.000000
    11  H    5.684503   5.439814   5.923418   0.978584   1.572219
    12  O    8.317459   8.424667   8.501762   3.519121   3.227821
    13  H    7.779666   7.845488   8.129530   3.094871   3.019488
    14  H    8.338491   8.251864   8.292674   3.201357   2.936755
    15  O    6.555423   6.637014   7.254598   2.758553   3.032431
    16  H    6.933491   6.933165   7.788773   3.475755   3.899564
    17  H    6.222059   6.629389   7.089832   3.161863   3.204758
    18  O    6.078542   6.992252   7.113571   4.153948   3.874713
    19  H    5.258993   6.374938   6.411832   4.261180   3.968180
    20  H    6.515721   7.445025   7.327483   4.216757   3.734643
    21  O    5.654322   6.083052   5.403640   2.671802   1.702115
    22  H    6.209669   6.828567   6.186644   3.232539   2.291599
    23  H    4.761112   5.387735   4.624088   2.873013   2.064721
    24  O    7.520273   8.272336   7.841938   4.324318   3.571454
    25  H    7.867498   8.384609   8.127599   3.975375   3.332160
    26  H    8.318957   9.157582   8.612886   5.238048   4.452599
    27  O    3.802552   5.337173   5.175334   4.784836   4.511068
    28  H    3.966121   5.768839   5.426094   5.690748   5.363823
    29  H    3.096261   4.572409   4.253055   4.297739   4.015937
                   11         12         13         14         15
    11  H    0.000000
    12  O    3.116118   0.000000
    13  H    2.470107   0.977535   0.000000
    14  H    3.020870   0.961087   1.550897   0.000000
    15  O    1.801853   2.754811   1.811205   3.172328   0.000000
    16  H    2.498414   3.444182   2.469935   3.882777   0.959674
    17  H    2.309119   3.037587   2.237425   3.608736   1.001834
    18  O    3.527212   3.807122   3.313033   4.488527   2.605982
    19  H    3.763731   4.569206   4.079454   5.145791   3.189801
    20  H    3.716809   3.394083   3.145361   4.086433   2.987211
    21  O    3.087604   3.693328   3.785405   3.565227   4.062622
    22  H    3.398413   3.294454   3.483765   3.376437   3.943462
    23  H    3.270435   4.420288   4.353492   4.376546   4.249812
    24  O    4.097889   2.680160   3.011351   3.220131   3.816231
    25  H    3.685920   1.714392   2.181694   2.309053   3.348924
    26  H    5.034632   3.236083   3.722720   3.782354   4.680482
    27  O    4.548718   6.028028   5.552931   6.437332   4.510619
    28  H    5.495786   6.849470   6.424071   7.281247   5.434879
    29  H    4.244611   6.023252   5.580926   6.292564   4.592810
                   16         17         18         19         20
    16  H    0.000000
    17  H    1.586426   0.000000
    18  O    3.117788   1.614453   0.000000
    19  H    3.693717   2.234381   0.976678   0.000000
    20  H    3.658153   2.120388   0.971680   1.568510   0.000000
    21  O    5.005473   3.850192   3.823150   3.779131   3.368429
    22  H    4.892149   3.590815   3.325321   3.411704   2.682856
    23  H    5.140101   3.913544   3.710428   3.423031   3.410404
    24  O    4.653417   3.327752   2.816778   3.315757   1.891934
    25  H    4.170904   3.095276   3.067726   3.729532   2.301134
    26  H    5.472263   4.181975   3.533459   4.029521   2.571491
    27  O    4.986727   3.701670   2.755122   1.783158   3.177612
    28  H    5.889580   4.587255   3.469897   2.505780   3.811063
    29  H    5.152004   3.923640   3.251832   2.360947   3.565861
                   21         22         23         24         25
    21  O    0.000000
    22  H    0.973113   0.000000
    23  H    0.967342   1.565402   0.000000
    24  O    2.796866   1.861260   3.295828   0.000000
    25  H    2.984176   2.213778   3.639182   0.987196   0.000000
    26  H    3.523463   2.564128   4.039025   0.959555   1.574237
    27  O    4.159476   4.084044   3.425158   4.595223   5.138600
    28  H    4.823344   4.708518   4.044148   5.169472   5.820841
    29  H    3.671934   3.808554   2.823332   4.706742   5.208513
                   26         27         28         29
    26  H    0.000000
    27  O    5.275777   0.000000
    28  H    5.738670   0.958903   0.000000
    29  H    5.442643   0.969895   1.550732   0.000000
 Stoichiometry    C2H15F3O9
 Framework group  C1[X(C2H15F3O9)]
 Deg. of freedom    81
 Full point group                 C1      NOp   1
 Largest Abelian subgroup         C1      NOp   1
 Largest concise Abelian subgroup C1      NOp   1
                         Standard orientation:                         
 ---------------------------------------------------------------------
 Center     Atomic      Atomic             Coordinates (Angstroms)
 Number     Number       Type             X           Y           Z
 ---------------------------------------------------------------------
      1          6           0        1.840408   -0.398401    0.145901
      2          8           0        1.132442    0.433700    0.698313
      3          8           0        1.501717   -1.545148   -0.319205
      4          1           0        0.454183   -1.734223   -0.235246
      5          6           0        3.351617   -0.083791   -0.002807
      6          9           0        3.514072    1.184943   -0.401732
      7          9           0        3.968599   -0.876507   -0.875901
      8          9           0        3.951296   -0.222719    1.188939
      9          8           0       -0.932080   -1.968749   -0.136234
     10          1           0       -1.231807   -1.468208    0.665017
     11          1           0       -1.424588   -1.587063   -0.890805
     12          8           0       -4.393832   -1.357112    0.026201
     13          1           0       -3.868012   -1.239460   -0.789426
     14          1           0       -4.075497   -2.165415    0.437293
     15          8           0       -2.580559   -0.680640   -1.934261
     16          1           0       -2.664729   -0.741928   -2.888271
     17          1           0       -2.506241    0.288810   -1.692775
     18          8           0       -2.502063    1.767968   -1.045836
     19          1           0       -1.630761    2.170934   -0.865973
     20          1           0       -2.976599    1.718662   -0.199345
     21          8           0       -1.398538   -0.351384    1.938633
     22          1           0       -2.179947    0.225864    1.882630
     23          1           0       -0.621897    0.188459    1.735782
     24          8           0       -3.805486    0.924028    1.304289
     25          1           0       -4.165498    0.092354    0.912796
     26          1           0       -4.496925    1.323240    1.836536
     27          8           0        0.029666    2.704697   -0.494850
     28          1           0        0.351920    3.574079   -0.250267
     29          1           0        0.568394    2.056714   -0.014656
 ---------------------------------------------------------------------
 Rotational constants (GHZ):           0.7698933           0.2297330           0.2141451
 Standard basis: 6-31++G(d,p) (6D, 7F)
 There are   356 symmetry adapted cartesian basis functions of A   symmetry.
 There are   356 symmetry adapted basis functions of A   symmetry.
   356 basis functions,   568 primitive gaussians,   356 cartesian basis functions
    63 alpha electrons       63 beta electrons
       nuclear repulsion energy      1128.9022930788 Hartrees.
 NAtoms=   29 NActive=   29 NUniq=   29 SFac= 1.00D+00 NAtFMM=   60 NAOKFM=F Big=F
 Integral buffers will be    131072 words long.
 Raffenetti 2 integral format.
 Two-electron integral symmetry is turned on.
 Nuclear repulsion after empirical dispersion term =     1128.8859225901 Hartrees.
 One-electron integrals computed using PRISM.
 NBasis=   356 RedAO= T EigKep=  3.05D-05  NBF=   356
 NBsUse=   356 1.00D-06 EigRej= -1.00D+00 NBFU=   356
 Initial guess from the checkpoint file:  "/local_scratch/slurm.6305388/Gau-3051159.chk"
 B after Tr=     0.000000   -0.000000   -0.000000
         Rot=    0.999978   -0.006350   -0.001265   -0.001051 Ang=  -0.75 deg.
 ExpMin= 3.60D-02 ExpMax= 7.00D+03 ExpMxC= 1.05D+03 IAcc=3 IRadAn=         5 AccDes= 0.00D+00
 Harris functional with IExCor= 4639 and IRadAn=       5 diagonalized for initial guess.
 HarFok:  IExCor= 4639 AccDes= 0.00D+00 IRadAn=         5 IDoV= 1 UseB2=F ITyADJ=14
 ICtDFT=  3500011 ScaDFX=  1.000000  1.000000  1.000000  1.000000
 FoFCou: FMM=F IPFlag=           0 FMFlag=      100000 FMFlg1=           0
         NFxFlg=           0 DoJE=T BraDBF=F KetDBF=T FulRan=T
         wScrn=  0.000000 ICntrl=       500 IOpCl=  0 I1Cent=   200000004 NGrid=           0
         NMat0=    1 NMatS0=      1 NMatT0=    0 NMatD0=    1 NMtDS0=    0 NMtDT0=    0
 Petite list used in FoFCou.
 Requested convergence on RMS density matrix=1.00D-10 within 128 cycles.
 Requested convergence on MAX density matrix=1.00D-08.
 Requested convergence on             energy=1.00D-08.
 No special actions if energy rises.
 SCF Done:  E(RwB97XD) =  -1061.67775205     A.U. after   16 cycles
            NFock= 16  Conv=0.34D-10     -V/T= 2.0083
 Calling FoFJK, ICntrl=      2127 FMM=F ISym2X=0 I1Cent= 0 IOpClX= 0 NMat=1 NMatS=1 NMatT=0.
 ***** Axes restored to original set *****
 -------------------------------------------------------------------
 Center     Atomic                   Forces (Hartrees/Bohr)
 Number     Number              X              Y              Z
 -------------------------------------------------------------------
      1        6           0.000310068    0.000100374    0.000101120
      2        8           0.000291849   -0.000283855   -0.000818126
      3        8           0.000552826   -0.000077578   -0.000669585
      4        1          -0.000820583   -0.000059190    0.000920332
      5        6          -0.000374599   -0.000182714    0.000077662
      6        9          -0.000494050   -0.000358114   -0.000541834
      7        9           0.000073207    0.001166169   -0.000179112
      8        9           0.000789607   -0.000419834    0.000606033
      9        8           0.000391997   -0.000736530    0.000104030
     10        1          -0.000681824    0.000706140   -0.000141097
     11        1           0.000008177   -0.000106579    0.000093871
     12        8           0.000299473   -0.000367225   -0.000362197
     13        1          -0.000386004    0.000338629    0.000121469
     14        1           0.000113597    0.000098852    0.000169293
     15        8           0.000178654   -0.000390435    0.000119638
     16        1          -0.000175356    0.000342956   -0.000102695
     17        1           0.000052060    0.000025373    0.000102104
     18        8          -0.000378974    0.000324503   -0.000217906
     19        1          -0.000024563   -0.000006178    0.000018000
     20        1           0.000389155   -0.000257469    0.000086271
     21        8          -0.000128507    0.000001378   -0.000054264
     22        1           0.000070361    0.000037105   -0.000137827
     23        1          -0.000088145    0.000065252    0.000411242
     24        8          -0.000222806    0.000088489    0.000365079
     25        1           0.000089022    0.000157180   -0.000080292
     26        1           0.000117124   -0.000227636   -0.000147424
     27        8           0.000233931   -0.000384860    0.000255421
     28        1          -0.000657099   -0.000415878   -0.000453497
     29        1           0.000471402    0.000821676    0.000354292
 -------------------------------------------------------------------
 Cartesian Forces:  Max     0.001166169 RMS     0.000380258

 GradGradGradGradGradGradGradGradGradGradGradGradGradGradGradGradGradGrad
 Berny optimization.
 Using GEDIIS/GDIIS optimizer.
 FormGI is forming the generalized inverse of G from B-inverse, IUseBI=4.
 Internal  Forces:  Max     0.001322853 RMS     0.000267427
 Search for a local minimum.
 Step number   9 out of a maximum of  174
 All quantities printed in internal units (Hartrees-Bohrs-Radians)
 Mixed Optimization -- En-DIIS/RFO-DIIS
 Swapping is turned off.
 Update second derivatives using D2CorX and points    8    9
 DE= -9.00D-05 DEPred=-7.66D-05 R= 1.18D+00
 TightC=F SS=  1.41D+00  RLast= 4.56D-01 DXNew= 2.6883D+00 1.3674D+00
 Trust test= 1.18D+00 RLast= 4.56D-01 DXMaxT set to 1.60D+00
 ITU=  1  1  1  0  1  1  0  1  0
     Eigenvalues ---    0.00029   0.00052   0.00057   0.00074   0.00094
     Eigenvalues ---    0.00113   0.00145   0.00215   0.00284   0.00288
     Eigenvalues ---    0.00431   0.00470   0.00565   0.00601   0.00661
     Eigenvalues ---    0.00749   0.00826   0.00874   0.00999   0.01039
     Eigenvalues ---    0.01066   0.01133   0.01333   0.01357   0.01580
     Eigenvalues ---    0.01652   0.01717   0.01763   0.01933   0.02000
     Eigenvalues ---    0.02206   0.02241   0.02288   0.02439   0.02502
     Eigenvalues ---    0.02586   0.02701   0.02821   0.02831   0.02987
     Eigenvalues ---    0.03031   0.03325   0.03505   0.04252   0.04696
     Eigenvalues ---    0.04876   0.04964   0.05387   0.05467   0.05677
     Eigenvalues ---    0.06241   0.06561   0.07212   0.11906   0.14596
     Eigenvalues ---    0.19049   0.21814   0.22983   0.24081   0.26598
     Eigenvalues ---    0.27160   0.33892   0.34456   0.38509   0.40904
     Eigenvalues ---    0.41706   0.42992   0.44486   0.45613   0.47069
     Eigenvalues ---    0.50061   0.50903   0.52090   0.55049   0.58081
     Eigenvalues ---    0.58408   0.58950   0.59339   0.60146   0.67519
     Eigenvalues ---    0.83903
 En-DIIS/RFO-DIIS/Sim-DIIS IScMMF=       -3 using points:     9    8    7
 RFO step:  Lambda=-9.25227309D-05.
 DidBck=F Rises=F RFO-DIIS coefs:    1.12553    0.27994   -0.40547
 Iteration  1 RMS(Cart)=  0.03425716 RMS(Int)=  0.00154428
 Iteration  2 RMS(Cart)=  0.00156310 RMS(Int)=  0.00043012
 Iteration  3 RMS(Cart)=  0.00000284 RMS(Int)=  0.00043011
 Iteration  4 RMS(Cart)=  0.00000000 RMS(Int)=  0.00043011
 Variable       Old X    -DE/DX   Delta X   Delta X   Delta X     New X
                                 (Linear)    (Quad)   (Total)
    R1        2.31348   0.00027   0.00012   0.00048   0.00067   2.31415
    R2        2.42450  -0.00040  -0.00042  -0.00044  -0.00082   2.42368
    R3        2.93050  -0.00003  -0.00011   0.00070   0.00058   2.93109
    R4        3.87932  -0.00045   0.01183  -0.01095   0.00093   3.88025
    R5        3.51542  -0.00011  -0.00321  -0.00531  -0.00838   3.50704
    R6        2.01779  -0.00132   0.00371  -0.00058   0.00309   2.02088
    R7        2.66346  -0.00010  -0.00973  -0.00440  -0.01417   2.64929
    R8        2.53196   0.00071   0.00008  -0.00153  -0.00145   2.53052
    R9        2.51508   0.00099  -0.00083   0.00226   0.00143   2.51652
   R10        2.53475   0.00101  -0.00048   0.00202   0.00154   2.53629
   R11        1.87300  -0.00074   0.00232  -0.00155   0.00092   1.87393
   R12        1.84926  -0.00013   0.00075  -0.00022   0.00057   1.84983
   R13        3.21653   0.00009  -0.01691   0.00421  -0.01251   3.20402
   R14        3.40501  -0.00004  -0.00136  -0.00024  -0.00160   3.40341
   R15        1.84727   0.00045  -0.00100   0.00075  -0.00027   1.84700
   R16        1.81619   0.00022  -0.00017   0.00042   0.00025   1.81644
   R17        3.23973  -0.00006  -0.00125   0.00352   0.00195   3.24168
   R18        3.42268  -0.00003   0.00090   0.00263   0.00357   3.42625
   R19        1.81352   0.00039  -0.00049   0.00067   0.00018   1.81370
   R20        1.89319  -0.00004   0.00021  -0.00006   0.00020   1.89340
   R21        3.05087   0.00002  -0.00176   0.00221   0.00050   3.05138
   R22        1.84565   0.00008  -0.00082   0.00012  -0.00066   1.84500
   R23        1.83621   0.00045  -0.00083   0.00124   0.00035   1.83656
   R24        3.36968   0.00005  -0.00544   0.00532  -0.00008   3.36960
   R25        3.57524  -0.00001  -0.00288   0.00042  -0.00258   3.57266
   R26        1.83892   0.00002  -0.00024   0.00020  -0.00006   1.83886
   R27        1.82801  -0.00013   0.00003   0.00046   0.00052   1.82853
   R28        3.51727  -0.00011   0.00213  -0.00024   0.00176   3.51903
   R29        1.86553   0.00015  -0.00019   0.00047  -0.00003   1.86550
   R30        1.81330   0.00029  -0.00041   0.00059   0.00018   1.81348
   R31        1.81206   0.00063  -0.00052   0.00071   0.00020   1.81226
   R32        1.83284   0.00058  -0.00087   0.00090   0.00018   1.83302
    A1        2.23754   0.00002   0.00127  -0.00080   0.00067   2.23820
    A2        2.05886   0.00063  -0.00359   0.00631   0.00259   2.06146
    A3        1.98649  -0.00065   0.00225  -0.00550  -0.00339   1.98310
    A4        2.26665  -0.00008   0.00120  -0.00055  -0.00006   2.26660
    A5        2.20856   0.00005  -0.00535   0.00039  -0.00602   2.20254
    A6        1.60961   0.00004  -0.01681   0.01172  -0.00606   1.60355
    A7        1.97007  -0.00012   0.00147  -0.00103   0.00059   1.97065
    A8        1.91645  -0.00039   0.00116   0.00221   0.00337   1.91982
    A9        1.97558  -0.00097   0.00303  -0.00593  -0.00290   1.97268
   A10        1.90653  -0.00029  -0.00046  -0.00096  -0.00142   1.90511
   A11        1.88859   0.00061  -0.00141   0.00148   0.00006   1.88865
   A12        1.88431   0.00055  -0.00135   0.00235   0.00101   1.88531
   A13        1.89010   0.00058  -0.00119   0.00122   0.00002   1.89012
   A14        1.84438   0.00005   0.00120   0.00247   0.00261   1.84700
   A15        1.95621  -0.00000   0.00535  -0.00239   0.00282   1.95902
   A16        1.84853  -0.00003   0.00293  -0.00141   0.00246   1.85099
   A17        2.87958   0.00019   0.01063  -0.00149   0.00740   2.88698
   A18        1.85454  -0.00002  -0.00176  -0.00024  -0.00181   1.85273
   A19        1.83185  -0.00010  -0.00003   0.00237   0.00185   1.83370
   A20        2.03281  -0.00000  -0.00348  -0.00123  -0.00491   2.02790
   A21        1.50553   0.00003  -0.00504   0.00450  -0.00047   1.50506
   A22        2.21408  -0.00000   0.00683  -0.00698  -0.00027   2.21381
   A23        1.87508  -0.00004  -0.01015   0.00452  -0.00566   1.86942
   A24        2.14874  -0.00008   0.00657  -0.00201   0.00441   2.15316
   A25        1.77106   0.00008  -0.00046   0.00247   0.00180   1.77286
   A26        1.88381   0.00003  -0.00012  -0.00001   0.00001   1.88382
   A27        2.04218  -0.00003  -0.00393   0.00055  -0.00338   2.03880
   A28        1.87689  -0.00001   0.00297  -0.00483  -0.00184   1.87505
   A29        1.87149  -0.00002   0.00092  -0.00238  -0.00141   1.87008
   A30        2.75884  -0.00007   0.00260   0.00323   0.00555   2.76439
   A31        2.00955   0.00011   0.00012  -0.00644  -0.00525   2.00430
   A32        1.70179  -0.00011   0.00484  -0.00237   0.00200   1.70379
   A33        1.87715   0.00009   0.00326   0.00225   0.00494   1.88209
   A34        2.60365  -0.00015  -0.00962   0.00540  -0.00449   2.59916
   A35        1.59267  -0.00002  -0.00612   0.00591  -0.00036   1.59231
   A36        1.77056   0.00001   0.00149  -0.00225  -0.00116   1.76940
   A37        2.19173   0.00001  -0.00116  -0.00307  -0.00398   2.18775
   A38        1.69684  -0.00002  -0.00546   0.00980   0.00425   1.70110
   A39        2.23068   0.00005   0.00965  -0.00661   0.00312   2.23381
   A40        1.88355  -0.00004  -0.00039  -0.00056  -0.00082   1.88273
   A41        2.26193  -0.00027   0.00657  -0.00318   0.00166   2.26359
   A42        2.00455  -0.00029   0.01555  -0.00372   0.01012   2.01466
   A43        1.86792   0.00062   0.00314   0.00716   0.00849   1.87642
   A44        2.79652   0.00013   0.00101  -0.00014   0.00094   2.79745
   A45        3.12894   0.00017   0.00353  -0.00570  -0.00182   3.12712
   A46        3.08599   0.00011   0.00246  -0.00138   0.00110   3.08710
   A47        2.86863   0.00000   0.00168  -0.00554  -0.00397   2.86466
   A48        3.13787   0.00003  -0.00772   0.00275  -0.00497   3.13289
   A49        3.02075  -0.00002   0.00034  -0.00024   0.00010   3.02085
   A50        2.81822   0.00005  -0.01256   0.00318  -0.00886   2.80936
   A51        2.89684  -0.00002  -0.00027   0.00157   0.00068   2.89751
   A52        3.13528  -0.00015   0.00125  -0.00346  -0.00180   3.13348
   A53        3.42979  -0.00002   0.01617  -0.00544   0.01009   3.43988
   A54        2.95450  -0.00003  -0.00737   0.00275  -0.00467   2.94984
   A55        3.32426   0.00002  -0.00000   0.00135   0.00166   3.32592
   A56        3.16126   0.00003  -0.00244   0.00594   0.00452   3.16579
   A57        3.02057   0.00002  -0.00022  -0.00731  -0.00698   3.01359
   A58        3.04811   0.00011   0.00455  -0.00302   0.00132   3.04944
    D1        0.44033  -0.00002  -0.00798   0.00214  -0.00595   0.43438
    D2       -1.88082  -0.00004   0.04157  -0.02356   0.01823  -1.86259
    D3       -2.67325  -0.00011  -0.00180   0.00159  -0.00045  -2.67370
    D4        1.28879  -0.00014   0.04775  -0.02411   0.02372   1.31251
    D5        0.05662   0.00001  -0.00368   0.00677   0.00262   0.05925
    D6       -3.11202   0.00012  -0.00967   0.00745  -0.00258  -3.11460
    D7       -0.76752  -0.00002   0.03567   0.05147   0.08721  -0.68030
    D8       -2.88002   0.00014   0.03461   0.05201   0.08669  -2.79333
    D9        1.29578   0.00025   0.03444   0.05506   0.08957   1.38536
   D10        2.39814  -0.00011   0.04098   0.05096   0.09187   2.49002
   D11        0.28564   0.00005   0.03993   0.05150   0.09135   0.37699
   D12       -1.82174   0.00016   0.03976   0.05455   0.09423  -1.72751
   D13       -0.33872  -0.00003   0.03802  -0.04883  -0.01064  -0.34936
   D14        2.17415   0.00001   0.00124  -0.03152  -0.03009   2.14406
   D15        1.53989  -0.00009  -0.06203   0.01255  -0.04854   1.49135
   D16       -1.00512  -0.00006  -0.03012  -0.00311  -0.03348  -1.03860
   D17       -0.52466   0.00001   0.01945  -0.00556   0.01303  -0.51163
   D18        1.47829   0.00006   0.02674  -0.00812   0.01852   1.49681
   D19        0.47973  -0.00002  -0.05131  -0.01454  -0.06591   0.41382
   D20       -1.59861  -0.00002  -0.05931  -0.01232  -0.07160  -1.67021
   D21       -2.91626  -0.00019  -0.00537  -0.00437  -0.01010  -2.92636
   D22        1.12340  -0.00008  -0.01096  -0.00353  -0.01484   1.10857
   D23       -1.17157  -0.00011  -0.00768  -0.00071  -0.00831  -1.17988
   D24       -0.97166  -0.00010  -0.00188  -0.00274  -0.00523  -0.97689
   D25        3.06800   0.00001  -0.00747  -0.00190  -0.00996   3.05804
   D26        0.77303  -0.00002  -0.00419   0.00092  -0.00344   0.76959
   D27        1.94430   0.00008   0.05992   0.00320   0.06310   2.00740
   D28       -0.03566   0.00001   0.05343   0.00418   0.05808   0.02242
   D29       -0.46274  -0.00001   0.01470  -0.01111   0.00356  -0.45917
   D30        1.86561  -0.00004   0.02071  -0.01600   0.00449   1.87011
   D31       -2.32814   0.00004   0.02574  -0.01612   0.00961  -2.31853
   D32        1.61990  -0.00005   0.00872  -0.01183  -0.00323   1.61666
   D33       -2.33494  -0.00009   0.01473  -0.01672  -0.00230  -2.33725
   D34       -0.24551  -0.00000   0.01976  -0.01684   0.00281  -0.24270
   D35        0.19613   0.00005  -0.03042   0.02009  -0.01043   0.18570
   D36       -1.39814   0.00007  -0.02391   0.01334  -0.01039  -1.40854
   D37        2.53683   0.00009  -0.03006   0.01331  -0.01676   2.52007
   D38        2.18359  -0.00004  -0.03445   0.02116  -0.01348   2.17011
   D39        0.58931  -0.00002  -0.02794   0.01442  -0.01344   0.57587
   D40       -1.75889  -0.00000  -0.03409   0.01438  -0.01982  -1.77871
   D41        0.79712  -0.00001  -0.00532   0.00087  -0.00463   0.79249
   D42       -1.27186   0.00004  -0.00542   0.00718   0.00161  -1.27025
   D43        2.32561   0.00003  -0.01150   0.00637  -0.00541   2.32020
   D44        0.25663   0.00008  -0.01161   0.01268   0.00083   0.25746
   D45       -1.69036  -0.00001  -0.00250   0.00520   0.00220  -1.68816
   D46        2.52385   0.00004  -0.00261   0.01151   0.00844   2.53228
   D47        2.94341  -0.00017  -0.07712   0.01752  -0.05972   2.88369
   D48       -0.84626   0.00016  -0.03259   0.01752  -0.01470  -0.86096
   D49       -1.27565  -0.00023  -0.07444   0.00852  -0.06627  -1.34192
   D50        1.21786   0.00010  -0.02992   0.00851  -0.02125   1.19661
   D51        0.22673  -0.00009  -0.01424   0.00526  -0.00911   0.21761
   D52       -1.98336  -0.00003  -0.01187   0.00907  -0.00299  -1.98635
   D53        1.13660  -0.00006   0.02809  -0.00882   0.01911   1.15571
   D54       -0.56731  -0.00004   0.03484  -0.01994   0.01490  -0.55241
   D55       -2.69765   0.00000   0.03473  -0.01486   0.01988  -2.67777
   D56       -1.19239   0.00008   0.00736   0.00260   0.01010  -1.18229
   D57        0.57810   0.00009   0.00834   0.00049   0.00894   0.58704
   D58        2.60481   0.00005   0.00598   0.00503   0.01114   2.61595
   D59        0.61821   0.00005   0.01110  -0.00047   0.01053   0.62874
   D60        2.38871   0.00006   0.01208  -0.00257   0.00936   2.39807
   D61       -1.86777   0.00002   0.00972   0.00196   0.01157  -1.85620
   D62       -0.22084   0.00012  -0.03174   0.04072   0.00993  -0.21090
   D63       -2.30497   0.00002  -0.03492   0.04810   0.01319  -2.29177
   D64        0.28502  -0.00013   0.05401  -0.01744   0.03687   0.32189
   D65        2.92431  -0.00011   0.08686  -0.01794   0.06928   2.99359
         Item               Value     Threshold  Converged?
 Maximum Force            0.001323     0.000015     NO 
 RMS     Force            0.000267     0.000010     NO 
 Maximum Displacement     0.207169     0.000060     NO 
 RMS     Displacement     0.034527     0.000040     NO 
 Predicted change in Energy=-4.659824D-05
 GradGradGradGradGradGradGradGradGradGradGradGradGradGradGradGradGradGrad

                          Input orientation:                          
 ---------------------------------------------------------------------
 Center     Atomic      Atomic             Coordinates (Angstroms)
 Number     Number       Type             X           Y           Z
 ---------------------------------------------------------------------
      1          6           0       -0.013990   -0.086701    1.670335
      2          8           0        0.101522   -1.127879    1.036111
      3          8           0        0.576598    1.034141    1.470654
      4          1           0        1.199768    1.027332    0.601613
      5          6           0       -0.952045   -0.083582    2.905585
      6          9           0       -2.047160   -0.810895    2.650809
      7          9           0       -1.338651    1.139603    3.262981
      8          9           0       -0.313779   -0.644159    3.944683
      9          8           0        1.998356    1.015965   -0.550590
     10          1           0        2.301662    0.078227   -0.660156
     11          1           0        1.487739    1.231350   -1.357498
     12          8           0        3.204230    0.212273   -3.744586
     13          1           0        2.388604    0.731801   -3.602675
     14          1           0        3.841222    0.533200   -3.100233
     15          8           0        0.748628    1.215851   -2.999783
     16          1           0        0.222918    1.911499   -3.400858
     17          1           0        0.240824    0.356479   -3.086398
     18          8           0       -0.309577   -1.156543   -3.209436
     19          1           0       -0.828416   -1.499050   -2.456631
     20          1           0        0.461180   -1.739070   -3.314878
     21          8           0        2.467376   -1.608558   -0.615393
     22          1           0        2.391998   -2.049752   -1.479428
     23          1           0        1.664107   -1.803092   -0.112205
     24          8           0        2.276182   -2.268139   -3.325139
     25          1           0        2.723022   -1.426247   -3.582202
     26          1           0        2.645927   -2.973297   -3.860835
     27          8           0       -1.642109   -2.007834   -0.953785
     28          1           0       -2.222130   -2.754636   -0.793920
     29          1           0       -1.147993   -1.841707   -0.135780
 ---------------------------------------------------------------------
                    Distance matrix (angstroms):
                    1          2          3          4          5
     1  C    0.000000
     2  O    1.224596   0.000000
     3  O    1.282557   2.255849   0.000000
     4  H    1.963783   2.457614   1.069401   0.000000
     5  C    1.551064   2.386524   2.375938   3.342561   0.000000
     6  F    2.370563   2.706393   3.417752   4.256856   1.339093
     7  F    2.407295   3.489201   2.625212   3.679546   1.331682
     8  F    2.360782   2.977625   3.119340   4.032471   1.342145
     9  O    3.193417   3.272868   2.471266   1.401943   4.675363
    10  H    3.289473   3.028635   2.903441   1.925365   4.829835
    11  H    3.627701   3.635508   2.977836   1.990644   5.084827
    12  O    6.306163   5.854731   5.897343   4.855063   7.847735
    13  H    5.852097   5.496134   5.395688   4.379122   7.360859
    14  H    6.164840   5.818408   5.639301   4.574397   7.708806
    15  O    4.907976   4.711715   4.477434   3.634435   6.281257
    16  H    5.455815   5.379521   4.962506   4.213758   6.718043
    17  H    4.784124   4.383811   4.619381   3.869242   6.125394
    18  O    5.004408   4.265500   5.242866   4.644515   6.241594
    19  H    4.437327   3.633428   4.880030   4.455220   5.547270
    20  H    5.273372   4.408402   5.532208   4.851534   6.590296
    21  O    3.701051   2.925027   3.861411   3.167941   5.139580
    22  H    4.423048   3.524778   4.637785   3.901357   5.854638
    23  H    2.989892   2.053342   3.426078   2.955748   4.348336
    24  O    5.912556   5.004981   6.065745   5.238146   7.349534
    25  H    6.072459   5.318843   6.015978   5.083764   7.576295
    26  H    6.782436   5.818904   6.983298   6.165213   8.190256
    27  O    3.636967   2.788235   4.478189   4.439342   4.367341
    28  H    4.250448   3.375605   5.226471   5.287738   4.736452
    29  H    2.761895   1.855847   3.718245   3.779830   3.518423
                    6          7          8          9         10
     6  F    0.000000
     7  F    2.163604   0.000000
     8  F    2.169451   2.167230   0.000000
     9  O    5.472895   5.068948   5.320663   0.000000
    10  H    5.537624   5.456134   5.344803   0.991640   0.000000
    11  H    5.721259   5.417169   5.905601   0.978888   1.574308
    12  O    8.338169   8.402602   8.499101   3.507373   3.216568
    13  H    7.820613   7.822785   8.133803   3.090027   3.015482
    14  H    8.339911   8.227351   8.263235   3.182750   2.920825
    15  O    6.622184   6.601876   7.267321   2.756868   3.029844
    16  H    7.013370   6.887748   7.795922   3.475369   3.897884
    17  H    6.285951   6.589585   7.123549   3.155021   3.195484
    18  O    6.122185   6.944312   7.172445   4.137126   3.852539
    19  H    5.295738   6.319557   6.478620   4.236618   3.938593
    20  H    6.537790   7.402322   7.382452   4.194569   3.706411
    21  O    5.628977   6.089336   5.427631   2.666889   1.695497
    22  H    6.188679   6.824966   6.222370   3.227431   2.282030
    23  H    4.732040   5.391464   4.659774   2.872452   2.060604
    24  O    7.518431   8.251245   7.886413   4.308206   3.550805
    25  H    7.872974   8.362852   8.154006   3.959824   3.313508
    26  H    8.312795   9.140108   8.666652   5.224105   4.435613
    27  O    3.819664   5.270632   5.255383   4.749622   4.471151
    28  H    3.959154   5.692458   5.527230   5.664728   5.339260
    29  H    3.104216   4.525057   4.333614   4.270582   3.982617
                   11         12         13         14         15
    11  H    0.000000
    12  O    3.111761   0.000000
    13  H    2.470209   0.977391   0.000000
    14  H    3.010552   0.961220   1.549835   0.000000
    15  O    1.801007   2.755338   1.813093   3.168634   0.000000
    16  H    2.497538   3.448731   2.474392   3.883582   0.959770
    17  H    2.304190   3.039043   2.240618   3.604759   1.001942
    18  O    3.515972   3.808791   3.316725   4.482889   2.606148
    19  H    3.745365   4.566146   4.079134   5.133204   3.186341
    20  H    3.702507   3.393628   3.146902   4.078476   2.985543
    21  O    3.094428   3.694622   3.795700   3.556544   4.076358
    22  H    3.405610   3.302638   3.499318   3.376226   3.959332
    23  H    3.284767   4.430335   4.374238   4.373374   4.276707
    24  O    4.091415   2.681353   3.014847   3.216742   3.818044
    25  H    3.679409   1.715423   2.183901   2.306967   3.349347
    26  H    5.028633   3.236212   3.722984   3.781899   4.678687
    27  O    4.522305   6.017013   5.546969   6.413346   4.504872
    28  H    5.474380   6.852326   6.426758   7.272770   5.427338
    29  H    4.228872   6.015328   5.581203   6.270601   4.598733
                   16         17         18         19         20
    16  H    0.000000
    17  H    1.586598   0.000000
    18  O    3.119788   1.614719   0.000000
    19  H    3.691709   2.232234   0.976330   0.000000
    20  H    3.659346   2.119454   0.971865   1.567563   0.000000
    21  O    5.018686   3.863258   3.826859   3.776823   3.365869
    22  H    4.907984   3.605530   3.330054   3.410170   2.682062
    23  H    5.166280   3.941484   3.729114   3.435323   3.421731
    24  O    4.657360   3.329909   2.816945   3.314261   1.890569
    25  H    4.174201   3.096003   3.067304   3.726247   2.298967
    26  H    5.472091   4.179914   3.529861   4.026941   2.567977
    27  O    4.982736   3.699115   2.754687   1.783116   3.173455
    28  H    5.877686   4.582645   3.470804   2.506700   3.819261
    29  H    5.160105   3.932808   3.258796   2.367677   3.564636
                   21         22         23         24         25
    21  O    0.000000
    22  H    0.973083   0.000000
    23  H    0.967617   1.568427   0.000000
    24  O    2.795411   1.862191   3.303611   0.000000
    25  H    2.983378   2.218106   3.647491   0.987183   0.000000
    26  H    3.525236   2.566810   4.047910   0.959651   1.573831
    27  O    4.142680   4.068424   3.417783   4.587383   5.128468
    28  H    4.830821   4.717728   4.058696   5.184454   5.830408
    29  H    3.654488   3.792124   2.812464   4.698811   5.199537
                   26         27         28         29
    26  H    0.000000
    27  O    5.269755   0.000000
    28  H    5.757757   0.959007   0.000000
    29  H    5.436024   0.969990   1.555750   0.000000
 Stoichiometry    C2H15F3O9
 Framework group  C1[X(C2H15F3O9)]
 Deg. of freedom    81
 Full point group                 C1      NOp   1
 Largest Abelian subgroup         C1      NOp   1
 Largest concise Abelian subgroup C1      NOp   1
                         Standard orientation:                         
 ---------------------------------------------------------------------
 Center     Atomic      Atomic             Coordinates (Angstroms)
 Number     Number       Type             X           Y           Z
 ---------------------------------------------------------------------
      1          6           0        1.841886   -0.388478    0.146955
      2          8           0        1.139715    0.442254    0.709517
      3          8           0        1.497885   -1.531125   -0.323122
      4          1           0        0.448605   -1.718338   -0.236039
      5          6           0        3.355080   -0.083747   -0.005309
      6          9           0        3.534998    1.212941   -0.287089
      7          9           0        3.937366   -0.802514   -0.963273
      8          9           0        3.976176   -0.346543    1.155093
      9          8           0       -0.930980   -1.946950   -0.136410
     10          1           0       -1.232111   -1.440493    0.661193
     11          1           0       -1.424081   -1.574537   -0.895606
     12          8           0       -4.386372   -1.370305    0.035081
     13          1           0       -3.870559   -1.250858   -0.786481
     14          1           0       -4.051749   -2.171850    0.446780
     15          8           0       -2.590929   -0.683782   -1.938991
     16          1           0       -2.674287   -0.746939   -2.893045
     17          1           0       -2.519842    0.286402   -1.699040
     18          8           0       -2.514475    1.764553   -1.049151
     19          1           0       -1.641672    2.164424   -0.871564
     20          1           0       -2.983224    1.710744   -0.199503
     21          8           0       -1.394006   -0.342182    1.942682
     22          1           0       -2.175206    0.235574    1.889621
     23          1           0       -0.613536    0.196215    1.749606
     24          8           0       -3.806694    0.918180    1.306482
     25          1           0       -4.162981    0.083919    0.917128
     26          1           0       -4.502085    1.317702    1.833496
     27          8           0        0.019818    2.692517   -0.497298
     28          1           0        0.352627    3.568231   -0.292218
     29          1           0        0.559732    2.052916   -0.007110
 ---------------------------------------------------------------------
 Rotational constants (GHZ):           0.7717602           0.2292867           0.2141367
 Standard basis: 6-31++G(d,p) (6D, 7F)
 There are   356 symmetry adapted cartesian basis functions of A   symmetry.
 There are   356 symmetry adapted basis functions of A   symmetry.
   356 basis functions,   568 primitive gaussians,   356 cartesian basis functions
    63 alpha electrons       63 beta electrons
       nuclear repulsion energy      1129.0223944415 Hartrees.
 NAtoms=   29 NActive=   29 NUniq=   29 SFac= 1.00D+00 NAtFMM=   60 NAOKFM=F Big=F
 Integral buffers will be    131072 words long.
 Raffenetti 2 integral format.
 Two-electron integral symmetry is turned on.
 Nuclear repulsion after empirical dispersion term =     1129.0060091018 Hartrees.
 One-electron integrals computed using PRISM.
 NBasis=   356 RedAO= T EigKep=  3.11D-05  NBF=   356
 NBsUse=   356 1.00D-06 EigRej= -1.00D+00 NBFU=   356
 Initial guess from the checkpoint file:  "/local_scratch/slurm.6305388/Gau-3051159.chk"
 B after Tr=    -0.000000    0.000000    0.000000
         Rot=    0.999988   -0.004895   -0.000839   -0.000062 Ang=  -0.57 deg.
 ExpMin= 3.60D-02 ExpMax= 7.00D+03 ExpMxC= 1.05D+03 IAcc=3 IRadAn=         5 AccDes= 0.00D+00
 Harris functional with IExCor= 4639 and IRadAn=       5 diagonalized for initial guess.
 HarFok:  IExCor= 4639 AccDes= 0.00D+00 IRadAn=         5 IDoV= 1 UseB2=F ITyADJ=14
 ICtDFT=  3500011 ScaDFX=  1.000000  1.000000  1.000000  1.000000
 FoFCou: FMM=F IPFlag=           0 FMFlag=      100000 FMFlg1=           0
         NFxFlg=           0 DoJE=T BraDBF=F KetDBF=T FulRan=T
         wScrn=  0.000000 ICntrl=       500 IOpCl=  0 I1Cent=   200000004 NGrid=           0
         NMat0=    1 NMatS0=      1 NMatT0=    0 NMatD0=    1 NMtDS0=    0 NMtDT0=    0
 Petite list used in FoFCou.
 Requested convergence on RMS density matrix=1.00D-10 within 128 cycles.
 Requested convergence on MAX density matrix=1.00D-08.
 Requested convergence on             energy=1.00D-08.
 No special actions if energy rises.
 SCF Done:  E(RwB97XD) =  -1061.67780022     A.U. after   15 cycles
            NFock= 15  Conv=0.96D-10     -V/T= 2.0083
 Calling FoFJK, ICntrl=      2127 FMM=F ISym2X=0 I1Cent= 0 IOpClX= 0 NMat=1 NMatS=1 NMatT=0.
 ***** Axes restored to original set *****
 -------------------------------------------------------------------
 Center     Atomic                   Forces (Hartrees/Bohr)
 Number     Number              X              Y              Z
 -------------------------------------------------------------------
      1        6           0.000046908   -0.000271228    0.000155905
      2        8           0.000422739    0.000024432   -0.000718875
      3        8           0.000368650   -0.000048459   -0.000385108
      4        1          -0.000786328   -0.000012345    0.000860047
      5        6          -0.000129817   -0.000267179    0.000046237
      6        9          -0.000315663   -0.000265959   -0.000324582
      7        9           0.000013666    0.000926897   -0.000232244
      8        9           0.000496519   -0.000212679    0.000447622
      9        8           0.000427325   -0.000493644   -0.000516685
     10        1          -0.000501586    0.000713564    0.000060072
     11        1           0.000179009   -0.000241711    0.000241427
     12        8           0.000367307   -0.000305068   -0.000209851
     13        1          -0.000497112    0.000262819    0.000095647
     14        1           0.000149331    0.000045440    0.000093004
     15        8           0.000003817   -0.000334725    0.000047040
     16        1          -0.000100538    0.000285456   -0.000063265
     17        1           0.000118489    0.000053988    0.000122877
     18        8          -0.000076057    0.000358444   -0.000369531
     19        1          -0.000210529   -0.000069181    0.000284337
     20        1           0.000284448   -0.000215600   -0.000032415
     21        8          -0.000093433    0.000126850    0.000122159
     22        1          -0.000177760   -0.000048953   -0.000034186
     23        1           0.000069508   -0.000035226   -0.000000902
     24        8          -0.000154471    0.000037376    0.000261679
     25        1           0.000071264    0.000206894   -0.000010656
     26        1           0.000058551   -0.000210134   -0.000073673
     27        8           0.000146561   -0.000179753   -0.000407301
     28        1          -0.000221216   -0.000175588    0.000071710
     29        1           0.000040420    0.000345274    0.000469509
 -------------------------------------------------------------------
 Cartesian Forces:  Max     0.000926897 RMS     0.000305916

 GradGradGradGradGradGradGradGradGradGradGradGradGradGradGradGradGradGrad
 Berny optimization.
 Using GEDIIS/GDIIS optimizer.
 FormGI is forming the generalized inverse of G from B-inverse, IUseBI=4.
 Internal  Forces:  Max     0.000899281 RMS     0.000206672
 Search for a local minimum.
 Step number  10 out of a maximum of  174
 All quantities printed in internal units (Hartrees-Bohrs-Radians)
 Mixed Optimization -- En-DIIS/RFO-DIIS
 Swapping is turned off.
 Update second derivatives using D2CorX and points    9   10
 DE= -4.82D-05 DEPred=-4.66D-05 R= 1.03D+00
 TightC=F SS=  1.41D+00  RLast= 3.03D-01 DXNew= 2.6883D+00 9.0919D-01
 Trust test= 1.03D+00 RLast= 3.03D-01 DXMaxT set to 1.60D+00
 ITU=  1  1  1  1  0  1  1  0  1  0
     Eigenvalues ---    0.00034   0.00045   0.00053   0.00075   0.00094
     Eigenvalues ---    0.00112   0.00145   0.00215   0.00285   0.00294
     Eigenvalues ---    0.00430   0.00460   0.00561   0.00598   0.00652
     Eigenvalues ---    0.00745   0.00821   0.00896   0.00991   0.01044
     Eigenvalues ---    0.01063   0.01132   0.01329   0.01340   0.01574
     Eigenvalues ---    0.01654   0.01732   0.01761   0.01928   0.01998
     Eigenvalues ---    0.02192   0.02240   0.02284   0.02441   0.02506
     Eigenvalues ---    0.02556   0.02685   0.02814   0.02830   0.02943
     Eigenvalues ---    0.03025   0.03329   0.03502   0.04244   0.04739
     Eigenvalues ---    0.04877   0.04996   0.05386   0.05491   0.06081
     Eigenvalues ---    0.06235   0.06794   0.07320   0.11911   0.14515
     Eigenvalues ---    0.19060   0.21330   0.22982   0.24087   0.26029
     Eigenvalues ---    0.26994   0.33688   0.33955   0.38365   0.40847
     Eigenvalues ---    0.41659   0.42986   0.44505   0.45602   0.47090
     Eigenvalues ---    0.50050   0.50927   0.52080   0.55042   0.57919
     Eigenvalues ---    0.58394   0.58950   0.59361   0.60096   0.63103
     Eigenvalues ---    0.83804
 En-DIIS/RFO-DIIS/Sim-DIIS IScMMF=       -3 using points:    10    9    8    7
 RFO step:  Lambda=-7.22517230D-05.
 DidBck=F Rises=F RFO-DIIS coefs:    1.83082   -0.63054   -0.80103    0.60074
 Iteration  1 RMS(Cart)=  0.02921403 RMS(Int)=  0.00072045
 Iteration  2 RMS(Cart)=  0.00066746 RMS(Int)=  0.00050203
 Iteration  3 RMS(Cart)=  0.00000048 RMS(Int)=  0.00050203
 Variable       Old X    -DE/DX   Delta X   Delta X   Delta X     New X
                                 (Linear)    (Quad)   (Total)
    R1        2.31415   0.00004   0.00063  -0.00122  -0.00063   2.31352
    R2        2.42368  -0.00023  -0.00039   0.00095   0.00057   2.42425
    R3        2.93109  -0.00009   0.00098  -0.00096   0.00002   2.93110
    R4        3.88025  -0.00033  -0.01008  -0.00775  -0.01788   3.86237
    R5        3.50704  -0.00008  -0.00639  -0.00183  -0.00840   3.49864
    R6        2.02088  -0.00089   0.00086  -0.00492  -0.00399   2.01689
    R7        2.64929   0.00027  -0.00611   0.00887   0.00284   2.65213
    R8        2.53052   0.00046  -0.00173   0.00013  -0.00160   2.52892
    R9        2.51652   0.00078   0.00269  -0.00067   0.00201   2.51853
   R10        2.53629   0.00067   0.00245  -0.00106   0.00140   2.53768
   R11        1.87393  -0.00068  -0.00304   0.00222  -0.00110   1.87283
   R12        1.84983  -0.00033  -0.00070   0.00014  -0.00062   1.84921
   R13        3.20402   0.00013   0.00808  -0.01317  -0.00543   3.19860
   R14        3.40341  -0.00001  -0.00084  -0.00079  -0.00163   3.40178
   R15        1.84700   0.00049   0.00126  -0.00086   0.00045   1.84745
   R16        1.81644   0.00018   0.00055  -0.00039   0.00016   1.81660
   R17        3.24168  -0.00008   0.00412  -0.00257   0.00198   3.24366
   R18        3.42625  -0.00006   0.00306  -0.00047   0.00255   3.42880
   R19        1.81370   0.00029   0.00084  -0.00054   0.00030   1.81400
   R20        1.89340  -0.00009  -0.00035  -0.00011  -0.00054   1.89286
   R21        3.05138   0.00002   0.00152   0.00131   0.00275   3.05413
   R22        1.84500   0.00034   0.00078   0.00019   0.00093   1.84593
   R23        1.83656   0.00032   0.00162  -0.00100   0.00069   1.83725
   R24        3.36960  -0.00002   0.00524   0.00139   0.00658   3.37619
   R25        3.57266  -0.00005   0.00094  -0.00156  -0.00046   3.57219
   R26        1.83886  -0.00000   0.00034  -0.00106  -0.00070   1.83816
   R27        1.82853  -0.00033  -0.00003  -0.00125  -0.00135   1.82718
   R28        3.51903  -0.00008   0.00060  -0.00593  -0.00517   3.51386
   R29        1.86550   0.00016   0.00064  -0.00010   0.00095   1.86645
   R30        1.81348   0.00022   0.00074  -0.00052   0.00022   1.81369
   R31        1.81226   0.00028   0.00083  -0.00066   0.00018   1.81244
   R32        1.83302   0.00036   0.00144  -0.00042   0.00083   1.83385
    A1        2.23820  -0.00001  -0.00138  -0.00041  -0.00204   2.23616
    A2        2.06146   0.00067   0.00783  -0.00065   0.00735   2.06881
    A3        1.98310  -0.00065  -0.00652   0.00108  -0.00526   1.97784
    A4        2.26660  -0.00002  -0.00023   0.00480   0.00531   2.27191
    A5        2.20254  -0.00004   0.00324   0.01019   0.01465   2.21719
    A6        1.60355   0.00009   0.01043  -0.00192   0.00959   1.61314
    A7        1.97065  -0.00006  -0.00168  -0.00264  -0.00452   1.96614
    A8        1.91982  -0.00020   0.00267  -0.00046   0.00222   1.92204
    A9        1.97268  -0.00090  -0.00735   0.00181  -0.00554   1.96714
   A10        1.90511  -0.00005  -0.00126   0.00238   0.00111   1.90622
   A11        1.88865   0.00046   0.00187  -0.00119   0.00071   1.88936
   A12        1.88531   0.00033   0.00292  -0.00173   0.00118   1.88650
   A13        1.89012   0.00043   0.00158  -0.00101   0.00055   1.89067
   A14        1.84700  -0.00002   0.00187  -0.00287   0.00025   1.84725
   A15        1.95902  -0.00001  -0.00249  -0.00438  -0.00669   1.95234
   A16        1.85099  -0.00002  -0.00099  -0.00005  -0.00224   1.84875
   A17        2.88698   0.00011  -0.00461   0.00608   0.00349   2.89047
   A18        1.85273   0.00004   0.00016  -0.00103  -0.00112   1.85161
   A19        1.83370  -0.00015   0.00338  -0.00298   0.00108   1.83478
   A20        2.02790   0.00001  -0.00236   0.00374   0.00166   2.02955
   A21        1.50506  -0.00004   0.00289  -0.00247   0.00036   1.50542
   A22        2.21381   0.00002  -0.00771   0.00128  -0.00626   2.20755
   A23        1.86942  -0.00003   0.00624   0.00075   0.00700   1.87641
   A24        2.15316  -0.00004  -0.00243   0.00217  -0.00008   2.15308
   A25        1.77286   0.00005   0.00285  -0.00318  -0.00006   1.77280
   A26        1.88382   0.00003   0.00045   0.00032   0.00057   1.88440
   A27        2.03880  -0.00005   0.00084   0.00307   0.00388   2.04268
   A28        1.87505   0.00003  -0.00531   0.00067  -0.00466   1.87039
   A29        1.87008  -0.00006  -0.00235  -0.00129  -0.00376   1.86632
   A30        2.76439  -0.00009   0.00364  -0.00218   0.00190   2.76629
   A31        2.00430   0.00008  -0.00391   0.00156  -0.00368   2.00062
   A32        1.70379  -0.00001  -0.00295   0.00072  -0.00175   1.70204
   A33        1.88209  -0.00007  -0.00061  -0.00051  -0.00032   1.88177
   A34        2.59916  -0.00007   0.00305  -0.00544  -0.00238   2.59678
   A35        1.59231  -0.00001   0.00657  -0.00536   0.00139   1.59370
   A36        1.76940   0.00001  -0.00288   0.00204  -0.00033   1.76908
   A37        2.18775  -0.00001  -0.00356   0.00077  -0.00316   2.18459
   A38        1.70110  -0.00004   0.00867   0.00191   0.01064   1.71174
   A39        2.23381   0.00004  -0.00629   0.00136  -0.00504   2.22876
   A40        1.88273   0.00000   0.00030  -0.00005   0.00009   1.88282
   A41        2.26359   0.00009   0.00182   0.01650   0.02015   2.28374
   A42        2.01466  -0.00010  -0.00604  -0.00115  -0.00554   2.00912
   A43        1.87642   0.00005   0.00151  -0.00435  -0.00108   1.87533
   A44        2.79745   0.00001  -0.00232  -0.00505  -0.00755   2.78991
   A45        3.12712   0.00009  -0.00550  -0.00386  -0.00992   3.11720
   A46        3.08710   0.00013  -0.00128  -0.00208  -0.00342   3.08368
   A47        2.86466   0.00003  -0.00719   0.00483  -0.00222   2.86244
   A48        3.13289   0.00004   0.00346   0.00505   0.00846   3.14135
   A49        3.02085  -0.00007  -0.00207  -0.00219  -0.00427   3.01658
   A50        2.80936   0.00003   0.00352  -0.00109   0.00177   2.81113
   A51        2.89751   0.00004  -0.00050   0.00060   0.00088   2.89839
   A52        3.13348  -0.00003  -0.00221   0.00131  -0.00135   3.13213
   A53        3.43988  -0.00008  -0.00768   0.00084  -0.00601   3.43387
   A54        2.94984  -0.00005   0.00379  -0.00458  -0.00072   2.94912
   A55        3.32592  -0.00000   0.00156  -0.00269  -0.00151   3.32441
   A56        3.16579   0.00007   0.00492   0.00237   0.00613   3.17192
   A57        3.01359  -0.00015  -0.00583   0.00281  -0.00376   3.00984
   A58        3.04944   0.00010  -0.00446  -0.00070  -0.00486   3.04457
    D1        0.43438   0.00002   0.00614  -0.00430   0.00204   0.43642
    D2       -1.86259  -0.00008  -0.02939  -0.02642  -0.05614  -1.91873
    D3       -2.67370  -0.00009   0.00478  -0.00494   0.00023  -2.67347
    D4        1.31251  -0.00018  -0.03075  -0.02706  -0.05795   1.25456
    D5        0.05925   0.00001   0.00621   0.00683   0.01364   0.07289
    D6       -3.11460   0.00013   0.00764   0.00742   0.01557  -3.09903
    D7       -0.68030  -0.00004   0.05259   0.01994   0.07243  -0.60787
    D8       -2.79333   0.00013   0.05322   0.02056   0.07371  -2.71962
    D9        1.38536   0.00021   0.05696   0.01899   0.07586   1.46122
   D10        2.49002  -0.00014   0.05137   0.01941   0.07086   2.56087
   D11        0.37699   0.00003   0.05200   0.02003   0.07214   0.44913
   D12       -1.72751   0.00011   0.05574   0.01847   0.07429  -1.65322
   D13       -0.34936  -0.00002  -0.05045   0.00910  -0.04157  -0.39093
   D14        2.14406   0.00002  -0.02385   0.02967   0.00551   2.14956
   D15        1.49135   0.00005   0.01474   0.05724   0.07075   1.56210
   D16       -1.03860   0.00001  -0.00974   0.04061   0.03117  -1.00743
   D17       -0.51163   0.00003  -0.01057  -0.00537  -0.01480  -0.52643
   D18        1.49681   0.00002  -0.01272  -0.01032  -0.02291   1.47389
   D19        0.41382  -0.00004  -0.00873  -0.00155  -0.01027   0.40355
   D20       -1.67021  -0.00001  -0.00648   0.00492  -0.00163  -1.67183
   D21       -2.92636  -0.00010  -0.00595  -0.00620  -0.01160  -2.93796
   D22        1.10857  -0.00000  -0.00285  -0.00823  -0.01057   1.09800
   D23       -1.17988  -0.00006  -0.00152  -0.00993  -0.01151  -1.19139
   D24       -0.97689  -0.00009  -0.00405  -0.01197  -0.01524  -0.99212
   D25        3.05804   0.00001  -0.00095  -0.01400  -0.01421   3.04383
   D26        0.76959  -0.00004   0.00038  -0.01570  -0.01515   0.75444
   D27        2.00740  -0.00003  -0.00079   0.01188   0.01110   2.01850
   D28        0.02242   0.00002   0.00287   0.01152   0.01373   0.03615
   D29       -0.45917  -0.00000  -0.00904   0.00034  -0.00868  -0.46786
   D30        1.87011  -0.00005  -0.01613  -0.00059  -0.01643   1.85367
   D31       -2.31853   0.00004  -0.01573  -0.00019  -0.01588  -2.33441
   D32        1.61666  -0.00003  -0.01018   0.00311  -0.00693   1.60973
   D33       -2.33725  -0.00008  -0.01726   0.00218  -0.01468  -2.35193
   D34       -0.24270   0.00000  -0.01687   0.00258  -0.01413  -0.25683
   D35        0.18570   0.00003   0.02157  -0.00376   0.01792   0.20363
   D36       -1.40854   0.00004   0.01446   0.00142   0.01569  -1.39284
   D37        2.52007   0.00006   0.01404  -0.00151   0.01254   2.53261
   D38        2.17011  -0.00000   0.02311  -0.00527   0.01807   2.18818
   D39        0.57587   0.00001   0.01600  -0.00008   0.01584   0.59171
   D40       -1.77871   0.00003   0.01558  -0.00301   0.01268  -1.76603
   D41        0.79249   0.00003   0.00091   0.00822   0.00934   0.80182
   D42       -1.27025   0.00011   0.00744   0.00625   0.01388  -1.25638
   D43        2.32020  -0.00000   0.00486   0.00531   0.01052   2.33072
   D44        0.25746   0.00007   0.01140   0.00335   0.01506   0.27252
   D45       -1.68816  -0.00001   0.00348   0.00506   0.00921  -1.67895
   D46        2.53228   0.00007   0.01001   0.00310   0.01375   2.54603
   D47        2.88369   0.00002   0.01356   0.00513   0.01868   2.90236
   D48       -0.86096   0.00010   0.01864   0.02422   0.04258  -0.81839
   D49       -1.34192  -0.00005   0.00379   0.00570   0.00975  -1.33218
   D50        1.19661   0.00002   0.00887   0.02479   0.03365   1.23026
   D51        0.21761  -0.00007   0.00930  -0.01008  -0.00062   0.21699
   D52       -1.98635   0.00001   0.01303  -0.01343  -0.00018  -1.98653
   D53        1.15571  -0.00007  -0.01497   0.00909  -0.00571   1.15000
   D54       -0.55241  -0.00003  -0.02502   0.00814  -0.01685  -0.56927
   D55       -2.67777  -0.00003  -0.02021   0.00574  -0.01454  -2.69231
   D56       -1.18229   0.00007   0.00264  -0.01095  -0.00846  -1.19075
   D57        0.58704   0.00007   0.00039  -0.00902  -0.00868   0.57836
   D58        2.61595   0.00001   0.00524  -0.00620  -0.00109   2.61486
   D59        0.62874   0.00011  -0.00119  -0.01038  -0.01158   0.61716
   D60        2.39807   0.00012  -0.00344  -0.00846  -0.01181   2.38627
   D61       -1.85620   0.00006   0.00141  -0.00564  -0.00421  -1.86042
   D62       -0.21090   0.00003   0.03940  -0.01270   0.02546  -0.18544
   D63       -2.29177  -0.00003   0.04501  -0.01457   0.03039  -2.26138
   D64        0.32189  -0.00007  -0.01174  -0.05795  -0.06996   0.25194
   D65        2.99359   0.00004  -0.00541  -0.03455  -0.04058   2.95300
         Item               Value     Threshold  Converged?
 Maximum Force            0.000899     0.000015     NO 
 RMS     Force            0.000207     0.000010     NO 
 Maximum Displacement     0.159702     0.000060     NO 
 RMS     Displacement     0.029233     0.000040     NO 
 Predicted change in Energy=-3.142012D-05
 GradGradGradGradGradGradGradGradGradGradGradGradGradGradGradGradGradGrad

                          Input orientation:                          
 ---------------------------------------------------------------------
 Center     Atomic      Atomic             Coordinates (Angstroms)
 Number     Number       Type             X           Y           Z
 ---------------------------------------------------------------------
      1          6           0       -0.005137   -0.084569    1.658850
      2          8           0        0.103602   -1.117853    1.011303
      3          8           0        0.610426    1.027460    1.485076
      4          1           0        1.236240    1.020122    0.620545
      5          6           0       -0.965167   -0.071173    2.877043
      6          9           0       -2.030733   -0.842823    2.632045
      7          9           0       -1.396860    1.153163    3.178471
      8          9           0       -0.326941   -0.569537    3.948322
      9          8           0        2.030323    1.002370   -0.536510
     10          1           0        2.319360    0.061436   -0.651811
     11          1           0        1.512979    1.224338   -1.336924
     12          8           0        3.191679    0.220649   -3.759541
     13          1           0        2.379603    0.741058   -3.599967
     14          1           0        3.842487    0.542541   -3.129508
     15          8           0        0.748030    1.219416   -2.966448
     16          1           0        0.217838    1.921616   -3.350205
     17          1           0        0.237919    0.362184   -3.057334
     18          8           0       -0.318951   -1.148119   -3.201906
     19          1           0       -0.837308   -1.503717   -2.454216
     20          1           0        0.452674   -1.729029   -3.313156
     21          8           0        2.467894   -1.624266   -0.615427
     22          1           0        2.384653   -2.057321   -1.482435
     23          1           0        1.663368   -1.811366   -0.112804
     24          8           0        2.266783   -2.260193   -3.327028
     25          1           0        2.713814   -1.419010   -3.587973
     26          1           0        2.631810   -2.966785   -3.864273
     27          8           0       -1.640274   -2.040191   -0.951091
     28          1           0       -2.212635   -2.790283   -0.778937
     29          1           0       -1.151463   -1.853537   -0.133802
 ---------------------------------------------------------------------
                    Distance matrix (angstroms):
                    1          2          3          4          5
     1  C    0.000000
     2  O    1.224262   0.000000
     3  O    1.282858   2.254706   0.000000
     4  H    1.959448   2.450816   1.067292   0.000000
     5  C    1.551074   2.391399   2.372142   3.336001   0.000000
     6  F    2.371729   2.694037   3.433543   4.264952   1.338244
     7  F    2.403772   3.479298   2.629179   3.673404   1.332748
     8  F    2.362294   3.018625   3.081661   4.005577   1.342884
     9  O    3.184987   3.256275   2.470536   1.403445   4.666669
    10  H    3.280817   3.011022   2.901714   1.926426   4.822708
    11  H    3.604521   3.603661   2.969351   1.987454   5.057378
    12  O    6.298551   5.838558   5.900832   4.862926   7.836375
    13  H    5.832993   5.468047   5.391630   4.381538   7.334771
    14  H    6.174613   5.820866   5.654710   4.591677   7.718085
    15  O    4.864260   4.658392   4.457785   3.625547   6.224713
    16  H    5.400475   5.317346   4.932908   4.197224   6.644495
    17  H    4.743528   4.331554   4.605957   3.867340   6.070588
    18  O    4.985636   4.234454   5.250208   4.661654   6.207336
    19  H    4.429876   3.611651   4.901103   4.485925   5.521852
    20  H    5.256870   4.381362   5.535896   4.862696   6.563331
    21  O    3.695793   2.914203   3.859268   3.168183   5.137640
    22  H    4.412541   3.507780   4.633560   3.900260   5.845607
    23  H    2.984040   2.043880   3.423572   2.955937   4.344727
    24  O    5.895247   4.980503   6.058756   5.235056   7.329925
    25  H    6.058266   5.296909   6.012095   5.083721   7.559630
    26  H    6.765024   5.794966   6.975352   6.160896   8.171178
    27  O    3.648277   2.782589   4.517858   4.484405   4.357454
    28  H    4.258725   3.371489   5.260284   5.326582   4.723973
    29  H    2.767113   1.851401   3.745018   3.811572   3.503814
                    6          7          8          9         10
     6  F    0.000000
     7  F    2.164333   0.000000
     8  F    2.170294   2.169122   0.000000
     9  O    5.471441   5.056620   5.304838   0.000000
    10  H    5.524917   5.447313   5.344367   0.991057   0.000000
    11  H    5.708219   5.372245   5.876828   0.978559   1.572251
    12  O    8.322075   8.370201   8.509772   3.513938   3.231760
    13  H    7.797290   7.770374   8.125251   3.094358   3.026077
    14  H    8.343228   8.222786   8.289543   3.196720   2.947941
    15  O    6.581602   6.508838   7.222877   2.756081   3.027795
    16  H    6.963154   6.769149   7.731178   3.470878   3.893327
    17  H    6.242424   6.494875   7.089878   3.158655   3.195213
    18  O    6.087561   6.867823   7.173603   4.153075   3.863508
    19  H    5.266033   6.252941   6.490428   4.263963   3.957641
    20  H    6.503698   7.339552   7.394679   4.202295   3.711205
    21  O    5.603069   6.086386   5.454480   2.664003   1.692624
    22  H    6.156264   6.806694   6.249749   3.222117   2.276693
    23  H    4.703048   5.383857   4.690012   2.869024   2.056269
    24  O    7.482522   8.209433   7.906733   4.299677   3.542529
    25  H    7.844193   8.324571   8.170896   3.954955   3.311852
    26  H    8.273614   9.099692   8.691240   5.214402   4.425795
    27  O    3.798028   5.225901   5.281279   4.785639   4.492784
    28  H    3.931983   5.646001   5.552885   5.696112   5.356066
    29  H    3.073202   4.480136   4.358007   4.294432   3.997758
                   11         12         13         14         15
    11  H    0.000000
    12  O    3.113599   0.000000
    13  H    2.471024   0.977628   0.000000
    14  H    3.017418   0.961305   1.549442   0.000000
    15  O    1.800144   2.756438   1.814442   3.171815   0.000000
    16  H    2.493368   3.450301   2.475748   3.884410   0.959926
    17  H    2.308440   3.039379   2.241607   3.609799   1.001658
    18  O    3.530252   3.809069   3.318077   4.492342   2.607511
    19  H    3.770209   4.572750   4.086597   5.152055   3.192356
    20  H    3.708384   3.391556   3.145893   4.084678   2.983415
    21  O    3.089816   3.716588   3.809204   3.592375   4.070843
    22  H    3.398570   3.320489   3.509259   3.405498   3.951941
    23  H    3.276673   4.445617   4.380430   4.403401   4.262249
    24  O    4.082976   2.682737   3.015748   3.221363   3.813700
    25  H    3.673761   1.716470   2.185803   2.309064   3.348416
    26  H    5.020438   3.237925   3.725798   3.784309   4.677499
    27  O    4.555109   6.028810   5.559793   6.440239   4.515606
    28  H    5.505336   6.867046   6.443387   7.300507   5.443200
    29  H    4.245005   6.025870   5.587007   6.297220   4.590752
                   16         17         18         19         20
    16  H    0.000000
    17  H    1.586822   0.000000
    18  O    3.119841   1.616175   0.000000
    19  H    3.694460   2.236393   0.976824   0.000000
    20  H    3.658377   2.117719   0.972233   1.566077   0.000000
    21  O    5.011491   3.857678   3.831853   3.784183   3.368952
    22  H    4.900571   3.597607   3.330571   3.410553   2.681765
    23  H    5.148347   3.927656   3.729884   3.439511   3.422691
    24  O    4.656849   3.326543   2.817514   3.312014   1.890323
    25  H    4.176866   3.095850   3.069217   3.728680   2.298781
    26  H    5.476130   4.178984   3.528919   4.020399   2.566010
    27  O    4.990415   3.706113   2.758234   1.786601   3.171215
    28  H    5.892419   4.597212   3.486190   2.520582   3.827845
    29  H    5.145096   3.922606   3.256371   2.367570   3.563292
                   21         22         23         24         25
    21  O    0.000000
    22  H    0.972713   0.000000
    23  H    0.966902   1.567365   0.000000
    24  O    2.792424   1.859455   3.301029   0.000000
    25  H    2.989756   2.224653   3.651600   0.987684   0.000000
    26  H    3.519124   2.561517   4.043068   0.959766   1.574381
    27  O    4.142790   4.059884   3.416012   4.578053   5.128070
    28  H    4.826354   4.708206   4.052828   5.180632   5.834465
    29  H    3.658452   3.790046   2.815225   4.695366   5.201969
                   26         27         28         29
    26  H    0.000000
    27  O    5.253181   0.000000
    28  H    5.746225   0.959100   0.000000
    29  H    5.428526   0.970431   1.555564   0.000000
 Stoichiometry    C2H15F3O9
 Framework group  C1[X(C2H15F3O9)]
 Deg. of freedom    81
 Full point group                 C1      NOp   1
 Largest Abelian subgroup         C1      NOp   1
 Largest concise Abelian subgroup C1      NOp   1
                         Standard orientation:                         
 ---------------------------------------------------------------------
 Center     Atomic      Atomic             Coordinates (Angstroms)
 Number     Number       Type             X           Y           Z
 ---------------------------------------------------------------------
      1          6           0        1.831726   -0.395174    0.159515
      2          8           0        1.119400    0.437941    0.704795
      3          8           0        1.500688   -1.553602   -0.281144
      4          1           0        0.453781   -1.742434   -0.194880
      5          6           0        3.340699   -0.080611   -0.013346
      6          9           0        3.515396    1.226432   -0.241419
      7          9           0        3.895535   -0.757533   -1.018408
      8          9           0        3.990650   -0.396892    1.118408
      9          8           0       -0.929340   -1.961257   -0.101331
     10          1           0       -1.232729   -1.441793    0.686263
     11          1           0       -1.409675   -1.590246   -0.868929
     12          8           0       -4.390221   -1.361784    0.002074
     13          1           0       -3.856409   -1.249811   -0.809260
     14          1           0       -4.076715   -2.169842    0.417842
     15          8           0       -2.547977   -0.692317   -1.935940
     16          1           0       -2.609323   -0.761236   -2.891422
     17          1           0       -2.479812    0.278750   -1.699927
     18          8           0       -2.492392    1.764241   -1.063390
     19          1           0       -1.625889    2.173754   -0.874560
     20          1           0       -2.970237    1.710297   -0.218410
     21          8           0       -1.399243   -0.331255    1.952736
     22          1           0       -2.178397    0.247092    1.884892
     23          1           0       -0.616907    0.202157    1.756979
     24          8           0       -3.803728    0.921007    1.283467
     25          1           0       -4.162665    0.088460    0.891614
     26          1           0       -4.500505    1.325430    1.805093
     27          8           0        0.027846    2.713381   -0.467248
     28          1           0        0.367990    3.583182   -0.249027
     29          1           0        0.568457    2.062042    0.007341
 ---------------------------------------------------------------------
 Rotational constants (GHZ):           0.7686312           0.2309190           0.2150831
 Standard basis: 6-31++G(d,p) (6D, 7F)
 There are   356 symmetry adapted cartesian basis functions of A   symmetry.
 There are   356 symmetry adapted basis functions of A   symmetry.
   356 basis functions,   568 primitive gaussians,   356 cartesian basis functions
    63 alpha electrons       63 beta electrons
       nuclear repulsion energy      1129.9097259651 Hartrees.
 NAtoms=   29 NActive=   29 NUniq=   29 SFac= 1.00D+00 NAtFMM=   60 NAOKFM=F Big=F
 Integral buffers will be    131072 words long.
 Raffenetti 2 integral format.
 Two-electron integral symmetry is turned on.
 Nuclear repulsion after empirical dispersion term =     1129.8933340526 Hartrees.
 One-electron integrals computed using PRISM.
 NBasis=   356 RedAO= T EigKep=  3.15D-05  NBF=   356
 NBsUse=   356 1.00D-06 EigRej= -1.00D+00 NBFU=   356
 Initial guess from the checkpoint file:  "/local_scratch/slurm.6305388/Gau-3051159.chk"
 B after Tr=    -0.000000    0.000000   -0.000000
         Rot=    0.999999   -0.001520    0.000718    0.000288 Ang=  -0.20 deg.
 ExpMin= 3.60D-02 ExpMax= 7.00D+03 ExpMxC= 1.05D+03 IAcc=3 IRadAn=         5 AccDes= 0.00D+00
 Harris functional with IExCor= 4639 and IRadAn=       5 diagonalized for initial guess.
 HarFok:  IExCor= 4639 AccDes= 0.00D+00 IRadAn=         5 IDoV= 1 UseB2=F ITyADJ=14
 ICtDFT=  3500011 ScaDFX=  1.000000  1.000000  1.000000  1.000000
 FoFCou: FMM=F IPFlag=           0 FMFlag=      100000 FMFlg1=           0
         NFxFlg=           0 DoJE=T BraDBF=F KetDBF=T FulRan=T
         wScrn=  0.000000 ICntrl=       500 IOpCl=  0 I1Cent=   200000004 NGrid=           0
         NMat0=    1 NMatS0=      1 NMatT0=    0 NMatD0=    1 NMtDS0=    0 NMtDT0=    0
 Petite list used in FoFCou.
 Requested convergence on RMS density matrix=1.00D-10 within 128 cycles.
 Requested convergence on MAX density matrix=1.00D-08.
 Requested convergence on             energy=1.00D-08.
 No special actions if energy rises.
 SCF Done:  E(RwB97XD) =  -1061.67786019     A.U. after   15 cycles
            NFock= 15  Conv=0.74D-10     -V/T= 2.0083
 Calling FoFJK, ICntrl=      2127 FMM=F ISym2X=0 I1Cent= 0 IOpClX= 0 NMat=1 NMatS=1 NMatT=0.
 ***** Axes restored to original set *****
 -------------------------------------------------------------------
 Center     Atomic                   Forces (Hartrees/Bohr)
 Number     Number              X              Y              Z
 -------------------------------------------------------------------
      1        6          -0.000045753    0.000261036   -0.000012516
      2        8           0.000116856   -0.000249418   -0.000141226
      3        8          -0.000042330   -0.000047217    0.000090639
      4        1          -0.000203596   -0.000057282    0.000369288
      5        6           0.000218618   -0.000088400    0.000191226
      6        9          -0.000260274   -0.000260573   -0.000090024
      7        9          -0.000012512    0.000237040   -0.000124275
      8        9           0.000079939    0.000032843    0.000025849
      9        8           0.000373977    0.000183054   -0.000501533
     10        1          -0.000070474    0.000197497    0.000174808
     11        1           0.000044171   -0.000149761    0.000030573
     12        8           0.000245824   -0.000048835   -0.000031313
     13        1          -0.000396904    0.000011632    0.000015345
     14        1           0.000136679   -0.000066159    0.000039168
     15        8           0.000101879   -0.000034949    0.000020833
     16        1          -0.000068589    0.000065683   -0.000063180
     17        1          -0.000067713    0.000017589    0.000016498
     18        8          -0.000054184   -0.000201047    0.000274495
     19        1          -0.000038930    0.000235828   -0.000158210
     20        1           0.000092932   -0.000018306   -0.000127884
     21        8           0.000547726    0.000209679    0.000109004
     22        1          -0.000072336   -0.000167376   -0.000422715
     23        1          -0.000522708   -0.000118527    0.000226234
     24        8           0.000077916    0.000309137   -0.000030554
     25        1          -0.000175775   -0.000152665    0.000146828
     26        1           0.000023787   -0.000099059   -0.000045189
     27        8           0.000203298   -0.000201589    0.000051812
     28        1          -0.000190016   -0.000070918   -0.000133570
     29        1          -0.000041511    0.000271065    0.000099591
 -------------------------------------------------------------------
 Cartesian Forces:  Max     0.000547726 RMS     0.000186577

 GradGradGradGradGradGradGradGradGradGradGradGradGradGradGradGradGradGrad
 Berny optimization.
 Using GEDIIS/GDIIS optimizer.
 FormGI is forming the generalized inverse of G from B-inverse, IUseBI=4.
 Internal  Forces:  Max     0.000491362 RMS     0.000101045
 Search for a local minimum.
 Step number  11 out of a maximum of  174
 All quantities printed in internal units (Hartrees-Bohrs-Radians)
 Mixed Optimization -- En-DIIS/RFO-DIIS
 Swapping is turned off.
 Update second derivatives using D2CorX and points    9   10   11
 DE= -6.00D-05 DEPred=-3.14D-05 R= 1.91D+00
 TightC=F SS=  1.41D+00  RLast= 2.59D-01 DXNew= 2.6883D+00 7.7757D-01
 Trust test= 1.91D+00 RLast= 2.59D-01 DXMaxT set to 1.60D+00
 ITU=  1  1  1  1  1  0  1  1  0  1  0
     Eigenvalues ---    0.00022   0.00036   0.00053   0.00072   0.00092
     Eigenvalues ---    0.00121   0.00145   0.00221   0.00285   0.00291
     Eigenvalues ---    0.00421   0.00450   0.00547   0.00605   0.00654
     Eigenvalues ---    0.00738   0.00829   0.00887   0.00982   0.01064
     Eigenvalues ---    0.01103   0.01134   0.01331   0.01347   0.01574
     Eigenvalues ---    0.01662   0.01743   0.01777   0.01929   0.01998
     Eigenvalues ---    0.02198   0.02237   0.02280   0.02443   0.02490
     Eigenvalues ---    0.02551   0.02675   0.02776   0.02832   0.02926
     Eigenvalues ---    0.03027   0.03333   0.03507   0.04280   0.04741
     Eigenvalues ---    0.04879   0.04995   0.05387   0.05438   0.05950
     Eigenvalues ---    0.06262   0.06718   0.07322   0.11896   0.14373
     Eigenvalues ---    0.19093   0.21105   0.22996   0.24131   0.26358
     Eigenvalues ---    0.27497   0.33881   0.34355   0.38112   0.41050
     Eigenvalues ---    0.41575   0.43042   0.44630   0.45728   0.48464
     Eigenvalues ---    0.50060   0.51019   0.52520   0.55042   0.58227
     Eigenvalues ---    0.58416   0.58947   0.59362   0.60023   0.61938
     Eigenvalues ---    0.83767
 En-DIIS/RFO-DIIS/Sim-DIIS IScMMF=       -3 using points:    11   10    9    8    7
 RFO step:  Lambda=-8.69941033D-05.
 DidBck=F Rises=F RFO-DIIS coefs:    1.30353    0.65856   -0.77912   -0.64190    0.45893
 Iteration  1 RMS(Cart)=  0.03435093 RMS(Int)=  0.00153524
 Iteration  2 RMS(Cart)=  0.00157745 RMS(Int)=  0.00033355
 Iteration  3 RMS(Cart)=  0.00000266 RMS(Int)=  0.00033355
 Iteration  4 RMS(Cart)=  0.00000000 RMS(Int)=  0.00033355
 Variable       Old X    -DE/DX   Delta X   Delta X   Delta X     New X
                                 (Linear)    (Quad)   (Total)
    R1        2.31352   0.00018   0.00053  -0.00069  -0.00017   2.31335
    R2        2.42425  -0.00001  -0.00042   0.00077   0.00042   2.42467
    R3        2.93110  -0.00001   0.00097  -0.00071   0.00026   2.93136
    R4        3.86237  -0.00010  -0.01230   0.00701  -0.00534   3.85703
    R5        3.49864   0.00001  -0.01050   0.00804  -0.00257   3.49607
    R6        2.01689   0.00005   0.00075  -0.00151  -0.00067   2.01622
    R7        2.65213   0.00046  -0.00912   0.00736  -0.00167   2.65046
    R8        2.52892   0.00037  -0.00231   0.00000  -0.00231   2.52661
    R9        2.51853   0.00019   0.00315  -0.00154   0.00161   2.52014
   R10        2.53768   0.00005   0.00284  -0.00200   0.00084   2.53852
   R11        1.87283  -0.00009  -0.00238   0.00229  -0.00034   1.87248
   R12        1.84921  -0.00004  -0.00054   0.00034  -0.00027   1.84894
   R13        3.19860   0.00013  -0.00008  -0.00343  -0.00381   3.19478
   R14        3.40178   0.00003  -0.00178   0.00082  -0.00098   3.40080
   R15        1.84745   0.00031   0.00101  -0.00074   0.00031   1.84776
   R16        1.81660   0.00010   0.00056  -0.00049   0.00007   1.81667
   R17        3.24366  -0.00004   0.00444  -0.00332   0.00145   3.24511
   R18        3.42880  -0.00005   0.00439  -0.00093   0.00343   3.43223
   R19        1.81400   0.00011   0.00079  -0.00071   0.00007   1.81407
   R20        1.89286   0.00002  -0.00038  -0.00009  -0.00054   1.89232
   R21        3.05413   0.00001   0.00204  -0.00047   0.00150   3.05563
   R22        1.84593  -0.00018   0.00067  -0.00107  -0.00039   1.84554
   R23        1.83725   0.00009   0.00157  -0.00170  -0.00011   1.83715
   R24        3.37619   0.00000   0.00576  -0.00045   0.00531   3.38149
   R25        3.57219  -0.00000  -0.00036   0.00095   0.00070   3.57289
   R26        1.83816   0.00041   0.00003  -0.00026  -0.00022   1.83794
   R27        1.82718   0.00049  -0.00029   0.00061   0.00020   1.82738
   R28        3.51386  -0.00006  -0.00035   0.00045   0.00018   3.51404
   R29        1.86645  -0.00027   0.00080  -0.00081   0.00030   1.86675
   R30        1.81369   0.00011   0.00069  -0.00061   0.00007   1.81377
   R31        1.81244   0.00014   0.00074  -0.00074   0.00001   1.81245
   R32        1.83385   0.00012   0.00141  -0.00110   0.00021   1.83406
    A1        2.23616   0.00005  -0.00146   0.00183   0.00014   2.23630
    A2        2.06881   0.00003   0.00909  -0.00368   0.00556   2.07436
    A3        1.97784  -0.00008  -0.00771   0.00177  -0.00579   1.97205
    A4        2.27191   0.00000   0.00154   0.00052   0.00250   2.27441
    A5        2.21719  -0.00005   0.00497  -0.00768  -0.00187   2.21532
    A6        1.61314   0.00003   0.00816  -0.00335   0.00561   1.61875
    A7        1.96614   0.00002  -0.00246   0.00242  -0.00022   1.96592
    A8        1.92204  -0.00000   0.00394   0.00023   0.00419   1.92623
    A9        1.96714  -0.00030  -0.00828   0.00329  -0.00499   1.96215
   A10        1.90622  -0.00001  -0.00115   0.00106  -0.00011   1.90611
   A11        1.88936   0.00013   0.00165  -0.00157   0.00010   1.88946
   A12        1.88650   0.00007   0.00292  -0.00211   0.00080   1.88729
   A13        1.89067   0.00013   0.00136  -0.00116   0.00017   1.89084
   A14        1.84725  -0.00003   0.00247  -0.00375  -0.00045   1.84680
   A15        1.95234  -0.00007  -0.00277  -0.00029  -0.00296   1.94937
   A16        1.84875  -0.00005  -0.00053   0.00096  -0.00034   1.84841
   A17        2.89047   0.00007   0.00035   0.00382   0.00547   2.89594
   A18        1.85161   0.00008  -0.00088   0.00135   0.00028   1.85189
   A19        1.83478  -0.00011   0.00365  -0.00261   0.00151   1.83629
   A20        2.02955  -0.00000  -0.00317   0.00169  -0.00126   2.02829
   A21        1.50542  -0.00001   0.00184  -0.00234  -0.00051   1.50492
   A22        2.20755  -0.00000  -0.00767   0.00346  -0.00411   2.20344
   A23        1.87641   0.00003   0.00472  -0.00262   0.00210   1.87852
   A24        2.15308   0.00002  -0.00016   0.00153   0.00151   2.15459
   A25        1.77280  -0.00002   0.00280  -0.00143   0.00152   1.77432
   A26        1.88440  -0.00002   0.00055   0.00007   0.00048   1.88487
   A27        2.04268  -0.00001   0.00054   0.00123   0.00177   2.04445
   A28        1.87039  -0.00003  -0.00603   0.00395  -0.00211   1.86828
   A29        1.86632   0.00009  -0.00339   0.00157  -0.00192   1.86440
   A30        2.76629  -0.00000   0.00540  -0.00366   0.00201   2.76830
   A31        2.00062  -0.00002  -0.00578   0.00373  -0.00287   1.99775
   A32        1.70204   0.00002  -0.00193   0.00198   0.00025   1.70229
   A33        1.88177  -0.00008   0.00106  -0.00125   0.00046   1.88223
   A34        2.59678  -0.00004  -0.00044  -0.00155  -0.00229   2.59448
   A35        1.59370   0.00002   0.00515  -0.00301   0.00226   1.59595
   A36        1.76908   0.00003  -0.00266   0.00188  -0.00040   1.76867
   A37        2.18459  -0.00002  -0.00513   0.00273  -0.00270   2.18189
   A38        1.71174  -0.00005   0.01102  -0.00549   0.00552   1.71726
   A39        2.22876   0.00001  -0.00490   0.00186  -0.00312   2.22564
   A40        1.88282   0.00001   0.00001   0.00052   0.00044   1.88325
   A41        2.28374  -0.00009   0.00884   0.00109   0.01089   2.29463
   A42        2.00912  -0.00003  -0.00232   0.00407   0.00267   2.01179
   A43        1.87533   0.00016   0.00353  -0.00238   0.00187   1.87721
   A44        2.78991  -0.00002  -0.00388  -0.00100  -0.00484   2.78507
   A45        3.11720  -0.00007  -0.00771   0.00144  -0.00676   3.11045
   A46        3.08368   0.00002  -0.00154   0.00036  -0.00122   3.08246
   A47        2.86244   0.00007  -0.00758   0.00473  -0.00280   2.85964
   A48        3.14135   0.00003   0.00328  -0.00140   0.00186   3.14320
   A49        3.01658   0.00009  -0.00298   0.00204  -0.00085   3.01573
   A50        2.81113  -0.00002  -0.00028   0.00021  -0.00050   2.81063
   A51        2.89839   0.00009  -0.00001  -0.00033   0.00021   2.89860
   A52        3.13213   0.00001  -0.00260   0.00097  -0.00187   3.13027
   A53        3.43387  -0.00012  -0.00378   0.00002  -0.00324   3.43063
   A54        2.94912   0.00000   0.00089  -0.00124  -0.00030   2.94881
   A55        3.32441   0.00002   0.00129   0.00036   0.00135   3.32576
   A56        3.17192   0.00006   0.00691   0.00207   0.00818   3.18010
   A57        3.00984   0.00005  -0.00790   0.00343  -0.00504   3.00480
   A58        3.04457   0.00006  -0.00436   0.00203  -0.00211   3.04246
    D1        0.43642  -0.00004   0.00331  -0.00932  -0.00586   0.43056
    D2       -1.91873  -0.00001  -0.03220   0.01237  -0.02009  -1.93882
    D3       -2.67347  -0.00003   0.00377  -0.00607  -0.00201  -2.67548
    D4        1.25456  -0.00000  -0.03174   0.01562  -0.01624   1.23832
    D5        0.07289  -0.00004   0.00963  -0.00293   0.00709   0.07998
    D6       -3.09903  -0.00004   0.00937  -0.00613   0.00359  -3.09544
    D7       -0.60787   0.00003   0.09327   0.00762   0.10081  -0.50706
    D8       -2.71962   0.00006   0.09393   0.00723   0.10113  -2.61850
    D9        1.46122   0.00010   0.09847   0.00582   0.10422   1.56544
   D10        2.56087   0.00003   0.09360   0.01039   0.10403   2.66491
   D11        0.44913   0.00007   0.09426   0.01000   0.10435   0.55347
   D12       -1.65322   0.00010   0.09880   0.00859   0.10744  -1.54578
   D13       -0.39093   0.00004  -0.05350   0.02967  -0.02400  -0.41493
   D14        2.14956  -0.00000  -0.02617   0.01096  -0.01535   2.13422
   D15        1.56210  -0.00002   0.01399   0.01632   0.02926   1.59136
   D16       -1.00743  -0.00000  -0.01100   0.02988   0.01891  -0.98852
   D17       -0.52643   0.00006  -0.00772   0.00714   0.00021  -0.52622
   D18        1.47389  -0.00007  -0.00972   0.00631  -0.00335   1.47054
   D19        0.40355  -0.00005  -0.03369   0.01568  -0.01808   0.38547
   D20       -1.67183   0.00007  -0.03159   0.01736  -0.01431  -1.68614
   D21       -2.93796   0.00008  -0.01180   0.00494  -0.00639  -2.94434
   D22        1.09800   0.00006  -0.01077   0.00363  -0.00674   1.09126
   D23       -1.19139   0.00007  -0.00784   0.00305  -0.00480  -1.19619
   D24       -0.99212   0.00001  -0.00962   0.00125  -0.00779  -0.99992
   D25        3.04383  -0.00001  -0.00859  -0.00007  -0.00814   3.03569
   D26        0.75444  -0.00000  -0.00566  -0.00065  -0.00621   0.74824
   D27        2.01850  -0.00006   0.02618  -0.01472   0.01147   2.02997
   D28        0.03615   0.00003   0.02799  -0.01567   0.01179   0.04794
   D29       -0.46786   0.00004  -0.00762   0.00379  -0.00380  -0.47166
   D30        1.85367   0.00003  -0.01500   0.00606  -0.00872   1.84495
   D31       -2.33441   0.00002  -0.01257   0.00671  -0.00583  -2.34024
   D32        1.60973   0.00003  -0.01052   0.00544  -0.00496   1.60477
   D33       -2.35193   0.00002  -0.01790   0.00771  -0.00988  -2.36180
   D34       -0.25683   0.00000  -0.01547   0.00836  -0.00698  -0.26381
   D35        0.20363  -0.00002   0.01735  -0.00996   0.00746   0.21109
   D36       -1.39284  -0.00004   0.01145  -0.00658   0.00479  -1.38805
   D37        2.53261  -0.00001   0.00776  -0.00436   0.00338   2.53599
   D38        2.18818   0.00004   0.01742  -0.00930   0.00827   2.19645
   D39        0.59171   0.00002   0.01152  -0.00592   0.00560   0.59731
   D40       -1.76603   0.00004   0.00783  -0.00370   0.00419  -1.76183
   D41        0.80182   0.00007   0.00177   0.00085   0.00273   0.80455
   D42       -1.25638  -0.00001   0.01027  -0.00457   0.00580  -1.25058
   D43        2.33072   0.00005   0.00454  -0.00227   0.00253   2.33325
   D44        0.27252  -0.00003   0.01304  -0.00768   0.00560   0.27812
   D45       -1.67895   0.00005   0.00601  -0.00121   0.00529  -1.67367
   D46        2.54603  -0.00003   0.01452  -0.00663   0.00835   2.55438
   D47        2.90236  -0.00009  -0.00749  -0.00478  -0.01247   2.88990
   D48       -0.81839   0.00003   0.02099   0.00019   0.02101  -0.79737
   D49       -1.33218  -0.00006  -0.01983   0.00210  -0.01771  -1.34989
   D50        1.23026   0.00006   0.00865   0.00708   0.01577   1.24602
   D51        0.21699   0.00001   0.00360  -0.00056   0.00316   0.22015
   D52       -1.98653  -0.00001   0.00876  -0.00539   0.00345  -1.98308
   D53        1.15000  -0.00002  -0.00608   0.00258  -0.00343   1.14657
   D54       -0.56927   0.00002  -0.01825   0.00871  -0.00951  -0.57878
   D55       -2.69231  -0.00001  -0.01220   0.00437  -0.00793  -2.70024
   D56       -1.19075   0.00002   0.00316  -0.00106   0.00199  -1.18875
   D57        0.57836   0.00004   0.00100   0.00069   0.00174   0.58010
   D58        2.61486   0.00002   0.00770  -0.00247   0.00516   2.62003
   D59        0.61716  -0.00000  -0.00047   0.00242   0.00182   0.61898
   D60        2.38627   0.00003  -0.00262   0.00417   0.00156   2.38783
   D61       -1.86042  -0.00000   0.00407   0.00101   0.00499  -1.85543
   D62       -0.18544  -0.00000   0.03985  -0.01594   0.02309  -0.16236
   D63       -2.26138   0.00004   0.04656  -0.02051   0.02599  -2.23539
   D64        0.25194  -0.00007  -0.01521  -0.02496  -0.04052   0.21141
   D65        2.95300  -0.00003   0.01133  -0.01989  -0.00921   2.94379
         Item               Value     Threshold  Converged?
 Maximum Force            0.000491     0.000015     NO 
 RMS     Force            0.000101     0.000010     NO 
 Maximum Displacement     0.235666     0.000060     NO 
 RMS     Displacement     0.034427     0.000040     NO 
 Predicted change in Energy=-3.592252D-05
 GradGradGradGradGradGradGradGradGradGradGradGradGradGradGradGradGradGrad

                          Input orientation:                          
 ---------------------------------------------------------------------
 Center     Atomic      Atomic             Coordinates (Angstroms)
 Number     Number       Type             X           Y           Z
 ---------------------------------------------------------------------
      1          6           0       -0.002693   -0.091178    1.653210
      2          8           0        0.106488   -1.123687    1.004674
      3          8           0        0.622791    1.017095    1.489509
      4          1           0        1.253371    1.009551    0.628889
      5          6           0       -0.971286   -0.067015    2.864612
      6          9           0       -1.979194   -0.924045    2.671611
      7          9           0       -1.487611    1.143741    3.079004
      8          9           0       -0.306957   -0.444828    3.969356
      9          8           0        2.045862    0.988946   -0.528138
     10          1           0        2.325230    0.045768   -0.647316
     11          1           0        1.527397    1.217858   -1.325695
     12          8           0        3.189553    0.223514   -3.763896
     13          1           0        2.381272    0.747693   -3.596580
     14          1           0        3.847196    0.540478   -3.138424
     15          8           0        0.753028    1.227029   -2.950170
     16          1           0        0.223636    1.935942   -3.322622
     17          1           0        0.238127    0.373490   -3.045545
     18          8           0       -0.325541   -1.134036   -3.201231
     19          1           0       -0.843835   -1.494986   -2.456336
     20          1           0        0.444803   -1.715859   -3.316035
     21          8           0        2.468390   -1.638485   -0.616635
     22          1           0        2.377479   -2.066311   -1.485337
     23          1           0        1.666502   -1.824672   -0.109272
     24          8           0        2.256847   -2.255283   -3.331324
     25          1           0        2.707238   -1.415604   -3.591941
     26          1           0        2.616284   -2.962758   -3.871239
     27          8           0       -1.637218   -2.051402   -0.952031
     28          1           0       -2.218296   -2.794262   -0.777702
     29          1           0       -1.152850   -1.860115   -0.133037
 ---------------------------------------------------------------------
                    Distance matrix (angstroms):
                    1          2          3          4          5
     1  C    0.000000
     2  O    1.224170   0.000000
     3  O    1.283082   2.254902   0.000000
     4  H    1.959219   2.450971   1.066938   0.000000
     5  C    1.551210   2.395313   2.367971   3.332650   0.000000
     6  F    2.374313   2.677425   3.454811   4.284972   1.337023
     7  F    2.400603   3.461969   2.645058   3.678866   1.333599
     8  F    2.362663   3.069385   3.025109   3.963403   1.343329
     9  O    3.181435   3.251754   2.469175   1.402561   4.661437
    10  H    3.275729   3.003250   2.899620   1.925216   4.818026
    11  H    3.595640   3.596170   2.963780   1.984661   5.045096
    12  O    6.295594   5.836052   5.900534   4.864485   7.831610
    13  H    5.826430   5.463355   5.388241   4.381246   7.324644
    14  H    6.179029   5.824741   5.660541   4.597891   7.721610
    15  O    4.847669   4.645931   4.446548   3.620401   6.201573
    16  H    5.377670   5.300994   4.915303   4.187241   6.612226
    17  H    4.727812   4.320086   4.596619   3.864810   6.048693
    18  O    4.975679   4.228049   5.246880   4.664520   6.192736
    19  H    4.423411   3.608264   4.902167   4.493283   5.510702
    20  H    5.247212   4.374203   5.531182   4.862517   6.551671
    21  O    3.694944   2.910712   3.859299   3.168548   5.140036
    22  H    4.406455   3.499442   4.629907   3.898012   5.842386
    23  H    2.982877   2.041054   3.423605   2.957766   4.346409
    24  O    5.885105   4.970457   6.051367   5.229665   7.321134
    25  H    6.050574   5.289422   6.007003   5.080405   7.552305
    26  H    6.754595   5.784098   6.967845   6.155317   8.162578
    27  O    3.647113   2.780263   4.525974   4.497138   4.352933
    28  H    4.257333   3.372285   5.266732   5.338536   4.717983
    29  H    2.764539   1.850039   3.750186   3.821703   3.497724
                    6          7          8          9         10
     6  F    0.000000
     7  F    2.164108   0.000000
     8  F    2.170293   2.170305   0.000000
     9  O    5.486256   5.051819   5.274364   0.000000
    10  H    5.521221   5.443231   5.336923   0.990875   0.000000
    11  H    5.732572   5.338271   5.845249   0.978418   1.571792
    12  O    8.333582   8.339542   8.513251   3.516254   3.239092
    13  H    7.816559   7.725836   8.117393   3.096133   3.032161
    14  H    8.357521   8.214652   8.291462   3.203048   2.960868
    15  O    6.610339   6.432600   7.197119   2.755783   3.028257
    16  H    6.997343   6.673587   7.689117   3.467916   3.891878
    17  H    6.267853   6.409490   7.083473   3.159751   3.196077
    18  O    6.104829   6.780858   7.203657   4.156444   3.865360
    19  H    5.283072   6.165819   6.533038   4.270622   3.960992
    20  H    6.508044   7.266916   7.433544   4.201396   3.709636
    21  O    5.577095   6.086746   5.491692   2.662660   1.690605
    22  H    6.129077   6.787972   6.291985   3.218819   2.272859
    23  H    4.672851   5.378198   4.736424   2.869809   2.054741
    24  O    7.466691   8.164965   7.946746   4.292713   3.536017
    25  H    7.838135   8.285440   8.197621   3.950464   3.309435
    26  H    8.251282   9.056002   8.738434   5.207463   4.419234
    27  O    3.810336   5.145927   5.345159   4.794630   4.493548
    28  H    3.930984   5.560211   5.630951   5.705960   5.359702
    29  H    3.070036   4.410490   4.421334   4.301745   3.999239
                   11         12         13         14         15
    11  H    0.000000
    12  O    3.113890   0.000000
    13  H    2.471250   0.977792   0.000000
    14  H    3.020976   0.961340   1.549767   0.000000
    15  O    1.799626   2.757870   1.816256   3.175007   0.000000
    16  H    2.490613   3.453085   2.478383   3.887343   0.959965
    17  H    2.309342   3.041289   2.244268   3.614124   1.001373
    18  O    3.533048   3.809911   3.320247   4.496629   2.607867
    19  H    3.776324   4.575060   4.090365   5.158888   3.194247
    20  H    3.706773   3.390487   3.146062   4.086426   2.981518
    21  O    3.089811   3.727247   3.818574   3.606717   4.074191
    22  H    3.396159   3.330855   3.517952   3.418789   3.953564
    23  H    3.279638   4.457693   4.391955   4.418724   4.268257
    24  O    4.076440   2.683560   3.017235   3.222220   3.812250
    25  H    3.669199   1.717237   2.187722   2.308991   3.348778
    26  H    5.014282   3.239212   3.728018   3.784815   4.677009
    27  O    4.565357   6.031546   5.565684   6.448019   4.522604
    28  H    5.516124   6.875257   6.453491   7.313254   5.451529
    29  H    4.252067   6.031676   5.593461   6.308380   4.593372
                   16         17         18         19         20
    16  H    0.000000
    17  H    1.586895   0.000000
    18  O    3.121072   1.616971   0.000000
    19  H    3.696108   2.238083   0.976618   0.000000
    20  H    3.658498   2.116899   0.972177   1.564754   0.000000
    21  O    5.013762   3.862865   3.839356   3.791560   3.374559
    22  H    4.902314   3.600515   3.334629   3.412641   2.685053
    23  H    5.152639   3.936225   3.742382   3.452418   3.433324
    24  O    4.658367   3.326763   2.818305   3.310270   1.890692
    25  H    4.180152   3.097727   3.070778   3.729077   2.298888
    26  H    5.479325   4.179468   3.528097   4.016059   2.564827
    27  O    4.998138   3.712118   2.760609   1.789410   3.167951
    28  H    5.900379   4.605625   3.494620   2.528848   3.833821
    29  H    5.145698   3.925113   3.259670   2.372030   3.564377
                   21         22         23         24         25
    21  O    0.000000
    22  H    0.972596   0.000000
    23  H    0.967009   1.567620   0.000000
    24  O    2.791904   1.859552   3.303870   0.000000
    25  H    2.993188   2.229337   3.657793   0.987843   0.000000
    26  H    3.516819   2.559917   4.043479   0.959804   1.574791
    27  O    4.139929   4.049992   3.417048   4.567970   5.123247
    28  H    4.829781   4.706571   4.059379   5.180578   5.837938
    29  H    3.660105   3.786087   2.819675   4.691613   5.202104
                   26         27         28         29
    26  H    0.000000
    27  O    5.238761   0.000000
    28  H    5.742084   0.959105   0.000000
    29  H    5.421840   0.970544   1.556727   0.000000
 Stoichiometry    C2H15F3O9
 Framework group  C1[X(C2H15F3O9)]
 Deg. of freedom    81
 Full point group                 C1      NOp   1
 Largest Abelian subgroup         C1      NOp   1
 Largest concise Abelian subgroup C1      NOp   1
                         Standard orientation:                         
 ---------------------------------------------------------------------
 Center     Atomic      Atomic             Coordinates (Angstroms)
 Number     Number       Type             X           Y           Z
 ---------------------------------------------------------------------
      1          6           0        1.826731   -0.392104    0.167092
      2          8           0        1.113040    0.439967    0.711974
      3          8           0        1.500206   -1.555908   -0.263305
      4          1           0        0.454526   -1.748222   -0.174282
      5          6           0        3.334568   -0.078608   -0.018381
      6          9           0        3.525298    1.239992   -0.130391
      7          9           0        3.847562   -0.668251   -1.098957
      8          9           0        4.011343   -0.508895    1.059284
      9          8           0       -0.928364   -1.963376   -0.082074
     10          1           0       -1.232122   -1.436087    0.699930
     11          1           0       -1.403785   -1.595945   -0.854260
     12          8           0       -4.391598   -1.359385   -0.009679
     13          1           0       -3.850926   -1.253561   -0.817486
     14          1           0       -4.086554   -2.167992    0.411365
     15          8           0       -2.530345   -0.701105   -1.935360
     16          1           0       -2.579986   -0.776697   -2.891056
     17          1           0       -2.463687    0.271124   -1.704978
     18          8           0       -2.483250    1.760811   -1.076451
     19          1           0       -1.619779    2.174086   -0.883049
     20          1           0       -2.965058    1.708219   -0.233704
     21          8           0       -1.402577   -0.323507    1.961381
     22          1           0       -2.179130    0.256975    1.884247
     23          1           0       -0.616480    0.206251    1.770290
     24          8           0       -3.802179    0.924764    1.269673
     25          1           0       -4.162258    0.091814    0.879325
     26          1           0       -4.499561    1.333693    1.787031
     27          8           0        0.028972    2.720091   -0.452369
     28          1           0        0.375548    3.589300   -0.242026
     29          1           0        0.572378    2.066888    0.016662
 ---------------------------------------------------------------------
 Rotational constants (GHZ):           0.7672555           0.2315182           0.2155217
 Standard basis: 6-31++G(d,p) (6D, 7F)
 There are   356 symmetry adapted cartesian basis functions of A   symmetry.
 There are   356 symmetry adapted basis functions of A   symmetry.
   356 basis functions,   568 primitive gaussians,   356 cartesian basis functions
    63 alpha electrons       63 beta electrons
       nuclear repulsion energy      1130.2055216639 Hartrees.
 NAtoms=   29 NActive=   29 NUniq=   29 SFac= 1.00D+00 NAtFMM=   60 NAOKFM=F Big=F
 Integral buffers will be    131072 words long.
 Raffenetti 2 integral format.
 Two-electron integral symmetry is turned on.
 Nuclear repulsion after empirical dispersion term =     1130.1891404885 Hartrees.
 One-electron integrals computed using PRISM.
 NBasis=   356 RedAO= T EigKep=  3.20D-05  NBF=   356
 NBsUse=   356 1.00D-06 EigRej= -1.00D+00 NBFU=   356
 Initial guess from the checkpoint file:  "/local_scratch/slurm.6305388/Gau-3051159.chk"
 B after Tr=    -0.000000   -0.000000   -0.000000
         Rot=    0.999991   -0.004273   -0.000070    0.000367 Ang=  -0.49 deg.
 ExpMin= 3.60D-02 ExpMax= 7.00D+03 ExpMxC= 1.05D+03 IAcc=3 IRadAn=         5 AccDes= 0.00D+00
 Harris functional with IExCor= 4639 and IRadAn=       5 diagonalized for initial guess.
 HarFok:  IExCor= 4639 AccDes= 0.00D+00 IRadAn=         5 IDoV= 1 UseB2=F ITyADJ=14
 ICtDFT=  3500011 ScaDFX=  1.000000  1.000000  1.000000  1.000000
 FoFCou: FMM=F IPFlag=           0 FMFlag=      100000 FMFlg1=           0
         NFxFlg=           0 DoJE=T BraDBF=F KetDBF=T FulRan=T
         wScrn=  0.000000 ICntrl=       500 IOpCl=  0 I1Cent=   200000004 NGrid=           0
         NMat0=    1 NMatS0=      1 NMatT0=    0 NMatD0=    1 NMtDS0=    0 NMtDT0=    0
 Petite list used in FoFCou.
 Requested convergence on RMS density matrix=1.00D-10 within 128 cycles.
 Requested convergence on MAX density matrix=1.00D-08.
 Requested convergence on             energy=1.00D-08.
 No special actions if energy rises.
 SCF Done:  E(RwB97XD) =  -1061.67789480     A.U. after   15 cycles
            NFock= 15  Conv=0.83D-10     -V/T= 2.0083
 Calling FoFJK, ICntrl=      2127 FMM=F ISym2X=0 I1Cent= 0 IOpClX= 0 NMat=1 NMatS=1 NMatT=0.
 ***** Axes restored to original set *****
 -------------------------------------------------------------------
 Center     Atomic                   Forces (Hartrees/Bohr)
 Number     Number              X              Y              Z
 -------------------------------------------------------------------
      1        6           0.000106220    0.000211133    0.000185210
      2        8          -0.000059420   -0.000046864   -0.000050231
      3        8          -0.000297845   -0.000090023    0.000278729
      4        1          -0.000134455   -0.000099029    0.000134782
      5        6           0.000610462   -0.000047936    0.000293121
      6        9          -0.000339623   -0.000355114   -0.000071887
      7        9          -0.000060228    0.000196386   -0.000063221
      8        9          -0.000177965    0.000119812   -0.000172683
      9        8           0.000373207    0.000444863   -0.000468895
     10        1           0.000202526   -0.000037534    0.000178869
     11        1          -0.000026628   -0.000106352   -0.000079911
     12        8           0.000121805    0.000058500    0.000030705
     13        1          -0.000254211   -0.000162664    0.000001014
     14        1           0.000082485   -0.000057675    0.000031552
     15        8           0.000203097    0.000176330    0.000031726
     16        1          -0.000060767   -0.000006040   -0.000081805
     17        1          -0.000130280   -0.000082932   -0.000021916
     18        8          -0.000101064   -0.000200892    0.000327794
     19        1          -0.000080393    0.000227023   -0.000094627
     20        1           0.000185383   -0.000074331   -0.000176004
     21        8           0.000506744    0.000180932    0.000320394
     22        1          -0.000068071   -0.000195807   -0.000548044
     23        1          -0.000471791   -0.000088011    0.000020029
     24        8           0.000118382    0.000401626   -0.000091902
     25        1          -0.000280800   -0.000292380    0.000188636
     26        1           0.000031356   -0.000030380   -0.000050339
     27        8           0.000146697   -0.000057866    0.000045294
     28        1          -0.000099089   -0.000015796   -0.000074522
     29        1          -0.000045733    0.000031022   -0.000021869
 -------------------------------------------------------------------
 Cartesian Forces:  Max     0.000610462 RMS     0.000206898

 GradGradGradGradGradGradGradGradGradGradGradGradGradGradGradGradGradGrad
 Berny optimization.
 Using GEDIIS/GDIIS optimizer.
 FormGI is forming the generalized inverse of G from B-inverse, IUseBI=4.
 Internal  Forces:  Max     0.000581057 RMS     0.000116441
 Search for a local minimum.
 Step number  12 out of a maximum of  174
 All quantities printed in internal units (Hartrees-Bohrs-Radians)
 Mixed Optimization -- En-DIIS/RFO-DIIS
 Swapping is turned off.
 Update second derivatives using D2CorX and points   10   11   12
 DE= -3.46D-05 DEPred=-3.59D-05 R= 9.64D-01
 TightC=F SS=  1.41D+00  RLast= 2.72D-01 DXNew= 2.6883D+00 8.1691D-01
 Trust test= 9.64D-01 RLast= 2.72D-01 DXMaxT set to 1.60D+00
 ITU=  1  1  1  1  1  1  0  1  1  0  1  0
     Eigenvalues ---    0.00023   0.00035   0.00055   0.00071   0.00101
     Eigenvalues ---    0.00121   0.00146   0.00225   0.00284   0.00295
     Eigenvalues ---    0.00416   0.00447   0.00545   0.00612   0.00660
     Eigenvalues ---    0.00741   0.00832   0.00882   0.00980   0.01065
     Eigenvalues ---    0.01102   0.01133   0.01332   0.01346   0.01576
     Eigenvalues ---    0.01661   0.01744   0.01783   0.01929   0.02002
     Eigenvalues ---    0.02222   0.02237   0.02278   0.02436   0.02479
     Eigenvalues ---    0.02546   0.02684   0.02770   0.02841   0.02948
     Eigenvalues ---    0.03037   0.03342   0.03516   0.04290   0.04740
     Eigenvalues ---    0.04894   0.04991   0.05362   0.05421   0.05909
     Eigenvalues ---    0.06274   0.06738   0.07299   0.11961   0.14304
     Eigenvalues ---    0.19097   0.20994   0.23007   0.24138   0.26404
     Eigenvalues ---    0.27975   0.33864   0.35104   0.38102   0.41531
     Eigenvalues ---    0.41674   0.43178   0.44639   0.45784   0.48670
     Eigenvalues ---    0.50060   0.51131   0.52747   0.55036   0.58203
     Eigenvalues ---    0.58402   0.58946   0.59362   0.59942   0.61377
     Eigenvalues ---    0.83756
 En-DIIS/RFO-DIIS/Sim-DIIS IScMMF=       -3 using points:    12   11   10    9    8    7
 RFO step:  Lambda=-4.34735771D-05.
 DidBck=F Rises=F RFO-DIIS coefs:    1.30296   -0.10788   -0.01082    0.14040   -0.65804
                  RFO-DIIS coefs:    0.33338
 Iteration  1 RMS(Cart)=  0.02479604 RMS(Int)=  0.00075413
 Iteration  2 RMS(Cart)=  0.00076568 RMS(Int)=  0.00020221
 Iteration  3 RMS(Cart)=  0.00000061 RMS(Int)=  0.00020221
 Variable       Old X    -DE/DX   Delta X   Delta X   Delta X     New X
                                 (Linear)    (Quad)   (Total)
    R1        2.31335   0.00014   0.00012  -0.00045  -0.00032   2.31303
    R2        2.42467  -0.00005   0.00007   0.00025   0.00036   2.42504
    R3        2.93136  -0.00003   0.00064  -0.00065  -0.00000   2.93136
    R4        3.85703   0.00006  -0.00727   0.00346  -0.00382   3.85321
    R5        3.49607   0.00005  -0.00596   0.00514  -0.00087   3.49520
    R6        2.01622   0.00040   0.00074  -0.00073   0.00006   2.01628
    R7        2.65046   0.00058  -0.00425   0.00501   0.00082   2.65127
    R8        2.52661   0.00049  -0.00180   0.00052  -0.00127   2.52534
    R9        2.52014   0.00019   0.00212  -0.00076   0.00137   2.52150
   R10        2.53852  -0.00026   0.00172  -0.00182  -0.00010   2.53842
   R11        1.87248   0.00013  -0.00247   0.00250  -0.00014   1.87235
   R12        1.84894   0.00009  -0.00079   0.00080  -0.00004   1.84890
   R13        3.19478   0.00007   0.00209  -0.00210  -0.00021   3.19457
   R14        3.40080   0.00003  -0.00148   0.00101  -0.00050   3.40030
   R15        1.84776   0.00011   0.00096  -0.00086   0.00012   1.84788
   R16        1.81667   0.00006   0.00034  -0.00033   0.00001   1.81668
   R17        3.24511  -0.00001   0.00293  -0.00271   0.00042   3.24553
   R18        3.43223  -0.00006   0.00304  -0.00194   0.00108   3.43331
   R19        1.81407   0.00006   0.00048  -0.00044   0.00004   1.81411
   R20        1.89232   0.00014  -0.00063   0.00056  -0.00012   1.89220
   R21        3.05563   0.00000   0.00087   0.00019   0.00102   3.05665
   R22        1.84554  -0.00016   0.00074  -0.00103  -0.00027   1.84527
   R23        1.83715   0.00015   0.00097  -0.00078   0.00019   1.83734
   R24        3.38149  -0.00004   0.00430  -0.00046   0.00384   3.38533
   R25        3.57289  -0.00005   0.00071   0.00048   0.00124   3.57413
   R26        1.83794   0.00053   0.00002   0.00023   0.00025   1.83819
   R27        1.82738   0.00046  -0.00059   0.00063  -0.00001   1.82737
   R28        3.51404  -0.00006   0.00017  -0.00020   0.00002   3.51406
   R29        1.86675  -0.00043   0.00085  -0.00099   0.00005   1.86680
   R30        1.81377   0.00006   0.00041  -0.00039   0.00002   1.81378
   R31        1.81245   0.00006   0.00039  -0.00040  -0.00001   1.81244
   R32        1.83406   0.00001   0.00098  -0.00110  -0.00016   1.83390
    A1        2.23630   0.00003  -0.00133   0.00117  -0.00027   2.23603
    A2        2.07436  -0.00006   0.00695  -0.00276   0.00426   2.07862
    A3        1.97205   0.00003  -0.00566   0.00158  -0.00400   1.96805
    A4        2.27441   0.00004   0.00256  -0.00028   0.00243   2.27684
    A5        2.21532  -0.00004   0.00592  -0.00236   0.00393   2.21925
    A6        1.61875   0.00000   0.00582  -0.00293   0.00324   1.62199
    A7        1.96592   0.00003  -0.00203   0.00172  -0.00039   1.96553
    A8        1.92623  -0.00003   0.00314  -0.00060   0.00255   1.92877
    A9        1.96215  -0.00018  -0.00612   0.00226  -0.00386   1.95829
   A10        1.90611   0.00017  -0.00054   0.00151   0.00094   1.90705
   A11        1.88946   0.00007   0.00105  -0.00117  -0.00010   1.88936
   A12        1.88729  -0.00003   0.00186  -0.00138   0.00046   1.88776
   A13        1.89084   0.00001   0.00091  -0.00078   0.00010   1.89094
   A14        1.84680  -0.00005   0.00104  -0.00226  -0.00069   1.84611
   A15        1.94937  -0.00008  -0.00265  -0.00028  -0.00287   1.94651
   A16        1.84841  -0.00006  -0.00104   0.00003  -0.00156   1.84685
   A17        2.89594   0.00001   0.00049   0.00054   0.00186   2.89780
   A18        1.85189   0.00006  -0.00007   0.00073   0.00055   1.85245
   A19        1.83629  -0.00006   0.00303  -0.00390  -0.00058   1.83571
   A20        2.02829   0.00000  -0.00190   0.00151  -0.00026   2.02803
   A21        1.50492  -0.00001  -0.00067   0.00168   0.00102   1.50593
   A22        2.20344   0.00000  -0.00521   0.00252  -0.00262   2.20083
   A23        1.87852   0.00004   0.00477  -0.00301   0.00174   1.88026
   A24        2.15459   0.00007  -0.00012  -0.00023  -0.00028   2.15431
   A25        1.77432  -0.00007   0.00190  -0.00120   0.00079   1.77511
   A26        1.88487  -0.00003   0.00065  -0.00044   0.00014   1.88502
   A27        2.04445  -0.00001   0.00149   0.00163   0.00310   2.04755
   A28        1.86828  -0.00005  -0.00365   0.00314  -0.00050   1.86778
   A29        1.86440   0.00012  -0.00213   0.00165  -0.00055   1.86385
   A30        2.76830  -0.00001   0.00307  -0.00379  -0.00057   2.76773
   A31        1.99775  -0.00007  -0.00196   0.00242  -0.00007   1.99768
   A32        1.70229   0.00005  -0.00105   0.00062  -0.00030   1.70199
   A33        1.88223  -0.00008  -0.00157   0.00021  -0.00097   1.88126
   A34        2.59448  -0.00001  -0.00235   0.00145  -0.00099   2.59350
   A35        1.59595   0.00002   0.00348  -0.00435  -0.00081   1.59514
[truncated: 1,256,543 more chars]
