# Supplementary material for: The Hydration of Trifluoroacetic Acid from 0 to 298 K
Source: J Phys Chem A. 2026 Jan 20;130(4):927–35. doi: 10.1021/acs.jpca.5c08151 (PMC12862820; doi:10.1021/acs.jpca.5c08151)
Supplement: Supplementary file 1 [file jp5c08151_si_001.zip › TFA_SI/within1kcal-hightemps/7-H2O/20K-1-143-20435-wb97xd.xyz]

29
20K-1-143-20435-wb97xd.log	Energy: -666215.0709814
C          2.26453        0.06220       -0.09651
O          1.53940       -0.70033       -0.70277
O          1.95295        1.16335        0.51024
H          0.94785        1.38285        0.46554
C          3.78092       -0.23599        0.03298
F          4.11364       -0.39864        1.32356
F          4.50634        0.77739       -0.46058
F          4.10972       -1.34555       -0.62496
O         -1.15734       -1.02950       -1.41195
H         -1.51620       -0.16537       -1.68508
H         -0.21451       -0.88407       -1.21838
O         -0.48527        1.80256        0.49794
H         -0.98209        1.85335       -0.34141
H         -1.07256        1.33881        1.12433
O         -2.37847        0.41056        1.99984
H         -2.38622       -0.51824        1.67767
H         -2.43586        0.39144        2.95813
O         -5.06961       -1.36670       -0.08183
H         -4.20442       -1.75776        0.14475
H         -5.40005       -1.83796       -0.84987
O         -4.21673        1.26119       -0.02502
H         -3.76467        1.18928        0.83052
H         -4.67988        0.40598       -0.12787
O         -2.45782       -1.93940        0.63962
H         -2.11170       -2.79436        0.90786
H         -1.92846       -1.64085       -0.16228
O         -2.19180        1.54243       -1.66821
H         -3.03706        1.48987       -1.14065
H         -2.33664        2.13775       -2.40712
