# Supplementary material for: The Hydration of Trifluoroacetic Acid from 0 to 298 K
Source: J Phys Chem A. 2026 Jan 20;130(4):927–35. doi: 10.1021/acs.jpca.5c08151 (PMC12862820; doi:10.1021/acs.jpca.5c08151)
Supplement: Supplementary file 1 [file jp5c08151_si_001.zip › TFA_SI/within1kcal-hightemps/7-H2O/20K-1-70-16320-wb97xd.log]

 Entering Gaussian System, Link 0=g16
 Initial command:
 /software/commercial/MERCURY/GAUSSIAN/AVX2/g16/l1.exe "/local_scratch/slurm.6277434/Gau-2875079.inp" -scrdir="/local_scratch/slurm.6277434/"
 Entering Link 1 = /software/commercial/MERCURY/GAUSSIAN/AVX2/g16/l1.exe PID=   2875080.
  
 Copyright (c) 1988-2019, Gaussian, Inc.  All Rights Reserved.
  
 This is part of the Gaussian(R) 16 program.  It is based on
 the Gaussian(R) 09 system (copyright 2009, Gaussian, Inc.),
 the Gaussian(R) 03 system (copyright 2003, Gaussian, Inc.),
 the Gaussian(R) 98 system (copyright 1998, Gaussian, Inc.),
 the Gaussian(R) 94 system (copyright 1995, Gaussian, Inc.),
 the Gaussian 92(TM) system (copyright 1992, Gaussian, Inc.),
 the Gaussian 90(TM) system (copyright 1990, Gaussian, Inc.),
 the Gaussian 88(TM) system (copyright 1988, Gaussian, Inc.),
 the Gaussian 86(TM) system (copyright 1986, Carnegie Mellon
 University), and the Gaussian 82(TM) system (copyright 1983,
 Carnegie Mellon University). Gaussian is a federally registered
 trademark of Gaussian, Inc.
  
 This software contains proprietary and confidential information,
 including trade secrets, belonging to Gaussian, Inc.
  
 This software is provided under written license and may be
 used, copied, transmitted, or stored only in accord with that
 written license.
  
 The following legend is applicable only to US Government
 contracts under FAR:
  
                    RESTRICTED RIGHTS LEGEND
  
 Use, reproduction and disclosure by the US Government is
 subject to restrictions as set forth in subparagraphs (a)
 and (c) of the Commercial Computer Software - Restricted
 Rights clause in FAR 52.227-19.
  
 Gaussian, Inc.
 340 Quinnipiac St., Bldg. 40, Wallingford CT 06492
  
  
 ---------------------------------------------------------------
 Warning -- This program may not be used in any manner that
 competes with the business of Gaussian, Inc. or will provide
 assistance to any competitor of Gaussian, Inc.  The licensee
 of this program is prohibited from giving any competitor of
 Gaussian, Inc. access to this program.  By using this program,
 the user acknowledges that Gaussian, Inc. is engaged in the
 business of creating and licensing software in the field of
 computational chemistry and represents and warrants to the
 licensee that it is not a competitor of Gaussian, Inc. and that
 it will not use this program in any manner prohibited above.
 ---------------------------------------------------------------
  

 Cite this work as:
 Gaussian 16, Revision C.01,
 M. J. Frisch, G. W. Trucks, H. B. Schlegel, G. E. Scuseria, 
 M. A. Robb, J. R. Cheeseman, G. Scalmani, V. Barone, 
 G. A. Petersson, H. Nakatsuji, X. Li, M. Caricato, A. V. Marenich, 
 J. Bloino, B. G. Janesko, R. Gomperts, B. Mennucci, H. P. Hratchian, 
 J. V. Ortiz, A. F. Izmaylov, J. L. Sonnenberg, D. Williams-Young, 
 F. Ding, F. Lipparini, F. Egidi, J. Goings, B. Peng, A. Petrone, 
 T. Henderson, D. Ranasinghe, V. G. Zakrzewski, J. Gao, N. Rega, 
 G. Zheng, W. Liang, M. Hada, M. Ehara, K. Toyota, R. Fukuda, 
 J. Hasegawa, M. Ishida, T. Nakajima, Y. Honda, O. Kitao, H. Nakai, 
 T. Vreven, K. Throssell, J. A. Montgomery, Jr., J. E. Peralta, 
 F. Ogliaro, M. J. Bearpark, J. J. Heyd, E. N. Brothers, K. N. Kudin, 
 V. N. Staroverov, T. A. Keith, R. Kobayashi, J. Normand, 
 K. Raghavachari, A. P. Rendell, J. C. Burant, S. S. Iyengar, 
 J. Tomasi, M. Cossi, J. M. Millam, M. Klene, C. Adamo, R. Cammi, 
 J. W. Ochterski, R. L. Martin, K. Morokuma, O. Farkas, 
 J. B. Foresman, and D. J. Fox, Gaussian, Inc., Wallingford CT, 2019.
 
 ******************************************
 Gaussian 16:  ES64L-G16RevC.01  3-Jul-2019
                 6-Oct-2025 
 ******************************************
 %nproc=20
 Will use up to   20 processors via shared memory.
 %mem=18gb
 ----------------------------------------------------------------------
 # wb97xd/6-31++g** scf(conver=10) opt(tight,maxcycles=300,calcfc) freq
 ----------------------------------------------------------------------
 1/6=300,7=10,10=4,18=20,19=15,26=3,38=1/1,3;
 2/9=110,12=2,17=6,18=5,40=1/2;
 3/5=1,6=6,7=1111,11=2,25=1,30=1,71=2,74=-58,140=1/1,2,3;
 4//1;
 5/5=2,6=10,38=5/2;
 8/6=4,10=90,11=11/1;
 11/6=1,8=1,9=11,15=111,16=1/1,2,10;
 10/6=1,13=1/2;
 6/7=2,8=2,9=2,10=2,28=1/1;
 7/10=1,25=1/1,2,3,16;
 1/6=300,7=10,10=4,18=20,19=15,26=3/3(2);
 2/9=110/2;
 99//99;
 2/9=110/2;
 3/5=1,6=6,7=1111,11=2,25=1,30=1,71=1,74=-58/1,2,3;
 4/5=5,16=3,69=1/1;
 5/5=2,6=10,38=5/2;
 7//1,2,3,16;
 1/6=300,7=10,18=20,19=15,26=3/3(-5);
 2/9=110/2;
 6/7=2,8=2,9=2,10=2,19=2,28=1/1;
 99/9=1/99;
 --------------
 20K-1-70-16320
 --------------
 Symbolic Z-matrix:
 Charge =  0 Multiplicity = 1
 C                     1.50632   0.4236    0.14434 
 O                     0.54125   0.87391   0.72834 
 O                     1.61789  -0.71272  -0.40739 
 H                     0.65154  -1.34293  -0.30731 
 C                     2.79782   1.28844   0.01298 
 F                     2.63022   2.50672   0.5344 
 F                     3.15189   1.44643  -1.26846 
 F                     3.83039   0.71902   0.64755 
 O                    -3.57708   0.65598   1.52629 
 H                    -3.0718    1.1426    0.8212 
 H                    -4.03787   1.31594   2.04444 
 O                    -2.27094  -0.74035  -1.7038 
 H                    -3.06322  -1.03355  -1.15558 
 H                    -2.47986  -0.94268  -2.61586 
 O                    -2.00449   1.65246  -0.32535 
 H                    -2.04647   0.93497  -0.98039 
 H                    -1.11345   1.63057   0.04601 
 O                    -1.35156  -0.78423   2.08569 
 H                    -0.68062  -0.09038   2.0653 
 H                    -2.2084   -0.31984   1.98468 
 O                    -0.5185   -1.9359   -0.13876 
 H                    -0.85212  -1.56429   0.72616 
 H                    -1.11362  -1.55091  -0.83091 
 O                    -2.70016  -3.24794   1.43011 
 H                    -2.29602  -2.65162   2.07053 
 H                    -1.97933  -3.63859   0.92861 
 O                    -4.15684  -1.50872  -0.10499 
 H                    -4.2159   -0.76449   0.51472 
 H                    -3.78876  -2.24937   0.4149 
 
 Add virtual bond connecting atoms H4         and O3         Dist= 2.19D+00.
 Add virtual bond connecting atoms O21        and H4         Dist= 2.50D+00.
 Add virtual bond connecting atoms O27        and H13        Dist= 3.00D+00.
 Add virtual bond connecting atoms H22        and O18        Dist= 3.11D+00.
 Add virtual bond connecting atoms O15        and H10        Dist= 3.11D+00.
 Add virtual bond connecting atoms H23        and O12        Dist= 3.14D+00.
 Add virtual bond connecting atoms O12        and H16        Dist= 3.47D+00.
 Add virtual bond connecting atoms H20        and O9         Dist= 3.29D+00.
 Add virtual bond connecting atoms H28        and O9         Dist= 3.51D+00.
 Add virtual bond connecting atoms H29        and O24        Dist= 3.39D+00.

 GradGradGradGradGradGradGradGradGradGradGradGradGradGradGradGradGradGrad
 Berny optimization.
 Initialization pass.
                           ----------------------------
                           !    Initial Parameters    !
                           ! (Angstroms and Degrees)  !
 --------------------------                            --------------------------
 ! Name  Definition              Value          Derivative Info.                !
 --------------------------------------------------------------------------------
 ! R1    R(1,2)                  1.2146         calculate D2E/DX2 analytically  !
 ! R2    R(1,3)                  1.2681         calculate D2E/DX2 analytically  !
 ! R3    R(1,5)                  1.5599         calculate D2E/DX2 analytically  !
 ! R4    R(3,4)                  1.158          calculate D2E/DX2 analytically  !
 ! R5    R(4,21)                 1.3225         calculate D2E/DX2 analytically  !
 ! R6    R(5,6)                  1.3357         calculate D2E/DX2 analytically  !
 ! R7    R(5,7)                  1.3388         calculate D2E/DX2 analytically  !
 ! R8    R(5,8)                  1.3391         calculate D2E/DX2 analytically  !
 ! R9    R(9,10)                 0.9946         calculate D2E/DX2 analytically  !
 ! R10   R(9,11)                 0.9573         calculate D2E/DX2 analytically  !
 ! R11   R(9,20)                 1.7423         calculate D2E/DX2 analytically  !
 ! R12   R(9,28)                 1.8572         calculate D2E/DX2 analytically  !
 ! R13   R(10,15)                1.6473         calculate D2E/DX2 analytically  !
 ! R14   R(12,13)                1.0071         calculate D2E/DX2 analytically  !
 ! R15   R(12,14)                0.9573         calculate D2E/DX2 analytically  !
 ! R16   R(12,16)                1.8386         calculate D2E/DX2 analytically  !
 ! R17   R(12,23)                1.6608         calculate D2E/DX2 analytically  !
 ! R18   R(13,27)                1.5892         calculate D2E/DX2 analytically  !
 ! R19   R(15,16)                0.9724         calculate D2E/DX2 analytically  !
 ! R20   R(15,17)                0.9656         calculate D2E/DX2 analytically  !
 ! R21   R(18,19)                0.9654         calculate D2E/DX2 analytically  !
 ! R22   R(18,20)                0.9798         calculate D2E/DX2 analytically  !
 ! R23   R(18,22)                1.6451         calculate D2E/DX2 analytically  !
 ! R24   R(21,22)                0.9987         calculate D2E/DX2 analytically  !
 ! R25   R(21,23)                0.9907         calculate D2E/DX2 analytically  !
 ! R26   R(24,25)                0.9639         calculate D2E/DX2 analytically  !
 ! R27   R(24,26)                0.9611         calculate D2E/DX2 analytically  !
 ! R28   R(24,29)                1.7924         calculate D2E/DX2 analytically  !
 ! R29   R(27,28)                0.9703         calculate D2E/DX2 analytically  !
 ! R30   R(27,29)                0.9769         calculate D2E/DX2 analytically  !
 ! A1    A(2,1,3)              127.6857         calculate D2E/DX2 analytically  !
 ! A2    A(2,1,5)              119.5249         calculate D2E/DX2 analytically  !
 ! A3    A(3,1,5)              112.7893         calculate D2E/DX2 analytically  !
 ! A4    A(1,3,4)              112.1257         calculate D2E/DX2 analytically  !
 ! A5    A(1,5,6)              111.6496         calculate D2E/DX2 analytically  !
 ! A6    A(1,5,7)              111.4072         calculate D2E/DX2 analytically  !
 ! A7    A(1,5,8)              111.2705         calculate D2E/DX2 analytically  !
 ! A8    A(6,5,7)              107.4089         calculate D2E/DX2 analytically  !
 ! A9    A(6,5,8)              107.434          calculate D2E/DX2 analytically  !
 ! A10   A(7,5,8)              107.4472         calculate D2E/DX2 analytically  !
 ! A11   A(10,9,11)            106.9146         calculate D2E/DX2 analytically  !
 ! A12   A(10,9,20)             93.5235         calculate D2E/DX2 analytically  !
 ! A13   A(10,9,28)             99.3711         calculate D2E/DX2 analytically  !
 ! A14   A(11,9,20)            128.4516         calculate D2E/DX2 analytically  !
 ! A15   A(11,9,28)            131.0382         calculate D2E/DX2 analytically  !
 ! A16   A(20,9,28)             89.1486         calculate D2E/DX2 analytically  !
 ! A17   A(13,12,14)           106.5836         calculate D2E/DX2 analytically  !
 ! A18   A(13,12,16)            98.4619         calculate D2E/DX2 analytically  !
 ! A19   A(13,12,23)            96.8927         calculate D2E/DX2 analytically  !
 ! A20   A(14,12,16)           126.4473         calculate D2E/DX2 analytically  !
 ! A21   A(14,12,23)           123.344          calculate D2E/DX2 analytically  !
 ! A22   A(16,12,23)            98.7916         calculate D2E/DX2 analytically  !
 ! A23   A(10,15,16)           102.2692         calculate D2E/DX2 analytically  !
 ! A24   A(10,15,17)           108.8555         calculate D2E/DX2 analytically  !
 ! A25   A(16,15,17)           106.3906         calculate D2E/DX2 analytically  !
 ! A26   A(12,16,15)           160.4952         calculate D2E/DX2 analytically  !
 ! A27   A(19,18,20)           105.3632         calculate D2E/DX2 analytically  !
 ! A28   A(19,18,22)            96.4513         calculate D2E/DX2 analytically  !
 ! A29   A(20,18,22)           113.8937         calculate D2E/DX2 analytically  !
 ! A30   A(4,21,22)            103.8315         calculate D2E/DX2 analytically  !
 ! A31   A(4,21,23)            105.5562         calculate D2E/DX2 analytically  !
 ! A32   A(22,21,23)           105.0574         calculate D2E/DX2 analytically  !
 ! A33   A(25,24,26)           106.4805         calculate D2E/DX2 analytically  !
 ! A34   A(25,24,29)           106.6368         calculate D2E/DX2 analytically  !
 ! A35   A(26,24,29)           112.7311         calculate D2E/DX2 analytically  !
 ! A36   A(13,27,28)           103.5787         calculate D2E/DX2 analytically  !
 ! A37   A(13,27,29)           108.6154         calculate D2E/DX2 analytically  !
 ! A38   A(28,27,29)           105.3409         calculate D2E/DX2 analytically  !
 ! A39   A(9,28,27)            156.0119         calculate D2E/DX2 analytically  !
 ! A40   A(24,29,27)           162.2939         calculate D2E/DX2 analytically  !
 ! A41   L(3,4,21,15,-1)       173.8673         calculate D2E/DX2 analytically  !
 ! A42   L(9,10,15,13,-1)      172.7281         calculate D2E/DX2 analytically  !
 ! A43   L(12,13,27,10,-1)     175.7762         calculate D2E/DX2 analytically  !
 ! A44   L(9,20,18,12,-1)      171.4476         calculate D2E/DX2 analytically  !
 ! A45   L(18,22,21,1,-1)      174.5166         calculate D2E/DX2 analytically  !
 ! A46   L(12,23,21,2,-1)      173.6566         calculate D2E/DX2 analytically  !
 ! A47   L(3,4,21,15,-2)       182.5824         calculate D2E/DX2 analytically  !
 ! A48   L(9,10,15,13,-2)      191.0835         calculate D2E/DX2 analytically  !
 ! A49   L(12,13,27,10,-2)     187.832          calculate D2E/DX2 analytically  !
 ! A50   L(9,20,18,12,-2)      172.0629         calculate D2E/DX2 analytically  !
 ! A51   L(18,22,21,1,-2)      183.5502         calculate D2E/DX2 analytically  !
 ! A52   L(12,23,21,2,-2)      168.4676         calculate D2E/DX2 analytically  !
 ! D1    D(2,1,3,4)              0.0861         calculate D2E/DX2 analytically  !
 ! D2    D(5,1,3,4)           -179.7371         calculate D2E/DX2 analytically  !
 ! D3    D(2,1,5,6)             -3.3771         calculate D2E/DX2 analytically  !
 ! D4    D(2,1,5,7)           -123.4672         calculate D2E/DX2 analytically  !
 ! D5    D(2,1,5,8)            116.6515         calculate D2E/DX2 analytically  !
 ! D6    D(3,1,5,6)            176.4621         calculate D2E/DX2 analytically  !
 ! D7    D(3,1,5,7)             56.372          calculate D2E/DX2 analytically  !
 ! D8    D(3,1,5,8)            -63.5093         calculate D2E/DX2 analytically  !
 ! D9    D(1,3,21,22)          -30.1682         calculate D2E/DX2 analytically  !
 ! D10   D(1,3,21,23)           78.8666         calculate D2E/DX2 analytically  !
 ! D11   D(11,9,15,16)        -150.5519         calculate D2E/DX2 analytically  !
 ! D12   D(11,9,15,17)          99.1883         calculate D2E/DX2 analytically  !
 ! D13   D(20,9,15,16)          78.8642         calculate D2E/DX2 analytically  !
 ! D14   D(20,9,15,17)         -31.3957         calculate D2E/DX2 analytically  !
 ! D15   D(28,9,15,16)          -9.8072         calculate D2E/DX2 analytically  !
 ! D16   D(28,9,15,17)        -120.067          calculate D2E/DX2 analytically  !
 ! D17   D(10,9,18,19)          43.0934         calculate D2E/DX2 analytically  !
 ! D18   D(10,9,18,22)         -57.6807         calculate D2E/DX2 analytically  !
 ! D19   D(11,9,18,19)         -68.8479         calculate D2E/DX2 analytically  !
 ! D20   D(11,9,18,22)        -169.622          calculate D2E/DX2 analytically  !
 ! D21   D(28,9,18,19)         142.473          calculate D2E/DX2 analytically  !
 ! D22   D(28,9,18,22)          41.6989         calculate D2E/DX2 analytically  !
 ! D23   D(10,9,28,27)          50.1204         calculate D2E/DX2 analytically  !
 ! D24   D(11,9,28,27)         172.4373         calculate D2E/DX2 analytically  !
 ! D25   D(20,9,28,27)         -43.3104         calculate D2E/DX2 analytically  !
 ! D26   D(13,12,21,4)        -157.2437         calculate D2E/DX2 analytically  !
 ! D27   D(13,12,21,22)        -50.1637         calculate D2E/DX2 analytically  !
 ! D28   D(14,12,21,4)          88.1942         calculate D2E/DX2 analytically  !
 ! D29   D(14,12,21,22)       -164.7259         calculate D2E/DX2 analytically  !
 ! D30   D(16,12,21,4)         -58.3307         calculate D2E/DX2 analytically  !
 ! D31   D(16,12,21,22)         48.7493         calculate D2E/DX2 analytically  !
 ! D32   D(14,12,27,28)       -138.3907         calculate D2E/DX2 analytically  !
 ! D33   D(14,12,27,29)        111.4479         calculate D2E/DX2 analytically  !
 ! D34   D(16,12,27,28)         -4.8317         calculate D2E/DX2 analytically  !
 ! D35   D(16,12,27,29)       -114.9931         calculate D2E/DX2 analytically  !
 ! D36   D(23,12,27,28)         94.2868         calculate D2E/DX2 analytically  !
 ! D37   D(23,12,27,29)        -15.8746         calculate D2E/DX2 analytically  !
 ! D38   D(13,12,16,15)         39.008          calculate D2E/DX2 analytically  !
 ! D39   D(14,12,16,15)        156.951          calculate D2E/DX2 analytically  !
 ! D40   D(23,12,16,15)        -59.3745         calculate D2E/DX2 analytically  !
 ! D41   D(10,15,16,12)        -28.1802         calculate D2E/DX2 analytically  !
 ! D42   D(17,15,16,12)         85.9439         calculate D2E/DX2 analytically  !
 ! D43   D(19,18,21,4)          12.7995         calculate D2E/DX2 analytically  !
 ! D44   D(19,18,21,23)        -96.2639         calculate D2E/DX2 analytically  !
 ! D45   D(20,18,21,4)         121.6079         calculate D2E/DX2 analytically  !
 ! D46   D(20,18,21,23)         12.5446         calculate D2E/DX2 analytically  !
 ! D47   D(25,24,26,29)       -116.5934         calculate D2E/DX2 analytically  !
 ! D48   D(25,24,29,27)         37.8134         calculate D2E/DX2 analytically  !
 ! D49   D(26,24,29,27)        -78.6871         calculate D2E/DX2 analytically  !
 ! D50   D(13,27,28,9)         -35.9716         calculate D2E/DX2 analytically  !
 ! D51   D(29,27,28,9)          78.0316         calculate D2E/DX2 analytically  !
 ! D52   D(13,27,29,24)         51.0906         calculate D2E/DX2 analytically  !
 ! D53   D(28,27,29,24)        -59.354          calculate D2E/DX2 analytically  !
 --------------------------------------------------------------------------------
 Trust Radius=3.00D-01 FncErr=1.00D-07 GrdErr=1.00D-06 EigMax=2.50D+02 EigMin=1.00D-04
 Number of steps in this run=    174 maximum allowed number of steps=    174.
 GradGradGradGradGradGradGradGradGradGradGradGradGradGradGradGradGradGrad

                          Input orientation:                          
 ---------------------------------------------------------------------
 Center     Atomic      Atomic             Coordinates (Angstroms)
 Number     Number       Type             X           Y           Z
 ---------------------------------------------------------------------
      1          6           0        1.506324    0.423597    0.144336
      2          8           0        0.541250    0.873907    0.728344
      3          8           0        1.617885   -0.712719   -0.407394
      4          1           0        0.651535   -1.342929   -0.307306
      5          6           0        2.797816    1.288442    0.012982
      6          9           0        2.630220    2.506720    0.534400
      7          9           0        3.151887    1.446429   -1.268459
      8          9           0        3.830392    0.719021    0.647555
      9          8           0       -3.577080    0.655975    1.526289
     10          1           0       -3.071801    1.142603    0.821198
     11          1           0       -4.037868    1.315936    2.044439
     12          8           0       -2.270943   -0.740352   -1.703797
     13          1           0       -3.063217   -1.033551   -1.155581
     14          1           0       -2.479865   -0.942675   -2.615861
     15          8           0       -2.004488    1.652458   -0.325354
     16          1           0       -2.046467    0.934975   -0.980391
     17          1           0       -1.113451    1.630567    0.046013
     18          8           0       -1.351557   -0.784235    2.085688
     19          1           0       -0.680616   -0.090378    2.065304
     20          1           0       -2.208399   -0.319842    1.984684
     21          8           0       -0.518504   -1.935901   -0.138762
     22          1           0       -0.852122   -1.564291    0.726157
     23          1           0       -1.113622   -1.550914   -0.830906
     24          8           0       -2.700163   -3.247939    1.430108
     25          1           0       -2.296022   -2.651620    2.070533
     26          1           0       -1.979332   -3.638593    0.928614
     27          8           0       -4.156843   -1.508720   -0.104994
     28          1           0       -4.215898   -0.764493    0.514722
     29          1           0       -3.788755   -2.249372    0.414897
 ---------------------------------------------------------------------
                    Distance matrix (angstroms):
                    1          2          3          4          5
     1  C    0.000000
     2  O    1.214583   0.000000
     3  O    1.268095   2.228548   0.000000
     4  H    2.013767   2.449304   1.158022   0.000000
     5  C    1.559859   2.403263   2.360846   3.410750   0.000000
     6  F    2.398894   2.658476   3.503796   4.409474   1.335728
     7  F    2.397927   3.336231   2.785052   3.867310   1.338812
     8  F    2.396205   3.293778   2.838658   3.907496   1.339080
     9  O    5.273025   4.200577   5.709651   5.023831   6.582508
    10  H    4.683411   3.624218   5.190839   4.616776   5.926794
    11  H    5.928298   4.784957   6.489566   5.881392   7.131209
    12  O    4.363269   4.053340   4.099318   3.294565   5.723255
    13  H    4.969282   4.492187   4.751361   3.822913   6.411622
    14  H    5.037369   4.859095   4.660661   3.910919   6.304174
    15  O    3.749201   2.863076   4.326936   4.003389   4.827950
    16  H    3.761495   3.101578   4.058411   3.594594   4.957702
    17  H    2.886116   1.943231   3.627225   3.475872   3.926341
    18  O    3.659944   2.859114   3.877907   3.170322   5.080294
    19  H    2.955841   2.051892   3.432878   2.995462   4.267629
    20  H    4.211740   3.250230   4.529552   3.805148   5.615726
    21  O    3.122068   3.125695   2.476388   1.322504   4.627893
    22  H    3.138866   2.808255   2.847990   1.837942   4.687083
    23  H    3.422559   3.324096   2.888437   1.852889   4.906469
    24  O    5.729566   5.290448   5.333789   4.228659   7.267377
    25  H    5.255952   4.720266   5.021766   4.006855   6.760531
    26  H    5.409831   5.172629   4.825518   3.703921   6.923524
    27  O    5.988946   5.333239   5.837170   4.815488   7.497020
    28  H    5.855986   5.035916   5.906438   4.970134   7.325194
    29  H    5.937662   5.348089   5.680601   4.589052   7.487361
                    6          7          8          9         10
     6  F    0.000000
     7  F    2.155611   0.000000
     8  F    2.156174   2.158842   0.000000
     9  O    6.552837   7.329014   7.459678   0.000000
    10  H    5.869933   6.572159   6.917358   0.994619   0.000000
    11  H    6.939854   7.917380   8.013558   0.957263   1.568326
    12  O    6.290819   5.863328   6.699620   3.753556   3.249999
    13  H    6.914100   6.692575   7.337891   3.211072   2.939962
    14  H    6.923543   6.264179   7.295920   4.573507   4.063514
    15  O    4.790559   5.245961   5.988630   2.625759   1.647329
    16  H    5.161045   5.231392   6.101993   2.950265   2.083301
    17  H    3.875725   4.467086   5.063038   3.034883   2.161980
    18  O    5.393647   6.042117   5.583959   2.709260   2.875913
    19  H    4.477747   5.306961   4.797326   3.039257   2.964086
    20  H    5.788352   6.514241   6.271695   1.742307   2.058618
    21  O    5.486756   5.117436   5.155560   4.341095   4.113154
    22  H    5.360654   5.392125   5.210146   3.604884   3.501897
    23  H    5.687250   5.231643   5.637529   4.061447   3.717384
    24  O    7.895023   7.972820   7.680971   4.002346   4.448116
    25  H    7.296303   7.590954   7.135757   3.588523   4.069250
    26  H    7.692090   7.550760   7.267784   4.620966   4.905594
    27  O    7.911815   7.968946   8.326169   2.771843   3.010757
    28  H    7.587527   7.896340   8.182986   1.857171   2.244972
    29  H    7.989865   8.041465   8.180274   3.117858   3.490644
                   11         12         13         14         15
    11  H    0.000000
    12  O    4.625972   0.000000
    13  H    4.087807   1.007077   0.000000
    14  H    5.408058   0.957311   1.575111   0.000000
    15  O    3.140669   2.774283   3.004135   3.493869   0.000000
    16  H    3.641484   1.838593   2.222513   2.527482   0.972429
    17  H    3.555969   3.165893   3.513252   3.946420   0.965577
    18  O    3.410086   3.899666   3.673931   4.837639   3.489544
    19  H    3.639958   4.142189   4.115879   5.086945   3.241197
    20  H    2.454852   3.712901   3.331870   4.650444   3.044311
    21  O    5.265618   2.636231   2.885086   3.312017   3.888353
    22  H    4.492500   2.931997   2.951536   3.768957   3.575067
    23  H    5.003763   1.660825   2.043036   2.328655   3.363156
    24  O    4.795395   4.036531   3.423611   4.661828   5.251619
    25  H    4.333152   4.230738   3.689790   4.991651   4.934608
    26  H    5.479963   3.926120   3.507837   4.481272   5.437673
    27  O    3.551464   2.589050   1.589194   3.071989   3.830697
    28  H    2.588419   2.950468   2.047189   3.584147   3.381970
    29  H    3.927962   3.011604   2.114481   3.550513   4.353833
                   16         17         18         19         20
    16  H    0.000000
    17  H    1.551732   0.000000
    18  O    3.583214   3.169896   0.000000
    19  H    3.491870   2.688221   0.965409   0.000000
    20  H    3.223734   2.959976   0.979817   1.547021   0.000000
    21  O    3.359307   3.620470   2.639790   2.879261   3.158546
    22  H    3.253475   3.276890   1.645068   1.998787   2.229805
    23  H    2.659358   3.300122   3.025051   3.272414   3.262149
    24  O    4.871816   5.313492   2.884158   3.801610   3.020453
    25  H    4.715302   4.882036   2.092695   3.028122   2.335002
    26  H    4.956443   5.412280   3.143292   3.945701   3.490252
    27  O    3.345392   4.374947   3.632300   4.336594   3.094611
    28  H    3.135280   3.947300   3.266922   3.918795   2.527559
    29  H    3.888761   4.727288   3.298198   4.128635   2.947005
                   21         22         23         24         25
    21  O    0.000000
    22  H    0.998739   0.000000
    23  H    0.990679   1.578926   0.000000
    24  O    2.990390   2.597205   3.241788   0.000000
    25  H    2.924518   2.252660   3.320839   0.963883   0.000000
    26  H    2.484445   2.369455   2.864221   0.961096   1.542202
    27  O    3.663487   3.408091   3.128885   2.739222   3.082498
    28  H    3.933188   3.464012   3.471785   3.050064   3.109296
    29  H    3.331568   3.031507   3.032524   1.792434   2.265212
                   26         27         28         29
    26  H    0.000000
    27  O    3.216560   0.000000
    28  H    3.665240   0.970263   0.000000
    29  H    2.338344   0.976904   1.548316   0.000000
 Stoichiometry    C2H15F3O9
 Framework group  C1[X(C2H15F3O9)]
 Deg. of freedom    81
 Full point group                 C1      NOp   1
 Largest Abelian subgroup         C1      NOp   1
 Largest concise Abelian subgroup C1      NOp   1
                         Standard orientation:                         
 ---------------------------------------------------------------------
 Center     Atomic      Atomic             Coordinates (Angstroms)
 Number     Number       Type             X           Y           Z
 ---------------------------------------------------------------------
      1          6           0       -1.828186   -0.264116   -0.053751
      2          8           0       -1.063874    0.513764   -0.588488
      3          8           0       -1.541580   -1.344706    0.544788
      4          1           0       -0.402548   -1.553556    0.546381
      5          6           0       -3.358933    0.035788   -0.059413
      6          9           0       -3.628121    1.214182   -0.627827
      7          9           0       -3.855175    0.067983    1.183618
      8          9           0       -4.034870   -0.900440   -0.737441
      9          8           0        2.874182    1.891972   -1.075423
     10          1           0        2.162189    2.158019   -0.433901
     11          1           0        3.088725    2.669181   -1.591438
     12          8           0        1.932511    0.158647    2.118011
     13          1           0        2.820540    0.184875    1.643753
     14          1           0        2.123953    0.069757    3.051762
     15          8           0        0.886701    2.236094    0.605680
     16          1           0        1.144671    1.602944    1.297195
     17          1           0        0.107918    1.864248    0.172589
     18          8           0        1.429703   -0.307321   -1.720928
     19          1           0        0.544622    0.073063   -1.783805
     20          1           0        2.030275    0.454257   -1.581812
     21          8           0        0.915300   -1.650510    0.492604
     22          1           0        1.153504   -1.194724   -0.363549
     23          1           0        1.255013   -1.052548    1.205683
     24          8           0        3.559610   -2.044628   -0.847071
     25          1           0        3.014015   -1.663068   -1.544071
     26          1           0        3.003989   -2.674507   -0.379907
     27          8           0        4.098648    0.150727    0.699925
     28          1           0        3.920247    0.848281    0.049539
     29          1           0        4.089478   -0.684091    0.192642
 ---------------------------------------------------------------------
 Rotational constants (GHZ):           0.8283446           0.2380779           0.2259850
 Standard basis: 6-31++G(d,p) (6D, 7F)
 There are   356 symmetry adapted cartesian basis functions of A   symmetry.
 There are   356 symmetry adapted basis functions of A   symmetry.
   356 basis functions,   568 primitive gaussians,   356 cartesian basis functions
    63 alpha electrons       63 beta electrons
       nuclear repulsion energy      1156.5858620377 Hartrees.
 NAtoms=   29 NActive=   29 NUniq=   29 SFac= 1.00D+00 NAtFMM=   60 NAOKFM=F Big=F
 Integral buffers will be    131072 words long.
 Raffenetti 2 integral format.
 Two-electron integral symmetry is turned on.
 Nuclear repulsion after empirical dispersion term =     1156.5667217952 Hartrees.
 One-electron integrals computed using PRISM.
 NBasis=   356 RedAO= T EigKep=  2.76D-05  NBF=   356
 NBsUse=   356 1.00D-06 EigRej= -1.00D+00 NBFU=   356
 ExpMin= 3.60D-02 ExpMax= 7.00D+03 ExpMxC= 1.05D+03 IAcc=3 IRadAn=         5 AccDes= 0.00D+00
 Harris functional with IExCor= 4639 and IRadAn=       5 diagonalized for initial guess.
 HarFok:  IExCor= 4639 AccDes= 0.00D+00 IRadAn=         5 IDoV= 1 UseB2=F ITyADJ=14
 ICtDFT=  3500011 ScaDFX=  1.000000  1.000000  1.000000  1.000000
 FoFCou: FMM=F IPFlag=           0 FMFlag=      100000 FMFlg1=           0
         NFxFlg=           0 DoJE=T BraDBF=F KetDBF=T FulRan=T
         wScrn=  0.000000 ICntrl=       500 IOpCl=  0 I1Cent=   200000004 NGrid=           0
         NMat0=    1 NMatS0=      1 NMatT0=    0 NMatD0=    1 NMtDS0=    0 NMtDT0=    0
 Petite list used in FoFCou.
 Requested convergence on RMS density matrix=1.00D-10 within 128 cycles.
 Requested convergence on MAX density matrix=1.00D-08.
 Requested convergence on             energy=1.00D-08.
 No special actions if energy rises.
 SCF Done:  E(RwB97XD) =  -1061.67312364     A.U. after   17 cycles
            NFock= 17  Conv=0.67D-10     -V/T= 2.0082
 DoSCS=F DFT=T ScalE2(SS,OS)=  1.000000  1.000000
 Range of M.O.s used for correlation:     1   356
 NBasis=   356 NAE=    63 NBE=    63 NFC=     0 NFV=     0
 NROrb=    356 NOA=    63 NOB=    63 NVA=   293 NVB=   293

 **** Warning!!: The largest alpha MO coefficient is  0.37581957D+02

 Symmetrizing basis deriv contribution to polar:
 IMax=3 JMax=2 DiffMx= 0.00D+00
 G2DrvN: will do    30 centers at a time, making    1 passes.
 Calling FoFCou, ICntrl=  3107 FMM=F I1Cent=   0 AccDes= 0.00D+00.
 End of G2Drv F.D. properties file   721 does not exist.
 End of G2Drv F.D. properties file   722 does not exist.
 End of G2Drv F.D. properties file   788 does not exist.
          IDoAtm=11111111111111111111111111111
          Differentiating once with respect to nuclear coordinates.
 CalDSu exits because no D1Ps are significant.
          There are    90 degrees of freedom in the 1st order CPHF.  IDoFFX=6 NUNeed=     0.
     84 vectors produced by pass  0 Test12= 2.05D-14 1.11D-09 XBig12= 1.55D-01 6.79D-02.
 AX will form    84 AO Fock derivatives at one time.
     84 vectors produced by pass  1 Test12= 2.05D-14 1.11D-09 XBig12= 4.21D-02 8.79D-02.
     84 vectors produced by pass  2 Test12= 2.05D-14 1.11D-09 XBig12= 1.12D-03 3.87D-03.
     84 vectors produced by pass  3 Test12= 2.05D-14 1.11D-09 XBig12= 1.16D-05 5.83D-04.
     84 vectors produced by pass  4 Test12= 2.05D-14 1.11D-09 XBig12= 9.36D-08 3.66D-05.
     84 vectors produced by pass  5 Test12= 2.05D-14 1.11D-09 XBig12= 5.65D-10 3.01D-06.
     73 vectors produced by pass  6 Test12= 2.05D-14 1.11D-09 XBig12= 3.02D-12 1.48D-07.
     17 vectors produced by pass  7 Test12= 2.05D-14 1.11D-09 XBig12= 1.49D-14 1.26D-08.
 InvSVY:  IOpt=1 It=  1 EMax= 2.78D-16
 Solved reduced A of dimension   594 with    90 vectors.
 End of Minotr F.D. properties file   721 does not exist.
 End of Minotr F.D. properties file   722 does not exist.
 End of Minotr F.D. properties file   788 does not exist.

 **********************************************************************

            Population analysis using the SCF Density.

 **********************************************************************

 Orbital symmetries:
       Occupied  (A) (A) (A) (A) (A) (A) (A) (A) (A) (A) (A) (A)
                 (A) (A) (A) (A) (A) (A) (A) (A) (A) (A) (A) (A)
                 (A) (A) (A) (A) (A) (A) (A) (A) (A) (A) (A) (A)
                 (A) (A) (A) (A) (A) (A) (A) (A) (A) (A) (A) (A)
                 (A) (A) (A) (A) (A) (A) (A) (A) (A) (A) (A) (A)
                 (A) (A) (A)
       Virtual   (A) (A) (A) (A) (A) (A) (A) (A) (A) (A) (A) (A)
                 (A) (A) (A) (A) (A) (A) (A) (A) (A) (A) (A) (A)
                 (A) (A) (A) (A) (A) (A) (A) (A) (A) (A) (A) (A)
                 (A) (A) (A) (A) (A) (A) (A) (A) (A) (A) (A) (A)
                 (A) (A) (A) (A) (A) (A) (A) (A) (A) (A) (A) (A)
                 (A) (A) (A) (A) (A) (A) (A) (A) (A) (A) (A) (A)
                 (A) (A) (A) (A) (A) (A) (A) (A) (A) (A) (A) (A)
                 (A) (A) (A) (A) (A) (A) (A) (A) (A) (A) (A) (A)
                 (A) (A) (A) (A) (A) (A) (A) (A) (A) (A) (A) (A)
                 (A) (A) (A) (A) (A) (A) (A) (A) (A) (A) (A) (A)
                 (A) (A) (A) (A) (A) (A) (A) (A) (A) (A) (A) (A)
                 (A) (A) (A) (A) (A) (A) (A) (A) (A) (A) (A) (A)
                 (A) (A) (A) (A) (A) (A) (A) (A) (A) (A) (A) (A)
                 (A) (A) (A) (A) (A) (A) (A) (A) (A) (A) (A) (A)
                 (A) (A) (A) (A) (A) (A) (A) (A) (A) (A) (A) (A)
                 (A) (A) (A) (A) (A) (A) (A) (A) (A) (A) (A) (A)
                 (A) (A) (A) (A) (A) (A) (A) (A) (A) (A) (A) (A)
                 (A) (A) (A) (A) (A) (A) (A) (A) (A) (A) (A) (A)
                 (A) (A) (A) (A) (A) (A) (A) (A) (A) (A) (A) (A)
                 (A) (A) (A) (A) (A) (A) (A) (A) (A) (A) (A) (A)
                 (A) (A) (A) (A) (A) (A) (A) (A) (A) (A) (A) (A)
                 (A) (A) (A) (A) (A) (A) (A) (A) (A) (A) (A) (A)
                 (A) (A) (A) (A) (A) (A) (A) (A) (A) (A) (A) (A)
                 (A) (A) (A) (A) (A) (A) (A) (A) (A) (A) (A) (A)
                 (A) (A) (A) (A) (A)
 The electronic state is 1-A.
 Alpha  occ. eigenvalues --  -24.88444 -24.88398 -24.88241 -19.32485 -19.31971
 Alpha  occ. eigenvalues --  -19.31964 -19.31858 -19.31244 -19.30954 -19.30261
 Alpha  occ. eigenvalues --  -19.29766 -19.29167 -10.57011 -10.47392  -1.44096
 Alpha  occ. eigenvalues --   -1.34823  -1.34732  -1.23979  -1.17195  -1.16008
 Alpha  occ. eigenvalues --   -1.15485  -1.14863  -1.14496  -1.13518  -1.12937
 Alpha  occ. eigenvalues --   -1.12007  -0.85535  -0.75641  -0.70303  -0.70241
 Alpha  occ. eigenvalues --   -0.68009  -0.67592  -0.67014  -0.66342  -0.65904
 Alpha  occ. eigenvalues --   -0.64857  -0.64298  -0.63714  -0.61234  -0.58296
 Alpha  occ. eigenvalues --   -0.57757  -0.56815  -0.56576  -0.56047  -0.54863
 Alpha  occ. eigenvalues --   -0.53310  -0.52965  -0.52686  -0.51670  -0.51325
 Alpha  occ. eigenvalues --   -0.51195  -0.49728  -0.49122  -0.47298  -0.44775
 Alpha  occ. eigenvalues --   -0.44376  -0.44028  -0.43335  -0.42763  -0.42339
 Alpha  occ. eigenvalues --   -0.42173  -0.41483  -0.39836
 Alpha virt. eigenvalues --    0.02564   0.03709   0.04129   0.05446   0.06846
 Alpha virt. eigenvalues --    0.08190   0.08675   0.09107   0.09442   0.09692
 Alpha virt. eigenvalues --    0.10644   0.11739   0.12080   0.12318   0.12638
 Alpha virt. eigenvalues --    0.12935   0.13790   0.14196   0.14819   0.15894
 Alpha virt. eigenvalues --    0.17097   0.18171   0.18644   0.19324   0.20215
 Alpha virt. eigenvalues --    0.21228   0.21722   0.22887   0.23435   0.24287
 Alpha virt. eigenvalues --    0.24662   0.26020   0.26465   0.26546   0.26925
 Alpha virt. eigenvalues --    0.27623   0.27779   0.28822   0.29404   0.29480
 Alpha virt. eigenvalues --    0.30166   0.30603   0.30863   0.30956   0.31386
 Alpha virt. eigenvalues --    0.31784   0.32213   0.32452   0.33000   0.33084
 Alpha virt. eigenvalues --    0.33829   0.34343   0.34771   0.35245   0.35544
 Alpha virt. eigenvalues --    0.35717   0.36277   0.36518   0.36813   0.37211
 Alpha virt. eigenvalues --    0.37513   0.37786   0.38105   0.38348   0.39014
 Alpha virt. eigenvalues --    0.39364   0.39911   0.40565   0.41017   0.41620
 Alpha virt. eigenvalues --    0.42670   0.42801   0.44038   0.44269   0.45159
 Alpha virt. eigenvalues --    0.45459   0.46358   0.47025   0.47324   0.48010
 Alpha virt. eigenvalues --    0.49551   0.50629   0.52084   0.53465   0.54774
 Alpha virt. eigenvalues --    0.56257   0.57068   0.58733   0.59575   0.60629
 Alpha virt. eigenvalues --    0.61155   0.63558   0.64644   0.83159   0.85250
 Alpha virt. eigenvalues --    0.88133   0.89619   0.91595   0.92818   1.04026
 Alpha virt. eigenvalues --    1.05916   1.09556   1.10564   1.14177   1.16628
 Alpha virt. eigenvalues --    1.18119   1.18264   1.18914   1.19647   1.20376
 Alpha virt. eigenvalues --    1.21776   1.22275   1.23463   1.23548   1.24634
 Alpha virt. eigenvalues --    1.25108   1.25405   1.26209   1.26567   1.28311
 Alpha virt. eigenvalues --    1.28525   1.29298   1.29665   1.30270   1.31377
 Alpha virt. eigenvalues --    1.32076   1.32118   1.32900   1.33657   1.34351
 Alpha virt. eigenvalues --    1.35485   1.35760   1.36092   1.36597   1.37790
 Alpha virt. eigenvalues --    1.38429   1.38442   1.39686   1.40728   1.43365
 Alpha virt. eigenvalues --    1.44424   1.45539   1.47996   1.49712   1.51105
 Alpha virt. eigenvalues --    1.53690   1.54634   1.56243   1.56695   1.57955
 Alpha virt. eigenvalues --    1.58794   1.59379   1.59955   1.60598   1.62093
 Alpha virt. eigenvalues --    1.62657   1.63817   1.64222   1.64523   1.65507
 Alpha virt. eigenvalues --    1.67060   1.67350   1.68188   1.68258   1.68959
 Alpha virt. eigenvalues --    1.70742   1.71526   1.72007   1.72838   1.73170
 Alpha virt. eigenvalues --    1.73906   1.74581   1.74953   1.75349   1.76935
 Alpha virt. eigenvalues --    1.78696   1.79218   1.80187   1.80874   1.82770
 Alpha virt. eigenvalues --    1.83187   1.84791   1.86382   1.88199   1.90598
 Alpha virt. eigenvalues --    1.90759   1.92286   1.92647   1.92969   1.94389
 Alpha virt. eigenvalues --    1.96008   1.96992   1.98028   1.99655   2.01505
 Alpha virt. eigenvalues --    2.03230   2.12818   2.12934   2.15339   2.16621
 Alpha virt. eigenvalues --    2.17723   2.19399   2.24505   2.27500   2.29530
 Alpha virt. eigenvalues --    2.31365   2.32268   2.33187   2.34683   2.35558
 Alpha virt. eigenvalues --    2.36340   2.37801   2.38050   2.39891   2.41861
 Alpha virt. eigenvalues --    2.45009   2.46237   2.47462   2.48257   2.49746
 Alpha virt. eigenvalues --    2.51029   2.54983   2.57852   2.58928   2.59866
 Alpha virt. eigenvalues --    2.61475   2.63127   2.65213   2.66107   2.66811
 Alpha virt. eigenvalues --    2.68894   2.69609   2.71193   2.72620   2.73631
 Alpha virt. eigenvalues --    2.75050   2.75801   2.78202   2.79732   2.81154
 Alpha virt. eigenvalues --    2.82041   2.84326   2.84727   2.85608   2.86585
 Alpha virt. eigenvalues --    2.87921   2.89346   2.92072   2.96912   2.98841
 Alpha virt. eigenvalues --    2.99486   3.11358   3.12195   3.12814   3.15234
 Alpha virt. eigenvalues --    3.16110   3.16589   3.18927   3.20673   3.23502
 Alpha virt. eigenvalues --    3.26120   3.26707   3.38807   3.39361   3.46252
 Alpha virt. eigenvalues --    3.51589   3.53525   3.55463   3.59339   3.62396
 Alpha virt. eigenvalues --    3.63491   3.69437   3.77265   3.77982   3.79715
 Alpha virt. eigenvalues --    3.80770   3.83569   3.86810   3.89078   4.31937
 Alpha virt. eigenvalues --    4.41499   4.42750   4.46250   4.48797   4.56066
 Alpha virt. eigenvalues --    4.59547   4.69996   4.76510   4.80648   4.86938
 Alpha virt. eigenvalues --    5.62179   5.91451   6.62475
          Condensed to atoms (all electrons):
               1          2          3          4          5          6
     1  C    6.131810   0.284569   0.374219  -0.045799  -0.907742  -0.032219
     2  O    0.284569   8.489119  -0.180593  -0.005787  -0.015850   0.002488
     3  O    0.374219  -0.180593   8.361766   0.166798  -0.215117   0.012647
     4  H   -0.045799  -0.005787   0.166798   0.266147   0.019563   0.000984
     5  C   -0.907742  -0.015850  -0.215117   0.019563   5.709702   0.158705
     6  F   -0.032219   0.002488   0.012647   0.000984   0.158705   9.239524
     7  F   -0.049101   0.002811   0.013727   0.000890   0.172471  -0.039064
     8  F   -0.062042   0.003392   0.013972   0.000739   0.183577  -0.040001
     9  O   -0.000469  -0.003660   0.000222   0.000631   0.001209  -0.000003
    10  H    0.001933   0.002930   0.000039  -0.000817  -0.003587  -0.000039
    11  H   -0.000529   0.000203   0.000089   0.000176  -0.000298   0.000015
    12  O   -0.011371   0.001626   0.005202   0.000372  -0.010428   0.000005
    13  H    0.002181  -0.000263  -0.000354   0.002432   0.001257   0.000010
    14  H    0.000910  -0.000200   0.000224  -0.001049  -0.001121   0.000001
    15  O   -0.031182   0.007442   0.000056  -0.001307   0.007440   0.000069
    16  H    0.001773  -0.001099  -0.000868   0.001357   0.006411  -0.000075
    17  H   -0.012788   0.014590  -0.001463  -0.000129   0.017338  -0.000014
    18  O    0.002830  -0.004554   0.006960  -0.003295  -0.024798   0.000265
    19  H   -0.014590   0.018431   0.000025   0.001240   0.003592   0.000144
    20  H    0.003849  -0.000204  -0.000167   0.000086   0.000860  -0.000051
    21  O    0.007919   0.006868  -0.044144   0.081179  -0.034524   0.000276
    22  H    0.019270   0.000562  -0.009337  -0.021802  -0.035868   0.000268
    23  H    0.003342   0.000544  -0.001845  -0.013482  -0.001519  -0.000131
    24  O    0.004381  -0.001733   0.000581   0.005555   0.001457  -0.000000
    25  H   -0.000942   0.000119   0.000832   0.000105  -0.000880   0.000005
    26  H   -0.000635   0.000356  -0.000499  -0.000231   0.000717  -0.000004
    27  O    0.000817  -0.000048  -0.000118   0.001242   0.000212  -0.000001
    28  H    0.000629   0.000050  -0.000160  -0.000538   0.000415  -0.000003
    29  H   -0.000144  -0.000154   0.000047  -0.000382  -0.000083   0.000002
               7          8          9         10         11         12
     1  C   -0.049101  -0.062042  -0.000469   0.001933  -0.000529  -0.011371
     2  O    0.002811   0.003392  -0.003660   0.002930   0.000203   0.001626
     3  O    0.013727   0.013972   0.000222   0.000039   0.000089   0.005202
     4  H    0.000890   0.000739   0.000631  -0.000817   0.000176   0.000372
     5  C    0.172471   0.183577   0.001209  -0.003587  -0.000298  -0.010428
     6  F   -0.039064  -0.040001  -0.000003  -0.000039   0.000015   0.000005
     7  F    9.230083  -0.045823   0.000001   0.000013  -0.000001   0.000028
     8  F   -0.045823   9.231209   0.000000   0.000016  -0.000001  -0.000003
     9  O    0.000001   0.000000   8.493275   0.206437   0.253637   0.000013
    10  H    0.000013   0.000016   0.206437   0.302818  -0.011286   0.002252
    11  H   -0.000001  -0.000001   0.253637  -0.011286   0.331176   0.000491
    12  O    0.000028  -0.000003   0.000013   0.002252   0.000491   8.530533
    13  H    0.000018  -0.000003   0.002914  -0.003135   0.000021   0.202954
    14  H    0.000013   0.000002   0.000559  -0.000025   0.000264   0.253054
    15  O    0.000089   0.000025  -0.035785   0.054905   0.004494   0.001572
    16  H   -0.000095  -0.000009   0.004420  -0.006936  -0.000115   0.015976
    17  H   -0.000123  -0.000043   0.005189  -0.011214  -0.001287  -0.000042
    18  O    0.000030  -0.000020  -0.032177  -0.002025   0.006098  -0.001982
    19  H    0.000037   0.000188   0.002957  -0.002233   0.000089  -0.000366
    20  H    0.000010  -0.000052   0.038987  -0.005031  -0.007013  -0.000647
    21  O   -0.000198   0.000013  -0.003371   0.002273  -0.000410  -0.050423
    22  H   -0.000268  -0.000293  -0.003096   0.004110   0.000395   0.013826
    23  H   -0.000180  -0.000129  -0.000902   0.000453  -0.000200   0.047816
    24  O    0.000001   0.000002  -0.001640  -0.001658   0.000044  -0.004968
    25  H    0.000003  -0.000007   0.000664   0.000706   0.000037   0.000297
    26  H   -0.000002   0.000003   0.000407  -0.000068  -0.000097  -0.000193
    27  O    0.000001  -0.000000  -0.002779  -0.013030   0.007035  -0.049294
    28  H   -0.000000   0.000000   0.014684  -0.004787  -0.001081   0.004314
    29  H   -0.000000   0.000002  -0.002367   0.003658  -0.001043   0.004824
              13         14         15         16         17         18
     1  C    0.002181   0.000910  -0.031182   0.001773  -0.012788   0.002830
     2  O   -0.000263  -0.000200   0.007442  -0.001099   0.014590  -0.004554
     3  O   -0.000354   0.000224   0.000056  -0.000868  -0.001463   0.006960
     4  H    0.002432  -0.001049  -0.001307   0.001357  -0.000129  -0.003295
     5  C    0.001257  -0.001121   0.007440   0.006411   0.017338  -0.024798
     6  F    0.000010   0.000001   0.000069  -0.000075  -0.000014   0.000265
     7  F    0.000018   0.000013   0.000089  -0.000095  -0.000123   0.000030
     8  F   -0.000003   0.000002   0.000025  -0.000009  -0.000043  -0.000020
     9  O    0.002914   0.000559  -0.035785   0.004420   0.005189  -0.032177
    10  H   -0.003135  -0.000025   0.054905  -0.006936  -0.011214  -0.002025
    11  H    0.000021   0.000264   0.004494  -0.000115  -0.001287   0.006098
    12  O    0.202954   0.253054   0.001572   0.015976  -0.000042  -0.001982
    13  H    0.282630  -0.011360  -0.011055  -0.005229   0.002835   0.001711
    14  H   -0.011360   0.334147   0.004805  -0.000369  -0.000976  -0.000180
    15  O   -0.011055   0.004805   8.351625   0.248102   0.258105   0.013791
    16  H   -0.005229  -0.000369   0.248102   0.307532  -0.023567  -0.002693
    17  H    0.002835  -0.000976   0.258105  -0.023567   0.307036  -0.003644
    18  O    0.001711  -0.000180   0.013791  -0.002693  -0.003644   8.463103
    19  H   -0.000758   0.000258  -0.002085   0.000697   0.000114   0.254167
    20  H    0.001637  -0.000493  -0.005033   0.001157  -0.000067   0.232961
    21  O   -0.004154   0.006655  -0.007026  -0.001966  -0.002542  -0.070804
    22  H   -0.006642   0.000564  -0.001555  -0.002431  -0.003600   0.069737
    23  H   -0.010612  -0.004773  -0.002246   0.000222  -0.000073   0.003930
    24  O    0.005561  -0.000255   0.000994  -0.000059   0.000229   0.002389
    25  H    0.000941  -0.000010   0.000590  -0.000227  -0.000024   0.005213
    26  H   -0.001581   0.000288  -0.000000   0.000129   0.000068  -0.003186
    27  O    0.061090   0.004725  -0.020640   0.002340   0.001611   0.011450
    28  H   -0.005772  -0.000832   0.000420  -0.001814   0.001159  -0.003158
    29  H   -0.008925  -0.000691   0.001281   0.000693  -0.000799   0.000433
              19         20         21         22         23         24
     1  C   -0.014590   0.003849   0.007919   0.019270   0.003342   0.004381
     2  O    0.018431  -0.000204   0.006868   0.000562   0.000544  -0.001733
     3  O    0.000025  -0.000167  -0.044144  -0.009337  -0.001845   0.000581
     4  H    0.001240   0.000086   0.081179  -0.021802  -0.013482   0.005555
     5  C    0.003592   0.000860  -0.034524  -0.035868  -0.001519   0.001457
     6  F    0.000144  -0.000051   0.000276   0.000268  -0.000131  -0.000000
     7  F    0.000037   0.000010  -0.000198  -0.000268  -0.000180   0.000001
     8  F    0.000188  -0.000052   0.000013  -0.000293  -0.000129   0.000002
     9  O    0.002957   0.038987  -0.003371  -0.003096  -0.000902  -0.001640
    10  H   -0.002233  -0.005031   0.002273   0.004110   0.000453  -0.001658
    11  H    0.000089  -0.007013  -0.000410   0.000395  -0.000200   0.000044
    12  O   -0.000366  -0.000647  -0.050423   0.013826   0.047816  -0.004968
    13  H   -0.000758   0.001637  -0.004154  -0.006642  -0.010612   0.005561
    14  H    0.000258  -0.000493   0.006655   0.000564  -0.004773  -0.000255
    15  O   -0.002085  -0.005033  -0.007026  -0.001555  -0.002246   0.000994
    16  H    0.000697   0.001157  -0.001966  -0.002431   0.000222  -0.000059
    17  H    0.000114  -0.000067  -0.002542  -0.003600  -0.000073   0.000229
    18  O    0.254167   0.232961  -0.070804   0.069737   0.003930   0.002389
    19  H    0.305496  -0.021970  -0.002028  -0.008148  -0.000284   0.007618
    20  H   -0.021970   0.292972   0.007353  -0.008656  -0.000284  -0.004102
    21  O   -0.002028   0.007353   8.596313   0.228570   0.217422   0.024395
    22  H   -0.008148  -0.008656   0.228570   0.324328  -0.018380  -0.034783
    23  H   -0.000284  -0.000284   0.217422  -0.018380   0.269027  -0.004396
    24  O    0.007618  -0.004102   0.024395  -0.034783  -0.004396   8.212115
    25  H    0.001790  -0.003236  -0.005951   0.003087   0.001450   0.285253
    26  H   -0.000696   0.001570   0.000991   0.001929  -0.002047   0.293178
    27  O    0.001493  -0.012922  -0.006569  -0.003652   0.003003  -0.020829
    28  H    0.001412  -0.000688  -0.000026  -0.001485   0.001002   0.001929
    29  H   -0.000477   0.000412   0.000398   0.003075  -0.001663   0.018910
              25         26         27         28         29
     1  C   -0.000942  -0.000635   0.000817   0.000629  -0.000144
     2  O    0.000119   0.000356  -0.000048   0.000050  -0.000154
     3  O    0.000832  -0.000499  -0.000118  -0.000160   0.000047
     4  H    0.000105  -0.000231   0.001242  -0.000538  -0.000382
     5  C   -0.000880   0.000717   0.000212   0.000415  -0.000083
     6  F    0.000005  -0.000004  -0.000001  -0.000003   0.000002
     7  F    0.000003  -0.000002   0.000001  -0.000000  -0.000000
     8  F   -0.000007   0.000003  -0.000000   0.000000   0.000002
     9  O    0.000664   0.000407  -0.002779   0.014684  -0.002367
    10  H    0.000706  -0.000068  -0.013030  -0.004787   0.003658
    11  H    0.000037  -0.000097   0.007035  -0.001081  -0.001043
    12  O    0.000297  -0.000193  -0.049294   0.004314   0.004824
    13  H    0.000941  -0.001581   0.061090  -0.005772  -0.008925
    14  H   -0.000010   0.000288   0.004725  -0.000832  -0.000691
    15  O    0.000590  -0.000000  -0.020640   0.000420   0.001281
    16  H   -0.000227   0.000129   0.002340  -0.001814   0.000693
    17  H   -0.000024   0.000068   0.001611   0.001159  -0.000799
    18  O    0.005213  -0.003186   0.011450  -0.003158   0.000433
    19  H    0.001790  -0.000696   0.001493   0.001412  -0.000477
    20  H   -0.003236   0.001570  -0.012922  -0.000688   0.000412
    21  O   -0.005951   0.000991  -0.006569  -0.000026   0.000398
    22  H    0.003087   0.001929  -0.003652  -0.001485   0.003075
    23  H    0.001450  -0.002047   0.003003   0.001002  -0.001663
    24  O    0.285253   0.293178  -0.020829   0.001929   0.018910
    25  H    0.325255  -0.028361  -0.000927  -0.002180  -0.002877
    26  H   -0.028361   0.338314  -0.004040   0.001851  -0.000520
    27  O   -0.000927  -0.004040   8.406309   0.245308   0.258629
    28  H   -0.002180   0.001851   0.245308   0.313546  -0.022905
    29  H   -0.002877  -0.000520   0.258629  -0.022905   0.289319
 Mulliken charges:
               1
     1  C    0.329120
     2  O   -0.621955
     3  O   -0.502740
     4  H    0.545123
     5  C    0.966892
     6  F   -0.303805
     7  F   -0.285369
     8  F   -0.284714
     9  O   -0.939957
    10  H    0.483327
    11  H    0.419097
    12  O   -0.955435
    13  H    0.501651
    14  H    0.415865
    15  O   -0.837894
    16  H    0.456744
    17  H    0.454119
    18  O   -0.922551
    19  H    0.453887
    20  H    0.488761
    21  O   -0.946488
    22  H    0.490279
    23  H    0.514935
    24  O   -0.790169
    25  H    0.419275
    26  H    0.402359
    27  O   -0.870417
    28  H    0.458712
    29  H    0.461350
 Sum of Mulliken charges =  -0.00000
 Mulliken charges with hydrogens summed into heavy atoms:
               1
     1  C    0.329120
     2  O   -0.621955
     3  O    0.042382
     5  C    0.966892
     6  F   -0.303805
     7  F   -0.285369
     8  F   -0.284714
     9  O   -0.037533
    12  O   -0.037920
    15  O    0.072969
    18  O    0.020098
    21  O    0.058725
    24  O    0.031465
    27  O    0.049645
 APT charges:
               1
     1  C    0.243509
     2  O   -0.684643
     3  O   -0.411384
     4  H    0.423085
     5  C    0.324021
     6  F   -0.098422
     7  F   -0.052991
     8  F   -0.008743
     9  O   -1.265708
    10  H    0.134285
    11  H    1.070180
    12  O   -1.639729
    13  H    0.520784
    14  H    1.001486
    15  O   -0.464915
    16  H    0.398351
    17  H    0.186503
    18  O   -0.796640
    19  H    0.266460
    20  H    0.576351
    21  O   -0.649011
    22  H    0.366615
    23  H    0.476737
    24  O   -0.302666
    25  H    0.058499
    26  H    0.272227
    27  O   -0.461360
    28  H    0.195536
    29  H    0.321582
 Sum of APT charges =  -0.00000
 APT charges with hydrogens summed into heavy atoms:
               1
     1  C    0.243509
     2  O   -0.684643
     3  O    0.011701
     5  C    0.324021
     6  F   -0.098422
     7  F   -0.052991
     8  F   -0.008743
     9  O   -0.061242
    12  O   -0.117459
    15  O    0.119939
    18  O    0.046171
    21  O    0.194341
    24  O    0.028060
    27  O    0.055759
 Electronic spatial extent (au):  <R**2>=           4817.6639
 Charge=             -0.0000 electrons
 Dipole moment (field-independent basis, Debye):
    X=              2.8612    Y=              0.7993    Z=              0.1734  Tot=              2.9758
 Quadrupole moment (field-independent basis, Debye-Ang):
   XX=           -102.0617   YY=            -84.8434   ZZ=            -76.3862
   XY=              4.9391   XZ=              0.5047   YZ=             -5.3899
 Traceless Quadrupole moment (field-independent basis, Debye-Ang):
   XX=            -14.2979   YY=              2.9204   ZZ=             11.3776
   XY=              4.9391   XZ=              0.5047   YZ=             -5.3899
 Octapole moment (field-independent basis, Debye-Ang**2):
  XXX=            -44.4238  YYY=              5.5885  ZZZ=             30.1053  XYY=             19.7990
  XXY=             31.1345  XXZ=             -8.3917  XZZ=             19.9336  YZZ=              8.7176
  YYZ=            -18.1632  XYZ=            -23.9196
 Hexadecapole moment (field-independent basis, Debye-Ang**3):
 XXXX=          -4365.3307 YYYY=           -820.4986 ZZZZ=           -482.1334 XXXY=            109.1738
 XXXZ=            -52.7579 YYYX=             43.7049 YYYZ=            -65.3591 ZZZX=             69.5962
 ZZZY=            -21.3232 XXYY=           -755.4737 XXZZ=           -707.0733 YYZZ=           -225.5124
 XXYZ=            -71.7195 YYXZ=            -30.5058 ZZXY=             26.6696
 N-N= 1.156566721795D+03 E-N=-4.820421702944D+03  KE= 1.053069189440D+03
  Exact polarizability:       0.000       0.000       0.000       0.000       0.000       0.000
 Approx polarizability:      93.412       3.552      95.061      -2.715      -7.960      90.076
 Calling FoFJK, ICntrl=    100127 FMM=F ISym2X=0 I1Cent= 0 IOpClX= 0 NMat=1 NMatS=1 NMatT=0.
 ***** Axes restored to original set *****
 -------------------------------------------------------------------
 Center     Atomic                   Forces (Hartrees/Bohr)
 Number     Number              X              Y              Z
 -------------------------------------------------------------------
      1        6           0.015078051    0.005500275   -0.005053511
      2        8          -0.015178246    0.010643522    0.012581216
      3        8          -0.010122165   -0.024504938   -0.005511605
      4        1           0.009713274    0.009690152    0.000535864
      5        6           0.003488300    0.005196393    0.000206512
      6        9          -0.003574830   -0.000946416    0.000925101
      7        9          -0.002480225   -0.001964790   -0.003712010
      8        9          -0.000353060   -0.004524826    0.002553281
      9        8           0.000311926   -0.000643455   -0.003112672
     10        1           0.001269073    0.002759808   -0.000588160
     11        1          -0.002625571    0.000723769    0.003219241
     12        8          -0.003490757    0.000563324    0.002792099
     13        1          -0.000908202   -0.001563603   -0.001333644
     14        1           0.000686256    0.000159061   -0.004645502
     15        8          -0.005731443    0.001713429    0.001663994
     16        1           0.002770264   -0.000312476   -0.002703078
     17        1           0.004043608   -0.001098309   -0.000777982
     18        8          -0.002719141   -0.003648509    0.002495827
     19        1           0.002705793    0.001923084   -0.000107641
     20        1           0.000589186    0.002229331    0.002577969
     21        8           0.008780562    0.003495277    0.000438470
     22        1          -0.000447653   -0.000452593   -0.005454529
     23        1           0.000521259   -0.002481174    0.000765011
     24        8          -0.006002533   -0.003552609    0.001411247
     25        1           0.003674581   -0.000769767    0.000912087
     26        1           0.002266451    0.000758202   -0.000102081
     27        8           0.000147007    0.000790594   -0.003333321
     28        1          -0.002992393    0.001232277    0.002599054
     29        1           0.000580625   -0.000915031    0.000758764
 -------------------------------------------------------------------
 Cartesian Forces:  Max     0.024504938 RMS     0.005082098
 FormGI is forming the generalized inverse of G from B-inverse, IUseBI=4.

 GradGradGradGradGradGradGradGradGradGradGradGradGradGradGradGradGradGrad
 Berny optimization.
 Internal  Forces:  Max     0.022109165 RMS     0.003747608
 Search for a local minimum.
 Step number   1 out of a maximum of  174
 All quantities printed in internal units (Hartrees-Bohrs-Radians)
 Mixed Optimization -- RFO/linear search
 Second derivative matrix not updated -- analytic derivatives used.
 ITU=  0
     Eigenvalues ---   -0.00956  -0.00058   0.00004   0.00029   0.00050
     Eigenvalues ---    0.00134   0.00203   0.00296   0.00372   0.00483
     Eigenvalues ---    0.00592   0.00690   0.00740   0.00812   0.00949
     Eigenvalues ---    0.01104   0.01157   0.01235   0.01280   0.01350
     Eigenvalues ---    0.01520   0.01555   0.01692   0.01800   0.01917
     Eigenvalues ---    0.01962   0.02028   0.02344   0.02463   0.02553
     Eigenvalues ---    0.02623   0.02864   0.02987   0.03087   0.03213
     Eigenvalues ---    0.03365   0.03537   0.03713   0.04004   0.04444
     Eigenvalues ---    0.05040   0.05308   0.05454   0.05619   0.06084
     Eigenvalues ---    0.07054   0.08090   0.10228   0.10378   0.11636
     Eigenvalues ---    0.13556   0.13865   0.19674   0.20006   0.21646
     Eigenvalues ---    0.21982   0.24164   0.27154   0.30510   0.36230
     Eigenvalues ---    0.37577   0.37715   0.38499   0.40669   0.42943
     Eigenvalues ---    0.44359   0.47068   0.48367   0.50327   0.51550
     Eigenvalues ---    0.53431   0.53812   0.54646   0.55651   0.56346
     Eigenvalues ---    0.57037   0.57809   0.57829   0.63957   0.86371
     Eigenvalues ---    0.93160
 RFO step:  Lambda=-1.49593607D-02 EMin=-9.56121241D-03
 Linear search not attempted -- first point.
 Maximum step size (   0.300) exceeded in Quadratic search.
    -- Step size scaled by   0.340
 Iteration  1 RMS(Cart)=  0.03486220 RMS(Int)=  0.00048264
 Iteration  2 RMS(Cart)=  0.00072683 RMS(Int)=  0.00005617
 Iteration  3 RMS(Cart)=  0.00000072 RMS(Int)=  0.00005617
 Variable       Old X    -DE/DX   Delta X   Delta X   Delta X     New X
                                 (Linear)    (Quad)   (Total)
    R1        2.29523   0.02211   0.00000  -0.00237  -0.00237   2.29286
    R2        2.39635   0.01601   0.00000   0.02214   0.02215   2.41850
    R3        2.94771  -0.00366   0.00000  -0.00674  -0.00674   2.94096
    R4        2.18834  -0.01693   0.00000  -0.17430  -0.17430   2.01404
    R5        2.49917  -0.00379   0.00000   0.20130   0.20129   2.70046
    R6        2.52416  -0.00005   0.00000  -0.00442  -0.00442   2.51974
    R7        2.52999   0.00266   0.00000  -0.00044  -0.00044   2.52954
    R8        2.53050   0.00286   0.00000   0.00002   0.00002   2.53051
    R9        1.87956   0.00273   0.00000  -0.00041  -0.00036   1.87920
   R10        1.80897   0.00350   0.00000   0.00173   0.00173   1.81069
   R11        3.29248   0.00217   0.00000   0.01729   0.01731   3.30979
   R12        3.50955   0.00216   0.00000   0.02024   0.02020   3.52975
   R13        3.11300   0.00052   0.00000   0.01339   0.01344   3.12644
   R14        1.90310   0.00246   0.00000  -0.00260  -0.00261   1.90049
   R15        1.80905   0.00424   0.00000   0.00187   0.00187   1.81093
   R16        3.47444   0.00059   0.00000  -0.00756  -0.00757   3.46687
   R17        3.13850   0.00349   0.00000   0.06928   0.06925   3.20775
   R18        3.00314   0.00218   0.00000   0.01566   0.01565   3.01880
   R19        1.83762   0.00198   0.00000   0.00306   0.00307   1.84069
   R20        1.82468   0.00346   0.00000  -0.00004  -0.00004   1.82464
   R21        1.82436   0.00326   0.00000  -0.00094  -0.00094   1.82342
   R22        1.85159   0.00245   0.00000  -0.00027  -0.00026   1.85133
   R23        3.10873   0.00382   0.00000   0.08444   0.08445   3.19318
   R24        1.88734  -0.00082   0.00000  -0.01665  -0.01666   1.87069
   R25        1.87211   0.00167   0.00000  -0.01017  -0.01019   1.86192
   R26        1.82148   0.00167   0.00000   0.00227   0.00227   1.82374
   R27        1.81621   0.00145   0.00000   0.00126   0.00126   1.81747
   R28        3.38721   0.00321   0.00000   0.01556   0.01556   3.40277
   R29        1.83353   0.00433   0.00000   0.00131   0.00127   1.83480
   R30        1.84608   0.00518   0.00000   0.00159   0.00159   1.84767
    A1        2.22854   0.00624   0.00000   0.00055   0.00055   2.22908
    A2        2.08610  -0.00205   0.00000   0.01127   0.01127   2.09738
    A3        1.96854  -0.00419   0.00000  -0.01182  -0.01182   1.95673
    A4        1.95696   0.00618   0.00000  -0.00170  -0.00171   1.95525
    A5        1.94865  -0.00419   0.00000  -0.00687  -0.00689   1.94176
    A6        1.94442  -0.00482   0.00000  -0.00523  -0.00525   1.93917
    A7        1.94204  -0.00543   0.00000  -0.00706  -0.00708   1.93496
    A8        1.87464   0.00502   0.00000   0.00721   0.00720   1.88183
    A9        1.87508   0.00514   0.00000   0.00713   0.00711   1.88219
   A10        1.87531   0.00528   0.00000   0.00616   0.00614   1.88145
   A11        1.86601   0.00071   0.00000   0.00683   0.00683   1.87285
   A12        1.63229  -0.00047   0.00000   0.00769   0.00771   1.64000
   A13        1.73435   0.00062   0.00000   0.00536   0.00538   1.73974
   A14        2.24190  -0.00059   0.00000  -0.00983  -0.00995   2.23196
   A15        2.28705  -0.00099   0.00000  -0.00337  -0.00343   2.28362
   A16        1.55594   0.00102   0.00000  -0.00016  -0.00021   1.55572
   A17        1.86023   0.00007   0.00000   0.00510   0.00508   1.86531
   A18        1.71848   0.00107   0.00000   0.00625   0.00622   1.72470
   A19        1.69110   0.00100   0.00000  -0.00131  -0.00132   1.68977
   A20        2.20692  -0.00101   0.00000  -0.00224  -0.00218   2.20474
   A21        2.15276   0.00039   0.00000   0.00441   0.00439   2.15715
   A22        1.72424  -0.00070   0.00000  -0.00992  -0.01001   1.71423
   A23        1.78493   0.00146   0.00000   0.01231   0.01230   1.79723
   A24        1.89989   0.00147   0.00000   0.00736   0.00737   1.90725
   A25        1.85687  -0.00141   0.00000  -0.00100  -0.00110   1.85577
   A26        2.80117   0.00008   0.00000   0.00725   0.00712   2.80829
   A27        1.83893   0.00008   0.00000   0.00009   0.00008   1.83902
   A28        1.68339  -0.00083   0.00000  -0.00300  -0.00297   1.68042
   A29        1.98782   0.00130   0.00000   0.00134   0.00133   1.98915
   A30        1.81220   0.00069   0.00000   0.00220   0.00228   1.81448
   A31        1.84230   0.00330   0.00000   0.01556   0.01562   1.85792
   A32        1.83360  -0.00139   0.00000  -0.00510  -0.00521   1.82839
   A33        1.85844  -0.00308   0.00000  -0.00941  -0.00947   1.84897
   A34        1.86116   0.00275   0.00000   0.00368   0.00353   1.86469
   A35        1.96753  -0.00096   0.00000  -0.01755  -0.01761   1.94992
   A36        1.80779   0.00003   0.00000   0.01340   0.01332   1.82111
   A37        1.89570   0.00430   0.00000   0.00287   0.00289   1.89858
   A38        1.83855   0.00065   0.00000   0.00115   0.00109   1.83964
   A39        2.72292   0.00030   0.00000  -0.00418  -0.00429   2.71863
   A40        2.83256   0.01123   0.00000   0.01565   0.01565   2.84821
   A41        3.03456   0.00768   0.00000   0.01922   0.01921   3.05376
   A42        3.01467  -0.00210   0.00000  -0.01880  -0.01876   2.99591
   A43        3.06787  -0.00174   0.00000  -0.01713  -0.01709   3.05078
   A44        2.99233  -0.00187   0.00000  -0.01452  -0.01454   2.97779
   A45        3.04589  -0.00018   0.00000  -0.01386  -0.01406   3.03183
   A46        3.03088   0.00040   0.00000  -0.00872  -0.00872   3.02216
   A47        3.18666  -0.00370   0.00000  -0.00978  -0.00978   3.17689
   A48        3.33504  -0.00088   0.00000   0.00209   0.00207   3.33711
   A49        3.27829  -0.00202   0.00000  -0.00068  -0.00068   3.27760
   A50        3.00306   0.00111   0.00000   0.01011   0.01003   3.01310
   A51        3.20355  -0.00228   0.00000  -0.01801  -0.01789   3.18566
   A52        2.94031  -0.00192   0.00000  -0.01383  -0.01402   2.92629
    D1        0.00150   0.00173   0.00000   0.00470   0.00469   0.00619
    D2       -3.13700   0.00088   0.00000   0.00171   0.00171  -3.13529
    D3       -0.05894  -0.00032   0.00000  -0.00178  -0.00179  -0.06073
    D4       -2.15491  -0.00055   0.00000  -0.00268  -0.00269  -2.15759
    D5        2.03595  -0.00033   0.00000  -0.00220  -0.00220   2.03376
    D6        3.07984   0.00046   0.00000   0.00092   0.00092   3.08077
    D7        0.98388   0.00023   0.00000   0.00002   0.00002   0.98390
    D8       -1.10845   0.00045   0.00000   0.00051   0.00051  -1.10794
    D9       -0.52653   0.00104   0.00000  -0.00052  -0.00051  -0.52705
   D10        1.37648   0.00230   0.00000   0.00487   0.00486   1.38135
   D11       -2.62763   0.00013   0.00000   0.00864   0.00867  -2.61896
   D12        1.73116   0.00086   0.00000   0.00498   0.00500   1.73617
   D13        1.37644   0.00045   0.00000   0.01242   0.01233   1.38877
   D14       -0.54796   0.00118   0.00000   0.00876   0.00866  -0.53929
   D15       -0.17117  -0.00061   0.00000   0.01160   0.01158  -0.15959
   D16       -2.09557   0.00012   0.00000   0.00794   0.00792  -2.08765
   D17        0.75212   0.00002   0.00000   0.00484   0.00482   0.75694
   D18       -1.00672   0.00057   0.00000   0.00765   0.00763  -0.99909
   D19       -1.20162  -0.00045   0.00000  -0.01030  -0.01029  -1.21191
   D20       -2.96046   0.00011   0.00000  -0.00749  -0.00748  -2.96794
   D21        2.48662   0.00065   0.00000   0.01018   0.01015   2.49677
   D22        0.72778   0.00120   0.00000   0.01300   0.01296   0.74074
   D23        0.87477   0.00113   0.00000  -0.00099  -0.00103   0.87374
   D24        3.00960   0.00217   0.00000   0.01296   0.01293   3.02253
   D25       -0.75591   0.00145   0.00000  -0.00873  -0.00879  -0.76470
   D26       -2.74442  -0.00053   0.00000   0.01466   0.01468  -2.72974
   D27       -0.87552   0.00032   0.00000   0.01463   0.01445  -0.86107
   D28        1.53928  -0.00141   0.00000   0.00699   0.00704   1.54632
   D29       -2.87501  -0.00055   0.00000   0.00695   0.00682  -2.86819
   D30       -1.01806   0.00054   0.00000   0.01950   0.01952  -0.99854
   D31        0.85084   0.00140   0.00000   0.01946   0.01930   0.87013
   D32       -2.41537   0.00062   0.00000   0.01911   0.01911  -2.39626
   D33        1.94513  -0.00160   0.00000   0.01328   0.01328   1.95841
   D34       -0.08433  -0.00060   0.00000   0.02032   0.02032  -0.06401
   D35       -2.00701  -0.00282   0.00000   0.01448   0.01448  -1.99252
   D36        1.64561  -0.00104   0.00000   0.00989   0.00981   1.65543
   D37       -0.27706  -0.00326   0.00000   0.00405   0.00397  -0.27309
   D38        0.68082   0.00024   0.00000  -0.01091  -0.01096   0.66986
   D39        2.73931   0.00075   0.00000   0.00051   0.00045   2.73977
   D40       -1.03628  -0.00086   0.00000  -0.00896  -0.00892  -1.04520
   D41       -0.49184  -0.00052   0.00000  -0.00411  -0.00418  -0.49602
   D42        1.50000   0.00120   0.00000   0.00883   0.00880   1.50880
   D43        0.22339   0.00147   0.00000  -0.01149  -0.01147   0.21192
   D44       -1.68012  -0.00220   0.00000  -0.02729  -0.02733  -1.70745
   D45        2.12246   0.00163   0.00000  -0.01278  -0.01285   2.10960
   D46        0.21894  -0.00204   0.00000  -0.02858  -0.02871   0.19024
   D47       -2.03494  -0.00091   0.00000   0.01083   0.01070  -2.02424
   D48        0.65997  -0.00150   0.00000  -0.07786  -0.07788   0.58209
   D49       -1.37335   0.00106   0.00000  -0.05920  -0.05919  -1.43254
   D50       -0.62782  -0.00019   0.00000  -0.01259  -0.01268  -0.64050
   D51        1.36191   0.00484   0.00000  -0.00350  -0.00353   1.35838
   D52        0.89170   0.00068   0.00000   0.03596   0.03594   0.92763
   D53       -1.03592  -0.00146   0.00000   0.01902   0.01905  -1.01688
         Item               Value     Threshold  Converged?
 Maximum Force            0.022109     0.000015     NO 
 RMS     Force            0.003748     0.000010     NO 
 Maximum Displacement     0.183150     0.000060     NO 
 RMS     Displacement     0.034998     0.000040     NO 
 Predicted change in Energy=-4.373484D-03
 GradGradGradGradGradGradGradGradGradGradGradGradGradGradGradGradGradGrad

                          Input orientation:                          
 ---------------------------------------------------------------------
 Center     Atomic      Atomic             Coordinates (Angstroms)
 Number     Number       Type             X           Y           Z
 ---------------------------------------------------------------------
      1          6           0        1.534381    0.445763    0.152050
      2          8           0        0.570282    0.901711    0.730665
      3          8           0        1.643591   -0.702122   -0.403251
      4          1           0        0.748454   -1.274260   -0.317875
      5          6           0        2.837481    1.286430    0.020703
      6          9           0        2.680697    2.505186    0.538371
      7          9           0        3.192031    1.428752   -1.262195
      8          9           0        3.853088    0.695439    0.662915
      9          8           0       -3.598185    0.665343    1.532541
     10          1           0       -3.095629    1.154572    0.827572
     11          1           0       -4.064245    1.318815    2.055863
     12          8           0       -2.308824   -0.741147   -1.726931
     13          1           0       -3.090445   -1.046265   -1.172496
     14          1           0       -2.523239   -0.935168   -2.640563
     15          8           0       -2.029829    1.643935   -0.339377
     16          1           0       -2.078352    0.925289   -0.995097
     17          1           0       -1.133491    1.624266    0.019079
     18          8           0       -1.370651   -0.783790    2.101581
     19          1           0       -0.693664   -0.096332    2.089438
     20          1           0       -2.223095   -0.310428    2.006501
     21          8           0       -0.511461   -1.929418   -0.158224
     22          1           0       -0.861272   -1.569741    0.695132
     23          1           0       -1.107902   -1.559563   -0.849783
     24          8           0       -2.705558   -3.259160    1.456216
     25          1           0       -2.261161   -2.657164    2.065721
     26          1           0       -2.008532   -3.673332    0.938909
     27          8           0       -4.168844   -1.519005   -0.092910
     28          1           0       -4.234829   -0.772218    0.524072
     29          1           0       -3.790503   -2.254283    0.428831
 ---------------------------------------------------------------------
                    Distance matrix (angstroms):
                    1          2          3          4          5
     1  C    0.000000
     2  O    1.213330   0.000000
     3  O    1.279815   2.238311   0.000000
     4  H    1.948586   2.421988   1.065786   0.000000
     5  C    1.556291   2.406708   2.357849   3.322017   0.000000
     6  F    2.388410   2.657435   3.499866   4.330234   1.333389
     7  F    2.390431   3.335091   2.770573   3.764184   1.338577
     8  F    2.387409   3.289978   2.823432   3.805314   1.339091
     9  O    5.319512   4.251470   5.752692   5.106796   6.639970
    10  H    4.732414   3.675899   5.236645   4.689163   5.989176
    11  H    5.977569   4.838281   6.535352   5.959928   7.195606
    12  O    4.439544   4.126501   4.168361   3.408313   5.800840
    13  H    5.036823   4.562626   4.808458   3.939480   6.481165
    14  H    5.115656   4.930433   4.735224   4.026641   6.383976
    15  O    3.792191   2.908000   4.359137   4.029290   4.893687
    16  H    3.820699   3.161341   4.105071   3.645200   5.032662
    17  H    2.919606   1.982747   3.647278   3.472277   3.985318
    18  O    3.708326   2.913339   3.920014   3.253450   5.130715
    19  H    3.001920   2.107110   3.470337   3.043415   4.319801
    20  H    4.257868   3.301514   4.572919   3.893816   5.665931
    21  O    3.150115   3.158414   2.492096   1.429023   4.646407
    22  H    3.177475   2.856341   2.869416   1.924763   4.721582
    23  H    3.465063   3.372237   2.916386   1.952020   4.942010
    24  O    5.779653   5.345128   5.376910   4.360898   7.310839
    25  H    5.262740   4.739729   5.016483   4.080654   6.762410
    26  H    5.489838   5.255917   4.895659   3.864715   6.994725
    27  O    6.037143   5.384928   5.877755   4.928522   7.547977
    28  H    5.908101   5.092525   5.951526   5.078782   7.383020
    29  H    5.976726   5.391461   5.712350   4.703207   7.525516
                    6          7          8          9         10
     6  F    0.000000
     7  F    2.159215   0.000000
     8  F    2.159906   2.163514   0.000000
     9  O    6.617987   7.382437   7.501908   0.000000
    10  H    5.939170   6.631514   6.965816   0.994428   0.000000
    11  H    7.014592   7.979670   8.063068   0.958177   1.572860
    12  O    6.369112   5.931597   6.763454   3.776880   3.276935
    13  H    6.988987   6.753018   7.390191   3.241084   2.973883
    14  H    7.001614   6.336586   7.364061   4.596949   4.089328
    15  O    4.868393   5.307139   6.042594   2.630867   1.654442
    16  H    5.243677   5.301109   6.163102   2.960814   2.099892
    17  H    3.948888   4.515533   5.113044   3.047099   2.173536
    18  O    5.447422   6.085097   5.616523   2.717665   2.890657
    19  H    4.534315   5.353312   4.830613   3.053936   2.987725
    20  H    5.842111   6.559932   6.303729   1.751468   2.073020
    21  O    5.508250   5.119756   5.158821   4.372566   4.142549
    22  H    5.401402   5.408452   5.230418   3.631466   3.525872
    23  H    5.727358   5.252574   5.655503   4.102094   3.759136
    24  O    7.942409   8.009234   7.699612   4.025460   4.475307
    25  H    7.307846   7.583340   7.112795   3.620906   4.093736
    26  H    7.766812   7.610648   7.315799   4.658701   4.950033
    27  O    7.969243   8.014922   8.356221   2.781926   3.024415
    28  H    7.652848   7.949419   8.221174   1.867862   2.258851
    29  H    8.033740   8.073419   8.196350   3.127200   3.501733
                   11         12         13         14         15
    11  H    0.000000
    12  O    4.651287   0.000000
    13  H    4.118761   1.005697   0.000000
    14  H    5.432453   0.958301   1.577746   0.000000
    15  O    3.159386   2.773403   3.009347   3.491516   0.000000
    16  H    3.661555   1.834586   2.223247   2.523248   0.974051
    17  H    3.582053   3.166250   3.518701   3.944084   0.965556
    18  O    3.417380   3.942017   3.707583   4.882551   3.505231
    19  H    3.655760   4.193948   4.157781   5.140418   3.273073
    20  H    2.459004   3.759173   3.376355   4.698466   3.059416
    21  O    5.298629   2.665210   2.908585   3.346310   3.886787
    22  H    4.522652   2.940811   2.954874   3.780434   3.572597
    23  H    5.046563   1.697471   2.073185   2.366419   3.372367
    24  O    4.812843   4.078016   3.457625   4.713573   5.265083
    25  H    4.365732   4.249424   3.710628   5.018273   4.933301
    26  H    5.513173   3.974240   3.539781   4.535976   5.468802
    27  O    3.561093   2.595142   1.597478   3.088595   3.826267
    28  H    2.597673   2.962680   2.064717   3.601528   3.383100
    29  H    3.935632   3.021964   2.124533   3.573122   4.345828
                   16         17         18         19         20
    16  H    0.000000
    17  H    1.552381   0.000000
    18  O    3.607106   3.192459   0.000000
    19  H    3.532057   2.727689   0.964913   0.000000
    20  H    3.249237   2.979953   0.979680   1.546569   0.000000
    21  O    3.362270   3.612067   2.675330   2.906095   3.199509
    22  H    3.250129   3.276101   1.689759   2.035465   2.271590
    23  H    2.671587   3.300355   3.062909   3.309328   3.310944
    24  O    4.889983   5.327720   2.885468   3.801601   3.038191
    25  H    4.715506   4.877604   2.074566   3.002577   2.347792
    26  H    4.989245   5.447598   3.179332   3.980895   3.534814
    27  O    3.340460   4.371048   3.631283   4.343214   3.107108
    28  H    3.136845   3.951765   3.269891   3.930272   2.541244
    29  H    3.881844   4.719190   3.288788   4.123686   2.953707
                   21         22         23         24         25
    21  O    0.000000
    22  H    0.989925   0.000000
    23  H    0.985286   1.564510   0.000000
    24  O    3.031286   2.614340   3.280056   0.000000
    25  H    2.921814   2.240690   3.321882   0.965083   0.000000
    26  H    2.546794   2.408469   2.911799   0.961765   1.538222
    27  O    3.680918   3.400532   3.153389   2.751206   3.097474
    28  H    3.958296   3.470762   3.505004   3.064708   3.134496
    29  H    3.346983   3.019919   3.051858   1.800667   2.276095
                   26         27         28         29
    26  H    0.000000
    27  O    3.220671   0.000000
    28  H    3.680346   0.970932   0.000000
    29  H    2.334374   0.977747   1.550165   0.000000
 Stoichiometry    C2H15F3O9
 Framework group  C1[X(C2H15F3O9)]
 Deg. of freedom    81
 Full point group                 C1      NOp   1
 Largest Abelian subgroup         C1      NOp   1
 Largest concise Abelian subgroup C1      NOp   1
                         Standard orientation:                         
 ---------------------------------------------------------------------
 Center     Atomic      Atomic             Coordinates (Angstroms)
 Number     Number       Type             X           Y           Z
 ---------------------------------------------------------------------
      1          6           0       -1.857636   -0.242191   -0.056118
      2          8           0       -1.093515    0.531396   -0.594497
      3          8           0       -1.569606   -1.328163    0.556770
      4          1           0       -0.520587   -1.516284    0.565153
      5          6           0       -3.388294    0.039047   -0.061744
      6          9           0       -3.662542    1.209742   -0.638102
      7          9           0       -3.877048    0.071255    1.183997
      8          9           0       -4.045799   -0.913684   -0.734912
      9          8           0        2.904588    1.885852   -1.100084
     10          1           0        2.196552    2.165305   -0.460179
     11          1           0        3.130221    2.652777   -1.628306
     12          8           0        1.975494    0.186291    2.142307
     13          1           0        2.858143    0.187945    1.660275
     14          1           0        2.169690    0.115190    3.078028
     15          8           0        0.930563    2.242436    0.602130
     16          1           0        1.192642    1.616058    1.300514
     17          1           0        0.142324    1.870993    0.186187
     18          8           0        1.449760   -0.321094   -1.731407
     19          1           0        0.564171    0.054932   -1.804858
     20          1           0        2.047639    0.445002   -1.607259
     21          8           0        0.902294   -1.643557    0.528850
     22          1           0        1.160066   -1.201809   -0.318713
     23          1           0        1.253302   -1.054061    1.236012
     24          8           0        3.564400   -2.077561   -0.854452
     25          1           0        2.977913   -1.709109   -1.526510
     26          1           0        3.035681   -2.712090   -0.361685
     27          8           0        4.122074    0.133472    0.684855
     28          1           0        3.951566    0.830766    0.031083
     29          1           0        4.096341   -0.705147    0.182814
 ---------------------------------------------------------------------
 Rotational constants (GHZ):           0.8194434           0.2344791           0.2229794
 Standard basis: 6-31++G(d,p) (6D, 7F)
 There are   356 symmetry adapted cartesian basis functions of A   symmetry.
 There are   356 symmetry adapted basis functions of A   symmetry.
   356 basis functions,   568 primitive gaussians,   356 cartesian basis functions
    63 alpha electrons       63 beta electrons
       nuclear repulsion energy      1150.9944538268 Hartrees.
 NAtoms=   29 NActive=   29 NUniq=   29 SFac= 1.00D+00 NAtFMM=   60 NAOKFM=F Big=F
 Integral buffers will be    131072 words long.
 Raffenetti 2 integral format.
 Two-electron integral symmetry is turned on.
 Nuclear repulsion after empirical dispersion term =     1150.9755601578 Hartrees.
 One-electron integrals computed using PRISM.
 NBasis=   356 RedAO= T EigKep=  2.80D-05  NBF=   356
 NBsUse=   356 1.00D-06 EigRej= -1.00D+00 NBFU=   356
 Initial guess from the checkpoint file:  "/local_scratch/slurm.6277434/Gau-2875080.chk"
 B after Tr=     0.000000    0.000000   -0.000000
         Rot=    0.999990    0.004079   -0.000562    0.001549 Ang=   0.50 deg.
 ExpMin= 3.60D-02 ExpMax= 7.00D+03 ExpMxC= 1.05D+03 IAcc=3 IRadAn=         5 AccDes= 0.00D+00
 Harris functional with IExCor= 4639 and IRadAn=       5 diagonalized for initial guess.
 HarFok:  IExCor= 4639 AccDes= 0.00D+00 IRadAn=         5 IDoV= 1 UseB2=F ITyADJ=14
 ICtDFT=  3500011 ScaDFX=  1.000000  1.000000  1.000000  1.000000
 FoFCou: FMM=F IPFlag=           0 FMFlag=      100000 FMFlg1=           0
         NFxFlg=           0 DoJE=T BraDBF=F KetDBF=T FulRan=T
         wScrn=  0.000000 ICntrl=       500 IOpCl=  0 I1Cent=   200000004 NGrid=           0
         NMat0=    1 NMatS0=      1 NMatT0=    0 NMatD0=    1 NMtDS0=    0 NMtDT0=    0
 Petite list used in FoFCou.
 Requested convergence on RMS density matrix=1.00D-10 within 128 cycles.
 Requested convergence on MAX density matrix=1.00D-08.
 Requested convergence on             energy=1.00D-08.
 No special actions if energy rises.
 SCF Done:  E(RwB97XD) =  -1061.67692582     A.U. after   16 cycles
            NFock= 16  Conv=0.57D-10     -V/T= 2.0082
 Calling FoFJK, ICntrl=      2127 FMM=F ISym2X=0 I1Cent= 0 IOpClX= 0 NMat=1 NMatS=1 NMatT=0.
 ***** Axes restored to original set *****
 -------------------------------------------------------------------
 Center     Atomic                   Forces (Hartrees/Bohr)
 Number     Number              X              Y              Z
 -------------------------------------------------------------------
      1        6           0.010530757    0.003857859   -0.003506402
      2        8          -0.010376172    0.007138640    0.008466998
      3        8          -0.000227569   -0.012183558   -0.004260008
      4        1           0.003131971    0.003660137    0.000446793
      5        6           0.002383546    0.003443512    0.000137611
      6        9          -0.002371805   -0.000518320    0.000637352
      7        9          -0.001672216   -0.001313133   -0.002486989
      8        9          -0.000282466   -0.003035881    0.001720860
      9        8           0.000360767    0.000139593   -0.002554698
     10        1           0.000669823    0.001958458   -0.000201449
     11        1          -0.001938919    0.000270862    0.002229295
     12        8          -0.003504717    0.000759059    0.001473345
     13        1          -0.000480375   -0.001215423   -0.001210739
     14        1           0.000503844    0.000349910   -0.003179596
     15        8          -0.003950271    0.001130160    0.001279468
     16        1           0.002202128   -0.000235887   -0.001937055
     17        1           0.002867705   -0.000912415   -0.000702446
     18        8          -0.002451392   -0.002235971    0.002377652
     19        1           0.002010346    0.001190473    0.000185290
     20        1           0.000717573    0.001676853    0.002109945
     21        8           0.003380171    0.000865536    0.000606521
     22        1          -0.000416826   -0.000416442   -0.004206376
     23        1           0.000672185   -0.002479412    0.000727272
     24        8          -0.004165298   -0.003060527    0.001459375
     25        1           0.002502082   -0.000493586    0.000452841
     26        1           0.001680408    0.000903759   -0.000335331
     27        8           0.000231747    0.000489580   -0.002362957
     28        1          -0.002297154    0.000410875    0.001882987
     29        1           0.000290126   -0.000144712    0.000750442
 -------------------------------------------------------------------
 Cartesian Forces:  Max     0.012183558 RMS     0.003056866

 GradGradGradGradGradGradGradGradGradGradGradGradGradGradGradGradGradGrad
 Berny optimization.
 Using GEDIIS/GDIIS optimizer.
 FormGI is forming the generalized inverse of G from B-inverse, IUseBI=4.
 Internal  Forces:  Max     0.015009202 RMS     0.002389642
 Search for a local minimum.
 Step number   2 out of a maximum of  174
 All quantities printed in internal units (Hartrees-Bohrs-Radians)
 Mixed Optimization -- RFO/linear search
 Update second derivatives using D2CorX and points    1    2
 DE= -3.80D-03 DEPred=-4.37D-03 R= 8.69D-01
 TightC=F SS=  1.41D+00  RLast= 3.28D-01 DXNew= 5.0454D-01 9.8317D-01
 Trust test= 8.69D-01 RLast= 3.28D-01 DXMaxT set to 5.05D-01
 ITU=  1  0
 Use linear search instead of GDIIS.
     Eigenvalues ---   -0.00068   0.00004   0.00030   0.00050   0.00135
     Eigenvalues ---    0.00203   0.00295   0.00372   0.00484   0.00594
     Eigenvalues ---    0.00686   0.00743   0.00811   0.00953   0.01098
     Eigenvalues ---    0.01160   0.01221   0.01280   0.01359   0.01434
     Eigenvalues ---    0.01520   0.01637   0.01740   0.01805   0.01939
     Eigenvalues ---    0.02043   0.02105   0.02429   0.02508   0.02585
     Eigenvalues ---    0.02631   0.02874   0.03010   0.03173   0.03299
     Eigenvalues ---    0.03369   0.03594   0.03956   0.04420   0.04517
     Eigenvalues ---    0.05041   0.05331   0.05464   0.05682   0.06419
     Eigenvalues ---    0.07076   0.08102   0.10387   0.10538   0.11641
     Eigenvalues ---    0.13599   0.13938   0.19794   0.21584   0.21776
     Eigenvalues ---    0.23808   0.25869   0.29966   0.32982   0.36229
     Eigenvalues ---    0.37616   0.38499   0.40183   0.42711   0.43853
     Eigenvalues ---    0.45418   0.47328   0.48371   0.50617   0.51715
     Eigenvalues ---    0.53610   0.53936   0.54662   0.55917   0.56350
     Eigenvalues ---    0.57735   0.57829   0.62944   0.71821   0.89655
     Eigenvalues ---    7.59494
 RFO step:  Lambda=-3.32255454D-03 EMin=-6.75178477D-04
 Quartic linear search produced a step of  0.41661.
 Iteration  1 RMS(Cart)=  0.11922353 RMS(Int)=  0.05122956
 Iteration  2 RMS(Cart)=  0.04003809 RMS(Int)=  0.02623546
 Iteration  3 RMS(Cart)=  0.04256628 RMS(Int)=  0.00499099
 Iteration  4 RMS(Cart)=  0.00530221 RMS(Int)=  0.00148078
 Iteration  5 RMS(Cart)=  0.00006510 RMS(Int)=  0.00148013
 Iteration  6 RMS(Cart)=  0.00000016 RMS(Int)=  0.00148013
 Variable       Old X    -DE/DX   Delta X   Delta X   Delta X     New X
                                 (Linear)    (Quad)   (Total)
    R1        2.29286   0.01501  -0.00099   0.00689   0.00592   2.29878
    R2        2.41850   0.01091   0.00923   0.01633   0.02556   2.44406
    R3        2.94096  -0.00240  -0.00281  -0.00692  -0.00973   2.93123
    R4        2.01404  -0.00317  -0.07262  -0.02606  -0.09869   1.91535
    R5        2.70046   0.00132   0.08386   0.07322   0.15706   2.85752
    R6        2.51974   0.00005  -0.00184  -0.00338  -0.00522   2.51452
    R7        2.52954   0.00180  -0.00018   0.00132   0.00114   2.53068
    R8        2.53051   0.00195   0.00001   0.00183   0.00184   2.53235
    R9        1.87920   0.00184  -0.00015   0.00048   0.00049   1.87968
   R10        1.81069   0.00235   0.00072   0.00238   0.00310   1.81379
   R11        3.30979   0.00173   0.00721   0.03435   0.04134   3.35113
   R12        3.52975   0.00176   0.00842   0.03187   0.03973   3.56948
   R13        3.12644   0.00058   0.00560   0.01499   0.02082   3.14726
   R14        1.90049   0.00164  -0.00109  -0.00387  -0.00533   1.89516
   R15        1.81093   0.00285   0.00078   0.00250   0.00328   1.81420
   R16        3.46687   0.00032  -0.00315   0.01936   0.01636   3.48323
   R17        3.20775   0.00334   0.02885   0.07331   0.10252   3.31028
   R18        3.01880   0.00171   0.00652   0.02958   0.03561   3.05441
   R19        1.84069   0.00136   0.00128   0.00111   0.00257   1.84326
   R20        1.82464   0.00242  -0.00002   0.00397   0.00395   1.82859
   R21        1.82342   0.00226  -0.00039  -0.00058  -0.00097   1.82245
   R22        1.85133   0.00164  -0.00011  -0.00088  -0.00112   1.85021
   R23        3.19318   0.00360   0.03518  -0.04082  -0.00514   3.18804
   R24        1.87069   0.00004  -0.00694   0.00936   0.00289   1.87358
   R25        1.86192   0.00143  -0.00425  -0.00336  -0.00713   1.85479
   R26        1.82374   0.00113   0.00094  -0.00285  -0.00190   1.82184
   R27        1.81747   0.00101   0.00053   0.01015   0.01068   1.82815
   R28        3.40277   0.00239   0.00648   0.05533   0.06182   3.46458
   R29        1.83480   0.00295   0.00053   0.00173   0.00158   1.83638
   R30        1.84767   0.00346   0.00066   0.00085   0.00151   1.84919
    A1        2.22908   0.00398   0.00023   0.00066   0.00087   2.22995
    A2        2.09738  -0.00125   0.00470   0.00615   0.01084   2.10822
    A3        1.95673  -0.00273  -0.00492  -0.00681  -0.01173   1.94499
    A4        1.95525   0.00446  -0.00071  -0.01014  -0.01093   1.94433
    A5        1.94176  -0.00275  -0.00287  -0.00339  -0.00630   1.93546
    A6        1.93917  -0.00328  -0.00219  -0.00686  -0.00910   1.93007
    A7        1.93496  -0.00369  -0.00295  -0.00869  -0.01169   1.92327
    A8        1.88183   0.00334   0.00300   0.00707   0.01004   1.89188
    A9        1.88219   0.00341   0.00296   0.00675   0.00967   1.89186
   A10        1.88145   0.00352   0.00256   0.00619   0.00868   1.89012
   A11        1.87285   0.00058   0.00285   0.01468   0.01799   1.89083
   A12        1.64000  -0.00019   0.00321   0.00855   0.01068   1.65068
   A13        1.73974   0.00046   0.00224   0.01325   0.01562   1.75536
   A14        2.23196  -0.00063  -0.00414  -0.02423  -0.02861   2.20334
   A15        2.28362  -0.00076  -0.00143  -0.04221  -0.04356   2.24006
   A16        1.55572   0.00082  -0.00009   0.04763   0.04729   1.60301
   A17        1.86531   0.00009   0.00212   0.01421   0.01497   1.88028
   A18        1.72470   0.00074   0.00259   0.01845   0.02146   1.74617
   A19        1.68977   0.00070  -0.00055   0.02709   0.02661   1.71638
   A20        2.20474  -0.00065  -0.00091   0.00957   0.00785   2.21259
   A21        2.15715   0.00027   0.00183   0.02491   0.02553   2.18269
   A22        1.71423  -0.00060  -0.00417  -0.08017  -0.08462   1.62961
   A23        1.79723   0.00121   0.00512   0.03637   0.04115   1.83838
   A24        1.90725   0.00109   0.00307   0.02593   0.02879   1.93604
   A25        1.85577  -0.00097  -0.00046  -0.00341  -0.00486   1.85091
   A26        2.80829   0.00012   0.00297  -0.02095  -0.01856   2.78974
   A27        1.83902   0.00007   0.00003   0.00018   0.00005   1.83907
   A28        1.68042  -0.00052  -0.00124   0.04399   0.04257   1.72299
   A29        1.98915   0.00075   0.00056  -0.04192  -0.04022   1.94893
   A30        1.81448   0.00056   0.00095  -0.02054  -0.02109   1.79340
   A31        1.85792   0.00250   0.00651   0.02832   0.03376   1.89168
   A32        1.82839  -0.00106  -0.00217   0.01178   0.01142   1.83980
   A33        1.84897  -0.00218  -0.00395  -0.03650  -0.04523   1.80374
   A34        1.86469   0.00187   0.00147   0.01580   0.00648   1.87117
   A35        1.94992  -0.00116  -0.00734  -0.18797  -0.19913   1.75079
   A36        1.82111   0.00020   0.00555   0.01551   0.02028   1.84139
   A37        1.89858   0.00284   0.00120  -0.04562  -0.04441   1.85417
   A38        1.83964   0.00044   0.00046   0.01500   0.01563   1.85527
   A39        2.71863   0.00019  -0.00179   0.02363   0.02107   2.73970
   A40        2.84821   0.00770   0.00652  -0.01267  -0.00615   2.84207
   A41        3.05376   0.00517   0.00800   0.00598   0.01383   3.06760
   A42        2.99591  -0.00167  -0.00782  -0.03090  -0.03918   2.95673
   A43        3.05078  -0.00135  -0.00712  -0.03388  -0.04083   3.00996
   A44        2.97779  -0.00143  -0.00606  -0.04925  -0.05523   2.92256
   A45        3.03183  -0.00018  -0.00586   0.07504   0.06635   3.09818
   A46        3.02216   0.00022  -0.00363   0.01736   0.01502   3.03719
   A47        3.17689  -0.00251  -0.00407   0.01749   0.01348   3.19036
   A48        3.33711  -0.00058   0.00086   0.01186   0.01342   3.35052
   A49        3.27760  -0.00135  -0.00028   0.03700   0.03669   3.31429
   A50        3.01310   0.00071   0.00418  -0.00149   0.00219   3.01528
   A51        3.18566  -0.00178  -0.00745  -0.09267  -0.10153   3.08414
   A52        2.92629  -0.00161  -0.00584  -0.02094  -0.02554   2.90075
    D1        0.00619   0.00117   0.00195  -0.00836  -0.00639  -0.00020
    D2       -3.13529   0.00058   0.00071  -0.01516  -0.01441   3.13348
    D3       -0.06073  -0.00023  -0.00074   0.00313   0.00237  -0.05836
    D4       -2.15759  -0.00040  -0.00112   0.00108  -0.00003  -2.15763
    D5        2.03376  -0.00022  -0.00092   0.00359   0.00265   2.03641
    D6        3.08077   0.00032   0.00038   0.00935   0.00974   3.09051
    D7        0.98390   0.00015   0.00001   0.00731   0.00734   0.99124
    D8       -1.10794   0.00033   0.00021   0.00981   0.01003  -1.09791
    D9       -0.52705   0.00065  -0.00021   0.02378   0.02333  -0.50372
   D10        1.38135   0.00151   0.00203   0.03929   0.04164   1.42298
   D11       -2.61896   0.00028   0.00361   0.06930   0.07329  -2.54566
   D12        1.73617   0.00069   0.00208   0.05526   0.05755   1.79371
   D13        1.38877   0.00060   0.00514   0.08400   0.08861   1.47738
   D14       -0.53929   0.00101   0.00361   0.06995   0.07286  -0.46643
   D15       -0.15959  -0.00027   0.00483   0.03523   0.03982  -0.11976
   D16       -2.08765   0.00014   0.00330   0.02119   0.02407  -2.06358
   D17        0.75694   0.00011   0.00201   0.05123   0.05314   0.81008
   D18       -0.99909   0.00050   0.00318   0.01998   0.02349  -0.97560
   D19       -1.21191  -0.00037  -0.00429   0.03508   0.03088  -1.18103
   D20       -2.96794   0.00001  -0.00311   0.00383   0.00123  -2.96671
   D21        2.49677   0.00058   0.00423   0.06429   0.06865   2.56542
   D22        0.74074   0.00096   0.00540   0.03304   0.03900   0.77974
   D23        0.87374   0.00068  -0.00043  -0.07580  -0.07623   0.79750
   D24        3.02253   0.00151   0.00539  -0.07060  -0.06496   2.95756
   D25       -0.76470   0.00074  -0.00366  -0.09252  -0.09595  -0.86064
   D26       -2.72974  -0.00030   0.00611  -0.04797  -0.04164  -2.77139
   D27       -0.86107   0.00025   0.00602  -0.05750  -0.05153  -0.91260
   D28        1.54632  -0.00104   0.00293  -0.09837  -0.09594   1.45037
   D29       -2.86819  -0.00049   0.00284  -0.10790  -0.10584  -2.97403
   D30       -0.99854   0.00043   0.00813  -0.03322  -0.02560  -1.02414
   D31        0.87013   0.00098   0.00804  -0.04276  -0.03549   0.83464
   D32       -2.39626   0.00056   0.00796  -0.05049  -0.04284  -2.43910
   D33        1.95841  -0.00101   0.00553  -0.04928  -0.04419   1.91423
   D34       -0.06401  -0.00022   0.00847  -0.01416  -0.00515  -0.06916
   D35       -1.99252  -0.00180   0.00603  -0.01295  -0.00649  -1.99902
   D36        1.65543  -0.00066   0.00409  -0.09488  -0.09067   1.56475
   D37       -0.27309  -0.00223   0.00166  -0.09367  -0.09201  -0.36510
   D38        0.66986   0.00008  -0.00457   0.01876   0.01388   0.68374
   D39        2.73977   0.00051   0.00019   0.06074   0.05995   2.79972
   D40       -1.04520  -0.00066  -0.00372   0.00210  -0.00053  -1.04574
   D41       -0.49602  -0.00044  -0.00174  -0.01371  -0.01577  -0.51179
   D42        1.50880   0.00091   0.00367   0.02943   0.03299   1.54179
   D43        0.21192   0.00094  -0.00478   0.02477   0.02040   0.23232
   D44       -1.70745  -0.00188  -0.01139  -0.02864  -0.04055  -1.74800
   D45        2.10960   0.00106  -0.00536   0.05584   0.05075   2.16035
   D46        0.19024  -0.00176  -0.01196   0.00243  -0.01020   0.18003
   D47       -2.02424  -0.00037   0.00446   0.09862   0.09347  -1.93077
   D48        0.58209  -0.00097  -0.03244   0.56405   0.53350   1.11559
   D49       -1.43254   0.00115  -0.02466   0.69711   0.67055  -0.76199
   D50       -0.64050  -0.00020  -0.00528   0.05670   0.05185  -0.58866
   D51        1.35838   0.00323  -0.00147   0.01848   0.01726   1.37563
   D52        0.92763   0.00074   0.01497  -0.15992  -0.14561   0.78203
   D53       -1.01688  -0.00091   0.00794  -0.16512  -0.15652  -1.17340
         Item               Value     Threshold  Converged?
 Maximum Force            0.015009     0.000015     NO 
 RMS     Force            0.002390     0.000010     NO 
 Maximum Displacement     0.839393     0.000060     NO 
 RMS     Displacement     0.131329     0.000040     NO 
 Predicted change in Energy=-3.262980D-03
 GradGradGradGradGradGradGradGradGradGradGradGradGradGradGradGradGradGrad

                          Input orientation:                          
 ---------------------------------------------------------------------
 Center     Atomic      Atomic             Coordinates (Angstroms)
 Number     Number       Type             X           Y           Z
 ---------------------------------------------------------------------
      1          6           0        1.585668    0.479523    0.150617
      2          8           0        0.620156    0.984921    0.691119
      3          8           0        1.672725   -0.699264   -0.374374
      4          1           0        0.799407   -1.206823   -0.290698
      5          6           0        2.925221    1.252755    0.033354
      6          9           0        2.805724    2.485504    0.519787
      7          9           0        3.308647    1.338895   -1.246865
      8          9           0        3.886697    0.619048    0.718736
      9          8           0       -3.621436    0.665966    1.551272
     10          1           0       -3.125191    1.152806    0.839846
     11          1           0       -4.117320    1.306615    2.065970
     12          8           0       -2.424899   -0.808133   -1.761370
     13          1           0       -3.206480   -1.106777   -1.208468
     14          1           0       -2.620869   -1.011927   -2.678828
     15          8           0       -2.064474    1.572735   -0.373537
     16          1           0       -2.139920    0.863518   -1.038928
     17          1           0       -1.150217    1.546998   -0.057607
     18          8           0       -1.347918   -0.712360    2.181932
     19          1           0       -0.688286   -0.009520    2.213024
     20          1           0       -2.210308   -0.255588    2.102817
     21          8           0       -0.551844   -1.858872   -0.102262
     22          1           0       -0.887794   -1.430769    0.726501
     23          1           0       -1.148208   -1.547475   -0.816929
     24          8           0       -2.593096   -3.344829    1.291742
     25          1           0       -2.336712   -2.879701    2.096331
     26          1           0       -1.826552   -3.229144    0.713017
     27          8           0       -4.245130   -1.553638   -0.053471
     28          1           0       -4.277119   -0.808545    0.569543
     29          1           0       -3.820173   -2.293810    0.425186
 ---------------------------------------------------------------------
                    Distance matrix (angstroms):
                    1          2          3          4          5
     1  C    0.000000
     2  O    1.216463   0.000000
     3  O    1.293343   2.253809   0.000000
     4  H    1.912258   2.408285   1.013559   0.000000
     5  C    1.551141   2.411994   2.354860   3.267051   0.000000
     6  F    2.376717   2.656655   3.496564   4.279659   1.330627
     7  F    2.379103   3.333026   2.755281   3.700165   1.339178
     8  F    2.374228   3.287083   2.799019   3.726140   1.340063
     9  O    5.395418   4.339666   5.796561   5.142378   6.745896
    10  H    4.808382   3.752056   5.284363   4.716826   6.104744
    11  H    6.072621   4.943418   6.595715   6.003787   7.330198
    12  O    4.625841   4.301407   4.327371   3.566228   6.007668
    13  H    5.227633   4.756761   4.966732   4.110893   6.686350
    14  H    5.284424   5.084110   4.882952   4.176055   6.576004
    15  O    3.846217   2.947245   4.373630   3.991819   5.016473
    16  H    3.929692   3.259727   4.173750   3.672303   5.192008
    17  H    2.944135   2.002684   3.621470   3.382144   4.087059
    18  O    3.762014   2.996096   3.957165   3.312007   5.170858
    19  H    3.108625   2.239894   3.569979   3.148871   4.404739
    20  H    4.331386   3.397540   4.627232   3.961331   5.738591
    21  O    3.178207   3.176507   2.523380   1.512136   4.668040
    22  H    3.177872   2.847933   2.881542   1.982799   4.713898
    23  H    3.538213   3.437201   2.978755   2.046013   5.015685
    24  O    5.778400   5.425170   5.288874   4.310947   7.291992
    25  H    5.518628   5.064877   5.189824   4.281550   7.001500
    26  H    5.070873   4.872904   4.452825   3.463074   6.567245
    27  O    6.178479   5.538023   5.987816   5.062007   7.700475
    28  H    6.017217   5.216762   6.025245   5.164277   7.510670
    29  H    6.081931   5.526058   5.775276   4.799433   7.630990
                    6          7          8          9         10
     6  F    0.000000
     7  F    2.165342   0.000000
     8  F    2.166043   2.171614   0.000000
     9  O    6.758925   7.503896   7.554296   0.000000
    10  H    6.087222   6.766332   7.033216   0.994686   0.000000
    11  H    7.190897   8.131476   8.145678   0.959816   1.584727
    12  O    6.588713   6.143939   6.929936   3.818150   3.331969
    13  H    7.213734   6.959142   7.550215   3.306202   3.050887
    14  H    7.204934   6.537280   7.520102   4.659421   4.161907
    15  O    5.034878   5.448652   6.125276   2.636523   1.665460
    16  H    5.433216   5.473217   6.282457   2.990494   2.141083
    17  H    4.106537   4.619428   5.180184   3.077602   2.204842
    18  O    5.499254   6.135787   5.595961   2.732471   2.904950
    19  H    4.615225   5.455687   4.853706   3.081812   3.029047
    20  H    5.931285   6.649933   6.313013   1.773343   2.101352
    21  O    5.525741   5.141908   5.149250   4.304809   4.071841
    22  H    5.387207   5.401419   5.195919   3.542506   3.419599
    23  H    5.803905   5.327244   5.692307   4.077322   3.734285
    24  O    7.983481   7.950620   7.617636   4.148652   4.551490
    25  H    7.597076   7.800230   7.271164   3.810427   4.296692
    26  H    7.358840   7.146914   6.888383   4.369916   4.572093
    27  O    8.146032   8.176214   8.452424   2.809063   3.062208
    28  H    7.811524   8.090407   8.289040   1.888887   2.290612
    29  H    8.170270   8.173884   8.244196   3.172986   3.540354
                   11         12         13         14         15
    11  H    0.000000
    12  O    4.688814   0.000000
    13  H    4.168457   1.002875   0.000000
    14  H    5.488908   0.960034   1.585527   0.000000
    15  O    3.199405   2.779302   3.030029   3.507766   0.000000
    16  H    3.707673   1.843245   2.246855   2.537297   0.975411
    17  H    3.656646   3.173998   3.548975   3.947368   0.967646
    18  O    3.429183   4.088849   3.886467   5.033600   3.502218
    19  H    3.675883   4.410149   4.387696   5.354429   3.329823
    20  H    2.465468   3.909386   3.561108   4.858471   3.081617
    21  O    5.237763   2.713858   2.972613   3.411285   3.759995
    22  H    4.440416   2.989962   3.037332   3.843858   3.408181
    23  H    5.027183   1.751723   2.141028   2.433558   3.282050
    24  O    4.955666   3.972985   3.411182   4.605282   5.218720
    25  H    4.549366   4.379614   3.849863   5.135315   5.098877
    26  H    5.258442   3.513104   3.178167   4.129358   4.929021
    27  O    3.562220   2.604983   1.616322   3.134354   3.825168
    28  H    2.595907   2.977226   2.096791   3.651909   3.384626
    29  H    3.967812   2.989155   2.110566   3.566014   4.320950
                   16         17         18         19         20
    16  H    0.000000
    17  H    1.552304   0.000000
    18  O    3.672138   3.187368   0.000000
    19  H    3.666692   2.791397   0.964398   0.000000
    20  H    3.335853   3.006750   0.979090   1.545719   0.000000
    21  O    3.287968   3.458323   2.676895   2.966356   3.191144
    22  H    3.154095   3.090436   1.687040   2.066277   2.241504
    23  H    2.616422   3.186274   3.119370   3.428914   3.364810
    24  O    4.831933   5.275663   3.045128   3.949854   3.216797
    25  H    4.886743   5.063880   2.383780   3.311927   2.627163
    26  H    4.462890   4.884959   2.953135   3.729832   3.304671
    27  O    3.353457   4.380918   3.754812   4.491373   3.236512
    28  H    3.154456   3.964772   3.345037   4.027306   2.632186
    29  H    3.864660   4.702506   3.420408   4.268848   3.092000
                   21         22         23         24         25
    21  O    0.000000
    22  H    0.991455   0.000000
    23  H    0.981513   1.569591   0.000000
    24  O    2.884098   2.625105   3.124848   0.000000
    25  H    3.010258   2.464792   3.416790   0.964075   0.000000
    26  H    2.041373   2.028694   2.372530   0.967417   1.515233
    27  O    3.706198   3.448936   3.189645   2.783375   3.165778
    28  H    3.928382   3.449540   3.501201   3.128936   3.222724
    29  H    3.339064   3.071560   3.039616   1.833379   2.310119
                   26         27         28         29
    26  H    0.000000
    27  O    3.040451   0.000000
    28  H    3.447487   0.971768   0.000000
    29  H    2.220861   0.978547   1.560657   0.000000
 Stoichiometry    C2H15F3O9
 Framework group  C1[X(C2H15F3O9)]
 Deg. of freedom    81
 Full point group                 C1      NOp   1
 Largest Abelian subgroup         C1      NOp   1
 Largest concise Abelian subgroup C1      NOp   1
                         Standard orientation:                         
 ---------------------------------------------------------------------
 Center     Atomic      Atomic             Coordinates (Angstroms)
 Number     Number       Type             X           Y           Z
 ---------------------------------------------------------------------
      1          6           0       -1.909063   -0.183031   -0.042008
      2          8           0       -1.160353    0.644780   -0.525688
      3          8           0       -1.594772   -1.313952    0.501107
      4          1           0       -0.592516   -1.464387    0.488618
      5          6           0       -3.443647    0.042849   -0.033792
      6          9           0       -3.750433    1.235679   -0.537386
      7          9           0       -3.922826   -0.024673    1.214898
      8          9           0       -4.053447   -0.896438   -0.769761
      9          8           0        2.952183    1.912294   -1.085290
     10          1           0        2.262135    2.178859   -0.420325
     11          1           0        3.213853    2.693060   -1.578422
     12          8           0        2.145696    0.084337    2.168388
     13          1           0        3.019888    0.096879    1.677074
     14          1           0        2.336346   -0.037875    3.101330
     15          8           0        1.037101    2.173038    0.707955
     16          1           0        1.319630    1.537809    1.392125
     17          1           0        0.221363    1.814566    0.330586
     18          8           0        1.395018   -0.202165   -1.840738
     19          1           0        0.527492    0.209035   -1.932256
     20          1           0        2.021432    0.539295   -1.712446
     21          8           0        0.913544   -1.572904    0.407600
     22          1           0        1.127479   -1.046972   -0.405179
     23          1           0        1.300956   -1.067747    1.154657
     24          8           0        3.452248   -2.196928   -0.810431
     25          1           0        3.101524   -1.854494   -1.640595
     26          1           0        2.657312   -2.374213   -0.288375
     27          8           0        4.230150    0.069237    0.606094
     28          1           0        4.031043    0.777113   -0.029203
     29          1           0        4.142153   -0.772846    0.115475
 ---------------------------------------------------------------------
 Rotational constants (GHZ):           0.8143096           0.2285218           0.2180273
 Standard basis: 6-31++G(d,p) (6D, 7F)
 There are   356 symmetry adapted cartesian basis functions of A   symmetry.
 There are   356 symmetry adapted basis functions of A   symmetry.
   356 basis functions,   568 primitive gaussians,   356 cartesian basis functions
    63 alpha electrons       63 beta electrons
       nuclear repulsion energy      1143.6058545792 Hartrees.
 NAtoms=   29 NActive=   29 NUniq=   29 SFac= 1.00D+00 NAtFMM=   60 NAOKFM=F Big=F
 Integral buffers will be    131072 words long.
 Raffenetti 2 integral format.
 Two-electron integral symmetry is turned on.
 Nuclear repulsion after empirical dispersion term =     1143.5872384141 Hartrees.
 One-electron integrals computed using PRISM.
 NBasis=   356 RedAO= T EigKep=  2.81D-05  NBF=   356
 NBsUse=   356 1.00D-06 EigRej= -1.00D+00 NBFU=   356
 Initial guess from the checkpoint file:  "/local_scratch/slurm.6277434/Gau-2875080.chk"
 B after Tr=    -0.000000   -0.000000    0.000000
         Rot=    0.999800   -0.018626   -0.005622    0.004587 Ang=  -2.29 deg.
 ExpMin= 3.60D-02 ExpMax= 7.00D+03 ExpMxC= 1.05D+03 IAcc=3 IRadAn=         5 AccDes= 0.00D+00
 Harris functional with IExCor= 4639 and IRadAn=       5 diagonalized for initial guess.
 HarFok:  IExCor= 4639 AccDes= 0.00D+00 IRadAn=         5 IDoV= 1 UseB2=F ITyADJ=14
 ICtDFT=  3500011 ScaDFX=  1.000000  1.000000  1.000000  1.000000
 FoFCou: FMM=F IPFlag=           0 FMFlag=      100000 FMFlg1=           0
         NFxFlg=           0 DoJE=T BraDBF=F KetDBF=T FulRan=T
         wScrn=  0.000000 ICntrl=       500 IOpCl=  0 I1Cent=   200000004 NGrid=           0
         NMat0=    1 NMatS0=      1 NMatT0=    0 NMatD0=    1 NMtDS0=    0 NMtDT0=    0
 Petite list used in FoFCou.
 Requested convergence on RMS density matrix=1.00D-10 within 128 cycles.
 Requested convergence on MAX density matrix=1.00D-08.
 Requested convergence on             energy=1.00D-08.
 No special actions if energy rises.
 SCF Done:  E(RwB97XD) =  -1061.67862296     A.U. after   17 cycles
            NFock= 17  Conv=0.60D-10     -V/T= 2.0083
 Calling FoFJK, ICntrl=      2127 FMM=F ISym2X=0 I1Cent= 0 IOpClX= 0 NMat=1 NMatS=1 NMatT=0.
 ***** Axes restored to original set *****
 -------------------------------------------------------------------
 Center     Atomic                   Forces (Hartrees/Bohr)
 Number     Number              X              Y              Z
 -------------------------------------------------------------------
      1        6           0.002588085    0.000559657   -0.000716717
      2        8          -0.001831074    0.001416421    0.001385423
      3        8           0.010109317    0.004091377   -0.001536680
      4        1          -0.007937436   -0.004981028    0.000812103
      5        6           0.000287837    0.000499700    0.000050761
      6        9          -0.000282849    0.000238677    0.000175099
      7        9          -0.000205034   -0.000158988   -0.000416740
      8        9          -0.000002508   -0.000433084    0.000266989
      9        8           0.000326469    0.000626858   -0.001133534
     10        1          -0.000324788    0.000389108    0.000445567
     11        1          -0.000558449   -0.000041507    0.000127885
     12        8          -0.001568480    0.000160576    0.000022953
     13        1          -0.000335117   -0.000440551   -0.000698827
     14        1           0.000369095    0.000340773   -0.000668702
     15        8          -0.000337363   -0.000033848    0.000387785
     16        1           0.000607861    0.000295126   -0.000414593
     17        1           0.000463952   -0.000298194   -0.000306643
     18        8          -0.001285776   -0.001135807    0.000697269
     19        1           0.000974977    0.000590874    0.000433850
     20        1           0.000295623    0.000770969    0.001030530
     21        8          -0.001659355   -0.000118516    0.001315343
     22        1           0.000843700    0.000771300   -0.002225353
     23        1           0.000045943   -0.000403637   -0.000581284
     24        8          -0.001318723    0.001245296    0.000527775
     25        1          -0.000213170   -0.001035205    0.001343018
     26        1           0.001927984   -0.002732802   -0.001310201
     27        8           0.000874838   -0.000077039   -0.002318835
     28        1          -0.000771458   -0.000652390    0.001449008
     29        1          -0.001084101    0.000545884    0.001856750
 -------------------------------------------------------------------
 Cartesian Forces:  Max     0.010109317 RMS     0.001809686

 GradGradGradGradGradGradGradGradGradGradGradGradGradGradGradGradGradGrad
 Berny optimization.
 Using GEDIIS/GDIIS optimizer.
 FormGI is forming the generalized inverse of G from B-inverse, IUseBI=4.
 Internal  Forces:  Max     0.012359961 RMS     0.001798491
 Search for a local minimum.
 Step number   3 out of a maximum of  174
 All quantities printed in internal units (Hartrees-Bohrs-Radians)
 Mixed Optimization -- RFO/linear search
 Update second derivatives using D2CorX and points    2    3
 DE= -1.70D-03 DEPred=-3.26D-03 R= 5.20D-01
 TightC=F SS=  1.41D+00  RLast= 1.03D+00 DXNew= 8.4853D-01 3.0784D+00
 Trust test= 5.20D-01 RLast= 1.03D+00 DXMaxT set to 8.49D-01
 ITU=  1  1  0
 Use linear search instead of GDIIS.
     Eigenvalues ---   -0.00722   0.00004   0.00027   0.00049   0.00113
     Eigenvalues ---    0.00205   0.00290   0.00378   0.00477   0.00589
     Eigenvalues ---    0.00601   0.00709   0.00818   0.00876   0.00973
     Eigenvalues ---    0.01138   0.01164   0.01279   0.01300   0.01392
     Eigenvalues ---    0.01573   0.01629   0.01744   0.01847   0.01957
     Eigenvalues ---    0.02049   0.02133   0.02432   0.02509   0.02596
     Eigenvalues ---    0.02693   0.02938   0.03032   0.03196   0.03364
     Eigenvalues ---    0.03370   0.03613   0.04066   0.04413   0.04950
     Eigenvalues ---    0.05141   0.05404   0.05471   0.05792   0.06417
     Eigenvalues ---    0.07133   0.08089   0.10317   0.10405   0.11637
     Eigenvalues ---    0.13580   0.13886   0.19727   0.21589   0.21760
     Eigenvalues ---    0.23189   0.25050   0.28478   0.32248   0.36329
     Eigenvalues ---    0.37616   0.38496   0.40339   0.42585   0.43992
     Eigenvalues ---    0.45291   0.47462   0.48384   0.50580   0.51785
     Eigenvalues ---    0.53617   0.53998   0.54662   0.56153   0.56392
     Eigenvalues ---    0.57795   0.58054   0.63049   0.72075   0.88919
     Eigenvalues ---    7.01940
 RFO step:  Lambda=-9.86083420D-03 EMin=-7.22320648D-03
 Quartic linear search produced a step of -0.18183.
 Iteration  1 RMS(Cart)=  0.18348226 RMS(Int)=  0.04087097
 Iteration  2 RMS(Cart)=  0.06040339 RMS(Int)=  0.00626270
 Iteration  3 RMS(Cart)=  0.00963727 RMS(Int)=  0.00246646
 Iteration  4 RMS(Cart)=  0.00023364 RMS(Int)=  0.00245683
 Iteration  5 RMS(Cart)=  0.00000015 RMS(Int)=  0.00245683
 Variable       Old X    -DE/DX   Delta X   Delta X   Delta X     New X
                                 (Linear)    (Quad)   (Total)
    R1        2.29878   0.00268  -0.00108   0.01598   0.01513   2.31392
    R2        2.44406   0.00221  -0.00465   0.04808   0.04366   2.48773
    R3        2.93123  -0.00011   0.00177  -0.01730  -0.01553   2.91570
    R4        1.91535   0.01236   0.01795  -0.03481  -0.01703   1.89832
    R5        2.85752   0.00296  -0.02856   0.39836   0.36962   3.22715
    R6        2.51452   0.00031   0.00095  -0.00814  -0.00719   2.50733
    R7        2.53068   0.00033  -0.00021   0.00196   0.00176   2.53244
    R8        2.53235   0.00034  -0.00033   0.00431   0.00398   2.53633
    R9        1.87968  -0.00020  -0.00009  -0.00369  -0.00244   1.87724
   R10        1.81379   0.00033  -0.00056   0.00534   0.00477   1.81856
   R11        3.35113   0.00055  -0.00752   0.11333   0.10682   3.45795
   R12        3.56948   0.00095  -0.00722   0.09563   0.08668   3.65616
   R13        3.14726   0.00017  -0.00379   0.06121   0.05881   3.20608
   R14        1.89516   0.00122   0.00097  -0.01620  -0.01358   1.88158
   R15        1.81420   0.00049  -0.00060   0.00588   0.00529   1.81949
   R16        3.48323   0.00018  -0.00298  -0.02225  -0.02594   3.45729
   R17        3.31028   0.00045  -0.01864   0.31454   0.29518   3.60546
   R18        3.05441   0.00133  -0.00648   0.10550   0.10045   3.15486
   R19        1.84326   0.00007  -0.00047   0.00710   0.00620   1.84946
   R20        1.82859   0.00035  -0.00072   0.00641   0.00569   1.83428
   R21        1.82245   0.00111   0.00018   0.00446   0.00463   1.82708
   R22        1.85021   0.00056   0.00020  -0.00281  -0.00198   1.84823
   R23        3.18804   0.00168   0.00093   0.39414   0.39466   3.58270
   R24        1.87358  -0.00013  -0.00053  -0.04779  -0.04897   1.82461
   R25        1.85479   0.00076   0.00130  -0.02736  -0.02700   1.82779
   R26        1.82184   0.00057   0.00035   0.01235   0.01270   1.83454
   R27        1.82815   0.00198  -0.00194   0.00133  -0.00061   1.82754
   R28        3.46458   0.00198  -0.01124   0.14317   0.13193   3.59652
   R29        1.83638   0.00117  -0.00029   0.00355   0.00168   1.83806
   R30        1.84919   0.00238  -0.00028   0.00075   0.00047   1.84966
    A1        2.22995   0.00054  -0.00016   0.00116   0.00098   2.23093
    A2        2.10822  -0.00047  -0.00197   0.02048   0.01848   2.12669
    A3        1.94499  -0.00007   0.00213  -0.02174  -0.01964   1.92535
    A4        1.94433   0.00236   0.00199  -0.02646  -0.02511   1.91921
    A5        1.93546  -0.00025   0.00115  -0.01125  -0.01019   1.92527
    A6        1.93007  -0.00047   0.00166  -0.01698  -0.01545   1.91462
    A7        1.92327  -0.00051   0.00213  -0.02334  -0.02136   1.90191
    A8        1.89188   0.00040  -0.00183   0.01877   0.01689   1.90876
    A9        1.89186   0.00041  -0.00176   0.01803   0.01616   1.90802
   A10        1.89012   0.00046  -0.00158   0.01675   0.01499   1.90511
   A11        1.89083   0.00025  -0.00327   0.03962   0.03595   1.92678
   A12        1.65068  -0.00053  -0.00194   0.06277   0.06177   1.71245
   A13        1.75536   0.00035  -0.00284   0.03877   0.03594   1.79130
   A14        2.20334  -0.00011   0.00520  -0.05608  -0.05604   2.14730
   A15        2.24006  -0.00075   0.00792  -0.02229  -0.01548   2.22458
   A16        1.60301   0.00088  -0.00860  -0.02289  -0.03398   1.56903
   A17        1.88028  -0.00039  -0.00272   0.03881   0.03488   1.91516
   A18        1.74617   0.00081  -0.00390   0.05303   0.04699   1.79316
   A19        1.71638   0.00050  -0.00484  -0.00337  -0.00777   1.70862
   A20        2.21259  -0.00010  -0.00143  -0.00212  -0.00181   2.21078
   A21        2.18269   0.00042  -0.00464   0.02289   0.01743   2.20012
   A22        1.62961  -0.00094   0.01539  -0.09968  -0.08811   1.54150
   A23        1.83838   0.00006  -0.00748   0.07684   0.06767   1.90605
   A24        1.93604   0.00054  -0.00523   0.02501   0.02060   1.95664
   A25        1.85091   0.00012   0.00088   0.00195   0.00034   1.85125
   A26        2.78974   0.00048   0.00337   0.03753   0.03535   2.82509
   A27        1.83907  -0.00006  -0.00001  -0.00703  -0.00780   1.83127
   A28        1.72299  -0.00023  -0.00774  -0.03158  -0.03586   1.68713
   A29        1.94893   0.00024   0.00731  -0.00685  -0.00162   1.94732
   A30        1.79340   0.00013   0.00383  -0.01061  -0.00218   1.79121
   A31        1.89168   0.00093  -0.00614   0.10193   0.09872   1.99040
   A32        1.83980   0.00006  -0.00208  -0.00352  -0.01052   1.82929
   A33        1.80374   0.00136   0.00822   0.01020   0.01732   1.82106
   A34        1.87117   0.00029  -0.00118  -0.00341  -0.00654   1.86463
   A35        1.75079   0.00357   0.03621   0.10854   0.14393   1.89472
   A36        1.84139  -0.00125  -0.00369   0.07973   0.07180   1.91319
   A37        1.85417   0.00533   0.00808   0.10093   0.11018   1.96435
   A38        1.85527   0.00015  -0.00284  -0.01878  -0.02712   1.82816
   A39        2.73970   0.00123  -0.00383  -0.01359  -0.02494   2.71476
   A40        2.84207   0.00992   0.00112   0.09836   0.09948   2.94155
   A41        3.06760   0.00178  -0.00251   0.03694   0.03311   3.10071
   A42        2.95673  -0.00065   0.00712  -0.11345  -0.10433   2.85240
   A43        3.00996  -0.00087   0.00742  -0.13102  -0.12081   2.88914
   A44        2.92256  -0.00101   0.01004  -0.11057  -0.10136   2.82120
   A45        3.09818   0.00029  -0.01206  -0.07508  -0.08999   3.00819
   A46        3.03719  -0.00033  -0.00273  -0.02416  -0.02670   3.01049
   A47        3.19036  -0.00096  -0.00245   0.00508   0.00279   3.19316
   A48        3.35052  -0.00042  -0.00244   0.01558   0.01233   3.36285
   A49        3.31429  -0.00198  -0.00667   0.00846   0.00118   3.31548
   A50        3.01528  -0.00073  -0.00040   0.05309   0.04898   3.06427
   A51        3.08414  -0.00116   0.01846  -0.13184  -0.10599   2.97814
   A52        2.90075  -0.00135   0.00464  -0.11566  -0.11810   2.78265
    D1       -0.00020   0.00020   0.00116   0.03704   0.03810   0.03790
    D2        3.13348   0.00015   0.00262   0.02172   0.02436  -3.12534
    D3       -0.05836  -0.00001  -0.00043  -0.00466  -0.00511  -0.06347
    D4       -2.15763  -0.00004   0.00001  -0.00961  -0.00955  -2.16718
    D5        2.03641   0.00001  -0.00048  -0.00463  -0.00515   2.03126
    D6        3.09051   0.00003  -0.00177   0.00952   0.00774   3.09825
    D7        0.99124   0.00000  -0.00134   0.00457   0.00330   0.99454
    D8       -1.09791   0.00006  -0.00182   0.00955   0.00770  -1.09021
    D9       -0.50372  -0.00016  -0.00424  -0.01780  -0.02263  -0.52634
   D10        1.42298   0.00056  -0.00757   0.01515   0.00751   1.43050
   D11       -2.54566   0.00080  -0.01333   0.08412   0.07117  -2.47449
   D12        1.79371   0.00047  -0.01046   0.05282   0.04353   1.83724
   D13        1.47738   0.00095  -0.01611   0.08275   0.06184   1.53922
   D14       -0.46643   0.00061  -0.01325   0.05144   0.03420  -0.43223
   D15       -0.11976   0.00009  -0.00724   0.09897   0.09081  -0.02895
   D16       -2.06358  -0.00025  -0.00438   0.06766   0.06318  -2.00040
   D17        0.81008  -0.00008  -0.00966   0.03061   0.02024   0.83032
   D18       -0.97560   0.00039  -0.00427   0.07526   0.06844  -0.90716
   D19       -1.18103   0.00038  -0.00561  -0.07208  -0.07686  -1.25789
   D20       -2.96671   0.00085  -0.00022  -0.02743  -0.02865  -2.99536
   D21        2.56542   0.00026  -0.01248   0.07024   0.05384   2.61925
   D22        0.77974   0.00072  -0.00709   0.11489   0.10204   0.88178
   D23        0.79750   0.00119   0.01386   0.00201   0.01329   0.81080
   D24        2.95756   0.00136   0.01181   0.08564   0.09494   3.05250
   D25       -0.86064   0.00155   0.01745  -0.05945  -0.04415  -0.90480
   D26       -2.77139  -0.00043   0.00757   0.08173   0.08899  -2.68240
   D27       -0.91260  -0.00041   0.00937   0.06888   0.07063  -0.84197
   D28        1.45037  -0.00076   0.01745   0.03104   0.05058   1.50095
   D29       -2.97403  -0.00074   0.01924   0.01819   0.03222  -2.94181
   D30       -1.02414   0.00028   0.00465   0.12494   0.13155  -0.89259
   D31        0.83464   0.00029   0.00645   0.11209   0.11320   0.94784
   D32       -2.43910   0.00043   0.00779   0.11232   0.12040  -2.31870
   D33        1.91423  -0.00126   0.00803   0.08264   0.08959   2.00381
   D34       -0.06916  -0.00008   0.00094   0.15119   0.15223   0.08307
   D35       -1.99902  -0.00177   0.00118   0.12150   0.12142  -1.87760
   D36        1.56475  -0.00084   0.01649   0.04725   0.06102   1.62577
   D37       -0.36510  -0.00253   0.01673   0.01757   0.03020  -0.33490
   D38        0.68374  -0.00034  -0.00252  -0.07472  -0.08029   0.60345
   D39        2.79972  -0.00016  -0.01090   0.03074   0.01785   2.81757
   D40       -1.04574  -0.00073   0.00010  -0.05713  -0.05630  -1.10204
   D41       -0.51179  -0.00065   0.00287  -0.04044  -0.04119  -0.55298
   D42        1.54179   0.00005  -0.00600   0.02491   0.01714   1.55893
   D43        0.23232   0.00033  -0.00371  -0.04775  -0.05171   0.18061
   D44       -1.74800  -0.00106   0.00737  -0.15980  -0.15366  -1.90165
   D45        2.16035   0.00041  -0.00923  -0.07081  -0.08416   2.07619
   D46        0.18003  -0.00098   0.00186  -0.18286  -0.18610  -0.00607
   D47       -1.93077  -0.00184  -0.01700  -0.03421  -0.05280  -1.98358
   D48        1.11559   0.00052  -0.09701  -0.24903  -0.34575   0.76984
   D49       -0.76199  -0.00241  -0.12193  -0.30065  -0.42287  -1.18485
   D50       -0.58866  -0.00041  -0.00943  -0.11794  -0.13154  -0.72020
   D51        1.37563   0.00510  -0.00314   0.02201   0.01571   1.39135
   D52        0.78203  -0.00066   0.02648   0.03229   0.05796   0.83998
   D53       -1.17340  -0.00163   0.02846  -0.09327  -0.06400  -1.23740
         Item               Value     Threshold  Converged?
 Maximum Force            0.012360     0.000015     NO 
 RMS     Force            0.001798     0.000010     NO 
 Maximum Displacement     1.086584     0.000060     NO 
 RMS     Displacement     0.213277     0.000040     NO 
 Predicted change in Energy=-9.837045D-03
 GradGradGradGradGradGradGradGradGradGradGradGradGradGradGradGradGradGrad

                          Input orientation:                          
 ---------------------------------------------------------------------
 Center     Atomic      Atomic             Coordinates (Angstroms)
 Number     Number       Type             X           Y           Z
 ---------------------------------------------------------------------
      1          6           0        1.696980    0.582455    0.191308
      2          8           0        0.683493    1.058082    0.687247
      3          8           0        1.839461   -0.593621   -0.382783
      4          1           0        0.958499   -1.076051   -0.399571
      5          6           0        3.040895    1.340355    0.200556
      6          9           0        2.885685    2.546653    0.730850
      7          9           0        3.499773    1.461593   -1.052689
      8          9           0        3.928533    0.645764    0.929292
      9          8           0       -3.570439    0.777258    1.554770
     10          1           0       -3.094836    1.254142    0.824553
     11          1           0       -4.048473    1.402792    2.108208
     12          8           0       -2.693355   -0.817888   -1.934612
     13          1           0       -3.390165   -1.170592   -1.316994
     14          1           0       -2.957274   -0.976369   -2.846905
     15          8           0       -2.097356    1.499050   -0.525799
     16          1           0       -2.268997    0.795998   -1.184658
     17          1           0       -1.155425    1.432467   -0.301048
     18          8           0       -1.363938   -0.783619    2.177020
     19          1           0       -0.627156   -0.159455    2.225703
     20          1           0       -2.166805   -0.225190    2.165773
     21          8           0       -0.572276   -1.831403   -0.349331
     22          1           0       -0.963196   -1.463077    0.453035
     23          1           0       -1.168546   -1.561254   -1.061377
     24          8           0       -2.671365   -3.404011    1.577304
     25          1           0       -2.128081   -2.837500    2.148576
     26          1           0       -2.038496   -3.804139    0.965221
     27          8           0       -4.252156   -1.550837    0.061246
     28          1           0       -4.283061   -0.777804    0.650760
     29          1           0       -3.821627   -2.251693    0.591803
 ---------------------------------------------------------------------
                    Distance matrix (angstroms):
                    1          2          3          4          5
     1  C    0.000000
     2  O    1.224472   0.000000
     3  O    1.316448   2.282399   0.000000
     4  H    1.909224   2.410669   1.004547   0.000000
     5  C    1.542921   2.423611   2.350317   3.245850   0.000000
     6  F    2.358432   2.658457   3.492289   4.256276   1.326823
     7  F    2.360185   3.334910   2.725677   3.650243   1.340108
     8  F    2.351267   3.280072   2.760768   3.681253   1.342167
     9  O    5.444509   4.350563   5.907659   5.269297   6.772054
    10  H    4.879924   3.785903   5.405476   4.832991   6.167982
    11  H    6.112094   4.952722   6.697646   6.124001   7.341810
    12  O    5.074992   4.668674   4.796341   3.969766   6.488342
    13  H    5.588129   5.057535   5.343653   4.445388   7.068688
    14  H    5.772586   5.466663   5.406205   4.618729   7.115635
    15  O    3.968800   3.065788   4.460745   3.998165   5.191763
    16  H    4.203315   3.505698   4.410608   3.812828   5.514535
    17  H    3.016812   2.120970   3.616774   3.281927   4.227198
    18  O    3.895950   3.131015   4.104930   3.481099   5.274488
    19  H    3.176602   2.359458   3.616199   3.201018   4.450308
    20  H    4.413574   3.457893   4.762462   4.131886   5.782141
    21  O    3.356862   3.316711   2.711032   1.707733   4.839155
    22  H    3.365893   3.020377   3.051135   2.137671   4.894458
    23  H    3.791562   3.653581   3.231858   2.279853   5.266042
    24  O    6.074153   5.653101   5.664608   4.743770   7.552110
    25  H    5.491638   5.021553   5.213843   4.372955   6.925862
    26  H    5.813341   5.579219   5.211823   4.276343   7.269852
    27  O    6.321398   5.617737   6.182331   5.252495   7.846464
    28  H    6.149984   5.295137   6.211877   5.354074   7.637383
    29  H    6.216737   5.591049   5.978874   5.021410   7.755649
                    6          7          8          9         10
     6  F    0.000000
     7  F    2.176113   0.000000
     8  F    2.177221   2.185786   0.000000
     9  O    6.744712   7.566707   7.526161   0.000000
    10  H    6.119314   6.859733   7.050447   0.993395   0.000000
    11  H    7.161570   8.183565   8.099109   0.962342   1.606017
    12  O    7.039213   6.657977   7.361632   3.935678   3.473829
    13  H    7.576138   7.380345   7.868182   3.474716   3.248504
    14  H    7.704037   7.131362   8.019059   4.777649   4.298105
    15  O    5.244744   5.621998   6.257533   2.649476   1.696583
    16  H    5.771024   5.808540   6.549865   3.032915   2.220098
    17  H    4.317036   4.715579   5.289543   3.115389   2.249464
    18  O    5.589402   6.255212   5.622296   2.773478   2.996272
    19  H    4.679493   5.514271   4.804514   3.160775   3.170319
    20  H    5.938837   6.731555   6.280175   1.829868   2.201939
    21  O    5.682575   5.283949   5.294196   4.406779   4.154744
    22  H    5.564980   5.544275   5.348181   3.609798   3.473499
    23  H    6.043489   5.561553   5.900330   4.252288   3.897920
    24  O    8.185823   8.286972   7.770409   4.276898   4.737547
    25  H    7.492457   7.771939   7.092416   3.936938   4.407855
    26  H    8.039593   7.903944   7.443680   4.866582   5.169318
    27  O    8.257517   8.390947   8.514824   2.848751   3.128887
    28  H    7.902491   8.275817   8.338730   1.934757   2.360273
    29  H    8.248121   8.372320   8.280950   3.188252   3.587935
                   11         12         13         14         15
    11  H    0.000000
    12  O    4.807510   0.000000
    13  H    4.334476   0.995689   0.000000
    14  H    5.603951   0.962833   1.601794   0.000000
    15  O    3.279347   2.776359   3.069907   3.500670   0.000000
    16  H    3.791794   1.829519   2.267599   2.525485   0.978692
    17  H    3.764985   3.177713   3.578005   3.940880   0.970659
    18  O    3.462926   4.321347   4.057521   5.274058   3.612991
    19  H    3.762955   4.691582   4.605140   5.641644   3.533113
    20  H    2.488838   4.176327   3.810520   5.129917   3.197247
    21  O    5.346350   2.835367   3.051809   3.557692   3.667277
    22  H    4.524570   3.018374   3.018067   3.886237   3.319432
    23  H    5.208245   1.907925   2.270143   2.594176   3.242682
    24  O    5.028284   4.361430   3.725828   5.054583   5.365868
    25  H    4.655063   4.590294   4.047420   5.395016   5.094987
    26  H    5.697241   4.213736   3.737791   4.834536   5.509121
    27  O    3.599370   2.636385   1.669480   3.234823   3.780158
    28  H    2.633284   3.035279   2.196270   3.745771   3.368332
    29  H    3.963106   3.116339   2.235720   3.768059   4.276706
                   16         17         18         19         20
    16  H    0.000000
    17  H    1.557531   0.000000
    18  O    3.822983   3.330965   0.000000
    19  H    3.903729   3.032780   0.966850   0.000000
    20  H    3.504092   3.139414   0.978041   1.542217   0.000000
    21  O    3.237262   3.315907   2.847284   3.070704   3.383517
    22  H    3.080678   2.998294   1.895885   2.225917   2.431977
    23  H    2.604386   3.088792   3.336182   3.614282   3.632642
    24  O    5.042858   5.405349   2.989228   3.889262   3.271969
    25  H    4.932810   5.017901   2.191610   3.070937   2.612653
    26  H    5.082949   5.459423   3.323707   4.106632   3.777124
    27  O    3.315544   4.315218   3.661547   4.445385   3.245776
    28  H    3.146755   3.946307   3.294053   4.028455   2.660674
    29  H    3.854205   4.634528   3.272368   4.153521   3.053282
                   21         22         23         24         25
    21  O    0.000000
    22  H    0.965543   0.000000
    23  H    0.967227   1.531421   0.000000
    24  O    3.254412   2.819406   3.552022   0.000000
    25  H    3.110033   2.474037   3.585152   0.970796   0.000000
    26  H    2.787389   2.626629   3.145544   0.967094   1.530603
    27  O    3.713329   3.313376   3.281622   2.869074   3.244093
    28  H    3.984995   3.395615   3.639425   3.217610   3.336127
    29  H    3.408909   2.968468   3.201336   1.903195   2.373775
                   26         27         28         29
    26  H    0.000000
    27  O    3.285548   0.000000
    28  H    3.780961   0.972657   0.000000
    29  H    2.393550   0.978797   1.545557   0.000000
 Stoichiometry    C2H15F3O9
 Framework group  C1[X(C2H15F3O9)]
 Deg. of freedom    81
 Full point group                 C1      NOp   1
 Largest Abelian subgroup         C1      NOp   1
 Largest concise Abelian subgroup C1      NOp   1
                         Standard orientation:                         
 ---------------------------------------------------------------------
 Center     Atomic      Atomic             Coordinates (Angstroms)
 Number     Number       Type             X           Y           Z
 ---------------------------------------------------------------------
      1          6           0       -2.020237   -0.155221    0.031468
      2          8           0       -1.237224    0.574908   -0.562782
      3          8           0       -1.737946   -1.183707    0.803196
      4          1           0       -0.742179   -1.289976    0.882370
      5          6           0       -3.548197    0.029658   -0.076989
      6          9           0       -3.831882    1.097859   -0.811107
      7          9           0       -4.073103    0.179460    1.146908
      8          9           0       -4.079638   -1.059493   -0.653817
      9          8           0        2.847108    1.768913   -1.468311
     10          1           0        2.196589    2.148312   -0.820457
     11          1           0        3.080470    2.425029   -2.132506
     12          8           0        2.478626    0.574801    2.263696
     13          1           0        3.282852    0.410595    1.700088
     14          1           0        2.742754    0.683359    3.183206
     15          8           0        1.122198    2.225097    0.490338
     16          1           0        1.515213    1.759921    1.256491
     17          1           0        0.284014    1.773006    0.302615
     18          8           0        1.412502   -0.586748   -1.759764
     19          1           0        0.498784   -0.302576   -1.898199
     20          1           0        1.947403    0.225405   -1.863946
     21          8           0        0.960560   -1.412451    0.927427
     22          1           0        1.220072   -1.065461    0.064568
     23          1           0        1.381260   -0.822302    1.567945
     24          8           0        3.576622   -2.383191   -0.747410
     25          1           0        2.886429   -2.167146   -1.395022
     26          1           0        3.113056   -2.882075   -0.060757
     27          8           0        4.283453    0.154910    0.388378
     28          1           0        4.048974    0.771581   -0.326324
     29          1           0        4.169313   -0.734969   -0.002943
 ---------------------------------------------------------------------
 Rotational constants (GHZ):           0.7657857           0.2148509           0.2075396
 Standard basis: 6-31++G(d,p) (6D, 7F)
 There are   356 symmetry adapted cartesian basis functions of A   symmetry.
 There are   356 symmetry adapted basis functions of A   symmetry.
   356 basis functions,   568 primitive gaussians,   356 cartesian basis functions
    63 alpha electrons       63 beta electrons
       nuclear repulsion energy      1119.1508926607 Hartrees.
 NAtoms=   29 NActive=   29 NUniq=   29 SFac= 1.00D+00 NAtFMM=   60 NAOKFM=F Big=F
 Integral buffers will be    131072 words long.
 Raffenetti 2 integral format.
 Two-electron integral symmetry is turned on.
 Nuclear repulsion after empirical dispersion term =     1119.1333714130 Hartrees.
 One-electron integrals computed using PRISM.
 NBasis=   356 RedAO= T EigKep=  3.16D-05  NBF=   356
 NBsUse=   356 1.00D-06 EigRej= -1.00D+00 NBFU=   356
 Initial guess from the checkpoint file:  "/local_scratch/slurm.6277434/Gau-2875080.chk"
 B after Tr=     0.000000   -0.000000    0.000000
         Rot=    0.996348    0.085079   -0.006998   -0.001821 Ang=   9.80 deg.
 ExpMin= 3.60D-02 ExpMax= 7.00D+03 ExpMxC= 1.05D+03 IAcc=3 IRadAn=         5 AccDes= 0.00D+00
 Harris functional with IExCor= 4639 and IRadAn=       5 diagonalized for initial guess.
 HarFok:  IExCor= 4639 AccDes= 0.00D+00 IRadAn=         5 IDoV= 1 UseB2=F ITyADJ=14
 ICtDFT=  3500011 ScaDFX=  1.000000  1.000000  1.000000  1.000000
 FoFCou: FMM=F IPFlag=           0 FMFlag=      100000 FMFlg1=           0
         NFxFlg=           0 DoJE=T BraDBF=F KetDBF=T FulRan=T
         wScrn=  0.000000 ICntrl=       500 IOpCl=  0 I1Cent=   200000004 NGrid=           0
         NMat0=    1 NMatS0=      1 NMatT0=    0 NMatD0=    1 NMtDS0=    0 NMtDT0=    0
 Petite list used in FoFCou.
 Requested convergence on RMS density matrix=1.00D-10 within 128 cycles.
 Requested convergence on MAX density matrix=1.00D-08.
 Requested convergence on             energy=1.00D-08.
 No special actions if energy rises.
 SCF Done:  E(RwB97XD) =  -1061.67575990     A.U. after   17 cycles
            NFock= 17  Conv=0.55D-10     -V/T= 2.0085
 Calling FoFJK, ICntrl=      2127 FMM=F ISym2X=0 I1Cent= 0 IOpClX= 0 NMat=1 NMatS=1 NMatT=0.
 ***** Axes restored to original set *****
 -------------------------------------------------------------------
 Center     Atomic                   Forces (Hartrees/Bohr)
 Number     Number              X              Y              Z
 -------------------------------------------------------------------
      1        6          -0.013192656   -0.006910297    0.002210071
      2        8           0.014278873   -0.008450154   -0.009141619
      3        8          -0.008010915    0.011567642    0.005776207
      4        1          -0.002832888   -0.002830339   -0.000479448
      5        6          -0.005040393   -0.004529335   -0.000330323
      6        9           0.003858164    0.001621122   -0.000218333
      7        9           0.002633474    0.001909655    0.003162205
      8        9           0.001727401    0.004127510   -0.001865351
      9        8           0.000142108    0.000499552    0.002254635
     10        1          -0.002056640   -0.002166218    0.001545691
     11        1           0.001853628   -0.000105408   -0.003729951
     12        8           0.001662361   -0.001349721   -0.002365505
     13        1           0.000438545    0.001427955    0.000109464
     14        1          -0.000586314    0.000128670    0.004039937
     15        8           0.005492309   -0.001114742   -0.001188446
     16        1          -0.000679118    0.001350435    0.002258203
     17        1          -0.004212478    0.000518844    0.000810363
     18        8           0.001787994    0.001511265   -0.000693841
     19        1          -0.001691715   -0.002007328    0.000020506
     20        1          -0.000211073   -0.000969026   -0.002379826
     21        8           0.013256514   -0.000371123   -0.003835878
     22        1          -0.005223071    0.003255557    0.011116886
     23        1          -0.004927637    0.000752993   -0.005583430
     24        8           0.005812102    0.001255886   -0.000825251
     25        1          -0.002754280   -0.000003199   -0.002716282
     26        1          -0.003190918    0.002041027    0.002118482
     27        8           0.001811526   -0.002315895    0.003797784
     28        1           0.000719414    0.000570983   -0.001873050
     29        1          -0.000864317    0.000583689   -0.001993898
 -------------------------------------------------------------------
 Cartesian Forces:  Max     0.014278873 RMS     0.004278702

 GradGradGradGradGradGradGradGradGradGradGradGradGradGradGradGradGradGrad
 Berny optimization.
 Using GEDIIS/GDIIS optimizer.
 FormGI is forming the generalized inverse of G from B-inverse, IUseBI=4.
 Internal  Forces:  Max     0.018860771 RMS     0.003218607
 Search for a local minimum.
 Step number   4 out of a maximum of  174
 All quantities printed in internal units (Hartrees-Bohrs-Radians)
 Mixed Optimization -- RFO/linear search
 Update second derivatives using D2CorX and points    4    3
 DE=  2.86D-03 DEPred=-9.84D-03 R=-2.91D-01
 Trust test=-2.91D-01 RLast= 1.09D+00 DXMaxT set to 4.24D-01
 ITU= -1  1  1  0
 Use linear search instead of GDIIS.
     Eigenvalues ---    0.00004   0.00027   0.00049   0.00113   0.00200
     Eigenvalues ---    0.00288   0.00373   0.00400   0.00488   0.00598
     Eigenvalues ---    0.00703   0.00811   0.00829   0.00941   0.01113
     Eigenvalues ---    0.01162   0.01263   0.01277   0.01361   0.01466
     Eigenvalues ---    0.01568   0.01671   0.01783   0.01865   0.01956
     Eigenvalues ---    0.02080   0.02243   0.02427   0.02507   0.02639
     Eigenvalues ---    0.02711   0.02940   0.03022   0.03194   0.03354
     Eigenvalues ---    0.03419   0.03611   0.04066   0.04484   0.05003
     Eigenvalues ---    0.05185   0.05430   0.05500   0.05858   0.06463
     Eigenvalues ---    0.07131   0.08054   0.10385   0.10439   0.11634
     Eigenvalues ---    0.13583   0.13884   0.19821   0.21588   0.21794
     Eigenvalues ---    0.23898   0.26613   0.31069   0.32690   0.36371
     Eigenvalues ---    0.37615   0.38514   0.41526   0.42691   0.44274
     Eigenvalues ---    0.46580   0.48011   0.48640   0.50643   0.52364
     Eigenvalues ---    0.53639   0.54139   0.54745   0.56269   0.56912
     Eigenvalues ---    0.57800   0.59372   0.63276   0.72461   0.88801
     Eigenvalues ---    7.08285
 RFO step:  Lambda=-1.41430052D-03 EMin= 4.12542840D-05
 Quartic linear search produced a step of -0.70949.
 Iteration  1 RMS(Cart)=  0.09737749 RMS(Int)=  0.02480550
 Iteration  2 RMS(Cart)=  0.04317481 RMS(Int)=  0.00249410
 Iteration  3 RMS(Cart)=  0.00204665 RMS(Int)=  0.00145479
 Iteration  4 RMS(Cart)=  0.00000609 RMS(Int)=  0.00145478
 Iteration  5 RMS(Cart)=  0.00000001 RMS(Int)=  0.00145478
 Variable       Old X    -DE/DX   Delta X   Delta X   Delta X     New X
                                 (Linear)    (Quad)   (Total)
    R1        2.31392  -0.01886  -0.01074  -0.00337  -0.01425   2.29967
    R2        2.48773  -0.01411  -0.03098  -0.01166  -0.04273   2.44499
    R3        2.91570   0.00431   0.01102   0.00611   0.01713   2.93282
    R4        1.89832  -0.00358   0.01208   0.04767   0.05984   1.95816
    R5        3.22715  -0.00738  -0.26224  -0.06605  -0.32820   2.89895
    R6        2.50733   0.00094   0.00510   0.00261   0.00771   2.51504
    R7        2.53244  -0.00188  -0.00125  -0.00045  -0.00170   2.53074
    R8        2.53633  -0.00201  -0.00282  -0.00002  -0.00284   2.53349
    R9        1.87724  -0.00316   0.00173  -0.00085   0.00022   1.87746
   R10        1.81856  -0.00313  -0.00339  -0.00178  -0.00516   1.81340
   R11        3.45795  -0.00084  -0.07578  -0.00337  -0.07950   3.37845
   R12        3.65616  -0.00175  -0.06150  -0.01275  -0.07330   3.58286
   R13        3.20608  -0.00021  -0.04173  -0.00766  -0.05012   3.15596
   R14        1.88158  -0.00198   0.00963   0.00098   0.00936   1.89094
   R15        1.81949  -0.00369  -0.00375  -0.00233  -0.00609   1.81340
   R16        3.45729   0.00113   0.01840   0.01612   0.03520   3.49249
   R17        3.60546  -0.00243  -0.20943  -0.02344  -0.23260   3.37286
   R18        3.15486  -0.00130  -0.07127  -0.00014  -0.07267   3.08219
   R19        1.84946  -0.00091  -0.00440  -0.00380  -0.00767   1.84179
   R20        1.83428  -0.00394  -0.00404  -0.00033  -0.00437   1.82991
   R21        1.82708  -0.00258  -0.00329  -0.00165  -0.00493   1.82215
   R22        1.84823  -0.00118   0.00141  -0.00030   0.00096   1.84919
   R23        3.58270  -0.00324  -0.28001   0.00911  -0.27062   3.31209
   R24        1.82461   0.00933   0.03474   0.00529   0.04038   1.86499
   R25        1.82779   0.00466   0.01915   0.00487   0.02440   1.85220
   R26        1.83454  -0.00314  -0.00901   0.00040  -0.00861   1.82593
   R27        1.82754  -0.00427   0.00043  -0.00428  -0.00385   1.82369
   R28        3.59652  -0.00281  -0.09361  -0.01065  -0.10425   3.49227
   R29        1.83806  -0.00190  -0.00119  -0.00168  -0.00213   1.83592
   R30        1.84966  -0.00507  -0.00034  -0.00147  -0.00180   1.84786
    A1        2.23093  -0.00458  -0.00070  -0.00189  -0.00258   2.22835
    A2        2.12669  -0.00004  -0.01311  -0.00545  -0.01857   2.10812
    A3        1.92535   0.00464   0.01393   0.00741   0.02133   1.94668
    A4        1.91921  -0.00233   0.01782   0.00187   0.02003   1.93925
    A5        1.92527   0.00487   0.00723   0.00467   0.01185   1.93712
    A6        1.91462   0.00512   0.01096   0.00525   0.01616   1.93077
    A7        1.90191   0.00583   0.01515   0.00632   0.02141   1.92332
    A8        1.90876  -0.00529  -0.01198  -0.00529  -0.01731   1.89145
    A9        1.90802  -0.00536  -0.01147  -0.00588  -0.01739   1.89063
   A10        1.90511  -0.00529  -0.01063  -0.00517  -0.01586   1.88925
   A11        1.92678  -0.00101  -0.02551  -0.00939  -0.03309   1.89369
   A12        1.71245   0.00112  -0.04383  -0.01484  -0.05934   1.65311
   A13        1.79130  -0.00052  -0.02550   0.01095  -0.01423   1.77707
   A14        2.14730   0.00025   0.03976   0.03879   0.07874   2.22605
   A15        2.22458   0.00100   0.01098  -0.00214   0.00709   2.23167
   A16        1.56903  -0.00075   0.02411  -0.02826  -0.00221   1.56682
   A17        1.91516  -0.00009  -0.02475  -0.00348  -0.02738   1.88778
   A18        1.79316  -0.00094  -0.03334   0.02141  -0.01023   1.78293
   A19        1.70862  -0.00002   0.00551  -0.00343   0.00117   1.70979
   A20        2.21078   0.00091   0.00129   0.01712   0.01811   2.22889
   A21        2.20012  -0.00071  -0.01237   0.01845   0.00624   2.20636
   A22        1.54150   0.00064   0.06251  -0.05414   0.01029   1.55179
   A23        1.90605  -0.00072  -0.04801  -0.01336  -0.06023   1.84582
   A24        1.95664  -0.00138  -0.01461  -0.01137  -0.02722   1.92942
   A25        1.85125   0.00132  -0.00024   0.01191   0.01193   1.86318
   A26        2.82509   0.00015  -0.02508  -0.01729  -0.03882   2.78627
   A27        1.83127   0.00016   0.00553   0.00391   0.01043   1.84170
   A28        1.68713   0.00036   0.02545   0.01596   0.03878   1.72591
   A29        1.94732  -0.00217   0.00115  -0.00785  -0.00496   1.94236
   A30        1.79121   0.00057   0.00155   0.01409   0.01422   1.80544
   A31        1.99040  -0.00131  -0.07004   0.02603  -0.04517   1.94523
   A32        1.82929   0.00031   0.00746   0.00321   0.01380   1.84309
   A33        1.82106   0.00099  -0.01229   0.01378   0.00235   1.82341
   A34        1.86463  -0.00192   0.00464  -0.03048  -0.02342   1.84120
   A35        1.89472  -0.00051  -0.10212   0.06143  -0.03985   1.85487
   A36        1.91319   0.00067  -0.05094  -0.01192  -0.06093   1.85226
   A37        1.96435  -0.00394  -0.07817   0.04699  -0.03227   1.93208
   A38        1.82816  -0.00002   0.01924  -0.00653   0.01559   1.84374
   A39        2.71476  -0.00024   0.01769  -0.00877   0.01388   2.72864
   A40        2.94155  -0.01127  -0.07058  -0.00223  -0.07281   2.86874
   A41        3.10071  -0.00340  -0.02349   0.00983  -0.01305   3.08766
   A42        2.85240   0.00135   0.07402   0.01958   0.09296   2.94536
   A43        2.88914   0.00039   0.08572   0.00072   0.08495   2.97409
   A44        2.82120   0.00178   0.07192  -0.01286   0.06050   2.88170
   A45        3.00819   0.00009   0.06385   0.00327   0.06838   3.07656
   A46        3.01049  -0.00110   0.01894  -0.01769   0.00081   3.01130
   A47        3.19316   0.00171  -0.00198   0.01938   0.01722   3.21038
   A48        3.36285   0.00062  -0.00875   0.00937   0.00268   3.36553
   A49        3.31548   0.00188  -0.00084  -0.01099  -0.01092   3.30456
   A50        3.06427  -0.00050  -0.03475   0.00912  -0.02268   3.04159
   A51        2.97814   0.00081   0.07520  -0.01771   0.05355   3.03169
   A52        2.78265   0.00031   0.08379  -0.02942   0.05847   2.84112
    D1        0.03790  -0.00129  -0.02703  -0.04102  -0.06804  -0.03015
    D2       -3.12534  -0.00050  -0.01729  -0.03792  -0.05519   3.10266
    D3       -0.06347   0.00027   0.00363  -0.00289   0.00073  -0.06274
    D4       -2.16718   0.00045   0.00678  -0.00264   0.00414  -2.16304
    D5        2.03126   0.00031   0.00365  -0.00330   0.00034   2.03160
    D6        3.09825  -0.00040  -0.00549  -0.00581  -0.01130   3.08695
    D7        0.99454  -0.00021  -0.00234  -0.00557  -0.00789   0.98665
    D8       -1.09021  -0.00035  -0.00546  -0.00623  -0.01169  -1.10190
    D9       -0.52634  -0.00035   0.01605   0.06732   0.08356  -0.44278
   D10        1.43050  -0.00097  -0.00533   0.09020   0.08490   1.51540
   D11       -2.47449   0.00059  -0.05049   0.06845   0.01915  -2.45535
   D12        1.83724  -0.00019  -0.03088   0.06518   0.03457   1.87181
   D13        1.53922   0.00031  -0.04387   0.04221  -0.00028   1.53894
   D14       -0.43223  -0.00047  -0.02426   0.03895   0.01515  -0.41708
   D15       -0.02895   0.00101  -0.06443   0.07188   0.00841  -0.02054
   D16       -2.00040   0.00023  -0.04482   0.06862   0.02384  -1.97656
   D17        0.83032  -0.00005  -0.01436   0.07133   0.05674   0.88706
   D18       -0.90716  -0.00001  -0.04856   0.05415   0.00619  -0.90097
   D19       -1.25789   0.00028   0.05453   0.07627   0.13242  -1.12547
   D20       -2.99536   0.00032   0.02033   0.05909   0.08187  -2.91350
   D21        2.61925  -0.00064  -0.03820   0.08155   0.04508   2.66433
   D22        0.88178  -0.00060  -0.07240   0.06437  -0.00548   0.87630
   D23        0.81080  -0.00108  -0.00943  -0.02259  -0.03091   0.77988
   D24        3.05250  -0.00234  -0.06736  -0.02636  -0.09124   2.96127
   D25       -0.90480  -0.00204   0.03133  -0.00132   0.03061  -0.87418
   D26       -2.68240   0.00025  -0.06313   0.01464  -0.04813  -2.73053
   D27       -0.84197   0.00080  -0.05011   0.02987  -0.01619  -0.85816
   D28        1.50095   0.00065  -0.03588   0.01628  -0.02044   1.48051
   D29       -2.94181   0.00119  -0.02286   0.03151   0.01150  -2.93030
   D30       -0.89259  -0.00069  -0.09333   0.03527  -0.05901  -0.95160
   D31        0.94784  -0.00014  -0.08031   0.05049  -0.02706   0.92077
   D32       -2.31870   0.00027  -0.08542   0.04448  -0.04036  -2.35906
   D33        2.00381   0.00192  -0.06356   0.03575  -0.02689   1.97693
   D34        0.08307   0.00121  -0.10801   0.07748  -0.03052   0.05255
   D35       -1.87760   0.00286  -0.08614   0.06875  -0.01705  -1.89465
   D36        1.62577   0.00177  -0.04329   0.02358  -0.01790   1.60787
   D37       -0.33490   0.00342  -0.02143   0.01485  -0.00443  -0.33932
   D38        0.60345  -0.00019   0.05696  -0.05992  -0.00096   0.60249
   D39        2.81757  -0.00060  -0.01266  -0.02720  -0.03837   2.77920
   D40       -1.10204  -0.00031   0.03994  -0.04429  -0.00436  -1.10639
   D41       -0.55298   0.00015   0.02922  -0.02750   0.00434  -0.54864
   D42        1.55893  -0.00112  -0.01216  -0.04142  -0.05225   1.50668
   D43        0.18061  -0.00101   0.03669  -0.05706  -0.02044   0.16017
   D44       -1.90165   0.00022   0.10902  -0.10163   0.00914  -1.89251
   D45        2.07619  -0.00129   0.05971  -0.04532   0.01606   2.09225
   D46       -0.00607  -0.00006   0.13204  -0.08988   0.04564   0.03957
   D47       -1.98358   0.00192   0.03746   0.00190   0.04155  -1.94202
   D48        0.76984  -0.00018   0.24531   0.07570   0.32105   1.09089
   D49       -1.18485  -0.00016   0.30002   0.04621   0.34618  -0.83867
   D50       -0.72020  -0.00059   0.09333  -0.04101   0.05484  -0.66535
   D51        1.39135  -0.00490  -0.01115   0.00461  -0.00448   1.38686
   D52        0.83998  -0.00048  -0.04112  -0.15541  -0.19635   0.64363
   D53       -1.23740   0.00081   0.04541  -0.16196  -0.11673  -1.35414
         Item               Value     Threshold  Converged?
 Maximum Force            0.018861     0.000015     NO 
 RMS     Force            0.003219     0.000010     NO 
 Maximum Displacement     0.523197     0.000060     NO 
 RMS     Displacement     0.113909     0.000040     NO 
 Predicted change in Energy=-7.108301D-04
 GradGradGradGradGradGradGradGradGradGradGradGradGradGradGradGradGradGrad

                          Input orientation:                          
 ---------------------------------------------------------------------
 Center     Atomic      Atomic             Coordinates (Angstroms)
 Number     Number       Type             X           Y           Z
 ---------------------------------------------------------------------
      1          6           0        1.617492    0.528962    0.163750
      2          8           0        0.644855    1.009556    0.715046
      3          8           0        1.696495   -0.605366   -0.453557
      4          1           0        0.796818   -1.117608   -0.409662
      5          6           0        2.975719    1.279785    0.152016
      6          9           0        2.865617    2.473382    0.730385
      7          9           0        3.405777    1.457300   -1.103777
      8          9           0        3.901042    0.573086    0.816648
      9          8           0       -3.598115    0.730491    1.517518
     10          1           0       -3.094391    1.183186    0.790610
     11          1           0       -4.092142    1.393654    2.004348
     12          8           0       -2.579904   -0.833764   -1.834581
     13          1           0       -3.303493   -1.155138   -1.222678
     14          1           0       -2.841607   -1.030632   -2.736584
     15          8           0       -2.019688    1.511043   -0.444956
     16          1           0       -2.164103    0.816000   -1.112762
     17          1           0       -1.106993    1.415721   -0.135772
     18          8           0       -1.367990   -0.737124    2.142993
     19          1           0       -0.667291   -0.080499    2.230298
     20          1           0       -2.200828   -0.226011    2.091032
     21          8           0       -0.569306   -1.796531   -0.248090
     22          1           0       -0.927660   -1.396824    0.580048
     23          1           0       -1.188710   -1.529404   -0.959187
     24          8           0       -2.590394   -3.360553    1.442596
     25          1           0       -2.188712   -2.798939    2.118512
     26          1           0       -1.878187   -3.527275    0.813073
     27          8           0       -4.239594   -1.578317    0.044159
     28          1           0       -4.271901   -0.801788    0.627106
     29          1           0       -3.812508   -2.284288    0.568926
 ---------------------------------------------------------------------
                    Distance matrix (angstroms):
                    1          2          3          4          5
     1  C    0.000000
     2  O    1.216931   0.000000
     3  O    1.293835   2.253786   0.000000
     4  H    1.927044   2.410993   1.036213   0.000000
     5  C    1.551984   2.413080   2.357314   3.287945   0.000000
     6  F    2.379004   2.659850   3.499607   4.298237   1.330904
     7  F    2.380420   3.336357   2.756632   3.730765   1.339208
     8  F    2.375462   3.286880   2.803961   3.741455   1.340664
     9  O    5.392204   4.327197   5.805390   5.142464   6.736588
    10  H    4.798209   3.744038   5.263028   4.677159   6.104374
    11  H    6.060975   4.924325   6.598917   6.002984   7.307446
    12  O    4.844428   4.505275   4.499664   3.676032   6.267265
    13  H    5.382793   4.902053   5.088582   4.180305   6.873655
    14  H    5.543270   5.313336   5.097787   4.319753   6.893716
    15  O    3.816292   2.949048   4.276596   3.852760   5.036263
    16  H    4.001542   3.356872   4.166419   3.605585   5.313430
    17  H    2.880777   1.989430   3.470637   3.180765   4.095099
    18  O    3.799141   3.023486   4.018768   3.368562   5.186494
    19  H    3.140430   2.281652   3.614699   3.191959   4.409212
    20  H    4.343267   3.393800   4.669900   4.004285   5.729210
    21  O    3.218635   3.205611   2.568062   1.534059   4.710733
    22  H    3.218657   2.877793   2.929323   2.007813   4.752243
    23  H    3.656860   3.551244   3.071468   2.100922   5.144782
    24  O    5.871122   5.485802   5.437266   4.464848   7.360703
    25  H    5.420628   4.950097   5.149964   4.258160   6.868365
    26  H    5.393927   5.192128   4.787511   3.802267   6.863325
    27  O    6.225784   5.568215   6.035852   5.077760   7.761516
    28  H    6.055621   5.240533   6.068621   5.183294   7.555571
    29  H    6.128902   5.544263   5.849219   4.854345   7.678311
                    6          7          8          9         10
     6  F    0.000000
     7  F    2.165259   0.000000
     8  F    2.165796   2.171441   0.000000
     9  O    6.740703   7.513584   7.533482   0.000000
    10  H    6.098355   6.776137   7.022036   0.993512   0.000000
    11  H    7.155362   8.116852   8.122497   0.959610   1.585233
    12  O    6.868039   6.450691   7.142192   3.836694   3.350286
    13  H    7.418795   7.200921   7.684460   3.339323   3.092703
    14  H    7.541246   6.919947   7.788497   4.665967   4.172049
    15  O    5.116026   5.465583   6.125884   2.636664   1.670060
    16  H    5.607333   5.606684   6.369271   2.997011   2.150136
    17  H    4.201250   4.615610   5.166967   3.067344   2.204997
    18  O    5.497839   6.176233   5.589144   2.742002   2.914960
    19  H    4.610150   5.483682   4.826515   3.123378   3.091992
    20  H    5.899741   6.668910   6.284538   1.787800   2.115512
    21  O    5.566710   5.207773   5.170373   4.321678   4.041493
    22  H    5.421259   5.455269   5.220430   3.540572   3.375724
    23  H    5.942601   5.481844   5.786158   4.128732   3.748540
    24  O    8.019357   8.102455   7.616040   4.213995   4.617863
    25  H    7.434413   7.732853   7.081702   3.847660   4.294286
    26  H    7.649732   7.512694   7.086075   4.645748   4.864987
    27  O    8.207995   8.305686   8.455485   2.812984   3.081327
    28  H    7.853761   8.188172   8.289945   1.895969   2.313738
    29  H    8.201149   8.300665   8.229508   3.167757   3.547986
                   11         12         13         14         15
    11  H    0.000000
    12  O    4.688885   0.000000
    13  H    4.187124   1.000643   0.000000
    14  H    5.469684   0.959612   1.587687   0.000000
    15  O    3.210598   2.782629   3.059662   3.519549   0.000000
    16  H    3.710444   1.848144   2.279402   2.550659   0.974631
    17  H    3.673108   3.180504   3.551801   3.969604   0.968346
    18  O    3.461278   4.159227   3.904952   5.105680   3.489476
    19  H    3.735477   4.555079   4.475204   5.504573   3.393960
    20  H    2.491566   3.990427   3.613838   4.935980   3.079189
    21  O    5.259385   2.736124   2.972706   3.455800   3.616961
    22  H    4.453016   2.979493   2.992125   3.846731   3.270909
    23  H    5.075109   1.784839   2.163749   2.477899   3.193631
    24  O    5.017300   4.138195   3.532145   4.791366   5.255569
    25  H    4.605857   4.431917   3.886949   5.208180   5.017557
    26  H    5.525964   3.841547   3.435523   4.445388   5.194932
    27  O    3.563242   2.615071   1.631025   3.160199   3.835539
    28  H    2.597898   2.987270   2.117634   3.662311   3.401613
    29  H    3.958016   3.065971   2.178055   3.666156   4.318182
                   16         17         18         19         20
    16  H    0.000000
    17  H    1.559377   0.000000
    18  O    3.694040   3.145732   0.000000
    19  H    3.770969   2.833778   0.964239   0.000000
    20  H    3.369189   2.974965   0.978548   1.546707   0.000000
    21  O    3.180621   3.258878   2.734505   3.016086   3.255747
    22  H    3.048112   2.907743   1.752681   2.126930   2.296700
    23  H    2.544778   3.059159   3.206769   3.541753   3.468004
    24  O    4.914791   5.244475   2.977785   3.882982   3.224528
    25  H    4.848662   4.900538   2.219294   3.117232   2.573103
    26  H    4.759688   5.091980   3.132719   3.918554   3.554662
    27  O    3.373260   4.337030   3.654972   4.447922   3.189826
    28  H    3.176034   3.939032   3.276400   4.010448   2.600758
    29  H    3.893212   4.637508   3.293489   4.184404   3.025033
                   21         22         23         24         25
    21  O    0.000000
    22  H    0.986912   0.000000
    23  H    0.980141   1.566834   0.000000
    24  O    3.064209   2.713836   3.329622   0.000000
    25  H    3.037779   2.433732   3.476198   0.966240   0.000000
    26  H    2.415515   2.344488   2.758220   0.965056   1.526784
    27  O    3.688365   3.359914   3.212007   2.802115   3.162116
    28  H    3.932517   3.397091   3.542854   3.168559   3.248473
    29  H    3.379908   3.018288   3.128785   1.848028   2.302780
                   26         27         28         29
    26  H    0.000000
    27  O    3.156883   0.000000
    28  H    3.632180   0.971529   0.000000
    29  H    2.312190   0.977843   1.553136   0.000000
 Stoichiometry    C2H15F3O9
 Framework group  C1[X(C2H15F3O9)]
 Deg. of freedom    81
 Full point group                 C1      NOp   1
 Largest Abelian subgroup         C1      NOp   1
 Largest concise Abelian subgroup C1      NOp   1
                         Standard orientation:                         
 ---------------------------------------------------------------------
 Center     Atomic      Atomic             Coordinates (Angstroms)
 Number     Number       Type             X           Y           Z
 ---------------------------------------------------------------------
      1          6           0       -1.943207   -0.162495    0.013806
      2          8           0       -1.190703    0.619787   -0.536370
      3          8           0       -1.628156   -1.214013    0.698687
      4          1           0       -0.601717   -1.355056    0.715021
      5          6           0       -3.481618    0.027023   -0.063833
      6          9           0       -3.791835    1.146894   -0.712648
      7          9           0       -4.011732    0.090105    1.164368
      8          9           0       -4.042984   -1.004290   -0.710859
      9          8           0        2.889036    1.906501   -1.188086
     10          1           0        2.216194    2.172212   -0.507097
     11          1           0        3.126691    2.682416   -1.700266
     12          8           0        2.349869    0.234791    2.222912
     13          1           0        3.171903    0.178201    1.655159
     14          1           0        2.618459    0.192427    3.143194
     15          8           0        1.033633    2.133137    0.671514
     16          1           0        1.390368    1.574391    1.385971
     17          1           0        0.238781    1.689751    0.340890
     18          8           0        1.397798   -0.314851   -1.788401
     19          1           0        0.509187    0.028046   -1.938565
     20          1           0        1.977880    0.471917   -1.743056
     21          8           0        0.925180   -1.482051    0.638901
     22          1           0        1.152504   -1.016922   -0.201322
     23          1           0        1.363408   -0.969998    1.350543
     24          8           0        3.467318   -2.256717   -0.886486
     25          1           0        2.921913   -1.917973   -1.608571
     26          1           0        2.835865   -2.647322   -0.270022
     27          8           0        4.262910    0.075769    0.447079
     28          1           0        4.035409    0.779944   -0.182404
     29          1           0        4.155980   -0.762403   -0.045070
 ---------------------------------------------------------------------
 Rotational constants (GHZ):           0.8053300           0.2229955           0.2146347
 Standard basis: 6-31++G(d,p) (6D, 7F)
 There are   356 symmetry adapted cartesian basis functions of A   symmetry.
 There are   356 symmetry adapted basis functions of A   symmetry.
   356 basis functions,   568 primitive gaussians,   356 cartesian basis functions
    63 alpha electrons       63 beta electrons
       nuclear repulsion energy      1136.6744465841 Hartrees.
 NAtoms=   29 NActive=   29 NUniq=   29 SFac= 1.00D+00 NAtFMM=   60 NAOKFM=F Big=F
 Integral buffers will be    131072 words long.
 Raffenetti 2 integral format.
 Two-electron integral symmetry is turned on.
 Nuclear repulsion after empirical dispersion term =     1136.6559549469 Hartrees.
 One-electron integrals computed using PRISM.
 NBasis=   356 RedAO= T EigKep=  3.03D-05  NBF=   356
 NBsUse=   356 1.00D-06 EigRej= -1.00D+00 NBFU=   356
 Lowest energy guess from the checkpoint file:  "/local_scratch/slurm.6277434/Gau-2875080.chk"
 B after Tr=     0.000000   -0.000000   -0.000000
         Rot=    0.999583    0.028474   -0.004493   -0.001554 Ang=   3.31 deg.
 B after Tr=    -0.000000   -0.000000   -0.000000
         Rot=    0.998396   -0.056563    0.002355    0.000620 Ang=  -6.49 deg.
 Requested convergence on RMS density matrix=1.00D-10 within 128 cycles.
 Requested convergence on MAX density matrix=1.00D-08.
 Requested convergence on             energy=1.00D-08.
 No special actions if energy rises.
 SCF Done:  E(RwB97XD) =  -1061.67997852     A.U. after   16 cycles
            NFock= 16  Conv=0.73D-10     -V/T= 2.0083
 Calling FoFJK, ICntrl=      2127 FMM=F ISym2X=0 I1Cent= 0 IOpClX= 0 NMat=1 NMatS=1 NMatT=0.
 ***** Axes restored to original set *****
 -------------------------------------------------------------------
 Center     Atomic                   Forces (Hartrees/Bohr)
 Number     Number              X              Y              Z
 -------------------------------------------------------------------
      1        6           0.001736705    0.000389124   -0.000287439
      2        8          -0.001350148    0.001089276    0.000961553
      3        8          -0.004560259   -0.004398907   -0.000237072
      4        1           0.002577150    0.002084229   -0.000241363
      5        6           0.000469381    0.000551276    0.000014066
      6        9          -0.000501344   -0.000169721    0.000047557
      7        9          -0.000334681   -0.000234337   -0.000376692
      8        9          -0.000267376   -0.000479863    0.000197389
      9        8           0.000064813    0.000214593   -0.000272391
     10        1           0.000098832   -0.000026793   -0.000051379
     11        1          -0.000363774    0.000157610    0.000193385
     12        8          -0.000756119   -0.000450276    0.000479825
     13        1           0.000327316    0.000062445   -0.000163006
     14        1           0.000027993    0.000196766   -0.000612954
     15        8          -0.000449213    0.000513558    0.000392624
     16        1           0.000532747   -0.000164408   -0.000272323
     17        1           0.000155197   -0.000092387    0.000024320
     18        8          -0.000822376   -0.001470488    0.000017423
     19        1           0.000610745    0.000445940    0.000265121
     20        1           0.000129907    0.000555501    0.000237708
     21        8           0.002523060    0.002884557    0.000878467
     22        1          -0.000210974   -0.001212159   -0.001719313
     23        1          -0.000085554   -0.001107709    0.000696181
     24        8          -0.000208761    0.000092234    0.000481506
     25        1           0.000710039    0.000103116   -0.000483650
     26        1          -0.000049797    0.000621795    0.000134054
     27        8           0.000197198   -0.000335821    0.000090410
     28        1          -0.000551734    0.000541884    0.000491572
     29        1           0.000351025   -0.000361036   -0.000885576
 -------------------------------------------------------------------
 Cartesian Forces:  Max     0.004560259 RMS     0.001027226

 GradGradGradGradGradGradGradGradGradGradGradGradGradGradGradGradGradGrad
 Berny optimization.
 Using GEDIIS/GDIIS optimizer.
 FormGI is forming the generalized inverse of G from B-inverse, IUseBI=4.
 Internal  Forces:  Max     0.005807187 RMS     0.000845791
 Search for a local minimum.
 Step number   5 out of a maximum of  174
 All quantities printed in internal units (Hartrees-Bohrs-Radians)
 Mixed Optimization -- En-DIIS/RFO-DIIS
 Update second derivatives using D2CorX and points    3    5
 DE= -1.36D-03 DEPred=-7.11D-04 R= 1.91D+00
 TightC=F SS=  1.41D+00  RLast= 5.89D-01 DXNew= 7.1352D-01 1.7682D+00
 Trust test= 1.91D+00 RLast= 5.89D-01 DXMaxT set to 7.14D-01
 ITU=  1 -1  1  1  0
 Use linear search instead of GDIIS.
     Eigenvalues ---    0.00004   0.00028   0.00049   0.00113   0.00204
     Eigenvalues ---    0.00289   0.00374   0.00462   0.00509   0.00602
     Eigenvalues ---    0.00705   0.00816   0.00846   0.00940   0.01118
     Eigenvalues ---    0.01166   0.01275   0.01288   0.01356   0.01494
     Eigenvalues ---    0.01573   0.01680   0.01792   0.01866   0.01962
     Eigenvalues ---    0.02073   0.02238   0.02431   0.02510   0.02658
     Eigenvalues ---    0.02715   0.02937   0.03042   0.03197   0.03363
     Eigenvalues ---    0.03426   0.03619   0.04075   0.04485   0.05000
     Eigenvalues ---    0.05178   0.05441   0.05513   0.05800   0.06470
     Eigenvalues ---    0.07177   0.08075   0.10420   0.10458   0.11639
     Eigenvalues ---    0.13594   0.13887   0.19823   0.21594   0.21806
     Eigenvalues ---    0.23968   0.26935   0.31368   0.32971   0.36559
     Eigenvalues ---    0.37616   0.38520   0.41464   0.42817   0.44657
     Eigenvalues ---    0.46552   0.48183   0.49307   0.50723   0.52693
     Eigenvalues ---    0.53612   0.54344   0.54760   0.56363   0.57016
     Eigenvalues ---    0.57801   0.61144   0.64377   0.73798   0.88882
     Eigenvalues ---    7.07012
 RFO step:  Lambda=-2.35108685D-04 EMin= 4.12957963D-05
 Quartic linear search produced a step of -0.08120.
 Iteration  1 RMS(Cart)=  0.02157565 RMS(Int)=  0.00021972
 Iteration  2 RMS(Cart)=  0.00024984 RMS(Int)=  0.00005528
 Iteration  3 RMS(Cart)=  0.00000005 RMS(Int)=  0.00005528
 Variable       Old X    -DE/DX   Delta X   Delta X   Delta X     New X
                                 (Linear)    (Quad)   (Total)
    R1        2.29967   0.00196  -0.00007  -0.00024  -0.00031   2.29935
    R2        2.44499   0.00129  -0.00008   0.00231   0.00223   2.44723
    R3        2.93282  -0.00071  -0.00013  -0.00145  -0.00158   2.93124
    R4        1.95816  -0.00581  -0.00348  -0.01268  -0.01615   1.94200
    R5        2.89895  -0.00252  -0.00336   0.01269   0.00932   2.90828
    R6        2.51504  -0.00009  -0.00004  -0.00024  -0.00028   2.51476
    R7        2.53074   0.00021  -0.00000  -0.00075  -0.00076   2.52998
    R8        2.53349   0.00017  -0.00009   0.00062   0.00053   2.53402
    R9        1.87746   0.00024   0.00018  -0.00029  -0.00015   1.87731
   R10        1.81340   0.00039   0.00003   0.00015   0.00018   1.81358
   R11        3.37845   0.00021  -0.00222   0.00560   0.00336   3.38181
   R12        3.58286  -0.00031  -0.00109   0.01006   0.00900   3.59186
   R13        3.15596   0.00018  -0.00071  -0.00096  -0.00171   3.15425
   R14        1.89094  -0.00080   0.00034  -0.00095  -0.00062   1.89032
   R15        1.81340   0.00053   0.00006   0.00010   0.00016   1.81357
   R16        3.49249   0.00047  -0.00075   0.01302   0.01227   3.50476
   R17        3.37286   0.00039  -0.00508   0.00572   0.00066   3.37352
   R18        3.08219  -0.00043  -0.00226   0.00475   0.00248   3.08467
   R19        1.84179   0.00075   0.00012  -0.00029  -0.00018   1.84161
   R20        1.82991   0.00016  -0.00011   0.00021   0.00010   1.83001
   R21        1.82215   0.00077   0.00002  -0.00018  -0.00015   1.82199
   R22        1.84919   0.00031   0.00008   0.00024   0.00031   1.84950
   R23        3.31209   0.00024  -0.01007   0.03137   0.02132   3.33341
   R24        1.86499  -0.00165   0.00070  -0.00736  -0.00664   1.85835
   R25        1.85220  -0.00042   0.00021  -0.00158  -0.00133   1.85087
   R26        1.82593   0.00002  -0.00033   0.00098   0.00065   1.82658
   R27        1.82369  -0.00023   0.00036  -0.00019   0.00017   1.82386
   R28        3.49227  -0.00011  -0.00225  -0.00380  -0.00605   3.48622
   R29        1.83592   0.00054   0.00004   0.00035   0.00041   1.83633
   R30        1.84786  -0.00038   0.00011   0.00043   0.00053   1.84839
    A1        2.22835   0.00066   0.00013  -0.00109  -0.00096   2.22739
    A2        2.10812  -0.00023   0.00001   0.00110   0.00111   2.10923
    A3        1.94668  -0.00043  -0.00014  -0.00003  -0.00017   1.94652
    A4        1.93925   0.00070   0.00041  -0.00371  -0.00330   1.93595
    A5        1.93712  -0.00062  -0.00014  -0.00094  -0.00108   1.93604
    A6        1.93077  -0.00060  -0.00006   0.00130   0.00124   1.93201
    A7        1.92332  -0.00072  -0.00000  -0.00257  -0.00258   1.92074
    A8        1.89145   0.00067   0.00003   0.00101   0.00104   1.89250
    A9        1.89063   0.00068   0.00010   0.00061   0.00070   1.89133
   A10        1.88925   0.00067   0.00007   0.00068   0.00076   1.89001
   A11        1.89369  -0.00005  -0.00023  -0.00128  -0.00149   1.89221
   A12        1.65311   0.00045  -0.00020  -0.00435  -0.00459   1.64853
   A13        1.77707  -0.00008  -0.00176  -0.00011  -0.00188   1.77520
   A14        2.22605   0.00006  -0.00184   0.01585   0.01404   2.24009
   A15        2.23167   0.00041   0.00068  -0.00030   0.00034   2.23202
   A16        1.56682  -0.00077   0.00294  -0.01259  -0.00964   1.55718
   A17        1.88778   0.00039  -0.00061   0.00446   0.00386   1.89164
   A18        1.78293  -0.00029  -0.00299   0.00331   0.00045   1.78338
   A19        1.70979  -0.00047   0.00054  -0.00553  -0.00507   1.70471
   A20        2.22889  -0.00002  -0.00132  -0.00124  -0.00255   2.22634
   A21        2.20636  -0.00010  -0.00192   0.01208   0.01016   2.21651
   A22        1.55179   0.00030   0.00632  -0.01559  -0.00917   1.54262
   A23        1.84582   0.00039  -0.00060   0.00094   0.00037   1.84620
   A24        1.92942  -0.00024   0.00054   0.00034   0.00086   1.93028
   A25        1.86318  -0.00016  -0.00100   0.00055  -0.00042   1.86276
   A26        2.78627  -0.00034   0.00028  -0.00106  -0.00061   2.78565
   A27        1.84170  -0.00013  -0.00021   0.00062   0.00035   1.84204
   A28        1.72591   0.00002  -0.00024   0.01269   0.01235   1.73826
   A29        1.94236   0.00011   0.00053   0.00183   0.00243   1.94479
   A30        1.80544   0.00042  -0.00098   0.00951   0.00845   1.81389
   A31        1.94523   0.00033  -0.00435   0.01531   0.01084   1.95607
   A32        1.84309  -0.00017  -0.00027   0.00026   0.00012   1.84321
   A33        1.82341  -0.00071  -0.00160   0.00013  -0.00147   1.82193
   A34        1.84120   0.00030   0.00243  -0.00495  -0.00238   1.83882
   A35        1.85487  -0.00071  -0.00845   0.00263  -0.00579   1.84908
   A36        1.85226   0.00090  -0.00088   0.00975   0.00896   1.86121
   A37        1.93208  -0.00221  -0.00633   0.00836   0.00199   1.93407
   A38        1.84374   0.00010   0.00094  -0.00179  -0.00080   1.84294
   A39        2.72864  -0.00060   0.00090  -0.00612  -0.00512   2.72352
   A40        2.86874  -0.00349  -0.00217   0.00378   0.00161   2.87035
   A41        3.08766   0.00131  -0.00163   0.00632   0.00469   3.09234
   A42        2.94536  -0.00011   0.00092   0.00900   0.00995   2.95531
   A43        2.97409   0.00010   0.00291  -0.00459  -0.00167   2.97242
   A44        2.88170  -0.00028   0.00332  -0.01553  -0.01216   2.86954
   A45        3.07656  -0.00034   0.00176   0.00667   0.00846   3.08502
   A46        3.01130   0.00043   0.00210  -0.01739  -0.01517   2.99613
   A47        3.21038  -0.00038  -0.00162   0.01073   0.00912   3.21949
   A48        3.36553   0.00017  -0.00122   0.00117  -0.00001   3.36552
   A49        3.30456   0.00123   0.00079   0.00774   0.00855   3.31311
   A50        3.04159   0.00092  -0.00214   0.01382   0.01172   3.05331
   A51        3.03169  -0.00060   0.00426  -0.01892  -0.01486   3.01683
   A52        2.84112   0.00001   0.00484  -0.00588  -0.00087   2.84025
    D1       -0.03015   0.00003   0.00243  -0.00305  -0.00062  -0.03076
    D2        3.10266   0.00011   0.00250  -0.00538  -0.00288   3.09978
    D3       -0.06274   0.00004   0.00036  -0.02722  -0.02687  -0.08961
    D4       -2.16304   0.00000   0.00044  -0.02873  -0.02829  -2.19133
    D5        2.03160   0.00002   0.00039  -0.02876  -0.02837   2.00323
    D6        3.08695  -0.00004   0.00029  -0.02507  -0.02478   3.06217
    D7        0.98665  -0.00007   0.00037  -0.02657  -0.02620   0.96045
    D8       -1.10190  -0.00005   0.00032  -0.02660  -0.02627  -1.12817
    D9       -0.44278  -0.00038  -0.00495   0.01444   0.00944  -0.43334
   D10        1.51540   0.00007  -0.00750   0.02659   0.01916   1.53456
   D11       -2.45535  -0.00016  -0.00733   0.02808   0.02077  -2.43457
   D12        1.87181  -0.00002  -0.00634   0.02592   0.01957   1.89138
   D13        1.53894  -0.00045  -0.00500   0.01319   0.00825   1.54719
   D14       -0.41708  -0.00032  -0.00401   0.01103   0.00705  -0.41004
   D15       -0.02054   0.00028  -0.00806   0.02644   0.01845  -0.00210
   D16       -1.97656   0.00041  -0.00707   0.02428   0.01724  -1.95932
   D17        0.88706   0.00031  -0.00625   0.04276   0.03649   0.92355
   D18       -0.90097   0.00016  -0.00606   0.02722   0.02113  -0.87984
   D19       -1.12547  -0.00037  -0.00451   0.03918   0.03472  -1.09075
   D20       -2.91350  -0.00051  -0.00432   0.02364   0.01936  -2.89414
   D21        2.66433   0.00022  -0.00803   0.04298   0.03500   2.69934
   D22        0.87630   0.00007  -0.00784   0.02744   0.01964   0.89594
   D23        0.77988  -0.00074   0.00143  -0.03976  -0.03827   0.74161
   D24        2.96127  -0.00057  -0.00030  -0.04204  -0.04227   2.91900
   D25       -0.87418  -0.00104   0.00110  -0.03268  -0.03156  -0.90575
   D26       -2.73053  -0.00032  -0.00332  -0.00420  -0.00748  -2.73801
   D27       -0.85816   0.00025  -0.00442   0.00539   0.00110  -0.85706
   D28        1.48051  -0.00025  -0.00245  -0.01549  -0.01799   1.46252
   D29       -2.93030   0.00033  -0.00355  -0.00589  -0.00941  -2.93972
   D30       -0.95160  -0.00057  -0.00589  -0.00161  -0.00748  -0.95908
   D31        0.92077   0.00001  -0.00699   0.00799   0.00110   0.92188
   D32       -2.35906   0.00005  -0.00650   0.02381   0.01729  -2.34177
   D33        1.97693   0.00051  -0.00509   0.01953   0.01444   1.99137
   D34        0.05255   0.00046  -0.00988   0.02843   0.01850   0.07105
   D35       -1.89465   0.00091  -0.00847   0.02415   0.01565  -1.87899
   D36        1.60787   0.00062  -0.00350   0.01147   0.00804   1.61591
   D37       -0.33932   0.00107  -0.00209   0.00719   0.00519  -0.33413
   D38        0.60249  -0.00004   0.00660  -0.03164  -0.02494   0.57756
   D39        2.77920   0.00021   0.00167  -0.02234  -0.02072   2.75849
   D40       -1.10639   0.00038   0.00492  -0.02267  -0.01778  -1.12418
   D41       -0.54864   0.00035   0.00299   0.00753   0.01055  -0.53809
   D42        1.50668   0.00018   0.00285   0.00865   0.01152   1.51820
   D43        0.16017   0.00009   0.00586  -0.03055  -0.02469   0.13548
   D44       -1.89251  -0.00047   0.01173  -0.05862  -0.04693  -1.93944
   D45        2.09225   0.00000   0.00553  -0.02025  -0.01461   2.07764
   D46        0.03957  -0.00056   0.01141  -0.04832  -0.03686   0.00271
   D47       -1.94202   0.00024   0.00091   0.00443   0.00549  -1.93654
   D48        1.09089  -0.00076   0.00201  -0.00513  -0.00307   1.08782
   D49       -0.83867   0.00019   0.00623  -0.00429   0.00188  -0.83679
   D50       -0.66535  -0.00019   0.00623   0.00661   0.01289  -0.65246
   D51        1.38686  -0.00224  -0.00091   0.01985   0.01899   1.40586
   D52        0.64363  -0.00010   0.01124  -0.01348  -0.00224   0.64140
   D53       -1.35414  -0.00015   0.01468  -0.02794  -0.01327  -1.36741
         Item               Value     Threshold  Converged?
 Maximum Force            0.005807     0.000015     NO 
 RMS     Force            0.000846     0.000010     NO 
 Maximum Displacement     0.081644     0.000060     NO 
 RMS     Displacement     0.021581     0.000040     NO 
 Predicted change in Energy=-1.494333D-04
 GradGradGradGradGradGradGradGradGradGradGradGradGradGradGradGradGradGrad

                          Input orientation:                          
 ---------------------------------------------------------------------
 Center     Atomic      Atomic             Coordinates (Angstroms)
 Number     Number       Type             X           Y           Z
 ---------------------------------------------------------------------
      1          6           0        1.617754    0.527291    0.157634
      2          8           0        0.645328    1.010643    0.706521
      3          8           0        1.692145   -0.605614   -0.465311
      4          1           0        0.795218   -1.105675   -0.425877
      5          6           0        2.981089    1.267137    0.158183
      6          9           0        2.868475    2.470782    0.714481
      7          9           0        3.437363    1.419280   -1.091244
      8          9           0        3.885901    0.563179    0.853804
      9          8           0       -3.609804    0.738480    1.518003
     10          1           0       -3.101818    1.181764    0.788375
     11          1           0       -4.110991    1.408052    1.988656
     12          8           0       -2.595325   -0.835573   -1.841748
     13          1           0       -3.313647   -1.158708   -1.225127
     14          1           0       -2.863474   -1.023859   -2.743781
     15          8           0       -2.019993    1.506135   -0.440659
     16          1           0       -2.165200    0.813911   -1.111080
     17          1           0       -1.109005    1.404827   -0.128192
     18          8           0       -1.386290   -0.738718    2.146913
     19          1           0       -0.679211   -0.093990    2.265091
     20          1           0       -2.212502   -0.216168    2.100055
     21          8           0       -0.577472   -1.780600   -0.256468
     22          1           0       -0.938559   -1.379599    0.565656
     23          1           0       -1.201530   -1.529369   -0.968316
     24          8           0       -2.552741   -3.350770    1.440485
     25          1           0       -2.145508   -2.780769    2.106475
     26          1           0       -1.849133   -3.511470    0.799692
     27          8           0       -4.229680   -1.587747    0.056020
     28          1           0       -4.270919   -0.812635    0.640649
     29          1           0       -3.790172   -2.288110    0.578567
 ---------------------------------------------------------------------
                    Distance matrix (angstroms):
                    1          2          3          4          5
     1  C    0.000000
     2  O    1.216765   0.000000
     3  O    1.295017   2.254175   0.000000
     4  H    1.919279   2.404911   1.027664   0.000000
     5  C    1.551146   2.412932   2.357397   3.278628   0.000000
     6  F    2.377296   2.659783   3.498553   4.288340   1.330755
     7  F    2.380403   3.345804   2.745501   3.714707   1.338806
     8  F    2.372854   3.274634   2.814020   3.738313   1.340944
     9  O    5.405789   4.340360   5.818142   5.155947   6.750441
    10  H    4.806301   3.751945   5.267688   4.679068   6.116060
    11  H    6.078396   4.942102   6.614619   6.018279   7.325850
    12  O    4.858493   4.517081   4.508863   3.684212   6.286294
    13  H    5.391970   4.910279   5.093249   4.186214   6.886362
    14  H    5.559288   5.324987   5.110775   4.331905   6.915850
    15  O    3.814353   2.943717   4.270838   3.840206   5.042474
    16  H    4.000315   3.352827   4.160670   3.594215   5.319843
    17  H    2.878712   1.982376   3.464385   3.165013   4.102419
    18  O    3.818939   3.043430   4.039579   3.393065   5.201202
    19  H    3.178587   2.324599   3.652422   3.230907   4.437288
    20  H    4.358508   3.407961   4.688181   4.027150   5.739725
    21  O    3.211986   3.195877   2.564248   1.538993   4.703615
    22  H    3.215190   2.870854   2.929598   2.015974   4.747092
    23  H    3.666876   3.559162   3.078911   2.112051   5.155943
    24  O    5.837644   5.457864   5.402499   4.442138   7.320699
    25  H    5.376186   4.911562   5.106169   4.226892   6.816405
    26  H    5.361262   5.165319   4.752355   3.779214   6.824783
    27  O    6.219018   5.562418   6.025311   5.070918   7.756029
    28  H    6.058479   5.243869   6.068289   5.185469   7.559751
    29  H    6.111410   5.529178   5.828917   4.840750   7.659405
                    6          7          8          9         10
     6  F    0.000000
     7  F    2.165626   0.000000
     8  F    2.166452   2.171936   0.000000
     9  O    6.753859   7.545477   7.527116   0.000000
    10  H    6.108308   6.808104   7.015351   0.993432   0.000000
    11  H    7.173971   8.152519   8.121083   0.959703   1.584396
    12  O    6.878909   6.483898   7.157429   3.846392   3.353167
    13  H    7.426568   7.227731   7.688976   3.348402   3.094653
    14  H    7.551644   6.957037   7.811234   4.671793   4.171056
    15  O    5.114881   5.496685   6.119182   2.636883   1.669158
    16  H    5.604978   5.635209   6.367060   3.000775   2.149535
    17  H    4.203178   4.647273   5.159630   3.067241   2.204803
    18  O    5.518675   6.197600   5.582389   2.742563   2.911514
    19  H    4.644192   5.522785   4.823262   3.136800   3.110830
    20  H    5.912346   6.691790   6.273041   1.789578   2.113197
    21  O    5.558016   5.201441   5.162141   4.323140   4.029841
    22  H    5.416741   5.452315   5.208918   3.539601   3.360042
    23  H    5.949618   5.498088   5.794898   4.138200   3.747973
    24  O    7.987936   8.065009   7.557732   4.224376   4.612006
    25  H    7.393000   7.683376   7.009213   3.856886   4.284108
    26  H    7.619082   7.472280   7.035361   4.655965   4.857551
    27  O    8.202989   8.315165   8.433599   2.816553   3.078735
    28  H    7.858576   8.209659   8.274781   1.900732   2.316516
    29  H    8.185542   8.292785   8.193150   3.174164   3.543710
                   11         12         13         14         15
    11  H    0.000000
    12  O    4.690745   0.000000
    13  H    4.189561   1.000312   0.000000
    14  H    5.465021   0.959698   1.589702   0.000000
    15  O    3.206784   2.788844   3.064363   3.523734   0.000000
    16  H    3.707758   1.854637   2.285424   2.555523   0.974538
    17  H    3.673278   3.188230   3.554635   3.977183   0.968399
    18  O    3.472414   4.169000   3.906630   5.116862   3.483744
    19  H    3.756283   4.592119   4.500611   5.542965   3.417481
    20  H    2.500952   4.008494   3.627360   4.953673   3.075486
    21  O    5.262494   2.734578   2.968452   3.461964   3.594081
    22  H    4.456485   2.972613   2.982741   3.845026   3.241857
    23  H    5.083020   1.785188   2.159718   2.483923   3.187882
    24  O    5.037362   4.135345   3.534063   4.797829   5.235652
    25  H    4.628523   4.424317   3.885255   5.208378   4.988105
    26  H    5.543586   3.833331   3.432227   4.446718   5.171463
    27  O    3.567069   2.615035   1.632338   3.165972   3.834256
    28  H    2.602720   2.995068   2.125384   3.671496   3.407725
    29  H    3.968991   3.065199   2.180811   3.673568   4.309136
                   16         17         18         19         20
    16  H    0.000000
    17  H    1.559102   0.000000
    18  O    3.692137   3.138117   0.000000
    19  H    3.798812   2.856393   0.964158   0.000000
    20  H    3.372638   2.968234   0.978713   1.546979   0.000000
    21  O    3.159545   3.232016   2.741522   3.035335   3.267104
    22  H    3.021188   2.874632   1.763964   2.146656   2.308871
    23  H    2.537715   3.053503   3.219305   3.576039   3.487329
    24  O    4.899514   5.211605   2.946602   3.846648   3.221261
    25  H    4.824393   4.856674   2.178995   3.064957   2.565484
    26  H    4.739184   5.057542   3.117272   3.898113   3.561179
    27  O    3.375228   4.327591   3.630090   4.440398   3.182501
    28  H    3.185633   3.937760   3.255054   4.006947   2.592820
    29  H    3.888184   4.618003   3.261744   4.163725   3.016109
                   21         22         23         24         25
    21  O    0.000000
    22  H    0.983398   0.000000
    23  H    0.979436   1.563539   0.000000
    24  O    3.040850   2.693775   3.308413   0.000000
    25  H    3.007087   2.407099   3.451295   0.966583   0.000000
    26  H    2.393429   2.329976   2.733855   0.965146   1.526253
    27  O    3.670621   3.336845   3.197243   2.799485   3.157759
    28  H    3.922158   3.381079   3.538873   3.167649   3.246470
    29  H    3.358019   2.992868   3.109598   1.844826   2.298290
                   26         27         28         29
    26  H    0.000000
    27  O    3.149724   0.000000
    28  H    3.629608   0.971746   0.000000
    29  H    2.305025   0.978126   1.553060   0.000000
 Stoichiometry    C2H15F3O9
 Framework group  C1[X(C2H15F3O9)]
 Deg. of freedom    81
 Full point group                 C1      NOp   1
 Largest Abelian subgroup         C1      NOp   1
 Largest concise Abelian subgroup C1      NOp   1
                         Standard orientation:                         
 ---------------------------------------------------------------------
 Center     Atomic      Atomic             Coordinates (Angstroms)
 Number     Number       Type             X           Y           Z
 ---------------------------------------------------------------------
      1          6           0       -1.944016   -0.153682    0.021827
      2          8           0       -1.190418    0.631878   -0.521776
      3          8           0       -1.628813   -1.207503    0.705331
      4          1           0       -0.610152   -1.342020    0.723462
      5          6           0       -3.481860    0.029517   -0.064943
      6          9           0       -3.790952    1.165849   -0.684718
      7          9           0       -4.025310    0.053183    1.158374
      8          9           0       -4.028062   -0.986645   -0.748470
      9          8           0        2.902741    1.917992   -1.178035
     10          1           0        2.230885    2.171638   -0.491609
     11          1           0        3.146305    2.705546   -1.669428
     12          8           0        2.367107    0.219003    2.230962
     13          1           0        3.184400    0.159212    1.657305
     14          1           0        2.639214    0.180063    3.150453
     15          8           0        1.044269    2.123279    0.681290
     16          1           0        1.399126    1.561631    1.394278
     17          1           0        0.251407    1.679951    0.345689
     18          8           0        1.412462   -0.300442   -1.793884
     19          1           0        0.525029    0.032081   -1.971342
     20          1           0        1.985440    0.491801   -1.749984
     21          8           0        0.921216   -1.468425    0.637255
     22          1           0        1.151269   -0.996301   -0.194157
     23          1           0        1.372138   -0.975614    1.353565
     24          8           0        3.419055   -2.265672   -0.902865
     25          1           0        2.865520   -1.914108   -1.612995
     26          1           0        2.791904   -2.648639   -0.277146
     27          8           0        4.258151    0.047028    0.432968
     28          1           0        4.041619    0.758001   -0.193069
     29          1           0        4.133915   -0.786845   -0.062965
 ---------------------------------------------------------------------
 Rotational constants (GHZ):           0.8043196           0.2231851           0.2149308
 Standard basis: 6-31++G(d,p) (6D, 7F)
 There are   356 symmetry adapted cartesian basis functions of A   symmetry.
 There are   356 symmetry adapted basis functions of A   symmetry.
   356 basis functions,   568 primitive gaussians,   356 cartesian basis functions
    63 alpha electrons       63 beta electrons
       nuclear repulsion energy      1137.0470412119 Hartrees.
 NAtoms=   29 NActive=   29 NUniq=   29 SFac= 1.00D+00 NAtFMM=   60 NAOKFM=F Big=F
 Integral buffers will be    131072 words long.
 Raffenetti 2 integral format.
 Two-electron integral symmetry is turned on.
 Nuclear repulsion after empirical dispersion term =     1137.0285123479 Hartrees.
 One-electron integrals computed using PRISM.
 NBasis=   356 RedAO= T EigKep=  3.05D-05  NBF=   356
 NBsUse=   356 1.00D-06 EigRej= -1.00D+00 NBFU=   356
 Initial guess from the checkpoint file:  "/local_scratch/slurm.6277434/Gau-2875080.chk"
 B after Tr=    -0.000000    0.000000    0.000000
         Rot=    0.999990   -0.004166   -0.000179    0.001280 Ang=  -0.50 deg.
 ExpMin= 3.60D-02 ExpMax= 7.00D+03 ExpMxC= 1.05D+03 IAcc=3 IRadAn=         5 AccDes= 0.00D+00
 Harris functional with IExCor= 4639 and IRadAn=       5 diagonalized for initial guess.
 HarFok:  IExCor= 4639 AccDes= 0.00D+00 IRadAn=         5 IDoV= 1 UseB2=F ITyADJ=14
 ICtDFT=  3500011 ScaDFX=  1.000000  1.000000  1.000000  1.000000
 FoFCou: FMM=F IPFlag=           0 FMFlag=      100000 FMFlg1=           0
         NFxFlg=           0 DoJE=T BraDBF=F KetDBF=T FulRan=T
         wScrn=  0.000000 ICntrl=       500 IOpCl=  0 I1Cent=   200000004 NGrid=           0
         NMat0=    1 NMatS0=      1 NMatT0=    0 NMatD0=    1 NMtDS0=    0 NMtDT0=    0
 Petite list used in FoFCou.
 Requested convergence on RMS density matrix=1.00D-10 within 128 cycles.
 Requested convergence on MAX density matrix=1.00D-08.
 Requested convergence on             energy=1.00D-08.
 No special actions if energy rises.
 SCF Done:  E(RwB97XD) =  -1061.68017760     A.U. after   15 cycles
            NFock= 15  Conv=0.59D-10     -V/T= 2.0083
 Calling FoFJK, ICntrl=      2127 FMM=F ISym2X=0 I1Cent= 0 IOpClX= 0 NMat=1 NMatS=1 NMatT=0.
 ***** Axes restored to original set *****
 -------------------------------------------------------------------
 Center     Atomic                   Forces (Hartrees/Bohr)
 Number     Number              X              Y              Z
 -------------------------------------------------------------------
      1        6           0.001189182    0.000118206   -0.000407882
      2        8          -0.000883182    0.000899878    0.000772699
      3        8          -0.001064568   -0.001649741   -0.000245443
      4        1          -0.000388476    0.000016823    0.000034794
      5        6           0.000238937    0.000410445    0.000072839
      6        9          -0.000260416   -0.000078902    0.000016463
      7        9          -0.000181234   -0.000136074   -0.000261679
      8        9          -0.000104748   -0.000325073    0.000164335
      9        8           0.000095971    0.000177839   -0.000240070
     10        1           0.000120937    0.000078485   -0.000070353
     11        1          -0.000281378    0.000000594    0.000245112
     12        8          -0.000550506   -0.000241291    0.000386210
     13        1           0.000242252    0.000083978   -0.000187587
     14        1          -0.000079662    0.000096322   -0.000337206
     15        8          -0.000529360    0.000283600    0.000182308
     16        1           0.000406008   -0.000167447   -0.000247381
     17        1           0.000261553   -0.000039880    0.000038160
     18        8          -0.000519710   -0.000779858    0.000235493
     19        1           0.000425515    0.000153584    0.000174832
     20        1           0.000059033    0.000227937    0.000162847
     21        8           0.002707135    0.001300757   -0.000799229
     22        1          -0.000835832   -0.000134118    0.000210723
     23        1          -0.000150518   -0.000730511    0.000264489
     24        8          -0.000206351   -0.000298756    0.000486813
     25        1           0.000450486    0.000278710   -0.000467284
     26        1          -0.000109864    0.000541061    0.000193856
     27        8           0.000107206   -0.000137575    0.000502065
     28        1          -0.000484314    0.000461967    0.000056061
     29        1           0.000325904   -0.000410961   -0.000935984
 -------------------------------------------------------------------
 Cartesian Forces:  Max     0.002707135 RMS     0.000541747

 GradGradGradGradGradGradGradGradGradGradGradGradGradGradGradGradGradGrad
 Berny optimization.
 Using GEDIIS/GDIIS optimizer.
 FormGI is forming the generalized inverse of G from B-inverse, IUseBI=4.
 Internal  Forces:  Max     0.002019349 RMS     0.000455747
 Search for a local minimum.
 Step number   6 out of a maximum of  174
 All quantities printed in internal units (Hartrees-Bohrs-Radians)
 Mixed Optimization -- En-DIIS/RFO-DIIS
 Swapping is turned off.
 Update second derivatives using D2CorX and points    5    6
 DE= -1.99D-04 DEPred=-1.49D-04 R= 1.33D+00
 TightC=F SS=  1.41D+00  RLast= 1.65D-01 DXNew= 1.2000D+00 4.9609D-01
 Trust test= 1.33D+00 RLast= 1.65D-01 DXMaxT set to 7.14D-01
 ITU=  1  1 -1  1  1  0
     Eigenvalues ---    0.00004   0.00027   0.00048   0.00117   0.00190
     Eigenvalues ---    0.00287   0.00338   0.00444   0.00491   0.00600
     Eigenvalues ---    0.00690   0.00824   0.00859   0.00917   0.01102
     Eigenvalues ---    0.01169   0.01274   0.01287   0.01365   0.01509
     Eigenvalues ---    0.01623   0.01671   0.01771   0.01828   0.01962
     Eigenvalues ---    0.02106   0.02192   0.02432   0.02509   0.02627
     Eigenvalues ---    0.02711   0.02945   0.02967   0.03195   0.03356
     Eigenvalues ---    0.03433   0.03611   0.04066   0.04609   0.05043
     Eigenvalues ---    0.05227   0.05441   0.05622   0.05824   0.06818
     Eigenvalues ---    0.07185   0.08073   0.10359   0.10660   0.11639
     Eigenvalues ---    0.13607   0.13761   0.19827   0.21546   0.21773
     Eigenvalues ---    0.23920   0.25988   0.30745   0.33654   0.36436
     Eigenvalues ---    0.37613   0.38517   0.40833   0.42981   0.43963
     Eigenvalues ---    0.46713   0.46791   0.48312   0.50977   0.51468
     Eigenvalues ---    0.53503   0.53746   0.54724   0.55789   0.56614
     Eigenvalues ---    0.57565   0.57809   0.62725   0.71126   0.91052
     Eigenvalues ---    7.03616
 Eigenvalue     1 is   4.13D-05 Eigenvector:
                          D5        D4        D3        D8        D7
   1                   -0.43112  -0.42947  -0.41012  -0.39327  -0.39162
                          D6        D2        D1        A6        D10
   1                   -0.37227  -0.07876  -0.03771   0.02914   0.02780
 En-DIIS/RFO-DIIS/Sim-DIIS IScMMF=       -3 using points:     6    5
 RFO step:  Lambda=-3.14023545D-04.
 DidBck=F Rises=F RFO-DIIS coefs:    3.00000   -2.00000
 Iteration  1 RMS(Cart)=  0.05844152 RMS(Int)=  0.00179881
 Iteration  2 RMS(Cart)=  0.00203683 RMS(Int)=  0.00037369
 Iteration  3 RMS(Cart)=  0.00000280 RMS(Int)=  0.00037368
 Iteration  4 RMS(Cart)=  0.00000000 RMS(Int)=  0.00037368
 Variable       Old X    -DE/DX   Delta X   Delta X   Delta X     New X
                                 (Linear)    (Quad)   (Total)
    R1        2.29935   0.00143  -0.00063   0.00179   0.00121   2.30056
    R2        2.44723   0.00096   0.00447  -0.00295   0.00155   2.44877
    R3        2.93124  -0.00033  -0.00317   0.00127  -0.00190   2.92935
    R4        1.94200  -0.00132  -0.03231   0.04210   0.00976   1.95176
    R5        2.90828  -0.00165   0.01865  -0.03560  -0.01699   2.89129
    R6        2.51476  -0.00004  -0.00056   0.00050  -0.00006   2.51470
    R7        2.52998   0.00017  -0.00152  -0.00033  -0.00185   2.52813
    R8        2.53402   0.00019   0.00106   0.00121   0.00227   2.53628
    R9        1.87731   0.00029  -0.00030   0.00080   0.00062   1.87793
   R10        1.81358   0.00027   0.00035  -0.00012   0.00023   1.81381
   R11        3.38181   0.00026   0.00672  -0.01327  -0.00668   3.37513
   R12        3.59186  -0.00013   0.01800   0.00554   0.02325   3.61511
   R13        3.15425   0.00015  -0.00341  -0.00187  -0.00521   3.14905
   R14        1.89032  -0.00054  -0.00125  -0.00084  -0.00181   1.88850
   R15        1.81357   0.00032   0.00033  -0.00011   0.00021   1.81378
   R16        3.50476   0.00022   0.02454  -0.00667   0.01758   3.52234
   R17        3.37352   0.00040   0.00132   0.00833   0.00985   3.38337
   R18        3.08467  -0.00022   0.00496   0.00204   0.00721   3.09189
   R19        1.84161   0.00048  -0.00035  -0.00004  -0.00064   1.84097
   R20        1.83001   0.00026   0.00020   0.00092   0.00112   1.83113
   R21        1.82199   0.00044  -0.00031   0.00004  -0.00026   1.82173
   R22        1.84950   0.00026   0.00063   0.00081   0.00136   1.85086
   R23        3.33341   0.00025   0.04264  -0.01066   0.03210   3.36551
   R24        1.85835   0.00066  -0.01328   0.00940  -0.00378   1.85458
   R25        1.85087   0.00003  -0.00266   0.00115  -0.00127   1.84960
   R26        1.82658   0.00003   0.00129   0.00049   0.00178   1.82836
   R27        1.82386  -0.00030   0.00034   0.00021   0.00055   1.82441
   R28        3.48622  -0.00011  -0.01210   0.00545  -0.00665   3.47957
   R29        1.83633   0.00032   0.00082  -0.00098  -0.00032   1.83601
   R30        1.84839  -0.00026   0.00107  -0.00013   0.00093   1.84932
    A1        2.22739   0.00069  -0.00193   0.00084  -0.00111   2.22628
    A2        2.10923  -0.00031   0.00222  -0.00229  -0.00008   2.10915
    A3        1.94652  -0.00037  -0.00033   0.00140   0.00106   1.94758
    A4        1.93595   0.00122  -0.00660   0.00185  -0.00486   1.93109
    A5        1.93604  -0.00029  -0.00216   0.00156  -0.00061   1.93544
    A6        1.93201  -0.00037   0.00248   0.00256   0.00504   1.93706
    A7        1.92074  -0.00044  -0.00515  -0.00179  -0.00695   1.91380
    A8        1.89250   0.00037   0.00208  -0.00070   0.00138   1.89388
    A9        1.89133   0.00038   0.00141  -0.00104   0.00035   1.89168
   A10        1.89001   0.00039   0.00151  -0.00070   0.00082   1.89083
   A11        1.89221   0.00003  -0.00297   0.00485   0.00151   1.89372
   A12        1.64853   0.00033  -0.00917   0.00623  -0.00290   1.64562
   A13        1.77520  -0.00004  -0.00375   0.00685   0.00275   1.77795
   A14        2.24009  -0.00009   0.02809  -0.01105   0.01740   2.25749
   A15        2.23202   0.00017   0.00069  -0.00670  -0.00531   2.22670
   A16        1.55718  -0.00034  -0.01928   0.00552  -0.01443   1.54274
   A17        1.89164   0.00014   0.00772  -0.00245   0.00472   1.89636
   A18        1.78338  -0.00018   0.00090   0.00347   0.00409   1.78747
   A19        1.70471  -0.00013  -0.01014   0.00414  -0.00581   1.69890
   A20        2.22634   0.00000  -0.00510   0.00364  -0.00085   2.22548
   A21        2.21651  -0.00013   0.02031   0.00531   0.02560   2.24211
   A22        1.54262   0.00024  -0.01834  -0.01370  -0.03225   1.51037
   A23        1.84620   0.00027   0.00075   0.00688   0.00711   1.85331
   A24        1.93028  -0.00009   0.00172   0.00052   0.00238   1.93266
   A25        1.86276  -0.00010  -0.00084   0.00183   0.00098   1.86373
   A26        2.78565  -0.00020  -0.00123  -0.00394  -0.00605   2.77961
   A27        1.84204  -0.00000   0.00069   0.00140   0.00152   1.84356
   A28        1.73826  -0.00001   0.02470   0.00609   0.03128   1.76954
   A29        1.94479  -0.00010   0.00486  -0.01167  -0.00727   1.93752
   A30        1.81389   0.00041   0.01690  -0.00338   0.01290   1.82678
   A31        1.95607   0.00036   0.02169   0.00512   0.02611   1.98219
   A32        1.84321  -0.00026   0.00024   0.00281   0.00273   1.84593
   A33        1.82193  -0.00053  -0.00295  -0.00853  -0.01242   1.80952
   A34        1.83882   0.00002  -0.00476  -0.02546  -0.03109   1.80774
   A35        1.84908  -0.00050  -0.01157  -0.03056  -0.04255   1.80653
   A36        1.86121   0.00053   0.01792  -0.00396   0.01371   1.87492
   A37        1.93407  -0.00121   0.00398  -0.01084  -0.00689   1.92718
   A38        1.84294   0.00000  -0.00161   0.00517   0.00351   1.84645
   A39        2.72352  -0.00033  -0.01025  -0.00063  -0.01223   2.71129
   A40        2.87035  -0.00202   0.00322   0.01155   0.01478   2.88513
   A41        3.09234   0.00124   0.00938   0.00046   0.00958   3.10192
   A42        2.95531  -0.00018   0.01990  -0.00753   0.01262   2.96793
   A43        2.97242   0.00009  -0.00333   0.00408   0.00106   2.97348
   A44        2.86954  -0.00012  -0.02433  -0.00134  -0.02640   2.84314
   A45        3.08502  -0.00014   0.01691   0.00423   0.02056   3.10557
   A46        2.99613   0.00042  -0.03033  -0.00061  -0.03011   2.96602
   A47        3.21949  -0.00053   0.01823   0.00430   0.02262   3.24211
   A48        3.36552  -0.00003  -0.00002   0.00676   0.00636   3.37188
   A49        3.31311   0.00056   0.01711   0.00553   0.02226   3.33537
   A50        3.05331   0.00037   0.02344   0.00877   0.03159   3.08490
   A51        3.01683  -0.00032  -0.02972  -0.01373  -0.04305   2.97378
   A52        2.84025  -0.00012  -0.00175  -0.00721  -0.00917   2.83108
    D1       -0.03076   0.00002  -0.00124  -0.01081  -0.01203  -0.04279
    D2        3.09978   0.00000  -0.00575  -0.01574  -0.02148   3.07831
    D3       -0.08961  -0.00001  -0.05374  -0.02914  -0.08290  -0.17251
    D4       -2.19133  -0.00003  -0.05659  -0.03100  -0.08760  -2.27894
    D5        2.00323  -0.00000  -0.05674  -0.03060  -0.08734   1.91589
    D6        3.06217  -0.00000  -0.04955  -0.02461  -0.07416   2.98801
    D7        0.96045  -0.00003  -0.05240  -0.02647  -0.07887   0.88158
    D8       -1.12817   0.00000  -0.05255  -0.02607  -0.07860  -1.20678
    D9       -0.43334  -0.00026   0.01888   0.01063   0.02919  -0.40415
   D10        1.53456   0.00009   0.03832   0.01375   0.05243   1.58699
   D11       -2.43457  -0.00004   0.04155  -0.00076   0.04065  -2.39393
   D12        1.89138   0.00000   0.03914  -0.00441   0.03466   1.92605
   D13        1.54719  -0.00019   0.01650   0.00662   0.02269   1.56988
   D14       -0.41004  -0.00014   0.01409   0.00298   0.01670  -0.39333
   D15       -0.00210   0.00011   0.03689   0.00097   0.03815   0.03605
   D16       -1.95932   0.00015   0.03448  -0.00267   0.03216  -1.92716
   D17        0.92355   0.00019   0.07298   0.01104   0.08378   1.00733
   D18       -0.87984   0.00018   0.04226   0.00597   0.04773  -0.83211
   D19       -1.09075  -0.00027   0.06944  -0.00080   0.06837  -1.02238
   D20       -2.89414  -0.00028   0.03871  -0.00587   0.03232  -2.86182
   D21        2.69934   0.00014   0.07001   0.01739   0.08713   2.78647
   D22        0.89594   0.00013   0.03929   0.01232   0.05108   0.94702
   D23        0.74161  -0.00036  -0.07654  -0.00691  -0.08324   0.65837
   D24        2.91900  -0.00022  -0.08454   0.00250  -0.08221   2.83679
   D25       -0.90575  -0.00062  -0.06313  -0.01444  -0.07726  -0.98301
   D26       -2.73801  -0.00024  -0.01495   0.00400  -0.01090  -2.74891
   D27       -0.85706   0.00023   0.00220   0.00188   0.00351  -0.85355
   D28        1.46252  -0.00020  -0.03598   0.00160  -0.03460   1.42791
   D29       -2.93972   0.00027  -0.01883  -0.00053  -0.02020  -2.95992
   D30       -0.95908  -0.00040  -0.01495   0.00678  -0.00789  -0.96697
   D31        0.92188   0.00007   0.00220   0.00465   0.00651   0.92838
   D32       -2.34177   0.00006   0.03458  -0.00417   0.03012  -2.31166
   D33        1.99137   0.00035   0.02888  -0.00384   0.02494   2.01631
   D34        0.07105   0.00020   0.03700   0.00414   0.04104   0.11209
   D35       -1.87899   0.00049   0.03131   0.00446   0.03587  -1.84313
   D36        1.61591   0.00039   0.01608  -0.00955   0.00624   1.62216
   D37       -0.33413   0.00067   0.01039  -0.00922   0.00107  -0.33306
   D38        0.57756   0.00004  -0.04988  -0.02361  -0.07333   0.50422
   D39        2.75849   0.00005  -0.04143  -0.02056  -0.06247   2.69602
   D40       -1.12418   0.00012  -0.03557  -0.02491  -0.06040  -1.18458
   D41       -0.53809   0.00015   0.02110   0.02028   0.04128  -0.49681
   D42        1.51820   0.00013   0.02304   0.02511   0.04801   1.56621
   D43        0.13548   0.00010  -0.04938  -0.00975  -0.05892   0.07656
   D44       -1.93944  -0.00047  -0.09387  -0.01911  -0.11390  -2.05334
   D45        2.07764   0.00008  -0.02922  -0.00676  -0.03583   2.04180
   D46        0.00271  -0.00049  -0.07372  -0.01612  -0.09081  -0.08809
   D47       -1.93654   0.00039   0.01098   0.04342   0.05380  -1.88274
   D48        1.08782  -0.00062  -0.00614  -0.09224  -0.09769   0.99013
   D49       -0.83679   0.00017   0.00376  -0.06023  -0.05715  -0.89394
   D50       -0.65246  -0.00014   0.02577   0.00667   0.03253  -0.61994
   D51        1.40586  -0.00127   0.03799  -0.00512   0.03293   1.43878
   D52        0.64140  -0.00001  -0.00448   0.09599   0.09136   0.73275
   D53       -1.36741  -0.00005  -0.02654   0.10307   0.07669  -1.29072
         Item               Value     Threshold  Converged?
 Maximum Force            0.002019     0.000015     NO 
 RMS     Force            0.000456     0.000010     NO 
 Maximum Displacement     0.229365     0.000060     NO 
 RMS     Displacement     0.058228     0.000040     NO 
 Predicted change in Energy=-1.830669D-04
 GradGradGradGradGradGradGradGradGradGradGradGradGradGradGradGradGradGrad

                          Input orientation:                          
 ---------------------------------------------------------------------
 Center     Atomic      Atomic             Coordinates (Angstroms)
 Number     Number       Type             X           Y           Z
 ---------------------------------------------------------------------
      1          6           0        1.617335    0.531582    0.142188
      2          8           0        0.645349    1.023425    0.685700
      3          8           0        1.678360   -0.591244   -0.501805
      4          1           0        0.767655   -1.077572   -0.472847
      5          6           0        2.996614    1.237463    0.189794
      6          9           0        2.883238    2.467802    0.683995
      7          9           0        3.535783    1.318474   -1.031891
      8          9           0        3.833129    0.541215    0.975179
      9          8           0       -3.617832    0.746776    1.518760
     10          1           0       -3.109500    1.174976    0.779978
     11          1           0       -4.131570    1.422576    1.966680
     12          8           0       -2.652814   -0.844789   -1.861231
     13          1           0       -3.354976   -1.169182   -1.228424
     14          1           0       -2.944758   -1.018329   -2.758945
     15          8           0       -2.022992    1.482966   -0.445397
     16          1           0       -2.174010    0.797459   -1.120926
     17          1           0       -1.112622    1.371844   -0.132626
     18          8           0       -1.411986   -0.744734    2.149255
     19          1           0       -0.690375   -0.133820    2.337382
     20          1           0       -2.221300   -0.194236    2.113859
     21          8           0       -0.600727   -1.736469   -0.287646
     22          1           0       -0.964984   -1.328022    0.526991
     23          1           0       -1.237467   -1.523083   -0.999693
     24          8           0       -2.459528   -3.326493    1.443891
     25          1           0       -2.063729   -2.713063    2.078833
     26          1           0       -1.773360   -3.435422    0.773534
     27          8           0       -4.214014   -1.616679    0.090214
     28          1           0       -4.264868   -0.845992    0.679632
     29          1           0       -3.733756   -2.305323    0.593025
 ---------------------------------------------------------------------
                    Distance matrix (angstroms):
                    1          2          3          4          5
     1  C    0.000000
     2  O    1.217404   0.000000
     3  O    1.295835   2.254870   0.000000
     4  H    1.920833   2.402370   1.032829   0.000000
     5  C    1.550143   2.412506   2.358023   3.281271   0.000000
     6  F    2.375924   2.663527   3.495085   4.287616   1.330723
     7  F    2.382878   3.375172   2.716254   3.703526   1.337827
     8  F    2.367215   3.237015   2.847274   3.756910   1.342144
     9  O    5.417401   4.352612   5.824314   5.150461   6.764453
    10  H    4.812868   3.759088   5.261758   4.655736   6.134887
    11  H    6.096930   4.961772   6.626023   6.017013   7.348646
    12  O    4.913477   4.566723   4.546580   3.698839   6.360700
    13  H    5.430935   4.947120   5.118248   4.192300   6.938730
    14  H    5.624188   5.378030   5.162393   4.360248   7.005966
    15  O    3.808198   2.934383   4.243294   3.787456   5.065588
    16  H    4.005052   3.356150   4.141565   3.548118   5.352283
    17  H    2.869535   1.970156   3.432141   3.106579   4.124055
    18  O    3.851505   3.082371   4.074545   3.425936   5.215779
    19  H    3.253791   2.418972   3.725738   3.303620   4.481790
    20  H    4.376005   3.426370   4.712394   4.050332   5.742684
    21  O    3.201345   3.180743   2.559617   1.530005   4.691810
    22  H    3.205397   2.854411   2.930619   2.016045   4.731773
    23  H    3.698031   3.587513   3.101332   2.120509   5.192584
    24  O    5.761943   5.397861   5.328174   4.375642   7.223015
    25  H    5.275277   4.820920   5.016477   4.147607   6.691951
    26  H    5.256665   5.073380   4.650828   3.683704   6.702929
    27  O    6.214689   5.562209   6.010165   5.042292   7.755592
    28  H    6.065218   5.254045   6.064870   5.167991   7.570327
    29  H    6.073340   5.501428   5.781671   4.786038   7.616548
                    6          7          8          9         10
     6  F    0.000000
     7  F    2.165880   0.000000
     8  F    2.167676   2.172758   0.000000
     9  O    6.776628   7.616224   7.473590   0.000000
    10  H    6.131356   6.889358   6.974227   0.993758   0.000000
    11  H    7.207310   8.233503   8.074422   0.959826   1.585621
    12  O    6.935366   6.608044   7.213437   3.858585   3.356188
    13  H    7.469961   7.328685   7.710393   3.359614   3.096613
    14  H    7.613967   7.102167   7.894023   4.676258   4.166738
    15  O    5.129963   5.592050   6.099105   2.635033   1.666403
    16  H    5.623481   5.734206   6.367498   3.009175   2.151998
    17  H    4.223138   4.734891   5.135915   3.064941   2.204342
    18  O    5.560246   6.233534   5.526604   2.736400   2.905471
    19  H    4.719411   5.596568   4.772143   3.164743   3.160794
    20  H    5.931886   6.732611   6.204320   1.786043   2.107814
    21  O    5.545989   5.195892   5.142144   4.304943   3.988769
    22  H    5.407564   5.448941   5.168830   3.510840   3.305745
    23  H    5.978476   5.555124   5.819998   4.142584   3.735138
    24  O    7.918110   7.978031   7.401107   4.235421   4.596354
    25  H    7.297906   7.568649   6.825050   3.833980   4.230544
    26  H    7.519307   7.351604   6.876555   4.631222   4.800112
    27  O    8.210150   8.362632   8.378316   2.825260   3.080432
    28  H    7.878875   8.274321   8.221267   1.913034   2.330076
    29  H    8.159388   8.283626   8.093612   3.191509   3.540780
                   11         12         13         14         15
    11  H    0.000000
    12  O    4.688343   0.000000
    13  H    4.186764   0.999354   0.000000
    14  H    5.449594   0.959812   1.591707   0.000000
    15  O    3.204350   2.796373   3.069398   3.529680   0.000000
    16  H    3.708924   1.863942   2.296500   2.564029   0.974200
    17  H    3.677459   3.205265   3.561704   3.995898   0.968993
    18  O    3.482342   4.199246   3.919704   5.149240   3.473931
    19  H    3.794946   4.688816   4.570234   5.642442   3.483349
    20  H    2.506965   4.051020   3.661502   4.994671   3.066288
    21  O    5.246752   2.735384   2.965260   3.481024   3.523136
    22  H    4.434610   2.964100   2.969642   3.848739   3.156988
    23  H    5.084497   1.790402   2.159030   2.502916   3.156046
    24  O    5.061886   4.137638   3.549237   4.819429   5.185641
    25  H    4.625155   4.400179   3.871542   5.201195   4.896944
    26  H    5.530361   3.798263   3.412504   4.437670   5.073327
    27  O    3.572813   2.615588   1.636156   3.175963   3.833439
    28  H    2.611640   3.009104   2.138465   3.687303   3.422827
    29  H    3.992795   3.053681   2.179900   3.676217   4.284409
                   16         17         18         19         20
    16  H    0.000000
    17  H    1.559871   0.000000
    18  O    3.695013   3.126741   0.000000
    19  H    3.876641   2.923398   0.964018   0.000000
    20  H    3.383715   2.954398   0.979433   1.548336   0.000000
    21  O    3.096832   3.153994   2.753211   3.076897   3.282068
    22  H    2.948736   2.783194   1.780949   2.186103   2.319904
    23  H    2.505339   3.024565   3.248408   3.655876   3.525332
    24  O    4.864852   5.135556   2.874084   3.757844   3.211954
    25  H    4.751251   4.741479   2.074619   2.933504   2.523994
    26  H    4.654758   4.936345   3.043517   3.810387   3.535874
    27  O    3.384751   4.312721   3.584871   4.434486   3.176381
    28  H    3.211639   3.938936   3.210760   4.004039   2.580303
    29  H    3.872685   4.573671   3.201235   4.125576   3.009510
                   21         22         23         24         25
    21  O    0.000000
    22  H    0.981400   0.000000
    23  H    0.978765   1.563028   0.000000
    24  O    2.996922   2.658619   3.273656   0.000000
    25  H    2.948616   2.352402   3.402364   0.967525   0.000000
    26  H    2.321122   2.270548   2.662433   0.965439   1.519844
    27  O    3.634966   3.290942   3.171198   2.798951   3.127362
    28  H    3.892879   3.338396   3.527569   3.161682   3.207605
    29  H    3.303793   2.936933   3.062696   1.841309   2.272195
                   26         27         28         29
    26  H    0.000000
    27  O    3.119543   0.000000
    28  H    3.594660   0.971575   0.000000
    29  H    2.269991   0.978620   1.555387   0.000000
 Stoichiometry    C2H15F3O9
 Framework group  C1[X(C2H15F3O9)]
 Deg. of freedom    81
 Full point group                 C1      NOp   1
 Largest Abelian subgroup         C1      NOp   1
 Largest concise Abelian subgroup C1      NOp   1
                         Standard orientation:                         
 ---------------------------------------------------------------------
 Center     Atomic      Atomic             Coordinates (Angstroms)
 Number     Number       Type             X           Y           Z
 ---------------------------------------------------------------------
      1          6           0       -1.946680   -0.125139    0.055018
      2          8           0       -1.193815    0.662516   -0.487998
      3          8           0       -1.627934   -1.166812    0.756806
      4          1           0       -0.602884   -1.291456    0.778562
      5          6           0       -3.484024    0.031354   -0.067572
      6          9           0       -3.799361    1.198190   -0.624240
      7          9           0       -4.069986   -0.038607    1.133067
      8          9           0       -3.977926   -0.951678   -0.836375
      9          8           0        2.915602    1.913375   -1.190334
     10          1           0        2.254859    2.158306   -0.489632
     11          1           0        3.170953    2.710458   -1.660143
     12          8           0        2.438975    0.219278    2.243547
     13          1           0        3.238253    0.145463    1.648220
     14          1           0        2.733570    0.199756    3.156822
     15          8           0        1.076961    2.101876    0.687768
     16          1           0        1.434447    1.545506    1.403116
     17          1           0        0.282536    1.656303    0.357160
     18          8           0        1.425095   -0.299458   -1.798312
     19          1           0        0.541059    0.000812   -2.038413
     20          1           0        1.979495    0.507502   -1.770998
     21          8           0        0.917747   -1.417594    0.665940
     22          1           0        1.146375   -0.938503   -0.159497
     23          1           0        1.402599   -0.959544    1.382244
     24          8           0        3.299436   -2.296377   -0.926806
     25          1           0        2.737990   -1.894048   -1.604312
     26          1           0        2.669406   -2.618834   -0.270181
     27          8           0        4.258557   -0.014126    0.379159
     28          1           0        4.054690    0.698113   -0.249421
     29          1           0        4.081331   -0.849700   -0.098444
 ---------------------------------------------------------------------
 Rotational constants (GHZ):           0.8040415           0.2232324           0.2156147
 Standard basis: 6-31++G(d,p) (6D, 7F)
 There are   356 symmetry adapted cartesian basis functions of A   symmetry.
 There are   356 symmetry adapted basis functions of A   symmetry.
   356 basis functions,   568 primitive gaussians,   356 cartesian basis functions
    63 alpha electrons       63 beta electrons
       nuclear repulsion energy      1137.9802705774 Hartrees.
 NAtoms=   29 NActive=   29 NUniq=   29 SFac= 1.00D+00 NAtFMM=   60 NAOKFM=F Big=F
 Integral buffers will be    131072 words long.
 Raffenetti 2 integral format.
 Two-electron integral symmetry is turned on.
 Nuclear repulsion after empirical dispersion term =     1137.9616092374 Hartrees.
 One-electron integrals computed using PRISM.
 NBasis=   356 RedAO= T EigKep=  3.18D-05  NBF=   356
 NBsUse=   356 1.00D-06 EigRej= -1.00D+00 NBFU=   356
 Initial guess from the checkpoint file:  "/local_scratch/slurm.6277434/Gau-2875080.chk"
 B after Tr=     0.000000   -0.000000    0.000000
         Rot=    0.999991   -0.002881   -0.001649    0.002756 Ang=  -0.49 deg.
 ExpMin= 3.60D-02 ExpMax= 7.00D+03 ExpMxC= 1.05D+03 IAcc=3 IRadAn=         5 AccDes= 0.00D+00
 Harris functional with IExCor= 4639 and IRadAn=       5 diagonalized for initial guess.
 HarFok:  IExCor= 4639 AccDes= 0.00D+00 IRadAn=         5 IDoV= 1 UseB2=F ITyADJ=14
 ICtDFT=  3500011 ScaDFX=  1.000000  1.000000  1.000000  1.000000
 FoFCou: FMM=F IPFlag=           0 FMFlag=      100000 FMFlg1=           0
         NFxFlg=           0 DoJE=T BraDBF=F KetDBF=T FulRan=T
         wScrn=  0.000000 ICntrl=       500 IOpCl=  0 I1Cent=   200000004 NGrid=           0
         NMat0=    1 NMatS0=      1 NMatT0=    0 NMatD0=    1 NMtDS0=    0 NMtDT0=    0
 Petite list used in FoFCou.
 Requested convergence on RMS density matrix=1.00D-10 within 128 cycles.
 Requested convergence on MAX density matrix=1.00D-08.
 Requested convergence on             energy=1.00D-08.
 No special actions if energy rises.
 SCF Done:  E(RwB97XD) =  -1061.68022881     A.U. after   16 cycles
            NFock= 16  Conv=0.41D-10     -V/T= 2.0083
 Calling FoFJK, ICntrl=      2127 FMM=F ISym2X=0 I1Cent= 0 IOpClX= 0 NMat=1 NMatS=1 NMatT=0.
 ***** Axes restored to original set *****
 -------------------------------------------------------------------
 Center     Atomic                   Forces (Hartrees/Bohr)
 Number     Number              X              Y              Z
 -------------------------------------------------------------------
      1        6          -0.000070793   -0.000207603   -0.000279782
      2        8           0.000113996    0.000433537    0.000170815
      3        8          -0.004030863   -0.002462125   -0.000077501
      4        1           0.002692653    0.001518460    0.000265315
      5        6          -0.000068762    0.000140172    0.000142649
      6        9           0.000016293    0.000030520   -0.000000219
      7        9          -0.000010449    0.000024825   -0.000042800
      8        9           0.000088140   -0.000045678    0.000021019
      9        8           0.000218638   -0.000020810   -0.000163208
     10        1          -0.000052313    0.000097017    0.000096707
     11        1          -0.000038211   -0.000073966    0.000180826
     12        8           0.000081915   -0.000065305    0.000204084
     13        1          -0.000009442    0.000030926    0.000001687
     14        1          -0.000088164   -0.000059635    0.000005206
     15        8          -0.000238738   -0.000023098   -0.000026475
     16        1          -0.000044754   -0.000049124   -0.000215665
     17        1           0.000249083    0.000235464    0.000088936
     18        8           0.000229347    0.000856234    0.000389757
     19        1           0.000152921   -0.000326693   -0.000007064
     20        1          -0.000256583   -0.000306087   -0.000006796
     21        8           0.002543323    0.000227964   -0.001498202
     22        1          -0.000621367    0.000736728    0.001261497
     23        1          -0.000229026    0.000064364   -0.000436291
     24        8           0.000124421   -0.000019232   -0.000313505
     25        1          -0.000315222    0.000079772    0.000424941
     26        1          -0.000106726   -0.000747157    0.000032223
     27        8           0.000247542   -0.000062912    0.000091131
     28        1          -0.000214542    0.000450187   -0.000225859
     29        1          -0.000362317   -0.000456752   -0.000083424
 -------------------------------------------------------------------
 Cartesian Forces:  Max     0.004030863 RMS     0.000736910

 GradGradGradGradGradGradGradGradGradGradGradGradGradGradGradGradGradGrad
 Berny optimization.
 Using GEDIIS/GDIIS optimizer.
 FormGI is forming the generalized inverse of G from B-inverse, IUseBI=4.
 Internal  Forces:  Max     0.004461342 RMS     0.000676648
 Search for a local minimum.
 Step number   7 out of a maximum of  174
 All quantities printed in internal units (Hartrees-Bohrs-Radians)
 Mixed Optimization -- En-DIIS/RFO-DIIS
 Swapping is turned off.
 Update second derivatives using D2CorX and points    5    6    7
 DE= -5.12D-05 DEPred=-1.83D-04 R= 2.80D-01
 Trust test= 2.80D-01 RLast= 4.40D-01 DXMaxT set to 7.14D-01
 ITU=  0  1  1 -1  1  1  0
     Eigenvalues ---    0.00004   0.00030   0.00047   0.00118   0.00195
     Eigenvalues ---    0.00293   0.00345   0.00424   0.00494   0.00596
     Eigenvalues ---    0.00699   0.00822   0.00883   0.00918   0.01119
     Eigenvalues ---    0.01163   0.01276   0.01293   0.01355   0.01508
     Eigenvalues ---    0.01616   0.01653   0.01756   0.01838   0.01958
     Eigenvalues ---    0.02107   0.02169   0.02433   0.02496   0.02675
     Eigenvalues ---    0.02711   0.02911   0.02972   0.03212   0.03372
     Eigenvalues ---    0.03432   0.03616   0.04202   0.04595   0.05045
     Eigenvalues ---    0.05251   0.05438   0.05614   0.05929   0.06931
     Eigenvalues ---    0.07264   0.08133   0.10399   0.10823   0.11649
     Eigenvalues ---    0.13604   0.13874   0.19880   0.21472   0.21725
     Eigenvalues ---    0.23411   0.24894   0.29908   0.33434   0.36809
     Eigenvalues ---    0.37616   0.38497   0.40267   0.43283   0.45251
     Eigenvalues ---    0.46207   0.47943   0.48685   0.51001   0.51313
     Eigenvalues ---    0.53643   0.53851   0.54724   0.56397   0.56596
     Eigenvalues ---    0.57798   0.58544   0.63428   0.74250   0.90981
     Eigenvalues ---    7.02866
 Eigenvalue     1 is   4.38D-05 Eigenvector:
                          D5        D4        D3        D8        D7
   1                   -0.43047  -0.42885  -0.40962  -0.39280  -0.39118
                          D6        D2        D1        D52       D48
   1                   -0.37195  -0.07788  -0.03703  -0.03634   0.03450
 En-DIIS/RFO-DIIS/Sim-DIIS IScMMF=       -3 using points:     7    6    5
 RFO step:  Lambda=-2.25279838D-04.
 DidBck=T Rises=F RFO-DIIS coefs:    0.45663    1.50250   -0.95913
 Iteration  1 RMS(Cart)=  0.02169963 RMS(Int)=  0.00028199
 Iteration  2 RMS(Cart)=  0.00026978 RMS(Int)=  0.00012956
 Iteration  3 RMS(Cart)=  0.00000012 RMS(Int)=  0.00012956
 Variable       Old X    -DE/DX   Delta X   Delta X   Delta X     New X
                                 (Linear)    (Quad)   (Total)
    R1        2.30056   0.00014  -0.00096  -0.00013  -0.00107   2.29949
    R2        2.44877   0.00032   0.00130  -0.00150  -0.00019   2.44859
    R3        2.92935   0.00009  -0.00049   0.00121   0.00072   2.93007
    R4        1.95176  -0.00446  -0.02080   0.01104  -0.00977   1.94199
    R5        2.89129  -0.00138   0.01817  -0.01042   0.00774   2.89903
    R6        2.51470   0.00003  -0.00024   0.00034   0.00011   2.51481
    R7        2.52813   0.00004   0.00028   0.00015   0.00043   2.52856
    R8        2.53628   0.00009  -0.00073   0.00014  -0.00059   2.53570
    R9        1.87793  -0.00006  -0.00048   0.00023  -0.00021   1.87773
   R10        1.81381   0.00005   0.00004  -0.00017  -0.00013   1.81368
   R11        3.37513   0.00013   0.00685  -0.00659   0.00022   3.37535
   R12        3.61511   0.00045  -0.00400   0.00022  -0.00387   3.61124
   R13        3.14905   0.00001   0.00119  -0.00085   0.00037   3.14941
   R14        1.88850   0.00031   0.00039  -0.00054  -0.00004   1.88847
   R15        1.81378   0.00003   0.00004  -0.00013  -0.00009   1.81369
   R16        3.52234  -0.00000   0.00221  -0.00610  -0.00397   3.51837
   R17        3.38337  -0.00003  -0.00472   0.00377  -0.00090   3.38247
   R18        3.09189   0.00027  -0.00154  -0.00144  -0.00288   3.08901
   R19        1.84097   0.00011   0.00018   0.00012   0.00023   1.84120
   R20        1.83113   0.00024  -0.00051   0.00004  -0.00048   1.83066
   R21        1.82173  -0.00009  -0.00000  -0.00025  -0.00025   1.82148
   R22        1.85086   0.00017  -0.00044   0.00041  -0.00006   1.85080
   R23        3.36551   0.00041   0.00301  -0.00058   0.00243   3.36794
   R24        1.85458   0.00199  -0.00432   0.00563   0.00132   1.85589
   R25        1.84960   0.00046  -0.00059   0.00063   0.00010   1.84970
   R26        1.82836   0.00020  -0.00035   0.00025  -0.00010   1.82826
   R27        1.82441  -0.00001  -0.00014  -0.00063  -0.00077   1.82365
   R28        3.47957   0.00024  -0.00219   0.00400   0.00181   3.48138
   R29        1.83601   0.00050   0.00057  -0.00019   0.00035   1.83636
   R30        1.84932   0.00051   0.00000  -0.00042  -0.00042   1.84890
    A1        2.22628   0.00055  -0.00032   0.00063   0.00030   2.22658
    A2        2.10915  -0.00049   0.00111  -0.00116  -0.00005   2.10910
    A3        1.94758  -0.00006  -0.00074   0.00052  -0.00021   1.94736
    A4        1.93109   0.00098  -0.00052   0.00214   0.00157   1.93266
    A5        1.93544   0.00003  -0.00071   0.00084   0.00013   1.93557
    A6        1.93706  -0.00005  -0.00155   0.00054  -0.00100   1.93605
    A7        1.91380   0.00006   0.00130   0.00085   0.00215   1.91594
    A8        1.89388  -0.00002   0.00025  -0.00086  -0.00060   1.89327
    A9        1.89168  -0.00001   0.00048  -0.00076  -0.00028   1.89140
   A10        1.89083  -0.00001   0.00028  -0.00070  -0.00042   1.89041
   A11        1.89372   0.00015  -0.00224   0.00206  -0.00025   1.89346
   A12        1.64562  -0.00033  -0.00282   0.00708   0.00434   1.64997
   A13        1.77795   0.00016  -0.00329   0.00477   0.00121   1.77915
   A14        2.25749  -0.00010   0.00401  -0.00983  -0.00573   2.25176
   A15        2.22670  -0.00053   0.00322  -0.00600  -0.00251   2.22420
   A16        1.54274   0.00072  -0.00140   0.00721   0.00559   1.54833
   A17        1.89636  -0.00049   0.00114  -0.00370  -0.00270   1.89366
   A18        1.78747   0.00031  -0.00179   0.00320   0.00125   1.78872
   A19        1.69890   0.00051  -0.00171   0.00547   0.00382   1.70272
   A20        2.22548  -0.00005  -0.00198  -0.00153  -0.00333   2.22215
   A21        2.24211   0.00003  -0.00417  -0.00374  -0.00793   2.23418
   A22        1.51037  -0.00005   0.00873   0.00345   0.01216   1.52252
   A23        1.85331  -0.00033  -0.00351   0.00121  -0.00253   1.85078
   A24        1.93266   0.00029  -0.00047  -0.00177  -0.00218   1.93048
   A25        1.86373   0.00020  -0.00093   0.00101   0.00015   1.86388
   A26        2.77961   0.00008   0.00270  -0.00088   0.00159   2.78120
   A27        1.84356   0.00023  -0.00049   0.00168   0.00087   1.84443
   A28        1.76954  -0.00002  -0.00515  -0.00271  -0.00782   1.76171
   A29        1.93752  -0.00014   0.00628  -0.00522   0.00091   1.93843
   A30        1.82678   0.00043   0.00110   0.00055   0.00140   1.82818
   A31        1.98219  -0.00008  -0.00379  -0.00135  -0.00536   1.97683
   A32        1.84593  -0.00016  -0.00137  -0.00117  -0.00268   1.84325
   A33        1.80952   0.00058   0.00533  -0.00010   0.00543   1.81495
   A34        1.80774  -0.00024   0.01461  -0.01241   0.00230   1.81004
   A35        1.80653   0.00080   0.01757   0.00526   0.02291   1.82944
   A36        1.87492  -0.00087   0.00115  -0.00793  -0.00688   1.86804
   A37        1.92718   0.00187   0.00565  -0.00276   0.00286   1.93004
   A38        1.84645   0.00014  -0.00268   0.00186  -0.00087   1.84558
   A39        2.71129   0.00044   0.00173  -0.00167  -0.00049   2.71080
   A40        2.88513   0.00313  -0.00648  -0.00076  -0.00725   2.87788
   A41        3.10192   0.00077  -0.00071  -0.00117  -0.00198   3.09994
   A42        2.96793   0.00002   0.00268  -0.00463  -0.00194   2.96600
   A43        2.97348   0.00016  -0.00217   0.00548   0.00336   2.97684
   A44        2.84314   0.00004   0.00268   0.00839   0.01095   2.85409
   A45        3.10557   0.00021  -0.00306  -0.00272  -0.00601   3.09957
   A46        2.96602  -0.00056   0.00182  -0.00163   0.00057   2.96659
   A47        3.24211  -0.00090  -0.00355  -0.00351  -0.00702   3.23510
   A48        3.37188  -0.00028  -0.00346   0.00114  -0.00251   3.36937
   A49        3.33537  -0.00121  -0.00389  -0.00698  -0.01097   3.32440
   A50        3.08490  -0.00095  -0.00592   0.00084  -0.00538   3.07952
   A51        2.97378   0.00002   0.00914   0.00532   0.01456   2.98835
   A52        2.83108  -0.00009   0.00414  -0.00013   0.00394   2.83502
    D1       -0.04279  -0.00001   0.00594  -0.00137   0.00457  -0.03822
    D2        3.07831  -0.00001   0.00891  -0.00192   0.00700   3.08530
    D3       -0.17251   0.00000   0.01927   0.00057   0.01983  -0.15267
    D4       -2.27894   0.00004   0.02046   0.00072   0.02118  -2.25775
    D5        1.91589   0.00005   0.02025   0.00071   0.02095   1.93684
    D6        2.98801  -0.00001   0.01653   0.00106   0.01759   3.00560
    D7        0.88158   0.00003   0.01773   0.00121   0.01894   0.90052
    D8       -1.20678   0.00003   0.01751   0.00119   0.01871  -1.18807
    D9       -0.40415  -0.00028  -0.00681  -0.00198  -0.00893  -0.41308
   D10        1.58699  -0.00001  -0.01011  -0.00395  -0.01390   1.57309
   D11       -2.39393   0.00023  -0.00216  -0.01888  -0.02099  -2.41492
   D12        1.92605  -0.00001  -0.00007  -0.01911  -0.01918   1.90687
   D13        1.56988   0.00043  -0.00441  -0.01254  -0.01699   1.55289
   D14       -0.39333   0.00019  -0.00232  -0.01277  -0.01517  -0.40851
   D15        0.03605  -0.00026  -0.00304  -0.02016  -0.02301   0.01304
   D16       -1.92716  -0.00050  -0.00094  -0.02039  -0.02119  -1.94835
   D17        1.00733  -0.00029  -0.01053  -0.00507  -0.01570   0.99163
   D18       -0.83211  -0.00011  -0.00567  -0.00220  -0.00810  -0.84022
   D19       -1.02238   0.00023  -0.00385  -0.01256  -0.01645  -1.03883
   D20       -2.86182   0.00040   0.00100  -0.00969  -0.00885  -2.87067
   D21        2.78647  -0.00010  -0.01377  -0.00127  -0.01509   2.77137
   D22        0.94702   0.00007  -0.00891   0.00161  -0.00750   0.93953
   D23        0.65837   0.00069   0.00852   0.02598   0.03463   0.69301
   D24        2.83679   0.00067   0.00413   0.02946   0.03358   2.87037
   D25       -0.98301   0.00088   0.01170   0.01730   0.02904  -0.95397
   D26       -2.74891  -0.00025  -0.00125   0.00820   0.00695  -2.74195
   D27       -0.85355  -0.00008  -0.00085   0.00706   0.00602  -0.84754
   D28        1.42791  -0.00036   0.00155   0.01012   0.01160   1.43951
   D29       -2.95992  -0.00018   0.00195   0.00898   0.01066  -2.94926
   D30       -0.96697  -0.00003  -0.00288   0.01090   0.00811  -0.95886
   D31        0.92838   0.00015  -0.00248   0.00976   0.00717   0.93556
   D32       -2.31166   0.00006   0.00022  -0.00285  -0.00274  -2.31439
   D33        2.01631  -0.00066   0.00030  -0.00173  -0.00146   2.01485
   D34        0.11209  -0.00046  -0.00455  -0.00562  -0.01031   0.10178
   D35       -1.84313  -0.00117  -0.00448  -0.00450  -0.00904  -1.85217
   D36        1.62216  -0.00036   0.00432  -0.00099   0.00328   1.62544
   D37       -0.33306  -0.00108   0.00440   0.00012   0.00456  -0.32850
   D38        0.50422   0.00006   0.01593  -0.02084  -0.00486   0.49937
   D39        2.69602  -0.00038   0.01407  -0.02414  -0.01025   2.68576
   D40       -1.18458  -0.00043   0.01576  -0.02708  -0.01135  -1.19593
   D41       -0.49681  -0.00033  -0.01231   0.02933   0.01701  -0.47980
   D42        1.56621  -0.00006  -0.01503   0.02838   0.01331   1.57952
   D43        0.07656  -0.00015   0.00834  -0.00615   0.00221   0.07877
   D44       -2.05334  -0.00026   0.01687  -0.00217   0.01434  -2.03900
   D45        2.04180   0.00009   0.00545  -0.00900  -0.00348   2.03832
   D46       -0.08809  -0.00003   0.01399  -0.00502   0.00864  -0.07945
   D47       -1.88274  -0.00021  -0.02397   0.01170  -0.01223  -1.89496
   D48        0.99013   0.00025   0.05014  -0.02612   0.02385   1.01399
   D49       -0.89394  -0.00057   0.03286  -0.02364   0.00939  -0.88456
   D50       -0.61994   0.00016  -0.00531  -0.00808  -0.01336  -0.63330
   D51        1.43878   0.00198   0.00033  -0.01418  -0.01383   1.42495
   D52        0.73275  -0.00016  -0.05179   0.00664  -0.04520   0.68755
   D53       -1.29072  -0.00014  -0.05440   0.01631  -0.03804  -1.32876
         Item               Value     Threshold  Converged?
 Maximum Force            0.004461     0.000015     NO 
 RMS     Force            0.000677     0.000010     NO 
 Maximum Displacement     0.087755     0.000060     NO 
 RMS     Displacement     0.021747     0.000040     NO 
 Predicted change in Energy=-9.343553D-05
 GradGradGradGradGradGradGradGradGradGradGradGradGradGradGradGradGradGrad

                          Input orientation:                          
 ---------------------------------------------------------------------
 Center     Atomic      Atomic             Coordinates (Angstroms)
 Number     Number       Type             X           Y           Z
 ---------------------------------------------------------------------
      1          6           0        1.618975    0.532703    0.144253
      2          8           0        0.647149    1.019289    0.691507
      3          8           0        1.685296   -0.593060   -0.493863
      4          1           0        0.782947   -1.083724   -0.460749
      5          6           0        2.992095    1.252216    0.175374
      6          9           0        2.875112    2.476521    0.683671
      7          9           0        3.507638    1.351523   -1.055375
      8          9           0        3.851124    0.558211    0.937570
      9          8           0       -3.613176    0.745499    1.515771
     10          1           0       -3.104508    1.178110    0.779942
     11          1           0       -4.122921    1.419569    1.970662
     12          8           0       -2.631366   -0.842377   -1.850376
     13          1           0       -3.339077   -1.164966   -1.222881
     14          1           0       -2.918477   -1.017649   -2.749260
     15          8           0       -2.018629    1.493895   -0.444268
     16          1           0       -2.161663    0.802761   -1.115963
     17          1           0       -1.108757    1.392375   -0.127587
     18          8           0       -1.411480   -0.752349    2.153996
     19          1           0       -0.690883   -0.137604    2.332614
     20          1           0       -2.222026   -0.204367    2.109761
     21          8           0       -0.585854   -1.752043   -0.278535
     22          1           0       -0.953479   -1.350148    0.538683
     23          1           0       -1.221470   -1.531489   -0.989473
     24          8           0       -2.498501   -3.334683    1.445881
     25          1           0       -2.090286   -2.724779    2.076265
     26          1           0       -1.810877   -3.481860    0.784972
     27          8           0       -4.223776   -1.606724    0.078727
     28          1           0       -4.272960   -0.833438    0.665177
     29          1           0       -3.759873   -2.299306    0.590963
 ---------------------------------------------------------------------
                    Distance matrix (angstroms):
                    1          2          3          4          5
     1  C    0.000000
     2  O    1.216840   0.000000
     3  O    1.295736   2.254444   0.000000
     4  H    1.917762   2.401833   1.027658   0.000000
     5  C    1.550524   2.412347   2.358102   3.277439   0.000000
     6  F    2.376401   2.662219   3.496366   4.285114   1.330780
     7  F    2.382566   3.368141   2.723532   3.702425   1.338054
     8  F    2.369069   3.246321   2.839936   3.750328   1.341834
     9  O    5.413109   4.347958   5.822729   5.155442   6.758922
    10  H    4.809568   3.756058   5.263254   4.665567   6.126954
    11  H    6.090294   4.954799   6.622684   6.020447   7.339927
    12  O    4.892320   4.547046   4.531650   3.694163   6.333584
    13  H    5.416033   4.932124   5.109096   4.192675   6.919655
    14  H    5.600400   5.357395   5.144105   4.352262   6.974283
    15  O    3.808203   2.936257   4.251693   3.806996   5.054672
    16  H    3.994284   3.347127   4.139374   3.557929   5.332052
    17  H    2.872883   1.973148   3.447149   3.133785   4.114415
    18  O    3.856693   3.084724   4.077566   3.429608   5.227303
    19  H    3.251720   2.412874   3.720570   3.296998   4.488832
    20  H    4.377189   3.426506   4.711380   4.051006   5.748960
    21  O    3.203137   3.184581   2.558853   1.534102   4.693967
    22  H    3.212199   2.863494   2.932996   2.021143   4.740448
    23  H    3.689763   3.581047   3.094441   2.120785   5.182664
    24  O    5.796941   5.424137   5.365003   4.412477   7.266394
    25  H    5.301177   4.840366   5.040317   4.169528   6.727590
    26  H    5.318940   5.129421   4.712091   3.745770   6.771382
    27  O    6.222474   5.567527   6.022666   5.062789   7.762195
    28  H    6.070634   5.257448   6.074699   5.185802   7.574357
    29  H    6.095231   5.517701   5.808441   4.818812   7.640360
                    6          7          8          9         10
     6  F    0.000000
     7  F    2.165639   0.000000
     8  F    2.167251   2.172362   0.000000
     9  O    6.766588   7.595001   7.489003   0.000000
    10  H    6.119722   6.864323   6.984980   0.993650   0.000000
    11  H    7.193467   8.208956   8.086694   0.959759   1.585334
    12  O    6.910700   6.567540   7.194231   3.849188   3.350344
    13  H    7.450605   7.296456   7.702978   3.350406   3.091331
    14  H    7.586825   7.055294   7.867881   4.667096   4.160676
    15  O    5.117275   5.561775   6.102375   2.635229   1.666597
    16  H    5.604396   5.696119   6.358491   3.006026   2.150419
    17  H    4.207698   4.708880   5.141090   3.064505   2.202849
    18  O    5.564380   6.238915   5.558081   2.738311   2.912222
    19  H    4.719002   5.596744   4.802097   3.160205   3.157131
    20  H    5.933103   6.728144   6.232071   1.786160   2.111501
    21  O    5.548413   5.195409   5.148103   4.315313   4.006218
    22  H    5.415028   5.453587   5.185090   3.524263   3.328246
    23  H    5.970388   5.539003   5.814770   4.145019   3.744140
    24  O    7.951527   8.018136   7.465303   4.230280   4.601741
    25  H    7.324481   7.600010   6.882950   3.830950   4.235757
    26  H    7.580966   7.418562   6.957277   4.653269   4.836199
    27  O    8.211764   8.355368   8.404080   2.823275   3.082169
    28  H    7.877252   8.262690   8.246916   1.910986   2.329114
    29  H    8.175583   8.297933   8.137126   3.185534   3.543676
                   11         12         13         14         15
    11  H    0.000000
    12  O    4.684173   0.000000
    13  H    4.182458   0.999334   0.000000
    14  H    5.446869   0.959763   1.590107   0.000000
    15  O    3.203976   2.794772   3.069098   3.525701   0.000000
    16  H    3.708671   1.861844   2.295579   2.560140   0.974320
    17  H    3.672680   3.206315   3.565668   3.994555   0.968741
    18  O    3.478901   4.187030   3.910138   5.136472   3.487867
    19  H    3.786117   4.664717   4.550818   5.618015   3.483643
    20  H    2.503981   4.032034   3.643769   4.975596   3.073846
    21  O    5.256316   2.735378   2.969290   3.476341   3.551960
    22  H    4.446039   2.963231   2.971275   3.844781   3.192071
    23  H    5.088179   1.789926   2.161730   2.498142   3.175792
    24  O    5.051441   4.134556   3.540696   4.810845   5.207505
    25  H    4.617183   4.388019   3.857053   5.185160   4.914818
    26  H    5.547559   3.819049   3.425619   4.448585   5.129554
    27  O    3.570440   2.615614   1.634633   3.169909   3.840578
    28  H    2.608226   3.003817   2.132325   3.677898   3.424815
    29  H    3.983140   3.058809   2.180327   3.675280   4.300234
                   16         17         18         19         20
    16  H    0.000000
    17  H    1.559854   0.000000
    18  O    3.697806   3.145966   0.000000
    19  H    3.865250   2.927122   0.963885   0.000000
    20  H    3.379829   2.965583   0.979400   1.548715   0.000000
    21  O    3.116325   3.191172   2.756493   3.071733   3.282730
    22  H    2.971965   2.826563   1.782236   2.181149   2.321704
    23  H    2.519660   3.050333   3.244158   3.641524   3.516762
    24  O    4.878006   5.172260   2.889895   3.778240   3.211861
    25  H    4.758040   4.771931   2.087415   2.952544   2.524074
    26  H    4.700487   5.008383   3.079606   3.851445   3.558941
    27  O    3.388984   4.329031   3.598015   4.440682   3.177847
    28  H    3.210480   3.949038   3.226643   4.011958   2.586288
    29  H    3.884674   4.601440   3.217312   4.138237   3.010065
                   21         22         23         24         25
    21  O    0.000000
    22  H    0.982096   0.000000
    23  H    0.978817   1.562038   0.000000
    24  O    3.022677   2.673664   3.288353   0.000000
    25  H    2.958819   2.355016   3.402577   0.967474   0.000000
    26  H    2.371496   2.310840   2.701852   0.965033   1.522720
    27  O    3.658309   3.312436   3.187563   2.798486   3.129215
    28  H    3.915249   3.361836   3.540725   3.164559   3.214406
    29  H    3.336154   2.963019   3.087202   1.842267   2.274790
                   26         27         28         29
    26  H    0.000000
    27  O    3.136399   0.000000
    28  H    3.618058   0.971759   0.000000
    29  H    2.287938   0.978398   1.554843   0.000000
 Stoichiometry    C2H15F3O9
 Framework group  C1[X(C2H15F3O9)]
 Deg. of freedom    81
 Full point group                 C1      NOp   1
 Largest Abelian subgroup         C1      NOp   1
 Largest concise Abelian subgroup C1      NOp   1
                         Standard orientation:                         
 ---------------------------------------------------------------------
 Center     Atomic      Atomic             Coordinates (Angstroms)
 Number     Number       Type             X           Y           Z
 ---------------------------------------------------------------------
      1          6           0       -1.947667   -0.135770    0.044086
      2          8           0       -1.194080    0.648504   -0.501552
      3          8           0       -1.630848   -1.179701    0.743205
      4          1           0       -0.611411   -1.307682    0.764399
      5          6           0       -3.485197    0.030278   -0.067960
      6          9           0       -3.796904    1.189873   -0.641678
      7          9           0       -4.059889   -0.013401    1.139604
      8          9           0       -3.995753   -0.961348   -0.813967
      9          8           0        2.908726    1.915450   -1.184613
     10          1           0        2.243014    2.163171   -0.489773
     11          1           0        3.159836    2.709162   -1.662213
     12          8           0        2.411042    0.223328    2.236686
     13          1           0        3.216777    0.155246    1.649468
     14          1           0        2.698815    0.203474    3.152075
     15          8           0        1.059324    2.112132    0.682327
     16          1           0        1.411383    1.550279    1.396242
     17          1           0        0.264828    1.671822    0.345631
     18          8           0        1.435107   -0.308960   -1.800075
     19          1           0        0.549825   -0.008194   -2.034362
     20          1           0        1.988000    0.498633   -1.763632
     21          8           0        0.913715   -1.436775    0.660501
     22          1           0        1.148851   -0.963492   -0.167283
     23          1           0        1.390904   -0.969215    1.375876
     24          8           0        3.350945   -2.282969   -0.914442
     25          1           0        2.779699   -1.891783   -1.590207
     26          1           0        2.733004   -2.642957   -0.266488
     27          8           0        4.262770    0.012348    0.401468
     28          1           0        4.055617    0.724450   -0.226476
     29          1           0        4.107355   -0.822957   -0.083684
 ---------------------------------------------------------------------
 Rotational constants (GHZ):           0.8039619           0.2229246           0.2150946
 Standard basis: 6-31++G(d,p) (6D, 7F)
 There are   356 symmetry adapted cartesian basis functions of A   symmetry.
 There are   356 symmetry adapted basis functions of A   symmetry.
   356 basis functions,   568 primitive gaussians,   356 cartesian basis functions
    63 alpha electrons       63 beta electrons
       nuclear repulsion energy      1137.1916748366 Hartrees.
 NAtoms=   29 NActive=   29 NUniq=   29 SFac= 1.00D+00 NAtFMM=   60 NAOKFM=F Big=F
 Integral buffers will be    131072 words long.
 Raffenetti 2 integral format.
 Two-electron integral symmetry is turned on.
 Nuclear repulsion after empirical dispersion term =     1137.1730953998 Hartrees.
 One-electron integrals computed using PRISM.
 NBasis=   356 RedAO= T EigKep=  3.14D-05  NBF=   356
 NBsUse=   356 1.00D-06 EigRej= -1.00D+00 NBFU=   356
 Initial guess from the checkpoint file:  "/local_scratch/slurm.6277434/Gau-2875080.chk"
 B after Tr=    -0.000000    0.000000   -0.000000
         Rot=    0.999998    0.001534    0.000989   -0.001272 Ang=   0.25 deg.
 ExpMin= 3.60D-02 ExpMax= 7.00D+03 ExpMxC= 1.05D+03 IAcc=3 IRadAn=         5 AccDes= 0.00D+00
 Harris functional with IExCor= 4639 and IRadAn=       5 diagonalized for initial guess.
 HarFok:  IExCor= 4639 AccDes= 0.00D+00 IRadAn=         5 IDoV= 1 UseB2=F ITyADJ=14
 ICtDFT=  3500011 ScaDFX=  1.000000  1.000000  1.000000  1.000000
 FoFCou: FMM=F IPFlag=           0 FMFlag=      100000 FMFlg1=           0
         NFxFlg=           0 DoJE=T BraDBF=F KetDBF=T FulRan=T
         wScrn=  0.000000 ICntrl=       500 IOpCl=  0 I1Cent=   200000004 NGrid=           0
         NMat0=    1 NMatS0=      1 NMatT0=    0 NMatD0=    1 NMtDS0=    0 NMtDT0=    0
 Petite list used in FoFCou.
 Requested convergence on RMS density matrix=1.00D-10 within 128 cycles.
 Requested convergence on MAX density matrix=1.00D-08.
 Requested convergence on             energy=1.00D-08.
 No special actions if energy rises.
 SCF Done:  E(RwB97XD) =  -1061.68032205     A.U. after   15 cycles
            NFock= 15  Conv=0.47D-10     -V/T= 2.0083
 Calling FoFJK, ICntrl=      2127 FMM=F ISym2X=0 I1Cent= 0 IOpClX= 0 NMat=1 NMatS=1 NMatT=0.
 ***** Axes restored to original set *****
 -------------------------------------------------------------------
 Center     Atomic                   Forces (Hartrees/Bohr)
 Number     Number              X              Y              Z
 -------------------------------------------------------------------
      1        6           0.000558239   -0.000087815   -0.000372568
      2        8          -0.000439909    0.000699821    0.000516272
      3        8          -0.001271288   -0.001280727   -0.000238173
      4        1           0.000187909    0.000232613    0.000280129
      5        6           0.000099559    0.000243488    0.000109210
      6        9          -0.000108879   -0.000020714    0.000008315
      7        9          -0.000081807   -0.000046306   -0.000154479
      8        9          -0.000000342   -0.000172933    0.000087809
      9        8           0.000119369   -0.000091951   -0.000132613
     10        1           0.000050916    0.000146332   -0.000003039
     11        1          -0.000099451   -0.000005139    0.000205964
     12        8           0.000056560   -0.000078171    0.000095172
     13        1          -0.000119641   -0.000028710    0.000063760
     14        1          -0.000060426   -0.000002282   -0.000141103
     15        8          -0.000354258    0.000168811    0.000047317
     16        1           0.000028359   -0.000103972   -0.000180078
     17        1           0.000282359   -0.000039048    0.000023916
     18        8          -0.000085016    0.000250211    0.000168589
     19        1           0.000186523   -0.000155318    0.000046508
     20        1          -0.000069086   -0.000116929    0.000055401
     21        8           0.001903128    0.000558239   -0.000771315
     22        1          -0.000355168    0.000252723    0.000571937
     23        1          -0.000127423   -0.000077655   -0.000269279
     24        8          -0.000089303   -0.000073365    0.000022908
     25        1           0.000010846    0.000125719    0.000175137
     26        1          -0.000064887   -0.000248962    0.000077220
     27        8           0.000102680    0.000137892    0.000351202
     28        1          -0.000218831    0.000311216   -0.000203331
     29        1          -0.000040732   -0.000497068   -0.000440787
 -------------------------------------------------------------------
 Cartesian Forces:  Max     0.001903128 RMS     0.000367479

 GradGradGradGradGradGradGradGradGradGradGradGradGradGradGradGradGradGrad
 Berny optimization.
 Using GEDIIS/GDIIS optimizer.
 FormGI is forming the generalized inverse of G from B-inverse, IUseBI=4.
 Internal  Forces:  Max     0.001409824 RMS     0.000338905
 Search for a local minimum.
 Step number   8 out of a maximum of  174
 All quantities printed in internal units (Hartrees-Bohrs-Radians)
 Mixed Optimization -- En-DIIS/RFO-DIIS
 Swapping is turned off.
 Update second derivatives using D2CorX and points    5    6    7    8
 DE= -9.32D-05 DEPred=-9.34D-05 R= 9.98D-01
 TightC=F SS=  1.41D+00  RLast= 1.32D-01 DXNew= 1.2000D+00 3.9545D-01
 Trust test= 9.98D-01 RLast= 1.32D-01 DXMaxT set to 7.14D-01
 ITU=  1  0  1  1 -1  1  1  0
     Eigenvalues ---    0.00004   0.00033   0.00049   0.00119   0.00190
     Eigenvalues ---    0.00296   0.00347   0.00416   0.00492   0.00600
     Eigenvalues ---    0.00696   0.00816   0.00893   0.00916   0.01110
     Eigenvalues ---    0.01169   0.01276   0.01286   0.01360   0.01513
     Eigenvalues ---    0.01623   0.01657   0.01765   0.01837   0.01959
     Eigenvalues ---    0.02113   0.02182   0.02438   0.02499   0.02661
     Eigenvalues ---    0.02715   0.02938   0.02967   0.03204   0.03380
     Eigenvalues ---    0.03431   0.03621   0.04102   0.04592   0.05045
     Eigenvalues ---    0.05252   0.05438   0.05613   0.05941   0.06918
     Eigenvalues ---    0.07754   0.08119   0.10360   0.11414   0.11678
     Eigenvalues ---    0.13649   0.13760   0.19906   0.21534   0.21760
     Eigenvalues ---    0.23893   0.25379   0.30252   0.35280   0.36746
     Eigenvalues ---    0.37614   0.38532   0.40415   0.43204   0.44626
     Eigenvalues ---    0.46574   0.47138   0.48354   0.50939   0.51315
     Eigenvalues ---    0.53640   0.53794   0.54723   0.56066   0.56534
     Eigenvalues ---    0.57796   0.57930   0.63164   0.73678   0.91825
     Eigenvalues ---    6.96548
 Eigenvalue     1 is   4.38D-05 Eigenvector:
                          D5        D4        D3        D8        D7
   1                   -0.43045  -0.42880  -0.40958  -0.39280  -0.39115
                          D6        D2        D1        D52       D48
   1                   -0.37193  -0.07778  -0.03695  -0.03677   0.03560
 En-DIIS/RFO-DIIS/Sim-DIIS IScMMF=       -3 using points:     8    7    6    5
 RFO step:  Lambda=-6.04227709D-05.
 DidBck=F Rises=F RFO-DIIS coefs:    1.04363   -0.35833    1.23753   -0.92283
 Iteration  1 RMS(Cart)=  0.01046354 RMS(Int)=  0.00016638
 Iteration  2 RMS(Cart)=  0.00008024 RMS(Int)=  0.00014865
 Iteration  3 RMS(Cart)=  0.00000000 RMS(Int)=  0.00014865
 Variable       Old X    -DE/DX   Delta X   Delta X   Delta X     New X
                                 (Linear)    (Quad)   (Total)
    R1        2.29949   0.00087  -0.00072   0.00017  -0.00053   2.29896
    R2        2.44859   0.00063   0.00157  -0.00163  -0.00006   2.44853
    R3        2.93007  -0.00008  -0.00083   0.00111   0.00028   2.93034
    R4        1.94199  -0.00141  -0.01841   0.01492  -0.00349   1.93850
    R5        2.89903  -0.00116   0.01429  -0.01335   0.00092   2.89995
    R6        2.51481  -0.00001  -0.00024   0.00023  -0.00001   2.51480
    R7        2.52856   0.00011  -0.00010   0.00051   0.00042   2.52897
    R8        2.53570   0.00014  -0.00025  -0.00007  -0.00033   2.53537
    R9        1.87773   0.00010  -0.00034   0.00044   0.00015   1.87788
   R10        1.81368   0.00015   0.00008  -0.00014  -0.00006   1.81363
   R11        3.37535   0.00014   0.00521  -0.00979  -0.00463   3.37072
   R12        3.61124   0.00019   0.00082  -0.00051   0.00020   3.61144
   R13        3.14941   0.00003   0.00008  -0.00231  -0.00220   3.14721
   R14        1.88847   0.00026  -0.00001  -0.00005   0.00007   1.88854
   R15        1.81369   0.00015   0.00008  -0.00016  -0.00008   1.81361
   R16        3.51837  -0.00001   0.00562  -0.00620  -0.00071   3.51766
   R17        3.38247   0.00008  -0.00253   0.00397   0.00152   3.38399
   R18        3.08901   0.00012  -0.00011  -0.00110  -0.00111   3.08790
   R19        1.84120   0.00016   0.00005   0.00016   0.00010   1.84130
   R20        1.83066   0.00028  -0.00028   0.00040   0.00012   1.83078
   R21        1.82148   0.00005  -0.00007  -0.00042  -0.00049   1.82099
   R22        1.85080   0.00012  -0.00014   0.00036   0.00018   1.85098
   R23        3.36794   0.00023   0.00968  -0.00216   0.00755   3.37549
   R24        1.85589   0.00094  -0.00488   0.00477  -0.00009   1.85580
   R25        1.84970   0.00033  -0.00083   0.00071  -0.00002   1.84968
   R26        1.82826   0.00020   0.00003   0.00028   0.00032   1.82858
   R27        1.82365  -0.00006  -0.00005  -0.00052  -0.00057   1.82307
   R28        3.48138   0.00014  -0.00341   0.00363   0.00021   3.48159
   R29        1.83636   0.00023   0.00050  -0.00032   0.00013   1.83649
   R30        1.84890   0.00032   0.00018  -0.00035  -0.00017   1.84874
    A1        2.22658   0.00065  -0.00053   0.00072   0.00018   2.22676
    A2        2.10910  -0.00038   0.00105  -0.00099   0.00005   2.10915
    A3        1.94736  -0.00027  -0.00050   0.00029  -0.00021   1.94715
    A4        1.93266   0.00115  -0.00144   0.00216   0.00066   1.93332
    A5        1.93557  -0.00011  -0.00080   0.00105   0.00025   1.93582
    A6        1.93605  -0.00020  -0.00049  -0.00059  -0.00107   1.93498
    A7        1.91594  -0.00016  -0.00010   0.00159   0.00149   1.91743
    A8        1.89327   0.00016   0.00050  -0.00079  -0.00029   1.89298
    A9        1.89140   0.00016   0.00053  -0.00066  -0.00014   1.89126
   A10        1.89041   0.00017   0.00042  -0.00067  -0.00024   1.89016
   A11        1.89346   0.00010  -0.00186   0.00235   0.00032   1.89378
   A12        1.64997  -0.00013  -0.00313   0.00578   0.00270   1.65266
   A13        1.77915   0.00009  -0.00254   0.00242  -0.00031   1.77884
   A14        2.25176  -0.00008   0.00723  -0.00998  -0.00259   2.24916
   A15        2.22420  -0.00024   0.00188  -0.00401  -0.00180   2.22240
   A16        1.54833   0.00029  -0.00411   0.00737   0.00298   1.55131
   A17        1.89366  -0.00020   0.00196  -0.00260  -0.00085   1.89281
   A18        1.78872   0.00009  -0.00082   0.00091  -0.00005   1.78867
   A19        1.70272   0.00023  -0.00268   0.00497   0.00236   1.70508
   A20        2.22215  -0.00000  -0.00223   0.00177  -0.00022   2.22193
   A21        2.23418   0.00001   0.00097  -0.00135  -0.00039   2.23379
   A22        1.52252  -0.00004   0.00222  -0.00231  -0.00013   1.52239
   A23        1.85078  -0.00004  -0.00200   0.00236   0.00012   1.85090
   A24        1.93048   0.00013  -0.00005  -0.00224  -0.00223   1.92825
   A25        1.86388  -0.00001  -0.00069   0.00089   0.00024   1.86413
   A26        2.78120   0.00000   0.00141  -0.00072   0.00037   2.78157
   A27        1.84443   0.00012  -0.00012   0.00180   0.00139   1.84582
   A28        1.76171  -0.00006   0.00121   0.00230   0.00363   1.76534
   A29        1.93843  -0.00004   0.00457  -0.00699  -0.00265   1.93578
   A30        1.82818   0.00029   0.00380  -0.00064   0.00290   1.83108
   A31        1.97683   0.00008   0.00155  -0.00030   0.00098   1.97781
   A32        1.84325  -0.00011  -0.00087   0.00087  -0.00019   1.84307
   A33        1.81495   0.00013   0.00278  -0.00036   0.00237   1.81731
   A34        1.81004  -0.00008   0.00769  -0.01032  -0.00274   1.80730
   A35        1.82944   0.00030   0.00905   0.00206   0.01107   1.84051
   A36        1.86804  -0.00029   0.00365  -0.00607  -0.00251   1.86553
   A37        1.93004   0.00085   0.00413  -0.00459  -0.00048   1.92956
   A38        1.84558  -0.00004  -0.00188   0.00206   0.00011   1.84569
   A39        2.71080   0.00016  -0.00090   0.00153   0.00001   2.71081
   A40        2.87788   0.00132  -0.00348   0.00082  -0.00266   2.87522
   A41        3.09994   0.00089   0.00123   0.00009   0.00119   3.10113
   A42        2.96600  -0.00009   0.00512  -0.00555  -0.00032   2.96568
   A43        2.97684   0.00005  -0.00172   0.00307   0.00145   2.97829
   A44        2.85409  -0.00001  -0.00244   0.00665   0.00393   2.85802
   A45        3.09957   0.00008   0.00107  -0.00147  -0.00064   3.09893
   A46        2.96659  -0.00009  -0.00450   0.00143  -0.00269   2.96390
   A47        3.23510  -0.00077   0.00099  -0.00251  -0.00148   3.23361
   A48        3.36937  -0.00016  -0.00212   0.00246   0.00015   3.36952
   A49        3.32440  -0.00054   0.00041  -0.00366  -0.00340   3.32099
   A50        3.07952  -0.00044   0.00064   0.00303   0.00337   3.08289
   A51        2.98835  -0.00006   0.00047   0.00259   0.00323   2.99158
   A52        2.83502  -0.00018   0.00225   0.00003   0.00217   2.83719
    D1       -0.03822   0.00001   0.00341  -0.00356  -0.00014  -0.03836
    D2        3.08530  -0.00001   0.00441  -0.00287   0.00155   3.08686
    D3       -0.15267  -0.00001   0.00216   0.01527   0.01742  -0.13526
    D4       -2.25775   0.00000   0.00238   0.01596   0.01834  -2.23941
    D5        1.93684   0.00002   0.00222   0.01614   0.01836   1.95520
    D6        3.00560   0.00001   0.00124   0.01461   0.01585   3.02145
    D7        0.90052   0.00002   0.00147   0.01530   0.01677   0.91729
    D8       -1.18807   0.00003   0.00130   0.01548   0.01679  -1.17128
    D9       -0.41308  -0.00024  -0.00086  -0.00041  -0.00145  -0.41453
   D10        1.57309   0.00009   0.00058   0.00005   0.00082   1.57391
   D11       -2.41492   0.00008   0.00546  -0.01080  -0.00534  -2.42026
   D12        1.90687   0.00005   0.00631  -0.01099  -0.00471   1.90216
   D13        1.55289   0.00015  -0.00027  -0.00365  -0.00403   1.54886
   D14       -0.40851   0.00013   0.00058  -0.00385  -0.00340  -0.41191
   D15        0.01304  -0.00013   0.00401  -0.01152  -0.00731   0.00573
   D16       -1.94835  -0.00016   0.00486  -0.01172  -0.00668  -1.95504
   D17        0.99163  -0.00010   0.00662   0.00265   0.00918   1.00080
   D18       -0.84022   0.00002   0.00412   0.00022   0.00410  -0.83612
   D19       -1.03883   0.00007   0.00980  -0.00415   0.00557  -1.03326
   D20       -2.87067   0.00019   0.00731  -0.00657   0.00049  -2.87018
   D21        2.77137   0.00000   0.00422   0.00436   0.00851   2.77988
   D22        0.93953   0.00012   0.00173   0.00193   0.00344   0.94296
   D23        0.69301   0.00032  -0.00761   0.01927   0.01177   0.70478
   D24        2.87037   0.00038  -0.01167   0.02221   0.01050   2.88087
   D25       -0.95397   0.00039  -0.00355   0.01183   0.00839  -0.94558
   D26       -2.74195  -0.00015  -0.00317   0.00697   0.00384  -2.73811
   D27       -0.84754   0.00006   0.00018   0.00693   0.00687  -0.84066
   D28        1.43951  -0.00024  -0.00521   0.00696   0.00167   1.44118
   D29       -2.94926  -0.00003  -0.00186   0.00692   0.00470  -2.94456
   D30       -0.95886  -0.00010  -0.00406   0.00735   0.00340  -0.95546
   D31        0.93556   0.00011  -0.00072   0.00731   0.00644   0.94199
   D32       -2.31439   0.00002   0.00636  -0.00665  -0.00042  -2.31482
   D33        2.01485  -0.00022   0.00541  -0.00514   0.00023   2.01508
   D34        0.10178  -0.00020   0.00371  -0.00568  -0.00208   0.09969
   D35       -1.85217  -0.00045   0.00276  -0.00418  -0.00143  -1.85360
   D36        1.62544  -0.00018   0.00560  -0.00715  -0.00167   1.62377
   D37       -0.32850  -0.00042   0.00465  -0.00564  -0.00102  -0.32952
   D38        0.49937   0.00004  -0.00015  -0.00525  -0.00533   0.49404
   D39        2.68576  -0.00015   0.00009  -0.00670  -0.00683   2.67893
   D40       -1.19593  -0.00019   0.00210  -0.00982  -0.00772  -1.20365
   D41       -0.47980  -0.00015  -0.00251   0.01055   0.00801  -0.47179
   D42        1.57952  -0.00002  -0.00389   0.00957   0.00563   1.58515
   D43        0.07877  -0.00004  -0.00415  -0.00894  -0.01302   0.06575
   D44       -2.03900  -0.00028  -0.00684  -0.00761  -0.01485  -2.05385
   D45        2.03832   0.00008  -0.00236  -0.00892  -0.01122   2.02710
   D46       -0.07945  -0.00016  -0.00506  -0.00759  -0.01306  -0.09251
   D47       -1.89496  -0.00007  -0.01240   0.01068  -0.00181  -1.89677
   D48        1.01399  -0.00000   0.02895  -0.04462  -0.01565   0.99834
   D49       -0.88456  -0.00023   0.02013  -0.04120  -0.02109  -0.90564
   D50       -0.63330   0.00003   0.00107  -0.00633  -0.00522  -0.63852
   D51        1.42495   0.00084   0.00656  -0.01351  -0.00693   1.41802
   D52        0.68755   0.00001  -0.03279   0.03511   0.00226   0.68981
   D53       -1.32876  -0.00005  -0.03804   0.04337   0.00539  -1.32337
         Item               Value     Threshold  Converged?
 Maximum Force            0.001410     0.000015     NO 
 RMS     Force            0.000339     0.000010     NO 
 Maximum Displacement     0.047077     0.000060     NO 
 RMS     Displacement     0.010470     0.000040     NO 
 Predicted change in Energy=-2.245373D-05
 GradGradGradGradGradGradGradGradGradGradGradGradGradGradGradGradGradGrad

                          Input orientation:                          
 ---------------------------------------------------------------------
 Center     Atomic      Atomic             Coordinates (Angstroms)
 Number     Number       Type             X           Y           Z
 ---------------------------------------------------------------------
      1          6           0        1.620494    0.536532    0.144737
      2          8           0        0.649364    1.022071    0.693533
      3          8           0        1.687089   -0.589217   -0.493314
      4          1           0        0.787325   -1.080669   -0.458884
      5          6           0        2.992481    1.258705    0.171131
      6          9           0        2.878684    2.475692    0.697400
      7          9           0        3.493038    1.376435   -1.064410
      8          9           0        3.862698    0.557082    0.913089
      9          8           0       -3.609064    0.745674    1.512940
     10          1           0       -3.100008    1.178049    0.777132
     11          1           0       -4.117129    1.420087    1.969138
     12          8           0       -2.626930   -0.845447   -1.848959
     13          1           0       -3.336507   -1.165681   -1.222308
     14          1           0       -2.913632   -1.021253   -2.747822
     15          8           0       -2.014341    1.492490   -0.446028
     16          1           0       -2.155737    0.799669   -1.116411
     17          1           0       -1.105274    1.391815   -0.126577
     18          8           0       -1.416155   -0.758838    2.159207
     19          1           0       -0.693793   -0.149717    2.348251
     20          1           0       -2.223544   -0.206561    2.108934
     21          8           0       -0.579897   -1.753313   -0.276636
     22          1           0       -0.950173   -1.355642    0.541395
     23          1           0       -1.216877   -1.535071   -0.987051
     24          8           0       -2.512384   -3.332696    1.450059
     25          1           0       -2.098982   -2.717158    2.071785
     26          1           0       -1.825514   -3.501411    0.793973
     27          8           0       -4.229045   -1.603477    0.074544
     28          1           0       -4.276061   -0.828773    0.659415
     29          1           0       -3.769828   -2.297269    0.589192
 ---------------------------------------------------------------------
                    Distance matrix (angstroms):
                    1          2          3          4          5
     1  C    0.000000
     2  O    1.216560   0.000000
     3  O    1.295707   2.254269   0.000000
     4  H    1.916734   2.401793   1.025809   0.000000
     5  C    1.550671   2.412281   2.358040   3.276019   0.000000
     6  F    2.376724   2.661371   3.497337   4.284679   1.330776
     7  F    2.381993   3.361906   2.729723   3.704713   1.338274
     8  F    2.370288   3.254218   2.832886   3.744656   1.341661
     9  O    5.409620   4.345346   5.818611   5.152849   6.756038
    10  H    4.805684   3.753546   5.258665   4.662714   6.123085
    11  H    6.085181   4.950257   6.617396   6.016872   7.335219
    12  O    4.891350   4.548186   4.529260   3.693884   6.331351
    13  H    5.416476   4.933952   5.108842   4.194763   6.919207
    14  H    5.599276   5.358455   5.141604   4.351994   6.971418
    15  O    3.804587   2.935169   4.246920   3.804030   5.050129
    16  H    3.989945   3.345737   4.133349   3.553819   5.326597
    17  H    2.869657   1.971813   3.443295   3.131379   4.110711
    18  O    3.867468   3.096160   4.085923   3.437049   5.240134
    19  H    3.268385   2.432129   3.733130   3.307627   4.506898
    20  H    4.380284   3.430233   4.712873   4.052541   5.754043
    21  O    3.203540   3.186702   2.557596   1.534589   4.694107
    22  H    3.216518   2.869701   2.934822   2.023628   4.745148
    23  H    3.690957   3.584159   3.093774   2.121856   5.183172
    24  O    5.809946   5.434425   5.379493   4.427615   7.281494
    25  H    5.304198   4.840952   5.044026   4.172908   6.733719
    26  H    5.348034   5.157227   4.740924   3.775788   6.801450
    27  O    6.229099   5.574542   6.029248   5.071671   7.768645
    28  H    6.074398   5.261805   6.078267   5.191524   7.578106
    29  H    6.106025   5.527944   5.819554   4.831794   7.651703
                    6          7          8          9         10
     6  F    0.000000
     7  F    2.165588   0.000000
     8  F    2.166996   2.172209   0.000000
     9  O    6.763796   7.581585   7.498174   0.000000
    10  H    6.118414   6.848276   6.991663   0.993730   0.000000
    11  H    7.188395   8.192616   8.095533   0.959729   1.585559
    12  O    6.915612   6.557918   7.191055   3.846897   3.348835
    13  H    7.454762   7.289031   7.704310   3.348007   3.089784
    14  H    7.592700   7.044728   7.862064   4.664735   4.158962
    15  O    5.120137   5.543201   6.104242   2.634090   1.665433
    16  H    5.607527   5.678382   6.356043   3.004756   2.149494
    17  H    4.210184   4.692999   5.143776   3.061777   2.200306
    18  O    5.571777   6.249101   5.581285   2.736797   2.914964
    19  H    4.730822   5.612927   4.829168   3.162004   3.165635
    20  H    5.934613   6.727205   6.249443   1.783710   2.111641
    21  O    5.549325   5.196605   5.146846   4.315480   4.006778
    22  H    5.418819   5.457561   5.192340   3.525497   3.331208
    23  H    5.974715   5.537703   5.812893   4.144190   3.744268
    24  O    7.960369   8.035145   7.487347   4.223714   4.598363
    25  H    7.323372   7.606833   6.899627   3.818882   4.225022
    26  H    7.606876   7.452111   6.988655   4.662155   4.849944
    27  O    8.218721   8.355097   8.417094   2.823450   3.083057
    28  H    7.881072   8.257929   8.259802   1.911092   2.329010
    29  H    8.185083   8.305403   8.155224   3.184126   3.544265
                   11         12         13         14         15
    11  H    0.000000
    12  O    4.683076   0.000000
    13  H    4.181016   0.999370   0.000000
    14  H    5.445940   0.959719   1.589615   0.000000
    15  O    3.203121   2.794536   3.068649   3.525037   0.000000
    16  H    3.708448   1.861466   2.295220   2.559622   0.974375
    17  H    3.669345   3.207395   3.566485   3.995495   0.968807
    18  O    3.475499   4.187943   3.909977   5.137142   3.494788
    19  H    3.785134   4.673076   4.556865   5.626475   3.499812
    20  H    2.500238   4.029369   3.640848   4.972728   3.075446
    21  O    5.256042   2.736195   2.972963   3.476923   3.552683
    22  H    4.446654   2.964052   2.973437   3.845248   3.196765
    23  H    5.087580   1.790730   2.164400   2.498659   3.177228
    24  O    5.043173   4.133164   3.537891   4.808947   5.208225
    25  H    4.604373   4.376559   3.845725   5.173815   4.905882
    26  H    5.554606   3.831645   3.435713   4.458643   5.149009
    27  O    3.569867   2.615577   1.634048   3.167814   3.841994
    28  H    2.607298   3.001974   2.130058   3.674578   3.424272
    29  H    3.980403   3.059180   2.179401   3.673820   4.302986
                   16         17         18         19         20
    16  H    0.000000
    17  H    1.560090   0.000000
    18  O    3.702107   3.153849   0.000000
    19  H    3.878466   2.944556   0.963625   0.000000
    20  H    3.379341   2.966958   0.979497   1.549400   0.000000
    21  O    3.115480   3.192236   2.760732   3.078072   3.284047
    22  H    2.974402   2.831742   1.786234   2.187399   2.323584
    23  H    2.519762   3.052791   3.246720   3.649256   3.516169
    24  O    4.877540   5.175591   2.886062   3.774305   3.207844
    25  H    4.747198   4.764862   2.075792   2.939854   2.513960
    26  H    4.717828   5.030886   3.090816   3.863991   3.569816
    27  O    3.389998   4.332455   3.601608   4.447602   3.179961
    28  H    3.209540   3.950023   3.230066   4.018199   2.588644
    29  H    3.886566   4.606682   3.220480   4.143460   3.011922
                   21         22         23         24         25
    21  O    0.000000
    22  H    0.982049   0.000000
    23  H    0.978807   1.561882   0.000000
    24  O    3.034869   2.678603   3.293827   0.000000
    25  H    2.958327   2.348528   3.395868   0.967642   0.000000
    26  H    2.398669   2.331168   2.721944   0.964729   1.524021
    27  O    3.669068   3.321200   3.194498   2.798065   3.125128
    28  H    3.923339   3.369428   3.545181   3.163116   3.209433
    29  H    3.349807   2.973113   3.095650   1.842380   2.272909
                   26         27         28         29
    26  H    0.000000
    27  O    3.145901   0.000000
    28  H    3.628537   0.971829   0.000000
    29  H    2.296138   0.978310   1.554891   0.000000
 Stoichiometry    C2H15F3O9
 Framework group  C1[X(C2H15F3O9)]
 Deg. of freedom    81
 Full point group                 C1      NOp   1
 Largest Abelian subgroup         C1      NOp   1
 Largest concise Abelian subgroup C1      NOp   1
                         Standard orientation:                         
 ---------------------------------------------------------------------
 Center     Atomic      Atomic             Coordinates (Angstroms)
 Number     Number       Type             X           Y           Z
 ---------------------------------------------------------------------
      1          6           0       -1.949514   -0.137314    0.040846
      2          8           0       -1.196744    0.645395   -0.507535
      3          8           0       -1.632094   -1.179095    0.742838
      4          1           0       -0.614542   -1.307252    0.764008
      5          6           0       -3.487326    0.029274   -0.068527
      6          9           0       -3.799598    1.178175   -0.663066
      7          9           0       -4.056153    0.010628    1.142698
      8          9           0       -4.004300   -0.975262   -0.792198
      9          8           0        2.903800    1.913783   -1.184853
     10          1           0        2.236770    2.161912   -0.491309
     11          1           0        3.152581    2.706300   -1.665587
     12          8           0        2.406362    0.226255    2.236174
     13          1           0        3.213606    0.160793    1.650671
     14          1           0        2.693084    0.208493    3.151890
     15          8           0        1.052750    2.110865    0.678800
     16          1           0        1.404097    1.549113    1.393221
     17          1           0        0.259812    1.669486    0.339654
     18          8           0        1.445069   -0.317684   -1.803494
     19          1           0        0.560492   -0.025166   -2.049521
     20          1           0        1.991934    0.493921   -1.762878
     21          8           0        0.910985   -1.438950    0.662101
     22          1           0        1.150277   -0.970401   -0.167129
     23          1           0        1.388921   -0.970548    1.376413
     24          8           0        3.368374   -2.275310   -0.910213
     25          1           0        2.789911   -1.882958   -1.579370
     26          1           0        2.759125   -2.654528   -0.265455
     27          8           0        4.266640    0.023061    0.408793
     28          1           0        4.056439    0.733859   -0.219724
     29          1           0        4.117851   -0.813212   -0.076594
 ---------------------------------------------------------------------
 Rotational constants (GHZ):           0.8044912           0.2225658           0.2148362
 Standard basis: 6-31++G(d,p) (6D, 7F)
 There are   356 symmetry adapted cartesian basis functions of A   symmetry.
 There are   356 symmetry adapted basis functions of A   symmetry.
   356 basis functions,   568 primitive gaussians,   356 cartesian basis functions
    63 alpha electrons       63 beta electrons
       nuclear repulsion energy      1136.8102745437 Hartrees.
 NAtoms=   29 NActive=   29 NUniq=   29 SFac= 1.00D+00 NAtFMM=   60 NAOKFM=F Big=F
 Integral buffers will be    131072 words long.
 Raffenetti 2 integral format.
 Two-electron integral symmetry is turned on.
 Nuclear repulsion after empirical dispersion term =     1136.7917204703 Hartrees.
 One-electron integrals computed using PRISM.
 NBasis=   356 RedAO= T EigKep=  3.13D-05  NBF=   356
 NBsUse=   356 1.00D-06 EigRej= -1.00D+00 NBFU=   356
 Initial guess from the checkpoint file:  "/local_scratch/slurm.6277434/Gau-2875080.chk"
 B after Tr=     0.000000    0.000000   -0.000000
         Rot=    0.999998    0.001874    0.000259   -0.000498 Ang=   0.22 deg.
 ExpMin= 3.60D-02 ExpMax= 7.00D+03 ExpMxC= 1.05D+03 IAcc=3 IRadAn=         5 AccDes= 0.00D+00
 Harris functional with IExCor= 4639 and IRadAn=       5 diagonalized for initial guess.
 HarFok:  IExCor= 4639 AccDes= 0.00D+00 IRadAn=         5 IDoV= 1 UseB2=F ITyADJ=14
 ICtDFT=  3500011 ScaDFX=  1.000000  1.000000  1.000000  1.000000
 FoFCou: FMM=F IPFlag=           0 FMFlag=      100000 FMFlg1=           0
         NFxFlg=           0 DoJE=T BraDBF=F KetDBF=T FulRan=T
         wScrn=  0.000000 ICntrl=       500 IOpCl=  0 I1Cent=   200000004 NGrid=           0
         NMat0=    1 NMatS0=      1 NMatT0=    0 NMatD0=    1 NMtDS0=    0 NMtDT0=    0
 Petite list used in FoFCou.
 Requested convergence on RMS density matrix=1.00D-10 within 128 cycles.
 Requested convergence on MAX density matrix=1.00D-08.
 Requested convergence on             energy=1.00D-08.
 No special actions if energy rises.
 SCF Done:  E(RwB97XD) =  -1061.68034708     A.U. after   14 cycles
            NFock= 14  Conv=0.59D-10     -V/T= 2.0083
 Calling FoFJK, ICntrl=      2127 FMM=F ISym2X=0 I1Cent= 0 IOpClX= 0 NMat=1 NMatS=1 NMatT=0.
 ***** Axes restored to original set *****
 -------------------------------------------------------------------
 Center     Atomic                   Forces (Hartrees/Bohr)
 Number     Number              X              Y              Z
 -------------------------------------------------------------------
      1        6           0.000809842    0.000024506   -0.000362297
      2        8          -0.000704391    0.000769528    0.000619869
      3        8          -0.000211423   -0.000876538   -0.000337542
      4        1          -0.000689562   -0.000220108    0.000281320
      5        6           0.000178865    0.000265448    0.000071093
      6        9          -0.000164247   -0.000040114    0.000015029
      7        9          -0.000105611   -0.000075123   -0.000200428
      8        9          -0.000043150   -0.000220600    0.000121046
      9        8           0.000068288   -0.000143424   -0.000111907
     10        1           0.000086436    0.000170851   -0.000037523
     11        1          -0.000114185    0.000032714    0.000208351
     12        8           0.000056534   -0.000092687    0.000147161
     13        1          -0.000130017   -0.000051069    0.000040543
     14        1          -0.000044466    0.000010652   -0.000209667
     15        8          -0.000328098    0.000161901    0.000066058
     16        1           0.000032811   -0.000078063   -0.000163929
     17        1           0.000263808   -0.000066797   -0.000007751
     18        8          -0.000143154    0.000014011    0.000035370
     19        1           0.000213021   -0.000048968    0.000080110
     20        1          -0.000059506   -0.000023765    0.000100984
     21        8           0.001592479    0.000593044   -0.000560459
     22        1          -0.000228953    0.000163566    0.000353916
     23        1          -0.000082501   -0.000075473   -0.000205103
     24        8          -0.000262265   -0.000112363    0.000138203
     25        1           0.000119594    0.000075276    0.000121316
     26        1          -0.000006344   -0.000120142    0.000077913
     27        8           0.000046379    0.000248245    0.000350705
     28        1          -0.000208808    0.000207969   -0.000169176
     29        1           0.000058626   -0.000492478   -0.000463203
 -------------------------------------------------------------------
 Cartesian Forces:  Max     0.001592479 RMS     0.000321614

 GradGradGradGradGradGradGradGradGradGradGradGradGradGradGradGradGradGrad
 Berny optimization.
 Using GEDIIS/GDIIS optimizer.
 FormGI is forming the generalized inverse of G from B-inverse, IUseBI=4.
 Internal  Forces:  Max     0.001260860 RMS     0.000302529
 Search for a local minimum.
 Step number   9 out of a maximum of  174
 All quantities printed in internal units (Hartrees-Bohrs-Radians)
 Mixed Optimization -- En-DIIS/RFO-DIIS
 Swapping is turned off.
 Update second derivatives using D2CorX and points    5    6    7    8    9
 DE= -2.50D-05 DEPred=-2.25D-05 R= 1.11D+00
 TightC=F SS=  1.41D+00  RLast= 6.91D-02 DXNew= 1.2000D+00 2.0719D-01
 Trust test= 1.11D+00 RLast= 6.91D-02 DXMaxT set to 7.14D-01
 ITU=  1  1  0  1  1 -1  1  1  0
     Eigenvalues ---    0.00005   0.00033   0.00049   0.00115   0.00127
     Eigenvalues ---    0.00290   0.00350   0.00392   0.00484   0.00608
     Eigenvalues ---    0.00710   0.00797   0.00894   0.00922   0.01108
     Eigenvalues ---    0.01171   0.01257   0.01287   0.01363   0.01520
     Eigenvalues ---    0.01617   0.01656   0.01784   0.01845   0.01956
     Eigenvalues ---    0.02116   0.02197   0.02434   0.02492   0.02635
     Eigenvalues ---    0.02716   0.02940   0.02985   0.03206   0.03369
     Eigenvalues ---    0.03428   0.03627   0.04036   0.04577   0.05045
     Eigenvalues ---    0.05251   0.05443   0.05606   0.05990   0.06918
     Eigenvalues ---    0.07826   0.08066   0.10500   0.11568   0.11881
     Eigenvalues ---    0.13644   0.13733   0.19997   0.21569   0.21784
     Eigenvalues ---    0.24002   0.25743   0.30342   0.35746   0.37370
     Eigenvalues ---    0.37624   0.38624   0.42248   0.43422   0.43925
     Eigenvalues ---    0.46350   0.48327   0.48965   0.51118   0.53015
     Eigenvalues ---    0.53704   0.54677   0.54964   0.56152   0.56997
     Eigenvalues ---    0.57720   0.57861   0.62831   0.72436   0.94793
     Eigenvalues ---    6.86010
 Eigenvalue     1 is   4.87D-05 Eigenvector:
                          D5        D4        D3        D8        D7
   1                   -0.42823  -0.42646  -0.40753  -0.39081  -0.38904
                          D6        D2        D52       D1        D23
   1                   -0.37011  -0.07973  -0.04402  -0.03913   0.03707
 En-DIIS/RFO-DIIS/Sim-DIIS IScMMF=       -3 using points:     9    8    7    6    5
 RFO step:  Lambda=-7.92543151D-05.
 DidBck=F Rises=F RFO-DIIS coefs:    2.84332   -1.32378   -0.57511    0.86581   -0.81025
 Iteration  1 RMS(Cart)=  0.01747180 RMS(Int)=  0.00029185
 Iteration  2 RMS(Cart)=  0.00026884 RMS(Int)=  0.00017983
 Iteration  3 RMS(Cart)=  0.00000004 RMS(Int)=  0.00017983
 Variable       Old X    -DE/DX   Delta X   Delta X   Delta X     New X
                                 (Linear)    (Quad)   (Total)
    R1        2.29896   0.00115  -0.00185   0.00088  -0.00095   2.29801
    R2        2.44853   0.00076   0.00153  -0.00117   0.00036   2.44889
    R3        2.93034  -0.00015  -0.00029   0.00042   0.00012   2.93047
    R4        1.93850  -0.00028  -0.02515   0.01810  -0.00707   1.93143
    R5        2.89995  -0.00102   0.01422  -0.01353   0.00068   2.90063
    R6        2.51480  -0.00002  -0.00018   0.00016  -0.00002   2.51478
    R7        2.52897   0.00014   0.00048   0.00015   0.00063   2.52960
    R8        2.53537   0.00015  -0.00060   0.00018  -0.00043   2.53495
    R9        1.87788   0.00017   0.00002   0.00023   0.00032   1.87819
   R10        1.81363   0.00018  -0.00004  -0.00002  -0.00006   1.81356
   R11        3.37072   0.00012  -0.00533  -0.00339  -0.00879   3.36194
   R12        3.61144   0.00015   0.00436   0.00102   0.00525   3.61669
   R13        3.14721   0.00004  -0.00496   0.00038  -0.00453   3.14268
   R14        1.88854   0.00026  -0.00030  -0.00019  -0.00036   1.88818
   R15        1.81361   0.00021  -0.00008  -0.00001  -0.00009   1.81352
   R16        3.51766   0.00000   0.00559  -0.00328   0.00217   3.51983
   R17        3.38399   0.00006   0.00232   0.00217   0.00459   3.38858
   R18        3.08790   0.00013  -0.00192   0.00095  -0.00087   3.08703
   R19        1.84130   0.00014   0.00020  -0.00005   0.00004   1.84134
   R20        1.83078   0.00025  -0.00000   0.00024   0.00024   1.83102
   R21        1.82099   0.00014  -0.00115   0.00020  -0.00095   1.82004
   R22        1.85098   0.00015   0.00048   0.00019   0.00063   1.85161
   R23        3.37549   0.00019   0.03068  -0.00930   0.02142   3.39691
   R24        1.85580   0.00063  -0.00465   0.00361  -0.00101   1.85479
   R25        1.84968   0.00024  -0.00099   0.00054  -0.00033   1.84935
   R26        1.82858   0.00018   0.00096  -0.00007   0.00089   1.82947
   R27        1.82307  -0.00004  -0.00135   0.00031  -0.00104   1.82203
   R28        3.48159   0.00014  -0.00320   0.00205  -0.00115   3.48044
   R29        1.83649   0.00014   0.00077  -0.00050   0.00022   1.83671
   R30        1.84874   0.00035  -0.00014  -0.00001  -0.00015   1.84859
    A1        2.22676   0.00062  -0.00023   0.00025   0.00001   2.22677
    A2        2.10915  -0.00028   0.00097  -0.00058   0.00039   2.10954
    A3        1.94715  -0.00034  -0.00069   0.00032  -0.00037   1.94679
    A4        1.93332   0.00106  -0.00036   0.00038  -0.00003   1.93329
    A5        1.93582  -0.00018  -0.00032   0.00062   0.00030   1.93611
    A6        1.93498  -0.00024  -0.00177   0.00011  -0.00166   1.93332
    A7        1.91743  -0.00026   0.00216  -0.00003   0.00212   1.91956
    A8        1.89298   0.00023  -0.00008  -0.00025  -0.00033   1.89265
    A9        1.89126   0.00024   0.00014  -0.00029  -0.00016   1.89110
   A10        1.89016   0.00025  -0.00010  -0.00018  -0.00028   1.88988
   A11        1.89378   0.00010  -0.00083   0.00158   0.00053   1.89431
   A12        1.65266  -0.00013   0.00368   0.00151   0.00522   1.65788
   A13        1.77884   0.00009  -0.00162   0.00215   0.00034   1.77919
   A14        2.24916  -0.00005   0.00265  -0.00443  -0.00157   2.24760
   A15        2.22240  -0.00021  -0.00405  -0.00115  -0.00483   2.21757
   A16        1.55131   0.00023   0.00139   0.00188   0.00291   1.55423
   A17        1.89281  -0.00015  -0.00010  -0.00066  -0.00106   1.89175
   A18        1.78867   0.00006   0.00069   0.00061   0.00114   1.78981
   A19        1.70508   0.00020   0.00255   0.00066   0.00329   1.70837
   A20        2.22193   0.00000  -0.00416   0.00140  -0.00241   2.21952
   A21        2.23379  -0.00000   0.00196   0.00064   0.00261   2.23640
   A22        1.52239  -0.00004   0.00043  -0.00269  -0.00238   1.52001
   A23        1.85090  -0.00001  -0.00119   0.00214   0.00065   1.85155
   A24        1.92825   0.00013  -0.00467   0.00128  -0.00330   1.92496
   A25        1.86413  -0.00004   0.00013   0.00023   0.00036   1.86449
   A26        2.78157  -0.00001   0.00134  -0.00110  -0.00028   2.78129
   A27        1.84582   0.00006   0.00321  -0.00025   0.00273   1.84855
   A28        1.76534  -0.00006   0.01089   0.00007   0.01109   1.77643
   A29        1.93578   0.00003  -0.00204  -0.00286  -0.00531   1.93047
   A30        1.83108   0.00028   0.01220  -0.00366   0.00824   1.83932
   A31        1.97781   0.00007   0.00636  -0.00033   0.00571   1.98352
   A32        1.84307  -0.00010  -0.00180   0.00126  -0.00086   1.84221
   A33        1.81731  -0.00001   0.00668  -0.00387   0.00266   1.81997
   A34        1.80730   0.00002  -0.00405  -0.00580  -0.01014   1.79716
   A35        1.84051   0.00018   0.02998  -0.01477   0.01511   1.85561
   A36        1.86553  -0.00020  -0.00170  -0.00097  -0.00279   1.86274
   A37        1.92956   0.00078   0.00259  -0.00330  -0.00073   1.92883
   A38        1.84569  -0.00008  -0.00110   0.00166   0.00052   1.84620
   A39        2.71081   0.00012  -0.00371   0.00043  -0.00394   2.70687
   A40        2.87522   0.00126  -0.00818   0.00554  -0.00264   2.87258
   A41        3.10113   0.00090   0.00443  -0.00083   0.00346   3.10459
   A42        2.96568  -0.00012   0.00577  -0.00381   0.00204   2.96772
   A43        2.97829   0.00003   0.00301   0.00038   0.00349   2.98177
   A44        2.85802  -0.00006   0.00454  -0.00038   0.00366   2.86168
   A45        3.09893   0.00009   0.00142   0.00100   0.00214   3.10107
   A46        2.96390  -0.00005  -0.01528   0.00375  -0.01122   2.95267
   A47        3.23361  -0.00069  -0.00025   0.00083   0.00063   3.23424
   A48        3.36952  -0.00014  -0.00139   0.00191   0.00030   3.36982
   A49        3.32099  -0.00047  -0.00628   0.00244  -0.00403   3.31696
   A50        3.08289  -0.00038   0.01115   0.00021   0.01111   3.09400
   A51        2.99158  -0.00011   0.00387  -0.00374   0.00045   2.99202
   A52        2.83719  -0.00020   0.00586  -0.00306   0.00266   2.83985
    D1       -0.03836  -0.00002   0.00228  -0.00186   0.00042  -0.03794
    D2        3.08686  -0.00003   0.00536  -0.00254   0.00283   3.08969
    D3       -0.13526   0.00000   0.02524   0.00126   0.02649  -0.10876
    D4       -2.23941  -0.00001   0.02675   0.00108   0.02783  -2.21159
    D5        1.95520   0.00001   0.02659   0.00126   0.02786   1.98306
    D6        3.02145   0.00000   0.02240   0.00187   0.02427   3.04572
    D7        0.91729  -0.00000   0.02391   0.00169   0.02560   0.94289
    D8       -1.17128   0.00001   0.02375   0.00188   0.02563  -1.14564
    D9       -0.41453  -0.00028  -0.00128   0.00020  -0.00130  -0.41583
   D10        1.57391   0.00004   0.00691  -0.00100   0.00614   1.58005
   D11       -2.42026   0.00006  -0.00618  -0.00024  -0.00649  -2.42674
   D12        1.90216   0.00006  -0.00472  -0.00128  -0.00602   1.89614
   D13        1.54886   0.00011  -0.01083   0.00323  -0.00784   1.54102
   D14       -0.41191   0.00011  -0.00937   0.00219  -0.00737  -0.41928
   D15        0.00573  -0.00011  -0.01261   0.00128  -0.01120  -0.00547
   D16       -1.95504  -0.00011  -0.01115   0.00024  -0.01073  -1.96577
   D17        1.00080  -0.00008   0.03367  -0.00374   0.02986   1.03066
   D18       -0.83612   0.00004   0.01781  -0.00259   0.01497  -0.82114
   D19       -1.03326   0.00007   0.02605  -0.00580   0.02014  -1.01312
   D20       -2.87018   0.00018   0.01019  -0.00464   0.00525  -2.86493
   D21        2.77988   0.00003   0.03137  -0.00171   0.02960   2.80949
   D22        0.94296   0.00014   0.01552  -0.00056   0.01471   0.95768
   D23        0.70478   0.00028   0.01331  -0.00064   0.01278   0.71756
   D24        2.88087   0.00036   0.00712   0.00310   0.01016   2.89102
   D25       -0.94558   0.00037   0.00926  -0.00258   0.00683  -0.93875
   D26       -2.73811  -0.00014   0.00524  -0.00003   0.00528  -2.73283
   D27       -0.84066   0.00006   0.01649  -0.00311   0.01314  -0.82752
   D28        1.44118  -0.00024  -0.00356   0.00153  -0.00216   1.43902
   D29       -2.94456  -0.00004   0.00770  -0.00155   0.00569  -2.93886
   D30       -0.95546  -0.00011   0.00487   0.00061   0.00559  -0.94987
   D31        0.94199   0.00009   0.01612  -0.00247   0.01345   0.95544
   D32       -2.31482   0.00002   0.01013  -0.00318   0.00680  -2.30802
   D33        2.01508  -0.00017   0.00998  -0.00307   0.00685   2.02193
   D34        0.09969  -0.00017   0.00351  -0.00037   0.00308   0.10278
   D35       -1.85360  -0.00037   0.00336  -0.00026   0.00314  -1.85046
   D36        1.62377  -0.00015   0.00480  -0.00321   0.00145   1.62523
   D37       -0.32952  -0.00035   0.00464  -0.00310   0.00151  -0.32801
   D38        0.49404   0.00004  -0.02848   0.00231  -0.02609   0.46795
   D39        2.67893  -0.00012  -0.03124   0.00312  -0.02837   2.65056
   D40       -1.20365  -0.00016  -0.03118   0.00223  -0.02892  -1.23257
   D41       -0.47179  -0.00014   0.02986  -0.00220   0.02761  -0.44418
   D42        1.58515  -0.00001   0.02396   0.00044   0.02430   1.60945
   D43        0.06575  -0.00001  -0.03957   0.00561  -0.03387   0.03188
   D44       -2.05385  -0.00026  -0.05162   0.00641  -0.04558  -2.09943
   D45        2.02710   0.00007  -0.03235   0.00503  -0.02727   1.99982
   D46       -0.09251  -0.00019  -0.04439   0.00584  -0.03899  -0.13149
   D47       -1.89677  -0.00009  -0.00823   0.01313   0.00466  -1.89211
   D48        0.99834  -0.00005  -0.01350  -0.02533  -0.03878   0.95956
   D49       -0.90564  -0.00012  -0.02930  -0.01373  -0.04308  -0.94872
   D50       -0.63852   0.00002  -0.00793   0.00087  -0.00702  -0.64554
   D51        1.41802   0.00078  -0.00640  -0.00257  -0.00894   1.40908
   D52        0.68981   0.00007  -0.02620   0.03396   0.00769   0.69750
   D53       -1.32337  -0.00003  -0.02484   0.03581   0.01104  -1.31233
         Item               Value     Threshold  Converged?
 Maximum Force            0.001261     0.000015     NO 
 RMS     Force            0.000303     0.000010     NO 
 Maximum Displacement     0.078612     0.000060     NO 
 RMS     Displacement     0.017511     0.000040     NO 
 Predicted change in Energy=-1.811829D-05
 GradGradGradGradGradGradGradGradGradGradGradGradGradGradGradGradGradGrad

                          Input orientation:                          
 ---------------------------------------------------------------------
 Center     Atomic      Atomic             Coordinates (Angstroms)
 Number     Number       Type             X           Y           Z
 ---------------------------------------------------------------------
      1          6           0        1.623575    0.543073    0.143022
      2          8           0        0.652833    1.027659    0.692227
      3          8           0        1.690707   -0.582905   -0.494959
      4          1           0        0.794559   -1.073149   -0.460211
      5          6           0        2.994415    1.267710    0.164989
      6          9           0        2.886144    2.473139    0.718306
      7          9           0        3.474489    1.413051   -1.076086
      8          9           0        3.878913    0.553870    0.877412
      9          8           0       -3.603318    0.747842    1.506989
     10          1           0       -3.092901    1.177786    0.770474
     11          1           0       -4.110533    1.423797    1.961780
     12          8           0       -2.623219   -0.851171   -1.847413
     13          1           0       -3.334344   -1.167543   -1.220855
     14          1           0       -2.912415   -1.024415   -2.745924
     15          8           0       -2.006235    1.489726   -0.449175
     16          1           0       -2.142987    0.793659   -1.117182
     17          1           0       -1.098796    1.391917   -0.123880
     18          8           0       -1.431401   -0.773736    2.170026
     19          1           0       -0.704496   -0.181374    2.389851
     20          1           0       -2.229565   -0.208642    2.109481
     21          8           0       -0.570063   -1.751399   -0.276241
     22          1           0       -0.946834   -1.360828    0.541600
     23          1           0       -1.210882   -1.542918   -0.985895
     24          8           0       -2.527789   -3.326408    1.459623
     25          1           0       -2.104277   -2.694272    2.058194
     26          1           0       -1.846176   -3.531331    0.809201
     27          8           0       -4.235826   -1.601313    0.070570
     28          1           0       -4.282390   -0.824485    0.652847
     29          1           0       -3.780893   -2.295236    0.588685
 ---------------------------------------------------------------------
                    Distance matrix (angstroms):
                    1          2          3          4          5
     1  C    0.000000
     2  O    1.216056   0.000000
     3  O    1.295899   2.253999   0.000000
     4  H    1.913983   2.400332   1.022070   0.000000
     5  C    1.550737   2.412180   2.357957   3.272593   0.000000
     6  F    2.377012   2.660408   3.498641   4.282498   1.330767
     7  F    2.380960   3.352194   2.739239   3.707091   1.338605
     8  F    2.371918   3.265940   2.822039   3.734925   1.341436
     9  O    5.405807   4.342460   5.814240   5.150457   6.752875
    10  H    4.800177   3.749557   5.252072   4.657643   6.118015
    11  H    6.079766   4.945537   6.611869   6.013377   7.330287
    12  O    4.892955   4.551075   4.528914   3.695241   6.332237
    13  H    5.419163   4.937243   5.110760   4.199444   6.921287
    14  H    5.601627   5.361239   5.143006   4.355286   6.972653
    15  O    3.797680   2.930350   4.238547   3.796432   5.043114
    16  H    3.979686   3.338462   4.120595   3.541999   5.316163
    17  H    2.864101   1.966448   3.437870   3.126413   4.105271
    18  O    3.895589   3.126171   4.109273   3.458713   5.270249
    19  H    3.315567   2.487173   3.770989   3.341449   4.553218
    20  H    4.390754   3.441695   4.721410   4.061528   5.766336
    21  O    3.201942   3.186938   2.554270   1.534947   4.692037
    22  H    3.223462   2.878627   2.938748   2.029491   4.752314
    23  H    3.695938   3.591294   3.095459   2.125752   5.187359
    24  O    5.825817   5.446389   5.398417   4.449824   7.299091
    25  H    5.295769   4.829109   5.037694   4.168171   6.728907
    26  H    5.392934   5.200300   4.785770   3.824598   6.846687
    27  O    6.239889   5.585421   6.039931   5.085809   7.779241
    28  H    6.083630   5.271471   6.087176   5.203474   7.587304
    29  H    6.120693   5.541685   5.834789   4.850612   7.666740
                    6          7          8          9         10
     6  F    0.000000
     7  F    2.165590   0.000000
     8  F    2.166679   2.172074   0.000000
     9  O    6.761050   7.563739   7.511177   0.000000
    10  H    6.117977   6.826108   7.000493   0.993898   0.000000
    11  H    7.183372   8.170759   8.109493   0.959696   1.585972
    12  O    6.927267   6.550091   7.188639   3.843104   3.345235
    13  H    7.463872   7.282900   7.706949   3.343977   3.086139
    14  H    7.606383   7.037197   7.857588   4.658917   4.152989
    15  O    5.124987   5.516996   6.104968   2.632042   1.663037
    16  H    5.610867   5.651670   6.348164   3.003488   2.147821
    17  H    4.214032   4.671411   5.146115   3.057319   2.195945
    18  O    5.593826   6.275910   5.624307   2.733504   2.920234
    19  H    4.767934   5.658519   4.882181   3.169552   3.189698
    20  H    5.941194   6.731564   6.277971   1.779060   2.111983
    21  O    5.548082   5.197298   5.141845   4.315873   4.005054
    22  H    5.424227   5.464377   5.202564   3.526383   3.332049
    23  H    5.984868   5.540632   5.811579   4.145576   3.745538
    24  O    7.968373   8.057273   7.512746   4.214086   4.591519
    25  H    7.307649   7.603713   6.909648   3.794614   4.198623
    26  H    7.645703   7.504046   7.033503   4.678224   4.871510
    27  O    8.230624   8.357642   8.434737   2.825225   3.085375
    28  H    7.890911   8.256207   8.279925   1.913872   2.331911
    29  H    8.197779   8.316455   8.177616   3.183573   3.545175
                   11         12         13         14         15
    11  H    0.000000
    12  O    4.679480   0.000000
    13  H    4.176922   0.999182   0.000000
    14  H    5.439826   0.959672   1.588819   0.000000
    15  O    3.200800   2.795628   3.069274   3.523793   0.000000
    16  H    3.707872   1.862612   2.297040   2.559338   0.974394
    17  H    3.663544   3.213389   3.570975   4.000373   0.968932
    18  O    3.471349   4.191210   3.908241   5.140312   3.509118
    19  H    3.789578   4.699418   4.574476   5.653477   3.542199
    20  H    2.494938   4.028004   3.637467   4.970586   3.079131
    21  O    5.256001   2.737598   2.978999   3.480582   3.549281
    22  H    4.447476   2.962668   2.973855   3.845062   3.198379
    23  H    5.089023   1.793160   2.169147   2.502351   3.180815
    24  O    5.032066   4.131875   3.534995   4.809754   5.206792
    25  H    4.581796   4.349722   3.820487   5.149859   4.878765
    26  H    5.568577   3.852876   3.453008   4.478885   5.178817
    27  O    3.569827   2.615697   1.633586   3.164943   3.846522
    28  H    2.607223   3.000810   2.127731   3.669938   3.427959
    29  H    3.978098   3.059429   2.178424   3.672718   4.307262
                   16         17         18         19         20
    16  H    0.000000
    17  H    1.560415   0.000000
    18  O    3.710636   3.172174   0.000000
    19  H    3.913979   2.991582   0.963124   0.000000
    20  H    3.379860   2.971250   0.979828   1.550866   0.000000
    21  O    3.107828   3.191115   2.771634   3.096950   3.290246
    22  H    2.970548   2.836117   1.797569   2.205872   2.330489
    23  H    2.519057   3.060864   3.255780   3.675036   3.521272
    24  O    4.874726   5.178040   2.867555   3.752461   3.198706
    25  H    4.717009   4.740188   2.038069   2.895521   2.489314
    26  H    4.743900   5.066319   3.102936   3.876093   3.588590
    27  O    3.395088   4.340299   3.599638   4.457082   3.181474
    28  H    3.213788   3.956136   3.229945   4.028908   2.591358
    29  H    3.890243   4.614812   3.214920   4.144494   3.012194
                   21         22         23         24         25
    21  O    0.000000
    22  H    0.981513   0.000000
    23  H    0.978633   1.560808   0.000000
    24  O    3.053943   2.684342   3.300854   0.000000
    25  H    2.948289   2.327618   3.374944   0.968114   0.000000
    26  H    2.444342   2.364638   2.753135   0.964177   1.525538
    27  O    3.685190   3.331242   3.204654   2.796929   3.112669
    28  H    3.937480   3.380233   3.554684   3.160559   3.196135
    29  H    3.369464   2.984498   3.106483   1.841770   2.264890
                   26         27         28         29
    26  H    0.000000
    27  O    3.159267   0.000000
    28  H    3.645079   0.971945   0.000000
    29  H    2.306444   0.978231   1.555226   0.000000
 Stoichiometry    C2H15F3O9
 Framework group  C1[X(C2H15F3O9)]
 Deg. of freedom    81
 Full point group                 C1      NOp   1
 Largest Abelian subgroup         C1      NOp   1
 Largest concise Abelian subgroup C1      NOp   1
                         Standard orientation:                         
 ---------------------------------------------------------------------
 Center     Atomic      Atomic             Coordinates (Angstroms)
 Number     Number       Type             X           Y           Z
 ---------------------------------------------------------------------
      1          6           0       -1.953278   -0.138153    0.038163
      2          8           0       -1.201061    0.641556   -0.514119
      3          8           0       -1.635479   -1.175403    0.747013
      4          1           0       -0.621508   -1.301714    0.770175
      5          6           0       -3.491278    0.027760   -0.070525
      6          9           0       -3.804256    1.158240   -0.699016
      7          9           0       -4.053478    0.048942    1.144113
      8          9           0       -4.015414   -0.997289   -0.759005
      9          8           0        2.897108    1.909799   -1.187563
     10          1           0        2.228028    2.158193   -0.495850
     11          1           0        3.143768    2.701006   -1.671470
     12          8           0        2.402263    0.235440    2.236046
     13          1           0        3.210634    0.172078    1.652192
     14          1           0        2.688870    0.227136    3.151883
     15          8           0        1.042302    2.109216    0.669201
     16          1           0        1.390502    1.547692    1.385366
     17          1           0        0.251534    1.667209    0.325477
     18          8           0        1.470265   -0.337165   -1.809908
     19          1           0        0.589029   -0.066653   -2.088934
     20          1           0        2.001731    0.484735   -1.764234
     21          8           0        0.904161   -1.437376    0.670217
     22          1           0        1.152588   -0.977665   -0.160637
     23          1           0        1.387183   -0.971361    1.382427
     24          8           0        3.388094   -2.265801   -0.901520
     25          1           0        2.793369   -1.865817   -1.552336
     26          1           0        2.796915   -2.674164   -0.258570
     27          8           0        4.272582    0.036031    0.418351
     28          1           0        4.060764    0.744485   -0.212444
     29          1           0        4.130403   -0.802212   -0.065457
 ---------------------------------------------------------------------
 Rotational constants (GHZ):           0.8050709           0.2219488           0.2144158
 Standard basis: 6-31++G(d,p) (6D, 7F)
 There are   356 symmetry adapted cartesian basis functions of A   symmetry.
 There are   356 symmetry adapted basis functions of A   symmetry.
   356 basis functions,   568 primitive gaussians,   356 cartesian basis functions
    63 alpha electrons       63 beta electrons
       nuclear repulsion energy      1136.1656716376 Hartrees.
 NAtoms=   29 NActive=   29 NUniq=   29 SFac= 1.00D+00 NAtFMM=   60 NAOKFM=F Big=F
 Integral buffers will be    131072 words long.
 Raffenetti 2 integral format.
 Two-electron integral symmetry is turned on.
 Nuclear repulsion after empirical dispersion term =     1136.1471603690 Hartrees.
 One-electron integrals computed using PRISM.
 NBasis=   356 RedAO= T EigKep=  3.12D-05  NBF=   356
 NBsUse=   356 1.00D-06 EigRej= -1.00D+00 NBFU=   356
 Initial guess from the checkpoint file:  "/local_scratch/slurm.6277434/Gau-2875080.chk"
 B after Tr=     0.000000   -0.000000    0.000000
         Rot=    0.999992    0.003885    0.000493   -0.000615 Ang=   0.45 deg.
 ExpMin= 3.60D-02 ExpMax= 7.00D+03 ExpMxC= 1.05D+03 IAcc=3 IRadAn=         5 AccDes= 0.00D+00
 Harris functional with IExCor= 4639 and IRadAn=       5 diagonalized for initial guess.
 HarFok:  IExCor= 4639 AccDes= 0.00D+00 IRadAn=         5 IDoV= 1 UseB2=F ITyADJ=14
 ICtDFT=  3500011 ScaDFX=  1.000000  1.000000  1.000000  1.000000
 FoFCou: FMM=F IPFlag=           0 FMFlag=      100000 FMFlg1=           0
         NFxFlg=           0 DoJE=T BraDBF=F KetDBF=T FulRan=T
         wScrn=  0.000000 ICntrl=       500 IOpCl=  0 I1Cent=   200000004 NGrid=           0
         NMat0=    1 NMatS0=      1 NMatT0=    0 NMatD0=    1 NMtDS0=    0 NMtDT0=    0
 Petite list used in FoFCou.
 Requested convergence on RMS density matrix=1.00D-10 within 128 cycles.
 Requested convergence on MAX density matrix=1.00D-08.
 Requested convergence on             energy=1.00D-08.
 No special actions if energy rises.
 SCF Done:  E(RwB97XD) =  -1061.68035965     A.U. after   15 cycles
            NFock= 15  Conv=0.36D-10     -V/T= 2.0083
 Calling FoFJK, ICntrl=      2127 FMM=F ISym2X=0 I1Cent= 0 IOpClX= 0 NMat=1 NMatS=1 NMatT=0.
 ***** Axes restored to original set *****
 -------------------------------------------------------------------
 Center     Atomic                   Forces (Hartrees/Bohr)
 Number     Number              X              Y              Z
 -------------------------------------------------------------------
      1        6           0.001122474    0.000085901   -0.000390340
      2        8          -0.001044727    0.000905916    0.000777641
      3        8           0.001813582    0.000146623   -0.000503484
      4        1          -0.002328945   -0.001159044    0.000354630
      5        6           0.000282658    0.000275186    0.000042587
      6        9          -0.000220122   -0.000052302    0.000027519
      7        9          -0.000123924   -0.000102617   -0.000249115
      8        9          -0.000083776   -0.000264760    0.000149205
      9        8          -0.000019286   -0.000274819   -0.000057319
     10        1           0.000143221    0.000230133   -0.000088291
     11        1          -0.000099914    0.000085761    0.000214021
     12        8           0.000197799   -0.000074356    0.000138785
     13        1          -0.000249221   -0.000118147    0.000067505
     14        1          -0.000016039    0.000008772   -0.000270034
     15        8          -0.000294030    0.000143210    0.000073658
     16        1          -0.000052331   -0.000043300   -0.000146165
     17        1           0.000265581   -0.000137700   -0.000057571
     18        8          -0.000156340   -0.000076369   -0.000200286
     19        1           0.000271484    0.000062031    0.000094799
     20        1          -0.000073608    0.000017375    0.000159830
     21        8           0.000879633    0.000376973   -0.000268545
     22        1           0.000059061    0.000169233    0.000183159
     23        1          -0.000005011    0.000059803   -0.000236961
     24        8          -0.000528792   -0.000167516    0.000203556
     25        1           0.000176959   -0.000024617    0.000221000
     26        1           0.000119668   -0.000057471    0.000011486
     27        8          -0.000068252    0.000507995    0.000355340
     28        1          -0.000127060    0.000001880   -0.000178084
     29        1           0.000159256   -0.000523774   -0.000428528
 -------------------------------------------------------------------
 Cartesian Forces:  Max     0.002328945 RMS     0.000456529

 GradGradGradGradGradGradGradGradGradGradGradGradGradGradGradGradGradGrad
 Berny optimization.
 Using GEDIIS/GDIIS optimizer.
 FormGI is forming the generalized inverse of G from B-inverse, IUseBI=4.
 Internal  Forces:  Max     0.002008653 RMS     0.000397086
 Search for a local minimum.
 Step number  10 out of a maximum of  174
 All quantities printed in internal units (Hartrees-Bohrs-Radians)
 Mixed Optimization -- En-DIIS/RFO-DIIS
 Swapping is turned off.
 Update second derivatives using D2CorX and points    5    6    7    8    9
                                                     10
 DE= -1.26D-05 DEPred=-1.81D-05 R= 6.94D-01
 TightC=F SS=  1.41D+00  RLast= 1.51D-01 DXNew= 1.2000D+00 4.5241D-01
 Trust test= 6.94D-01 RLast= 1.51D-01 DXMaxT set to 7.14D-01
 ITU=  1  1  1  0  1  1 -1  1  1  0
     Eigenvalues ---    0.00005   0.00031   0.00049   0.00119   0.00136
     Eigenvalues ---    0.00301   0.00364   0.00425   0.00481   0.00608
     Eigenvalues ---    0.00706   0.00799   0.00896   0.00929   0.01114
     Eigenvalues ---    0.01168   0.01258   0.01288   0.01364   0.01519
     Eigenvalues ---    0.01612   0.01652   0.01788   0.01843   0.01960
     Eigenvalues ---    0.02118   0.02184   0.02435   0.02486   0.02642
     Eigenvalues ---    0.02708   0.02956   0.02982   0.03202   0.03374
     Eigenvalues ---    0.03429   0.03618   0.04030   0.04566   0.05041
     Eigenvalues ---    0.05251   0.05442   0.05598   0.05965   0.06923
     Eigenvalues ---    0.07736   0.07992   0.10430   0.11383   0.11681
     Eigenvalues ---    0.13647   0.13730   0.19928   0.21571   0.21782
     Eigenvalues ---    0.23953   0.25569   0.30096   0.35638   0.36974
     Eigenvalues ---    0.37618   0.38561   0.41866   0.43505   0.44116
     Eigenvalues ---    0.46481   0.48277   0.48942   0.51081   0.52716
     Eigenvalues ---    0.53734   0.54307   0.54775   0.56249   0.56975
     Eigenvalues ---    0.57797   0.58746   0.62869   0.72210   0.92719
     Eigenvalues ---    6.85198
 Eigenvalue     1 is   4.74D-05 Eigenvector:
                          D5        D4        D3        D8        D7
   1                   -0.42910  -0.42736  -0.40831  -0.39153  -0.38978
                          D6        D2        D1        D52       D44
   1                   -0.37074  -0.08031  -0.03957  -0.03367  -0.02950
 En-DIIS/RFO-DIIS/Sim-DIIS IScMMF=       -3 using points:    10    9    8    7    6    5
 RFO step:  Lambda=-4.93695814D-05.
 DidBck=T Rises=F RFO-DIIS coefs:    0.51174    0.98187    0.27091   -0.85128    1.12207
                  RFO-DIIS coefs:   -1.03531
 Iteration  1 RMS(Cart)=  0.00679401 RMS(Int)=  0.00024286
 Iteration  2 RMS(Cart)=  0.00005859 RMS(Int)=  0.00023616
 Iteration  3 RMS(Cart)=  0.00000001 RMS(Int)=  0.00023616
 Variable       Old X    -DE/DX   Delta X   Delta X   Delta X     New X
                                 (Linear)    (Quad)   (Total)
    R1        2.29801   0.00155  -0.00104   0.00121   0.00019   2.29821
    R2        2.44889   0.00092   0.00183  -0.00186  -0.00002   2.44888
    R3        2.93047  -0.00020  -0.00085   0.00068  -0.00016   2.93030
    R4        1.93143   0.00201  -0.02332   0.02574   0.00241   1.93384
    R5        2.90063  -0.00062   0.01717  -0.01897  -0.00182   2.89881
    R6        2.51478  -0.00002  -0.00020   0.00022   0.00003   2.51481
    R7        2.52960   0.00018  -0.00040   0.00012  -0.00028   2.52932
    R8        2.53495   0.00016  -0.00005   0.00032   0.00027   2.53522
    R9        1.87819   0.00024  -0.00045   0.00043   0.00009   1.87828
   R10        1.81356   0.00021   0.00007  -0.00006   0.00001   1.81357
   R11        3.36194   0.00008   0.00623  -0.00645  -0.00030   3.36163
   R12        3.61669   0.00020   0.00187   0.00039   0.00210   3.61879
   R13        3.14268   0.00003   0.00009  -0.00009   0.00008   3.14276
   R14        1.88818   0.00044  -0.00031   0.00016   0.00002   1.88820
   R15        1.81352   0.00026   0.00008  -0.00006   0.00002   1.81354
   R16        3.51983  -0.00007   0.00674  -0.00567   0.00087   3.52070
   R17        3.38858   0.00001  -0.00235   0.00082  -0.00140   3.38718
   R18        3.08703   0.00021  -0.00038   0.00011  -0.00013   3.08690
   R19        1.84134   0.00005   0.00008  -0.00005  -0.00013   1.84121
   R20        1.83102   0.00024  -0.00041   0.00045   0.00004   1.83106
   R21        1.82004   0.00026  -0.00011   0.00011  -0.00000   1.82004
   R22        1.85161   0.00015  -0.00006   0.00025   0.00014   1.85174
   R23        3.39691   0.00008   0.01442  -0.00979   0.00467   3.40159
   R24        1.85479   0.00028  -0.00509   0.00410  -0.00096   1.85383
   R25        1.84935   0.00020  -0.00104   0.00091   0.00002   1.84937
   R26        1.82947   0.00020   0.00016   0.00021   0.00037   1.82984
   R27        1.82203   0.00009  -0.00023   0.00008  -0.00015   1.82188
   R28        3.48044   0.00019  -0.00363   0.00187  -0.00177   3.47867
   R29        1.83671   0.00000   0.00068  -0.00065  -0.00006   1.83665
   R30        1.84859   0.00052   0.00014   0.00014   0.00028   1.84887
    A1        2.22677   0.00063  -0.00059   0.00031  -0.00029   2.22648
    A2        2.10954  -0.00019   0.00096  -0.00089   0.00007   2.10961
    A3        1.94679  -0.00044  -0.00035   0.00056   0.00021   1.94699
    A4        1.93329   0.00109  -0.00145   0.00039  -0.00113   1.93216
    A5        1.93611  -0.00026  -0.00099   0.00094  -0.00005   1.93606
    A6        1.93332  -0.00028   0.00036   0.00038   0.00074   1.93406
    A7        1.91956  -0.00036  -0.00072  -0.00015  -0.00088   1.91868
    A8        1.89265   0.00030   0.00052  -0.00042   0.00009   1.89274
    A9        1.89110   0.00030   0.00049  -0.00048   0.00000   1.89110
   A10        1.88988   0.00032   0.00041  -0.00032   0.00009   1.88998
   A11        1.89431   0.00012  -0.00196   0.00229  -0.00000   1.89431
   A12        1.65788  -0.00024  -0.00239   0.00177  -0.00059   1.65729
   A13        1.77919   0.00010  -0.00158   0.00239   0.00059   1.77977
   A14        2.24760  -0.00003   0.00813  -0.00746   0.00095   2.24854
   A15        2.21757  -0.00025   0.00037   0.00233   0.00320   2.22077
   A16        1.55423   0.00030  -0.00440  -0.00011  -0.00494   1.54929
   A17        1.89175  -0.00016   0.00162  -0.00070   0.00055   1.89231
   A18        1.78981   0.00008   0.00049  -0.00009   0.00017   1.78997
   A19        1.70837   0.00023  -0.00227   0.00050  -0.00165   1.70672
   A20        2.21952   0.00001  -0.00405   0.00294  -0.00067   2.21886
   A21        2.23640   0.00003   0.00076   0.00058   0.00134   2.23775
   A22        1.52001  -0.00010   0.00370  -0.00373  -0.00019   1.51982
   A23        1.85155   0.00000  -0.00242   0.00208  -0.00073   1.85082
   A24        1.92496   0.00017  -0.00047   0.00008  -0.00026   1.92469
   A25        1.86449  -0.00009  -0.00046   0.00046  -0.00001   1.86448
   A26        2.78129   0.00000   0.00142   0.00055   0.00130   2.78259
   A27        1.84855   0.00003   0.00025  -0.00032  -0.00045   1.84810
   A28        1.77643  -0.00008   0.00047  -0.00140  -0.00078   1.77565
   A29        1.93047   0.00014   0.00513  -0.00344   0.00121   1.93168
   A30        1.83932   0.00018   0.00611  -0.00435   0.00134   1.84066
   A31        1.98352   0.00006   0.00256  -0.00075   0.00144   1.98496
   A32        1.84221  -0.00005  -0.00184   0.00127  -0.00095   1.84126
   A33        1.81997  -0.00006   0.00357  -0.00508  -0.00176   1.81821
   A34        1.79716   0.00016   0.00559  -0.01070  -0.00554   1.79163
   A35        1.85561   0.00011   0.01330  -0.01800  -0.00486   1.85075
   A36        1.86274  -0.00023   0.00295  -0.00180   0.00098   1.86372
   A37        1.92883   0.00106   0.00496  -0.00032   0.00462   1.93345
   A38        1.84620  -0.00011  -0.00200   0.00122  -0.00082   1.84538
   A39        2.70687   0.00014  -0.00269  -0.00030  -0.00386   2.70301
   A40        2.87258   0.00187  -0.00518   0.00918   0.00400   2.87659
   A41        3.10459   0.00088   0.00140  -0.00144  -0.00022   3.10437
   A42        2.96772  -0.00013   0.00657  -0.00707  -0.00038   2.96734
   A43        2.98177   0.00001  -0.00024  -0.00093  -0.00103   2.98075
   A44        2.86168  -0.00010  -0.00178   0.00266   0.00030   2.86198
   A45        3.10107   0.00012   0.00102   0.00031   0.00095   3.10202
   A46        2.95267  -0.00008  -0.00850   0.00568  -0.00236   2.95031
   A47        3.23424  -0.00060   0.00107  -0.00016   0.00098   3.23522
   A48        3.36982  -0.00013  -0.00255   0.00333   0.00047   3.37029
   A49        3.31696  -0.00058  -0.00117   0.00120  -0.00024   3.31673
   A50        3.09400  -0.00043   0.00152   0.00045   0.00156   3.09556
   A51        2.99202  -0.00011   0.00086  -0.00272  -0.00149   2.99053
   A52        2.83985  -0.00026   0.00268  -0.00543  -0.00292   2.83693
    D1       -0.03794  -0.00008   0.00362  -0.00263   0.00100  -0.03694
    D2        3.08969  -0.00009   0.00362  -0.00378  -0.00015   3.08954
    D3       -0.10876   0.00000  -0.00980  -0.00205  -0.01185  -0.12062
    D4       -2.21159  -0.00002  -0.01003  -0.00240  -0.01244  -2.22402
    D5        1.98306  -0.00001  -0.01032  -0.00214  -0.01246   1.97060
    D6        3.04572   0.00001  -0.00979  -0.00100  -0.01079   3.03493
    D7        0.94289  -0.00002  -0.01002  -0.00135  -0.01137   0.93152
    D8       -1.14564  -0.00001  -0.01031  -0.00109  -0.01139  -1.15703
    D9       -0.41583  -0.00031   0.00034   0.00283   0.00288  -0.41295
   D10        1.58005  -0.00000   0.00207   0.00079   0.00317   1.58322
   D11       -2.42674   0.00006   0.00246  -0.00328  -0.00092  -2.42767
   D12        1.89614   0.00009   0.00321  -0.00356  -0.00041   1.89573
   D13        1.54102   0.00015  -0.00458   0.00353  -0.00131   1.53971
   D14       -0.41928   0.00018  -0.00383   0.00325  -0.00080  -0.42008
   D15       -0.00547  -0.00014   0.00005   0.00362   0.00383  -0.00163
   D16       -1.96577  -0.00010   0.00080   0.00334   0.00435  -1.96142
   D17        1.03066  -0.00011   0.00845  -0.00414   0.00426   1.03492
   D18       -0.82114   0.00002   0.00625  -0.00171   0.00423  -0.81692
   D19       -1.01312   0.00014   0.01035  -0.00627   0.00391  -1.00922
   D20       -2.86493   0.00026   0.00815  -0.00384   0.00388  -2.86105
   D21        2.80949   0.00001   0.00689  -0.00192   0.00486   2.81435
   D22        0.95768   0.00014   0.00469   0.00051   0.00483   0.96251
   D23        0.71756   0.00034  -0.00635   0.01287   0.00664   0.72420
   D24        2.89102   0.00044  -0.01073   0.02060   0.00976   2.90079
   D25       -0.93875   0.00052  -0.00297   0.01108   0.00829  -0.93046
   D26       -2.73283  -0.00007  -0.00216   0.00263   0.00053  -2.73230
   D27       -0.82752   0.00001   0.00241  -0.00118   0.00090  -0.82663
   D28        1.43902  -0.00022  -0.00488   0.00589   0.00085   1.43986
   D29       -2.93886  -0.00014  -0.00030   0.00208   0.00121  -2.93766
   D30       -0.94987  -0.00004  -0.00190   0.00271   0.00094  -0.94892
   D31        0.95544   0.00005   0.00267  -0.00110   0.00131   0.95675
   D32       -2.30802   0.00001   0.00967   0.00138   0.01085  -2.29717
   D33        2.02193  -0.00025   0.00844   0.00118   0.00954   2.03147
   D34        0.10278  -0.00021   0.00517   0.00480   0.00991   0.11269
   D35       -1.85046  -0.00047   0.00394   0.00461   0.00860  -1.84186
   D36        1.62523  -0.00024   0.00876   0.00096   0.00955   1.63478
   D37       -0.32801  -0.00049   0.00753   0.00076   0.00824  -0.31977
   D38        0.46795   0.00003  -0.01306   0.00958  -0.00338   0.46457
   D39        2.65056  -0.00012  -0.01339   0.01080  -0.00291   2.64765
   D40       -1.23257  -0.00017  -0.01154   0.00988  -0.00165  -1.23422
   D41       -0.44418  -0.00018   0.01082  -0.01364  -0.00290  -0.44708
   D42        1.60945  -0.00002   0.00885  -0.01230  -0.00357   1.60588
   D43        0.03188   0.00001  -0.00865   0.00431  -0.00425   0.02764
   D44       -2.09943  -0.00021  -0.01282   0.00639  -0.00694  -2.10637
   D45        1.99982   0.00010  -0.00691   0.00234  -0.00453   1.99529
   D46       -0.13149  -0.00013  -0.01108   0.00443  -0.00722  -0.13871
   D47       -1.89211  -0.00019  -0.01150   0.02040   0.00855  -1.88356
   D48        0.95956   0.00006   0.03475  -0.03377   0.00109   0.96065
   D49       -0.94872   0.00003   0.02470  -0.01777   0.00682  -0.94190
   D50       -0.64554   0.00004   0.00115  -0.01389  -0.01268  -0.65823
   D51        1.40908   0.00109   0.00718  -0.01452  -0.00731   1.40177
   D52        0.69750   0.00024  -0.04744   0.02959  -0.01794   0.67956
   D53       -1.31233   0.00006  -0.05220   0.03120  -0.02091  -1.33324
         Item               Value     Threshold  Converged?
 Maximum Force            0.002009     0.000015     NO 
 RMS     Force            0.000397     0.000010     NO 
 Maximum Displacement     0.026564     0.000060     NO 
 RMS     Displacement     0.006821     0.000040     NO 
 Predicted change in Energy=-7.560300D-06
 GradGradGradGradGradGradGradGradGradGradGradGradGradGradGradGradGradGrad

                          Input orientation:                          
 ---------------------------------------------------------------------
 Center     Atomic      Atomic             Coordinates (Angstroms)
 Number     Number       Type             X           Y           Z
 ---------------------------------------------------------------------
      1          6           0        1.622756    0.541278    0.142682
      2          8           0        0.651353    1.022428    0.693966
      3          8           0        1.690962   -0.582152   -0.499645
      4          1           0        0.793532   -1.072830   -0.466673
      5          6           0        2.992977    1.266767    0.168642
      6          9           0        2.880747    2.475201    0.714599
      7          9           0        3.481331    1.405265   -1.069824
      8          9           0        3.872718    0.556899    0.891120
      9          8           0       -3.604362    0.750748    1.506511
     10          1           0       -3.093311    1.180023    0.769983
     11          1           0       -4.109627    1.427604    1.962141
     12          8           0       -2.626268   -0.849715   -1.849123
     13          1           0       -3.334296   -1.168308   -1.220170
     14          1           0       -2.919025   -1.020482   -2.746967
     15          8           0       -2.005312    1.489868   -0.449066
     16          1           0       -2.143919    0.794165   -1.116971
     17          1           0       -1.098337    1.389227   -0.123277
     18          8           0       -1.436477   -0.778528    2.165057
     19          1           0       -0.707975   -0.189591    2.388759
     20          1           0       -2.232461   -0.210107    2.105786
     21          8           0       -0.570543   -1.750356   -0.284006
     22          1           0       -0.948541   -1.361112    0.533290
     23          1           0       -1.211745   -1.542352   -0.993470
     24          8           0       -2.521471   -3.323080    1.469492
     25          1           0       -2.090220   -2.683167    2.054438
     26          1           0       -1.847320   -3.535277    0.813766
     27          8           0       -4.229976   -1.603142    0.074841
     28          1           0       -4.282011   -0.824579    0.654281
     29          1           0       -3.772882   -2.292589    0.597294
 ---------------------------------------------------------------------
                    Distance matrix (angstroms):
                    1          2          3          4          5
     1  C    0.000000
     2  O    1.216159   0.000000
     3  O    1.295890   2.253923   0.000000
     4  H    1.914228   2.399459   1.023343   0.000000
     5  C    1.550649   2.412233   2.358040   3.273362   0.000000
     6  F    2.376907   2.661047   3.498197   4.282568   1.330781
     7  F    2.381375   3.356530   2.735023   3.705268   1.338458
     8  F    2.371230   3.260794   2.826964   3.739118   1.341578
     9  O    5.406169   4.341100   5.817365   5.153675   6.751374
    10  H    4.800291   3.748750   5.254188   4.659638   6.116538
    11  H    6.079162   4.943619   6.614101   6.016002   7.327311
    12  O    4.894523   4.551376   4.531132   3.695400   6.334571
    13  H    5.417787   4.934434   5.110377   4.197123   6.920461
    14  H    5.605082   5.362938   5.147287   4.357243   6.977395
    15  O    3.796427   2.929657   4.237719   3.794899   5.041252
    16  H    3.979763   3.338434   4.120879   3.540788   5.316376
    17  H    2.862534   1.965666   3.436303   3.123910   4.103543
    18  O    3.897537   3.125154   4.113402   3.462017   5.271525
    19  H    3.318334   2.487788   3.775167   3.344866   4.554882
    20  H    4.391019   3.439297   4.724398   4.064292   5.765317
    21  O    3.200658   3.183990   2.554526   1.533985   4.691119
    22  H    3.222302   2.875194   2.939508   2.029249   4.751240
    23  H    3.696857   3.591194   3.097024   2.125818   5.188578
    24  O    5.819648   5.436147   5.397664   4.449900   7.291642
    25  H    5.276178   4.806095   5.023439   4.155143   6.707988
    26  H    5.395376   5.199077   4.792227   3.831093   6.848671
    27  O    6.233587   5.577124   6.035724   5.080364   7.772787
    28  H    6.082234   5.267931   6.088245   5.203778   7.585185
    29  H    6.111496   5.529244   5.829448   4.844789   7.656997
                    6          7          8          9         10
     6  F    0.000000
     7  F    2.165555   0.000000
     8  F    2.166806   2.172144   0.000000
     9  O    6.757033   7.567889   7.504865   0.000000
    10  H    6.113095   6.830926   6.994893   0.993943   0.000000
    11  H    7.177684   8.174102   8.100805   0.959701   1.586012
    12  O    6.924951   6.557058   7.191962   3.844272   3.346294
    13  H    7.459574   7.286883   7.705513   3.345221   3.087628
    14  H    7.605234   7.047100   7.864577   4.658221   4.152293
    15  O    5.118453   5.522296   6.100636   2.632022   1.663078
    16  H    5.606050   5.658543   6.347333   3.002905   2.147284
    17  H    4.208858   4.676492   5.141319   3.056799   2.195815
    18  O    5.597232   6.278395   5.620840   2.733512   2.920146
    19  H    4.773139   5.661771   4.876774   3.170434   3.191568
    20  H    5.940637   6.733598   6.271915   1.778900   2.111373
    21  O    5.546526   5.195492   5.142656   4.320362   4.007790
    22  H    5.423432   5.463203   5.201091   3.529943   3.333682
    23  H    5.983872   5.542494   5.814662   4.151244   3.749851
    24  O    7.960772   8.052268   7.501627   4.215459   4.592848
    25  H    7.287966   7.584094   6.885345   3.792706   4.192882
    26  H    7.647895   7.506757   7.033543   4.683706   4.877343
    27  O    8.222199   8.356137   8.425303   2.825220   3.085650
    28  H    7.886526   8.259191   8.274309   1.914983   2.333415
    29  H    8.186352   8.311259   8.164626   3.180719   3.542693
                   11         12         13         14         15
    11  H    0.000000
    12  O    4.681054   0.000000
    13  H    4.179354   0.999193   0.000000
    14  H    5.439334   0.959683   1.589154   0.000000
    15  O    3.200927   2.796319   3.070294   3.523788   0.000000
    16  H    3.707585   1.863075   2.297596   2.559418   0.974327
    17  H    3.663100   3.213406   3.569828   4.000668   0.968953
    18  O    3.471876   4.187399   3.900437   5.136581   3.507539
    19  H    3.790588   4.698431   4.569444   5.652858   3.543574
    20  H    2.495293   4.025604   3.632379   4.967624   3.077138
    21  O    5.260202   2.736193   2.975486   3.480555   3.547515
    22  H    4.450957   2.958409   2.967090   3.841734   3.195290
    23  H    5.094506   1.792418   2.167147   2.502380   3.181271
    24  O    5.033283   4.140256   3.540905   4.820636   5.206895
    25  H    4.580935   4.345880   3.816488   5.148294   4.867131
    26  H    5.573777   3.861344   3.456955   4.489049   5.183801
    27  O    3.572367   2.615563   1.633517   3.165547   3.845819
    28  H    2.610084   3.001524   2.128352   3.669414   3.428907
    29  H    3.976938   3.062934   2.181637   3.678507   4.304202
                   16         17         18         19         20
    16  H    0.000000
    17  H    1.560374   0.000000
    18  O    3.707498   3.170169   0.000000
    19  H    3.914058   2.992553   0.963122   0.000000
    20  H    3.376769   2.968641   0.979900   1.550661   0.000000
    21  O    3.105468   3.187692   2.773482   3.098152   3.293242
    22  H    2.966059   2.831586   1.800042   2.207510   2.333668
    23  H    2.518633   3.060106   3.257334   3.677393   3.524503
    24  O    4.876889   5.173786   2.852327   3.735314   3.190454
    25  H    4.706650   4.723417   2.016747   2.870592   2.477679
    26  H    4.749714   5.068507   3.097490   3.869409   3.588092
    27  O    3.393984   4.335975   3.585055   4.444865   3.171017
    28  H    3.213892   3.954910   3.222053   4.023103   2.585556
    29  H    3.888480   4.607405   3.195160   4.126209   2.997528
                   21         22         23         24         25
    21  O    0.000000
    22  H    0.981002   0.000000
    23  H    0.978645   1.559846   0.000000
    24  O    3.058486   2.683264   3.309465   0.000000
    25  H    2.940727   2.316280   3.370893   0.968311   0.000000
    26  H    2.453815   2.369275   2.764382   0.964097   1.524585
    27  O    3.679931   3.322133   3.202296   2.796824   3.108667
    28  H    3.938584   3.378540   3.557642   3.163318   3.196676
    29  H    3.365365   2.974668   3.106897   1.840835   2.259905
                   26         27         28         29
    26  H    0.000000
    27  O    3.155345   0.000000
    28  H    3.647059   0.971915   0.000000
    29  H    2.301939   0.978380   1.554835   0.000000
 Stoichiometry    C2H15F3O9
 Framework group  C1[X(C2H15F3O9)]
 Deg. of freedom    81
 Full point group                 C1      NOp   1
 Largest Abelian subgroup         C1      NOp   1
 Largest concise Abelian subgroup C1      NOp   1
                         Standard orientation:                         
 ---------------------------------------------------------------------
 Center     Atomic      Atomic             Coordinates (Angstroms)
 Number     Number       Type             X           Y           Z
 ---------------------------------------------------------------------
      1          6           0       -1.952356   -0.138458    0.040398
      2          8           0       -1.198050    0.636491   -0.515946
      3          8           0       -1.636863   -1.171721    0.756054
      4          1           0       -0.621667   -1.298123    0.781148
      5          6           0       -3.489865    0.028453   -0.072390
      6          9           0       -3.800431    1.162003   -0.696562
      7          9           0       -4.056829    0.043489    1.139961
      8          9           0       -4.011011   -0.993357   -0.768195
      9          8           0        2.896860    1.909168   -1.192076
     10          1           0        2.227678    2.158754   -0.500826
     11          1           0        3.141554    2.699085   -1.679089
     12          8           0        2.404634    0.243512    2.237462
     13          1           0        3.210903    0.175018    1.651267
     14          1           0        2.693889    0.241124    3.152513
     15          8           0        1.041769    2.110770    0.664139
     16          1           0        1.391559    1.552055    1.381633
     17          1           0        0.252276    1.665616    0.321490
     18          8           0        1.475506   -0.344408   -1.803006
     19          1           0        0.594256   -0.078337   -2.086217
     20          1           0        2.004062    0.479658   -1.761196
     21          8           0        0.903097   -1.433987    0.682426
     22          1           0        1.153070   -0.977310   -0.149035
     23          1           0        1.386973   -0.966547    1.393137
     24          8           0        3.380136   -2.268688   -0.905620
     25          1           0        2.774657   -1.865150   -1.544509
     26          1           0        2.798311   -2.678874   -0.255458
     27          8           0        4.267696    0.032047    0.413880
     28          1           0        4.060256    0.742670   -0.215884
     29          1           0        4.121713   -0.804306   -0.072360
 ---------------------------------------------------------------------
 Rotational constants (GHZ):           0.8045429           0.2221280           0.2146147
 Standard basis: 6-31++G(d,p) (6D, 7F)
 There are   356 symmetry adapted cartesian basis functions of A   symmetry.
 There are   356 symmetry adapted basis functions of A   symmetry.
   356 basis functions,   568 primitive gaussians,   356 cartesian basis functions
    63 alpha electrons       63 beta electrons
       nuclear repulsion energy      1136.4012816420 Hartrees.
 NAtoms=   29 NActive=   29 NUniq=   29 SFac= 1.00D+00 NAtFMM=   60 NAOKFM=F Big=F
 Integral buffers will be    131072 words long.
 Raffenetti 2 integral format.
 Two-electron integral symmetry is turned on.
 Nuclear repulsion after empirical dispersion term =     1136.3827503270 Hartrees.
 One-electron integrals computed using PRISM.
 NBasis=   356 RedAO= T EigKep=  3.12D-05  NBF=   356
 NBsUse=   356 1.00D-06 EigRej= -1.00D+00 NBFU=   356
 Initial guess from the checkpoint file:  "/local_scratch/slurm.6277434/Gau-2875080.chk"
 B after Tr=    -0.000000   -0.000000    0.000000
         Rot=    1.000000    0.000951    0.000062    0.000160 Ang=   0.11 deg.
 ExpMin= 3.60D-02 ExpMax= 7.00D+03 ExpMxC= 1.05D+03 IAcc=3 IRadAn=         5 AccDes= 0.00D+00
 Harris functional with IExCor= 4639 and IRadAn=       5 diagonalized for initial guess.
 HarFok:  IExCor= 4639 AccDes= 0.00D+00 IRadAn=         5 IDoV= 1 UseB2=F ITyADJ=14
 ICtDFT=  3500011 ScaDFX=  1.000000  1.000000  1.000000  1.000000
 FoFCou: FMM=F IPFlag=           0 FMFlag=      100000 FMFlg1=           0
         NFxFlg=           0 DoJE=T BraDBF=F KetDBF=T FulRan=T
         wScrn=  0.000000 ICntrl=       500 IOpCl=  0 I1Cent=   200000004 NGrid=           0
         NMat0=    1 NMatS0=      1 NMatT0=    0 NMatD0=    1 NMtDS0=    0 NMtDT0=    0
 Petite list used in FoFCou.
 Requested convergence on RMS density matrix=1.00D-10 within 128 cycles.
 Requested convergence on MAX density matrix=1.00D-08.
 Requested convergence on             energy=1.00D-08.
 No special actions if energy rises.
 SCF Done:  E(RwB97XD) =  -1061.68034833     A.U. after   14 cycles
            NFock= 14  Conv=0.50D-10     -V/T= 2.0083
 Calling FoFJK, ICntrl=      2127 FMM=F ISym2X=0 I1Cent= 0 IOpClX= 0 NMat=1 NMatS=1 NMatT=0.
 ***** Axes restored to original set *****
 -------------------------------------------------------------------
 Center     Atomic                   Forces (Hartrees/Bohr)
 Number     Number              X              Y              Z
 -------------------------------------------------------------------
      1        6           0.001043498    0.000023240   -0.000399455
      2        8          -0.000953145    0.000927672    0.000750495
      3        8           0.001089930   -0.000152550   -0.000475790
      4        1          -0.001712326   -0.000863378    0.000361384
      5        6           0.000263946    0.000269957    0.000073609
      6        9          -0.000202705   -0.000043578    0.000026847
      7        9          -0.000111555   -0.000096096   -0.000232427
      8        9          -0.000069475   -0.000244678    0.000134003
      9        8           0.000036528   -0.000252876   -0.000095441
     10        1           0.000116861    0.000216217   -0.000043727
     11        1          -0.000093245    0.000070015    0.000220700
     12        8           0.000192741   -0.000074148    0.000140583
     13        1          -0.000246020   -0.000102630    0.000049387
     14        1          -0.000029256   -0.000009008   -0.000237083
     15        8          -0.000301446    0.000151658    0.000102532
     16        1          -0.000051515   -0.000078750   -0.000199627
     17        1           0.000260636   -0.000113723   -0.000058709
     18        8          -0.000014735    0.000246963   -0.000140396
     19        1           0.000331195    0.000027735    0.000095066
     20        1          -0.000152989   -0.000057445    0.000157990
     21        8           0.001014085    0.000310610   -0.000513977
     22        1           0.000003014    0.000310159    0.000434041
     23        1           0.000023943    0.000045080   -0.000292296
     24        8          -0.000389392   -0.000147215   -0.000004297
     25        1          -0.000018395   -0.000009205    0.000459645
     26        1           0.000061510   -0.000288737   -0.000045304
     27        8          -0.000051181    0.000563330    0.000501783
     28        1          -0.000137803    0.000026343   -0.000225855
     29        1           0.000097298   -0.000654959   -0.000543679
 -------------------------------------------------------------------
 Cartesian Forces:  Max     0.001712326 RMS     0.000396695

 GradGradGradGradGradGradGradGradGradGradGradGradGradGradGradGradGradGrad
 Berny optimization.
 Using GEDIIS/GDIIS optimizer.
 FormGI is forming the generalized inverse of G from B-inverse, IUseBI=4.
 Internal  Forces:  Max     0.002781957 RMS     0.000474364
 Search for a local minimum.
 Step number  11 out of a maximum of  174
 All quantities printed in internal units (Hartrees-Bohrs-Radians)
 Mixed Optimization -- En-DIIS/RFO-DIIS
 Swapping is turned off.
 Update second derivatives using D2CorX and points    6    7    8    9   10
                                                     11
 DE=  1.13D-05 DEPred=-7.56D-06 R=-1.50D+00
 Trust test=-1.50D+00 RLast= 5.71D-02 DXMaxT set to 3.57D-01
 ITU= -1  1  1  1  0  1  1 -1  1  1  0
     Eigenvalues ---    0.00005   0.00033   0.00047   0.00119   0.00122
     Eigenvalues ---    0.00306   0.00383   0.00442   0.00484   0.00607
     Eigenvalues ---    0.00731   0.00836   0.00896   0.00923   0.01118
     Eigenvalues ---    0.01201   0.01264   0.01286   0.01364   0.01518
     Eigenvalues ---    0.01636   0.01659   0.01794   0.01860   0.01972
     Eigenvalues ---    0.02121   0.02183   0.02439   0.02485   0.02666
     Eigenvalues ---    0.02783   0.02957   0.03006   0.03227   0.03378
     Eigenvalues ---    0.03426   0.03614   0.04075   0.04583   0.05042
     Eigenvalues ---    0.05251   0.05444   0.05599   0.06013   0.06950
     Eigenvalues ---    0.07711   0.07948   0.10644   0.11620   0.12171
     Eigenvalues ---    0.13656   0.13829   0.19932   0.21577   0.21781
     Eigenvalues ---    0.23959   0.25560   0.30171   0.36165   0.36983
     Eigenvalues ---    0.37618   0.38561   0.41802   0.43386   0.44823
     Eigenvalues ---    0.46623   0.48262   0.49263   0.51133   0.52717
     Eigenvalues ---    0.53828   0.54230   0.54789   0.56401   0.56952
     Eigenvalues ---    0.57798   0.59775   0.63117   0.73345   0.92304
     Eigenvalues ---    6.82492
 Eigenvalue     1 is   4.70D-05 Eigenvector:
                          D5        D4        D3        D8        D7
   1                   -0.42834  -0.42664  -0.40760  -0.39077  -0.38907
                          D6        D2        D1        D44       D46
   1                   -0.37003  -0.08039  -0.03967  -0.03799  -0.03411
 En-DIIS/RFO-DIIS/Sim-DIIS IScMMF=       -3 using points:    11   10    9    8    7    6    5
 RFO step:  Lambda=-6.90460994D-05.
 RFO-DIIS uses    6 points instead of    7
 EnCoef did   100 forward-backward iterations
 EnCoef did   100 forward-backward iterations
 EnCoef did   100 forward-backward iterations
 EnCoef did   100 forward-backward iterations
 EnCoef did     4 forward-backward iterations
 DidBck=T Rises=T En-DIIS coefs:    0.18736    0.43861    0.37403    0.00000    0.00000
                  En-DIIS coefs:    0.00000    0.00000
 Iteration  1 RMS(Cart)=  0.02441982 RMS(Int)=  0.00065584
 Iteration  2 RMS(Cart)=  0.00084855 RMS(Int)=  0.00002178
 Iteration  3 RMS(Cart)=  0.00000113 RMS(Int)=  0.00002175
 Iteration  4 RMS(Cart)=  0.00000000 RMS(Int)=  0.00002175
 Variable       Old X    -DE/DX   Delta X   Delta X   Delta X     New X
                                 (Linear)    (Quad)   (Total)
    R1        2.29821   0.00147   0.00020  -0.00077  -0.00058   2.29763
    R2        2.44888   0.00090  -0.00012  -0.00010  -0.00023   2.44865
    R3        2.93030  -0.00016   0.00009   0.00034   0.00043   2.93073
    R4        1.93384   0.00127   0.00069   0.00022   0.00091   1.93475
    R5        2.89881  -0.00068   0.00122  -0.00431  -0.00308   2.89573
    R6        2.51481  -0.00001  -0.00001   0.00032   0.00031   2.51512
    R7        2.52932   0.00016  -0.00001  -0.00114  -0.00115   2.52817
    R8        2.53522   0.00016  -0.00006   0.00129   0.00123   2.53644
    R9        1.87828   0.00017  -0.00019   0.00054   0.00035   1.87864
   R10        1.81357   0.00020   0.00002  -0.00006  -0.00005   1.81353
   R11        3.36163   0.00008   0.00353  -0.01531  -0.01177   3.34986
   R12        3.61879   0.00041  -0.00367   0.00153  -0.00213   3.61666
   R13        3.14276   0.00001   0.00163  -0.00702  -0.00538   3.13738
   R14        1.88820   0.00051   0.00012   0.00013   0.00024   1.88844
   R15        1.81354   0.00023   0.00002  -0.00013  -0.00011   1.81343
   R16        3.52070  -0.00012  -0.00152   0.00061  -0.00090   3.51980
   R17        3.38718   0.00003  -0.00058   0.00667   0.00608   3.39326
   R18        3.08690   0.00028   0.00043  -0.00025   0.00017   3.08707
   R19        1.84121   0.00004   0.00009   0.00005   0.00016   1.84137
   R20        1.83106   0.00024  -0.00012   0.00057   0.00045   1.83151
   R21        1.82004   0.00029   0.00036  -0.00140  -0.00104   1.81899
   R22        1.85174   0.00015  -0.00035   0.00068   0.00034   1.85208
   R23        3.40159   0.00013  -0.01181   0.01594   0.00412   3.40570
   R24        1.85383   0.00061   0.00116   0.00004   0.00119   1.85501
   R25        1.84937   0.00026   0.00011  -0.00007   0.00003   1.84940
   R26        1.82984   0.00026  -0.00064   0.00061  -0.00002   1.82982
   R27        1.82188   0.00014   0.00051  -0.00096  -0.00045   1.82143
   R28        3.47867   0.00021   0.00187   0.00130   0.00317   3.48185
   R29        1.83665   0.00015  -0.00004  -0.00003  -0.00005   1.83660
   R30        1.84887   0.00059  -0.00017  -0.00039  -0.00057   1.84831
    A1        2.22648   0.00070   0.00023   0.00011   0.00034   2.22682
    A2        2.10961  -0.00027  -0.00020  -0.00042  -0.00062   2.10899
    A3        1.94699  -0.00043  -0.00003   0.00023   0.00019   1.94718
    A4        1.93216   0.00126   0.00093  -0.00041   0.00053   1.93268
    A5        1.93606  -0.00024  -0.00007  -0.00005  -0.00012   1.93594
    A6        1.93406  -0.00026   0.00002   0.00417   0.00418   1.93825
    A7        1.91868  -0.00032  -0.00008  -0.00290  -0.00297   1.91570
    A8        1.89274   0.00028   0.00005  -0.00016  -0.00011   1.89263
    A9        1.89110   0.00028   0.00006  -0.00072  -0.00066   1.89044
   A10        1.88998   0.00029   0.00003  -0.00042  -0.00039   1.88959
   A11        1.89431   0.00016  -0.00020   0.00083   0.00065   1.89496
   A12        1.65729  -0.00037  -0.00147   0.00822   0.00675   1.66405
   A13        1.77977   0.00011  -0.00060  -0.00053  -0.00119   1.77858
   A14        2.24854  -0.00008  -0.00018  -0.00396  -0.00417   2.24437
   A15        2.22077  -0.00038  -0.00079  -0.00797  -0.00878   2.21199
   A16        1.54929   0.00056   0.00293   0.00750   0.01048   1.55976
   A17        1.89231  -0.00030  -0.00006  -0.00111  -0.00113   1.89117
   A18        1.78997   0.00016  -0.00056  -0.00112  -0.00170   1.78828
   A19        1.70672   0.00034   0.00011   0.00474   0.00485   1.71157
   A20        2.21886  -0.00001   0.00144   0.00098   0.00242   2.22127
   A21        2.23775   0.00008  -0.00207   0.00171  -0.00039   2.23736
   A22        1.51982  -0.00013   0.00104  -0.00470  -0.00364   1.51618
   A23        1.85082  -0.00009   0.00035   0.00163   0.00200   1.85282
   A24        1.92469   0.00023   0.00145  -0.00318  -0.00174   1.92295
   A25        1.86448  -0.00002  -0.00013   0.00000  -0.00012   1.86436
   A26        2.78259   0.00003  -0.00095  -0.00164  -0.00257   2.78002
   A27        1.84810   0.00011  -0.00066   0.00283   0.00222   1.85032
   A28        1.77565  -0.00003  -0.00352   0.01957   0.01606   1.79171
   A29        1.93168   0.00009   0.00100  -0.00984  -0.00880   1.92289
   A30        1.84066   0.00017  -0.00417   0.00561   0.00147   1.84212
   A31        1.98496   0.00004  -0.00330   0.00373   0.00041   1.98537
   A32        1.84126  -0.00001   0.00109   0.00217   0.00328   1.84453
   A33        1.81821   0.00023   0.00044   0.00362   0.00400   1.82221
   A34        1.79163   0.00009   0.00829  -0.00400   0.00422   1.79585
   A35        1.85075   0.00027  -0.00170   0.01616   0.01443   1.86518
   A36        1.86372  -0.00047   0.00024  -0.00314  -0.00294   1.86078
   A37        1.93345   0.00142  -0.00348  -0.00673  -0.01021   1.92324
   A38        1.84538   0.00007   0.00048   0.00144   0.00192   1.84730
   A39        2.70301   0.00023   0.00461   0.00379   0.00842   2.71143
   A40        2.87659   0.00278  -0.00227  -0.00329  -0.00556   2.87103
   A41        3.10437   0.00096  -0.00112   0.00525   0.00414   3.10852
   A42        2.96734  -0.00007  -0.00046   0.00019  -0.00028   2.96706
   A43        2.98075   0.00007  -0.00047   0.00267   0.00211   2.98286
   A44        2.86198  -0.00008  -0.00162   0.00367   0.00211   2.86409
   A45        3.10202   0.00013  -0.00157   0.00492   0.00340   3.10542
   A46        2.95031  -0.00033   0.00612  -0.00247   0.00364   2.95395
   A47        3.23522  -0.00066  -0.00103   0.00144   0.00041   3.23563
   A48        3.37029  -0.00013  -0.00050  -0.00085  -0.00133   3.36897
   A49        3.31673  -0.00082   0.00170  -0.00171   0.00000   3.31673
   A50        3.09556  -0.00065  -0.00543   0.01107   0.00566   3.10123
   A51        2.99053  -0.00007   0.00104   0.00171   0.00273   2.99326
   A52        2.83693  -0.00024   0.00138   0.00629   0.00769   2.84462
    D1       -0.03694  -0.00011  -0.00097  -0.00940  -0.01037  -0.04731
    D2        3.08954  -0.00013  -0.00094  -0.01555  -0.01649   3.07305
    D3       -0.12062   0.00000  -0.00028  -0.05131  -0.05159  -0.17220
    D4       -2.22402  -0.00002  -0.00030  -0.05386  -0.05417  -2.27819
    D5        1.97060  -0.00001  -0.00030  -0.05412  -0.05441   1.91619
    D6        3.03493   0.00001  -0.00031  -0.04564  -0.04595   2.98898
    D7        0.93152  -0.00002  -0.00034  -0.04819  -0.04853   0.88299
    D8       -1.15703  -0.00000  -0.00033  -0.04844  -0.04877  -1.20581
    D9       -0.41295  -0.00034  -0.00185  -0.00693  -0.00876  -0.42171
   D10        1.58322   0.00003  -0.00487   0.00203  -0.00285   1.58037
   D11       -2.42767   0.00012   0.00318   0.00204   0.00523  -2.42244
   D12        1.89573   0.00009   0.00259   0.00253   0.00513   1.90086
   D13        1.53971   0.00034   0.00400   0.00036   0.00437   1.54408
   D14       -0.42008   0.00031   0.00341   0.00085   0.00427  -0.41581
   D15       -0.00163  -0.00019   0.00107  -0.00829  -0.00723  -0.00887
   D16       -1.96142  -0.00022   0.00048  -0.00780  -0.00734  -1.96876
   D17        1.03492  -0.00020  -0.01463   0.03703   0.02238   1.05731
   D18       -0.81692  -0.00009  -0.00904   0.01412   0.00507  -0.81185
   D19       -1.00922   0.00022  -0.01071   0.02469   0.01399  -0.99522
   D20       -2.86105   0.00033  -0.00511   0.00177  -0.00332  -2.86438
   D21        2.81435  -0.00006  -0.01502   0.03564   0.02064   2.83499
   D22        0.96251   0.00005  -0.00943   0.01272   0.00333   0.96584
   D23        0.72420   0.00048  -0.01018  -0.00028  -0.01048   0.71373
   D24        2.90079   0.00054  -0.01173  -0.00586  -0.01759   2.88320
   D25       -0.93046   0.00074  -0.00929  -0.01027  -0.01958  -0.95004
   D26       -2.73230  -0.00008  -0.00241   0.00327   0.00088  -2.73142
   D27       -0.82663  -0.00006  -0.00564   0.01222   0.00661  -0.82001
   D28        1.43986  -0.00028   0.00012  -0.00384  -0.00371   1.43615
   D29       -2.93766  -0.00026  -0.00311   0.00510   0.00203  -2.93563
   D30       -0.94892   0.00001  -0.00286   0.00109  -0.00178  -0.95070
   D31        0.95675   0.00004  -0.00609   0.01004   0.00396   0.96070
   D32       -2.29717   0.00003  -0.01136  -0.01290  -0.02422  -2.32138
   D33        2.03147  -0.00052  -0.01032  -0.01086  -0.02116   2.01031
   D34        0.11269  -0.00031  -0.00921  -0.01291  -0.02210   0.09058
   D35       -1.84186  -0.00086  -0.00817  -0.01087  -0.01905  -1.86091
   D36        1.63478  -0.00034  -0.00831  -0.01701  -0.02529   1.60949
   D37       -0.31977  -0.00089  -0.00726  -0.01497  -0.02223  -0.34200
   D38        0.46457   0.00004   0.01250   0.00421   0.01671   0.48129
   D39        2.64765  -0.00025   0.01298   0.00213   0.01513   2.66278
   D40       -1.23422  -0.00028   0.01215   0.00035   0.01249  -1.22173
   D41       -0.44708  -0.00025  -0.00797   0.00476  -0.00320  -0.45029
   D42        1.60588  -0.00004  -0.00619   0.00190  -0.00429   1.60160
   D43        0.02764  -0.00002   0.01612  -0.03420  -0.01806   0.00958
   D44       -2.10637  -0.00022   0.02269  -0.04394  -0.02124  -2.12761
   D45        1.99529   0.00016   0.01388  -0.02424  -0.01035   1.98494
   D46       -0.13871  -0.00005   0.02045  -0.03398  -0.01353  -0.15224
   D47       -1.88356  -0.00029  -0.00869  -0.00278  -0.01152  -1.89508
   D48        0.96065   0.00030   0.01362  -0.08490  -0.07124   0.88941
   D49       -0.94190  -0.00008   0.01057  -0.09278  -0.08225  -1.02415
   D50       -0.65823   0.00012   0.01293   0.01112   0.02405  -0.63417
   D51        1.40177   0.00156   0.00928   0.00259   0.01187   1.41365
   D52        0.67956   0.00026   0.01170   0.07621   0.08790   0.76746
   D53       -1.33324   0.00008   0.01286   0.08241   0.09528  -1.23795
         Item               Value     Threshold  Converged?
 Maximum Force            0.002782     0.000015     NO 
 RMS     Force            0.000474     0.000010     NO 
 Maximum Displacement     0.111641     0.000060     NO 
 RMS     Displacement     0.024503     0.000040     NO 
 Predicted change in Energy=-3.657581D-05
 GradGradGradGradGradGradGradGradGradGradGradGradGradGradGradGradGradGrad

                          Input orientation:                          
 ---------------------------------------------------------------------
 Center     Atomic      Atomic             Coordinates (Angstroms)
 Number     Number       Type             X           Y           Z
 ---------------------------------------------------------------------
      1          6           0        1.624181    0.556650    0.127279
      2          8           0        0.653104    1.044919    0.672169
      3          8           0        1.689419   -0.568773   -0.511616
      4          1           0        0.791675   -1.059538   -0.473946
      5          6           0        3.000353    1.270689    0.166143
      6          9           0        2.882909    2.502619    0.656007
      7          9           0        3.534810    1.351101   -1.057676
      8          9           0        3.846000    0.583877    0.950197
      9          8           0       -3.590441    0.739227    1.514779
     10          1           0       -3.085160    1.172307    0.776248
     11          1           0       -4.097511    1.412266    1.973992
     12          8           0       -2.632332   -0.849293   -1.849926
     13          1           0       -3.343181   -1.164617   -1.222309
     14          1           0       -2.922916   -1.023486   -2.747755
     15          8           0       -2.010430    1.488391   -0.449073
     16          1           0       -2.151431    0.795034   -1.119035
     17          1           0       -1.100757    1.389007   -0.129780
     18          8           0       -1.427902   -0.786136    2.177137
     19          1           0       -0.701145   -0.204376    2.421926
     20          1           0       -2.221855   -0.215021    2.113732
     21          8           0       -0.567341   -1.741480   -0.283844
     22          1           0       -0.941281   -1.358102    0.538829
     23          1           0       -1.213750   -1.535705   -0.989241
     24          8           0       -2.536675   -3.326496    1.458715
     25          1           0       -2.115541   -2.689488    2.054090
     26          1           0       -1.851377   -3.544086    0.816808
     27          8           0       -4.243630   -1.600108    0.069284
     28          1           0       -4.279339   -0.826632    0.656672
     29          1           0       -3.788158   -2.300645    0.577650
 ---------------------------------------------------------------------
                    Distance matrix (angstroms):
                    1          2          3          4          5
     1  C    0.000000
     2  O    1.215854   0.000000
     3  O    1.295770   2.253730   0.000000
     4  H    1.914837   2.400317   1.023824   0.000000
     5  C    1.550875   2.411765   2.358288   3.273825   0.000000
     6  F    2.377130   2.664053   3.495884   4.282408   1.330944
     7  F    2.384487   3.374958   2.718375   3.698204   1.337850
     8  F    2.369476   3.237969   2.848919   3.749386   1.342227
     9  O    5.399146   4.337178   5.804659   5.137463   6.748321
    10  H    4.793547   3.741882   5.242763   4.644779   6.116811
    11  H    6.072906   4.939436   6.602373   6.000530   7.325847
    12  O    4.899379   4.554458   4.532913   3.696126   6.347125
    13  H    5.427599   4.943824   5.117341   4.203347   6.935339
    14  H    5.607025   5.363031   5.145942   4.355421   6.988501
    15  O    3.796146   2.923742   4.233760   3.787395   5.053101
    16  H    3.983136   3.337106   4.120808   3.538002   5.330930
    17  H    2.860801   1.958966   3.429837   3.113700   4.113474
    18  O    3.914103   3.154089   4.122419   3.468359   5.280537
    19  H    3.354356   2.540940   3.801743   3.368365   4.578805
    20  H    4.396984   3.454120   4.723946   4.060868   5.768180
    21  O    3.202060   3.188647   2.553447   1.532354   4.690852
    22  H    3.227576   2.886929   2.940589   2.029284   4.752465
    23  H    3.698434   3.592360   3.097011   2.124616   5.193210
    24  O    5.845020   5.468329   5.417298   4.466788   7.311876
    25  H    5.313712   4.849835   5.055493   4.183253   6.739416
    26  H    5.419501   5.229944   4.811906   3.850292   6.866201
    27  O    6.251893   5.598004   6.049973   5.093291   7.792698
    28  H    6.086483   5.275599   6.087484   5.200743   7.591659
    29  H    6.136805   5.561163   5.847199   4.860151   7.681643
                    6          7          8          9         10
     6  F    0.000000
     7  F    2.165104   0.000000
     8  F    2.166948   2.171872   0.000000
     9  O    6.763971   7.600074   7.459460   0.000000
    10  H    6.115721   6.871627   6.958268   0.994131   0.000000
    11  H    7.186948   8.212617   8.051941   0.959676   1.586513
    12  O    6.923359   6.595683   7.201628   3.842214   3.344953
    13  H    7.465982   7.325483   7.711118   3.343264   3.085777
    14  H    7.597803   7.085002   7.878876   4.660681   4.155289
    15  O    5.118069   5.580228   6.088833   2.629524   1.660230
    16  H    5.604570   5.713696   6.347873   3.001806   2.146225
    17  H    4.210366   4.727675   5.126889   3.053739   2.192191
    18  O    5.631415   6.297643   5.585370   2.728007   2.923097
    19  H    4.826151   5.698285   4.843950   3.171961   3.207342
    20  H    5.963988   6.756461   6.229841   1.772670   2.111597
    21  O    5.549768   5.195240   5.138844   4.304426   3.994166
    22  H    5.435378   5.470284   5.182525   3.517004   3.324990
    23  H    5.983103   5.557622   5.818515   4.134500   3.735299
    24  O    7.999676   8.066912   7.502543   4.200436   4.583212
    25  H    7.341465   7.611565   6.890099   3.771242   4.181687
    26  H    7.681274   7.515821   7.036901   4.675284   4.875268
    27  O    8.244039   8.395464   8.425432   2.826411   3.086768
    28  H    7.898210   8.291106   8.252080   1.913856   2.331549
    29  H    8.220743   8.344783   8.169432   3.187181   3.548949
                   11         12         13         14         15
    11  H    0.000000
    12  O    4.678007   0.000000
    13  H    4.174408   0.999319   0.000000
    14  H    5.441273   0.959625   1.588561   0.000000
    15  O    3.198897   2.795338   3.067991   3.525066   0.000000
    16  H    3.706078   1.862600   2.295901   2.560260   0.974409
    17  H    3.661548   3.211637   3.569745   3.999272   0.969191
    18  O    3.464253   4.203793   3.920176   5.152278   3.522753
    19  H    3.788071   4.732242   4.602485   5.686194   3.580827
    20  H    2.487102   4.035018   3.645308   4.977867   3.084523
    21  O    5.244619   2.740948   2.986432   3.483548   3.541450
    22  H    4.438065   2.970638   2.984655   3.852334   3.197116
    23  H    5.078125   1.795637   2.174052   2.505192   3.173584
    24  O    5.015734   4.134343   3.537240   4.811178   5.205739
    25  H    4.556205   4.346807   3.816690   5.146371   4.871503
    26  H    5.563239   3.870823   3.470642   4.495301   5.191683
    27  O    3.567024   2.615984   1.633608   3.164252   3.846388
    28  H    2.604047   2.999363   2.126310   3.669981   3.424901
    29  H    3.978841   3.055401   2.174492   3.665801   4.309439
                   16         17         18         19         20
    16  H    0.000000
    17  H    1.560560   0.000000
    18  O    3.726707   3.187497   0.000000
    19  H    3.954814   3.034759   0.962571   0.000000
    20  H    3.387617   2.977099   0.980078   1.551663   0.000000
    21  O    3.104962   3.179342   2.776630   3.114768   3.288747
    22  H    2.974722   2.831799   1.802220   2.221442   2.329554
    23  H    2.515638   3.050472   3.260930   3.697467   3.519790
    24  O    4.876497   5.178914   2.863379   3.747610   3.195220
    25  H    4.712951   4.736370   2.027495   2.882985   2.477467
    26  H    4.760828   5.078865   3.104210   3.879833   3.591927
    27  O    3.395011   4.341899   3.610252   4.475734   3.191521
    28  H    3.211063   3.953600   3.231741   4.038168   2.594288
    29  H    3.891123   4.619103   3.228452   4.162373   3.026991
                   21         22         23         24         25
    21  O    0.000000
    22  H    0.981631   0.000000
    23  H    0.978659   1.562300   0.000000
    24  O    3.070352   2.695560   3.309011   0.000000
    25  H    2.959996   2.333986   3.377322   0.968299   0.000000
    26  H    2.471755   2.384129   2.775244   0.963859   1.526757
    27  O    3.695914   3.344331   3.210108   2.797254   3.107244
    28  H    3.937060   3.382156   3.551006   3.151106   3.178841
    29  H    3.380605   2.999099   3.109317   1.842514   2.264668
                   26         27         28         29
    26  H    0.000000
    27  O    3.171863   0.000000
    28  H    3.647629   0.971887   0.000000
    29  H    2.313971   0.978081   1.555704   0.000000
 Stoichiometry    C2H15F3O9
 Framework group  C1[X(C2H15F3O9)]
 Deg. of freedom    81
 Full point group                 C1      NOp   1
 Largest Abelian subgroup         C1      NOp   1
 Largest concise Abelian subgroup C1      NOp   1
                         Standard orientation:                         
 ---------------------------------------------------------------------
 Center     Atomic      Atomic             Coordinates (Angstroms)
 Number     Number       Type             X           Y           Z
 ---------------------------------------------------------------------
      1          6           0       -1.957791   -0.127142    0.054134
      2          8           0       -1.207571    0.652468   -0.500555
      3          8           0       -1.637511   -1.157221    0.772031
      4          1           0       -0.621622   -1.282696    0.793018
      5          6           0       -3.496156    0.024023   -0.071548
      6          9           0       -3.814549    1.180945   -0.647366
      7          9           0       -4.083775   -0.026849    1.129267
      8          9           0       -3.990021   -0.971645   -0.824088
      9          8           0        2.888666    1.887901   -1.211656
     10          1           0        2.223162    2.146250   -0.519807
     11          1           0        3.135763    2.672387   -1.706131
     12          8           0        2.412210    0.258975    2.235400
     13          1           0        3.219842    0.192344    1.650654
     14          1           0        2.700801    0.257760    3.150601
     15          8           0        1.047140    2.114304    0.651653
     16          1           0        1.398832    1.562946    1.374004
     17          1           0        0.254770    1.667085    0.317772
     18          8           0        1.473270   -0.364955   -1.814412
     19          1           0        0.597037   -0.108543   -2.119390
     20          1           0        1.997906    0.461851   -1.773162
     21          8           0        0.900566   -1.423929    0.687639
     22          1           0        1.148643   -0.978676   -0.151294
     23          1           0        1.389896   -0.952611    1.392046
     24          8           0        3.399349   -2.268476   -0.883949
     25          1           0        2.804383   -1.868522   -1.534837
     26          1           0        2.810331   -2.685733   -0.245217
     27          8           0        4.281153    0.045237    0.417505
     28          1           0        4.060027    0.741073   -0.223961
     29          1           0        4.140839   -0.802689   -0.049373
 ---------------------------------------------------------------------
 Rotational constants (GHZ):           0.8053836           0.2212275           0.2139987
 Standard basis: 6-31++G(d,p) (6D, 7F)
 There are   356 symmetry adapted cartesian basis functions of A   symmetry.
 There are   356 symmetry adapted basis functions of A   symmetry.
   356 basis functions,   568 primitive gaussians,   356 cartesian basis functions
    63 alpha electrons       63 beta electrons
       nuclear repulsion energy      1135.4422129219 Hartrees.
 NAtoms=   29 NActive=   29 NUniq=   29 SFac= 1.00D+00 NAtFMM=   60 NAOKFM=F Big=F
 Integral buffers will be    131072 words long.
 Raffenetti 2 integral format.
 Two-electron integral symmetry is turned on.
 Nuclear repulsion after empirical dispersion term =     1135.4237441251 Hartrees.
 One-electron integrals computed using PRISM.
 NBasis=   356 RedAO= T EigKep=  3.23D-05  NBF=   356
 NBsUse=   356 1.00D-06 EigRej= -1.00D+00 NBFU=   356
 Initial guess from the checkpoint file:  "/local_scratch/slurm.6277434/Gau-2875080.chk"
 B after Tr=    -0.000000    0.000000   -0.000000
         Rot=    1.000000    0.000632    0.000099   -0.000668 Ang=   0.11 deg.
 ExpMin= 3.60D-02 ExpMax= 7.00D+03 ExpMxC= 1.05D+03 IAcc=3 IRadAn=         5 AccDes= 0.00D+00
 Harris functional with IExCor= 4639 and IRadAn=       5 diagonalized for initial guess.
 HarFok:  IExCor= 4639 AccDes= 0.00D+00 IRadAn=         5 IDoV= 1 UseB2=F ITyADJ=14
 ICtDFT=  3500011 ScaDFX=  1.000000  1.000000  1.000000  1.000000
 FoFCou: FMM=F IPFlag=           0 FMFlag=      100000 FMFlg1=           0
         NFxFlg=           0 DoJE=T BraDBF=F KetDBF=T FulRan=T
         wScrn=  0.000000 ICntrl=       500 IOpCl=  0 I1Cent=   200000004 NGrid=           0
         NMat0=    1 NMatS0=      1 NMatT0=    0 NMatD0=    1 NMtDS0=    0 NMtDT0=    0
 Petite list used in FoFCou.
 Requested convergence on RMS density matrix=1.00D-10 within 128 cycles.
 Requested convergence on MAX density matrix=1.00D-08.
 Requested convergence on             energy=1.00D-08.
 No special actions if energy rises.
 SCF Done:  E(RwB97XD) =  -1061.68039202     A.U. after   15 cycles
            NFock= 15  Conv=0.42D-10     -V/T= 2.0083
 Calling FoFJK, ICntrl=      2127 FMM=F ISym2X=0 I1Cent= 0 IOpClX= 0 NMat=1 NMatS=1 NMatT=0.
 ***** Axes restored to original set *****
 -------------------------------------------------------------------
 Center     Atomic                   Forces (Hartrees/Bohr)
 Number     Number              X              Y              Z
 -------------------------------------------------------------------
      1        6           0.001360283    0.000043802   -0.000426605
      2        8          -0.001145750    0.001051612    0.000859560
      3        8           0.000992787   -0.000539530   -0.000505626
      4        1          -0.001557023   -0.000710027    0.000249272
      5        6           0.000239379    0.000403493    0.000108042
      6        9          -0.000260357   -0.000019811    0.000043616
      7        9          -0.000177825   -0.000127926   -0.000281380
      8        9          -0.000107058   -0.000312856    0.000139962
      9        8          -0.000146542   -0.000326575    0.000051435
     10        1           0.000213283    0.000255441   -0.000201532
     11        1          -0.000103602    0.000126063    0.000205101
     12        8           0.000166685   -0.000119650    0.000332563
     13        1          -0.000164735   -0.000125978   -0.000031664
     14        1           0.000001970    0.000017188   -0.000329243
     15        8          -0.000273533    0.000033012    0.000065345
     16        1          -0.000029529    0.000005170   -0.000131205
     17        1           0.000270254   -0.000053794   -0.000035619
     18        8          -0.000308795   -0.000413381   -0.000427546
     19        1           0.000440281    0.000208054    0.000168722
     20        1          -0.000108145    0.000157956    0.000186848
     21        8           0.000764881    0.000484985   -0.000014636
     22        1           0.000153713    0.000086544   -0.000128772
     23        1          -0.000040423    0.000116939   -0.000110977
     24        8          -0.000735612   -0.000152229    0.000239278
     25        1           0.000365895   -0.000104041    0.000124319
     26        1           0.000198426   -0.000022667   -0.000013971
     27        8          -0.000024831    0.000410164   -0.000030105
     28        1          -0.000125186   -0.000031842   -0.000042002
     29        1           0.000141107   -0.000340115   -0.000063178
 -------------------------------------------------------------------
 Cartesian Forces:  Max     0.001557023 RMS     0.000400229

 GradGradGradGradGradGradGradGradGradGradGradGradGradGradGradGradGradGrad
 Berny optimization.
 Using GEDIIS/GDIIS optimizer.
 FormGI is forming the generalized inverse of G from B-inverse, IUseBI=4.
 Internal  Forces:  Max     0.001747799 RMS     0.000360893
 Search for a local minimum.
 Step number  12 out of a maximum of  174
 All quantities printed in internal units (Hartrees-Bohrs-Radians)
 Mixed Optimization -- En-DIIS/RFO-DIIS
 Swapping is turned off.
 Update second derivatives using D2CorX and points    7    8    9   10   11
                                                     12
 DE= -4.37D-05 DEPred=-3.66D-05 R= 1.19D+00
 TightC=F SS=  1.41D+00  RLast= 2.32D-01 DXNew= 6.0000D-01 6.9684D-01
 Trust test= 1.19D+00 RLast= 2.32D-01 DXMaxT set to 6.00D-01
 ITU=  1 -1  1  1  1  0  1  1 -1  1  1  0
     Eigenvalues ---    0.00006   0.00030   0.00048   0.00074   0.00122
     Eigenvalues ---    0.00301   0.00381   0.00424   0.00486   0.00610
     Eigenvalues ---    0.00718   0.00834   0.00896   0.00922   0.01096
     Eigenvalues ---    0.01193   0.01250   0.01289   0.01368   0.01523
     Eigenvalues ---    0.01634   0.01673   0.01789   0.01864   0.01969
     Eigenvalues ---    0.02138   0.02180   0.02446   0.02520   0.02638
     Eigenvalues ---    0.02834   0.02986   0.03015   0.03272   0.03366
     Eigenvalues ---    0.03426   0.03594   0.04200   0.04598   0.05066
     Eigenvalues ---    0.05251   0.05431   0.05591   0.06044   0.06939
     Eigenvalues ---    0.07549   0.07882   0.10573   0.11631   0.12501
     Eigenvalues ---    0.13515   0.13720   0.20005   0.21590   0.21790
     Eigenvalues ---    0.24029   0.25701   0.30164   0.36265   0.36879
     Eigenvalues ---    0.37619   0.38565   0.42314   0.43481   0.44539
     Eigenvalues ---    0.46165   0.48519   0.48912   0.50887   0.52316
     Eigenvalues ---    0.53884   0.54763   0.55234   0.55723   0.57351
     Eigenvalues ---    0.57793   0.57922   0.62927   0.72598   0.89462
     Eigenvalues ---    6.69537
 Eigenvalue     1 is   6.34D-05 Eigenvector:
                          D5        D4        D3        D8        D7
   1                    0.34755   0.34642   0.33118   0.31950   0.31837
                          D6        D49       D48       D53       D52
   1                    0.30312  -0.27949  -0.26742   0.26083   0.24923
 En-DIIS/RFO-DIIS/Sim-DIIS IScMMF=       -3 using points:    12   11   10    9    8    7    6    5
 RFO step:  Lambda=-1.02785002D-04.
 DIIS inversion failure, remove point   8.
 DIIS inversion failure, remove point   7.
 RFO-DIIS uses    6 points instead of    8
 DidBck=F Rises=F RFO-DIIS coefs:    1.36411   -0.92465    0.63078    1.74527   -2.00000
                  RFO-DIIS coefs:    0.18449    0.00000    0.00000
 Iteration  1 RMS(Cart)=  0.04364898 RMS(Int)=  0.00111039
 Iteration  2 RMS(Cart)=  0.00176879 RMS(Int)=  0.00014968
 Iteration  3 RMS(Cart)=  0.00000303 RMS(Int)=  0.00014964
 Iteration  4 RMS(Cart)=  0.00000000 RMS(Int)=  0.00014964
 Variable       Old X    -DE/DX   Delta X   Delta X   Delta X     New X
                                 (Linear)    (Quad)   (Total)
    R1        2.29763   0.00173  -0.00115  -0.00026  -0.00143   2.29620
    R2        2.44865   0.00113  -0.00011   0.00005  -0.00008   2.44857
    R3        2.93073  -0.00030   0.00063  -0.00030   0.00032   2.93105
    R4        1.93475   0.00103  -0.00606   0.01002   0.00398   1.93873
    R5        2.89573  -0.00070   0.00019  -0.00802  -0.00781   2.88792
    R6        2.51512   0.00002   0.00007   0.00015   0.00021   2.51533
    R7        2.52817   0.00018   0.00046   0.00133   0.00179   2.52996
    R8        2.53644   0.00017  -0.00022  -0.00076  -0.00097   2.53547
    R9        1.87864   0.00036   0.00042   0.00102   0.00146   1.88010
   R10        1.81353   0.00024  -0.00010  -0.00001  -0.00011   1.81341
   R11        3.34986   0.00006  -0.01318  -0.01766  -0.03086   3.31901
   R12        3.61666   0.00013  -0.00050   0.00599   0.00555   3.62222
   R13        3.13738   0.00001  -0.00638  -0.00778  -0.01413   3.12325
   R14        1.88844   0.00032   0.00018  -0.00012  -0.00003   1.88840
   R15        1.81343   0.00030  -0.00019   0.00002  -0.00018   1.81325
   R16        3.51980  -0.00002  -0.00123  -0.00113  -0.00228   3.51752
   R17        3.39326  -0.00011   0.00625   0.00515   0.01138   3.40464
   R18        3.08707   0.00020  -0.00140   0.00024  -0.00125   3.08582
   R19        1.84137   0.00004   0.00028  -0.00014   0.00023   1.84160
   R20        1.83151   0.00025   0.00047   0.00027   0.00074   1.83225
   R21        1.81899   0.00050  -0.00129  -0.00098  -0.00228   1.81672
   R22        1.85208   0.00025   0.00043   0.00132   0.00171   1.85379
   R23        3.40570  -0.00000   0.01365   0.01869   0.03229   3.43799
   R24        1.85501  -0.00013   0.00050  -0.00154  -0.00108   1.85393
   R25        1.84940   0.00005  -0.00008  -0.00020  -0.00031   1.84909
   R26        1.82982   0.00017   0.00044   0.00113   0.00157   1.83139
   R27        1.82143   0.00016  -0.00105  -0.00103  -0.00208   1.81934
   R28        3.48185   0.00021   0.00212  -0.00219  -0.00007   3.48178
   R29        1.83660   0.00001   0.00020  -0.00051  -0.00026   1.83634
   R30        1.84831   0.00058  -0.00060   0.00019  -0.00040   1.84790
    A1        2.22682   0.00062   0.00056  -0.00038   0.00018   2.22700
    A2        2.10899  -0.00037  -0.00014   0.00074   0.00060   2.10959
    A3        1.94718  -0.00025  -0.00041  -0.00027  -0.00069   1.94649
    A4        1.93268   0.00087   0.00174  -0.00317  -0.00137   1.93132
    A5        1.93594  -0.00028   0.00043   0.00069   0.00112   1.93706
    A6        1.93825  -0.00039  -0.00077  -0.00335  -0.00411   1.93413
    A7        1.91570  -0.00040   0.00187   0.00344   0.00530   1.92100
    A8        1.89263   0.00037  -0.00054  -0.00041  -0.00095   1.89168
    A9        1.89044   0.00037  -0.00046  -0.00015  -0.00062   1.88982
   A10        1.88959   0.00038  -0.00058  -0.00021  -0.00079   1.88880
   A11        1.89496   0.00011   0.00090   0.00031   0.00131   1.89626
   A12        1.66405  -0.00025   0.00726   0.00912   0.01637   1.68041
   A13        1.77858   0.00007  -0.00153  -0.00075  -0.00249   1.77608
   A14        2.24437   0.00003  -0.00581  -0.00272  -0.00856   2.23580
   A15        2.21199  -0.00018  -0.00813  -0.00383  -0.01201   2.19998
   A16        1.55976   0.00019   0.01117   0.00109   0.01220   1.57196
   A17        1.89117  -0.00013  -0.00184   0.00055  -0.00133   1.88985
   A18        1.78828   0.00011  -0.00095  -0.00117  -0.00219   1.78609
   A19        1.71157   0.00019   0.00650   0.00160   0.00804   1.71961
   A20        2.22127  -0.00001   0.00130  -0.00478  -0.00339   2.21788
   A21        2.23736   0.00002   0.00004   0.00117   0.00124   2.23860
   A22        1.51618  -0.00011  -0.00387   0.00349  -0.00043   1.51575
   A23        1.85282  -0.00000   0.00186   0.00085   0.00272   1.85554
   A24        1.92295   0.00017  -0.00436   0.00046  -0.00392   1.91903
   A25        1.86436  -0.00006   0.00039  -0.00070  -0.00029   1.86407
   A26        2.78002   0.00001  -0.00131   0.00201   0.00065   2.78066
   A27        1.85032  -0.00001   0.00361   0.00181   0.00591   1.85623
   A28        1.79171  -0.00010   0.01509   0.02093   0.03571   1.82742
   A29        1.92289   0.00023  -0.00923  -0.00357  -0.01332   1.90957
   A30        1.84212   0.00015   0.00536   0.00524   0.01081   1.85293
   A31        1.98537   0.00003   0.00251   0.00165   0.00401   1.98938
   A32        1.84453  -0.00008   0.00182   0.00021   0.00161   1.84615
   A33        1.82221  -0.00024   0.00593  -0.00030   0.00561   1.82782
   A34        1.79585   0.00029  -0.00147  -0.00673  -0.00849   1.78735
   A35        1.86518   0.00005   0.02491   0.00195   0.02679   1.89197
   A36        1.86078  -0.00017  -0.00510  -0.00008  -0.00522   1.85556
   A37        1.92324   0.00097  -0.00777   0.00277  -0.00504   1.91820
   A38        1.84730  -0.00011   0.00155  -0.00098   0.00053   1.84783
   A39        2.71143   0.00015   0.00506  -0.00209   0.00307   2.71449
   A40        2.87103   0.00175  -0.00794   0.00597  -0.00197   2.86906
   A41        3.10852   0.00067   0.00440   0.00229   0.00677   3.11528
   A42        2.96706  -0.00014   0.00003  -0.00126  -0.00145   2.96561
   A43        2.98286  -0.00006   0.00361  -0.00111   0.00225   2.98511
   A44        2.86409  -0.00018   0.00597   0.00458   0.00997   2.87406
   A45        3.10542   0.00010   0.00081   0.00875   0.00966   3.11508
   A46        2.95395  -0.00004  -0.00313   0.00050  -0.00326   2.95069
   A47        3.23563  -0.00053  -0.00175  -0.00105  -0.00285   3.23278
   A48        3.36897  -0.00010   0.00001  -0.00318  -0.00310   3.36587
   A49        3.31673  -0.00049  -0.00430  -0.00233  -0.00660   3.31012
   A50        3.10123  -0.00030   0.00907   0.01363   0.02316   3.12439
   A51        2.99326  -0.00017   0.00504   0.00348   0.00891   3.00217
   A52        2.84462  -0.00019   0.00785   0.00224   0.01005   2.85467
    D1       -0.04731   0.00000  -0.00541   0.00965   0.00423  -0.04308
    D2        3.07305   0.00001  -0.00419   0.01394   0.00974   3.08279
    D3       -0.17220   0.00003   0.01768   0.05145   0.06914  -0.10307
    D4       -2.27819   0.00001   0.01858   0.05376   0.07235  -2.20585
    D5        1.91619   0.00005   0.01859   0.05392   0.07251   1.98871
    D6        2.98898  -0.00000   0.01655   0.04751   0.06406   3.05304
    D7        0.88299  -0.00001   0.01745   0.04982   0.06727   0.95026
    D8       -1.20581   0.00002   0.01746   0.04998   0.06744  -1.13837
    D9       -0.42171  -0.00022  -0.00588  -0.02445  -0.03037  -0.45209
   D10        1.58037  -0.00003   0.00167  -0.01966  -0.01799   1.56237
   D11       -2.42244   0.00004  -0.00386  -0.00380  -0.00757  -2.43001
   D12        1.90086   0.00005  -0.00334  -0.00366  -0.00689   1.89397
   D13        1.54408   0.00008  -0.00241  -0.00768  -0.01022   1.53387
   D14       -0.41581   0.00009  -0.00189  -0.00754  -0.00954  -0.42535
   D15       -0.00887  -0.00009  -0.01460  -0.01008  -0.02470  -0.03357
   D16       -1.96876  -0.00008  -0.01408  -0.00995  -0.02402  -1.99278
   D17        1.05731  -0.00008   0.02742   0.04372   0.07121   1.12851
   D18       -0.81185   0.00003   0.00946   0.01611   0.02558  -0.78627
   D19       -0.99522   0.00012   0.01746   0.02976   0.04738  -0.94785
   D20       -2.86438   0.00023  -0.00049   0.00216   0.00175  -2.86262
   D21        2.83499   0.00002   0.02511   0.04212   0.06754   2.90253
   D22        0.96584   0.00013   0.00716   0.01452   0.02192   0.98775
   D23        0.71373   0.00028   0.00834   0.01312   0.02141   0.73513
   D24        2.88320   0.00038   0.00170   0.00985   0.01172   2.89492
   D25       -0.95004   0.00049  -0.00143   0.00357   0.00216  -0.94788
   D26       -2.73142  -0.00008   0.00608   0.00002   0.00627  -2.72515
   D27       -0.82001  -0.00002   0.01420   0.00673   0.02107  -0.79894
   D28        1.43615  -0.00020  -0.00109  -0.00435  -0.00547   1.43069
   D29       -2.93563  -0.00013   0.00703   0.00236   0.00934  -2.92629
   D30       -0.95070  -0.00000   0.00390  -0.00130   0.00258  -0.94812
   D31        0.96070   0.00006   0.01202   0.00541   0.01739   0.97809
   D32       -2.32138   0.00001  -0.01469   0.00128  -0.01340  -2.33478
   D33        2.01031  -0.00022  -0.01188   0.00121  -0.01068   1.99963
   D34        0.09058  -0.00017  -0.01527  -0.00615  -0.02140   0.06918
   D35       -1.86091  -0.00040  -0.01247  -0.00623  -0.01868  -1.87959
   D36        1.60949  -0.00022  -0.01810  -0.00231  -0.02044   1.58906
   D37       -0.34200  -0.00045  -0.01529  -0.00239  -0.01772  -0.35972
   D38        0.48129   0.00002  -0.00263   0.00807   0.00544   0.48673
   D39        2.66278  -0.00006  -0.00537   0.00379  -0.00158   2.66120
   D40       -1.22173  -0.00015  -0.00848   0.00565  -0.00275  -1.22448
   D41       -0.45029  -0.00017   0.01381   0.00060   0.01446  -0.43583
   D42        1.60160   0.00000   0.00991   0.00121   0.01114   1.61274
   D43        0.00958  -0.00002  -0.03061  -0.03788  -0.06831  -0.05874
   D44       -2.12761  -0.00019  -0.03665  -0.04412  -0.08036  -2.20797
   D45        1.98494   0.00004  -0.02288  -0.02594  -0.04882   1.93612
   D46       -0.15224  -0.00013  -0.02892  -0.03218  -0.06087  -0.21311
   D47       -1.89508  -0.00025  -0.00969   0.00687  -0.00312  -1.89820
   D48        0.88941  -0.00012  -0.06208  -0.11407  -0.17626   0.71315
   D49       -1.02415   0.00001  -0.07681  -0.11171  -0.18841  -1.21256
   D50       -0.63417   0.00003   0.00836  -0.00558   0.00284  -0.63134
   D51        1.41365   0.00101  -0.00224  -0.00292  -0.00513   1.40851
   D52        0.76746   0.00010   0.05505   0.07501   0.13006   0.89752
   D53       -1.23795  -0.00011   0.06399   0.07429   0.13829  -1.09966
         Item               Value     Threshold  Converged?
 Maximum Force            0.001748     0.000015     NO 
 RMS     Force            0.000361     0.000010     NO 
 Maximum Displacement     0.189864     0.000060     NO 
 RMS     Displacement     0.044376     0.000040     NO 
 Predicted change in Energy=-5.662613D-05
 GradGradGradGradGradGradGradGradGradGradGradGradGradGradGradGradGradGrad

                          Input orientation:                          
 ---------------------------------------------------------------------
 Center     Atomic      Atomic             Coordinates (Angstroms)
 Number     Number       Type             X           Y           Z
 ---------------------------------------------------------------------
      1          6           0        1.633672    0.576888    0.115414
      2          8           0        0.658748    1.071288    0.646033
      3          8           0        1.706226   -0.559603   -0.502675
      4          1           0        0.806478   -1.050978   -0.463476
      5          6           0        3.005954    1.299330    0.141187
      6          9           0        2.896664    2.511087    0.681010
      7          9           0        3.497430    1.431468   -1.097105
      8          9           0        3.884705    0.592515    0.868097
      9          8           0       -3.566315    0.730922    1.510991
     10          1           0       -3.061974    1.167291    0.772713
     11          1           0       -4.072748    1.401247    1.974732
     12          8           0       -2.612540   -0.851924   -1.852665
     13          1           0       -3.332439   -1.160837   -1.232247
     14          1           0       -2.896717   -1.023990   -2.752853
     15          8           0       -1.998968    1.486853   -0.451825
     16          1           0       -2.135650    0.791991   -1.121298
     17          1           0       -1.088343    1.393045   -0.132365
     18          8           0       -1.451461   -0.823908    2.203651
     19          1           0       -0.725720   -0.279917    2.522398
     20          1           0       -2.226296   -0.228359    2.118333
     21          8           0       -0.544882   -1.739469   -0.275697
     22          1           0       -0.925793   -1.372711    0.550663
     23          1           0       -1.194381   -1.539467   -0.979689
     24          8           0       -2.606566   -3.323017    1.487438
     25          1           0       -2.170771   -2.665398    2.050314
     26          1           0       -1.921146   -3.616643    0.878437
     27          8           0       -4.257785   -1.588048    0.043581
     28          1           0       -4.280323   -0.817153    0.634774
     29          1           0       -3.818760   -2.300397    0.549588
 ---------------------------------------------------------------------
                    Distance matrix (angstroms):
                    1          2          3          4          5
     1  C    0.000000
     2  O    1.215099   0.000000
     3  O    1.295727   2.253119   0.000000
     4  H    1.915544   2.399342   1.025930   0.000000
     5  C    1.551046   2.411690   2.357855   3.275249   0.000000
     6  F    2.378272   2.661300   3.499627   4.285678   1.331056
     7  F    2.382037   3.350578   2.743377   3.715541   1.338796
     8  F    2.373589   3.268843   2.819958   3.734921   1.341711
     9  O    5.386207   4.326102   5.789646   5.118106   6.737520
    10  H    4.778044   3.724115   5.229197   4.627504   6.102131
    11  H    6.058041   4.925583   6.586275   5.980394   7.313022
    12  O    4.893379   4.543518   4.534277   3.695829   6.338045
    13  H    5.431219   4.943672   5.126588   4.211142   6.936424
    14  H    5.595909   5.346395   5.144516   4.353807   6.972432
    15  O    3.787594   2.905415   4.233088   3.783021   5.043419
    16  H    3.972847   3.318150   4.119406   3.533466   5.318585
    17  H    2.852520   1.939525   3.429224   3.110181   4.104495
    18  O    3.980076   3.235880   4.167139   3.501915   5.350742
    19  H    3.477702   2.695042   3.891485   3.443487   4.699955
    20  H    4.422608   3.490018   4.737524   4.066958   5.798222
    21  O    3.203837   3.193534   2.551684   1.528219   4.692177
    22  H    3.246728   2.914275   2.949270   2.032917   4.771385
    23  H    3.698120   3.590695   3.098579   2.123330   5.192103
    24  O    5.922105   5.538966   5.495197   4.540605   7.394516
    25  H    5.360041   4.892954   5.097375   4.217760   6.794285
    26  H    5.550193   5.355984   4.940729   3.977852   6.999046
    27  O    6.277052   5.622038   6.076638   5.117843   7.817185
    28  H    6.098231   5.287793   6.099090   5.209258   7.603484
    29  H    6.180315   5.605857   5.887537   4.896956   7.726678
                    6          7          8          9         10
     6  F    0.000000
     7  F    2.165223   0.000000
     8  F    2.166136   2.171599   0.000000
     9  O    6.754847   7.562369   7.479985   0.000000
    10  H    6.108974   6.825817   6.971070   0.994903   0.000000
    11  H    7.174829   8.169742   8.074636   0.959618   1.587845
    12  O    6.934024   6.566314   7.190490   3.837873   3.342429
    13  H    7.479660   7.306533   7.718346   3.340480   3.084347
    14  H    7.606014   7.046694   7.855702   4.659232   4.154352
    15  O    5.128312   5.534423   6.095871   2.623100   1.652753
    16  H    5.614961   5.669312   6.343670   2.996577   2.141542
    17  H    4.218042   4.686310   5.135463   3.046207   2.182968
    18  O    5.687426   6.361857   5.680196   2.714753   2.933634
    19  H    4.929714   5.819332   4.975326   3.180208   3.257896
    20  H    5.984579   6.771639   6.291364   1.756342   2.111135
    21  O    5.552185   5.202868   5.134944   4.292335   3.985494
    22  H    5.450877   5.490306   5.206128   3.509966   3.326287
    23  H    5.991791   5.554577   5.810058   4.121192   3.726306
    24  O    8.060561   8.157435   7.606022   4.166065   4.569584
    25  H    7.372237   7.669358   6.977135   3.711254   4.137150
    26  H    7.797394   7.664670   7.171125   4.691272   4.919217
    27  O    8.270150   8.400119   8.469642   2.830026   3.090873
    28  H    7.911288   8.279441   8.289107   1.916795   2.332686
    29  H    8.262238   8.376458   8.234912   3.190129   3.556315
                   11         12         13         14         15
    11  H    0.000000
    12  O    4.675250   0.000000
    13  H    4.170977   0.999300   0.000000
    14  H    5.441956   0.959532   1.587711   0.000000
    15  O    3.193129   2.794406   3.065529   3.522076   0.000000
    16  H    3.702559   1.861392   2.293067   2.557144   0.974530
    17  H    3.653300   3.212864   3.573237   3.997403   0.969584
    18  O    3.445993   4.219311   3.931538   5.166791   3.562433
    19  H    3.785346   4.798797   4.654929   5.752838   3.686277
    20  H    2.466906   4.038173   3.649582   4.981059   3.098280
    21  O    5.232052   2.747685   3.003378   3.489891   3.543239
    22  H    4.430141   2.981999   3.002600   3.862560   3.214622
    23  H    5.065709   1.801660   2.185965   2.511529   3.175629
    24  O    4.970495   4.154831   3.549451   4.832161   5.221567
    25  H    4.490082   4.326326   3.793203   5.127537   4.850918
    26  H    5.568705   3.947229   3.532382   4.567260   5.274593
    27  O    3.563632   2.616192   1.632946   3.160810   3.847428
    28  H    2.599977   2.995006   2.121879   3.665128   3.419609
    29  H    3.974634   3.053500   2.170263   3.658620   4.319460
                   16         17         18         19         20
    16  H    0.000000
    17  H    1.560803   0.000000
    18  O    3.759591   3.240942   0.000000
    19  H    4.051346   3.158807   0.961366   0.000000
    20  H    3.397725   2.998255   0.980982   1.554881   0.000000
    21  O    3.107068   3.182536   2.794155   3.161064   3.292716
    22  H    2.990843   2.853482   1.819308   2.263176   2.336330
    23  H    2.518281   3.054313   3.272884   3.751096   3.518748
    24  O    4.894952   5.212485   2.844780   3.724135   3.181122
    25  H    4.691897   4.733571   1.982928   2.828701   2.438620
    26  H    4.845721   5.178056   3.126686   3.907095   3.620901
    27  O    3.394848   4.354681   3.622881   4.509015   3.206290
    28  H    3.205115   3.957552   3.234793   4.060412   2.601279
    29  H    3.897125   4.643464   3.243463   4.188223   3.047990
                   21         22         23         24         25
    21  O    0.000000
    22  H    0.981058   0.000000
    23  H    0.978496   1.562666   0.000000
    24  O    3.141148   2.739751   3.355895   0.000000
    25  H    2.985161   2.338795   3.376682   0.969129   0.000000
    26  H    2.598060   2.476569   2.880188   0.962756   1.529862
    27  O    3.729680   3.377229   3.230154   2.796670   3.089221
    28  H    3.953877   3.401263   3.556862   3.131749   3.141652
    29  H    3.422574   3.038069   3.131305   1.842479   2.258600
                   26         27         28         29
    26  H    0.000000
    27  O    3.205006   0.000000
    28  H    3.669091   0.971749   0.000000
    29  H    2.332720   0.977868   1.555734   0.000000
 Stoichiometry    C2H15F3O9
 Framework group  C1[X(C2H15F3O9)]
 Deg. of freedom    81
 Full point group                 C1      NOp   1
 Largest Abelian subgroup         C1      NOp   1
 Largest concise Abelian subgroup C1      NOp   1
                         Standard orientation:                         
 ---------------------------------------------------------------------
 Center     Atomic      Atomic             Coordinates (Angstroms)
[truncated: 1,776,981 more chars]
