# Supplementary material for: The Hydration of Trifluoroacetic Acid from 0 to 298 K
Source: J Phys Chem A. 2026 Jan 20;130(4):927–35. doi: 10.1021/acs.jpca.5c08151 (PMC12862820; doi:10.1021/acs.jpca.5c08151)
Supplement: Supplementary file 1 [file jp5c08151_si_001.zip › TFA_SI/within1kcal-hightemps/7-H2O/20K-1-126-12119-wb97xd.xyz]

29
20K-1-126-12119-wb97xd.log	Energy: -666217.2474478
C          1.67085        0.40125       -0.49189
O          1.33417        1.55982       -0.38842
O          1.00507       -0.58604       -1.01672
H          0.08401       -0.31011       -1.42204
C          3.04067       -0.08490        0.04756
F          2.85354       -1.07298        0.94233
F          3.70019        0.90075        0.64709
F          3.79989       -0.56336       -0.94670
O         -1.63872        0.02303        2.27533
H         -1.18674       -0.76258        1.87524
H         -1.59334       -0.07752        3.22946
O         -1.24666       -0.17316       -2.01659
H         -1.80957       -0.93345       -1.77156
H         -1.76576        0.62780       -1.79784
O         -0.62220       -2.09305        0.99823
H          0.17064       -1.93575        0.47143
H         -1.32560       -2.32199        0.36153
O         -3.87918       -0.17709        0.55437
H         -3.28055       -0.05164        1.31195
H         -3.74667        0.60835       -0.00621
O         -2.80470        1.87888       -1.02789
H         -2.18533        2.21432       -0.32158
H         -3.17950        2.63629       -1.48334
O         -1.09173        2.38363        0.88097
H         -0.20602        2.29876        0.49695
H         -1.19583        1.62490        1.48551
O         -2.75520       -2.13716       -0.78043
H         -3.31601       -1.48419       -0.27701
H         -3.32224       -2.84187       -1.10184
