# Supplementary material for: The Hydration of Trifluoroacetic Acid from 0 to 298 K
Source: J Phys Chem A. 2026 Jan 20;130(4):927–35. doi: 10.1021/acs.jpca.5c08151 (PMC12862820; doi:10.1021/acs.jpca.5c08151)
Supplement: Supplementary file 1 [file jp5c08151_si_001.zip › TFA_SI/within1kcal-hightemps/5-H2O/PM7-1-17-18703-wb97xd.log]

 Entering Gaussian System, Link 0=g16
 Initial command:
 /software/commercial/MERCURY/GAUSSIAN/AVX2/g16/l1.exe "/local_scratch/slurm.5660501/Gau-4182024.inp" -scrdir="/local_scratch/slurm.5660501/"
 Entering Link 1 = /software/commercial/MERCURY/GAUSSIAN/AVX2/g16/l1.exe PID=   4182025.
  
 Copyright (c) 1988-2019, Gaussian, Inc.  All Rights Reserved.
  
 This is part of the Gaussian(R) 16 program.  It is based on
 the Gaussian(R) 09 system (copyright 2009, Gaussian, Inc.),
 the Gaussian(R) 03 system (copyright 2003, Gaussian, Inc.),
 the Gaussian(R) 98 system (copyright 1998, Gaussian, Inc.),
 the Gaussian(R) 94 system (copyright 1995, Gaussian, Inc.),
 the Gaussian 92(TM) system (copyright 1992, Gaussian, Inc.),
 the Gaussian 90(TM) system (copyright 1990, Gaussian, Inc.),
 the Gaussian 88(TM) system (copyright 1988, Gaussian, Inc.),
 the Gaussian 86(TM) system (copyright 1986, Carnegie Mellon
 University), and the Gaussian 82(TM) system (copyright 1983,
 Carnegie Mellon University). Gaussian is a federally registered
 trademark of Gaussian, Inc.
  
 This software contains proprietary and confidential information,
 including trade secrets, belonging to Gaussian, Inc.
  
 This software is provided under written license and may be
 used, copied, transmitted, or stored only in accord with that
 written license.
  
 The following legend is applicable only to US Government
 contracts under FAR:
  
                    RESTRICTED RIGHTS LEGEND
  
 Use, reproduction and disclosure by the US Government is
 subject to restrictions as set forth in subparagraphs (a)
 and (c) of the Commercial Computer Software - Restricted
 Rights clause in FAR 52.227-19.
  
 Gaussian, Inc.
 340 Quinnipiac St., Bldg. 40, Wallingford CT 06492
  
  
 ---------------------------------------------------------------
 Warning -- This program may not be used in any manner that
 competes with the business of Gaussian, Inc. or will provide
 assistance to any competitor of Gaussian, Inc.  The licensee
 of this program is prohibited from giving any competitor of
 Gaussian, Inc. access to this program.  By using this program,
 the user acknowledges that Gaussian, Inc. is engaged in the
 business of creating and licensing software in the field of
 computational chemistry and represents and warrants to the
 licensee that it is not a competitor of Gaussian, Inc. and that
 it will not use this program in any manner prohibited above.
 ---------------------------------------------------------------
  

 Cite this work as:
 Gaussian 16, Revision C.01,
 M. J. Frisch, G. W. Trucks, H. B. Schlegel, G. E. Scuseria, 
 M. A. Robb, J. R. Cheeseman, G. Scalmani, V. Barone, 
 G. A. Petersson, H. Nakatsuji, X. Li, M. Caricato, A. V. Marenich, 
 J. Bloino, B. G. Janesko, R. Gomperts, B. Mennucci, H. P. Hratchian, 
 J. V. Ortiz, A. F. Izmaylov, J. L. Sonnenberg, D. Williams-Young, 
 F. Ding, F. Lipparini, F. Egidi, J. Goings, B. Peng, A. Petrone, 
 T. Henderson, D. Ranasinghe, V. G. Zakrzewski, J. Gao, N. Rega, 
 G. Zheng, W. Liang, M. Hada, M. Ehara, K. Toyota, R. Fukuda, 
 J. Hasegawa, M. Ishida, T. Nakajima, Y. Honda, O. Kitao, H. Nakai, 
 T. Vreven, K. Throssell, J. A. Montgomery, Jr., J. E. Peralta, 
 F. Ogliaro, M. J. Bearpark, J. J. Heyd, E. N. Brothers, K. N. Kudin, 
 V. N. Staroverov, T. A. Keith, R. Kobayashi, J. Normand, 
 K. Raghavachari, A. P. Rendell, J. C. Burant, S. S. Iyengar, 
 J. Tomasi, M. Cossi, J. M. Millam, M. Klene, C. Adamo, R. Cammi, 
 J. W. Ochterski, R. L. Martin, K. Morokuma, O. Farkas, 
 J. B. Foresman, and D. J. Fox, Gaussian, Inc., Wallingford CT, 2019.
 
 ******************************************
 Gaussian 16:  ES64L-G16RevC.01  3-Jul-2019
                25-Sep-2025 
 ******************************************
 %nproc=20
 Will use up to   20 processors via shared memory.
 %mem=18gb
 ----------------------------------------------------------------------
 # wb97xd/6-31++g** scf(conver=10) opt(tight,maxcycles=300,calcfc) freq
 ----------------------------------------------------------------------
 1/6=300,7=10,10=4,18=20,19=15,26=3,38=1/1,3;
 2/9=110,12=2,17=6,18=5,40=1/2;
 3/5=1,6=6,7=1111,11=2,25=1,30=1,71=2,74=-58,140=1/1,2,3;
 4//1;
 5/5=2,6=10,38=5/2;
 8/6=4,10=90,11=11/1;
 11/6=1,8=1,9=11,15=111,16=1/1,2,10;
 10/6=1,13=1/2;
 6/7=2,8=2,9=2,10=2,28=1/1;
 7/10=1,25=1/1,2,3,16;
 1/6=300,7=10,10=4,18=20,19=15,26=3/3(2);
 2/9=110/2;
 99//99;
 2/9=110/2;
 3/5=1,6=6,7=1111,11=2,25=1,30=1,71=1,74=-58/1,2,3;
 4/5=5,16=3,69=1/1;
 5/5=2,6=10,38=5/2;
 7//1,2,3,16;
 1/6=300,7=10,18=20,19=15,26=3/3(-5);
 2/9=110/2;
 6/7=2,8=2,9=2,10=2,19=2,28=1/1;
 99/9=1/99;
 --------------
 PM7-1-17-18703
 --------------
 Symbolic Z-matrix:
 Charge =  0 Multiplicity = 1
 C                     0.33411   0.6255   -1.51631 
 O                     0.01563  -0.54295  -1.56449 
 O                    -0.0776    1.54112  -0.70315 
 H                    -0.81505   1.22751   0.07542 
 C                     1.36721   1.20778  -2.51288 
 F                     2.48836   1.58769  -1.91233 
 F                     0.91186   2.27099  -3.16262 
 F                     1.72344   0.33033  -3.44196 
 O                    -0.42466  -2.04223   4.11986 
 H                    -0.66292  -2.60375   3.35785 
 H                     0.43932  -2.33508   4.39583 
 O                    -0.9486   -3.49742   1.93047 
 H                    -1.22286  -2.85213   1.26172 
 H                    -0.31183  -4.06332   1.50364 
 O                    -0.62457   0.52556   3.39557 
 H                    -1.15824   0.90581   4.09116 
 H                    -0.52399  -0.42004   3.64209 
 O                    -1.73438  -1.74175   0.06099 
 H                    -2.48096  -2.03054  -0.4655 
 H                    -1.06022  -1.40485  -0.57717 
 O                    -1.76226   0.76982   0.99351 
 H                    -1.3264    0.73497   1.89239 
 H                    -1.86971  -0.17256   0.74752 
 
 Add virtual bond connecting atoms O21        and H4         Dist= 2.64D+00.
 Add virtual bond connecting atoms H22        and O15        Dist= 3.16D+00.
 Add virtual bond connecting atoms H17        and O9         Dist= 3.20D+00.
 Add virtual bond connecting atoms O18        and H23        Dist= 3.25D+00.
 Add virtual bond connecting atoms H20        and O2         Dist= 3.20D+00.
 Add virtual bond connecting atoms O12        and H10        Dist= 3.23D+00.
 Add virtual bond connecting atoms H13        and O18        Dist= 3.24D+00.

 GradGradGradGradGradGradGradGradGradGradGradGradGradGradGradGradGradGrad
 Berny optimization.
 Initialization pass.
                           ----------------------------
                           !    Initial Parameters    !
                           ! (Angstroms and Degrees)  !
 --------------------------                            --------------------------
 ! Name  Definition              Value          Derivative Info.                !
 --------------------------------------------------------------------------------
 ! R1    R(1,2)                  1.212          calculate D2E/DX2 analytically  !
 ! R2    R(1,3)                  1.2919         calculate D2E/DX2 analytically  !
 ! R3    R(1,5)                  1.549          calculate D2E/DX2 analytically  !
 ! R4    R(2,20)                 1.6956         calculate D2E/DX2 analytically  !
 ! R5    R(3,4)                  1.1173         calculate D2E/DX2 analytically  !
 ! R6    R(4,21)                 1.3963         calculate D2E/DX2 analytically  !
 ! R7    R(5,6)                  1.3274         calculate D2E/DX2 analytically  !
 ! R8    R(5,7)                  1.3266         calculate D2E/DX2 analytically  !
 ! R9    R(5,8)                  1.3267         calculate D2E/DX2 analytically  !
 ! R10   R(9,10)                 0.9761         calculate D2E/DX2 analytically  !
 ! R11   R(9,11)                 0.9531         calculate D2E/DX2 analytically  !
 ! R12   R(9,17)                 1.694          calculate D2E/DX2 analytically  !
 ! R13   R(10,12)                1.7081         calculate D2E/DX2 analytically  !
 ! R14   R(12,13)                0.9689         calculate D2E/DX2 analytically  !
 ! R15   R(12,14)                0.9528         calculate D2E/DX2 analytically  !
 ! R16   R(13,18)                1.7136         calculate D2E/DX2 analytically  !
 ! R17   R(15,16)                0.9556         calculate D2E/DX2 analytically  !
 ! R18   R(15,17)                0.9824         calculate D2E/DX2 analytically  !
 ! R19   R(15,22)                1.6721         calculate D2E/DX2 analytically  !
 ! R20   R(18,19)                0.9581         calculate D2E/DX2 analytically  !
 ! R21   R(18,20)                0.9875         calculate D2E/DX2 analytically  !
 ! R22   R(18,23)                1.7181         calculate D2E/DX2 analytically  !
 ! R23   R(21,22)                0.9996         calculate D2E/DX2 analytically  !
 ! R24   R(21,23)                0.9799         calculate D2E/DX2 analytically  !
 ! A1    A(2,1,3)              128.6467         calculate D2E/DX2 analytically  !
 ! A2    A(2,1,5)              120.8008         calculate D2E/DX2 analytically  !
 ! A3    A(3,1,5)              110.5523         calculate D2E/DX2 analytically  !
 ! A4    A(1,2,20)             129.3169         calculate D2E/DX2 analytically  !
 ! A5    A(1,3,4)              116.744          calculate D2E/DX2 analytically  !
 ! A6    A(1,5,6)              112.3229         calculate D2E/DX2 analytically  !
 ! A7    A(1,5,7)              112.7954         calculate D2E/DX2 analytically  !
 ! A8    A(1,5,8)              112.3965         calculate D2E/DX2 analytically  !
 ! A9    A(6,5,7)              106.3863         calculate D2E/DX2 analytically  !
 ! A10   A(6,5,8)              106.2214         calculate D2E/DX2 analytically  !
 ! A11   A(7,5,8)              106.2148         calculate D2E/DX2 analytically  !
 ! A12   A(10,9,11)            105.6978         calculate D2E/DX2 analytically  !
 ! A13   A(10,9,17)            108.4453         calculate D2E/DX2 analytically  !
 ! A14   A(11,9,17)            115.4073         calculate D2E/DX2 analytically  !
 ! A15   A(10,12,13)           106.0017         calculate D2E/DX2 analytically  !
 ! A16   A(10,12,14)           124.9804         calculate D2E/DX2 analytically  !
 ! A17   A(13,12,14)           105.9923         calculate D2E/DX2 analytically  !
 ! A18   A(16,15,17)           104.9227         calculate D2E/DX2 analytically  !
 ! A19   A(16,15,22)           111.7235         calculate D2E/DX2 analytically  !
 ! A20   A(17,15,22)           112.8997         calculate D2E/DX2 analytically  !
 ! A21   A(13,18,19)           114.9827         calculate D2E/DX2 analytically  !
 ! A22   A(13,18,20)           118.0402         calculate D2E/DX2 analytically  !
 ! A23   A(13,18,23)           109.5929         calculate D2E/DX2 analytically  !
 ! A24   A(19,18,20)           106.2408         calculate D2E/DX2 analytically  !
 ! A25   A(19,18,23)           115.6886         calculate D2E/DX2 analytically  !
 ! A26   A(20,18,23)            90.0231         calculate D2E/DX2 analytically  !
 ! A27   A(4,21,22)            107.8728         calculate D2E/DX2 analytically  !
 ! A28   A(4,21,23)            102.9777         calculate D2E/DX2 analytically  !
 ! A29   A(22,21,23)           103.8884         calculate D2E/DX2 analytically  !
 ! A30   L(3,4,21,20,-1)       176.6944         calculate D2E/DX2 analytically  !
 ! A31   L(9,10,12,1,-1)       174.7498         calculate D2E/DX2 analytically  !
 ! A32   L(12,13,18,15,-1)     181.3239         calculate D2E/DX2 analytically  !
 ! A33   L(9,17,15,2,-1)       182.0943         calculate D2E/DX2 analytically  !
 ! A34   L(2,20,18,15,-1)      172.4722         calculate D2E/DX2 analytically  !
 ! A35   L(15,22,21,6,-1)      181.5445         calculate D2E/DX2 analytically  !
 ! A36   L(18,23,21,1,-1)      166.0713         calculate D2E/DX2 analytically  !
 ! A37   L(3,4,21,20,-2)       181.6242         calculate D2E/DX2 analytically  !
 ! A38   L(9,10,12,1,-2)       176.5347         calculate D2E/DX2 analytically  !
 ! A39   L(12,13,18,15,-2)     180.6821         calculate D2E/DX2 analytically  !
 ! A40   L(9,17,15,2,-2)       177.6649         calculate D2E/DX2 analytically  !
 ! A41   L(2,20,18,15,-2)      172.1151         calculate D2E/DX2 analytically  !
 ! A42   L(15,22,21,6,-2)      174.6482         calculate D2E/DX2 analytically  !
 ! A43   L(18,23,21,1,-2)      181.9158         calculate D2E/DX2 analytically  !
 ! D1    D(3,1,2,20)            -1.0166         calculate D2E/DX2 analytically  !
 ! D2    D(5,1,2,20)           178.8558         calculate D2E/DX2 analytically  !
 ! D3    D(2,1,3,4)              0.9805         calculate D2E/DX2 analytically  !
 ! D4    D(5,1,3,4)           -178.9024         calculate D2E/DX2 analytically  !
 ! D5    D(2,1,5,6)           -113.8557         calculate D2E/DX2 analytically  !
 ! D6    D(2,1,5,7)            125.9214         calculate D2E/DX2 analytically  !
 ! D7    D(2,1,5,8)              5.8684         calculate D2E/DX2 analytically  !
 ! D8    D(3,1,5,6)             66.0378         calculate D2E/DX2 analytically  !
 ! D9    D(3,1,5,7)            -54.185          calculate D2E/DX2 analytically  !
 ! D10   D(3,1,5,8)           -174.2381         calculate D2E/DX2 analytically  !
 ! D11   D(1,2,18,13)         -108.0916         calculate D2E/DX2 analytically  !
 ! D12   D(1,2,18,19)          115.7764         calculate D2E/DX2 analytically  !
 ! D13   D(1,2,18,23)            0.8632         calculate D2E/DX2 analytically  !
 ! D14   D(1,3,21,22)          108.0136         calculate D2E/DX2 analytically  !
 ! D15   D(1,3,21,23)           -1.1995         calculate D2E/DX2 analytically  !
 ! D16   D(11,9,12,13)        -129.6498         calculate D2E/DX2 analytically  !
 ! D17   D(11,9,12,14)          -8.1467         calculate D2E/DX2 analytically  !
 ! D18   D(17,9,12,13)          -7.3283         calculate D2E/DX2 analytically  !
 ! D19   D(17,9,12,14)         114.1748         calculate D2E/DX2 analytically  !
 ! D20   D(10,9,15,16)         129.6078         calculate D2E/DX2 analytically  !
 ! D21   D(10,9,15,22)           8.7026         calculate D2E/DX2 analytically  !
 ! D22   D(11,9,15,16)        -111.3191         calculate D2E/DX2 analytically  !
 ! D23   D(11,9,15,22)         127.7756         calculate D2E/DX2 analytically  !
 ! D24   D(10,12,18,19)       -136.0678         calculate D2E/DX2 analytically  !
 ! D25   D(10,12,18,20)         97.528          calculate D2E/DX2 analytically  !
 ! D26   D(10,12,18,23)         -3.8034         calculate D2E/DX2 analytically  !
 ! D27   D(14,12,18,19)         88.8778         calculate D2E/DX2 analytically  !
 ! D28   D(14,12,18,20)        -37.5263         calculate D2E/DX2 analytically  !
 ! D29   D(14,12,18,23)       -138.8578         calculate D2E/DX2 analytically  !
 ! D30   D(16,15,21,4)         133.511          calculate D2E/DX2 analytically  !
 ! D31   D(16,15,21,23)       -118.5168         calculate D2E/DX2 analytically  !
 ! D32   D(17,15,21,4)        -109.373          calculate D2E/DX2 analytically  !
 ! D33   D(17,15,21,23)         -1.4008         calculate D2E/DX2 analytically  !
 ! D34   D(13,18,21,4)         118.6183         calculate D2E/DX2 analytically  !
 ! D35   D(13,18,21,22)          8.7033         calculate D2E/DX2 analytically  !
 ! D36   D(19,18,21,4)        -105.2961         calculate D2E/DX2 analytically  !
 ! D37   D(19,18,21,22)        144.7888         calculate D2E/DX2 analytically  !
 ! D38   D(20,18,21,4)           0.421          calculate D2E/DX2 analytically  !
 ! D39   D(20,18,21,22)       -109.4941         calculate D2E/DX2 analytically  !
 --------------------------------------------------------------------------------
 Trust Radius=3.00D-01 FncErr=1.00D-07 GrdErr=1.00D-06 EigMax=2.50D+02 EigMin=1.00D-04
 Number of steps in this run=    138 maximum allowed number of steps=    138.
 GradGradGradGradGradGradGradGradGradGradGradGradGradGradGradGradGradGrad

                          Input orientation:                          
 ---------------------------------------------------------------------
 Center     Atomic      Atomic             Coordinates (Angstroms)
 Number     Number       Type             X           Y           Z
 ---------------------------------------------------------------------
      1          6           0        0.334112    0.625498   -1.516307
      2          8           0        0.015627   -0.542947   -1.564491
      3          8           0       -0.077601    1.541118   -0.703151
      4          1           0       -0.815051    1.227510    0.075417
      5          6           0        1.367211    1.207776   -2.512878
      6          9           0        2.488357    1.587691   -1.912331
      7          9           0        0.911864    2.270987   -3.162624
      8          9           0        1.723437    0.330328   -3.441958
      9          8           0       -0.424664   -2.042233    4.119863
     10          1           0       -0.662922   -2.603755    3.357846
     11          1           0        0.439323   -2.335080    4.395833
     12          8           0       -0.948597   -3.497419    1.930474
     13          1           0       -1.222861   -2.852135    1.261721
     14          1           0       -0.311831   -4.063319    1.503639
     15          8           0       -0.624574    0.525564    3.395566
     16          1           0       -1.158238    0.905805    4.091155
     17          1           0       -0.523992   -0.420036    3.642094
     18          8           0       -1.734378   -1.741753    0.060989
     19          1           0       -2.480959   -2.030538   -0.465504
     20          1           0       -1.060217   -1.404849   -0.577170
     21          8           0       -1.762264    0.769817    0.993510
     22          1           0       -1.326401    0.734968    1.892385
     23          1           0       -1.869705   -0.172559    0.747524
 ---------------------------------------------------------------------
                    Distance matrix (angstroms):
                    1          2          3          4          5
     1  C    0.000000
     2  O    1.212030   0.000000
     3  O    1.291933   2.256972   0.000000
     4  H    2.053431   2.552222   1.117296   0.000000
     5  C    1.549030   2.406501   2.339596   3.385547   0.000000
     6  F    2.392368   3.282531   2.836975   3.872128   1.327389
     7  F    2.398290   3.357901   2.749684   3.815232   1.326624
     8  F    2.392798   2.684047   3.494398   4.429535   1.326651
     9  O    6.281635   5.895218   6.018498   5.215473   7.600436
    10  H    5.931232   5.379289   5.832175   5.047382   7.287977
    11  H    6.612828   6.238327   6.425866   5.738597   7.819405
    12  O    5.524860   4.676902   5.751649   5.077797   6.873514
    13  H    4.715457   3.854046   4.947020   4.268152   6.118737
    14  H    5.614474   4.681204   6.027810   5.503264   6.836376
    15  O    5.005553   5.114072   4.257934   3.398882   6.272346
    16  H    5.809416   5.955096   4.955478   4.043195   7.076887
    17  H    5.332784   5.235916   4.788166   3.939582   6.641543
    18  O    3.517156   2.672421   3.755803   3.108358   4.994433
    19  H    4.010404   3.107031   4.311534   3.699016   5.430177
    20  H    2.635989   1.695617   3.108075   2.723103   4.057731
    21  O    3.273347   3.380475   2.512300   1.396277   4.720188
    22  H    3.793214   3.922256   2.991017   1.950756   5.185116
    23  H    3.258625   3.006172   2.872765   1.877289   4.797204
                    6          7          8          9         10
     6  F    0.000000
     7  F    2.124961   0.000000
     8  F    2.122693   2.121989   0.000000
     9  O    7.619016   8.568827   8.211244   0.000000
    10  H    7.434618   8.292141   7.780802   0.976086   0.000000
    11  H    7.705817   8.863940   8.377608   0.953096   1.537709
    12  O    7.241419   7.916784   7.117193   2.680578   1.708109
    13  H    6.599985   7.097765   6.397916   3.076042   2.183795
    14  H    7.172435   7.962090   6.921371   3.307892   2.385724
    15  O    6.244375   6.958233   7.232082   2.675472   3.129781
    16  H    7.057228   7.665922   8.085977   3.038073   3.619405
    17  H    6.629996   7.457042   7.469791   1.694005   2.206520
    18  O    5.728061   5.787605   5.340472   4.275523   3.572160
    19  H    6.314982   6.106458   5.666561   5.025344   4.272217
    20  H    4.830148   4.907693   4.355063   4.782500   4.132744
    21  O    5.213503   5.165068   5.658325   4.412583   4.263757
    22  H    5.454849   5.737796   6.157959   3.672551   3.706056
    23  H    5.400557   5.384915   5.542140   4.117827   3.765743
                   11         12         13         14         15
    11  H    0.000000
    12  O    3.058652   0.000000
    13  H    3.585088   0.968939   0.000000
    14  H    3.451931   0.952839   1.534753   0.000000
    15  O    3.211806   4.293702   4.039813   4.973434   0.000000
    16  H    3.626068   4.909264   4.704464   5.666026   0.955628
    17  H    2.272332   3.546861   3.474147   4.229837   0.982370
    18  O    4.885477   2.682310   1.713580   3.081322   4.182319
    19  H    5.679207   3.200091   2.289354   3.565788   4.988756
    20  H    5.276809   3.267964   2.345764   3.457935   4.438346
    21  O    5.105211   4.444014   3.671706   5.071804   2.669058
    22  H    4.337076   4.249387   3.643592   4.919760   1.672113
    23  H    4.828900   3.647260   2.804092   4.258720   3.008298
                   16         17         18         19         20
    16  H    0.000000
    17  H    1.536808   0.000000
    18  O    4.856310   4.004533   0.000000
    19  H    5.579861   4.826572   0.958110   0.000000
    20  H    5.209798   4.365729   0.987544   1.556426   0.000000
    21  O    3.158915   3.156591   2.679246   3.238399   2.772919
    22  H    2.211799   2.244855   3.107186   3.813223   3.278472
    23  H    3.584540   3.201676   1.718143   2.301554   1.982076
                   21         22         23
    21  O    0.000000
    22  H    0.999584   0.000000
    23  H    0.979860   1.558683   0.000000
 Stoichiometry    C2H11F3O7
 Framework group  C1[X(C2H11F3O7)]
 Deg. of freedom    63
 Full point group                 C1      NOp   1
 Largest Abelian subgroup         C1      NOp   1
 Largest concise Abelian subgroup C1      NOp   1
                         Standard orientation:                         
 ---------------------------------------------------------------------
 Center     Atomic      Atomic             Coordinates (Angstroms)
 Number     Number       Type             X           Y           Z
 ---------------------------------------------------------------------
      1          6           0        1.544610    0.087299    0.210580
      2          8           0        0.947506    1.139452    0.284446
      3          8           0        1.147727   -1.091816    0.558810
      4          1           0        0.112590   -1.172398    0.971541
      5          6           0        2.981769    0.029556   -0.364513
      6          9           0        3.041300   -0.645300   -1.505999
      7          9           0        3.842314   -0.553104    0.460047
      8          9           0        3.472497    1.235183   -0.620740
      9          8           0       -4.565050   -0.347993   -1.182805
     10          1           0       -4.272173    0.526341   -0.862637
     11          1           0       -4.629877   -0.267218   -2.130257
     12          8           0       -3.597260    2.019854   -0.381443
     13          1           0       -2.848115    1.801706    0.193046
     14          1           0       -3.283866    2.694736   -0.976606
     15          8           0       -2.875857   -2.211352   -0.270297
     16          1           0       -3.459449   -2.862228    0.115715
     17          1           0       -3.472057   -1.516346   -0.626055
     18          8           0       -1.531345    1.452714    1.232602
     19          1           0       -1.482845    1.995728    2.020484
     20          1           0       -0.623000    1.446423    0.845157
     21          8           0       -1.174266   -1.187766    1.513164
     22          1           0       -1.782002   -1.620348    0.847809
     23          1           0       -1.434133   -0.243283    1.489814
 ---------------------------------------------------------------------
 Rotational constants (GHZ):           1.0506700           0.2750270           0.2541170
 Standard basis: 6-31++G(d,p) (6D, 7F)
 There are   294 symmetry adapted cartesian basis functions of A   symmetry.
 There are   294 symmetry adapted basis functions of A   symmetry.
   294 basis functions,   472 primitive gaussians,   294 cartesian basis functions
    53 alpha electrons       53 beta electrons
       nuclear repulsion energy       831.0483386815 Hartrees.
 NAtoms=   23 NActive=   23 NUniq=   23 SFac= 1.00D+00 NAtFMM=   60 NAOKFM=F Big=F
 Integral buffers will be    131072 words long.
 Raffenetti 2 integral format.
 Two-electron integral symmetry is turned on.
 Nuclear repulsion after empirical dispersion term =      831.0383711021 Hartrees.
 One-electron integrals computed using PRISM.
 NBasis=   294 RedAO= T EigKep=  4.34D-05  NBF=   294
 NBsUse=   294 1.00D-06 EigRej= -1.00D+00 NBFU=   294
 ExpMin= 3.60D-02 ExpMax= 7.00D+03 ExpMxC= 1.05D+03 IAcc=3 IRadAn=         5 AccDes= 0.00D+00
 Harris functional with IExCor= 4639 and IRadAn=       5 diagonalized for initial guess.
 HarFok:  IExCor= 4639 AccDes= 0.00D+00 IRadAn=         5 IDoV= 1 UseB2=F ITyADJ=14
 ICtDFT=  3500011 ScaDFX=  1.000000  1.000000  1.000000  1.000000
 FoFCou: FMM=F IPFlag=           0 FMFlag=      100000 FMFlg1=           0
         NFxFlg=           0 DoJE=T BraDBF=F KetDBF=T FulRan=T
         wScrn=  0.000000 ICntrl=       500 IOpCl=  0 I1Cent=   200000004 NGrid=           0
         NMat0=    1 NMatS0=      1 NMatT0=    0 NMatD0=    1 NMtDS0=    0 NMtDT0=    0
 Petite list used in FoFCou.
 Requested convergence on RMS density matrix=1.00D-10 within 128 cycles.
 Requested convergence on MAX density matrix=1.00D-08.
 Requested convergence on             energy=1.00D-08.
 No special actions if energy rises.
 SCF Done:  E(RwB97XD) =  -908.809143554     A.U. after   17 cycles
            NFock= 17  Conv=0.63D-10     -V/T= 2.0080
 DoSCS=F DFT=T ScalE2(SS,OS)=  1.000000  1.000000
 Range of M.O.s used for correlation:     1   294
 NBasis=   294 NAE=    53 NBE=    53 NFC=     0 NFV=     0
 NROrb=    294 NOA=    53 NOB=    53 NVA=   241 NVB=   241

 **** Warning!!: The largest alpha MO coefficient is  0.24346177D+02

 Symmetrizing basis deriv contribution to polar:
 IMax=3 JMax=2 DiffMx= 0.00D+00
 G2DrvN: will do    24 centers at a time, making    1 passes.
 Calling FoFCou, ICntrl=  3107 FMM=F I1Cent=   0 AccDes= 0.00D+00.
 End of G2Drv F.D. properties file   721 does not exist.
 End of G2Drv F.D. properties file   722 does not exist.
 End of G2Drv F.D. properties file   788 does not exist.
          IDoAtm=11111111111111111111111
          Differentiating once with respect to nuclear coordinates.
 Keep R1 ints in memory in canonical form, NReq=1915881174.
          There are    72 degrees of freedom in the 1st order CPHF.  IDoFFX=6 NUNeed=     0.
     66 vectors produced by pass  0 Test12= 1.77D-14 1.39D-09 XBig12= 1.78D-01 7.76D-02.
 AX will form    66 AO Fock derivatives at one time.
     66 vectors produced by pass  1 Test12= 1.77D-14 1.39D-09 XBig12= 7.73D-02 1.27D-01.
     66 vectors produced by pass  2 Test12= 1.77D-14 1.39D-09 XBig12= 1.71D-03 6.24D-03.
     66 vectors produced by pass  3 Test12= 1.77D-14 1.39D-09 XBig12= 1.54D-05 7.08D-04.
     66 vectors produced by pass  4 Test12= 1.77D-14 1.39D-09 XBig12= 1.15D-07 3.88D-05.
     66 vectors produced by pass  5 Test12= 1.77D-14 1.39D-09 XBig12= 6.83D-10 2.03D-06.
     56 vectors produced by pass  6 Test12= 1.77D-14 1.39D-09 XBig12= 3.72D-12 1.76D-07.
     16 vectors produced by pass  7 Test12= 1.77D-14 1.39D-09 XBig12= 1.76D-14 1.20D-08.
 InvSVY:  IOpt=1 It=  1 EMax= 3.33D-16
 Solved reduced A of dimension   468 with    72 vectors.
 End of Minotr F.D. properties file   721 does not exist.
 End of Minotr F.D. properties file   722 does not exist.
 End of Minotr F.D. properties file   788 does not exist.

 **********************************************************************

            Population analysis using the SCF Density.

 **********************************************************************

 Orbital symmetries:
       Occupied  (A) (A) (A) (A) (A) (A) (A) (A) (A) (A) (A) (A)
                 (A) (A) (A) (A) (A) (A) (A) (A) (A) (A) (A) (A)
                 (A) (A) (A) (A) (A) (A) (A) (A) (A) (A) (A) (A)
                 (A) (A) (A) (A) (A) (A) (A) (A) (A) (A) (A) (A)
                 (A) (A) (A) (A) (A)
       Virtual   (A) (A) (A) (A) (A) (A) (A) (A) (A) (A) (A) (A)
                 (A) (A) (A) (A) (A) (A) (A) (A) (A) (A) (A) (A)
                 (A) (A) (A) (A) (A) (A) (A) (A) (A) (A) (A) (A)
                 (A) (A) (A) (A) (A) (A) (A) (A) (A) (A) (A) (A)
                 (A) (A) (A) (A) (A) (A) (A) (A) (A) (A) (A) (A)
                 (A) (A) (A) (A) (A) (A) (A) (A) (A) (A) (A) (A)
                 (A) (A) (A) (A) (A) (A) (A) (A) (A) (A) (A) (A)
                 (A) (A) (A) (A) (A) (A) (A) (A) (A) (A) (A) (A)
                 (A) (A) (A) (A) (A) (A) (A) (A) (A) (A) (A) (A)
                 (A) (A) (A) (A) (A) (A) (A) (A) (A) (A) (A) (A)
                 (A) (A) (A) (A) (A) (A) (A) (A) (A) (A) (A) (A)
                 (A) (A) (A) (A) (A) (A) (A) (A) (A) (A) (A) (A)
                 (A) (A) (A) (A) (A) (A) (A) (A) (A) (A) (A) (A)
                 (A) (A) (A) (A) (A) (A) (A) (A) (A) (A) (A) (A)
                 (A) (A) (A) (A) (A) (A) (A) (A) (A) (A) (A) (A)
                 (A) (A) (A) (A) (A) (A) (A) (A) (A) (A) (A) (A)
                 (A) (A) (A) (A) (A) (A) (A) (A) (A) (A) (A) (A)
                 (A) (A) (A) (A) (A) (A) (A) (A) (A) (A) (A) (A)
                 (A) (A) (A) (A) (A) (A) (A) (A) (A) (A) (A) (A)
                 (A) (A) (A) (A) (A) (A) (A) (A) (A) (A) (A) (A)
                 (A)
 The electronic state is 1-A.
 Alpha  occ. eigenvalues --  -24.88179 -24.88081 -24.87858 -19.33464 -19.32610
 Alpha  occ. eigenvalues --  -19.31074 -19.30157 -19.30143 -19.29301 -19.29162
 Alpha  occ. eigenvalues --  -10.56761 -10.47772  -1.44781  -1.34881  -1.34686
 Alpha  occ. eigenvalues --   -1.23609  -1.17421  -1.15444  -1.14444  -1.13818
 Alpha  occ. eigenvalues --   -1.12730  -1.11742  -0.85848  -0.76086  -0.70599
 Alpha  occ. eigenvalues --   -0.70356  -0.68454  -0.67692  -0.65886  -0.64439
 Alpha  occ. eigenvalues --   -0.64129  -0.63546  -0.61037  -0.58160  -0.57668
 Alpha  occ. eigenvalues --   -0.56583  -0.56150  -0.54583  -0.54051  -0.52906
 Alpha  occ. eigenvalues --   -0.52501  -0.51437  -0.50789  -0.49886  -0.48776
 Alpha  occ. eigenvalues --   -0.46679  -0.45174  -0.43037  -0.42812  -0.42192
 Alpha  occ. eigenvalues --   -0.41588  -0.41418  -0.40575
 Alpha virt. eigenvalues --    0.02418   0.03627   0.04351   0.05110   0.07023
 Alpha virt. eigenvalues --    0.07925   0.09222   0.09880   0.10545   0.10746
 Alpha virt. eigenvalues --    0.11917   0.12066   0.13049   0.14048   0.14085
 Alpha virt. eigenvalues --    0.15241   0.16494   0.16774   0.19126   0.19787
 Alpha virt. eigenvalues --    0.20675   0.21912   0.22634   0.23908   0.23964
 Alpha virt. eigenvalues --    0.24478   0.24970   0.25971   0.26675   0.27066
 Alpha virt. eigenvalues --    0.27715   0.28237   0.28970   0.29318   0.30343
 Alpha virt. eigenvalues --    0.30588   0.30802   0.31611   0.31713   0.31998
 Alpha virt. eigenvalues --    0.32348   0.32587   0.33413   0.33807   0.34261
 Alpha virt. eigenvalues --    0.35654   0.35956   0.36268   0.36397   0.37172
 Alpha virt. eigenvalues --    0.37469   0.38070   0.38613   0.38835   0.39524
 Alpha virt. eigenvalues --    0.40639   0.40855   0.41430   0.42421   0.43105
 Alpha virt. eigenvalues --    0.43732   0.44423   0.44722   0.45215   0.46051
 Alpha virt. eigenvalues --    0.47590   0.48110   0.48641   0.49368   0.49932
 Alpha virt. eigenvalues --    0.52381   0.53526   0.54669   0.57693   0.58266
 Alpha virt. eigenvalues --    0.61874   0.63201   0.82070   0.82454   0.84271
 Alpha virt. eigenvalues --    0.89503   0.91464   0.94039   1.04921   1.05666
 Alpha virt. eigenvalues --    1.07067   1.09283   1.18257   1.18782   1.19864
 Alpha virt. eigenvalues --    1.20516   1.20978   1.21946   1.23143   1.23637
 Alpha virt. eigenvalues --    1.24069   1.24809   1.25449   1.26077   1.27021
 Alpha virt. eigenvalues --    1.27944   1.28308   1.28890   1.30411   1.31286
 Alpha virt. eigenvalues --    1.32393   1.33344   1.34122   1.34632   1.35153
 Alpha virt. eigenvalues --    1.36055   1.37037   1.37706   1.39311   1.40253
 Alpha virt. eigenvalues --    1.41334   1.45217   1.46209   1.47781   1.51963
 Alpha virt. eigenvalues --    1.55018   1.55808   1.56521   1.57695   1.58270
 Alpha virt. eigenvalues --    1.59858   1.60381   1.61930   1.62373   1.62442
 Alpha virt. eigenvalues --    1.63600   1.64421   1.64914   1.65952   1.66253
 Alpha virt. eigenvalues --    1.67577   1.68340   1.68770   1.70493   1.71803
 Alpha virt. eigenvalues --    1.73295   1.74208   1.74323   1.75227   1.76097
 Alpha virt. eigenvalues --    1.77933   1.79595   1.82146   1.82851   1.84579
 Alpha virt. eigenvalues --    1.86104   1.86507   1.88821   1.89541   1.90818
 Alpha virt. eigenvalues --    1.91958   1.92273   1.93608   1.94682   1.95228
 Alpha virt. eigenvalues --    1.97271   2.01313   2.12727   2.13462   2.17867
 Alpha virt. eigenvalues --    2.19288   2.20090   2.20786   2.25146   2.28477
 Alpha virt. eigenvalues --    2.29712   2.31318   2.31604   2.34251   2.37152
 Alpha virt. eigenvalues --    2.38280   2.38978   2.41526   2.44411   2.46649
 Alpha virt. eigenvalues --    2.47036   2.49401   2.51037   2.54670   2.56250
 Alpha virt. eigenvalues --    2.57970   2.62845   2.65048   2.66638   2.68676
 Alpha virt. eigenvalues --    2.69272   2.71760   2.72418   2.73822   2.74592
 Alpha virt. eigenvalues --    2.76926   2.77021   2.78015   2.79661   2.80691
 Alpha virt. eigenvalues --    2.85437   2.85843   2.87188   2.90233   2.94423
 Alpha virt. eigenvalues --    2.97154   3.00735   3.07914   3.12151   3.13998
 Alpha virt. eigenvalues --    3.14514   3.15111   3.16051   3.24542   3.25582
 Alpha virt. eigenvalues --    3.26086   3.37147   3.39866   3.45726   3.48045
 Alpha virt. eigenvalues --    3.53164   3.53969   3.60526   3.75039   3.76983
 Alpha virt. eigenvalues --    3.78328   3.81856   3.84993   3.86950   4.34839
 Alpha virt. eigenvalues --    4.40107   4.41958   4.44289   4.47301   4.56545
 Alpha virt. eigenvalues --    4.67894   4.77631   4.81987   5.61956   5.97409
 Alpha virt. eigenvalues --    6.67734
          Condensed to atoms (all electrons):
               1          2          3          4          5          6
     1  C    5.363185   0.394283   0.434759  -0.037448  -0.376212  -0.029483
     2  O    0.394283   8.289613  -0.144939  -0.000835  -0.075530  -0.000141
     3  O    0.434759  -0.144939   8.359678   0.153573  -0.269337   0.013479
     4  H   -0.037448  -0.000835   0.153573   0.264505   0.006113   0.000014
     5  C   -0.376212  -0.075530  -0.269337   0.006113   5.291142   0.157508
     6  F   -0.029483  -0.000141   0.013479   0.000014   0.157508   9.232928
     7  F   -0.035630   0.001426   0.015099   0.001161   0.154192  -0.050317
     8  F   -0.059778   0.008916   0.012600   0.001301   0.178381  -0.039881
     9  O   -0.000429   0.000079   0.000035   0.000585  -0.000127  -0.000000
    10  H    0.000195   0.000044  -0.000117   0.000083   0.000027   0.000003
    11  H    0.000093   0.000045  -0.000028   0.000008   0.000012  -0.000001
    12  O   -0.000598  -0.001671   0.000255   0.000755  -0.001615  -0.000002
    13  H   -0.002104   0.001175  -0.000076   0.000603   0.002641  -0.000018
    14  H    0.000159  -0.000463   0.000040  -0.000046  -0.000405   0.000002
    15  O    0.001134  -0.000100   0.000998  -0.003107   0.000594   0.000024
    16  H    0.000126  -0.000037  -0.000296   0.000354  -0.000469   0.000006
    17  H   -0.001193  -0.000463   0.000589   0.001277   0.000009   0.000008
    18  O   -0.000141  -0.022115   0.003539   0.002810  -0.017689   0.000110
    19  H    0.003991  -0.003649  -0.000455   0.000816  -0.000704  -0.000046
    20  H   -0.030805   0.078799  -0.001890  -0.002746   0.009259   0.000413
    21  O   -0.006342   0.005104  -0.058876   0.108749  -0.014769  -0.000255
    22  H    0.003853   0.001366   0.000635  -0.017459   0.009361  -0.000132
    23  H   -0.001139  -0.001808   0.009169  -0.013615  -0.013575   0.000148
               7          8          9         10         11         12
     1  C   -0.035630  -0.059778  -0.000429   0.000195   0.000093  -0.000598
     2  O    0.001426   0.008916   0.000079   0.000044   0.000045  -0.001671
     3  O    0.015099   0.012600   0.000035  -0.000117  -0.000028   0.000255
     4  H    0.001161   0.001301   0.000585   0.000083   0.000008   0.000755
     5  C    0.154192   0.178381  -0.000127   0.000027   0.000012  -0.001615
     6  F   -0.050317  -0.039881  -0.000000   0.000003  -0.000001  -0.000002
     7  F    9.237054  -0.041205  -0.000000   0.000002  -0.000000   0.000000
     8  F   -0.041205   9.253525   0.000000   0.000002  -0.000000  -0.000001
     9  O   -0.000000   0.000000   8.370424   0.258899   0.271343  -0.047766
    10  H    0.000002   0.000002   0.258899   0.288681  -0.021712   0.020400
    11  H   -0.000000  -0.000000   0.271343  -0.021712   0.373378   0.002187
    12  O    0.000000  -0.000001  -0.047766   0.020400   0.002187   8.351815
    13  H   -0.000021   0.000007  -0.002680  -0.003107   0.001967   0.246041
    14  H    0.000000  -0.000002   0.003304  -0.003225  -0.001922   0.287576
    15  O    0.000002   0.000002  -0.065188   0.000947   0.005721   0.000199
    16  H    0.000002   0.000002   0.002821   0.000734  -0.000273   0.000447
    17  H    0.000002   0.000006   0.041533  -0.004288  -0.007306  -0.001410
    18  O    0.000109   0.000244  -0.000439  -0.000179   0.000195  -0.022375
    19  H   -0.000060  -0.000012   0.000181  -0.000021   0.000014   0.003159
    20  H    0.000445  -0.000217  -0.000136   0.000220  -0.000198  -0.004993
    21  O   -0.000068   0.000195  -0.000548   0.002223  -0.000262  -0.000818
    22  H   -0.000270  -0.000198  -0.002394  -0.000398   0.000093  -0.000514
    23  H    0.000359   0.000059   0.001170  -0.000626  -0.000122  -0.003189
              13         14         15         16         17         18
     1  C   -0.002104   0.000159   0.001134   0.000126  -0.001193  -0.000141
     2  O    0.001175  -0.000463  -0.000100  -0.000037  -0.000463  -0.022115
     3  O   -0.000076   0.000040   0.000998  -0.000296   0.000589   0.003539
     4  H    0.000603  -0.000046  -0.003107   0.000354   0.001277   0.002810
     5  C    0.002641  -0.000405   0.000594  -0.000469   0.000009  -0.017689
     6  F   -0.000018   0.000002   0.000024   0.000006   0.000008   0.000110
     7  F   -0.000021   0.000000   0.000002   0.000002   0.000002   0.000109
     8  F    0.000007  -0.000002   0.000002   0.000002   0.000006   0.000244
     9  O   -0.002680   0.003304  -0.065188   0.002821   0.041533  -0.000439
    10  H   -0.003107  -0.003225   0.000947   0.000734  -0.004288  -0.000179
    11  H    0.001967  -0.001922   0.005721  -0.000273  -0.007306   0.000195
    12  O    0.246041   0.287576   0.000199   0.000447  -0.001410  -0.022375
    13  H    0.305981  -0.023730   0.001294  -0.000231  -0.000521   0.000765
    14  H   -0.023730   0.365357  -0.000168  -0.000032   0.000853   0.002035
    15  O    0.001294  -0.000168   8.395585   0.266991   0.247938   0.002903
    16  H   -0.000231  -0.000032   0.266991   0.368264  -0.021891  -0.000034
    17  H   -0.000521   0.000853   0.247938  -0.021891   0.290035  -0.000045
    18  O    0.000765   0.002035   0.002903  -0.000034  -0.000045   8.508210
    19  H   -0.003198  -0.000306   0.000473   0.000064  -0.000254   0.278365
    20  H    0.001373  -0.000324  -0.000764  -0.000147   0.000198   0.194226
    21  O   -0.004881   0.000433  -0.087135   0.005643   0.002894  -0.050078
    22  H    0.000114  -0.000129   0.063643  -0.008997  -0.007631   0.001113
    23  H   -0.000528   0.000838   0.000362   0.000181   0.001017   0.035220
              19         20         21         22         23
     1  C    0.003991  -0.030805  -0.006342   0.003853  -0.001139
     2  O   -0.003649   0.078799   0.005104   0.001366  -0.001808
     3  O   -0.000455  -0.001890  -0.058876   0.000635   0.009169
     4  H    0.000816  -0.002746   0.108749  -0.017459  -0.013615
     5  C   -0.000704   0.009259  -0.014769   0.009361  -0.013575
     6  F   -0.000046   0.000413  -0.000255  -0.000132   0.000148
     7  F   -0.000060   0.000445  -0.000068  -0.000270   0.000359
     8  F   -0.000012  -0.000217   0.000195  -0.000198   0.000059
     9  O    0.000181  -0.000136  -0.000548  -0.002394   0.001170
    10  H   -0.000021   0.000220   0.002223  -0.000398  -0.000626
    11  H    0.000014  -0.000198  -0.000262   0.000093  -0.000122
    12  O    0.003159  -0.004993  -0.000818  -0.000514  -0.003189
    13  H   -0.003198   0.001373  -0.004881   0.000114  -0.000528
    14  H   -0.000306  -0.000324   0.000433  -0.000129   0.000838
    15  O    0.000473  -0.000764  -0.087135   0.063643   0.000362
    16  H    0.000064  -0.000147   0.005643  -0.008997   0.000181
    17  H   -0.000254   0.000198   0.002894  -0.007631   0.001017
    18  O    0.278365   0.194226  -0.050078   0.001113   0.035220
    19  H    0.334207  -0.019530   0.004664  -0.000065  -0.005468
    20  H   -0.019530   0.289499  -0.003234   0.001550  -0.001309
    21  O    0.004664  -0.003234   8.548826   0.214712   0.233318
    22  H   -0.000065   0.001550   0.214712   0.286024  -0.023999
    23  H   -0.005468  -0.001309   0.233318  -0.023999   0.322099
 Mulliken charges:
               1
     1  C    0.379523
     2  O   -0.529100
     3  O   -0.528431
     4  H    0.532550
     5  C    0.961194
     6  F   -0.284368
     7  F   -0.282281
     8  F   -0.313944
     9  O   -0.830667
    10  H    0.461214
    11  H    0.376769
    12  O   -0.827881
    13  H    0.479136
    14  H    0.370154
    15  O   -0.832346
    16  H    0.386772
    17  H    0.458643
    18  O   -0.916751
    19  H    0.407834
    20  H    0.490313
    21  O   -0.899492
    22  H    0.479722
    23  H    0.461438
 Sum of Mulliken charges =  -0.00000
 Mulliken charges with hydrogens summed into heavy atoms:
               1
     1  C    0.379523
     2  O   -0.529100
     3  O    0.004118
     5  C    0.961194
     6  F   -0.284368
     7  F   -0.282281
     8  F   -0.313944
     9  O    0.007316
    12  O    0.021409
    15  O    0.013069
    18  O   -0.018605
    21  O    0.041668
 APT charges:
               1
     1  C    0.207284
     2  O   -0.546417
     3  O   -0.480880
     4  H    0.463029
     5  C    0.347900
     6  F   -0.104542
     7  F    0.009494
     8  F   -0.051035
     9  O   -0.801670
    10  H    0.059100
    11  H    0.728387
    12  O   -0.508093
    13  H   -0.067884
    14  H    0.615422
    15  O   -1.661197
    16  H    1.085867
    17  H    0.515324
    18  O   -1.163634
    19  H    0.888870
    20  H    0.275969
    21  O   -0.678599
    22  H    0.524608
    23  H    0.342698
 Sum of APT charges =  -0.00000
 APT charges with hydrogens summed into heavy atoms:
               1
     1  C    0.207284
     2  O   -0.546417
     3  O   -0.017851
     5  C    0.347900
     6  F   -0.104542
     7  F    0.009494
     8  F   -0.051035
     9  O   -0.014183
    12  O    0.039445
    15  O   -0.060007
    18  O    0.001206
    21  O    0.188707
 Electronic spatial extent (au):  <R**2>=           4185.0481
 Charge=              0.0000 electrons
 Dipole moment (field-independent basis, Debye):
    X=             -3.4861    Y=              2.4240    Z=             -0.0779  Tot=              4.2467
 Quadrupole moment (field-independent basis, Debye-Ang):
   XX=            -80.5952   YY=            -66.1398   ZZ=            -64.2672
   XY=              0.3036   XZ=              5.8833   YZ=              1.3037
 Traceless Quadrupole moment (field-independent basis, Debye-Ang):
   XX=            -10.2611   YY=              4.1942   ZZ=              6.0669
   XY=              0.3036   XZ=              5.8833   YZ=              1.3037
 Octapole moment (field-independent basis, Debye-Ang**2):
  XXX=             21.0707  YYY=              7.8214  ZZZ=            -13.7959  XYY=            -30.7116
  XXY=            -20.3196  XXZ=            -23.4878  XZZ=            -25.7022  YZZ=             22.9017
  YYZ=              3.7475  XYZ=              9.9430
 Hexadecapole moment (field-independent basis, Debye-Ang**3):
 XXXX=          -3816.0930 YYYY=           -625.3763 ZZZZ=           -348.3404 XXXY=            118.6694
 XXXZ=            103.4017 YYYX=             21.7125 YYYZ=            -23.3859 ZZZX=             55.0053
 ZZZY=             37.7740 XXYY=           -632.2195 XXZZ=           -525.8332 YYZZ=           -163.7751
 XXYZ=            -38.1911 YYXZ=             -3.9068 ZZXY=            -32.9688
 N-N= 8.310383711021D+02 E-N=-3.809470434330D+03  KE= 9.015966683084D+02
  Exact polarizability:       0.000       0.000       0.000       0.000       0.000       0.000
 Approx polarizability:      73.776      -1.862      83.197      -0.758      -1.531      67.772
 Calling FoFJK, ICntrl=    100127 FMM=F ISym2X=0 I1Cent= 0 IOpClX= 0 NMat=1 NMatS=1 NMatT=0.
 ***** Axes restored to original set *****
 -------------------------------------------------------------------
 Center     Atomic                   Forces (Hartrees/Bohr)
 Number     Number              X              Y              Z
 -------------------------------------------------------------------
      1        6          -0.001947550    0.025375496    0.010643322
      2        8          -0.001899928   -0.017282444   -0.002646489
      3        8          -0.008385086   -0.006278657    0.009271180
      4        1           0.007014026    0.000282160   -0.012550374
      5        6           0.008653831   -0.000650957   -0.012416532
      6        9           0.009285100    0.001599393    0.017800134
      7        9          -0.015210697    0.011755271   -0.001694086
      8        9          -0.002821278   -0.016269159   -0.005128482
      9        8          -0.005253974    0.006188392    0.001382013
     10        1           0.000120608   -0.005729659   -0.002253112
     11        1           0.006945814   -0.001877075    0.003393506
     12        8          -0.002658715   -0.001430002    0.008054049
     13        1          -0.003025234    0.003128304   -0.006825192
     14        1           0.005484081   -0.005484873   -0.001976032
     15        8           0.000223304    0.000735084   -0.005226673
     16        1          -0.002538179    0.003916537    0.004128473
     17        1           0.001940614   -0.002688844    0.002141470
     18        8           0.002754735    0.000629716   -0.003782001
     19        1          -0.004172230   -0.001703571   -0.001409454
     20        1           0.000787744   -0.000204805   -0.000887280
     21        8           0.014684394    0.001108666    0.001274145
     22        1          -0.004125356    0.002595569   -0.002616566
     23        1          -0.005856026    0.002285456    0.001323979
 -------------------------------------------------------------------
 Cartesian Forces:  Max     0.025375496 RMS     0.007193509
 FormGI is forming the generalized inverse of G from B-inverse, IUseBI=4.

 GradGradGradGradGradGradGradGradGradGradGradGradGradGradGradGradGradGrad
 Berny optimization.
 Internal  Forces:  Max     0.017990632 RMS     0.005471984
 Search for a local minimum.
 Step number   1 out of a maximum of  138
 All quantities printed in internal units (Hartrees-Bohrs-Radians)
 Mixed Optimization -- RFO/linear search
 Second derivative matrix not updated -- analytic derivatives used.
 ITU=  0
     Eigenvalues ---   -0.00048   0.00008   0.00039   0.00041   0.00134
     Eigenvalues ---    0.00247   0.00337   0.00444   0.00503   0.00618
     Eigenvalues ---    0.00716   0.00772   0.00936   0.01088   0.01313
     Eigenvalues ---    0.01364   0.01460   0.01493   0.01736   0.01812
     Eigenvalues ---    0.01960   0.02154   0.02286   0.02375   0.02647
     Eigenvalues ---    0.02743   0.02817   0.02951   0.03089   0.03264
     Eigenvalues ---    0.03365   0.03703   0.03871   0.04713   0.06573
     Eigenvalues ---    0.06769   0.07197   0.07542   0.07793   0.12106
     Eigenvalues ---    0.14034   0.19301   0.20685   0.22009   0.22841
     Eigenvalues ---    0.24109   0.26257   0.36054   0.40910   0.41201
     Eigenvalues ---    0.42291   0.44536   0.44852   0.48334   0.50343
     Eigenvalues ---    0.52752   0.55076   0.57582   0.58498   0.59483
     Eigenvalues ---    0.59608   0.61208   0.86907
 RFO step:  Lambda=-1.12256881D-02 EMin=-4.78720305D-04
 Linear search not attempted -- first point.
 Maximum step size (   0.300) exceeded in Quadratic search.
    -- Step size scaled by   0.287
 Iteration  1 RMS(Cart)=  0.03421405 RMS(Int)=  0.00129867
 Iteration  2 RMS(Cart)=  0.00214124 RMS(Int)=  0.00007733
 Iteration  3 RMS(Cart)=  0.00000204 RMS(Int)=  0.00007732
 Iteration  4 RMS(Cart)=  0.00000000 RMS(Int)=  0.00007732
 Variable       Old X    -DE/DX   Delta X   Delta X   Delta X     New X
                                 (Linear)    (Quad)   (Total)
    R1        2.29040   0.01666   0.00000  -0.00242  -0.00251   2.28789
    R2        2.44140  -0.00776   0.00000   0.00918   0.00910   2.45050
    R3        2.92724  -0.00048   0.00000   0.00017   0.00017   2.92741
    R4        3.20425  -0.00161   0.00000   0.06666   0.06663   3.27089
    R5        2.11138  -0.01799   0.00000  -0.13563  -0.13562   1.97576
    R6        2.63858  -0.00460   0.00000   0.21306   0.21307   2.85165
    R7        2.50840   0.01635   0.00000   0.00539   0.00539   2.51380
    R8        2.50696   0.01547   0.00000   0.00496   0.00496   2.51192
    R9        2.50701   0.01360   0.00000   0.00099   0.00099   2.50800
   R10        1.84454   0.00837   0.00000   0.00248   0.00248   1.84702
   R11        1.80109   0.00786   0.00000   0.00359   0.00359   1.80468
   R12        3.20121   0.00195   0.00000   0.03047   0.03047   3.23168
   R13        3.22786   0.00334   0.00000   0.02763   0.02764   3.25550
   R14        1.83103   0.01173   0.00000   0.00463   0.00464   1.83567
   R15        1.80060   0.00781   0.00000   0.00357   0.00357   1.80418
   R16        3.23820   0.00407   0.00000   0.02636   0.02637   3.26457
   R17        1.80588   0.00598   0.00000   0.00242   0.00242   1.80830
   R18        1.85641   0.00531   0.00000  -0.00078  -0.00078   1.85563
   R19        3.15984   0.00033   0.00000   0.07125   0.07124   3.23107
   R20        1.81057   0.00454   0.00000   0.00165   0.00165   1.81221
   R21        1.86619  -0.00059   0.00000  -0.00901  -0.00903   1.85716
   R22        3.24682   0.00521   0.00000   0.08576   0.08586   3.33268
   R23        1.88894  -0.00394   0.00000  -0.01446  -0.01448   1.87446
   R24        1.85167   0.00316   0.00000  -0.00819  -0.00810   1.84357
    A1        2.24531   0.00263   0.00000  -0.00086  -0.00105   2.24426
    A2        2.10837  -0.00553   0.00000   0.00281   0.00291   2.11128
    A3        1.92950   0.00290   0.00000  -0.00195  -0.00186   1.92764
    A4        2.25700  -0.00281   0.00000   0.03980   0.03958   2.29659
    A5        2.03757  -0.00233   0.00000  -0.03184  -0.03202   2.00555
    A6        1.96040  -0.01380   0.00000  -0.01134  -0.01139   1.94901
    A7        1.96865  -0.01324   0.00000  -0.01023  -0.01028   1.95837
    A8        1.96169  -0.01130   0.00000  -0.00999  -0.01003   1.95166
    A9        1.85679   0.01431   0.00000   0.01077   0.01071   1.86750
   A10        1.85391   0.01403   0.00000   0.01201   0.01196   1.86588
   A11        1.85380   0.01403   0.00000   0.01210   0.01206   1.86586
   A12        1.84477   0.00005   0.00000   0.00118   0.00122   1.84599
   A13        1.89273   0.00226   0.00000   0.01412   0.01409   1.90682
   A14        2.01424  -0.00049   0.00000  -0.00364  -0.00375   2.01048
   A15        1.85008   0.00083   0.00000   0.01827   0.01828   1.86836
   A16        2.18132  -0.00093   0.00000  -0.01011  -0.01022   2.17110
   A17        1.84992   0.00095   0.00000   0.00197   0.00202   1.85194
   A18        1.83125   0.00087   0.00000   0.00374   0.00369   1.83494
   A19        1.94994  -0.00060   0.00000  -0.00718  -0.00708   1.94286
   A20        1.97047   0.00128   0.00000  -0.00606  -0.00612   1.96435
   A21        2.00683  -0.00054   0.00000   0.00637   0.00633   2.01315
   A22        2.06019  -0.00047   0.00000   0.01117   0.01095   2.07115
   A23        1.91276   0.00008   0.00000  -0.01389  -0.01386   1.89890
   A24        1.85425   0.00088   0.00000   0.00351   0.00329   1.85754
   A25        2.01915   0.00057   0.00000  -0.00036  -0.00034   2.01881
   A26        1.57120  -0.00045   0.00000  -0.00924  -0.00902   1.56218
   A27        1.88274   0.00079   0.00000   0.00508   0.00495   1.88769
   A28        1.79730   0.00217   0.00000   0.01865   0.01873   1.81603
   A29        1.81319   0.00257   0.00000   0.00562   0.00555   1.81875
   A30        3.08390   0.00610   0.00000   0.01658   0.01660   3.10050
   A31        3.04996  -0.00142   0.00000  -0.00089  -0.00087   3.04909
   A32        3.16470  -0.00338   0.00000  -0.01269  -0.01269   3.15201
   A33        3.17815  -0.00093   0.00000  -0.01502  -0.01501   3.16313
   A34        3.01021  -0.00390   0.00000  -0.01273  -0.01260   2.99761
   A35        3.16855   0.00028   0.00000  -0.00416  -0.00419   3.16436
   A36        2.89849  -0.00149   0.00000  -0.02095  -0.02077   2.87772
   A37        3.16994  -0.00164   0.00000  -0.00437  -0.00433   3.16561
   A38        3.08111   0.00167   0.00000   0.00494   0.00502   3.08613
   A39        3.15350  -0.00023   0.00000   0.00357   0.00363   3.15713
   A40        3.10084  -0.00028   0.00000   0.00463   0.00462   3.10545
   A41        3.00398  -0.00114   0.00000  -0.00277  -0.00276   3.00121
   A42        3.04819   0.00040   0.00000  -0.00280  -0.00293   3.04526
   A43        3.17503   0.00117   0.00000   0.00034   0.00033   3.17536
    D1       -0.01774   0.00043   0.00000  -0.00021  -0.00026  -0.01801
    D2        3.12162   0.00019   0.00000  -0.00146  -0.00152   3.12010
    D3        0.01711   0.00014   0.00000  -0.00037  -0.00046   0.01666
    D4       -3.12244   0.00036   0.00000   0.00077   0.00069  -3.12175
    D5       -1.98716  -0.00037   0.00000  -0.00331  -0.00331  -1.99046
    D6        2.19774   0.00054   0.00000  -0.00174  -0.00174   2.19600
    D7        0.10242  -0.00002   0.00000  -0.00290  -0.00289   0.09953
    D8        1.15258  -0.00056   0.00000  -0.00435  -0.00436   1.14822
    D9       -0.94571   0.00035   0.00000  -0.00278  -0.00279  -0.94850
   D10       -3.04103  -0.00021   0.00000  -0.00394  -0.00394  -3.04497
   D11       -1.88655   0.00123   0.00000   0.02660   0.02664  -1.85991
   D12        2.02068  -0.00066   0.00000  -0.00549  -0.00556   2.01512
   D13        0.01507  -0.00044   0.00000   0.00023   0.00017   0.01523
   D14        1.88519   0.00251   0.00000   0.01661   0.01652   1.90171
   D15       -0.02094  -0.00226   0.00000  -0.00174  -0.00183  -0.02277
   D16       -2.26282  -0.00060   0.00000  -0.00928  -0.00936  -2.27217
   D17       -0.14219   0.00053   0.00000   0.00417   0.00409  -0.13809
   D18       -0.12790  -0.00000   0.00000  -0.00521  -0.00523  -0.13314
   D19        1.99273   0.00113   0.00000   0.00824   0.00822   2.00094
   D20        2.26208  -0.00005   0.00000   0.00895   0.00888   2.27096
   D21        0.15189  -0.00057   0.00000   0.01579   0.01574   0.16763
   D22       -1.94289   0.00122   0.00000   0.01451   0.01445  -1.92844
   D23        2.23011   0.00070   0.00000   0.02135   0.02131   2.25141
   D24       -2.37483  -0.00004   0.00000   0.00945   0.00947  -2.36536
   D25        1.70218  -0.00131   0.00000  -0.01727  -0.01728   1.68490
   D26       -0.06638   0.00016   0.00000  -0.00035  -0.00033  -0.06671
   D27        1.55121   0.00050   0.00000   0.00888   0.00884   1.56006
   D28       -0.65496  -0.00076   0.00000  -0.01783  -0.01791  -0.67287
   D29       -2.42353   0.00070   0.00000  -0.00092  -0.00095  -2.42448
   D30        2.33021  -0.00272   0.00000  -0.02143  -0.02153   2.30867
   D31       -2.06851   0.00107   0.00000   0.00175   0.00175  -2.06676
   D32       -1.90892  -0.00110   0.00000  -0.02407  -0.02416  -1.93308
   D33       -0.02445   0.00269   0.00000  -0.00089  -0.00087  -0.02532
   D34        2.07028   0.00013   0.00000   0.00653   0.00659   2.07687
   D35        0.15190  -0.00154   0.00000  -0.00218  -0.00214   0.14976
   D36       -1.83776   0.00050   0.00000   0.00549   0.00541  -1.83235
   D37        2.52704  -0.00116   0.00000  -0.00322  -0.00332   2.52372
   D38        0.00735   0.00104   0.00000   0.00166   0.00156   0.00891
   D39       -1.91103  -0.00062   0.00000  -0.00705  -0.00717  -1.91820
         Item               Value     Threshold  Converged?
 Maximum Force            0.017991     0.000015     NO 
 RMS     Force            0.005472     0.000010     NO 
 Maximum Displacement     0.138164     0.000060     NO 
 RMS     Displacement     0.034967     0.000040     NO 
 Predicted change in Energy=-3.455538D-03
 GradGradGradGradGradGradGradGradGradGradGradGradGradGradGradGradGradGrad

                          Input orientation:                          
 ---------------------------------------------------------------------
 Center     Atomic      Atomic             Coordinates (Angstroms)
 Number     Number       Type             X           Y           Z
 ---------------------------------------------------------------------
      1          6           0        0.339804    0.657079   -1.533406
      2          8           0        0.010486   -0.507305   -1.572828
      3          8           0       -0.060614    1.583713   -0.719423
      4          1           0       -0.748400    1.268773    0.002304
      5          6           0        1.373069    1.227621   -2.536710
      6          9           0        2.494773    1.601637   -1.927252
      7          9           0        0.909513    2.291609   -3.184747
      8          9           0        1.713277    0.333446   -3.456548
      9          8           0       -0.438854   -2.056583    4.146511
     10          1           0       -0.669965   -2.621539    3.383147
     11          1           0        0.421978   -2.351459    4.436394
     12          8           0       -0.952388   -3.523192    1.942635
     13          1           0       -1.226837   -2.889677    1.259304
     14          1           0       -0.309476   -4.095860    1.530056
     15          8           0       -0.613272    0.531375    3.427800
     16          1           0       -1.146266    0.925477    4.117928
     17          1           0       -0.526345   -0.413855    3.679242
     18          8           0       -1.743282   -1.778010    0.041987
     19          1           0       -2.491882   -2.064404   -0.484530
     20          1           0       -1.076981   -1.427555   -0.589723
     21          8           0       -1.764486    0.765175    0.997856
     22          1           0       -1.334437    0.737469    1.891279
     23          1           0       -1.883739   -0.173497    0.760328
 ---------------------------------------------------------------------
                    Distance matrix (angstroms):
                    1          2          3          4          5
     1  C    0.000000
     2  O    1.210700   0.000000
     3  O    1.296748   2.259582   0.000000
     4  H    1.979081   2.492268   1.045526   0.000000
     5  C    1.549121   2.407420   2.341961   3.308914   0.000000
     6  F    2.385623   3.277947   2.826513   3.788424   1.330243
     7  F    2.392318   3.352679   2.742278   3.735259   1.329251
     8  F    2.385297   2.674838   3.493095   4.347222   1.327175
     9  O    6.342848   5.942475   6.088689   5.322430   7.663844
    10  H    5.995120   5.430901   5.906482   5.154685   7.350832
    11  H    6.685548   6.299284   6.503915   5.842689   7.895477
    12  O    5.588137   4.730875   5.827717   5.173917   6.931270
    13  H    4.778396   3.902260   5.028583   4.370544   6.174251
    14  H    5.691818   4.754786   6.113889   5.595174   6.907170
    15  O    5.053485   5.145309   4.314198   3.506571   6.325005
    16  H    5.849616   5.981274   5.001187   4.149037   7.121976
    17  H    5.391550   5.280261   4.853394   4.049743   6.703751
    18  O    3.570821   2.701485   3.835661   3.205347   5.039359
    19  H    4.065102   3.141783   4.390330   3.792995   5.476014
    20  H    2.691377   1.730878   3.180810   2.780044   4.104079
    21  O    3.293479   3.373151   2.553865   1.509028   4.748817
    22  H    3.812874   3.918969   3.025643   2.047914   5.213245
    23  H    3.300790   3.023762   2.932786   1.985885   4.841528
                    6          7          8          9         10
     6  F    0.000000
     7  F    2.137851   0.000000
     8  F    2.134898   2.134085   0.000000
     9  O    7.673287   8.629728   8.255326   0.000000
    10  H    7.486729   8.352904   7.822608   0.977401   0.000000
    11  H    7.772993   8.937424   8.436509   0.954995   1.540978
    12  O    7.288540   7.972994   7.150566   2.696614   1.722735
    13  H    6.646534   7.152573   6.424332   3.106594   2.211947
    14  H    7.230371   8.032127   6.969684   3.319823   2.395312
    15  O    6.283469   7.010212   7.269542   2.691560   3.153740
    16  H    7.089326   7.708541   8.117892   3.064953   3.653504
    17  H    6.679980   7.516353   7.516239   1.710131   2.232077
    18  O    5.767237   5.831889   5.352176   4.315814   3.609280
    19  H    6.355158   6.151058   5.680312   5.065721   4.311462
    20  H    4.870566   4.951009   4.370966   4.820248   4.168327
    21  O    5.234234   5.193692   5.667710   4.430987   4.284556
    22  H    5.476387   5.763393   6.168553   3.700658   3.734987
    23  H    5.435582   5.426106   5.565749   4.135207   3.787523
                   11         12         13         14         15
    11  H    0.000000
    12  O    3.079070   0.000000
    13  H    3.619692   0.971393   0.000000
    14  H    3.467674   0.954728   1.539395   0.000000
    15  O    3.224862   4.331307   4.096636   5.010492   0.000000
    16  H    3.646796   4.955820   4.767979   5.710616   0.956910
    17  H    2.286242   3.586822   3.532206   4.268863   0.981957
    18  O    4.932343   2.698821   1.727536   3.105250   4.251342
    19  H    5.726122   3.223233   2.307027   3.598370   5.057032
    20  H    5.325629   3.289385   2.362024   3.493191   4.493653
    21  O    5.130065   4.465669   3.703426   5.101956   2.698996
    22  H    4.370822   4.278064   3.683362   4.953999   1.709810
    23  H    4.855235   3.672291   2.838685   4.296012   3.037488
                   16         17         18         19         20
    16  H    0.000000
    17  H    1.539662   0.000000
    18  O    4.927328   4.070808   0.000000
    19  H    5.650902   4.891282   0.958981   0.000000
    20  H    5.263415   4.422086   0.982768   1.555182   0.000000
    21  O    3.184767   3.180084   2.716970   3.276140   2.793051
    22  H    2.242481   2.274945   3.148757   3.851577   3.302875
    23  H    3.609028   3.228056   1.763577   2.344151   2.011507
                   21         22         23
    21  O    0.000000
    22  H    0.991924   0.000000
    23  H    0.975575   1.552624   0.000000
 Stoichiometry    C2H11F3O7
 Framework group  C1[X(C2H11F3O7)]
 Deg. of freedom    63
 Full point group                 C1      NOp   1
 Largest Abelian subgroup         C1      NOp   1
 Largest concise Abelian subgroup C1      NOp   1
                         Standard orientation:                         
 ---------------------------------------------------------------------
 Center     Atomic      Atomic             Coordinates (Angstroms)
 Number     Number       Type             X           Y           Z
 ---------------------------------------------------------------------
      1          6           0        1.569855    0.077464    0.208902
      2          8           0        0.961119    1.121485    0.281396
      3          8           0        1.185203   -1.109282    0.562781
      4          1           0        0.214440   -1.161076    0.947570
      5          6           0        3.005872    0.030617   -0.370266
      6          9           0        3.054285   -0.656086   -1.508528
      7          9           0        3.866343   -0.541685    0.465777
      8          9           0        3.472054    1.245304   -0.632187
      9          8           0       -4.606017   -0.370385   -1.165782
     10          1           0       -4.312632    0.511483   -0.863214
     11          1           0       -4.687062   -0.305330   -2.115106
     12          8           0       -3.632103    2.025311   -0.401674
     13          1           0       -2.874246    1.832989    0.174754
     14          1           0       -3.334844    2.692778   -1.016191
     15          8           0       -2.896217   -2.240621   -0.258427
     16          1           0       -3.466007   -2.897999    0.140158
     17          1           0       -3.503726   -1.553231   -0.608666
     18          8           0       -1.541184    1.506447    1.223894
     19          1           0       -1.491581    2.056350    2.007980
     20          1           0       -0.635686    1.483713    0.842596
     21          8           0       -1.178922   -1.169160    1.526916
     22          1           0       -1.781530   -1.613846    0.876508
     23          1           0       -1.450645   -0.232485    1.503402
 ---------------------------------------------------------------------
 Rotational constants (GHZ):           1.0374047           0.2714582           0.2504078
 Standard basis: 6-31++G(d,p) (6D, 7F)
 There are   294 symmetry adapted cartesian basis functions of A   symmetry.
 There are   294 symmetry adapted basis functions of A   symmetry.
   294 basis functions,   472 primitive gaussians,   294 cartesian basis functions
    53 alpha electrons       53 beta electrons
       nuclear repulsion energy       826.9749205845 Hartrees.
 NAtoms=   23 NActive=   23 NUniq=   23 SFac= 1.00D+00 NAtFMM=   60 NAOKFM=F Big=F
 Integral buffers will be    131072 words long.
 Raffenetti 2 integral format.
 Two-electron integral symmetry is turned on.
 Nuclear repulsion after empirical dispersion term =      826.9650720077 Hartrees.
 One-electron integrals computed using PRISM.
 NBasis=   294 RedAO= T EigKep=  4.40D-05  NBF=   294
 NBsUse=   294 1.00D-06 EigRej= -1.00D+00 NBFU=   294
 Initial guess from the checkpoint file:  "/local_scratch/slurm.5660501/Gau-4182025.chk"
 B after Tr=     0.000000   -0.000000   -0.000000
         Rot=    0.999987    0.005012   -0.000784   -0.000782 Ang=   0.59 deg.
 ExpMin= 3.60D-02 ExpMax= 7.00D+03 ExpMxC= 1.05D+03 IAcc=3 IRadAn=         5 AccDes= 0.00D+00
 Harris functional with IExCor= 4639 and IRadAn=       5 diagonalized for initial guess.
 HarFok:  IExCor= 4639 AccDes= 0.00D+00 IRadAn=         5 IDoV= 1 UseB2=F ITyADJ=14
 ICtDFT=  3500011 ScaDFX=  1.000000  1.000000  1.000000  1.000000
 FoFCou: FMM=F IPFlag=           0 FMFlag=      100000 FMFlg1=           0
         NFxFlg=           0 DoJE=T BraDBF=F KetDBF=T FulRan=T
         wScrn=  0.000000 ICntrl=       500 IOpCl=  0 I1Cent=   200000004 NGrid=           0
         NMat0=    1 NMatS0=      1 NMatT0=    0 NMatD0=    1 NMtDS0=    0 NMtDT0=    0
 Petite list used in FoFCou.
 Requested convergence on RMS density matrix=1.00D-10 within 128 cycles.
 Requested convergence on MAX density matrix=1.00D-08.
 Requested convergence on             energy=1.00D-08.
 No special actions if energy rises.
 SCF Done:  E(RwB97XD) =  -908.812191114     A.U. after   16 cycles
            NFock= 16  Conv=0.57D-10     -V/T= 2.0080
 Calling FoFJK, ICntrl=      2127 FMM=F ISym2X=0 I1Cent= 0 IOpClX= 0 NMat=1 NMatS=1 NMatT=0.
 ***** Axes restored to original set *****
 -------------------------------------------------------------------
 Center     Atomic                   Forces (Hartrees/Bohr)
 Number     Number              X              Y              Z
 -------------------------------------------------------------------
      1        6          -0.000839388    0.019280991    0.007411166
      2        8          -0.001577959   -0.012833266   -0.001737185
      3        8          -0.000513943   -0.002787707    0.000695831
      4        1          -0.000304187   -0.001591062   -0.003351894
      5        6           0.006226447   -0.000739112   -0.009109153
      6        9           0.006726272    0.001203670    0.012834235
      7        9          -0.010917665    0.008538088   -0.001206556
      8        9          -0.002063084   -0.011733794   -0.003677396
      9        8          -0.003787740    0.004427054    0.000631196
     10        1           0.000364453   -0.004219269   -0.001364216
     11        1           0.004924225   -0.001331103    0.002666073
     12        8          -0.002026827   -0.000619264    0.005610991
     13        1          -0.002089009    0.001808573   -0.004916123
     14        1           0.003965257   -0.004054376   -0.001216127
     15        8          -0.000063858    0.000513135   -0.003712417
     16        1          -0.001682840    0.002921613    0.003013682
     17        1           0.001436040   -0.001878553    0.001687704
     18        8           0.001666382   -0.000211676   -0.003153490
     19        1          -0.003055533   -0.001232183   -0.000944662
     20        1           0.000810444    0.000140727   -0.000927258
     21        8           0.010886538    0.000673765    0.000695181
     22        1          -0.003138868    0.001894110   -0.001392485
     23        1          -0.004945158    0.001829639    0.001462904
 -------------------------------------------------------------------
 Cartesian Forces:  Max     0.019280991 RMS     0.005000186

 GradGradGradGradGradGradGradGradGradGradGradGradGradGradGradGradGradGrad
 Berny optimization.
 Using GEDIIS/GDIIS optimizer.
 FormGI is forming the generalized inverse of G from B-inverse, IUseBI=4.
 Internal  Forces:  Max     0.012533446 RMS     0.003786656
 Search for a local minimum.
 Step number   2 out of a maximum of  138
 All quantities printed in internal units (Hartrees-Bohrs-Radians)
 Mixed Optimization -- RFO/linear search
 Update second derivatives using D2CorX and points    1    2
 DE= -3.05D-03 DEPred=-3.46D-03 R= 8.82D-01
 TightC=F SS=  1.41D+00  RLast= 3.07D-01 DXNew= 5.0454D-01 9.2077D-01
 Trust test= 8.82D-01 RLast= 3.07D-01 DXMaxT set to 5.05D-01
 ITU=  1  0
 Use linear search instead of GDIIS.
     Eigenvalues ---   -0.00203   0.00008   0.00039   0.00041   0.00134
     Eigenvalues ---    0.00247   0.00340   0.00444   0.00513   0.00618
     Eigenvalues ---    0.00718   0.00781   0.00934   0.01088   0.01314
     Eigenvalues ---    0.01364   0.01451   0.01495   0.01722   0.01815
     Eigenvalues ---    0.01942   0.02038   0.02285   0.02339   0.02542
     Eigenvalues ---    0.02797   0.02807   0.02896   0.03007   0.03195
     Eigenvalues ---    0.03377   0.03703   0.03863   0.04711   0.06570
     Eigenvalues ---    0.06698   0.07195   0.07475   0.07781   0.12094
     Eigenvalues ---    0.13905   0.18412   0.20706   0.22833   0.23938
     Eigenvalues ---    0.24614   0.27393   0.31895   0.40910   0.41177
     Eigenvalues ---    0.42162   0.44195   0.44943   0.45894   0.48989
     Eigenvalues ---    0.51494   0.53756   0.56582   0.57732   0.58608
     Eigenvalues ---    0.59518   0.59777   0.85700
 RFO step:  Lambda=-1.44950272D-02 EMin=-2.03088536D-03
 Quartic linear search produced a step of  0.40069.
 Maximum step size (   0.505) exceeded in Quadratic search.
    -- Step size scaled by   0.517
 Iteration  1 RMS(Cart)=  0.06009250 RMS(Int)=  0.00946640
 Iteration  2 RMS(Cart)=  0.01764942 RMS(Int)=  0.00065633
 Iteration  3 RMS(Cart)=  0.00006109 RMS(Int)=  0.00065514
 Iteration  4 RMS(Cart)=  0.00000007 RMS(Int)=  0.00065514
 Variable       Old X    -DE/DX   Delta X   Delta X   Delta X     New X
                                 (Linear)    (Quad)   (Total)
    R1        2.28789   0.01253  -0.00101   0.04062   0.03949   2.32738
    R2        2.45050  -0.00583   0.00365  -0.04373  -0.04004   2.41046
    R3        2.92741  -0.00028   0.00007   0.00515   0.00522   2.93263
    R4        3.27089  -0.00079   0.02670  -0.10410  -0.07758   3.19330
    R5        1.97576  -0.00444  -0.05434   0.13583   0.08168   2.05744
    R6        2.85165  -0.00284   0.08537  -0.38123  -0.29565   2.55600
    R7        2.51380   0.01189   0.00216   0.03198   0.03414   2.54794
    R8        2.51192   0.01123   0.00199   0.02819   0.03018   2.54210
    R9        2.50800   0.00993   0.00040   0.01596   0.01635   2.52435
   R10        1.84702   0.00607   0.00100   0.01678   0.01765   1.86467
   R11        1.80468   0.00566   0.00144   0.01562   0.01706   1.82174
   R12        3.23168   0.00148   0.01221  -0.00481   0.00726   3.23894
   R13        3.25550   0.00266   0.01107   0.05465   0.06561   3.32111
   R14        1.83567   0.00848   0.00186   0.02249   0.02444   1.86010
   R15        1.80418   0.00563   0.00143   0.01547   0.01690   1.82108
   R16        3.26457   0.00325   0.01057   0.07845   0.08911   3.35368
   R17        1.80830   0.00431   0.00097   0.01139   0.01236   1.82065
   R18        1.85563   0.00387  -0.00031   0.01306   0.01262   1.86825
   R19        3.23107   0.00032   0.02854  -0.10244  -0.07389   3.15718
   R20        1.81221   0.00327   0.00066   0.00839   0.00905   1.82126
   R21        1.85716   0.00040  -0.00362   0.01700   0.01320   1.87036
   R22        3.33268   0.00439   0.03440   0.03366   0.06825   3.40092
   R23        1.87446  -0.00237  -0.00580   0.00387  -0.00193   1.87254
   R24        1.84357   0.00263  -0.00324   0.01148   0.00843   1.85200
    A1        2.24426   0.00156  -0.00042   0.00923   0.00900   2.25326
    A2        2.11128  -0.00401   0.00117  -0.04860  -0.04754   2.06374
    A3        1.92764   0.00245  -0.00074   0.03935   0.03850   1.96614
    A4        2.29659  -0.00138   0.01586  -0.03865  -0.02282   2.27377
    A5        2.00555  -0.00180  -0.01283   0.00536  -0.00669   1.99886
    A6        1.94901  -0.01007  -0.00457  -0.04428  -0.04972   1.89929
    A7        1.95837  -0.00966  -0.00412  -0.03810  -0.04302   1.91535
    A8        1.95166  -0.00809  -0.00402  -0.01437  -0.01879   1.93286
    A9        1.86750   0.01019   0.00429   0.03367   0.03667   1.90417
   A10        1.86588   0.00999   0.00479   0.03538   0.03971   1.90558
   A11        1.86586   0.01000   0.00483   0.03598   0.04048   1.90633
   A12        1.84599   0.00005   0.00049   0.00380   0.00416   1.85015
   A13        1.90682   0.00182   0.00565   0.05372   0.05857   1.96539
   A14        2.01048  -0.00038  -0.00150  -0.00788  -0.01046   2.00003
   A15        1.86836   0.00092   0.00733   0.05292   0.06049   1.92886
   A16        2.17110  -0.00079  -0.00410  -0.03455  -0.03923   2.13187
   A17        1.85194   0.00062   0.00081   0.00426   0.00532   1.85726
   A18        1.83494   0.00078   0.00148   0.02412   0.02510   1.86004
   A19        1.94286  -0.00038  -0.00284   0.01777   0.01488   1.95774
   A20        1.96435   0.00080  -0.00245   0.01359   0.01084   1.97519
   A21        2.01315  -0.00022   0.00253  -0.00536  -0.00251   2.01064
   A22        2.07115  -0.00042   0.00439  -0.02149  -0.01816   2.05298
   A23        1.89890  -0.00037  -0.00555  -0.02193  -0.02651   1.87239
   A24        1.85754   0.00056   0.00132   0.01112   0.01281   1.87035
   A25        2.01881   0.00044  -0.00014   0.02015   0.01911   2.03791
   A26        1.56218   0.00011  -0.00362   0.02505   0.02082   1.58299
   A27        1.88769   0.00072   0.00198   0.04601   0.04783   1.93551
   A28        1.81603   0.00142   0.00750   0.03264   0.03745   1.85348
   A29        1.81875   0.00211   0.00223   0.04761   0.04731   1.86605
   A30        3.10050   0.00353   0.00665   0.05258   0.05980   3.16030
   A31        3.04909  -0.00099  -0.00035  -0.02243  -0.02344   3.02565
   A32        3.15201  -0.00257  -0.00508  -0.06987  -0.07469   3.07732
   A33        3.16313  -0.00100  -0.00601  -0.05952  -0.06572   3.09741
   A34        2.99761  -0.00215  -0.00505  -0.01957  -0.02519   2.97242
   A35        3.16436   0.00008  -0.00168  -0.00206  -0.00343   3.16093
   A36        2.87772  -0.00149  -0.00832  -0.08035  -0.08783   2.78989
   A37        3.16561  -0.00125  -0.00174  -0.03493  -0.03649   3.12912
   A38        3.08613   0.00132   0.00201   0.03782   0.03912   3.12525
   A39        3.15713  -0.00019   0.00146  -0.00191  -0.00055   3.15659
   A40        3.10545  -0.00015   0.00185   0.00107   0.00307   3.10852
   A41        3.00121  -0.00037  -0.00111   0.01695   0.01656   3.01777
   A42        3.04526   0.00026  -0.00117   0.01450   0.01293   3.05819
   A43        3.17536   0.00091   0.00013   0.03127   0.03047   3.20583
    D1       -0.01801   0.00033  -0.00011   0.01732   0.01771  -0.00030
    D2        3.12010   0.00014  -0.00061   0.00997   0.00993   3.13004
    D3        0.01666   0.00005  -0.00018   0.00428   0.00449   0.02114
    D4       -3.12175   0.00024   0.00028   0.01114   0.01204  -3.10970
    D5       -1.99046  -0.00028  -0.00133  -0.00196  -0.00295  -1.99341
    D6        2.19600   0.00042  -0.00070   0.01242   0.01132   2.20732
    D7        0.09953  -0.00000  -0.00116   0.00290   0.00179   0.10132
    D8        1.14822  -0.00044  -0.00175  -0.00811  -0.00951   1.13871
    D9       -0.94850   0.00026  -0.00112   0.00627   0.00476  -0.94374
   D10       -3.04497  -0.00017  -0.00158  -0.00325  -0.00477  -3.04974
   D11       -1.85991   0.00076   0.01067  -0.00662   0.00425  -1.85567
   D12        2.01512  -0.00027  -0.00223   0.00815   0.00644   2.02156
   D13        0.01523  -0.00040   0.00007  -0.02036  -0.01958  -0.00435
   D14        1.90171   0.00180   0.00662   0.02306   0.03147   1.93318
   D15       -0.02277  -0.00180  -0.00073  -0.06454  -0.06585  -0.08862
   D16       -2.27217  -0.00054  -0.00375  -0.01489  -0.01907  -2.29124
   D17       -0.13809   0.00044   0.00164   0.01420   0.01517  -0.12292
   D18       -0.13314   0.00003  -0.00210   0.00782   0.00601  -0.12713
   D19        2.00094   0.00101   0.00329   0.03690   0.04025   2.04119
   D20        2.27096   0.00008   0.00356   0.02165   0.02534   2.29631
   D21        0.16763  -0.00041   0.00631  -0.02723  -0.02050   0.14713
   D22       -1.92844   0.00105   0.00579   0.04808   0.05350  -1.87494
   D23        2.25141   0.00056   0.00854  -0.00081   0.00766   2.25908
   D24       -2.36536   0.00007   0.00379  -0.00375  -0.00030  -2.36566
   D25        1.68490  -0.00088  -0.00692  -0.01399  -0.02072   1.66418
   D26       -0.06671  -0.00001  -0.00013  -0.00562  -0.00635  -0.07306
   D27        1.56006   0.00046   0.00354   0.01100   0.01418   1.57423
   D28       -0.67287  -0.00049  -0.00718   0.00077  -0.00624  -0.67911
   D29       -2.42448   0.00038  -0.00038   0.00914   0.00813  -2.41635
   D30        2.30867  -0.00194  -0.00863  -0.03831  -0.04860   2.26008
   D31       -2.06676   0.00084   0.00070   0.03699   0.03885  -2.02790
   D32       -1.93308  -0.00063  -0.00968   0.01420   0.00331  -1.92977
   D33       -0.02532   0.00215  -0.00035   0.08950   0.09076   0.06544
   D34        2.07687   0.00014   0.00264   0.00049   0.00342   2.08030
   D35        0.14976  -0.00119  -0.00086  -0.05211  -0.05273   0.09703
   D36       -1.83235   0.00034   0.00217   0.01404   0.01609  -1.81626
   D37        2.52372  -0.00099  -0.00133  -0.03857  -0.04006   2.48366
   D38        0.00891   0.00079   0.00063   0.02657   0.02775   0.03666
   D39       -1.91820  -0.00054  -0.00287  -0.02603  -0.02840  -1.94660
         Item               Value     Threshold  Converged?
 Maximum Force            0.012533     0.000015     NO 
 RMS     Force            0.003787     0.000010     NO 
 Maximum Displacement     0.247659     0.000060     NO 
 RMS     Displacement     0.068302     0.000040     NO 
 Predicted change in Energy=-7.392241D-03
 GradGradGradGradGradGradGradGradGradGradGradGradGradGradGradGradGradGrad

                          Input orientation:                          
 ---------------------------------------------------------------------
 Center     Atomic      Atomic             Coordinates (Angstroms)
 Number     Number       Type             X           Y           Z
 ---------------------------------------------------------------------
      1          6           0        0.315311    0.660811   -1.495099
      2          8           0       -0.015100   -0.521883   -1.589420
      3          8           0       -0.086556    1.544892   -0.668084
      4          1           0       -0.809498    1.185187    0.062219
      5          6           0        1.376688    1.208083   -2.486217
      6          9           0        2.487277    1.537327   -1.796196
      7          9           0        0.900080    2.304720   -3.102539
      8          9           0        1.686568    0.287706   -3.403450
      9          8           0       -0.400747   -2.013488    4.122296
     10          1           0       -0.618859   -2.613091    3.369594
     11          1           0        0.467731   -2.288187    4.437927
     12          8           0       -0.934329   -3.533477    1.906031
     13          1           0       -1.236966   -2.938337    1.182767
     14          1           0       -0.276357   -4.120927    1.517905
     15          8           0       -0.606744    0.584513    3.410281
     16          1           0       -1.125984    1.030508    4.088301
     17          1           0       -0.514621   -0.356487    3.699116
     18          8           0       -1.786511   -1.778444   -0.042871
     19          1           0       -2.545878   -2.061521   -0.564490
     20          1           0       -1.112393   -1.425797   -0.675972
     21          8           0       -1.695728    0.757074    0.989998
     22          1           0       -1.284482    0.742597    1.891417
     23          1           0       -1.907224   -0.171341    0.758090
 ---------------------------------------------------------------------
                    Distance matrix (angstroms):
                    1          2          3          4          5
     1  C    0.000000
     2  O    1.231598   0.000000
     3  O    1.275559   2.263962   0.000000
     4  H    1.991333   2.504610   1.088749   0.000000
     5  C    1.551883   2.394599   2.357993   3.357747   0.000000
     6  F    2.361435   3.247306   2.810216   3.800847   1.348310
     7  F    2.372394   3.334181   2.734476   3.767188   1.345220
     8  F    2.379361   2.615687   3.493811   4.364251   1.335828
     9  O    6.262567   5.915852   5.975661   5.184865   7.563746
    10  H    5.937705   5.415671   5.820224   5.040038   7.271458
    11  H    6.627264   6.299355   6.408672   5.730835   7.809859
    12  O    5.542683   4.704557   5.756267   5.067644   6.864040
    13  H    4.747041   3.875206   4.984820   4.294392   6.122535
    14  H    5.682718   4.762021   6.075860   5.527939   6.867598
    15  O    4.991869   5.154722   4.222082   3.407555   6.252322
    16  H    5.778266   5.990033   4.895733   4.041463   7.036987
    17  H    5.357570   5.314648   4.782355   3.961152   6.654568
    18  O    3.532222   2.666206   3.784878   3.122293   4.989501
    19  H    4.057527   3.134613   4.366372   3.734822   5.456177
    20  H    2.657677   1.689823   3.142833   2.730186   4.050906
    21  O    3.198320   3.333712   2.441173   1.352574   4.661247
    22  H    3.746267   3.914903   2.937643   1.940994   5.144141
    23  H    3.272461   3.035426   2.879975   1.878672   4.817927
                    6          7          8          9         10
     6  F    0.000000
     7  F    2.194223   0.000000
     8  F    2.187682   2.185739   0.000000
     9  O    7.481813   8.516884   8.141821   0.000000
    10  H    7.318431   8.269252   7.720346   0.986741   0.000000
    11  H    7.587979   8.839703   8.343141   0.964021   1.558068
    12  O    7.150310   7.907931   7.047066   2.739873   1.757455
    13  H    6.540319   7.100736   6.323590   3.193030   2.295660
    14  H    7.115953   8.001340   6.892667   3.352555   2.412391
    15  O    6.130924   6.902640   7.195436   2.701668   3.197886
    16  H    6.923859   7.578702   8.036699   3.129383   3.748270
    17  H    6.541895   7.439483   7.463690   1.713972   2.282917
    18  O    5.686278   5.766417   5.255925   4.395931   3.702021
    19  H    6.308840   6.113949   5.611788   5.154596   4.415274
    20  H    4.795064   4.884162   4.267249   4.886225   4.244978
    21  O    5.086178   5.087463   5.564406   4.377703   4.263817
    22  H    5.334440   5.670285   6.088488   3.654287   3.726755
    23  H    5.362421   5.377386   5.517652   4.120784   3.800260
                   11         12         13         14         15
    11  H    0.000000
    12  O    3.150717   0.000000
    13  H    3.731589   0.984324   0.000000
    14  H    3.526915   0.963674   1.560003   0.000000
    15  O    3.234650   4.396353   4.215385   5.082461   0.000000
    16  H    3.698095   5.062509   4.919977   5.819458   0.963448
    17  H    2.289612   3.672134   3.676920   4.357231   0.988633
    18  O    5.041726   2.757639   1.774694   3.194341   4.347376
    19  H    5.844433   3.296546   2.352650   3.705165   5.153691
    20  H    5.421482   3.337777   2.399625   3.574322   4.581974
    21  O    5.083541   4.452827   3.728764   5.107660   2.659593
    22  H    4.329043   4.290412   3.748829   4.980933   1.670708
    23  H    4.864427   3.683510   2.878517   4.340078   3.049046
                   16         17         18         19         20
    16  H    0.000000
    17  H    1.564924   0.000000
    18  O    5.039156   4.200254   0.000000
    19  H    5.764131   5.021103   0.963772   0.000000
    20  H    5.360216   4.543363   0.989753   1.572085   0.000000
    21  O    3.162097   3.158220   2.739327   3.329213   2.807251
    22  H    2.221331   2.251321   3.217010   3.935185   3.364972
    23  H    3.625615   3.259333   1.799691   2.393716   2.064449
                   21         22         23
    21  O    0.000000
    22  H    0.990904   0.000000
    23  H    0.980034   1.583516   0.000000
 Stoichiometry    C2H11F3O7
 Framework group  C1[X(C2H11F3O7)]
 Deg. of freedom    63
 Full point group                 C1      NOp   1
 Largest Abelian subgroup         C1      NOp   1
 Largest concise Abelian subgroup C1      NOp   1
                         Standard orientation:                         
 ---------------------------------------------------------------------
 Center     Atomic      Atomic             Coordinates (Angstroms)
 Number     Number       Type             X           Y           Z
 ---------------------------------------------------------------------
      1          6           0        1.548283    0.064668    0.221531
      2          8           0        0.976626    1.154342    0.273044
      3          8           0        1.133209   -1.080295    0.600770
      4          1           0        0.123810   -1.082720    1.008796
      5          6           0        2.972123    0.010671   -0.393372
      6          9           0        2.927772   -0.712678   -1.530359
      7          9           0        3.818139   -0.578729    0.470620
      8          9           0        3.414018    1.240057   -0.672254
      9          8           0       -4.539599   -0.430257   -1.161395
     10          1           0       -4.265510    0.483730   -0.910081
     11          1           0       -4.631742   -0.425745   -2.120992
     12          8           0       -3.584266    2.041363   -0.464735
     13          1           0       -2.819526    1.922231    0.143437
     14          1           0       -3.309621    2.688298   -1.124063
     15          8           0       -2.840538   -2.281514   -0.168898
     16          1           0       -3.371662   -2.965428    0.253479
     17          1           0       -3.475537   -1.628109   -0.552606
     18          8           0       -1.467133    1.593475    1.244569
     19          1           0       -1.422109    2.163052    2.020721
     20          1           0       -0.557530    1.556671    0.856137
     21          8           0       -1.134545   -1.113197    1.503841
     22          1           0       -1.745374   -1.591517    0.887409
     23          1           0       -1.437030   -0.181682    1.539186
 ---------------------------------------------------------------------
 Rotational constants (GHZ):           1.0078409           0.2801997           0.2569167
 Standard basis: 6-31++G(d,p) (6D, 7F)
 There are   294 symmetry adapted cartesian basis functions of A   symmetry.
 There are   294 symmetry adapted basis functions of A   symmetry.
   294 basis functions,   472 primitive gaussians,   294 cartesian basis functions
    53 alpha electrons       53 beta electrons
       nuclear repulsion energy       828.4128881840 Hartrees.
 NAtoms=   23 NActive=   23 NUniq=   23 SFac= 1.00D+00 NAtFMM=   60 NAOKFM=F Big=F
 Integral buffers will be    131072 words long.
 Raffenetti 2 integral format.
 Two-electron integral symmetry is turned on.
 Nuclear repulsion after empirical dispersion term =      828.4031163880 Hartrees.
 One-electron integrals computed using PRISM.
 NBasis=   294 RedAO= T EigKep=  4.27D-05  NBF=   294
 NBsUse=   294 1.00D-06 EigRej= -1.00D+00 NBFU=   294
 Initial guess from the checkpoint file:  "/local_scratch/slurm.5660501/Gau-4182025.chk"
 B after Tr=     0.000000   -0.000000    0.000000
         Rot=    0.999898    0.014049   -0.002198    0.001138 Ang=   1.63 deg.
 ExpMin= 3.60D-02 ExpMax= 7.00D+03 ExpMxC= 1.05D+03 IAcc=3 IRadAn=         5 AccDes= 0.00D+00
 Harris functional with IExCor= 4639 and IRadAn=       5 diagonalized for initial guess.
 HarFok:  IExCor= 4639 AccDes= 0.00D+00 IRadAn=         5 IDoV= 1 UseB2=F ITyADJ=14
 ICtDFT=  3500011 ScaDFX=  1.000000  1.000000  1.000000  1.000000
 FoFCou: FMM=F IPFlag=           0 FMFlag=      100000 FMFlg1=           0
         NFxFlg=           0 DoJE=T BraDBF=F KetDBF=T FulRan=T
         wScrn=  0.000000 ICntrl=       500 IOpCl=  0 I1Cent=   200000004 NGrid=           0
         NMat0=    1 NMatS0=      1 NMatT0=    0 NMatD0=    1 NMtDS0=    0 NMtDT0=    0
 Petite list used in FoFCou.
 Requested convergence on RMS density matrix=1.00D-10 within 128 cycles.
 Requested convergence on MAX density matrix=1.00D-08.
 Requested convergence on             energy=1.00D-08.
 No special actions if energy rises.
 SCF Done:  E(RwB97XD) =  -908.814543005     A.U. after   16 cycles
            NFock= 16  Conv=0.73D-10     -V/T= 2.0083
 Calling FoFJK, ICntrl=      2127 FMM=F ISym2X=0 I1Cent= 0 IOpClX= 0 NMat=1 NMatS=1 NMatT=0.
 ***** Axes restored to original set *****
 -------------------------------------------------------------------
 Center     Atomic                   Forces (Hartrees/Bohr)
 Number     Number              X              Y              Z
 -------------------------------------------------------------------
      1        6           0.000895819   -0.013472849   -0.006685604
      2        8           0.001070652    0.007654915    0.002386892
      3        8          -0.002915756    0.003034386    0.003661687
      4        1           0.002657837    0.002378189   -0.001994778
      5        6          -0.005453987   -0.001079575    0.006264087
      6        9          -0.002547572    0.000002926   -0.007744470
      7        9           0.006642125   -0.004360350   -0.000128585
      8        9           0.001857361    0.007478574    0.002052274
      9        8           0.002741295   -0.003531529   -0.002624621
     10        1           0.001670815    0.002353700    0.003375399
     11        1          -0.003691976    0.001069975   -0.000828872
     12        8           0.000500285    0.001911263   -0.005492822
     13        1           0.002269659   -0.004131830    0.003964630
     14        1          -0.002714593    0.002232350    0.001646805
     15        8          -0.002664370   -0.000600843    0.002165994
     16        1           0.002310939   -0.001746326   -0.001445447
     17        1          -0.000286677    0.002637999   -0.000272208
     18        8          -0.001731032   -0.001587992   -0.002872985
     19        1           0.001973185    0.000639776    0.001179925
     20        1          -0.001029058    0.000361162    0.000478893
     21        8           0.000152798   -0.003288260   -0.002028853
     22        1          -0.000452501   -0.000918737    0.002220004
     23        1          -0.001255247    0.002963077    0.002722656
 -------------------------------------------------------------------
 Cartesian Forces:  Max     0.013472849 RMS     0.003493477

 GradGradGradGradGradGradGradGradGradGradGradGradGradGradGradGradGradGrad
 Berny optimization.
 Using GEDIIS/GDIIS optimizer.
 FormGI is forming the generalized inverse of G from B-inverse, IUseBI=4.
 Internal  Forces:  Max     0.007549676 RMS     0.002419294
 Search for a local minimum.
 Step number   3 out of a maximum of  138
 All quantities printed in internal units (Hartrees-Bohrs-Radians)
 Mixed Optimization -- RFO/linear search
 Update second derivatives using D2CorX and points    1    2    3
 DE= -2.35D-03 DEPred=-7.39D-03 R= 3.18D-01
 Trust test= 3.18D-01 RLast= 4.69D-01 DXMaxT set to 5.05D-01
 ITU=  0  1  0
 Use linear search instead of GDIIS.
     Eigenvalues ---   -0.00327   0.00008   0.00039   0.00041   0.00135
     Eigenvalues ---    0.00247   0.00338   0.00444   0.00509   0.00618
     Eigenvalues ---    0.00716   0.00774   0.00937   0.01087   0.01299
     Eigenvalues ---    0.01362   0.01445   0.01495   0.01739   0.01811
     Eigenvalues ---    0.01956   0.02117   0.02286   0.02393   0.02650
     Eigenvalues ---    0.02737   0.02819   0.02955   0.03077   0.03234
     Eigenvalues ---    0.03382   0.03703   0.03872   0.04711   0.06571
     Eigenvalues ---    0.06765   0.07194   0.07517   0.07790   0.12092
     Eigenvalues ---    0.13978   0.19267   0.20701   0.22838   0.23232
     Eigenvalues ---    0.24093   0.26486   0.35859   0.40906   0.41228
     Eigenvalues ---    0.42266   0.44552   0.44936   0.48137   0.49770
     Eigenvalues ---    0.52149   0.54671   0.57060   0.57799   0.58617
     Eigenvalues ---    0.59518   0.59766   0.86026
 RFO step:  Lambda=-4.25456284D-03 EMin=-3.27179848D-03
 Quartic linear search produced a step of -0.30096.
 Maximum step size (   0.505) exceeded in Quadratic search.
    -- Step size scaled by   0.488
 Iteration  1 RMS(Cart)=  0.04770571 RMS(Int)=  0.02557596
 Iteration  2 RMS(Cart)=  0.03193340 RMS(Int)=  0.00558663
 Iteration  3 RMS(Cart)=  0.00954833 RMS(Int)=  0.00026204
 Iteration  4 RMS(Cart)=  0.00002313 RMS(Int)=  0.00026161
 Iteration  5 RMS(Cart)=  0.00000000 RMS(Int)=  0.00026161
 Variable       Old X    -DE/DX   Delta X   Delta X   Delta X     New X
                                 (Linear)    (Quad)   (Total)
    R1        2.32738  -0.00755  -0.01189  -0.00864  -0.02030   2.30708
    R2        2.41046   0.00577   0.01205   0.01877   0.03093   2.44138
    R3        2.93263   0.00078  -0.00157  -0.00011  -0.00168   2.93096
    R4        3.19330   0.00047   0.02335   0.12484   0.14837   3.34167
    R5        2.05744  -0.00087  -0.02458  -0.19456  -0.21929   1.83815
    R6        2.55600   0.00301   0.08898   0.37718   0.46601   3.02201
    R7        2.54794  -0.00606  -0.01028   0.00649  -0.00378   2.54416
    R8        2.54210  -0.00585  -0.00908   0.00591  -0.00318   2.53892
    R9        2.52435  -0.00613  -0.00492   0.00094  -0.00398   2.52037
   R10        1.86467  -0.00410  -0.00531   0.00168  -0.00359   1.86108
   R11        1.82174  -0.00390  -0.00513   0.00363  -0.00151   1.82023
   R12        3.23894  -0.00012  -0.00218   0.05095   0.04886   3.28779
   R13        3.32111   0.00030  -0.01975   0.03781   0.01810   3.33921
   R14        1.86010  -0.00554  -0.00735   0.00459  -0.00283   1.85727
   R15        1.82108  -0.00388  -0.00509   0.00371  -0.00138   1.81970
   R16        3.35368   0.00056  -0.02682   0.03796   0.01108   3.36476
   R17        1.82065  -0.00307  -0.00372   0.00231  -0.00141   1.81924
   R18        1.86825  -0.00275  -0.00380  -0.00327  -0.00698   1.86126
   R19        3.15718  -0.00015   0.02224   0.12822   0.15048   3.30766
   R20        1.82126  -0.00238  -0.00272   0.00137  -0.00136   1.81991
   R21        1.87036  -0.00041  -0.00397  -0.01629  -0.02010   1.85026
   R22        3.40092   0.00091  -0.02054   0.14943   0.12865   3.52957
   R23        1.87254   0.00171   0.00058  -0.02205  -0.02145   1.85109
   R24        1.85200  -0.00250  -0.00254  -0.01318  -0.01603   1.83597
    A1        2.25326  -0.00140  -0.00271  -0.00487  -0.00739   2.24586
    A2        2.06374   0.00306   0.01431   0.01223   0.02645   2.09019
    A3        1.96614  -0.00166  -0.01159  -0.00737  -0.01905   1.94710
    A4        2.27377   0.00117   0.00687   0.06640   0.07364   2.34741
    A5        1.99886   0.00058   0.00201  -0.04862  -0.04682   1.95204
    A6        1.89929   0.00711   0.01496  -0.01215   0.00309   1.90237
    A7        1.91535   0.00686   0.01295  -0.01100   0.00220   1.91755
    A8        1.93286   0.00603   0.00566  -0.01327  -0.00749   1.92537
    A9        1.90417  -0.00668  -0.01104   0.01121   0.00056   1.90473
   A10        1.90558  -0.00674  -0.01195   0.01270   0.00090   1.90649
   A11        1.90633  -0.00679  -0.01218   0.01290   0.00082   1.90715
   A12        1.85015   0.00002  -0.00125   0.00202   0.00085   1.85101
   A13        1.96539   0.00028  -0.01763   0.01497  -0.00244   1.96295
   A14        2.00003   0.00010   0.00315  -0.00020   0.00320   2.00322
   A15        1.92886   0.00112  -0.01821   0.02655   0.00809   1.93695
   A16        2.13187  -0.00041   0.01181  -0.01043   0.00148   2.13334
   A17        1.85726  -0.00045  -0.00160   0.00157   0.00002   1.85727
   A18        1.86004  -0.00006  -0.00756   0.00277  -0.00476   1.85528
   A19        1.95774   0.00069  -0.00448  -0.00454  -0.00916   1.94857
   A20        1.97519  -0.00039  -0.00326  -0.00966  -0.01286   1.96233
   A21        2.01064   0.00033   0.00076   0.01936   0.01972   2.03036
   A22        2.05298   0.00009   0.00547   0.01128   0.01633   2.06931
   A23        1.87239  -0.00069   0.00798  -0.02514  -0.01692   1.85546
   A24        1.87035  -0.00018  -0.00386   0.00283  -0.00121   1.86915
   A25        2.03791   0.00020  -0.00575   0.00243  -0.00338   2.03453
   A26        1.58299   0.00023  -0.00626  -0.01842  -0.02438   1.55861
   A27        1.93551   0.00077  -0.01439   0.00377  -0.01012   1.92539
   A28        1.85348   0.00056  -0.01127   0.02896   0.01810   1.87157
   A29        1.86605  -0.00041  -0.01424   0.00308  -0.01048   1.85557
   A30        3.16030  -0.00107  -0.01800   0.01337  -0.00510   3.15520
   A31        3.02565   0.00030   0.00706   0.00461   0.01175   3.03740
   A32        3.07732  -0.00008   0.02248  -0.00966   0.01263   3.08994
   A33        3.09741  -0.00099   0.01978  -0.01477   0.00504   3.10245
   A34        2.97242   0.00109   0.00758  -0.01382  -0.00634   2.96608
   A35        3.16093  -0.00023   0.00103  -0.00741  -0.00638   3.15455
   A36        2.78989  -0.00129   0.02643  -0.02528   0.00053   2.79042
   A37        3.12912   0.00041   0.01098   0.00326   0.01433   3.14344
   A38        3.12525   0.00016  -0.01177   0.01033  -0.00127   3.12398
   A39        3.15659   0.00017   0.00016   0.00040   0.00070   3.15729
   A40        3.10852   0.00023  -0.00092   0.00444   0.00362   3.11214
   A41        3.01777   0.00057  -0.00498   0.00158  -0.00313   3.01465
   A42        3.05819   0.00004  -0.00389  -0.00843  -0.01225   3.04594
   A43        3.20583   0.00012  -0.00917  -0.00395  -0.01288   3.19295
    D1       -0.00030   0.00025  -0.00533   0.00249  -0.00237  -0.00267
    D2        3.13004   0.00023  -0.00299   0.00163  -0.00100   3.12903
    D3        0.02114   0.00019  -0.00135  -0.00176  -0.00287   0.01828
    D4       -3.10970   0.00018  -0.00362  -0.00104  -0.00438  -3.11409
    D5       -1.99341   0.00014   0.00089  -0.00137  -0.00055  -1.99396
    D6        2.20732  -0.00009  -0.00341  -0.00116  -0.00441   2.20290
    D7        0.10132   0.00003  -0.00054  -0.00155  -0.00207   0.09925
    D8        1.13871   0.00012   0.00286  -0.00210   0.00062   1.13934
    D9       -0.94374  -0.00011  -0.00143  -0.00190  -0.00325  -0.94699
   D10       -3.04974   0.00001   0.00144  -0.00228  -0.00090  -3.05064
   D11       -1.85567  -0.00004  -0.00128   0.04440   0.04362  -1.81205
   D12        2.02156   0.00026  -0.00194  -0.00707  -0.00871   2.01285
   D13       -0.00435  -0.00028   0.00589  -0.00029   0.00591   0.00157
   D14        1.93318  -0.00016  -0.00947   0.02995   0.02002   1.95320
   D15       -0.08862  -0.00028   0.01982   0.00552   0.02605  -0.06257
   D16       -2.29124  -0.00025   0.00574  -0.01898  -0.01317  -2.30441
   D17       -0.12292   0.00003  -0.00457   0.00424  -0.00017  -0.12309
   D18       -0.12713   0.00014  -0.00181  -0.00523  -0.00724  -0.13437
   D19        2.04119   0.00042  -0.01211   0.01800   0.00576   2.04695
   D20        2.29631   0.00059  -0.00763   0.00021  -0.00738   2.28893
   D21        0.14713  -0.00011   0.00617   0.00820   0.01418   0.16132
   D22       -1.87494   0.00067  -0.01610   0.01096  -0.00501  -1.87995
   D23        2.25908  -0.00003  -0.00231   0.01895   0.01655   2.27563
   D24       -2.36566   0.00004   0.00009   0.01015   0.01054  -2.35512
   D25        1.66418  -0.00013   0.00624  -0.02910  -0.02320   1.64098
   D26       -0.07306  -0.00006   0.00191   0.00545   0.00739  -0.06567
   D27        1.57423   0.00002  -0.00427   0.00339  -0.00054   1.57369
   D28       -0.67911  -0.00015   0.00188  -0.03586  -0.03429  -0.71339
   D29       -2.41635  -0.00008  -0.00245  -0.00131  -0.00370  -2.42005
   D30        2.26008  -0.00006   0.01463  -0.00849   0.00672   2.26679
   D31       -2.02790   0.00072  -0.01169   0.02521   0.01304  -2.01487
   D32       -1.92977   0.00013  -0.00100  -0.01361  -0.01408  -1.94384
   D33        0.06544   0.00090  -0.02731   0.02008  -0.00775   0.05769
   D34        2.08030   0.00004  -0.00103  -0.00565  -0.00645   2.07384
   D35        0.09703  -0.00065   0.01587  -0.01711  -0.00136   0.09568
   D36       -1.81626   0.00025  -0.00484   0.00121  -0.00322  -1.81948
   D37        2.48366  -0.00043   0.01206  -0.01026   0.00188   2.48554
   D38        0.03666   0.00000  -0.00835  -0.00860  -0.01648   0.02019
   D39       -1.94660  -0.00068   0.00855  -0.02007  -0.01138  -1.95798
         Item               Value     Threshold  Converged?
 Maximum Force            0.007550     0.000015     NO 
 RMS     Force            0.002419     0.000010     NO 
 Maximum Displacement     0.252435     0.000060     NO 
 RMS     Displacement     0.069008     0.000040     NO 
 Predicted change in Energy=-2.330940D-03
 GradGradGradGradGradGradGradGradGradGradGradGradGradGradGradGradGradGrad

                          Input orientation:                          
 ---------------------------------------------------------------------
 Center     Atomic      Atomic             Coordinates (Angstroms)
 Number     Number       Type             X           Y           Z
 ---------------------------------------------------------------------
      1          6           0        0.340973    0.704763   -1.542655
      2          8           0       -0.014616   -0.461914   -1.596543
      3          8           0       -0.035376    1.626312   -0.719139
      4          1           0       -0.675915    1.290731   -0.068557
      5          6           0        1.391390    1.236827   -2.552169
      6          9           0        2.513045    1.566640   -1.884590
      7          9           0        0.913817    2.326583   -3.176233
      8          9           0        1.678402    0.301073   -3.458152
      9          8           0       -0.421494   -2.055138    4.172428
     10          1           0       -0.630527   -2.642081    3.409725
     11          1           0        0.440957   -2.336269    4.496375
     12          8           0       -0.934416   -3.562040    1.931981
     13          1           0       -1.237336   -2.972353    1.206408
     14          1           0       -0.275043   -4.149395    1.547919
     15          8           0       -0.617927    0.574998    3.491178
     16          1           0       -1.150886    1.003811    4.168576
     17          1           0       -0.531943   -0.367831    3.762807
     18          8           0       -1.796309   -1.833846   -0.043285
     19          1           0       -2.553145   -2.114138   -0.568747
     20          1           0       -1.137879   -1.459560   -0.663807
     21          8           0       -1.731831    0.759437    1.008541
     22          1           0       -1.330655    0.749963    1.902125
     23          1           0       -1.927610   -0.166135    0.787414
 ---------------------------------------------------------------------
                    Distance matrix (angstroms):
                    1          2          3          4          5
     1  C    0.000000
     2  O    1.220854   0.000000
     3  O    1.291925   2.265162   0.000000
     4  H    1.884246   2.417400   0.972708   0.000000
     5  C    1.550995   2.403288   2.355283   3.231870   0.000000
     6  F    2.361704   3.253778   2.802907   3.680159   1.346309
     7  F    2.372135   3.336633   2.725556   3.641138   1.343539
     8  F    2.370825   2.629458   3.492204   4.244006   1.333723
     9  O    6.392228   5.998745   6.134296   5.407913   7.703492
    10  H    6.055678   5.495015   5.968325   5.250477   7.394474
    11  H    6.762230   6.390963   6.567384   5.936424   7.959416
    12  O    5.648479   4.786156   5.895397   5.255317   6.967503
    13  H    4.854853   3.956499   5.128368   4.484932   6.225295
    14  H    5.787398   4.853142   6.209331   5.689347   6.971306
    15  O    5.125993   5.227244   4.378516   3.631439   6.402923
    16  H    5.910434   6.056077   5.051894   4.273315   7.189289
    17  H    5.482734   5.385083   4.930622   4.177428   6.793605
    18  O    3.641514   2.732991   3.940857   3.319473   5.087726
    19  H    4.155794   3.198490   4.511402   3.920117   5.542769
    20  H    2.764719   1.768336   3.277374   2.851637   4.151339
    21  O    3.287569   3.350670   2.571830   1.599179   4.760364
    22  H    3.829215   3.929540   3.052337   2.145857   5.242833
    23  H    3.366623   3.070876   3.010501   2.102828   4.912929
                    6          7          8          9         10
     6  F    0.000000
     7  F    2.191662   0.000000
     8  F    2.185037   2.183291   0.000000
     9  O    7.643053   8.659408   8.257545   0.000000
    10  H    7.458226   8.393298   7.820552   0.984842   0.000000
    11  H    7.761633   8.990811   8.471206   0.963223   1.556409
    12  O    7.263233   8.011597   7.127691   2.748353   1.767031
    13  H    6.649969   7.205118   6.401169   3.210008   2.309091
    14  H    7.226936   8.103659   6.977346   3.360864   2.421711
    15  O    6.299621   7.061774   7.324026   2.724023   3.218134
    16  H    7.098027   7.743316   8.164906   3.144709   3.760207
    17  H    6.701285   7.582899   7.581247   1.739826   2.303606
    18  O    5.790012   5.871057   5.319099   4.439743   3.733037
    19  H    6.398894   6.207964   5.664618   5.198668   4.450103
    20  H    4.896676   4.985641   4.340465   4.925148   4.271934
    21  O    5.200073   5.193047   5.638363   4.432719   4.306841
    22  H    5.457124   5.771750   6.163481   3.721483   3.777433
    23  H    5.464570   5.477029   5.589851   4.158730   3.832655
                   11         12         13         14         15
    11  H    0.000000
    12  O    3.157576   0.000000
    13  H    3.747686   0.982825   0.000000
    14  H    3.534611   0.962945   1.558226   0.000000
    15  O    3.256859   4.432419   4.264685   5.119933   0.000000
    16  H    3.714505   5.088832   4.959011   5.847262   0.962701
    17  H    2.315039   3.703631   3.717027   4.389984   0.984937
    18  O    5.085892   2.762460   1.780557   3.194988   4.436614
    19  H    5.888076   3.312150   2.370456   3.716489   5.240182
    20  H    5.467066   3.346629   2.407517   3.587678   4.655499
    21  O    5.144841   4.490409   3.769607   5.148767   2.727322
    22  H    4.403813   4.330273   3.787924   5.024290   1.750338
    23  H    4.906728   3.718687   2.920084   4.379008   3.094332
                   16         17         18         19         20
    16  H    0.000000
    17  H    1.558569   0.000000
    18  O    5.119438   4.270148   0.000000
    19  H    5.842103   5.088930   0.963055   0.000000
    20  H    5.424047   4.599341   0.979116   1.562206   0.000000
    21  O    3.222272   3.208807   2.799217   3.379324   2.841386
    22  H    2.287697   2.312908   3.267648   3.975269   3.391631
    23  H    3.661193   3.292648   1.867769   2.454625   2.098252
                   21         22         23
    21  O    0.000000
    22  H    0.979553   0.000000
    23  H    0.971551   1.561465   0.000000
 Stoichiometry    C2H11F3O7
 Framework group  C1[X(C2H11F3O7)]
 Deg. of freedom    63
 Full point group                 C1      NOp   1
 Largest Abelian subgroup         C1      NOp   1
 Largest concise Abelian subgroup C1      NOp   1
                         Standard orientation:                         
 ---------------------------------------------------------------------
 Center     Atomic      Atomic             Coordinates (Angstroms)
 Number     Number       Type             X           Y           Z
 ---------------------------------------------------------------------
      1          6           0        1.600181    0.049170    0.213240
      2          8           0        0.994142    1.106485    0.285942
      3          8           0        1.214458   -1.129157    0.576327
      4          1           0        0.310330   -1.119497    0.934965
      5          6           0        3.027224    0.019946   -0.393622
      6          9           0        3.002826   -0.690605   -1.536894
      7          9           0        3.878089   -0.561665    0.468268
      8          9           0        3.444546    1.259346   -0.655440
      9          8           0       -4.625867   -0.414683   -1.158527
     10          1           0       -4.334167    0.492157   -0.908599
     11          1           0       -4.731951   -0.406018   -2.115851
     12          8           0       -3.636167    2.054588   -0.468138
     13          1           0       -2.870752    1.939840    0.137600
     14          1           0       -3.365831    2.700896   -1.128796
     15          8           0       -2.932132   -2.312295   -0.183523
     16          1           0       -3.474224   -2.981092    0.247338
     17          1           0       -3.556685   -1.647181   -0.554548
     18          8           0       -1.508971    1.639681    1.244777
     19          1           0       -1.456939    2.206699    2.021473
     20          1           0       -0.606014    1.580141    0.870892
     21          8           0       -1.173947   -1.124722    1.530168
     22          1           0       -1.780778   -1.601053    0.926522
     23          1           0       -1.478684   -0.202451    1.551682
 ---------------------------------------------------------------------
 Rotational constants (GHZ):           0.9936733           0.2703284           0.2479217
 Standard basis: 6-31++G(d,p) (6D, 7F)
 There are   294 symmetry adapted cartesian basis functions of A   symmetry.
 There are   294 symmetry adapted basis functions of A   symmetry.
   294 basis functions,   472 primitive gaussians,   294 cartesian basis functions
    53 alpha electrons       53 beta electrons
       nuclear repulsion energy       820.5142368606 Hartrees.
 NAtoms=   23 NActive=   23 NUniq=   23 SFac= 1.00D+00 NAtFMM=   60 NAOKFM=F Big=F
 Integral buffers will be    131072 words long.
 Raffenetti 2 integral format.
 Two-electron integral symmetry is turned on.
 Nuclear repulsion after empirical dispersion term =      820.5046515456 Hartrees.
 One-electron integrals computed using PRISM.
 NBasis=   294 RedAO= T EigKep=  4.48D-05  NBF=   294
 NBsUse=   294 1.00D-06 EigRej= -1.00D+00 NBFU=   294
 Initial guess from the checkpoint file:  "/local_scratch/slurm.5660501/Gau-4182025.chk"
 B after Tr=    -0.000000   -0.000000   -0.000000
         Rot=    0.999998   -0.002111    0.000057   -0.000130 Ang=  -0.24 deg.
 ExpMin= 3.60D-02 ExpMax= 7.00D+03 ExpMxC= 1.05D+03 IAcc=3 IRadAn=         5 AccDes= 0.00D+00
 Harris functional with IExCor= 4639 and IRadAn=       5 diagonalized for initial guess.
 HarFok:  IExCor= 4639 AccDes= 0.00D+00 IRadAn=         5 IDoV= 1 UseB2=F ITyADJ=14
 ICtDFT=  3500011 ScaDFX=  1.000000  1.000000  1.000000  1.000000
 FoFCou: FMM=F IPFlag=           0 FMFlag=      100000 FMFlg1=           0
         NFxFlg=           0 DoJE=T BraDBF=F KetDBF=T FulRan=T
         wScrn=  0.000000 ICntrl=       500 IOpCl=  0 I1Cent=   200000004 NGrid=           0
         NMat0=    1 NMatS0=      1 NMatT0=    0 NMatD0=    1 NMtDS0=    0 NMtDT0=    0
 Petite list used in FoFCou.
 Requested convergence on RMS density matrix=1.00D-10 within 128 cycles.
 Requested convergence on MAX density matrix=1.00D-08.
 Requested convergence on             energy=1.00D-08.
 No special actions if energy rises.
 SCF Done:  E(RwB97XD) =  -908.812817254     A.U. after   17 cycles
            NFock= 17  Conv=0.22D-10     -V/T= 2.0083
 Calling FoFJK, ICntrl=      2127 FMM=F ISym2X=0 I1Cent= 0 IOpClX= 0 NMat=1 NMatS=1 NMatT=0.
 ***** Axes restored to original set *****
 -------------------------------------------------------------------
 Center     Atomic                   Forces (Hartrees/Bohr)
 Number     Number              X              Y              Z
 -------------------------------------------------------------------
      1        6           0.001305327   -0.007903060   -0.005033127
      2        8           0.001045614    0.005948626    0.001585374
      3        8           0.022551319    0.011609191   -0.023026930
      4        1          -0.026144841   -0.010596463    0.026763372
      5        6          -0.004423236   -0.001167602    0.005155977
      6        9          -0.002759088   -0.000135774   -0.006680317
      7        9           0.005715318   -0.004066908    0.000187832
      8        9           0.001771690    0.006250597    0.001452406
      9        8           0.002252249   -0.002749679   -0.002309678
     10        1           0.001403661    0.001856209    0.002985426
     11        1          -0.003072530    0.000919230   -0.000728115
     12        8           0.000398404    0.001763270   -0.004833445
     13        1           0.001919637   -0.003635044    0.003571468
     14        1          -0.002293101    0.001817708    0.001378417
     15        8          -0.002317360   -0.000201124    0.001241812
     16        1           0.001886930   -0.001411633   -0.001221941
     17        1          -0.000197587    0.001765272    0.000021491
     18        8          -0.002170362   -0.001965378   -0.001617259
     19        1           0.001518787    0.000553299    0.001000038
     20        1           0.000345106    0.000946842   -0.000749656
     21        8           0.002672639    0.000667651   -0.005670653
     22        1           0.000432186   -0.000956906    0.004321945
     23        1          -0.001840759    0.000691676    0.002205565
 -------------------------------------------------------------------
 Cartesian Forces:  Max     0.026763372 RMS     0.006830406

 GradGradGradGradGradGradGradGradGradGradGradGradGradGradGradGradGradGrad
 Berny optimization.
 Using GEDIIS/GDIIS optimizer.
 FormGI is forming the generalized inverse of G from B-inverse, IUseBI=4.
 Internal  Forces:  Max     0.036290167 RMS     0.004126688
 Search for a local minimum.
 Step number   4 out of a maximum of  138
 All quantities printed in internal units (Hartrees-Bohrs-Radians)
 Mixed Optimization -- RFO/linear search
 Update second derivatives using D2CorX and points    1    2    4    3
 DE=  1.73D-03 DEPred=-2.33D-03 R=-7.40D-01
 Trust test=-7.40D-01 RLast= 5.92D-01 DXMaxT set to 2.52D-01
 ITU= -1  0  1  0
 Use linear search instead of GDIIS.
     Eigenvalues ---  -23.96175   0.00008   0.00039   0.00041   0.00135
     Eigenvalues ---    0.00248   0.00342   0.00443   0.00514   0.00620
     Eigenvalues ---    0.00719   0.00781   0.00935   0.01087   0.01311
     Eigenvalues ---    0.01362   0.01436   0.01451   0.01638   0.01799
     Eigenvalues ---    0.01908   0.01958   0.02117   0.02286   0.02474
     Eigenvalues ---    0.02666   0.02816   0.02925   0.03064   0.03138
     Eigenvalues ---    0.03270   0.03681   0.03807   0.03922   0.04713
     Eigenvalues ---    0.06570   0.06853   0.07190   0.07580   0.07810
     Eigenvalues ---    0.12098   0.14083   0.19948   0.20726   0.22842
     Eigenvalues ---    0.24112   0.27317   0.35271   0.39844   0.40906
     Eigenvalues ---    0.41334   0.42520   0.44681   0.45477   0.48728
     Eigenvalues ---    0.51049   0.53320   0.56250   0.57698   0.58593
     Eigenvalues ---    0.59517   0.59764   0.84506
 RFO step:  Lambda=-2.39617742D+01 EMin=-2.39617517D+01
 I=     1 Eig=   -2.40D+01 Dot1= -1.39D-02
 I=     1 Stepn= -6.00D-01 RXN=   6.00D-01 EDone=F
 Mixed    1 eigenvectors in step.  Raw Step.Grad=  1.39D-02.
 RFO eigenvector is Hessian eigenvector with negative curvature.
 Taking step of  6.00D-01 in eigenvector direction(s).  Step.Grad= -4.71D-03.
 Quartic linear search produced a step of -0.60924.
 Maximum step size (   0.252) exceeded in Quadratic search.
    -- Step size not scaled.
 Iteration  1 RMS(Cart)=  0.09270590 RMS(Int)=  0.01197226
 Iteration  2 RMS(Cart)=  0.01888140 RMS(Int)=  0.00251082
 Iteration  3 RMS(Cart)=  0.00012331 RMS(Int)=  0.00250815
 Iteration  4 RMS(Cart)=  0.00000083 RMS(Int)=  0.00250815
 Variable       Old X    -DE/DX   Delta X   Delta X   Delta X     New X
                                 (Linear)    (Quad)   (Total)
    R1        2.30708  -0.00526   0.01237  -0.18729  -0.17511   2.13197
    R2        2.44138   0.00310  -0.01884   0.12328   0.10410   2.54549
    R3        2.93096   0.00043   0.00102   0.01442   0.01544   2.94640
    R4        3.34167   0.00154  -0.09039  -0.00907  -0.09939   3.24228
    R5        1.83815   0.03629   0.13360   0.01579   0.14922   1.98737
    R6        3.02201  -0.00249  -0.28392   0.00034  -0.28373   2.73828
    R7        2.54416  -0.00564   0.00230  -0.16137  -0.15906   2.38509
    R8        2.53892  -0.00542   0.00194  -0.15438  -0.15244   2.38648
    R9        2.52037  -0.00499   0.00242  -0.15219  -0.14977   2.37060
   R10        1.86108  -0.00326   0.00219  -0.09925  -0.09705   1.76403
   R11        1.82023  -0.00326   0.00092  -0.09388  -0.09296   1.72726
   R12        3.28779  -0.00025  -0.02977  -0.01616  -0.04599   3.24180
   R13        3.33921   0.00049  -0.01103  -0.01072  -0.02173   3.31748
   R14        1.85727  -0.00472   0.00172  -0.13595  -0.13414   1.72313
   R15        1.81970  -0.00323   0.00084  -0.09332  -0.09248   1.72722
   R16        3.36476   0.00067  -0.00675  -0.00824  -0.01492   3.34985
   R17        1.81924  -0.00253   0.00086  -0.07316  -0.07230   1.74694
   R18        1.86126  -0.00197   0.00425  -0.06508  -0.06090   1.80036
   R19        3.30766  -0.00069  -0.09168  -0.02532  -0.11707   3.19059
   R20        1.81991  -0.00190   0.00083  -0.05634  -0.05551   1.76440
   R21        1.85026   0.00263   0.01225  -0.00847   0.00390   1.85416
   R22        3.52957   0.00086  -0.07838  -0.02466  -0.10270   3.42687
   R23        1.85109   0.00347   0.01307   0.04253   0.05554   1.90662
   R24        1.83597  -0.00055   0.00977  -0.05469  -0.04461   1.79136
    A1        2.24586  -0.00168   0.00450  -0.02953  -0.02556   2.22030
    A2        2.09019   0.00189  -0.01611   0.06906   0.05322   2.14341
    A3        1.94710  -0.00021   0.01160  -0.03953  -0.02766   1.91944
    A4        2.34741   0.00300  -0.04487   0.01555  -0.02955   2.31786
    A5        1.95204   0.00083   0.02852   0.02552   0.05320   2.00524
    A6        1.90237   0.00580  -0.00188   0.17256   0.15848   2.06085
    A7        1.91755   0.00561  -0.00134   0.16639   0.15324   2.07079
    A8        1.92537   0.00539   0.00456   0.14483   0.13860   2.06398
    A9        1.90473  -0.00564  -0.00034  -0.16246  -0.17325   1.73149
   A10        1.90649  -0.00565  -0.00055  -0.16242  -0.17176   1.73473
   A11        1.90715  -0.00567  -0.00050  -0.16337  -0.17205   1.73510
   A12        1.85101  -0.00007  -0.00052   0.00016  -0.00037   1.85064
   A13        1.96295   0.00045   0.00149  -0.00373  -0.00226   1.96069
   A14        2.00322   0.00009  -0.00195   0.00365   0.00173   2.00495
   A15        1.93695   0.00133  -0.00493   0.01322   0.00855   1.94550
   A16        2.13334  -0.00036  -0.00090  -0.00322  -0.00409   2.12925
   A17        1.85727  -0.00056  -0.00001  -0.01036  -0.01054   1.84673
   A18        1.85528   0.00037   0.00290  -0.00426  -0.00137   1.85391
   A19        1.94857   0.00042   0.00558   0.01541   0.02118   1.96976
   A20        1.96233  -0.00073   0.00784  -0.00831  -0.00069   1.96164
   A21        2.03036   0.00062  -0.01202   0.00397  -0.00795   2.02242
   A22        2.06931   0.00002  -0.00995   0.00123  -0.00848   2.06084
   A23        1.85546  -0.00168   0.01031  -0.00718   0.00269   1.85816
   A24        1.86915  -0.00043   0.00073  -0.00530  -0.00487   1.86428
   A25        2.03453  -0.00001   0.00206   0.00210   0.00441   2.03895
   A26        1.55861   0.00167   0.01485   0.00565   0.02092   1.57953
   A27        1.92539   0.00135   0.00617   0.01185   0.01748   1.94287
   A28        1.87157  -0.00112  -0.01103   0.00156  -0.00915   1.86242
   A29        1.85557   0.00008   0.00639  -0.01631  -0.00956   1.84601
   A30        3.15520  -0.00416   0.00311  -0.03291  -0.02999   3.12521
   A31        3.03740   0.00040  -0.00716   0.00870   0.00171   3.03911
   A32        3.08994   0.00005  -0.00769   0.00919   0.00168   3.09163
   A33        3.10245  -0.00158  -0.00307  -0.01237  -0.01550   3.08695
   A34        2.96608   0.00324   0.00386   0.02794   0.03271   2.99879
   A35        3.15455  -0.00050   0.00389  -0.00346   0.00028   3.15484
   A36        2.79042  -0.00231  -0.00032  -0.01545  -0.01532   2.77510
   A37        3.14344  -0.00013  -0.00873   0.01107   0.00230   3.14575
   A38        3.12398  -0.00006   0.00077  -0.00332  -0.00240   3.12158
   A39        3.15729   0.00016  -0.00043   0.00370   0.00314   3.16042
   A40        3.11214   0.00059  -0.00220   0.00429   0.00185   3.11399
   A41        3.01465   0.00190   0.00191   0.01130   0.01326   3.02791
   A42        3.04594  -0.00008   0.00746   0.00151   0.00882   3.05476
   A43        3.19295   0.00019   0.00785  -0.00031   0.00755   3.20050
    D1       -0.00267   0.00017   0.00145   0.00353   0.00446   0.00179
    D2        3.12903   0.00007   0.00061   0.00395   0.00411   3.13314
    D3        0.01828  -0.00015   0.00175   0.00388   0.00528   0.02356
    D4       -3.11409  -0.00006   0.00267   0.00298   0.00522  -3.10887
    D5       -1.99396   0.00006   0.00033   0.00396   0.00482  -1.98914
    D6        2.20290   0.00004   0.00269  -0.00290  -0.00102   2.20189
    D7        0.09925   0.00004   0.00126   0.00073   0.00221   0.10146
    D8        1.13934  -0.00003  -0.00038   0.00425   0.00444   1.14377
    D9       -0.94699  -0.00006   0.00198  -0.00261  -0.00140  -0.94838
   D10       -3.05064  -0.00006   0.00055   0.00102   0.00183  -3.04881
   D11       -1.81205  -0.00071  -0.02658  -0.00964  -0.03652  -1.84856
   D12        2.01285   0.00113   0.00531   0.00687   0.01174   2.02459
   D13        0.00157  -0.00025  -0.00360  -0.00364  -0.00764  -0.00607
   D14        1.95320  -0.00057  -0.01220  -0.01409  -0.02680   1.92640
   D15       -0.06257  -0.00019  -0.01587   0.00073  -0.01530  -0.07787
   D16       -2.30441  -0.00023   0.00802   0.00017   0.00819  -2.29622
   D17       -0.12309   0.00012   0.00010  -0.00155  -0.00141  -0.12450
   D18       -0.13437   0.00015   0.00441   0.00327   0.00779  -0.12659
   D19        2.04695   0.00050  -0.00351   0.00154  -0.00181   2.04513
   D20        2.28893   0.00072   0.00450   0.01093   0.01528   2.30421
   D21        0.16132   0.00014  -0.00864  -0.00232  -0.01096   0.15036
   D22       -1.87995   0.00061   0.00305   0.00756   0.01055  -1.86940
   D23        2.27563   0.00002  -0.01008  -0.00569  -0.01569   2.25994
   D24       -2.35512   0.00054  -0.00642  -0.00113  -0.00768  -2.36280
   D25        1.64098   0.00051   0.01413   0.00448   0.01905   1.66004
   D26       -0.06567  -0.00054  -0.00450  -0.00116  -0.00565  -0.07132
   D27        1.57369   0.00034   0.00033  -0.00198  -0.00184   1.57185
   D28       -0.71339   0.00031   0.02089   0.00363   0.02490  -0.68850
   D29       -2.42005  -0.00074   0.00225  -0.00202   0.00020  -2.41985
   D30        2.26679   0.00089  -0.00409   0.00811   0.00390   2.27069
   D31       -2.01487   0.00018  -0.00794   0.00667  -0.00127  -2.01613
   D32       -1.94384   0.00118   0.00858   0.00785   0.01630  -1.92754
   D33        0.05769   0.00047   0.00472   0.00641   0.01114   0.06883
   D34        2.07384   0.00043   0.00393   0.00043   0.00426   2.07810
   D35        0.09568  -0.00006   0.00083  -0.00580  -0.00497   0.09071
   D36       -1.81948   0.00013   0.00196   0.00341   0.00505  -1.81443
   D37        2.48554  -0.00036  -0.00114  -0.00282  -0.00418   2.48136
   D38        0.02019   0.00015   0.01004  -0.00142   0.00822   0.02841
   D39       -1.95798  -0.00034   0.00693  -0.00766  -0.00100  -1.95898
         Item               Value     Threshold  Converged?
 Maximum Force            0.036290     0.000015     NO 
 RMS     Force            0.004127     0.000010     NO 
 Maximum Displacement     0.341065     0.000060     NO 
 RMS     Displacement     0.090960     0.000040     NO 
 Predicted change in Energy=-4.308316D+00
 GradGradGradGradGradGradGradGradGradGradGradGradGradGradGradGradGradGrad

                          Input orientation:                          
 ---------------------------------------------------------------------
 Center     Atomic      Atomic             Coordinates (Angstroms)
 Number     Number       Type             X           Y           Z
 ---------------------------------------------------------------------
      1          6           0        0.314572    0.587274   -1.540662
      2          8           0       -0.012096   -0.492032   -1.575271
      3          8           0       -0.096505    1.535554   -0.676817
      4          1           0       -0.782671    1.205884    0.048793
      5          6           0        1.359453    1.185845   -2.531087
      6          9           0        2.467957    1.569307   -2.065074
      7          9           0        1.048449    2.218449   -3.188237
      8          9           0        1.771174    0.461886   -3.469204
      9          8           0       -0.430865   -2.049386    4.116635
     10          1           0       -0.628308   -2.589690    3.381462
     11          1           0        0.390941   -2.317554    4.413567
     12          8           0       -0.924740   -3.475365    1.894988
     13          1           0       -1.206681   -2.921982    1.227358
     14          1           0       -0.291242   -4.016450    1.519074
     15          8           0       -0.643969    0.535063    3.493404
     16          1           0       -1.144760    0.941914    4.155426
     17          1           0       -0.555611   -0.378214    3.749870
     18          8           0       -1.771418   -1.779897   -0.005139
     19          1           0       -2.498499   -2.061341   -0.518851
     20          1           0       -1.110525   -1.408575   -0.628077
     21          8           0       -1.732036    0.731449    1.035363
     22          1           0       -1.322665    0.709007    1.957248
     23          1           0       -1.924279   -0.170707    0.816832
 ---------------------------------------------------------------------
                    Distance matrix (angstroms):
                    1          2          3          4          5
     1  C    0.000000
     2  O    1.128189   0.000000
     3  O    1.347014   2.219335   0.000000
     4  H    2.028051   2.472708   1.051673   0.000000
     5  C    1.559168   2.368545   2.383364   3.353339   0.000000
     6  F    2.424141   3.261853   2.916309   3.894495   1.262138
     7  F    2.431833   3.327631   2.843325   3.854433   1.262869
     8  F    2.420059   2.770739   3.526813   4.410438   1.254470
     9  O    6.285910   5.915953   5.995062   5.221866   7.606850
    10  H    5.933753   5.417479   5.811203   5.053403   7.291371
    11  H    6.625459   6.273846   6.402816   5.730901   7.838370
    12  O    5.463023   4.666464   5.692931   5.034154   6.821624
    13  H    4.721338   3.896976   4.972726   4.313708   6.130677
    14  H    5.560870   4.698342   5.973660   5.447568   6.796505
    15  O    5.124778   5.210148   4.323360   3.512062   6.382140
    16  H    5.890742   6.014982   4.980143   4.131008   7.144232
    17  H    5.447854   5.354016   4.844465   4.032231   6.750124
    18  O    3.508943   2.686842   3.774744   3.145697   4.997839
    19  H    3.996577   3.124252   4.328069   3.733770   5.429282
    20  H    2.616702   1.715743   3.114243   2.720485   4.056262
    21  O    3.293220   3.357157   2.500621   1.449035   4.741661
    22  H    3.864031   3.954589   3.020752   2.044671   5.250360
    23  H    3.338378   3.079261   2.912572   1.946318   4.881772
                    6          7          8          9         10
     6  F    0.000000
     7  F    1.922988   0.000000
     8  F    1.919236   1.920101   0.000000
     9  O    7.727329   8.588593   8.288571   0.000000
    10  H    7.519897   8.312079   7.874087   0.933483   0.000000
    11  H    7.835462   8.876658   8.471623   0.914028   1.475862
    12  O    7.255425   7.883665   7.179446   2.685710   1.755533
    13  H    6.671937   7.141927   6.509676   3.116285   2.255016
    14  H    7.187487   7.926381   7.013699   3.261312   2.370179
    15  O    6.453713   7.095237   7.369951   2.667060   3.126796
    16  H    7.220801   7.769755   8.177290   3.075553   3.652118
    17  H    6.837278   7.579775   7.631168   1.715487   2.243131
    18  O    5.782109   5.836997   5.438317   4.342663   3.664905
    19  H    6.343350   6.166284   5.770733   5.075725   4.357661
    20  H    4.872194   4.936689   4.458118   4.835790   4.207608
    21  O    5.287216   5.270774   5.712816   4.349751   4.213355
    22  H    5.593567   5.863157   6.251342   3.614830   3.659497
    23  H    5.533965   5.530439   5.694440   4.080247   3.756107
                   11         12         13         14         15
    11  H    0.000000
    12  O    3.068352   0.000000
    13  H    3.615198   0.911841   0.000000
    14  H    3.424866   0.914005   1.456361   0.000000
    15  O    3.170987   4.326349   4.171663   4.973798   0.000000
    16  H    3.612360   4.966925   4.848413   5.680160   0.924442
    17  H    2.257764   3.628937   3.641115   4.275875   0.952710
    18  O    4.948720   2.683647   1.772663   3.084853   4.343959
    19  H    5.722172   3.209798   2.336395   3.584352   5.126283
    20  H    5.338428   3.266802   2.396307   3.475988   4.580612
    21  O    5.021525   4.368978   3.696001   4.985220   2.695260
    22  H    4.257936   4.203711   3.705439   4.856519   1.688390
    23  H    4.785990   3.616941   2.872802   4.236708   3.049810
                   16         17         18         19         20
    16  H    0.000000
    17  H    1.501435   0.000000
    18  O    5.011113   4.188435   0.000000
    19  H    5.718480   4.982941   0.933680   0.000000
    20  H    5.329904   4.531666   0.981178   1.537695   0.000000
    21  O    3.181821   3.159727   2.718649   3.286749   2.780830
    22  H    2.217630   2.232468   3.201091   3.897240   3.348591
    23  H    3.604412   3.243304   1.813420   2.385010   2.069366
                   21         22         23
    21  O    0.000000
    22  H    1.008941   0.000000
    23  H    0.947945   1.560892   0.000000
 Stoichiometry    C2H11F3O7
 Framework group  C1[X(C2H11F3O7)]
 Deg. of freedom    63
 Full point group                 C1      NOp   1
 Largest Abelian subgroup         C1      NOp   1
 Largest concise Abelian subgroup C1      NOp   1
                         Standard orientation:                         
 ---------------------------------------------------------------------
 Center     Atomic      Atomic             Coordinates (Angstroms)
 Number     Number       Type             X           Y           Z
 ---------------------------------------------------------------------
      1          6           0        1.525676    0.119778    0.236448
      2          8           0        0.963339    1.095493    0.304039
      3          8           0        1.088630   -1.099662    0.605780
      4          1           0        0.104880   -1.123672    0.976828
      5          6           0        2.971741    0.016121   -0.337273
      6          9           0        3.140050   -0.624271   -1.411778
      7          9           0        3.864649   -0.532864    0.367122
      8          9           0        3.569743    1.077704   -0.635819
      9          8           0       -4.578720   -0.333870   -1.192961
     10          1           0       -4.278269    0.511212   -0.934203
     11          1           0       -4.658355   -0.305753   -2.103079
     12          8           0       -3.543629    2.033422   -0.459781
     13          1           0       -2.844137    1.903001    0.110443
     14          1           0       -3.252825    2.643425   -1.075195
     15          8           0       -2.992956   -2.251778   -0.233696
     16          1           0       -3.533847   -2.895942    0.149817
     17          1           0       -3.578769   -1.592839   -0.594636
     18          8           0       -1.514804    1.560887    1.232123
     19          1           0       -1.466379    2.109542    1.986040
     20          1           0       -0.606285    1.499901    0.866629
     21          8           0       -1.249955   -1.132448    1.490680
     22          1           0       -1.880546   -1.596738    0.854480
     23          1           0       -1.535190   -0.228999    1.522614
 ---------------------------------------------------------------------
 Rotational constants (GHZ):           1.0649546           0.2705416           0.2498115
 Standard basis: 6-31++G(d,p) (6D, 7F)
 There are   294 symmetry adapted cartesian basis functions of A   symmetry.
 There are   294 symmetry adapted basis functions of A   symmetry.
   294 basis functions,   472 primitive gaussians,   294 cartesian basis functions
    53 alpha electrons       53 beta electrons
       nuclear repulsion energy       838.4241079471 Hartrees.
 NAtoms=   23 NActive=   23 NUniq=   23 SFac= 1.00D+00 NAtFMM=   60 NAOKFM=F Big=F
 Integral buffers will be    131072 words long.
 Raffenetti 2 integral format.
 Two-electron integral symmetry is turned on.
 Nuclear repulsion after empirical dispersion term =      838.4142833331 Hartrees.
 One-electron integrals computed using PRISM.
 NBasis=   294 RedAO= T EigKep=  4.78D-05  NBF=   294
 NBsUse=   294 1.00D-06 EigRej= -1.00D+00 NBFU=   294
 Lowest energy guess from the checkpoint file:  "/local_scratch/slurm.5660501/Gau-4182025.chk"
 B after Tr=    -0.000000    0.000000   -0.000000
         Rot=    0.999936   -0.008281    0.005875    0.004977 Ang=  -1.30 deg.
 B after Tr=    -0.000000    0.000000   -0.000000
         Rot=    0.999951   -0.006152    0.005788    0.005105 Ang=  -1.13 deg.
 Requested convergence on RMS density matrix=1.00D-10 within 128 cycles.
 Requested convergence on MAX density matrix=1.00D-08.
 Requested convergence on             energy=1.00D-08.
 No special actions if energy rises.
 SCF Done:  E(RwB97XD) =  -908.725486587     A.U. after   16 cycles
            NFock= 16  Conv=0.84D-10     -V/T= 2.0061
 Calling FoFJK, ICntrl=      2127 FMM=F ISym2X=0 I1Cent= 0 IOpClX= 0 NMat=1 NMatS=1 NMatT=0.
 ***** Axes restored to original set *****
 -------------------------------------------------------------------
 Center     Atomic                   Forces (Hartrees/Bohr)
 Number     Number              X              Y              Z
 -------------------------------------------------------------------
      1        6           0.035444666    0.199694000    0.037017478
      2        8          -0.046647750   -0.177380605   -0.013758178
      3        8           0.014882503   -0.017249029   -0.024778628
      4        1           0.004189840   -0.000983644   -0.006584663
      5        6          -0.006112348    0.006435993    0.007841431
      6        9           0.097816344    0.021275072    0.116883685
      7        9          -0.098310514    0.109358419   -0.037799433
      8        9           0.002234588   -0.137817159   -0.082286053
      9        8          -0.037561024    0.041767974    0.019837706
     10        1          -0.012511073   -0.027564812   -0.037536072
     11        1           0.051376761   -0.015412516    0.021326373
     12        8          -0.013298450   -0.013859191    0.072234459
     13        1          -0.025688189    0.046037457   -0.052044861
     14        1           0.039853076   -0.036445012   -0.020208101
     15        8           0.017718355    0.009976507   -0.037710755
     16        1          -0.022851098    0.021019449    0.030548278
     17        1           0.003959718   -0.028112227    0.006681946
     18        8           0.024109605    0.009221732    0.011577234
     19        1          -0.025809837   -0.010100195   -0.017120814
     20        1          -0.001674148   -0.001759029    0.001193543
     21        8           0.014109281    0.024615961    0.023052824
     22        1          -0.007036062    0.001268981   -0.013763693
     23        1          -0.008194243   -0.023988124   -0.004603706
 -------------------------------------------------------------------
 Cartesian Forces:  Max     0.199694000 RMS     0.051424993

 GradGradGradGradGradGradGradGradGradGradGradGradGradGradGradGradGradGrad
 Berny optimization.
 Using GEDIIS/GDIIS optimizer.
 FormGI is forming the generalized inverse of G from B-inverse, IUseBI=4.
 Internal  Forces:  Max     0.179787279 RMS     0.037276109
 Search for a local minimum.
 Step number   5 out of a maximum of  138
 All quantities printed in internal units (Hartrees-Bohrs-Radians)
 Mixed Optimization -- RFO/linear search
 Iteration  1 RMS(Cart)=  0.08916780 RMS(Int)=  0.01000139
 Iteration  2 RMS(Cart)=  0.01398425 RMS(Int)=  0.00011248
 Iteration  3 RMS(Cart)=  0.00012745 RMS(Int)=  0.00000001
 Iteration  4 RMS(Cart)=  0.00000001 RMS(Int)=  0.00000000
 Update second derivatives using D2CorX and points    1    2    4    3
 ITU=  0 -1  0  1  0
 Use linear search instead of GDIIS.
 Energy rises -- skip Quadratic/GDIIS search.
 Quartic linear search produced a step of -0.60924.
 Iteration  1 RMS(Cart)=  0.03317804 RMS(Int)=  0.00803748
 Iteration  2 RMS(Cart)=  0.01401470 RMS(Int)=  0.00013081
 Iteration  3 RMS(Cart)=  0.00004612 RMS(Int)=  0.00012677
 Iteration  4 RMS(Cart)=  0.00000000 RMS(Int)=  0.00012677
 Variable       Old X    -DE/DX   Delta X   Delta X   Delta X     New X
                                 (Linear)    (Quad)   (Total)
    R1        2.30708  -0.00526   0.01237   0.00000  -0.16283   2.14424
    R2        2.44138   0.00310  -0.01884   0.00000   0.08516   2.52655
    R3        2.93096   0.00043   0.00102   0.00000   0.01647   2.94742
    R4        3.34167   0.00154  -0.09039   0.00000  -0.18981   3.15186
    R5        1.83815   0.03629   0.13360   0.00000   0.28282   2.12097
    R6        3.02201  -0.00249  -0.28392   0.00000  -0.56765   2.45436
    R7        2.54416  -0.00564   0.00230   0.00000  -0.15676   2.38740
    R8        2.53892  -0.00542   0.00194   0.00000  -0.15051   2.38841
    R9        2.52037  -0.00499   0.00242   0.00000  -0.14734   2.37303
   R10        1.86108  -0.00326   0.00219   0.00000  -0.09490   1.76618
   R11        1.82023  -0.00326   0.00092   0.00000  -0.09205   1.72818
   R12        3.28779  -0.00025  -0.02977   0.00000  -0.07574   3.21205
   R13        3.33921   0.00049  -0.01103   0.00000  -0.03279   3.30642
   R14        1.85727  -0.00472   0.00172   0.00000  -0.13244   1.72483
   R15        1.81970  -0.00323   0.00084   0.00000  -0.09165   1.72806
   R16        3.36476   0.00067  -0.00675   0.00000  -0.02169   3.34307
   R17        1.81924  -0.00253   0.00086   0.00000  -0.07144   1.74780
   R18        1.86126  -0.00197   0.00425   0.00000  -0.05663   1.80463
   R19        3.30766  -0.00069  -0.09168   0.00000  -0.20871   3.09895
   R20        1.81991  -0.00190   0.00083   0.00000  -0.05468   1.76522
   R21        1.85026   0.00263   0.01225   0.00000   0.01614   1.86640
   R22        3.52957   0.00086  -0.07838   0.00000  -0.18095   3.34862
   R23        1.85109   0.00347   0.01307   0.00000   0.06863   1.91972
   R24        1.83597  -0.00055   0.00977   0.00000  -0.03475   1.80122
    A1        2.24586  -0.00168   0.00450   0.00000  -0.02128   2.22458
    A2        2.09019   0.00189  -0.01611   0.00000   0.03721   2.12740
    A3        1.94710  -0.00021   0.01160   0.00000  -0.01594   1.93116
    A4        2.34741   0.00300  -0.04487   0.00000  -0.07464   2.27277
    A5        1.95204   0.00083   0.02852   0.00000   0.08150   2.03354
    A6        1.90237   0.00580  -0.00188   0.00000   0.15669   2.05907
    A7        1.91755   0.00561  -0.00134   0.00000   0.15196   2.06951
    A8        1.92537   0.00539   0.00456   0.00000   0.14284   2.06822
    A9        1.90473  -0.00564  -0.00034   0.00000  -0.17321   1.73153
   A10        1.90649  -0.00565  -0.00055   0.00000  -0.17254   1.73395
   A11        1.90715  -0.00567  -0.00050   0.00000  -0.17283   1.73432
   A12        1.85101  -0.00007  -0.00052   0.00000  -0.00084   1.85016
   A13        1.96295   0.00045   0.00149   0.00000  -0.00080   1.96215
   A14        2.00322   0.00009  -0.00195   0.00000  -0.00021   2.00301
   A15        1.93695   0.00133  -0.00493   0.00000   0.00348   1.94042
   A16        2.13334  -0.00036  -0.00090   0.00000  -0.00496   2.12839
   A17        1.85727  -0.00056  -0.00001   0.00000  -0.01051   1.84676
   A18        1.85528   0.00037   0.00290   0.00000   0.00131   1.85659
   A19        1.94857   0.00042   0.00558   0.00000   0.02676   1.97533
   A20        1.96233  -0.00073   0.00784   0.00000   0.00714   1.96947
   A21        2.03036   0.00062  -0.01202   0.00000  -0.02013   2.01023
   A22        2.06931   0.00002  -0.00995   0.00000  -0.01870   2.05061
   A23        1.85546  -0.00168   0.01031   0.00000   0.01312   1.86859
   A24        1.86915  -0.00043   0.00073   0.00000  -0.00435   1.86480
   A25        2.03453  -0.00001   0.00206   0.00000   0.00643   2.04096
   A26        1.55861   0.00167   0.01485   0.00000   0.03597   1.59458
   A27        1.92539   0.00135   0.00617   0.00000   0.02356   1.94896
   A28        1.87157  -0.00112  -0.01103   0.00000  -0.02015   1.85142
   A29        1.85557   0.00008   0.00639   0.00000  -0.00293   1.85264
   A30        3.15520  -0.00416   0.00311   0.00000  -0.02683   3.12837
   A31        3.03740   0.00040  -0.00716   0.00000  -0.00550   3.03190
   A32        3.08994   0.00005  -0.00769   0.00000  -0.00616   3.08378
   A33        3.10245  -0.00158  -0.00307   0.00000  -0.01843   3.08402
   A34        2.96608   0.00324   0.00386   0.00000   0.03678   3.00285
   A35        3.15455  -0.00050   0.00389   0.00000   0.00424   3.15879
   A36        2.79042  -0.00231  -0.00032   0.00000  -0.01555   2.77487
   A37        3.14344  -0.00013  -0.00873   0.00000  -0.00630   3.13715
   A38        3.12398  -0.00006   0.00077   0.00000  -0.00148   3.12249
   A39        3.15729   0.00016  -0.00043   0.00000   0.00269   3.15997
   A40        3.11214   0.00059  -0.00220   0.00000  -0.00046   3.11168
   A41        3.01465   0.00190   0.00191   0.00000   0.01528   3.02992
   A42        3.04594  -0.00008   0.00746   0.00000   0.01626   3.06220
   A43        3.19295   0.00019   0.00785   0.00000   0.01523   3.20818
    D1       -0.00267   0.00017   0.00145   0.00000   0.00600   0.00332
    D2        3.12903   0.00007   0.00061   0.00000   0.00475   3.13379
    D3        0.01828  -0.00015   0.00175   0.00000   0.00699   0.02527
    D4       -3.11409  -0.00006   0.00267   0.00000   0.00786  -3.10623
    D5       -1.99396   0.00006   0.00033   0.00000   0.00497  -1.98899
    D6        2.20290   0.00004   0.00269   0.00000   0.00192   2.20483
    D7        0.09925   0.00004   0.00126   0.00000   0.00348   0.10273
    D8        1.13934  -0.00003  -0.00038   0.00000   0.00382   1.14316
    D9       -0.94699  -0.00006   0.00198   0.00000   0.00078  -0.94621
   D10       -3.05064  -0.00006   0.00055   0.00000   0.00234  -3.04830
   D11       -1.81205  -0.00071  -0.02658   0.00000  -0.06276  -1.87481
   D12        2.01285   0.00113   0.00531   0.00000   0.01697   2.02982
   D13        0.00157  -0.00025  -0.00360   0.00000  -0.01124  -0.00967
   D14        1.95320  -0.00057  -0.01220   0.00000  -0.03926   1.91394
   D15       -0.06257  -0.00019  -0.01587   0.00000  -0.03106  -0.09363
   D16       -2.30441  -0.00023   0.00802   0.00000   0.01619  -2.28822
   D17       -0.12309   0.00012   0.00010   0.00000  -0.00131  -0.12440
   D18       -0.13437   0.00015   0.00441   0.00000   0.01216  -0.12221
   D19        2.04695   0.00050  -0.00351   0.00000  -0.00534   2.04161
   D20        2.28893   0.00072   0.00450   0.00000   0.01968   2.30861
   D21        0.16132   0.00014  -0.00864   0.00000  -0.01967   0.14165
   D22       -1.87995   0.00061   0.00305   0.00000   0.01357  -1.86638
   D23        2.27563   0.00002  -0.01008   0.00000  -0.02578   2.24985
   D24       -2.35512   0.00054  -0.00642   0.00000  -0.01413  -2.36924
   D25        1.64098   0.00051   0.01413   0.00000   0.03322   1.67420
   D26       -0.06567  -0.00054  -0.00450   0.00000  -0.01028  -0.07595
   D27        1.57369   0.00034   0.00033   0.00000  -0.00148   1.57221
   D28       -0.71339   0.00031   0.02089   0.00000   0.04586  -0.66753
   D29       -2.42005  -0.00074   0.00225   0.00000   0.00236  -2.41769
   D30        2.26679   0.00089  -0.00409   0.00000  -0.00038   2.26641
   D31       -2.01487   0.00018  -0.00794   0.00000  -0.00926  -2.02413
   D32       -1.94384   0.00118   0.00858   0.00000   0.02477  -1.91907
   D33        0.05769   0.00047   0.00472   0.00000   0.01589   0.07357
   D34        2.07384   0.00043   0.00393   0.00000   0.00821   2.08205
   D35        0.09568  -0.00006   0.00083   0.00000  -0.00429   0.09139
   D36       -1.81948   0.00013   0.00196   0.00000   0.00706  -1.81242
   D37        2.48554  -0.00036  -0.00114   0.00000  -0.00544   2.48010
   D38        0.02019   0.00015   0.01004   0.00000   0.01836   0.03855
   D39       -1.95798  -0.00034   0.00693   0.00000   0.00586  -1.95212
         Item               Value     Threshold  Converged?
 Maximum Force            0.179787     0.000015     NO 
 RMS     Force            0.037276     0.000010     NO 
 Maximum Displacement     0.153016     0.000060     NO 
 RMS     Displacement     0.041873     0.000040     NO 
 Predicted change in Energy=-8.625290D-02
 GradGradGradGradGradGradGradGradGradGradGradGradGradGradGradGradGradGrad

                          Input orientation:                          
 ---------------------------------------------------------------------
 Center     Atomic      Atomic             Coordinates (Angstroms)
 Number     Number       Type             X           Y           Z
 ---------------------------------------------------------------------
      1          6           0        0.299461    0.560567   -1.512353
      2          8           0       -0.013594   -0.528583   -1.569438
      3          8           0       -0.127312    1.484967   -0.645811
      4          1           0       -0.862987    1.142948    0.129765
      5          6           0        1.350123    1.168366   -2.491834
      6          9           0        2.454050    1.552939   -2.012753
      7          9           0        1.039890    2.206023   -3.143334
      8          9           0        1.774212    0.454621   -3.433975
      9          8           0       -0.418425   -2.024172    4.086267
     10          1           0       -0.621218   -2.572095    3.356761
     11          1           0        0.406788   -2.288604    4.378560
     12          8           0       -0.924858   -3.458399    1.879043
     13          1           0       -1.206658   -2.901884    1.212731
     14          1           0       -0.292267   -3.999644    1.500760
     15          8           0       -0.636665    0.541057    3.443841
     16          1           0       -1.129466    0.957978    4.106229
     17          1           0       -0.544744   -0.371290    3.710564
     18          8           0       -1.765717   -1.746601   -0.004812
     19          1           0       -2.494388   -2.029623   -0.516193
     20          1           0       -1.095212   -1.388670   -0.635508
     21          8           0       -1.709742    0.729993    1.023821
     22          1           0       -1.294221    0.704557    1.950478
     23          1           0       -1.911375   -0.174012    0.798795
 ---------------------------------------------------------------------
                    Distance matrix (angstroms):
                    1          2          3          4          5
     1  C    0.000000
     2  O    1.134685   0.000000
     3  O    1.336992   2.218199   0.000000
     4  H    2.094519   2.530371   1.122369   0.000000
     5  C    1.559709   2.364355   2.385551   3.430931   0.000000
     6  F    2.424346   3.258609   2.921743   3.970039   1.263357
     7  F    2.432253   3.326416   2.849544   3.932460   1.263893
     8  F    2.424612   2.763954   3.528635   4.486520   1.255752
     9  O    6.208122   5.864100   5.898420   5.087454   7.522731
    10  H    5.862551   5.367736   5.720514   4.926815   7.216877
    11  H    6.544628   6.217160   6.306299   5.607150   7.748732
    12  O    5.399316   4.615869   5.607837   4.923027   6.759220
    13  H    4.656505   3.846611   4.885041   4.201379   6.068596
    14  H    5.497683   4.642417   5.892023   5.352719   6.733987
    15  O    5.043865   5.163847   4.227962   3.375884   6.290714
    16  H    5.811045   5.972289   4.885071   3.989673   7.051742
    17  H    5.372142   5.308982   4.753729   3.900809   6.665644
    18  O    3.443932   2.646045   3.679440   3.030269   4.938701
    19  H    3.937895   3.084929   4.239362   3.625457   5.376854
    20  H    2.552155   1.667894   3.032281   2.654932   3.995503
    21  O    3.240028   3.344537   2.421103   1.298792   4.681322
    22  H    3.814677   3.943406   2.951514   1.921755   5.190550
    23  H    3.281587   3.055458   2.832310   1.811382   4.823649
                    6          7          8          9         10
     6  F    0.000000
     7  F    1.924728   0.000000
     8  F    1.920509   1.921225   0.000000
     9  O    7.631833   8.502256   8.216211   0.000000
    10  H    7.436724   8.236560   7.811095   0.934625   0.000000
    11  H    7.732892   8.785293   8.392309   0.914515   1.476902
    12  O    7.188644   7.821136   7.129156   2.680544   1.749681
    13  H    6.606812   7.079052   6.460928   3.106267   2.246857
    14  H    7.121672   7.864639   6.961496   3.256263   2.364497
    15  O    6.352231   6.998130   7.288632   2.653439   3.114408
    16  H    7.116004   7.669412   8.095641   3.065811   3.644371
    17  H    6.741793   7.491963   7.556727   1.699743   2.230374
    18  O    5.720596   5.774511   5.397743   4.316152   3.645750
    19  H    6.289792   6.110130   5.736364   5.048989   4.336222
    20  H    4.811146   4.875414   4.411659   4.812178   4.190869
    21  O    5.218734   5.206181   5.664425   4.316421   4.187037
    22  H    5.520551   5.800809   6.202426   3.574154   3.628639
    23  H    5.472120   5.469452   5.647573   4.057026   3.736108
                   11         12         13         14         15
    11  H    0.000000
    12  O    3.064195   0.000000
    13  H    3.605800   0.912739   0.000000
    14  H    3.420244   0.914448   1.457446   0.000000
    15  O    3.157447   4.304334   4.142051   4.950973   0.000000
    16  H    3.602018   4.950415   4.824606   5.662808   0.924897
    17  H    2.242259   3.609598   3.616795   4.255811   0.954970
    18  O    4.922144   2.680710   1.769078   3.084479   4.289679
    19  H    5.695833   3.200310   2.325568   3.577489   5.073598
    20  H    5.311004   3.261252   2.391281   3.467788   4.535989
    21  O    4.984566   4.346271   3.671418   4.960461   2.653994
    22  H    4.212841   4.179921   3.682167   4.830701   1.639892
    23  H    4.760263   3.595462   2.847675   4.213043   3.021999
                   16         17         18         19         20
    16  H    0.000000
    17  H    1.505126   0.000000
    18  O    4.961877   4.145634   0.000000
    19  H    5.670588   4.941322   0.934117   0.000000
    20  H    5.290747   4.497379   0.987659   1.543617   0.000000
    21  O    3.144827   3.128679   2.682300   3.256193   2.760390
    22  H    2.176840   2.194782   3.170748   3.873062   3.332946
    23  H    3.582165   3.222577   1.772014   2.347847   2.049083
                   21         22         23
    21  O    0.000000
    22  H    1.015872   0.000000
    23  H    0.953162   1.574528   0.000000
 Stoichiometry    C2H11F3O7
 Framework group  C1[X(C2H11F3O7)]
 Deg. of freedom    63
 Full point group                 C1      NOp   1
 Largest Abelian subgroup         C1      NOp   1
 Largest concise Abelian subgroup C1      NOp   1
                         Standard orientation:                         
 ---------------------------------------------------------------------
 Center     Atomic      Atomic             Coordinates (Angstroms)
 Number     Number       Type             X           Y           Z
 ---------------------------------------------------------------------
      1          6           0        1.494753    0.130419    0.240947
      2          8           0        0.951096    1.124851    0.296205
      3          8           0        1.039062   -1.067669    0.621051
      4          1           0       -0.009272   -1.101321    1.020519
      5          6           0        2.938813    0.011747   -0.336373
      6          9           0        3.097074   -0.638416   -1.407966
      7          9           0        3.828505   -0.542527    0.369783
      8          9           0        3.549265    1.064921   -0.644734
      9          8           0       -4.526180   -0.345888   -1.195118
     10          1           0       -4.236213    0.504086   -0.936300
     11          1           0       -4.597671   -0.321272   -2.106501
     12          8           0       -3.512628    2.024359   -0.460297
     13          1           0       -2.813693    1.892126    0.111627
     14          1           0       -3.219360    2.634233   -1.075328
     15          8           0       -2.936069   -2.234577   -0.222936
     16          1           0       -3.470537   -2.887352    0.156094
     17          1           0       -3.528236   -1.582789   -0.592365
     18          8           0       -1.490668    1.533843    1.230052
     19          1           0       -1.446740    2.084737    1.983152
     20          1           0       -0.577716    1.486830    0.856183
     21          8           0       -1.225569   -1.124020    1.475457
     22          1           0       -1.858176   -1.590238    0.831682
     23          1           0       -1.509728   -0.215048    1.514745
 ---------------------------------------------------------------------
 Rotational constants (GHZ):           1.0745382           0.2764735           0.2552804
 Standard basis: 6-31++G(d,p) (6D, 7F)
 There are   294 symmetry adapted cartesian basis functions of A   symmetry.
 There are   294 symmetry adapted basis functions of A   symmetry.
   294 basis functions,   472 primitive gaussians,   294 cartesian basis functions
    53 alpha electrons       53 beta electrons
       nuclear repulsion energy       843.3637091736 Hartrees.
 NAtoms=   23 NActive=   23 NUniq=   23 SFac= 1.00D+00 NAtFMM=   60 NAOKFM=F Big=F
 Integral buffers will be    131072 words long.
 Raffenetti 2 integral format.
 Two-electron integral symmetry is turned on.
 Nuclear repulsion after empirical dispersion term =      843.3537675355 Hartrees.
 One-electron integrals computed using PRISM.
 NBasis=   294 RedAO= T EigKep=  4.67D-05  NBF=   294
 NBsUse=   294 1.00D-06 EigRej= -1.00D+00 NBFU=   294
 Lowest energy guess from the checkpoint file:  "/local_scratch/slurm.5660501/Gau-4182025.chk"
 B after Tr=    -0.000000   -0.000000    0.000000
         Rot=    0.999948   -0.006535    0.006013    0.004961 Ang=  -1.17 deg.
 B after Tr=     0.000000   -0.000000    0.000000
         Rot=    0.999998    0.001764    0.000117   -0.000010 Ang=   0.20 deg.
 Requested convergence on RMS density matrix=1.00D-10 within 128 cycles.
 Requested convergence on MAX density matrix=1.00D-08.
 Requested convergence on             energy=1.00D-08.
 No special actions if energy rises.
 SCF Done:  E(RwB97XD) =  -908.726434787     A.U. after   16 cycles
            NFock= 16  Conv=0.67D-10     -V/T= 2.0061
 Calling FoFJK, ICntrl=      2127 FMM=F ISym2X=0 I1Cent= 0 IOpClX= 0 NMat=1 NMatS=1 NMatT=0.
 ***** Axes restored to original set *****
 -------------------------------------------------------------------
 Center     Atomic                   Forces (Hartrees/Bohr)
 Number     Number              X              Y              Z
 -------------------------------------------------------------------
      1        6           0.030276860    0.193137580    0.040753043
      2        8          -0.041808980   -0.170149603   -0.016890569
      3        8           0.013458041   -0.019303800   -0.024149394
      4        1           0.009864811    0.001874039   -0.011547849
      5        6          -0.006769648    0.006092370    0.008501023
      6        9           0.095976236    0.020659607    0.116590729
      7        9          -0.097359191    0.108431843   -0.037472785
      8        9           0.003732333   -0.135749124   -0.082877096
      9        8          -0.037096871    0.041137462    0.019336520
     10        1          -0.012513239   -0.027446946   -0.036501640
     11        1           0.051048160   -0.015027156    0.020874343
     12        8          -0.013275235   -0.013784709    0.071333417
     13        1          -0.025226770    0.045520531   -0.051240498
     14        1           0.039388608   -0.036103273   -0.020144584
     15        8           0.016821171    0.008851580   -0.037534491
     16        1          -0.022138578    0.021280541    0.030310165
     17        1           0.003983083   -0.027088069    0.006701203
     18        8           0.024053226    0.009292429    0.010812964
     19        1          -0.025481648   -0.010061782   -0.016875019
     20        1          -0.002467725   -0.002194179    0.001807150
     21        8           0.010010267    0.020826391    0.025691876
     22        1          -0.006583803    0.001466372   -0.013078231
     23        1          -0.007891108   -0.021662103   -0.004400275
 -------------------------------------------------------------------
 Cartesian Forces:  Max     0.193137580 RMS     0.050331278

 GradGradGradGradGradGradGradGradGradGradGradGradGradGradGradGradGradGrad
 Berny optimization.
 Using GEDIIS/GDIIS optimizer.
 FormGI is forming the generalized inverse of G from B-inverse, IUseBI=4.
 Internal  Forces:  Max     0.172446663 RMS     0.036660143
 Search for a local minimum.
 Step number   6 out of a maximum of  138
 All quantities printed in internal units (Hartrees-Bohrs-Radians)
 Mixed Optimization -- RFO/linear search
 Update second derivatives using D2CorX and points    1    2    4    6    3
 ITU=  0  0 -1  0  1  0
 Use linear search instead of GDIIS.
 Energy rises -- skip Quadratic/GDIIS search.
 Quartic linear search produced a step of -0.91701.
 Iteration  1 RMS(Cart)=  0.07450110 RMS(Int)=  0.00511165
 Iteration  2 RMS(Cart)=  0.00736737 RMS(Int)=  0.00019137
 Iteration  3 RMS(Cart)=  0.00005521 RMS(Int)=  0.00018385
 Iteration  4 RMS(Cart)=  0.00000001 RMS(Int)=  0.00018385
 Variable       Old X    -DE/DX   Delta X   Delta X   Delta X     New X
                                 (Linear)    (Quad)   (Total)
    R1        2.14424   0.17245   0.16794   0.00000   0.16794   2.31219
    R2        2.52655  -0.04182  -0.10646   0.00000  -0.10644   2.42011
    R3        2.94742  -0.00618  -0.01356   0.00000  -0.01356   2.93386
    R4        3.15186  -0.00146   0.03800   0.00000   0.03799   3.18985
    R5        2.12097  -0.00313  -0.05826   0.00000  -0.05824   2.06273
    R6        2.45436   0.01195   0.09320   0.00000   0.09322   2.54758
    R7        2.38740   0.13435   0.14722   0.00000   0.14722   2.53461
    R8        2.38841   0.13224   0.14093   0.00000   0.14093   2.52934
    R9        2.37303   0.14060   0.13876   0.00000   0.13876   2.51179
   R10        1.76618   0.04930   0.09031   0.00000   0.09031   1.85649
   R11        1.72818   0.05708   0.08579   0.00000   0.08579   1.81397
   R12        3.21205   0.00339   0.02466   0.00000   0.02466   3.23671
   R13        3.30642   0.00189   0.01347   0.00000   0.01347   3.31989
   R14        1.72483   0.07604   0.12405   0.00000   0.12404   1.84887
   R15        1.72806   0.05695   0.08530   0.00000   0.08530   1.81336
   R16        3.34307   0.00318   0.00973   0.00000   0.00973   3.35280
   R17        1.74780   0.04310   0.06681   0.00000   0.06681   1.81461
   R18        1.80463   0.03166   0.05833   0.00000   0.05834   1.86297
   R19        3.09895   0.00159   0.05340   0.00000   0.05341   3.15235
   R20        1.76522   0.03216   0.05139   0.00000   0.05139   1.81661
   R21        1.86640  -0.00451   0.00363   0.00000   0.00362   1.87002
   R22        3.34862   0.00967   0.04796   0.00000   0.04795   3.39657
   R23        1.91972  -0.01308  -0.04327   0.00000  -0.04326   1.87646
   R24        1.80122   0.03317   0.04657   0.00000   0.04656   1.84777
    A1        2.22458   0.00333   0.02629   0.00000   0.02631   2.25090
    A2        2.12740  -0.00123  -0.05838   0.00000  -0.05839   2.06901
    A3        1.93116  -0.00209   0.03208   0.00000   0.03207   1.96323
    A4        2.27277  -0.01618   0.00092   0.00000   0.00090   2.27367
    A5        2.03354  -0.00607  -0.03180   0.00000  -0.03175   2.00179
    A6        2.05907  -0.06523  -0.14652   0.00000  -0.14570   1.91337
    A7        2.06951  -0.06472  -0.14137   0.00000  -0.14057   1.92894
    A8        2.06822  -0.06892  -0.12412   0.00000  -0.12340   1.94481
    A9        1.73153   0.08321   0.15832   0.00000   0.15919   1.89071
   A10        1.73395   0.08460   0.15739   0.00000   0.15811   1.89206
   A11        1.73432   0.08487   0.15773   0.00000   0.15841   1.89273
   A12        1.85016   0.00233  -0.00001   0.00000  -0.00001   1.85015
   A13        1.96215  -0.00113   0.00298   0.00000   0.00298   1.96512
   A14        2.00301  -0.00016  -0.00274   0.00000  -0.00274   2.00028
   A15        1.94042  -0.00580  -0.01061   0.00000  -0.01063   1.92980
   A16        2.12839   0.00110   0.00319   0.00000   0.00319   2.13158
   A17        1.84676   0.00482   0.00962   0.00000   0.00964   1.85639
   A18        1.85659  -0.00229   0.00317   0.00000   0.00316   1.85975
   A19        1.97533  -0.00079  -0.01614   0.00000  -0.01614   1.95919
   A20        1.96947   0.00599   0.00525   0.00000   0.00527   1.97474
   A21        2.01023   0.00043   0.00038   0.00000   0.00037   2.01060
   A22        2.05061  -0.00247   0.00217   0.00000   0.00217   2.05279
   A23        1.86859   0.00033   0.00348   0.00000   0.00350   1.87209
   A24        1.86480   0.00008   0.00509   0.00000   0.00511   1.86991
   A25        2.04096   0.00053  -0.00279   0.00000  -0.00280   2.03816
   A26        1.59458   0.00110  -0.01062   0.00000  -0.01065   1.58393
   A27        1.94896  -0.00289  -0.01233   0.00000  -0.01231   1.93664
   A28        1.85142   0.00662   0.00188   0.00000   0.00188   1.85330
   A29        1.85264   0.00173   0.01230   0.00000   0.01228   1.86493
   A30        3.12837   0.00999   0.02928   0.00000   0.02931   3.15768
   A31        3.03190  -0.00189  -0.00573   0.00000  -0.00574   3.02616
   A32        3.08378  -0.00404  -0.00593   0.00000  -0.00594   3.07784
   A33        3.08402   0.00740   0.01228   0.00000   0.01229   3.09631
   A34        3.00285  -0.00605  -0.02791   0.00000  -0.02796   2.97489
   A35        3.15879   0.00102   0.00196   0.00000   0.00197   3.16076
   A36        2.77487   0.00722   0.01378   0.00000   0.01376   2.78863
   A37        3.13715  -0.00054  -0.00736   0.00000  -0.00736   3.12978
   A38        3.12249   0.00353   0.00253   0.00000   0.00252   3.12502
   A39        3.15997  -0.00279  -0.00311   0.00000  -0.00310   3.15687
   A40        3.11168  -0.00263  -0.00290   0.00000  -0.00289   3.10879
   A41        3.02992  -0.00192  -0.01114   0.00000  -0.01116   3.01876
   A42        3.06220   0.00517  -0.00368   0.00000  -0.00367   3.05854
   A43        3.20818  -0.00118  -0.00215   0.00000  -0.00216   3.20602
    D1        0.00332  -0.00014  -0.00332   0.00000  -0.00331   0.00002
    D2        3.13379   0.00050  -0.00344   0.00000  -0.00343   3.13036
    D3        0.02527   0.00149  -0.00378   0.00000  -0.00377   0.02150
    D4       -3.10623   0.00091  -0.00319   0.00000  -0.00317  -3.10940
    D5       -1.98899   0.00034  -0.00405   0.00000  -0.00412  -1.99311
    D6        2.20483  -0.00121   0.00229   0.00000   0.00237   2.20720
    D7        0.10273  -0.00006  -0.00129   0.00000  -0.00131   0.10142
    D8        1.14316   0.00092  -0.00408   0.00000  -0.00414   1.13902
    D9       -0.94621  -0.00064   0.00226   0.00000   0.00235  -0.94386
   D10       -3.04830   0.00052  -0.00132   0.00000  -0.00134  -3.04964
   D11       -1.87481   0.00054   0.01755   0.00000   0.01756  -1.85724
   D12        2.02982  -0.00105  -0.00758   0.00000  -0.00756   2.02226
   D13       -0.00967  -0.00083   0.00488   0.00000   0.00489  -0.00478
   D14        1.91394   0.00483   0.01764   0.00000   0.01767   1.93161
   D15       -0.09363  -0.00129   0.00459   0.00000   0.00459  -0.08904
   D16       -2.28822  -0.00072  -0.00277   0.00000  -0.00277  -2.29099
   D17       -0.12440   0.00088   0.00135   0.00000   0.00135  -0.12305
   D18       -0.12221   0.00057  -0.00451   0.00000  -0.00451  -0.12673
   D19        2.04161   0.00217  -0.00039   0.00000  -0.00039   2.04121
   D20        2.30861  -0.00262  -0.01128   0.00000  -0.01128   2.29733
   D21        0.14165  -0.00270   0.00503   0.00000   0.00503   0.14668
   D22       -1.86638   0.00147  -0.00785   0.00000  -0.00785  -1.87422
   D23        2.24985   0.00139   0.00846   0.00000   0.00846   2.25831
   D24       -2.36924  -0.00102   0.00329   0.00000   0.00329  -2.36596
   D25        1.67420  -0.00040  -0.00919   0.00000  -0.00921   1.66499
   D26       -0.07595   0.00035   0.00265   0.00000   0.00265  -0.07330
   D27        1.57221  -0.00013   0.00186   0.00000   0.00186   1.57407
   D28       -0.66753   0.00050  -0.01061   0.00000  -0.01063  -0.67816
   D29       -2.41769   0.00124   0.00122   0.00000   0.00123  -2.41646
   D30        2.26641  -0.00711  -0.00581   0.00000  -0.00581   2.26060
   D31       -2.02413   0.00148  -0.00346   0.00000  -0.00346  -2.02759
   D32       -1.91907  -0.00575  -0.00980   0.00000  -0.00981  -1.92888
   D33        0.07357   0.00284  -0.00746   0.00000  -0.00746   0.06612
   D34        2.08205  -0.00055  -0.00161   0.00000  -0.00161   2.08044
   D35        0.09139  -0.00267   0.00518   0.00000   0.00517   0.09656
   D36       -1.81242  -0.00010  -0.00352   0.00000  -0.00351  -1.81593
   D37        2.48010  -0.00222   0.00326   0.00000   0.00327   2.48337
   D38        0.03855   0.00131  -0.00173   0.00000  -0.00172   0.03682
   D39       -1.95212  -0.00081   0.00506   0.00000   0.00506  -1.94705
         Item               Value     Threshold  Converged?
 Maximum Force            0.172447     0.000015     NO 
 RMS     Force            0.036660     0.000010     NO 
 Maximum Displacement     0.372511     0.000060     NO 
 RMS     Displacement     0.077115     0.000040     NO 
 Predicted change in Energy=-1.098738D-02
 GradGradGradGradGradGradGradGradGradGradGradGradGradGradGradGradGradGrad

                          Input orientation:                          
 ---------------------------------------------------------------------
 Center     Atomic      Atomic             Coordinates (Angstroms)
 Number     Number       Type             X           Y           Z
 ---------------------------------------------------------------------
      1          6           0        0.313465    0.652651   -1.496417
      2          8           0       -0.015657   -0.522277   -1.587596
      3          8           0       -0.090259    1.539999   -0.665921
      4          1           0       -0.814192    1.181659    0.068238
      5          6           0        1.373915    1.205044   -2.486703
      6          9           0        2.486075    1.539316   -1.815628
      7          9           0        0.912321    2.297491   -3.107183
      8          9           0        1.694944    0.302220   -3.407884
      9          8           0       -0.401936   -2.014872    4.119398
     10          1           0       -0.618967   -2.610051    3.368533
     11          1           0        0.462991   -2.288851    4.432877
     12          8           0       -0.933809   -3.527479    1.903755
     13          1           0       -1.234811   -2.935422    1.185359
     14          1           0       -0.278032   -4.111071    1.516215
     15          8           0       -0.608841    0.580554    3.413423
     16          1           0       -1.125689    1.024108    4.090333
     17          1           0       -0.516766   -0.358117    3.700304
     18          8           0       -1.785294   -1.775722   -0.039360
     19          1           0       -2.542238   -2.058694   -0.560014
     20          1           0       -1.111576   -1.422619   -0.672349
     21          8           0       -1.696985    0.754806    0.993387
     22          1           0       -1.285187    0.739307    1.896819
     23          1           0       -1.907797   -0.171541    0.762016
 ---------------------------------------------------------------------
                    Distance matrix (angstroms):
                    1          2          3          4          5
     1  C    0.000000
     2  O    1.223557   0.000000
     3  O    1.280665   2.260096   0.000000
     4  H    1.999901   2.506559   1.091548   0.000000
     5  C    1.552533   2.392267   2.360349   3.363939   0.000000
     6  F    2.368186   3.249742   2.821227   3.816888   1.341260
     7  F    2.378801   3.334873   2.745673   3.782754   1.338471
     8  F    2.384323   2.630476   3.498201   4.376369   1.329183
     9  O    6.258183   5.911584   5.969383   5.176838   7.560560
    10  H    5.931475   5.411654   5.811994   5.030618   7.267071
    11  H    6.620522   6.292533   6.400306   5.720638   7.804977
    12  O    5.530855   4.697210   5.744054   5.055632   6.855545
    13  H    4.739552   3.872839   4.976608   4.286634   6.118247
    14  H    5.667351   4.752044   6.060657   5.513355   6.856628
    15  O    4.996236   5.155414   4.222619   3.404961   6.255621
    16  H    5.781082   5.988518   4.894917   4.037214   7.038335
    17  H    5.358810   5.314127   4.780029   3.956169   6.655614
    18  O    3.524883   2.664540   3.776205   3.114597   4.985484
    19  H    4.047627   3.130513   4.355917   3.725685   5.449805
    20  H    2.648882   1.687996   3.133725   2.723815   4.046500
    21  O    3.201791   3.334558   2.439549   1.348120   4.663064
    22  H    3.751965   3.917198   2.938808   1.939386   5.148106
    23  H    3.273197   3.037085   2.876077   1.873085   4.818588
                    6          7          8          9         10
     6  F    0.000000
     7  F    2.172475   0.000000
     8  F    2.166004   2.164261   0.000000
     9  O    7.496492   8.517465   8.150202   0.000000
    10  H    7.330352   8.268235   7.730158   0.982414   0.000000
    11  H    7.602075   8.836794   8.349185   0.959913   1.551332
    12  O    7.155546   7.902403   7.056235   2.734948   1.756808
    13  H    6.547839   7.100667   6.337481   3.185856   2.291589
    14  H    7.118169   7.991396   6.900472   3.344542   2.408398
    15  O    6.151480   6.912316   7.205215   2.697675   3.190937
    16  H    6.941949   7.588097   8.043653   3.124110   3.739636
    17  H    6.560702   7.445564   7.473557   1.712793   2.278535
    18  O    5.691150   5.768858   5.270375   4.389321   3.697318
    19  H    6.309213   6.115423   5.624766   5.145844   4.408679
    20  H    4.798254   4.885058   4.281913   4.880081   4.240446
    21  O    5.099413   5.099316   5.575052   4.372666   4.257429
    22  H    5.352074   5.683046   6.100172   3.647670   3.718601
    23  H    5.373769   5.387011   5.531027   4.115519   3.794910
                   11         12         13         14         15
    11  H    0.000000
    12  O    3.143518   0.000000
    13  H    3.721150   0.978380   0.000000
    14  H    3.518028   0.959589   1.551464   0.000000
    15  O    3.228249   4.388695   4.209299   5.071507   0.000000
    16  H    3.690113   5.053205   4.912093   5.806433   0.960249
    17  H    2.285677   3.666929   3.671926   4.348781   0.985841
    18  O    5.031798   2.751251   1.774225   3.185201   4.342556
    19  H    5.832095   3.288546   2.350392   3.694537   5.147025
    20  H    5.412296   3.331419   2.398924   3.565442   4.578098
    21  O    5.075375   4.444004   3.724009   5.095442   2.659135
    22  H    4.319428   4.281236   3.743307   4.968439   1.668154
    23  H    4.855806   3.676213   2.875964   4.329532   3.046784
                   16         17         18         19         20
    16  H    0.000000
    17  H    1.559954   0.000000
    18  O    5.032741   4.195695   0.000000
    19  H    5.756388   5.014460   0.961311   0.000000
    20  H    5.354419   4.539499   0.989572   1.569715   0.000000
    21  O    3.160692   3.155775   2.734581   3.323145   2.803312
    22  H    2.217669   2.246636   3.213139   3.930015   3.362244
    23  H    3.622010   3.256273   1.797389   2.389901   2.063145
                   21         22         23
    21  O    0.000000
    22  H    0.992979   0.000000
    23  H    0.977800   1.582739   0.000000
 Stoichiometry    C2H11F3O7
 Framework group  C1[X(C2H11F3O7)]
 Deg. of freedom    63
 Full point group                 C1      NOp   1
 Largest Abelian subgroup         C1      NOp   1
 Largest concise Abelian subgroup C1      NOp   1
                         Standard orientation:                         
 ---------------------------------------------------------------------
 Center     Atomic      Atomic             Coordinates (Angstroms)
 Number     Number       Type             X           Y           Z
 ---------------------------------------------------------------------
      1          6           0        1.543275    0.069985    0.223769
      2          8           0        0.973931    1.151767    0.275597
      3          8           0        1.124717   -1.079396    0.603026
      4          1           0        0.111971   -1.084349    1.010207
      5          6           0        2.969070    0.010560   -0.387735
      6          9           0        2.943748   -0.706455   -1.520972
      7          9           0        3.820194   -0.576007    0.462578
      8          9           0        3.427392    1.225841   -0.670152
      9          8           0       -4.538922   -0.423027   -1.164996
     10          1           0       -4.263415    0.485637   -0.912879
     11          1           0       -4.629097   -0.416701   -2.120643
     12          8           0       -3.578682    2.040217   -0.464779
     13          1           0       -2.819585    1.919820    0.140617
     14          1           0       -3.302188    2.684134   -1.120319
     15          8           0       -2.849114   -2.277617   -0.173788
     16          1           0       -3.380715   -2.959006    0.244767
     17          1           0       -3.480437   -1.624249   -0.556442
     18          8           0       -1.469876    1.588486    1.243512
     19          1           0       -1.425119    2.156461    2.017798
     20          1           0       -0.559898    1.550824    0.856505
     21          8           0       -1.143057   -1.114203    1.501573
     22          1           0       -1.755577   -1.591524    0.882711
     23          1           0       -1.444001   -0.184551    1.537242
 ---------------------------------------------------------------------
 Rotational constants (GHZ):           1.0129939           0.2797627           0.2566906
 Standard basis: 6-31++G(d,p) (6D, 7F)
 There are   294 symmetry adapted cartesian basis functions of A   symmetry.
 There are   294 symmetry adapted basis functions of A   symmetry.
   294 basis functions,   472 primitive gaussians,   294 cartesian basis functions
    53 alpha electrons       53 beta electrons
       nuclear repulsion energy       829.3932080997 Hartrees.
 NAtoms=   23 NActive=   23 NUniq=   23 SFac= 1.00D+00 NAtFMM=   60 NAOKFM=F Big=F
 Integral buffers will be    131072 words long.
 Raffenetti 2 integral format.
 Two-electron integral symmetry is turned on.
 Nuclear repulsion after empirical dispersion term =      829.3834242586 Hartrees.
 One-electron integrals computed using PRISM.
 NBasis=   294 RedAO= T EigKep=  4.32D-05  NBF=   294
 NBsUse=   294 1.00D-06 EigRej= -1.00D+00 NBFU=   294
 Lowest energy guess from the checkpoint file:  "/local_scratch/slurm.5660501/Gau-4182025.chk"
 B after Tr=    -0.000000   -0.000000    0.000000
         Rot=    1.000000   -0.000565    0.000573    0.000430 Ang=  -0.10 deg.
 B after Tr=    -0.000000    0.000000    0.000000
         Rot=    0.999957    0.005970   -0.005441   -0.004530 Ang=   1.06 deg.
 Requested convergence on RMS density matrix=1.00D-10 within 128 cycles.
 Requested convergence on MAX density matrix=1.00D-08.
 Requested convergence on             energy=1.00D-08.
 No special actions if energy rises.
 SCF Done:  E(RwB97XD) =  -908.815112129     A.U. after   12 cycles
            NFock= 12  Conv=0.99D-10     -V/T= 2.0082
 Calling FoFJK, ICntrl=      2127 FMM=F ISym2X=0 I1Cent= 0 IOpClX= 0 NMat=1 NMatS=1 NMatT=0.
 ***** Axes restored to original set *****
 -------------------------------------------------------------------
 Center     Atomic                   Forces (Hartrees/Bohr)
 Number     Number              X              Y              Z
 -------------------------------------------------------------------
      1        6           0.001892351    0.000413259   -0.002134931
      2        8          -0.001210999   -0.003045477    0.000698642
      3        8          -0.001301122    0.000482315    0.000766048
      4        1           0.003336618    0.002346795   -0.002873730
      5        6          -0.002968309    0.000906263    0.004249470
      6        9           0.001729079    0.000571408   -0.000259813
      7        9           0.000311138    0.001313070   -0.001342127
      8        9           0.000803250   -0.001077919   -0.001641572
      9        8          -0.000046555   -0.000374627   -0.001198796
     10        1           0.000661512    0.000221492    0.000690333
     11        1           0.000162403   -0.000042918    0.000738242
     12        8          -0.000575007    0.001143264   -0.000443409
     13        1           0.000479662   -0.000944871    0.000394998
     14        1           0.000216965   -0.000548350    0.000158174
     15        8          -0.001233217    0.000081474   -0.000736349
     16        1           0.000507393   -0.000019235    0.000831488
     17        1           0.000027993    0.000445668    0.000265956
     18        8           0.000219717   -0.000775900   -0.001878750
     19        1          -0.000117289   -0.000145028   -0.000163294
     20        1          -0.001141860    0.000146492    0.000574812
     21        8           0.001054145   -0.001448820    0.000300297
     22        1          -0.001025863   -0.000729469    0.000827792
     23        1          -0.001782005    0.001081113    0.002176517
 -------------------------------------------------------------------
 Cartesian Forces:  Max     0.004249470 RMS     0.001299880

 GradGradGradGradGradGradGradGradGradGradGradGradGradGradGradGradGradGrad
 Berny optimization.
 Using GEDIIS/GDIIS optimizer.
 FormGI is forming the generalized inverse of G from B-inverse, IUseBI=4.
 Internal  Forces:  Max     0.003640327 RMS     0.000799456
 Search for a local minimum.
 Step number   7 out of a maximum of  138
 All quantities printed in internal units (Hartrees-Bohrs-Radians)
 Mixed Optimization -- En-DIIS/RFO-DIIS
 Update second derivatives using D2CorX and points    1    2    6    3    7
 ITU=  0  0  0 -1  0  1  0
 Use linear search instead of GDIIS.
     Eigenvalues ---    0.00008   0.00039   0.00041   0.00135   0.00248
     Eigenvalues ---    0.00343   0.00443   0.00516   0.00622   0.00722
     Eigenvalues ---    0.00788   0.00934   0.01087   0.01321   0.01359
     Eigenvalues ---    0.01364   0.01460   0.01569   0.01781   0.01836
     Eigenvalues ---    0.01956   0.02125   0.02287   0.02442   0.02634
     Eigenvalues ---    0.02818   0.02921   0.03037   0.03084   0.03220
     Eigenvalues ---    0.03510   0.03709   0.03878   0.04712   0.06573
     Eigenvalues ---    0.06836   0.07192   0.07550   0.07800   0.12103
     Eigenvalues ---    0.14041   0.19626   0.20719   0.22841   0.24089
     Eigenvalues ---    0.26632   0.35025   0.37251   0.40907   0.41280
     Eigenvalues ---    0.42362   0.44604   0.45433   0.48451   0.50079
     Eigenvalues ---    0.52262   0.55216   0.56932   0.57741   0.58607
     Eigenvalues ---    0.59519   0.59792   0.86863
 RFO step:  Lambda=-1.65351422D-03 EMin= 7.67962809D-05
 Quartic linear search produced a step of -0.03015.
 Maximum step size (   0.252) exceeded in Quadratic search.
    -- Step size scaled by   0.974
 Iteration  1 RMS(Cart)=  0.05915007 RMS(Int)=  0.00115738
 Iteration  2 RMS(Cart)=  0.00260853 RMS(Int)=  0.00041459
 Iteration  3 RMS(Cart)=  0.00000213 RMS(Int)=  0.00041459
 Iteration  4 RMS(Cart)=  0.00000000 RMS(Int)=  0.00041459
 Variable       Old X    -DE/DX   Delta X   Delta X   Delta X     New X
                                 (Linear)    (Quad)   (Total)
    R1        2.31219   0.00333   0.00046  -0.00441  -0.00398   2.30821
    R2        2.42011   0.00088  -0.00029   0.00978   0.00930   2.42940
    R3        2.93386  -0.00012  -0.00004  -0.00246  -0.00249   2.93137
    R4        3.18985   0.00038   0.00010   0.06182   0.06210   3.25195
    R5        2.06273  -0.00127  -0.00016  -0.04869  -0.04905   2.01368
    R6        2.54758   0.00364   0.00025   0.15585   0.15591   2.70348
    R7        2.53461   0.00144   0.00040   0.00114   0.00155   2.53616
    R8        2.52934   0.00159   0.00038   0.00161   0.00199   2.53134
    R9        2.51179   0.00206   0.00038   0.00450   0.00488   2.51667
   R10        1.85649  -0.00035   0.00025  -0.00182  -0.00141   1.85509
   R11        1.81397   0.00040   0.00023  -0.00015   0.00009   1.81406
   R12        3.23671   0.00016   0.00007   0.01093   0.01091   3.24762
   R13        3.31989   0.00047   0.00004   0.00419   0.00441   3.32430
   R14        1.84887  -0.00021   0.00034  -0.00176  -0.00122   1.84765
   R15        1.81336   0.00042   0.00023   0.00034   0.00057   1.81393
   R16        3.35280   0.00080   0.00003   0.02608   0.02630   3.37909
   R17        1.81461   0.00030   0.00018  -0.00029  -0.00011   1.81450
   R18        1.86297  -0.00019   0.00016  -0.00268  -0.00262   1.86035
   R19        3.15235  -0.00006   0.00015   0.02755   0.02747   3.17982
   R20        1.81661   0.00022   0.00014  -0.00065  -0.00051   1.81611
   R21        1.87002  -0.00068   0.00001  -0.00907  -0.00888   1.86114
   R22        3.39657   0.00145   0.00013   0.09846   0.09864   3.49521
   R23        1.87646   0.00030  -0.00012  -0.00497  -0.00532   1.87114
   R24        1.84777   0.00009   0.00013  -0.00666  -0.00650   1.84127
    A1        2.25090  -0.00061   0.00007  -0.00442  -0.00441   2.24649
    A2        2.06901   0.00237  -0.00016   0.01614   0.01601   2.08502
    A3        1.96323  -0.00176   0.00009  -0.01171  -0.01159   1.95164
    A4        2.27367   0.00011   0.00000   0.02303   0.02347   2.29714
    A5        2.00179   0.00004  -0.00009  -0.01395  -0.01444   1.98735
    A6        1.91337   0.00166  -0.00042   0.00551   0.00508   1.91844
    A7        1.92894   0.00146  -0.00041   0.00417   0.00375   1.93269
    A8        1.94481   0.00013  -0.00036  -0.00337  -0.00372   1.94110
    A9        1.89071  -0.00124   0.00041  -0.00158  -0.00119   1.88952
   A10        1.89206  -0.00109   0.00041  -0.00245  -0.00203   1.89002
   A11        1.89273  -0.00105   0.00041  -0.00245  -0.00203   1.89069
   A12        1.85015   0.00019  -0.00000   0.00904   0.00882   1.85897
   A13        1.96512   0.00019   0.00001   0.00112   0.00111   1.96623
   A14        2.00028   0.00008  -0.00001   0.02403   0.02372   2.02400
   A15        1.92980   0.00063  -0.00003   0.04291   0.04323   1.97303
   A16        2.13158  -0.00032   0.00001  -0.00581  -0.00648   2.12510
   A17        1.85639  -0.00004   0.00003   0.00196   0.00118   1.85758
   A18        1.85975  -0.00015   0.00001   0.00138   0.00106   1.86081
   A19        1.95919   0.00057  -0.00004   0.04714   0.04709   2.00628
   A20        1.97474   0.00002   0.00001  -0.00023  -0.00124   1.97350
   A21        2.01060   0.00029   0.00000   0.04170   0.04236   2.05296
   A22        2.05279  -0.00004   0.00001  -0.02335  -0.02471   2.02808
   A23        1.87209  -0.00060   0.00001  -0.04862  -0.04924   1.82285
   A24        1.86991  -0.00012   0.00001   0.00340   0.00378   1.87369
   A25        2.03816   0.00025  -0.00001   0.02776   0.02778   2.06593
   A26        1.58393   0.00020  -0.00003  -0.01305  -0.01390   1.57002
   A27        1.93664   0.00055  -0.00003   0.02796   0.02728   1.96392
   A28        1.85330   0.00090   0.00001   0.03588   0.03583   1.88913
   A29        1.86493  -0.00024   0.00003   0.00114  -0.00027   1.86466
   A30        3.15768  -0.00037   0.00008  -0.00402  -0.00416   3.15352
   A31        3.02616   0.00012  -0.00002   0.01578   0.01589   3.04205
   A32        3.07784  -0.00037  -0.00002  -0.00599  -0.00550   3.07234
   A33        3.09631  -0.00048   0.00003  -0.01811  -0.01870   3.07761
   A34        2.97489   0.00047  -0.00007  -0.00211  -0.00167   2.97323
   A35        3.16076  -0.00013   0.00001  -0.01761  -0.01743   3.14334
   A36        2.78863  -0.00086   0.00004  -0.04530  -0.04439   2.74424
   A37        3.12978   0.00034  -0.00002   0.01690   0.01657   3.14635
   A38        3.12502   0.00034   0.00001   0.04055   0.04003   3.16505
   A39        3.15687  -0.00001  -0.00001  -0.01096  -0.01112   3.14576
   A40        3.10879   0.00009  -0.00001  -0.00188  -0.00173   3.10706
   A41        3.01876   0.00033  -0.00003   0.04542   0.04579   3.06455
   A42        3.05854   0.00036  -0.00001   0.00826   0.00747   3.06601
   A43        3.20602   0.00006  -0.00001  -0.00692  -0.00642   3.19959
    D1        0.00002   0.00022  -0.00001   0.02160   0.02171   0.02172
    D2        3.13036   0.00025  -0.00001   0.02273   0.02287  -3.12996
    D3        0.02150   0.00027  -0.00001   0.00817   0.00838   0.02988
    D4       -3.10940   0.00022  -0.00001   0.00695   0.00715  -3.10225
    D5       -1.99311   0.00020  -0.00001   0.00077   0.00076  -1.99235
    D6        2.20720  -0.00022   0.00000  -0.00332  -0.00334   2.20386
    D7        0.10142   0.00002  -0.00000  -0.00080  -0.00082   0.10060
    D8        1.13902   0.00023  -0.00001   0.00173   0.00175   1.14076
    D9       -0.94386  -0.00020   0.00000  -0.00236  -0.00235  -0.94621
   D10       -3.04964   0.00005  -0.00000   0.00016   0.00017  -3.04947
   D11       -1.85724   0.00007   0.00005   0.05028   0.04956  -1.80768
   D12        2.02226   0.00012  -0.00002   0.02195   0.02242   2.04468
   D13       -0.00478  -0.00032   0.00001  -0.00862  -0.00819  -0.01297
   D14        1.93161   0.00016   0.00005   0.03940   0.03992   1.97153
   D15       -0.08904  -0.00035   0.00001   0.00120   0.00107  -0.08797
   D16       -2.29099  -0.00029  -0.00001  -0.04653  -0.04685  -2.33784
   D17       -0.12305   0.00009   0.00000   0.00420   0.00433  -0.11872
   D18       -0.12673   0.00015  -0.00001   0.00300   0.00282  -0.12390
   D19        2.04121   0.00053  -0.00000   0.05373   0.05400   2.09521
   D20        2.29733   0.00039  -0.00003   0.01852   0.01842   2.31575
   D21        0.14668  -0.00028   0.00001  -0.04122  -0.04094   0.10574
   D22       -1.87422   0.00074  -0.00002   0.04594   0.04578  -1.82844
   D23        2.25831   0.00007   0.00002  -0.01380  -0.01358   2.24473
   D24       -2.36596  -0.00002   0.00001  -0.00382  -0.00372  -2.36968
   D25        1.66499  -0.00020  -0.00002  -0.02896  -0.02831   1.63668
   D26       -0.07330  -0.00000   0.00001   0.02623   0.02553  -0.04777
   D27        1.57407   0.00001   0.00000  -0.02732  -0.02731   1.54676
   D28       -0.67816  -0.00017  -0.00003  -0.05246  -0.05191  -0.73007
   D29       -2.41646   0.00003   0.00000   0.00273   0.00194  -2.41452
   D30        2.26060  -0.00049  -0.00002   0.02840   0.02821   2.28881
   D31       -2.02759   0.00075  -0.00001   0.08303   0.08285  -1.94474
   D32       -1.92888  -0.00020  -0.00003   0.06752   0.06789  -1.86100
   D33        0.06612   0.00104  -0.00002   0.12215   0.12253   0.18864
   D34        2.08044  -0.00002  -0.00000  -0.06289  -0.06201   2.01842
   D35        0.09656  -0.00078   0.00001  -0.10123  -0.10054  -0.00398
   D36       -1.81593   0.00025  -0.00001  -0.01746  -0.01739  -1.83333
   D37        2.48337  -0.00052   0.00001  -0.05580  -0.05592   2.42745
   D38        0.03682   0.00008  -0.00000  -0.02667  -0.02704   0.00979
   D39       -1.94705  -0.00069   0.00001  -0.06501  -0.06557  -2.01262
         Item               Value     Threshold  Converged?
 Maximum Force            0.003640     0.000015     NO 
 RMS     Force            0.000799     0.000010     NO 
 Maximum Displacement     0.162003     0.000060     NO 
 RMS     Displacement     0.059583     0.000040     NO 
 Predicted change in Energy=-9.371439D-04
 GradGradGradGradGradGradGradGradGradGradGradGradGradGradGradGradGradGrad

                          Input orientation:                          
 ---------------------------------------------------------------------
 Center     Atomic      Atomic             Coordinates (Angstroms)
 Number     Number       Type             X           Y           Z
 ---------------------------------------------------------------------
      1          6           0        0.330214    0.643638   -1.511710
      2          8           0       -0.040396   -0.516808   -1.600935
      3          8           0       -0.040250    1.543700   -0.671845
      4          1           0       -0.746999    1.198018    0.046834
      5          6           0        1.398894    1.181353   -2.499156
      6          9           0        2.526073    1.480162   -1.834807
      7          9           0        0.964533    2.291772   -3.109592
      8          9           0        1.690981    0.277335   -3.432450
      9          8           0       -0.347348   -2.013176    4.121387
     10          1           0       -0.538925   -2.594506    3.353905
     11          1           0        0.517841   -2.269734    4.448716
     12          8           0       -0.879649   -3.488200    1.877491
     13          1           0       -1.229792   -2.923351    1.160335
     14          1           0       -0.227270   -4.065545    1.474420
     15          8           0       -0.690511    0.589133    3.482868
     16          1           0       -1.210943    1.002175    4.176061
     17          1           0       -0.549651   -0.346140    3.755950
     18          8           0       -1.858342   -1.793372   -0.074783
     19          1           0       -2.614932   -2.077476   -0.594840
     20          1           0       -1.195405   -1.420165   -0.700244
     21          8           0       -1.700604    0.751251    1.015192
     22          1           0       -1.329693    0.734502    1.933110
     23          1           0       -1.952149   -0.164129    0.795694
 ---------------------------------------------------------------------
                    Distance matrix (angstroms):
                    1          2          3          4          5
     1  C    0.000000
     2  O    1.221453   0.000000
     3  O    1.285585   2.260288   0.000000
     4  H    1.974027   2.480939   1.065593   0.000000
     5  C    1.551214   2.400439   2.354038   3.329744   0.000000
     6  F    2.371911   3.260268   2.818250   3.785918   1.342079
     7  F    2.381581   3.342760   2.740768   3.753487   1.339527
     8  F    2.382248   2.642494   3.495966   4.347047   1.331766
     9  O    6.264945   5.922695   5.976684   5.203217   7.555526
    10  H    5.908908   5.395906   5.794832   5.036194   7.229839
    11  H    6.636989   6.323184   6.408891   5.744710   7.807636
    12  O    5.479283   4.651125   5.702957   5.032846   6.793491
    13  H    4.721955   3.851068   4.972569   4.296354   6.095118
    14  H    5.603942   4.699603   6.008748   5.478432   6.779650
    15  O    5.098104   5.243168   4.312271   3.490023   6.364036
    16  H    5.903766   6.086967   5.016569   4.159821   7.169510
    17  H    5.431581   5.383743   4.841111   4.022551   6.727289
    18  O    3.576808   2.695122   3.846815   3.193476   5.033504
    19  H    4.113271   3.174295   4.443853   3.824890   5.509736
    20  H    2.691705   1.720856   3.181145   2.759362   4.090766
    21  O    3.243614   3.347892   2.496165   1.430622   4.705583
    22  H    3.824962   3.964535   3.017159   2.027909   5.223968
    23  H    3.344515   3.085938   2.953931   1.966882   4.888338
                    6          7          8          9         10
     6  F    0.000000
     7  F    2.173060   0.000000
     8  F    2.167171   2.165622   0.000000
     9  O    7.479052   8.517081   8.152403   0.000000
    10  H    7.274604   8.240927   7.698997   0.981670   0.000000
    11  H    7.587976   8.839394   8.365201   0.959958   1.555906
    12  O    7.075643   7.853666   6.998776   2.737538   1.759142
    13  H    6.516773   7.088360   6.314189   3.221018   2.323185
    14  H    7.020453   7.927738   6.827713   3.351578   2.406979
    15  O    6.278377   7.007045   7.320543   2.701384   3.189853
    16  H    7.093962   7.712100   8.175328   3.137056   3.750154
    17  H    6.637170   7.509128   7.555280   1.718569   2.284054
    18  O    5.747765   5.819543   5.306548   4.465340   3.760130
    19  H    6.373715   6.182788   5.669043   5.233438   4.491070
    20  H    4.852683   4.924303   4.321768   4.931429   4.271553
    21  O    5.149621   5.146844   5.613284   4.372849   4.244192
    22  H    5.442438   5.754772   6.174358   3.647368   3.704898
    23  H    5.447724   5.457998   5.598615   4.129721   3.801102
                   11         12         13         14         15
    11  H    0.000000
    12  O    3.169990   0.000000
    13  H    3.780858   0.977736   0.000000
    14  H    3.553388   0.959892   1.551872   0.000000
    15  O    3.250553   4.386075   4.245295   5.090627   0.000000
    16  H    3.710582   5.055358   4.950223   5.826513   0.960192
    17  H    2.306443   3.675602   3.720461   4.375304   0.984455
    18  O    5.131784   2.764354   1.788140   3.197373   4.438135
    19  H    5.940428   3.333732   2.390556   3.732986   5.238502
    20  H    5.492611   3.319818   2.392176   3.558720   4.668043
    21  O    5.083005   4.403461   3.707483   5.057977   2.671329
    22  H    4.332100   4.246981   3.739927   4.946331   1.682688
    23  H    4.886614   3.656500   2.875425   4.319366   3.062685
                   16         17         18         19         20
    16  H    0.000000
    17  H    1.559408   0.000000
    18  O    5.128731   4.299031   0.000000
    19  H    5.849524   5.117840   0.961043   0.000000
    20  H    5.444844   4.629060   0.984871   1.567872   0.000000
    21  O    3.208399   3.168709   2.772730   3.380813   2.813005
    22  H    2.261986   2.258097   3.271277   3.993694   3.405170
    23  H    3.651921   3.280738   1.849585   2.456372   2.094784
                   21         22         23
    21  O    0.000000
    22  H    0.990166   0.000000
    23  H    0.974358   1.577563   0.000000
 Stoichiometry    C2H11F3O7
 Framework group  C1[X(C2H11F3O7)]
 Deg. of freedom    63
 Full point group                 C1      NOp   1
 Largest Abelian subgroup         C1      NOp   1
 Largest concise Abelian subgroup C1      NOp   1
                         Standard orientation:                         
 ---------------------------------------------------------------------
 Center     Atomic      Atomic             Coordinates (Angstroms)
 Number     Number       Type             X           Y           Z
 ---------------------------------------------------------------------
      1          6           0        1.554218    0.059960    0.223932
      2          8           0        0.988271    1.138950    0.310144
      3          8           0        1.129300   -1.101242    0.575760
      4          1           0        0.138941   -1.097021    0.969028
      5          6           0        2.976068   -0.008733   -0.392419
      6          9           0        2.942578   -0.697783   -1.543621
      7          9           0        3.824940   -0.624643    0.440889
      8          9           0        3.449921    1.209350   -0.648032
      9          8           0       -4.523416   -0.387450   -1.229245
     10          1           0       -4.209622    0.512984   -0.995949
     11          1           0       -4.612630   -0.406204   -2.184864
     12          8           0       -3.497117    2.048826   -0.518343
     13          1           0       -2.772280    1.949271    0.130246
     14          1           0       -3.195301    2.689118   -1.166668
     15          8           0       -2.960216   -2.285059   -0.109887
     16          1           0       -3.530178   -2.939616    0.300804
     17          1           0       -3.552193   -1.626301   -0.539715
     18          8           0       -1.463137    1.644457    1.309516
     19          1           0       -1.416138    2.215914    2.080769
     20          1           0       -0.552872    1.574053    0.940150
     21          8           0       -1.187527   -1.107622    1.504800
     22          1           0       -1.829308   -1.582758    0.919316
     23          1           0       -1.496366   -0.186004    1.572716
 ---------------------------------------------------------------------
 Rotational constants (GHZ):           0.9906575           0.2778085           0.2554425
 Standard basis: 6-31++G(d,p) (6D, 7F)
 There are   294 symmetry adapted cartesian basis functions of A   symmetry.
 There are   294 symmetry adapted basis functions of A   symmetry.
   294 basis functions,   472 primitive gaussians,   294 cartesian basis functions
    53 alpha electrons       53 beta electrons
       nuclear repulsion energy       825.8716614139 Hartrees.
 NAtoms=   23 NActive=   23 NUniq=   23 SFac= 1.00D+00 NAtFMM=   60 NAOKFM=F Big=F
 Integral buffers will be    131072 words long.
 Raffenetti 2 integral format.
 Two-electron integral symmetry is turned on.
 Nuclear repulsion after empirical dispersion term =      825.8619979771 Hartrees.
 One-electron integrals computed using PRISM.
 NBasis=   294 RedAO= T EigKep=  4.42D-05  NBF=   294
 NBsUse=   294 1.00D-06 EigRej= -1.00D+00 NBFU=   294
 Initial guess from the checkpoint file:  "/local_scratch/slurm.5660501/Gau-4182025.chk"
 B after Tr=     0.000000    0.000000   -0.000000
         Rot=    0.999987    0.000203    0.001224    0.005038 Ang=   0.59 deg.
 ExpMin= 3.60D-02 ExpMax= 7.00D+03 ExpMxC= 1.05D+03 IAcc=3 IRadAn=         5 AccDes= 0.00D+00
 Harris functional with IExCor= 4639 and IRadAn=       5 diagonalized for initial guess.
 HarFok:  IExCor= 4639 AccDes= 0.00D+00 IRadAn=         5 IDoV= 1 UseB2=F ITyADJ=14
 ICtDFT=  3500011 ScaDFX=  1.000000  1.000000  1.000000  1.000000
 FoFCou: FMM=F IPFlag=           0 FMFlag=      100000 FMFlg1=           0
         NFxFlg=           0 DoJE=T BraDBF=F KetDBF=T FulRan=T
         wScrn=  0.000000 ICntrl=       500 IOpCl=  0 I1Cent=   200000004 NGrid=           0
         NMat0=    1 NMatS0=      1 NMatT0=    0 NMatD0=    1 NMtDS0=    0 NMtDT0=    0
 Petite list used in FoFCou.
 Requested convergence on RMS density matrix=1.00D-10 within 128 cycles.
 Requested convergence on MAX density matrix=1.00D-08.
 Requested convergence on             energy=1.00D-08.
 No special actions if energy rises.
 SCF Done:  E(RwB97XD) =  -908.816155797     A.U. after   16 cycles
            NFock= 16  Conv=0.39D-10     -V/T= 2.0083
 Calling FoFJK, ICntrl=      2127 FMM=F ISym2X=0 I1Cent= 0 IOpClX= 0 NMat=1 NMatS=1 NMatT=0.
 ***** Axes restored to original set *****
 -------------------------------------------------------------------
 Center     Atomic                   Forces (Hartrees/Bohr)
 Number     Number              X              Y              Z
 -------------------------------------------------------------------
      1        6           0.000318457   -0.000198752   -0.000625798
      2        8          -0.000168757   -0.000948228   -0.000030275
      3        8          -0.003564390   -0.000834464    0.004095354
      4        1           0.002583776    0.001566165   -0.003065136
      5        6          -0.000415889    0.000163751    0.000641534
      6        9           0.000029669    0.000047796   -0.000220818
      7        9           0.000180944    0.000000082   -0.000090245
      8        9           0.000084039    0.000018238   -0.000083900
      9        8           0.000137410   -0.000117653   -0.000488693
     10        1           0.000247648    0.000128165    0.000403488
     11        1          -0.000098275   -0.000074018    0.000208177
     12        8          -0.000067511    0.000590350   -0.000520991
     13        1           0.000271144   -0.000597084    0.000426946
     14        1          -0.000097608   -0.000224383    0.000091692
     15        8          -0.000789572    0.000208943   -0.000118184
     16        1           0.000244369   -0.000002292    0.000192932
     17        1           0.000226546   -0.000039561    0.000102760
     18        8           0.000038210   -0.000268221   -0.000688398
     19        1           0.000059802   -0.000100249   -0.000068319
     20        1          -0.000276710    0.000014834   -0.000061180
     21        8           0.002822757   -0.000109698   -0.001450460
     22        1          -0.000685850   -0.000016022    0.000399606
     23        1          -0.001080208    0.000792300    0.000949908
 -------------------------------------------------------------------
 Cartesian Forces:  Max     0.004095354 RMS     0.000990176

 GradGradGradGradGradGradGradGradGradGradGradGradGradGradGradGradGradGrad
 Berny optimization.
 Using GEDIIS/GDIIS optimizer.
 FormGI is forming the generalized inverse of G from B-inverse, IUseBI=4.
 Internal  Forces:  Max     0.005144653 RMS     0.000565457
 Search for a local minimum.
 Step number   8 out of a maximum of  138
 All quantities printed in internal units (Hartrees-Bohrs-Radians)
 Mixed Optimization -- En-DIIS/RFO-DIIS
 Swapping is turned off.
 Update second derivatives using D2CorX and points    2    4    3    7    8
 DE= -1.04D-03 DEPred=-9.37D-04 R= 1.11D+00
 TightC=F SS=  1.41D+00  RLast= 3.65D-01 DXNew= 4.2426D-01 1.0938D+00
 Trust test= 1.11D+00 RLast= 3.65D-01 DXMaxT set to 4.24D-01
 ITU=  1  0  0  0 -1  0  1  0
     Eigenvalues ---    0.00008   0.00039   0.00042   0.00135   0.00242
     Eigenvalues ---    0.00335   0.00440   0.00511   0.00625   0.00716
     Eigenvalues ---    0.00772   0.00940   0.01039   0.01150   0.01353
     Eigenvalues ---    0.01369   0.01424   0.01568   0.01790   0.01829
     Eigenvalues ---    0.01949   0.02046   0.02289   0.02454   0.02619
     Eigenvalues ---    0.02822   0.02889   0.03016   0.03106   0.03221
     Eigenvalues ---    0.03571   0.03712   0.03892   0.04709   0.06565
     Eigenvalues ---    0.06827   0.07183   0.07541   0.07793   0.12103
     Eigenvalues ---    0.14051   0.19471   0.20720   0.22841   0.24097
     Eigenvalues ---    0.26376   0.35494   0.40907   0.41242   0.41940
     Eigenvalues ---    0.43050   0.44525   0.46678   0.49123   0.51045
     Eigenvalues ---    0.52960   0.55986   0.57709   0.58608   0.59519
     Eigenvalues ---    0.59631   0.60100   0.86957
 Eigenvalue     1 is   7.67D-05 Eigenvector:
                          D17       D19       D23       D16       D21
   1                    0.31993   0.30317  -0.30027   0.29905  -0.29712
                          D18       D22       D20       D29       D28
   1                    0.28230  -0.26504  -0.26189  -0.20553  -0.20547
 En-DIIS/RFO-DIIS/Sim-DIIS IScMMF=       -3 using points:     8    7
 RFO step:  Lambda=-5.80480479D-04.
 DidBck=F Rises=F RFO-DIIS coefs:    1.88852   -0.88852
 Iteration  1 RMS(Cart)=  0.08087181 RMS(Int)=  0.00254580
 Iteration  2 RMS(Cart)=  0.00434433 RMS(Int)=  0.00100984
 Iteration  3 RMS(Cart)=  0.00000897 RMS(Int)=  0.00100982
 Iteration  4 RMS(Cart)=  0.00000002 RMS(Int)=  0.00100982
 Variable       Old X    -DE/DX   Delta X   Delta X   Delta X     New X
                                 (Linear)    (Quad)   (Total)
    R1        2.30821   0.00073  -0.00353   0.00091  -0.00253   2.30568
    R2        2.42940   0.00091   0.00826  -0.00280   0.00523   2.43463
    R3        2.93137  -0.00016  -0.00221   0.00078  -0.00143   2.92994
    R4        3.25195  -0.00028   0.05517  -0.03018   0.02537   3.27731
    R5        2.01368  -0.00514  -0.04358   0.00837  -0.03560   1.97808
    R6        2.70348  -0.00086   0.13853  -0.09772   0.04042   2.74390
    R7        2.53616  -0.00007   0.00138  -0.00215  -0.00076   2.53540
    R8        2.53134  -0.00002   0.00177  -0.00220  -0.00042   2.53091
    R9        2.51667   0.00006   0.00434  -0.00404   0.00030   2.51697
   R10        1.85509  -0.00021  -0.00125  -0.00066  -0.00120   1.85388
   R11        1.81406   0.00000   0.00008  -0.00100  -0.00092   1.81314
   R12        3.24762   0.00010   0.00970  -0.00277   0.00683   3.25446
   R13        3.32430   0.00023   0.00392   0.00366   0.00830   3.33260
   R14        1.84765  -0.00040  -0.00108  -0.00145  -0.00194   1.84571
   R15        1.81393   0.00003   0.00051  -0.00117  -0.00067   1.81327
   R16        3.37909   0.00036   0.02336   0.00401   0.02791   3.40700
   R17        1.81450   0.00001  -0.00010  -0.00089  -0.00098   1.81352
   R18        1.86035   0.00019  -0.00233   0.00071  -0.00177   1.85858
   R19        3.17982   0.00001   0.02440  -0.01674   0.00688   3.18670
   R20        1.81611   0.00002  -0.00045  -0.00044  -0.00089   1.81521
   R21        1.86114  -0.00040  -0.00789   0.00425  -0.00328   1.85785
   R22        3.49521   0.00088   0.08764  -0.00083   0.08646   3.58166
   R23        1.87114   0.00012  -0.00472   0.00223  -0.00328   1.86786
   R24        1.84127   0.00011  -0.00578   0.00037  -0.00572   1.83555
    A1        2.24649   0.00013  -0.00392   0.00308  -0.00086   2.24563
    A2        2.08502   0.00027   0.01423  -0.00886   0.00538   2.09040
    A3        1.95164  -0.00040  -0.01030   0.00576  -0.00453   1.94711
    A4        2.29714  -0.00065   0.02085  -0.01704   0.00464   2.30178
    A5        1.98735   0.00022  -0.01283   0.01029  -0.00337   1.98398
    A6        1.91844   0.00031   0.00451  -0.00190   0.00260   1.92104
    A7        1.93269   0.00027   0.00333  -0.00178   0.00155   1.93424
    A8        1.94110   0.00005  -0.00330   0.00277  -0.00053   1.94056
    A9        1.88952  -0.00026  -0.00106  -0.00016  -0.00123   1.88830
   A10        1.89002  -0.00020  -0.00181   0.00050  -0.00130   1.88872
   A11        1.89069  -0.00019  -0.00181   0.00058  -0.00123   1.88947
   A12        1.85897   0.00000   0.00784  -0.00306   0.00411   1.86309
   A13        1.96623   0.00013   0.00098   0.00750   0.00810   1.97433
   A14        2.02400   0.00006   0.02108   0.00894   0.02972   2.05372
   A15        1.97303   0.00020   0.03841  -0.00587   0.03281   2.00584
   A16        2.12510  -0.00008  -0.00576   0.02469   0.01774   2.14284
   A17        1.85758   0.00001   0.00105  -0.00156  -0.00267   1.85490
   A18        1.86081   0.00001   0.00095   0.00244   0.00339   1.86420
   A19        2.00628   0.00021   0.04184   0.00605   0.04832   2.05460
   A20        1.97350   0.00004  -0.00110   0.01043   0.00545   1.97895
   A21        2.05296   0.00001   0.03764  -0.00934   0.02959   2.08255
   A22        2.02808  -0.00002  -0.02195  -0.00634  -0.03045   1.99764
   A23        1.82285  -0.00004  -0.04375   0.01045  -0.03448   1.78837
   A24        1.87369  -0.00003   0.00336  -0.00129   0.00267   1.87636
   A25        2.06593   0.00012   0.02468   0.00293   0.02749   2.09342
   A26        1.57002  -0.00004  -0.01235   0.00774  -0.00584   1.56419
   A27        1.96392   0.00029   0.02424   0.02060   0.04345   2.00738
   A28        1.88913   0.00058   0.03183   0.00465   0.03665   1.92579
   A29        1.86466  -0.00008  -0.00024   0.00142  -0.00339   1.86128
   A30        3.15352   0.00046  -0.00370   0.00987   0.00554   3.15906
   A31        3.04205   0.00004   0.01412  -0.00443   0.00960   3.05164
   A32        3.07234  -0.00016  -0.00489  -0.00135  -0.00568   3.06665
   A33        3.07761  -0.00013  -0.01662   0.00730  -0.01188   3.06573
   A34        2.97323  -0.00039  -0.00148  -0.00513  -0.00561   2.96761
   A35        3.14334  -0.00005  -0.01548   0.00696  -0.00816   3.13518
   A36        2.74424  -0.00030  -0.03944  -0.01431  -0.05201   2.69223
   A37        3.14635  -0.00006   0.01472  -0.00730   0.00705   3.15341
   A38        3.16505   0.00012   0.03557   0.00253   0.03706   3.20211
   A39        3.14576  -0.00000  -0.00988  -0.00788  -0.01807   3.12768
   A40        3.10706  -0.00005  -0.00154  -0.01312  -0.01517   3.09188
   A41        3.06455  -0.00017   0.04068   0.00399   0.04524   3.10979
   A42        3.06601  -0.00004   0.00664  -0.01754  -0.01473   3.05127
   A43        3.19959   0.00014  -0.00571   0.00897   0.00523   3.20483
    D1        0.02172   0.00009   0.01929  -0.02006  -0.00012   0.02160
    D2       -3.12996   0.00008   0.02032  -0.02180  -0.00109  -3.13105
    D3        0.02988   0.00001   0.00745  -0.01605  -0.00868   0.02119
    D4       -3.10225   0.00002   0.00635  -0.01435  -0.00782  -3.11008
    D5       -1.99235   0.00003   0.00068  -0.00982  -0.00902  -2.00137
    D6        2.20386  -0.00002  -0.00297  -0.00729  -0.01015   2.19371
    D7        0.10060   0.00000  -0.00073  -0.00867  -0.00929   0.09131
    D8        1.14076   0.00002   0.00155  -0.01128  -0.00983   1.13094
    D9       -0.94621  -0.00003  -0.00209  -0.00875  -0.01095  -0.95717
   D10       -3.04947  -0.00001   0.00015  -0.01013  -0.01009  -3.05957
   D11       -1.80768   0.00015   0.04403   0.02290   0.06668  -1.74100
   D12        2.04468  -0.00004   0.01992   0.04396   0.06494   2.10962
   D13       -0.01297  -0.00005  -0.00728   0.03803   0.03166   0.01869
   D14        1.97153   0.00025   0.03547   0.04312   0.07844   2.04997
   D15       -0.08797  -0.00026   0.00095   0.02588   0.02593  -0.06203
   D16       -2.33784  -0.00019  -0.04163   0.01476  -0.02744  -2.36528
   D17       -0.11872   0.00002   0.00384   0.02914   0.03367  -0.08506
   D18       -0.12390   0.00003   0.00251   0.02747   0.02951  -0.09440
   D19        2.09521   0.00024   0.04798   0.04184   0.09061   2.18583
   D20        2.31575   0.00012   0.01637  -0.06820  -0.05212   2.26363
   D21        0.10574  -0.00016  -0.03638  -0.07848  -0.11425  -0.00852
   D22       -1.82844   0.00027   0.04068  -0.05556  -0.01507  -1.84352
   D23        2.24473  -0.00001  -0.01207  -0.06584  -0.07720   2.16752
   D24       -2.36968  -0.00007  -0.00330  -0.00380  -0.00716  -2.37684
   D25        1.63668  -0.00006  -0.02516   0.01601  -0.00818   1.62850
   D26       -0.04777   0.00004   0.02268   0.00407   0.02557  -0.02220
   D27        1.54676  -0.00012  -0.02427  -0.02924  -0.05336   1.49341
   D28       -0.73007  -0.00010  -0.04612  -0.00943  -0.05437  -0.78444
   D29       -2.41452  -0.00001   0.00172  -0.02138  -0.02062  -2.43514
   D30        2.28881  -0.00036   0.02506   0.07529   0.10069   2.38950
   D31       -1.94474   0.00041   0.07362   0.08912   0.16215  -1.78259
   D32       -1.86100  -0.00014   0.06032   0.08683   0.14801  -1.71299
   D33        0.18864   0.00064   0.10887   0.10066   0.20947   0.39811
   D34        2.01842   0.00006  -0.05510  -0.02688  -0.08049   1.93793
   D35       -0.00398  -0.00045  -0.08933  -0.04957  -0.13774  -0.14172
   D36       -1.83333   0.00021  -0.01546  -0.02175  -0.03715  -1.87048
   D37        2.42745  -0.00030  -0.04969  -0.04444  -0.09440   2.33305
   D38        0.00979   0.00011  -0.02402  -0.02103  -0.04553  -0.03575
   D39       -2.01262  -0.00040  -0.05826  -0.04372  -0.10278  -2.11540
         Item               Value     Threshold  Converged?
 Maximum Force            0.005145     0.000015     NO 
 RMS     Force            0.000565     0.000010     NO 
 Maximum Displacement     0.321428     0.000060     NO 
 RMS     Displacement     0.082079     0.000040     NO 
 Predicted change in Energy=-3.547876D-04
 GradGradGradGradGradGradGradGradGradGradGradGradGradGradGradGradGradGrad

                          Input orientation:                          
 ---------------------------------------------------------------------
 Center     Atomic      Atomic             Coordinates (Angstroms)
 Number     Number       Type             X           Y           Z
 ---------------------------------------------------------------------
      1          6           0        0.339192    0.614166   -1.509357
      2          8           0       -0.088503   -0.522866   -1.622990
      3          8           0        0.020833    1.510849   -0.640762
      4          1           0       -0.688164    1.186467    0.057665
      5          6           0        1.423149    1.130582   -2.490310
      6          9           0        2.565866    1.369917   -1.829243
      7          9           0        1.031938    2.270123   -3.075227
      8          9           0        1.673865    0.236214   -3.444914
      9          8           0       -0.247983   -1.986443    4.091726
     10          1           0       -0.426405   -2.559522    3.315730
     11          1           0        0.630029   -2.212079    4.405998
     12          8           0       -0.808011   -3.435589    1.833522
     13          1           0       -1.216945   -2.895583    1.129873
     14          1           0       -0.180794   -4.015895    1.396990
     15          8           0       -0.821778    0.599614    3.553140
     16          1           0       -1.381035    0.940164    4.254730
     17          1           0       -0.589505   -0.324273    3.797659
     18          8           0       -1.934265   -1.787323   -0.098007
     19          1           0       -2.695160   -2.078421   -0.606923
     20          1           0       -1.285097   -1.404491   -0.729332
     21          8           0       -1.682420    0.764822    1.028233
     22          1           0       -1.372120    0.753892    1.966627
     23          1           0       -1.991011   -0.133885    0.826774
 ---------------------------------------------------------------------
                    Distance matrix (angstroms):
                    1          2          3          4          5
     1  C    0.000000
     2  O    1.220114   0.000000
     3  O    1.288352   2.261133   0.000000
     4  H    1.959221   2.471034   1.046757   0.000000
     5  C    1.550456   2.402338   2.352003   3.309522   0.000000
     6  F    2.373091   3.266626   2.812390   3.766003   1.341676
     7  F    2.382024   3.341433   2.743256   3.734712   1.339302
     8  F    2.381298   2.646045   3.495780   4.330153   1.331925
     9  O    6.203231   5.901311   5.890650   5.151191   7.472063
    10  H    5.825796   5.352859   5.694011   4.971513   7.123750
    11  H    6.562292   6.302255   6.300880   5.674129   7.704640
    12  O    5.375076   4.577021   5.592523   4.952922   6.672594
    13  H    4.658910   3.805446   4.907533   4.253513   6.023772
    14  H    5.491330   4.618446   5.893893   5.395904   6.646048
    15  O    5.193933   5.346959   4.373689   3.546914   6.468764
    16  H    6.024131   6.193439   5.124134   4.260996   7.307206
    17  H    5.468781   5.447373   4.841462   4.034801   6.760615
    18  O    3.595507   2.707630   3.872329   3.228069   5.050694
    19  H    4.155925   3.201063   4.501180   3.889628   5.550253
    20  H    2.705870   1.734279   3.195701   2.772860   4.106365
    21  O    3.247919   3.350775   2.498633   1.452010   4.707279
    22  H    3.876929   4.020340   3.051521   2.073416   5.274439
    23  H    3.383332   3.126049   2.984347   2.008051   4.925282
                    6          7          8          9         10
     6  F    0.000000
     7  F    2.171586   0.000000
     8  F    2.165951   2.164608   0.000000
     9  O    7.364833   8.433373   8.089169   0.000000
    10  H    7.131965   8.142271   7.611411   0.981033   0.000000
    11  H    7.446904   8.730430   8.289786   0.959470   1.557387
    12  O    6.920389   7.748315   6.892295   2.741011   1.763535
    13  H    6.423435   7.030282   6.252489   3.246229   2.348587
    14  H    6.852714   7.809319   6.705537   3.374136   2.421344
    15  O    6.406211   7.082522   7.438619   2.703147   3.192620
    16  H    7.264808   7.830677   8.313392   3.142516   3.747111
    17  H    6.669982   7.523067   7.608670   1.722185   2.292422
    18  O    5.763378   5.841667   5.321193   4.520736   3.810975
    19  H    6.408080   6.236475   5.700887   5.298532   4.556963
    20  H    4.872069   4.937071   4.338405   4.965569   4.293480
    21  O    5.155506   5.145100   5.617217   4.360282   4.226284
    22  H    5.504166   5.787811   6.231436   3.645431   3.700428
    23  H    5.484612   5.490272   5.640533   4.138844   3.811379
                   11         12         13         14         15
    11  H    0.000000
    12  O    3.191014   0.000000
    13  H    3.822498   0.976707   0.000000
    14  H    3.600738   0.959539   1.549212   0.000000
    15  O    3.277304   4.386358   4.271391   5.134468   0.000000
    16  H    3.742178   5.033669   4.950213   5.845492   0.959673
    17  H    2.328336   3.685901   3.757978   4.422480   0.983518
    18  O    5.200200   2.777775   1.802908   3.205652   4.501774
    19  H    6.016986   3.370313   2.422671   3.753865   5.290327
    20  H    5.539993   3.304723   2.384249   3.544031   4.750859
    21  O    5.061487   4.365379   3.691282   5.024551   2.672668
    22  H    4.330833   4.229384   3.747387   4.949203   1.686328
    23  H    4.898937   3.648874   2.884098   4.321114   3.055847
                   16         17         18         19         20
    16  H    0.000000
    17  H    1.560204   0.000000
    18  O    5.166388   4.373226   0.000000
    19  H    5.871495   5.187597   0.960570   0.000000
    20  H    5.508855   4.705780   0.983133   1.567623   0.000000
    21  O    3.245283   3.170222   2.800944   3.432697   2.820074
    22  H    2.295689   2.264421   3.322122   4.049147   3.454618
    23  H    3.643698   3.290384   1.895335   2.516452   2.129370
                   21         22         23
    21  O    0.000000
    22  H    0.988428   0.000000
    23  H    0.971334   1.571764   0.000000
 Stoichiometry    C2H11F3O7
 Framework group  C1[X(C2H11F3O7)]
 Deg. of freedom    63
 Full point group                 C1      NOp   1
 Largest Abelian subgroup         C1      NOp   1
 Largest concise Abelian subgroup C1      NOp   1
                         Standard orientation:                         
 ---------------------------------------------------------------------
 Center     Atomic      Atomic             Coordinates (Angstroms)
 Number     Number       Type             X           Y           Z
 ---------------------------------------------------------------------
      1          6           0        1.546194    0.046703    0.230930
      2          8           0        1.008963    1.131439    0.383931
      3          8           0        1.091129   -1.124316    0.516378
      4          1           0        0.123208   -1.113481    0.914765
      5          6           0        2.962143   -0.029522   -0.396121
      6          9           0        2.908364   -0.659962   -1.579230
      7          9           0        3.799816   -0.705961    0.400412
      8          9           0        3.466579    1.187013   -0.595144
      9          8           0       -4.444910   -0.329150   -1.332875
     10          1           0       -4.102125    0.560192   -1.100505
     11          1           0       -4.498581   -0.363291   -2.290234
     12          8           0       -3.368591    2.072055   -0.565480
     13          1           0       -2.692867    1.977060    0.133325
     14          1           0       -3.032766    2.731274   -1.176517
     15          8           0       -3.094080   -2.272432   -0.026767
     16          1           0       -3.729800   -2.856384    0.392555
     17          1           0       -3.610744   -1.605736   -0.532615
     18          8           0       -1.444424    1.666960    1.396537
     19          1           0       -1.407205    2.234682    2.170489
     20          1           0       -0.528499    1.578288    1.050460
     21          8           0       -1.212596   -1.123007    1.483859
     22          1           0       -1.893712   -1.593331    0.943613
     23          1           0       -1.533686   -0.214560    1.606798
 ---------------------------------------------------------------------
 Rotational constants (GHZ):           0.9689652           0.2795868           0.2578483
 Standard basis: 6-31++G(d,p) (6D, 7F)
 There are   294 symmetry adapted cartesian basis functions of A   symmetry.
 There are   294 symmetry adapted basis functions of A   symmetry.
   294 basis functions,   472 primitive gaussians,   294 cartesian basis functions
    53 alpha electrons       53 beta electrons
       nuclear repulsion energy       825.3154942385 Hartrees.
 NAtoms=   23 NActive=   23 NUniq=   23 SFac= 1.00D+00 NAtFMM=   60 NAOKFM=F Big=F
 Integral buffers will be    131072 words long.
 Raffenetti 2 integral format.
 Two-electron integral symmetry is turned on.
 Nuclear repulsion after empirical dispersion term =      825.3059013492 Hartrees.
 One-electron integrals computed using PRISM.
 NBasis=   294 RedAO= T EigKep=  4.44D-05  NBF=   294
 NBsUse=   294 1.00D-06 EigRej= -1.00D+00 NBFU=   294
 Initial guess from the checkpoint file:  "/local_scratch/slurm.5660501/Gau-4182025.chk"
 B after Tr=    -0.000000   -0.000000   -0.000000
         Rot=    0.999955   -0.005875    0.001968    0.007124 Ang=  -1.08 deg.
 ExpMin= 3.60D-02 ExpMax= 7.00D+03 ExpMxC= 1.05D+03 IAcc=3 IRadAn=         5 AccDes= 0.00D+00
 Harris functional with IExCor= 4639 and IRadAn=       5 diagonalized for initial guess.
 HarFok:  IExCor= 4639 AccDes= 0.00D+00 IRadAn=         5 IDoV= 1 UseB2=F ITyADJ=14
 ICtDFT=  3500011 ScaDFX=  1.000000  1.000000  1.000000  1.000000
 FoFCou: FMM=F IPFlag=           0 FMFlag=      100000 FMFlg1=           0
         NFxFlg=           0 DoJE=T BraDBF=F KetDBF=T FulRan=T
         wScrn=  0.000000 ICntrl=       500 IOpCl=  0 I1Cent=   200000004 NGrid=           0
         NMat0=    1 NMatS0=      1 NMatT0=    0 NMatD0=    1 NMtDS0=    0 NMtDT0=    0
 Petite list used in FoFCou.
 Requested convergence on RMS density matrix=1.00D-10 within 128 cycles.
 Requested convergence on MAX density matrix=1.00D-08.
 Requested convergence on             energy=1.00D-08.
 No special actions if energy rises.
 SCF Done:  E(RwB97XD) =  -908.816516876     A.U. after   16 cycles
            NFock= 16  Conv=0.47D-10     -V/T= 2.0082
 Calling FoFJK, ICntrl=      2127 FMM=F ISym2X=0 I1Cent= 0 IOpClX= 0 NMat=1 NMatS=1 NMatT=0.
 ***** Axes restored to original set *****
 -------------------------------------------------------------------
 Center     Atomic                   Forces (Hartrees/Bohr)
 Number     Number              X              Y              Z
 -------------------------------------------------------------------
      1        6           0.000118762    0.000729446    0.000457125
      2        8          -0.000294032   -0.000626004   -0.000260143
      3        8           0.000202768    0.000072225   -0.000310226
      4        1          -0.000306902   -0.000024801    0.000228086
      5        6           0.000424403    0.000023496   -0.000513616
      6        9           0.000019945   -0.000017418    0.000342373
      7        9          -0.000307716    0.000129769    0.000089251
      8        9          -0.000145422   -0.000274401    0.000004184
      9        8          -0.000126487   -0.000175812   -0.000329362
     10        1          -0.000136537    0.000278797    0.000185604
     11        1           0.000275602   -0.000024740    0.000146856
     12        8          -0.000057050    0.000250325   -0.000485092
     13        1          -0.000201437    0.000209211    0.000248781
     14        1           0.000264575   -0.000447306    0.000161496
     15        8          -0.000073146    0.000256876   -0.000121933
     16        1          -0.000111189    0.000074618    0.000163440
     17        1           0.000102530   -0.000362053    0.000001232
     18        8           0.000226847    0.000114866    0.000177591
     19        1          -0.000047818   -0.000155146   -0.000181465
     20        1           0.000042168   -0.000110150   -0.000078921
     21        8           0.000912286    0.000005948    0.000004538
     22        1          -0.000015984    0.000511370    0.000537132
     23        1          -0.000766166   -0.000439117   -0.000466932
 -------------------------------------------------------------------
 Cartesian Forces:  Max     0.000912286 RMS     0.000302775

 GradGradGradGradGradGradGradGradGradGradGradGradGradGradGradGradGradGrad
 Berny optimization.
 Using GEDIIS/GDIIS optimizer.
 FormGI is forming the generalized inverse of G from B-inverse, IUseBI=4.
 Internal  Forces:  Max     0.000845387 RMS     0.000190984
 Search for a local minimum.
 Step number   9 out of a maximum of  138
 All quantities printed in internal units (Hartrees-Bohrs-Radians)
 Mixed Optimization -- En-DIIS/RFO-DIIS
 Swapping is turned off.
 Update second derivatives using D2CorX and points    8    9
 DE= -3.61D-04 DEPred=-3.55D-04 R= 1.02D+00
 TightC=F SS=  1.41D+00  RLast= 4.89D-01 DXNew= 7.1352D-01 1.4668D+00
 Trust test= 1.02D+00 RLast= 4.89D-01 DXMaxT set to 7.14D-01
 ITU=  1  1  0  0  0 -1  0  1  0
     Eigenvalues ---    0.00008   0.00039   0.00045   0.00135   0.00235
     Eigenvalues ---    0.00332   0.00442   0.00501   0.00621   0.00715
     Eigenvalues ---    0.00749   0.00924   0.00970   0.01117   0.01348
     Eigenvalues ---    0.01379   0.01419   0.01575   0.01787   0.01839
     Eigenvalues ---    0.01934   0.02015   0.02287   0.02450   0.02626
     Eigenvalues ---    0.02813   0.02892   0.03011   0.03103   0.03215
     Eigenvalues ---    0.03577   0.03710   0.03886   0.04701   0.06619
     Eigenvalues ---    0.06821   0.07168   0.07537   0.07792   0.12103
     Eigenvalues ---    0.14062   0.19548   0.20717   0.22841   0.24099
     Eigenvalues ---    0.26532   0.36103   0.40907   0.41255   0.41693
     Eigenvalues ---    0.43457   0.44568   0.47161   0.48860   0.50997
     Eigenvalues ---    0.52925   0.55990   0.57703   0.58603   0.59515
     Eigenvalues ---    0.59542   0.59898   0.86800
 Eigenvalue     1 is   7.84D-05 Eigenvector:
                          D17       D16       D19       D23       D21
   1                   -0.32451  -0.30534  -0.30431   0.29779   0.29192
                          D18       D22       D20       D29       D28
   1                   -0.28513   0.26619   0.26033   0.20744   0.20648
 En-DIIS/RFO-DIIS/Sim-DIIS IScMMF=       -3 using points:     9    8    7
 RFO step:  Lambda=-8.50399265D-05.
 DidBck=F Rises=F RFO-DIIS coefs:    1.94136   -1.73852    0.79716
 Iteration  1 RMS(Cart)=  0.05152057 RMS(Int)=  0.00151279
 Iteration  2 RMS(Cart)=  0.00199587 RMS(Int)=  0.00070054
 Iteration  3 RMS(Cart)=  0.00000162 RMS(Int)=  0.00070054
 Iteration  4 RMS(Cart)=  0.00000000 RMS(Int)=  0.00070054
 Variable       Old X    -DE/DX   Delta X   Delta X   Delta X     New X
                                 (Linear)    (Quad)   (Total)
    R1        2.30568   0.00062   0.00079   0.00068   0.00158   2.30726
    R2        2.43463  -0.00008  -0.00249   0.00099  -0.00114   2.43350
    R3        2.92994  -0.00000   0.00064  -0.00011   0.00053   2.93047
    R4        3.27731  -0.00014  -0.02562   0.01461  -0.01123   3.26608
    R5        1.97808   0.00028   0.00559  -0.00266   0.00322   1.98130
    R6        2.74390  -0.00008  -0.08624   0.07393  -0.01202   2.73188
    R7        2.53540   0.00018  -0.00195   0.00154  -0.00041   2.53499
    R8        2.53091   0.00016  -0.00199   0.00339   0.00140   2.53232
    R9        2.51697   0.00015  -0.00361   0.00322  -0.00039   2.51658
   R10        1.85388  -0.00020  -0.00001  -0.00071  -0.00090   1.85298
   R11        1.81314   0.00031  -0.00094   0.00171   0.00077   1.81391
   R12        3.25446  -0.00001  -0.00227  -0.00332  -0.00562   3.24884
   R13        3.33260   0.00008   0.00430   0.00097   0.00509   3.33769
   R14        1.84571  -0.00005  -0.00086   0.00131   0.00035   1.84606
   R15        1.81327   0.00037  -0.00108   0.00153   0.00045   1.81372
   R16        3.40700  -0.00007   0.00531  -0.00699  -0.00175   3.40525
   R17        1.81352   0.00021  -0.00084   0.00117   0.00033   1.81385
   R18        1.85858   0.00036   0.00042   0.00066   0.00105   1.85963
   R19        3.18670  -0.00002  -0.01542   0.00706  -0.00820   3.17850
   R20        1.81521   0.00018  -0.00044   0.00099   0.00055   1.81577
   R21        1.85785  -0.00010   0.00399  -0.00323   0.00051   1.85837
   R22        3.58166   0.00014   0.00276   0.01484   0.01746   3.59913
   R23        1.86786   0.00047   0.00114  -0.00004   0.00127   1.86913
   R24        1.83555   0.00085  -0.00020   0.00196   0.00168   1.83723
    A1        2.24563   0.00019   0.00271  -0.00138   0.00139   2.24702
    A2        2.09040  -0.00027  -0.00770   0.00562  -0.00212   2.08828
    A3        1.94711   0.00008   0.00498  -0.00417   0.00076   1.94787
    A4        2.30178  -0.00005  -0.01434   0.01170  -0.00344   2.29834
    A5        1.98398  -0.00002   0.00834  -0.00697   0.00184   1.98582
    A6        1.92104  -0.00036  -0.00160   0.00255   0.00096   1.92200
    A7        1.93424  -0.00039  -0.00153  -0.00372  -0.00524   1.92900
    A8        1.94056  -0.00029   0.00247  -0.00277  -0.00031   1.94026
    A9        1.88830   0.00035  -0.00021   0.00157   0.00138   1.88968
   A10        1.88872   0.00036   0.00039   0.00147   0.00186   1.89058
   A11        1.88947   0.00037   0.00047   0.00109   0.00155   1.89102
   A12        1.86309   0.00002  -0.00316   0.00355   0.00134   1.86443
   A13        1.97433   0.00009   0.00674  -0.00095   0.00425   1.97858
   A14        2.05372  -0.00003   0.00907  -0.00834   0.00151   2.05524
   A15        2.00584  -0.00010  -0.00357   0.00749   0.00260   2.00844
   A16        2.14284  -0.00014   0.02187  -0.01324   0.00964   2.15249
   A17        1.85490   0.00031  -0.00346   0.00896   0.00685   1.86176
   A18        1.86420   0.00010   0.00234   0.00035   0.00377   1.86798
   A19        2.05460   0.00006   0.00794   0.01633   0.02489   2.07949
   A20        1.97895  -0.00016   0.00612  -0.01042  -0.00481   1.97414
   A21        2.08255  -0.00001  -0.00591  -0.00100  -0.00778   2.07476
   A22        1.99764  -0.00002  -0.00897   0.00537  -0.00173   1.99591
   A23        1.78837  -0.00005   0.00679  -0.01023  -0.00279   1.78558
   A24        1.87636  -0.00003  -0.00050  -0.00097  -0.00218   1.87419
   A25        2.09342   0.00004   0.00374   0.01109   0.01500   2.10843
   A26        1.56419   0.00009   0.00559  -0.00407   0.00274   1.56693
   A27        2.00738   0.00007   0.01916  -0.00165   0.01842   2.02580
   A28        1.92579  -0.00005   0.00594   0.00480   0.01086   1.93665
   A29        1.86128   0.00038  -0.00297   0.01031   0.00815   1.86942
   A30        3.15906  -0.00009   0.00854  -0.00842   0.00023   3.15929
   A31        3.05164   0.00014  -0.00363   0.00280  -0.00220   3.04944
   A32        3.06665   0.00010  -0.00096   0.00253  -0.00003   3.06662
   A33        3.06573  -0.00001   0.00372  -0.00629  -0.00372   3.06201
   A34        2.96761  -0.00001  -0.00395   0.01319   0.00814   2.97575
   A35        3.13518  -0.00006   0.00621  -0.01225  -0.00635   3.12883
   A36        2.69223  -0.00004  -0.01358  -0.00454  -0.01934   2.67288
   A37        3.15341   0.00002  -0.00657   0.00945   0.00326   3.15667
   A38        3.20211  -0.00023   0.00298  -0.00857  -0.00389   3.19821
   A39        3.12768  -0.00004  -0.00815   0.00937   0.00145   3.12914
   A40        3.09188   0.00001  -0.01290   0.01503   0.00091   3.09279
   A41        3.10979  -0.00008   0.00609  -0.00760  -0.00235   3.10744
   A42        3.05127  -0.00029  -0.01982   0.00777  -0.01266   3.03861
   A43        3.20483   0.00032   0.01005   0.01012   0.02037   3.22520
    D1        0.02160   0.00003  -0.01742   0.00687  -0.01053   0.01107
    D2       -3.13105   0.00004  -0.01926   0.01483  -0.00457  -3.13562
    D3        0.02119   0.00001  -0.01485   0.01228  -0.00306   0.01813
    D4       -3.11008   0.00001  -0.01306   0.00480  -0.00861  -3.11869
    D5       -2.00137  -0.00004  -0.00910  -0.04478  -0.05382  -2.05519
    D6        2.19371  -0.00000  -0.00689  -0.04602  -0.05283   2.14089
    D7        0.09131  -0.00001  -0.00809  -0.04305  -0.05106   0.04025
    D8        1.13094  -0.00004  -0.01064  -0.03809  -0.04882   1.08211
    D9       -0.95717   0.00000  -0.00843  -0.03933  -0.04782  -1.00499
   D10       -3.05957  -0.00001  -0.00963  -0.03636  -0.04606  -3.10563
   D11       -1.74100   0.00008   0.02327  -0.00533   0.01948  -1.72152
   D12        2.10962   0.00011   0.04326  -0.00524   0.03743   2.14705
   D13        0.01869   0.00005   0.03633  -0.01655   0.01917   0.03785
   D14        2.04997   0.00023   0.04201  -0.00991   0.03099   2.08096
   D15       -0.06203  -0.00028   0.02356  -0.02670  -0.00326  -0.06530
   D16       -2.36528  -0.00010   0.01152   0.09622   0.10815  -2.25713
   D17       -0.08506   0.00014   0.02824   0.10650   0.13457   0.04952
   D18       -0.09440  -0.00006   0.02553   0.08385   0.10942   0.01502
   D19        2.18583   0.00019   0.04225   0.09413   0.13584   2.32167
   D20        2.26363  -0.00003  -0.06375  -0.02672  -0.09033   2.17330
   D21       -0.00852  -0.00007  -0.07492  -0.04737  -0.12249  -0.13100
   D22       -1.84352   0.00006  -0.05068  -0.03535  -0.08612  -1.92963
   D23        2.16752   0.00002  -0.06185  -0.05599  -0.11827   2.04925
   D24       -2.37684  -0.00005  -0.00378  -0.06452  -0.06822  -2.44506
   D25        1.62850   0.00006   0.01487  -0.06840  -0.05491   1.57359
   D26       -0.02220  -0.00003   0.00372  -0.06124  -0.05640  -0.07860
   D27        1.49341  -0.00005  -0.02846  -0.06679  -0.09508   1.39832
   D28       -0.78444   0.00006  -0.00981  -0.07067  -0.08177  -0.86621
   D29       -2.43514  -0.00002  -0.02096  -0.06351  -0.08326  -2.51840
   D30        2.38950  -0.00004   0.07230  -0.01633   0.05656   2.44605
   D31       -1.78259   0.00011   0.08660  -0.00413   0.08261  -1.69997
   D32       -1.71299  -0.00003   0.08521  -0.00670   0.07793  -1.63506
   D33        0.39811   0.00012   0.09951   0.00549   0.10398   0.50210
   D34        1.93793   0.00007  -0.02634   0.02183  -0.00594   1.93199
   D35       -0.14172  -0.00007  -0.04951   0.02086  -0.02970  -0.17142
   D36       -1.87048   0.00008  -0.02111   0.02131   0.00005  -1.87043
   D37        2.33305  -0.00006  -0.04428   0.02035  -0.02371   2.30935
   D38       -0.03575   0.00007  -0.02131   0.01679  -0.00403  -0.03978
   D39       -2.11540  -0.00007  -0.04449   0.01582  -0.02779  -2.14319
         Item               Value     Threshold  Converged?
 Maximum Force            0.000845     0.000015     NO 
 RMS     Force            0.000191     0.000010     NO 
 Maximum Displacement     0.221367     0.000060     NO 
 RMS     Displacement     0.051670     0.000040     NO 
 Predicted change in Energy=-4.227953D-05
 GradGradGradGradGradGradGradGradGradGradGradGradGradGradGradGradGradGrad

                          Input orientation:                          
 ---------------------------------------------------------------------
 Center     Atomic      Atomic             Coordinates (Angstroms)
 Number     Number       Type             X           Y           Z
 ---------------------------------------------------------------------
      1          6           0        0.349937    0.604674   -1.495221
      2          8           0       -0.093646   -0.525793   -1.621705
      3          8           0        0.044515    1.496854   -0.618275
      4          1           0       -0.672716    1.178191    0.076921
      5          6           0        1.436291    1.116713   -2.476257
      6          9           0        2.566048    1.395882   -1.809001
      7          9           0        1.024801    2.233787   -3.091512
      8          9           0        1.713614    0.204126   -3.405639
      9          8           0       -0.163139   -1.958022    4.050607
     10          1           0       -0.385595   -2.538683    3.292428
     11          1           0        0.746958   -2.148621    4.288855
     12          8           0       -0.839292   -3.428793    1.835918
     13          1           0       -1.240364   -2.887852    1.128215
     14          1           0       -0.262475   -4.062979    1.404336
     15          8           0       -0.881945    0.601668    3.576912
     16          1           0       -1.457984    0.897988    4.285205
     17          1           0       -0.597713   -0.313561    3.800461
     18          8           0       -1.946283   -1.779111   -0.104470
     19          1           0       -2.696542   -2.080115   -0.623858
     20          1           0       -1.290229   -1.397469   -0.729793
     21          8           0       -1.675321    0.769081    1.034685
     22          1           0       -1.393871    0.763162    1.982879
     23          1           0       -2.009373   -0.120688    0.829911
 ---------------------------------------------------------------------
                    Distance matrix (angstroms):
                    1          2          3          4          5
     1  C    0.000000
     2  O    1.220950   0.000000
     3  O    1.287751   2.262092   0.000000
     4  H    1.961217   2.474715   1.048459   0.000000
     5  C    1.550736   2.401831   2.352370   3.312161   0.000000
     6  F    2.373945   3.286622   2.790368   3.754156   1.341461
     7  F    2.378570   3.320623   2.760603   3.746307   1.340044
     8  F    2.381124   2.642232   3.496632   4.332621   1.331719
     9  O    6.130812   5.850746   5.811863   5.087797   7.390002
    10  H    5.774364   5.318426   5.635969   4.923116   7.068162
    11  H    6.418240   6.186672   6.153280   5.551896   7.543497
    12  O    5.364663   4.575867   5.573704   4.934179   6.665940
    13  H    4.648570   3.802150   4.891502   4.237941   6.016082
    14  H    5.528966   4.658016   5.924267   5.422194   6.691339
    15  O    5.219586   5.377565   4.388540   3.553321   6.502334
    16  H    6.063657   6.227372   5.163358   4.290083   7.358128
    17  H    5.457604   5.449680   4.818224   4.011944   6.751300
    18  O    3.590159   2.702790   3.867715   3.224982   5.045094
    19  H    4.153119   3.191658   4.506455   3.899169   5.543591
    20  H    2.699000   1.728334   3.189214   2.768779   4.099410
    21  O    3.244861   3.351836   2.493946   1.445648   4.704221
    22  H    3.893991   4.042897   3.061579   2.079661   5.293271
    23  H    3.390978   3.137601   2.988669   2.010157   4.933002
                    6          7          8          9         10
     6  F    0.000000
     7  F    2.173100   0.000000
     8  F    2.167067   2.166256   0.000000
     9  O    7.282317   8.366141   7.987032   0.000000
    10  H    7.086435   8.094465   7.536164   0.980555   0.000000
    11  H    7.283986   8.587929   8.104017   0.959878   1.558105
    12  O    6.939687   7.734289   6.869450   2.743210   1.766227
    13  H    6.439439   7.012008   6.232346   3.250442   2.352949
    14  H    6.937236   7.843405   6.726736   3.382818   2.429717
    15  O    6.444183   7.125122   7.459959   2.700570   3.192036
    16  H    7.319842   7.897122   8.348028   3.144591   3.734478
    17  H    6.663156   7.524681   7.585388   1.719210   2.292217
    18  O    5.774698   5.818343   5.312795   4.525072   3.814658
    19  H    6.417318   6.208660   5.692586   5.318238   4.570345
    20  H    4.882456   4.911528   4.329934   4.943356   4.277732
    21  O    5.144769   5.144077   5.614315   4.338153   4.207386
    22  H    5.519026   5.810521   6.245408   3.632498   3.692386
    23  H    5.495300   5.488836   5.648541   4.142133   3.814098
                   11         12         13         14         15
    11  H    0.000000
    12  O    3.189346   0.000000
    13  H    3.805990   0.976893   0.000000
    14  H    3.606129   0.959777   1.553523   0.000000
    15  O    3.274795   4.390614   4.278005   5.182929   0.000000
    16  H    3.760799   5.010272   4.934220   5.860020   0.959847
    17  H    2.326826   3.690862   3.765750   4.462279   0.984075
    18  O    5.166372   2.777047   1.801983   3.213684   4.511485
    19  H    5.999761   3.364343   2.417158   3.737646   5.303884
    20  H    5.468198   3.303406   2.382419   3.565912   4.765601
    21  O    4.997004   4.354661   3.683897   5.047929   2.668405
    22  H    4.287092   4.231034   3.752855   4.990632   1.681989
    23  H    4.865612   3.650302   2.887483   4.350089   3.055963
                   16         17         18         19         20
    16  H    0.000000
    17  H    1.562975   0.000000
    18  O    5.164740   4.383488   0.000000
    19  H    5.873842   5.205804   0.960862   0.000000
    20  H    5.517923   4.709314   0.983405   1.566826   0.000000
    21  O    3.260327   3.159567   2.804350   3.451316   2.820571
    22  H    2.307161   2.257609   3.335467   4.071395   3.469533
    23  H    3.644282   3.294564   1.904577   2.534758   2.140097
                   21         22         23
    21  O    0.000000
    22  H    0.989101   0.000000
    23  H    0.972221   1.577774   0.000000
 Stoichiometry    C2H11F3O7
 Framework group  C1[X(C2H11F3O7)]
 Deg. of freedom    63
 Full point group                 C1      NOp   1
 Largest Abelian subgroup         C1      NOp   1
 Largest concise Abelian subgroup C1      NOp   1
                         Standard orientation:                         
 ---------------------------------------------------------------------
 Center     Atomic      Atomic             Coordinates (Angstroms)
 Number     Number       Type             X           Y           Z
 ---------------------------------------------------------------------
      1          6           0        1.536955    0.044768    0.227706
      2          8           0        1.010094    1.133736    0.392896
      3          8           0        1.072777   -1.124900    0.501045
      4          1           0        0.105209   -1.112035    0.904670
      5          6           0        2.954734   -0.034877   -0.395466
      6          9           0        2.911853   -0.707159   -1.555516
      7          9           0        3.795353   -0.673895    0.429600
      8          9           0        3.444259    1.180462   -0.633772
      9          8           0       -4.359435   -0.334678   -1.407979
     10          1           0       -4.048739    0.557028   -1.143746
     11          1           0       -4.319019   -0.370276   -2.366345
     12          8           0       -3.366107    2.076077   -0.555476
     13          1           0       -2.687475    1.982778    0.140996
     14          1           0       -3.070003    2.780885   -1.135770
     15          8           0       -3.136900   -2.269970    0.024896
     16          1           0       -3.806479   -2.813147    0.446712
     17          1           0       -3.609739   -1.606627   -0.527194
     18          8           0       -1.437788    1.675781    1.402415
     19          1           0       -1.394307    2.259662    2.164286
     20          1           0       -0.523576    1.580326    1.052859
     21          8           0       -1.220278   -1.118997    1.481676
     22          1           0       -1.916387   -1.596177    0.965873
     23          1           0       -1.541708   -0.212813    1.625637
 ---------------------------------------------------------------------
 Rotational constants (GHZ):           0.9608913           0.2811931           0.2595711
 Standard basis: 6-31++G(d,p) (6D, 7F)
 There are   294 symmetry adapted cartesian basis functions of A   symmetry.
 There are   294 symmetry adapted basis functions of A   symmetry.
   294 basis functions,   472 primitive gaussians,   294 cartesian basis functions
    53 alpha electrons       53 beta electrons
       nuclear repulsion energy       825.7510394768 Hartrees.
 NAtoms=   23 NActive=   23 NUniq=   23 SFac= 1.00D+00 NAtFMM=   60 NAOKFM=F Big=F
 Integral buffers will be    131072 words long.
 Raffenetti 2 integral format.
 Two-electron integral symmetry is turned on.
 Nuclear repulsion after empirical dispersion term =      825.7414530663 Hartrees.
 One-electron integrals computed using PRISM.
 NBasis=   294 RedAO= T EigKep=  4.39D-05  NBF=   294
 NBsUse=   294 1.00D-06 EigRej= -1.00D+00 NBFU=   294
 Initial guess from the checkpoint file:  "/local_scratch/slurm.5660501/Gau-4182025.chk"
 B after Tr=     0.000000   -0.000000    0.000000
         Rot=    0.999991    0.003732    0.001554    0.000856 Ang=   0.47 deg.
 ExpMin= 3.60D-02 ExpMax= 7.00D+03 ExpMxC= 1.05D+03 IAcc=3 IRadAn=         5 AccDes= 0.00D+00
 Harris functional with IExCor= 4639 and IRadAn=       5 diagonalized for initial guess.
 HarFok:  IExCor= 4639 AccDes= 0.00D+00 IRadAn=         5 IDoV= 1 UseB2=F ITyADJ=14
 ICtDFT=  3500011 ScaDFX=  1.000000  1.000000  1.000000  1.000000
 FoFCou: FMM=F IPFlag=           0 FMFlag=      100000 FMFlg1=           0
         NFxFlg=           0 DoJE=T BraDBF=F KetDBF=T FulRan=T
         wScrn=  0.000000 ICntrl=       500 IOpCl=  0 I1Cent=   200000004 NGrid=           0
         NMat0=    1 NMatS0=      1 NMatT0=    0 NMatD0=    1 NMtDS0=    0 NMtDT0=    0
 Petite list used in FoFCou.
 Requested convergence on RMS density matrix=1.00D-10 within 128 cycles.
 Requested convergence on MAX density matrix=1.00D-08.
 Requested convergence on             energy=1.00D-08.
 No special actions if energy rises.
 SCF Done:  E(RwB97XD) =  -908.816582782     A.U. after   15 cycles
            NFock= 15  Conv=0.89D-10     -V/T= 2.0083
 Calling FoFJK, ICntrl=      2127 FMM=F ISym2X=0 I1Cent= 0 IOpClX= 0 NMat=1 NMatS=1 NMatT=0.
 ***** Axes restored to original set *****
 -------------------------------------------------------------------
 Center     Atomic                   Forces (Hartrees/Bohr)
 Number     Number              X              Y              Z
 -------------------------------------------------------------------
      1        6           0.000023625   -0.000417304   -0.000179787
      2        8          -0.000021165    0.000321011    0.000088426
      3        8           0.000041601    0.000028355   -0.000047143
      4        1          -0.000017000   -0.000031209   -0.000020851
      5        6          -0.000328346   -0.000003328    0.000506173
      6        9           0.000035584    0.000018362   -0.000275856
      7        9           0.000190758   -0.000012936   -0.000112860
      8        9           0.000123890    0.000133390   -0.000047608
      9        8           0.000067066   -0.000175585    0.000167553
     10        1           0.000094751    0.000075265   -0.000112896
     11        1          -0.000144543    0.000076420   -0.000124741
     12        8          -0.000042374    0.000161991   -0.000076849
     13        1           0.000195484   -0.000052011    0.000036652
     14        1          -0.000142009    0.000032216    0.000050978
     15        8           0.000026445    0.000093945    0.000043119
     16        1           0.000087326   -0.000161795   -0.000086871
     17        1          -0.000112700    0.000063556    0.000045496
     18        8          -0.000230547   -0.000117497    0.000060885
     19        1           0.000084646    0.000029788    0.000070820
     20        1           0.000110022    0.000008420    0.000016221
     21        8          -0.000140959   -0.000484552    0.000023703
     22        1          -0.000089520   -0.000010133   -0.000039581
     23        1           0.000187964    0.000423632    0.000015013
 -------------------------------------------------------------------
 Cartesian Forces:  Max     0.000506173 RMS     0.000158433

 GradGradGradGradGradGradGradGradGradGradGradGradGradGradGradGradGradGrad
 Berny optimization.
 Using GEDIIS/GDIIS optimizer.
 FormGI is forming the generalized inverse of G from B-inverse, IUseBI=4.
 Internal  Forces:  Max     0.000500346 RMS     0.000104236
 Search for a local minimum.
 Step number  10 out of a maximum of  138
 All quantities printed in internal units (Hartrees-Bohrs-Radians)
 Mixed Optimization -- En-DIIS/RFO-DIIS
 Swapping is turned off.
 Update second derivatives using D2CorX and points    9   10
 DE= -6.59D-05 DEPred=-4.23D-05 R= 1.56D+00
 TightC=F SS=  1.41D+00  RLast= 4.35D-01 DXNew= 1.2000D+00 1.3058D+00
 Trust test= 1.56D+00 RLast= 4.35D-01 DXMaxT set to 1.20D+00
 ITU=  1  1  1  0  0  0 -1  0  1  0
     Eigenvalues ---    0.00007   0.00039   0.00046   0.00128   0.00228
     Eigenvalues ---    0.00326   0.00432   0.00492   0.00620   0.00716
     Eigenvalues ---    0.00728   0.00877   0.00955   0.01101   0.01335
     Eigenvalues ---    0.01380   0.01431   0.01551   0.01791   0.01814
     Eigenvalues ---    0.01930   0.01994   0.02285   0.02418   0.02599
     Eigenvalues ---    0.02775   0.02887   0.03008   0.03106   0.03219
     Eigenvalues ---    0.03560   0.03712   0.03882   0.04692   0.06247
     Eigenvalues ---    0.06830   0.07104   0.07496   0.07759   0.12105
     Eigenvalues ---    0.14084   0.19553   0.20716   0.22841   0.24099
     Eigenvalues ---    0.26672   0.36335   0.40909   0.41256   0.41628
     Eigenvalues ---    0.43246   0.44819   0.46903   0.48871   0.51115
     Eigenvalues ---    0.53087   0.55981   0.57713   0.58626   0.59515
     Eigenvalues ---    0.59676   0.60444   0.86892
 Eigenvalue     1 is   7.14D-05 Eigenvector:
                          D17       D19       D16       D23       D18
   1                   -0.33505  -0.31223  -0.30823   0.29439  -0.28542
                          D21       D22       D20       D29       D28
   1                    0.28478   0.25913   0.24952   0.21504   0.21462
 En-DIIS/RFO-DIIS/Sim-DIIS IScMMF=       -3 using points:    10    9    8    7
 RFO step:  Lambda=-3.75182763D-05.
 DidBck=F Rises=F RFO-DIIS coefs:    2.34538   -1.18731   -0.57234    0.41427
 Iteration  1 RMS(Cart)=  0.08105089 RMS(Int)=  0.00635779
 Iteration  2 RMS(Cart)=  0.00666854 RMS(Int)=  0.00119375
 Iteration  3 RMS(Cart)=  0.00005904 RMS(Int)=  0.00119240
 Iteration  4 RMS(Cart)=  0.00000004 RMS(Int)=  0.00119240
 Variable       Old X    -DE/DX   Delta X   Delta X   Delta X     New X
                                 (Linear)    (Quad)   (Total)
    R1        2.30726  -0.00027   0.00337  -0.00282   0.00072   2.30798
    R2        2.43350   0.00000  -0.00455   0.00411  -0.00008   2.43341
    R3        2.93047   0.00002   0.00152  -0.00135   0.00017   2.93063
    R4        3.26608   0.00003  -0.03683   0.03538  -0.00161   3.26446
    R5        1.98130   0.00008   0.01902  -0.01802   0.00123   1.98253
    R6        2.73188   0.00007  -0.07437   0.07092  -0.00322   2.72866
    R7        2.53499  -0.00010  -0.00131   0.00097  -0.00033   2.53466
    R8        2.53232  -0.00002   0.00099  -0.00040   0.00059   2.53290
    R9        2.51658  -0.00003  -0.00250   0.00257   0.00007   2.51665
   R10        1.85298  -0.00007  -0.00082   0.00093  -0.00047   1.85251
   R11        1.81391  -0.00018   0.00086  -0.00061   0.00024   1.81415
   R12        3.24884  -0.00002  -0.01101   0.00470  -0.00656   3.24228
   R13        3.33769  -0.00010   0.00633  -0.00917  -0.00341   3.33427
   R14        1.84606  -0.00023   0.00067  -0.00019   0.00027   1.84633
   R15        1.81372  -0.00013   0.00026  -0.00051  -0.00024   1.81347
   R16        3.40525  -0.00010  -0.00883   0.00299  -0.00598   3.39927
   R17        1.81385  -0.00017   0.00033  -0.00049  -0.00016   1.81369
   R18        1.85963  -0.00010   0.00222  -0.00193   0.00009   1.85972
   R19        3.17850   0.00002  -0.02132   0.01581  -0.00506   3.17344
   R20        1.81577  -0.00011   0.00081  -0.00071   0.00010   1.81586
   R21        1.85837   0.00010   0.00385  -0.00322   0.00043   1.85880
   R22        3.59913  -0.00007  -0.00370   0.01168   0.00823   3.60736
   R23        1.86913  -0.00005   0.00339  -0.00354   0.00035   1.86948
   R24        1.83723  -0.00050   0.00405  -0.00451  -0.00028   1.83695
    A1        2.24702  -0.00010   0.00356  -0.00303   0.00062   2.24764
    A2        2.08828   0.00019  -0.00863   0.00818  -0.00049   2.08779
    A3        1.94787  -0.00008   0.00511  -0.00517  -0.00012   1.94775
    A4        2.29834   0.00004  -0.01362   0.01585   0.00151   2.29985
    A5        1.98582   0.00001   0.00793  -0.00862  -0.00034   1.98549
    A6        1.92200   0.00035  -0.00041   0.00184   0.00143   1.92343
    A7        1.92900   0.00028  -0.00836   0.00680  -0.00156   1.92744
    A8        1.94026   0.00017   0.00104  -0.00116  -0.00013   1.94013
    A9        1.88968  -0.00028   0.00216  -0.00204   0.00013   1.88981
   A10        1.89058  -0.00030   0.00314  -0.00306   0.00008   1.89066
   A11        1.89102  -0.00026   0.00273  -0.00267   0.00006   1.89108
   A12        1.86443  -0.00000  -0.00119   0.00069   0.00155   1.86598
   A13        1.97858  -0.00009   0.00654  -0.00498  -0.00294   1.97564
   A14        2.05524   0.00001  -0.00309  -0.00978  -0.01140   2.04383
   A15        2.00844   0.00004  -0.00922   0.01743   0.00434   2.01278
   A16        2.15249   0.00002   0.01846   0.00234   0.02226   2.17475
   A17        1.86176  -0.00007   0.00831  -0.00898   0.00163   1.86339
   A18        1.86798  -0.00008   0.00517  -0.00257   0.00405   1.87202
   A19        2.07949   0.00003   0.02162  -0.00097   0.02189   2.10138
   A20        1.97414   0.00000  -0.00510   0.00281  -0.00424   1.96990
   A21        2.07476   0.00003  -0.02334   0.02313  -0.00067   2.07409
   A22        1.99591  -0.00004   0.00310   0.00158   0.00589   2.00180
   A23        1.78558  -0.00000   0.01120  -0.01371  -0.00259   1.78299
   A24        1.87419   0.00001  -0.00407   0.00318  -0.00168   1.87251
   A25        2.10843   0.00000   0.01302  -0.01333   0.00023   2.10866
   A26        1.56693  -0.00002   0.00853  -0.01000  -0.00041   1.56652
   A27        2.02580   0.00002   0.02035  -0.01335   0.00787   2.03367
   A28        1.93665  -0.00002   0.00557   0.00025   0.00587   1.94252
   A29        1.86942   0.00002   0.01054  -0.00815   0.00317   1.87260
   A30        3.15929   0.00002   0.00291  -0.00487  -0.00195   3.15734
   A31        3.04944   0.00008  -0.00803   0.00526  -0.00655   3.04290
   A32        3.06662   0.00003   0.00134  -0.00054  -0.00335   3.06327
   A33        3.06201  -0.00005   0.00087  -0.00560  -0.00806   3.05395
   A34        2.97575   0.00003   0.01075  -0.00350   0.00611   2.98186
   A35        3.12883  -0.00001  -0.00261  -0.00596  -0.00913   3.11969
   A36        2.67288   0.00006  -0.01586   0.01158  -0.00528   2.66760
   A37        3.15667   0.00000  -0.00137   0.00233   0.00128   3.15795
   A38        3.19821   0.00006  -0.01596   0.01917   0.00723   3.20544
   A39        3.12914   0.00005   0.00371   0.00119   0.00525   3.13439
   A40        3.09279   0.00000  -0.00046   0.00831   0.00571   3.09850
   A41        3.10744  -0.00004  -0.01498   0.00466  -0.01132   3.09612
   A42        3.03861   0.00003  -0.02245   0.01026  -0.01340   3.02521
   A43        3.22520   0.00001   0.03089  -0.02061   0.01072   3.23592
    D1        0.01107  -0.00003  -0.02317   0.00932  -0.01363  -0.00256
    D2       -3.13562  -0.00000  -0.01579   0.00469  -0.01113   3.13643
    D3        0.01813  -0.00000  -0.00896   0.00536  -0.00408   0.01405
    D4       -3.11869  -0.00002  -0.01578   0.00966  -0.00642  -3.12511
    D5       -2.05519   0.00002  -0.07415   0.05336  -0.02069  -2.07589
    D6        2.14089  -0.00003  -0.07129   0.05041  -0.02078   2.12011
    D7        0.04025  -0.00000  -0.06983   0.04999  -0.01973   0.02052
    D8        1.08211   0.00004  -0.06796   0.04948  -0.01859   1.06352
    D9       -1.00499  -0.00001  -0.06510   0.04652  -0.01868  -1.02367
   D10       -3.10563   0.00001  -0.06363   0.04611  -0.01763  -3.12326
   D11       -1.72152   0.00002   0.01622   0.00197   0.01950  -1.70203
   D12        2.14705   0.00000   0.05133  -0.03599   0.01523   2.16228
   D13        0.03785   0.00001   0.03419  -0.01762   0.01614   0.05399
   D14        2.08096   0.00003   0.03755  -0.01642   0.01987   2.10083
   D15       -0.06530  -0.00000  -0.00073   0.00529   0.00433  -0.06097
   D16       -2.25713   0.00006   0.16057   0.04836   0.20942  -2.04771
   D17        0.04952   0.00006   0.18458   0.06420   0.24858   0.29809
   D18        0.01502   0.00004   0.15071   0.03654   0.18672   0.20175
   D19        2.32167   0.00004   0.17471   0.05237   0.22588   2.54755
   D20        2.17330   0.00005  -0.13740  -0.00283  -0.13994   2.03335
   D21       -0.13100   0.00007  -0.16589  -0.00535  -0.17089  -0.30189
   D22       -1.92963  -0.00004  -0.13721  -0.01846  -0.15634  -2.08598
   D23        2.04925  -0.00002  -0.16570  -0.02098  -0.18728   1.86197
   D24       -2.44506   0.00000  -0.09137  -0.01502  -0.10591  -2.55097
   D25        1.57359  -0.00000  -0.06344  -0.04606  -0.11094   1.46265
   D26       -0.07860   0.00002  -0.08241  -0.02874  -0.11038  -0.18898
   D27        1.39832  -0.00002  -0.12504  -0.02842  -0.15301   1.24531
   D28       -0.86621  -0.00003  -0.09711  -0.05946  -0.15804  -1.02425
   D29       -2.51840  -0.00000  -0.11608  -0.04214  -0.15748  -2.67588
   D30        2.44605   0.00005   0.08032  -0.00723   0.07378   2.51983
   D31       -1.69997   0.00007   0.10245  -0.01960   0.08289  -1.61709
   D32       -1.63506  -0.00003   0.10011  -0.00608   0.09344  -1.54163
   D33        0.50210  -0.00001   0.12225  -0.01845   0.10254   0.60464
   D34        1.93199  -0.00001   0.00498   0.00224   0.00602   1.93801
   D35       -0.17142  -0.00004  -0.02008   0.01534  -0.00554  -0.17696
   D36       -1.87043  -0.00001   0.00140   0.00200   0.00330  -1.86713
   D37        2.30935  -0.00003  -0.02365   0.01510  -0.00827   2.30108
   D38       -0.03978   0.00002  -0.00142   0.00124   0.00004  -0.03974
   D39       -2.14319  -0.00001  -0.02647   0.01434  -0.01153  -2.15472
         Item               Value     Threshold  Converged?
 Maximum Force            0.000500     0.000015     NO 
 RMS     Force            0.000104     0.000010     NO 
 Maximum Displacement     0.403997     0.000060     NO 
 RMS     Displacement     0.082220     0.000040     NO 
 Predicted change in Energy=-2.566960D-05
 GradGradGradGradGradGradGradGradGradGradGradGradGradGradGradGradGradGrad

                          Input orientation:                          
 ---------------------------------------------------------------------
 Center     Atomic      Atomic             Coordinates (Angstroms)
 Number     Number       Type             X           Y           Z
 ---------------------------------------------------------------------
      1          6           0        0.362391    0.598880   -1.471008
      2          8           0       -0.088368   -0.528015   -1.607289
      3          8           0        0.056121    1.489286   -0.592621
      4          1           0       -0.672872    1.173774    0.092694
      5          6           0        1.458865    1.108492   -2.442138
      6          9           0        2.578748    1.400568   -1.764201
      7          9           0        1.047343    2.217785   -3.071957
      8          9           0        1.752753    0.189633   -3.360233
      9          8           0       -0.026554   -1.907846    3.977230
     10          1           0       -0.317360   -2.508839    3.259428
     11          1           0        0.920916   -2.027606    4.075069
     12          8           0       -0.902354   -3.422530    1.867978
     13          1           0       -1.280993   -2.885725    1.144741
     14          1           0       -0.430196   -4.149049    1.455475
     15          8           0       -0.950571    0.595544    3.586835
     16          1           0       -1.545277    0.830931    4.302419
     17          1           0       -0.595581   -0.300663    3.785048
     18          8           0       -1.953470   -1.783049   -0.107305
     19          1           0       -2.693890   -2.084151   -0.640663
     20          1           0       -1.285875   -1.403316   -0.721844
     21          8           0       -1.691217    0.767944    1.032508
     22          1           0       -1.435147    0.766581    1.988077
     23          1           0       -2.031733   -0.118191    0.823362
 ---------------------------------------------------------------------
                    Distance matrix (angstroms):
                    1          2          3          4          5
     1  C    0.000000
     2  O    1.221330   0.000000
     3  O    1.287707   2.262726   0.000000
     4  H    1.961488   2.475414   1.049111   0.000000
     5  C    1.550824   2.401887   2.352320   3.312693   0.000000
     6  F    2.375059   3.295082   2.782826   3.751336   1.341285
     7  F    2.377615   3.312780   2.767732   3.750215   1.340356
     8  F    2.381126   2.641507   3.496760   4.333000   1.331755
     9  O    6.009846   5.752791   5.694811   5.000373   7.246589
    10  H    5.700614   5.259376   5.564419   4.869931   6.981971
    11  H    6.161928   5.962938   5.907937   5.352411   7.252482
    12  O    5.377745   4.595462   5.576661   4.932576   6.684506
    13  H    4.656751   3.815078   4.893569   4.237470   6.027130
    14  H    5.633412   4.754919   6.018473   5.499865   6.811878
    15  O    5.225481   5.383744   4.390905   3.552532   6.512834
    16  H    6.084858   6.236503   5.192236   4.312820   7.388569
    17  H    5.417842   5.420908   4.774161   3.976608   6.707034
    18  O    3.591167   2.702530   3.870679   3.228426   5.045442
    19  H    4.150781   3.185070   4.509359   3.903384   5.539283
    20  H    2.699410   1.727480   3.191362   2.771396   4.099047
    21  O    3.242450   3.349203   2.492903   1.443945   4.702356
    22  H    3.901863   4.051722   3.066950   2.083109   5.302736
    23  H    3.392662   3.138899   2.991342   2.012351   4.934827
                    6          7          8          9         10
     6  F    0.000000
     7  F    2.173309   0.000000
     8  F    2.167014   2.166589   0.000000
     9  O    7.120198   8.238029   7.836052   0.000000
    10  H    6.993407   8.018094   7.442246   0.980307   0.000000
    11  H    6.971217   8.313803   7.803321   0.960007   1.558905
    12  O    6.969438   7.747092   6.887053   2.740481   1.764420
    13  H    6.460019   7.017657   6.241493   3.248517   2.354258
    14  H    7.086487   7.950933   6.839625   3.397818   2.440751
    15  O    6.460475   7.138826   7.465552   2.696883   3.185176
    16  H    7.357713   7.938921   8.366869   3.148518   3.708056
    17  H    6.615490   7.487342   7.537247   1.715740   2.286859
    18  O    5.781152   5.813838   5.311224   4.517964   3.812941
    19  H    6.419214   6.197957   5.686720   5.335794   4.586825
    20  H    4.887083   4.907067   4.328030   4.890985   4.243905
    21  O    5.143384   5.142799   5.611733   4.313043   4.193323
    22  H    5.531083   5.820025   6.252998   3.618484   3.687026
    23  H    5.500786   5.487350   5.649740   4.143729   3.819514
                   11         12         13         14         15
    11  H    0.000000
    12  O    3.184553   0.000000
    13  H    3.764518   0.977036   0.000000
    14  H    3.631570   0.959648   1.554478   0.000000
    15  O    3.259103   4.370550   4.265236   5.227299   0.000000
    16  H    3.782199   4.942851   4.884087   5.843689   0.959762
    17  H    2.316507   3.676318   3.758132   4.501593   0.984121
    18  O    5.080763   2.773893   1.798816   3.218789   4.506682
    19  H    5.942066   3.360676   2.413807   3.712400   5.300157
    20  H    5.316958   3.306281   2.383632   3.607209   4.761574
    21  O    4.888304   4.345156   3.678339   5.093712   2.665120
    22  H    4.208807   4.224564   3.751576   5.045495   1.679314
    23  H    4.789321   3.644911   2.885505   4.383185   3.052066
                   16         17         18         19         20
    16  H    0.000000
    17  H    1.565280   0.000000
    18  O    5.142487   4.380838   0.000000
    19  H    5.852442   5.212547   0.960914   0.000000
    20  H    5.504758   4.690887   0.983635   1.566088   0.000000
    21  O    3.273772   3.149415   2.806335   3.455329   2.820713
    22  H    2.317854   2.252329   3.340644   4.076933   3.474825
    23  H    3.638860   3.296575   1.908931   2.539059   2.143715
                   21         22         23
    21  O    0.000000
    22  H    0.989285   0.000000
    23  H    0.972074   1.579651   0.000000
 Stoichiometry    C2H11F3O7
 Framework group  C1[X(C2H11F3O7)]
 Deg. of freedom    63
 Full point group                 C1      NOp   1
 Largest Abelian subgroup         C1      NOp   1
 Largest concise Abelian subgroup C1      NOp   1
                         Standard orientation:                         
 ---------------------------------------------------------------------
 Center     Atomic      Atomic             Coordinates (Angstroms)
 Number     Number       Type             X           Y           Z
 ---------------------------------------------------------------------
      1          6           0        1.523672    0.049173    0.230253
      2          8           0        0.999939    1.141102    0.388508
      3          8           0        1.057731   -1.117444    0.513256
      4          1           0        0.092099   -1.098960    0.922946
      5          6           0        2.941200   -0.038000   -0.392699
      6          9           0        2.902679   -0.739194   -1.535454
      7          9           0        3.785190   -0.651458    0.448671
      8          9           0        3.423747    1.173895   -0.661082
      9          8           0       -4.208355   -0.378233   -1.524578
     10          1           0       -3.968771    0.522549   -1.220946
     11          1           0       -3.999603   -0.422191   -2.460582
     12          8           0       -3.406031    2.052834   -0.546607
     13          1           0       -2.713812    1.978084    0.138845
     14          1           0       -3.199168    2.833530   -1.064917
     15          8           0       -3.160205   -2.263493    0.094172
     16          1           0       -3.870491   -2.752048    0.516014
     17          1           0       -3.575399   -1.619508   -0.523396
     18          8           0       -1.448478    1.700007    1.386779
     19          1           0       -1.397670    2.298652    2.136712
     20          1           0       -0.536763    1.597943    1.031958
     21          8           0       -1.227512   -1.094939    1.509108
     22          1           0       -1.931465   -1.584659    1.015842
     23          1           0       -1.549445   -0.188284    1.647898
 ---------------------------------------------------------------------
 Rotational constants (GHZ):           0.9505447           0.2837259           0.2627464
 Standard basis: 6-31++G(d,p) (6D, 7F)
 There are   294 symmetry adapted cartesian basis functions of A   symmetry.
 There are   294 symmetry adapted basis functions of A   symmetry.
   294 basis functions,   472 primitive gaussians,   294 cartesian basis functions
    53 alpha electrons       53 beta electrons
       nuclear repulsion energy       826.6420686316 Hartrees.
 NAtoms=   23 NActive=   23 NUniq=   23 SFac= 1.00D+00 NAtFMM=   60 NAOKFM=F Big=F
 Integral buffers will be    131072 words long.
 Raffenetti 2 integral format.
 Two-electron integral symmetry is turned on.
 Nuclear repulsion after empirical dispersion term =      826.6324714125 Hartrees.
 One-electron integrals computed using PRISM.
 NBasis=   294 RedAO= T EigKep=  4.33D-05  NBF=   294
 NBsUse=   294 1.00D-06 EigRej= -1.00D+00 NBFU=   294
 Initial guess from the checkpoint file:  "/local_scratch/slurm.5660501/Gau-4182025.chk"
 B after Tr=     0.000000    0.000000    0.000000
         Rot=    0.999969    0.007366    0.002707   -0.001152 Ang=   0.91 deg.
 ExpMin= 3.60D-02 ExpMax= 7.00D+03 ExpMxC= 1.05D+03 IAcc=3 IRadAn=         5 AccDes= 0.00D+00
 Harris functional with IExCor= 4639 and IRadAn=       5 diagonalized for initial guess.
 HarFok:  IExCor= 4639 AccDes= 0.00D+00 IRadAn=         5 IDoV= 1 UseB2=F ITyADJ=14
 ICtDFT=  3500011 ScaDFX=  1.000000  1.000000  1.000000  1.000000
 FoFCou: FMM=F IPFlag=           0 FMFlag=      100000 FMFlg1=           0
         NFxFlg=           0 DoJE=T BraDBF=F KetDBF=T FulRan=T
         wScrn=  0.000000 ICntrl=       500 IOpCl=  0 I1Cent=   200000004 NGrid=           0
         NMat0=    1 NMatS0=      1 NMatT0=    0 NMatD0=    1 NMtDS0=    0 NMtDT0=    0
 Petite list used in FoFCou.
 Requested convergence on RMS density matrix=1.00D-10 within 128 cycles.
 Requested convergence on MAX density matrix=1.00D-08.
 Requested convergence on             energy=1.00D-08.
 No special actions if energy rises.
 SCF Done:  E(RwB97XD) =  -908.816610976     A.U. after   15 cycles
            NFock= 15  Conv=0.54D-10     -V/T= 2.0083
 Calling FoFJK, ICntrl=      2127 FMM=F ISym2X=0 I1Cent= 0 IOpClX= 0 NMat=1 NMatS=1 NMatT=0.
 ***** Axes restored to original set *****
 -------------------------------------------------------------------
 Center     Atomic                   Forces (Hartrees/Bohr)
 Number     Number              X              Y              Z
 -------------------------------------------------------------------
      1        6          -0.000071944   -0.000858678   -0.000332131
      2        8           0.000222943    0.000855498    0.000272334
      3        8          -0.000146419   -0.000151755    0.000087495
      4        1           0.000139729   -0.000058926   -0.000171457
      5        6          -0.000447010   -0.000027776    0.000499781
      6        9           0.000020445    0.000015113   -0.000303552
      7        9           0.000270683   -0.000066258   -0.000088511
      8        9           0.000140262    0.000212624   -0.000039381
      9        8           0.000042152   -0.000136185    0.000421692
     10        1           0.000337051    0.000027083   -0.000238135
     11        1          -0.000292103   -0.000028348   -0.000231125
     12        8          -0.000133560    0.000207453   -0.000326063
     13        1           0.000208028   -0.000073195    0.000136686
     14        1          -0.000034574   -0.000000383    0.000251227
     15        8           0.000024200    0.000381956   -0.000081669
     16        1           0.000210301   -0.000248051   -0.000084935
     17        1          -0.000213237   -0.000010807    0.000189009
     18        8          -0.000220532   -0.000143062   -0.000146472
     19        1           0.000063657    0.000122431    0.000119839
     20        1          -0.000020087    0.000061922    0.000110390
     21        8          -0.000457973   -0.000125548    0.000011932
     22        1          -0.000106819   -0.000317797   -0.000225085
     23        1           0.000464807    0.000362690    0.000168132
 -------------------------------------------------------------------
 Cartesian Forces:  Max     0.000858678 RMS     0.000257302

 GradGradGradGradGradGradGradGradGradGradGradGradGradGradGradGradGradGrad
 Berny optimization.
 Using GEDIIS/GDIIS optimizer.
 FormGI is forming the generalized inverse of G from B-inverse, IUseBI=4.
 Internal  Forces:  Max     0.000844364 RMS     0.000160247
 Search for a local minimum.
 Step number  11 out of a maximum of  138
 All quantities printed in internal units (Hartrees-Bohrs-Radians)
 Mixed Optimization -- En-DIIS/RFO-DIIS
 Swapping is turned off.
 Update second derivatives using D2CorX and points   10   11
 DE= -2.82D-05 DEPred=-2.57D-05 R= 1.10D+00
 TightC=F SS=  1.41D+00  RLast= 6.68D-01 DXNew= 2.0182D+00 2.0053D+00
 Trust test= 1.10D+00 RLast= 6.68D-01 DXMaxT set to 2.01D+00
 ITU=  1  1  1  1  0  0  0 -1  0  1  0
     Eigenvalues ---    0.00008   0.00038   0.00050   0.00110   0.00232
     Eigenvalues ---    0.00317   0.00422   0.00489   0.00618   0.00715
     Eigenvalues ---    0.00722   0.00865   0.00972   0.01097   0.01326
     Eigenvalues ---    0.01382   0.01466   0.01587   0.01779   0.01806
     Eigenvalues ---    0.01902   0.01985   0.02281   0.02417   0.02546
     Eigenvalues ---    0.02756   0.02885   0.03005   0.03140   0.03216
     Eigenvalues ---    0.03553   0.03710   0.03891   0.04691   0.06166
     Eigenvalues ---    0.06815   0.07092   0.07596   0.07958   0.12107
     Eigenvalues ---    0.14080   0.19600   0.20742   0.22840   0.24104
     Eigenvalues ---    0.26653   0.36377   0.40908   0.41255   0.41600
     Eigenvalues ---    0.43210   0.44825   0.46908   0.48815   0.51069
     Eigenvalues ---    0.52904   0.55978   0.57711   0.58620   0.59530
     Eigenvalues ---    0.59666   0.60392   0.87605
 Eigenvalue     1 is   7.53D-05 Eigenvector:
                          D17       D19       D16       D18       D23
   1                    0.38934   0.34727   0.33187   0.28979  -0.26506
                          D28       D29       D27       D21       D22
   1                   -0.25596  -0.25475  -0.23234  -0.23102  -0.22147
 En-DIIS/RFO-DIIS/Sim-DIIS IScMMF=       -3 using points:    11   10    9    8    7
 RFO step:  Lambda=-3.17279457D-05.
 DidBck=F Rises=F RFO-DIIS coefs:    1.50261   -0.69281   -0.05299    0.49478   -0.25158
 Iteration  1 RMS(Cart)=  0.02903032 RMS(Int)=  0.00067784
 Iteration  2 RMS(Cart)=  0.00072544 RMS(Int)=  0.00027646
 Iteration  3 RMS(Cart)=  0.00000017 RMS(Int)=  0.00027646
 Variable       Old X    -DE/DX   Delta X   Delta X   Delta X     New X
                                 (Linear)    (Quad)   (Total)
    R1        2.30798  -0.00084  -0.00032  -0.00075  -0.00104   2.30694
    R2        2.43341  -0.00006   0.00124  -0.00051   0.00069   2.43410
    R3        2.93063  -0.00001  -0.00030  -0.00007  -0.00036   2.93027
    R4        3.26446   0.00007   0.01078  -0.00688   0.00400   3.26846
    R5        1.98253  -0.00014  -0.00367   0.00111  -0.00266   1.97987
    R6        2.72866   0.00005   0.03006  -0.02363   0.00633   2.73499
    R7        2.53466  -0.00013   0.00048  -0.00026   0.00022   2.53488
    R8        2.53290  -0.00010   0.00063  -0.00124  -0.00060   2.53230
    R9        2.51665  -0.00009   0.00126  -0.00092   0.00034   2.51699
   R10        1.85251  -0.00004  -0.00013   0.00009  -0.00008   1.85244
   R11        1.81415  -0.00031   0.00022  -0.00048  -0.00026   1.81389
   R12        3.24228   0.00005  -0.00114   0.00384   0.00280   3.24508
   R13        3.33427  -0.00010  -0.00359  -0.00450  -0.00814   3.32613
   R14        1.84633  -0.00021   0.00024  -0.00123  -0.00110   1.84523
   R15        1.81347  -0.00012   0.00010  -0.00057  -0.00048   1.81299
   R16        3.39927   0.00001  -0.00285  -0.00221  -0.00517   3.39410
   R17        1.81369  -0.00025   0.00007  -0.00044  -0.00037   1.81332
   R18        1.85972   0.00003  -0.00039   0.00076   0.00049   1.86021
   R19        3.17344   0.00005   0.00426  -0.00064   0.00368   3.17712
   R20        1.81586  -0.00015   0.00003  -0.00037  -0.00033   1.81553
   R21        1.85880   0.00001  -0.00132   0.00085  -0.00037   1.85843
   R22        3.60736  -0.00013   0.00460  -0.00574  -0.00117   3.60619
   R23        1.86948  -0.00018  -0.00061   0.00039  -0.00015   1.86933
   R24        1.83695  -0.00063  -0.00070  -0.00042  -0.00113   1.83583
    A1        2.24764  -0.00021  -0.00086   0.00015  -0.00063   2.24701
    A2        2.08779   0.00027   0.00288  -0.00170   0.00113   2.08892
    A3        1.94775  -0.00006  -0.00202   0.00155  -0.00051   1.94725
    A4        2.29985   0.00010   0.00619  -0.00505   0.00149   2.30134
    A5        1.98549   0.00009  -0.00333   0.00338  -0.00005   1.98544
    A6        1.92343   0.00034   0.00118  -0.00124  -0.00006   1.92337
    A7        1.92744   0.00035   0.00078   0.00186   0.00263   1.93007
    A8        1.94013   0.00026  -0.00081   0.00087   0.00006   1.94019
    A9        1.88981  -0.00033  -0.00020  -0.00060  -0.00080   1.88900
   A10        1.89066  -0.00034  -0.00051  -0.00059  -0.00110   1.88956
   A11        1.89108  -0.00033  -0.00048  -0.00036  -0.00084   1.89024
   A12        1.86598  -0.00017   0.00174  -0.00361  -0.00284   1.86314
   A13        1.97564  -0.00010  -0.00398  -0.00821  -0.01231   1.96333
   A14        2.04383   0.00011  -0.00728  -0.00600  -0.01329   2.03054
   A15        2.01278   0.00005   0.00458   0.00868   0.01253   2.02532
   A16        2.17475  -0.00014   0.00341  -0.00139   0.00164   2.17639
   A17        1.86339   0.00009   0.00046   0.00362   0.00375   1.86713
   A18        1.87202  -0.00019   0.00076  -0.00235  -0.00188   1.87014
   A19        2.10138   0.00007   0.00637  -0.00063   0.00529   2.10667
   A20        1.96990   0.00002  -0.00285   0.00100  -0.00153   1.96836
   A21        2.07409   0.00006   0.00460   0.00238   0.00734   2.08143
   A22        2.00180  -0.00003   0.00448   0.00261   0.00632   2.00812
   A23        1.78299  -0.00001  -0.00477  -0.00518  -0.01040   1.77259
   A24        1.87251   0.00003  -0.00013   0.00025   0.00030   1.87281
   A25        2.10866  -0.00002  -0.00243  -0.00325  -0.00567   2.10299
   A26        1.56652  -0.00007  -0.00280   0.00354   0.00052   1.56704
   A27        2.03367   0.00003  -0.00325   0.00055  -0.00295   2.03072
   A28        1.94252  -0.00008   0.00098  -0.00406  -0.00314   1.93938
   A29        1.87260  -0.00012   0.00080   0.00067   0.00119   1.87378
   A30        3.15734   0.00009  -0.00342   0.00413   0.00057   3.15791
   A31        3.04290   0.00007  -0.00121   0.00726   0.00570   3.04860
   A32        3.06327   0.00000  -0.00168  -0.00587  -0.00793   3.05533
   A33        3.05395  -0.00010  -0.00516  -0.00281  -0.00778   3.04617
   A34        2.98186   0.00005   0.00247  -0.00436  -0.00166   2.98020
   A35        3.11969  -0.00004  -0.00578  -0.00512  -0.01032   3.10937
   A36        2.66760   0.00000   0.00251   0.00113   0.00418   2.67178
   A37        3.15795  -0.00002   0.00248  -0.00343  -0.00102   3.15693
   A38        3.20544   0.00007   0.00543  -0.00153   0.00333   3.20878
   A39        3.13439   0.00011   0.00396   0.01575   0.01898   3.15337
   A40        3.09850  -0.00001   0.00595   0.00451   0.01093   3.10944
   A41        3.09612   0.00005  -0.00472   0.00179  -0.00267   3.09345
   A42        3.02521   0.00019   0.00113   0.00425   0.00555   3.03076
   A43        3.23592  -0.00013  -0.00137  -0.00440  -0.00585   3.23007
    D1       -0.00256  -0.00003   0.00064  -0.00701  -0.00626  -0.00882
    D2        3.13643  -0.00000   0.00129  -0.00927  -0.00786   3.12857
    D3        0.01405   0.00000   0.00275  -0.00257   0.00030   0.01435
    D4       -3.12511  -0.00002   0.00211  -0.00045   0.00180  -3.12331
    D5       -2.07589   0.00002   0.00222   0.02275   0.02497  -2.05091
    D6        2.12011  -0.00001   0.00123   0.02310   0.02433   2.14444
    D7        0.02052  -0.00000   0.00185   0.02175   0.02360   0.04411
    D8        1.06352   0.00004   0.00277   0.02085   0.02363   1.08715
    D9       -1.02367   0.00001   0.00178   0.02121   0.02299  -1.00068
   D10       -3.12326   0.00002   0.00239   0.01986   0.02225  -3.10101
   D11       -1.70203   0.00000   0.00235   0.01353   0.01565  -1.68638
   D12        2.16228  -0.00004  -0.00962   0.00605  -0.00324   2.15904
   D13        0.05399  -0.00002  -0.00529   0.00858   0.00344   0.05743
   D14        2.10083  -0.00009  -0.00494   0.00854   0.00388   2.10471
   D15       -0.06097   0.00011  -0.00324   0.01078   0.00751  -0.05346
   D16       -2.04771   0.00003   0.07957   0.01491   0.09493  -1.95278
   D17        0.29809   0.00012   0.09224   0.03540   0.12778   0.42587
   D18        0.20175   0.00002   0.06657   0.00085   0.06766   0.26941
   D19        2.54755   0.00011   0.07924   0.02133   0.10050   2.64805
   D20        2.03335   0.00018  -0.03585   0.02304  -0.01286   2.02049
   D21       -0.30189   0.00023  -0.04511   0.02300  -0.02186  -0.32375
   D22       -2.08598  -0.00009  -0.04702   0.00421  -0.04246  -2.12843
   D23        1.86197  -0.00004  -0.05628   0.00417  -0.05146   1.81051
   D24       -2.55097   0.00003  -0.03945   0.01536  -0.02395  -2.57492
   D25        1.46265  -0.00005  -0.05045   0.00532  -0.04485   1.41780
   D26       -0.18898   0.00003  -0.04455   0.00312  -0.04162  -0.23060
   D27        1.24531   0.00005  -0.05271  -0.00334  -0.05605   1.18927
   D28       -1.02425  -0.00004  -0.06371  -0.01338  -0.07695  -1.10120
   D29       -2.67588   0.00004  -0.05781  -0.01558  -0.07371  -2.74960
   D30        2.51983   0.00015   0.00893  -0.01456  -0.00573   2.51411
   D31       -1.61709   0.00002   0.00735  -0.01872  -0.01129  -1.62837
   D32       -1.54163  -0.00000   0.01322  -0.01533  -0.00176  -1.54339
   D33        0.60464  -0.00013   0.01164  -0.01949  -0.00732   0.59732
   D34        1.93801  -0.00006   0.00813  -0.00243   0.00622   1.94424
   D35       -0.17696  -0.00001   0.01106  -0.00219   0.00916  -0.16780
   D36       -1.86713  -0.00002   0.00631  -0.00911  -0.00268  -1.86981
   D37        2.30108   0.00002   0.00924  -0.00888   0.00025   2.30133
   D38       -0.03974  -0.00002   0.00506  -0.00618  -0.00122  -0.04096
   D39       -2.15472   0.00003   0.00799  -0.00594   0.00172  -2.15300
         Item               Value     Threshold  Converged?
 Maximum Force            0.000844     0.000015     NO 
 RMS     Force            0.000160     0.000010     NO 
 Maximum Displacement     0.133288     0.000060     NO 
 RMS     Displacement     0.028965     0.000040     NO 
 Predicted change in Energy=-1.480204D-05
 GradGradGradGradGradGradGradGradGradGradGradGradGradGradGradGradGradGrad

                          Input orientation:                          
 ---------------------------------------------------------------------
 Center     Atomic      Atomic             Coordinates (Angstroms)
 Number     Number       Type             X           Y           Z
 ---------------------------------------------------------------------
      1          6           0        0.362638    0.600411   -1.468189
      2          8           0       -0.084727   -0.526507   -1.610420
      3          8           0        0.049311    1.486969   -0.587868
      4          1           0       -0.681298    1.167294    0.091613
      5          6           0        1.464319    1.116337   -2.429739
      6          9           0        2.588710    1.379564   -1.747234
      7          9           0        1.069218    2.243377   -3.037501
      8          9           0        1.746596    0.212717   -3.366672
      9          8           0        0.007574   -1.895940    3.965263
     10          1           0       -0.302417   -2.496421    3.255157
     11          1           0        0.961730   -1.990287    4.010393
     12          8           0       -0.927280   -3.411876    1.887868
     13          1           0       -1.284535   -2.885670    1.146964
     14          1           0       -0.500728   -4.181234    1.505008
     15          8           0       -0.953622    0.596250    3.582332
     16          1           0       -1.540733    0.831817    4.303842
     17          1           0       -0.592219   -0.297333    3.782096
     18          8           0       -1.947983   -1.796354   -0.117607
     19          1           0       -2.688314   -2.094158   -0.652621
     20          1           0       -1.280197   -1.413343   -0.729582
     21          8           0       -1.704640    0.754343    1.028046
     22          1           0       -1.450945    0.754920    1.984166
     23          1           0       -2.034782   -0.134438    0.816287
 ---------------------------------------------------------------------
                    Distance matrix (angstroms):
                    1          2          3          4          5
     1  C    0.000000
     2  O    1.220782   0.000000
     3  O    1.288069   2.262225   0.000000
     4  H    1.960648   2.474222   1.047701   0.000000
     5  C    1.550632   2.402033   2.352042   3.311115   0.000000
     6  F    2.374941   3.286196   2.793602   3.757575   1.341401
     7  F    2.379355   3.322710   2.759178   3.743477   1.340037
     8  F    2.381152   2.642842   3.496604   4.331931   1.331936
     9  O    5.990012   5.742135   5.672462   4.986292   7.217477
    10  H    5.687061   5.253741   5.546165   4.855344   6.963578
    11  H    6.089785   5.901801   5.836764   5.294023   7.167914
    12  O    5.387528   4.612295   5.575094   4.925021   6.698222
    13  H    4.658859   3.822088   4.889658   4.231333   6.030345
    14  H    5.696440   4.820371   6.067223   5.535073   6.885339
    15  O    5.219226   5.383329   4.380619   3.547586   6.500917
    16  H    6.082164   6.240473   5.185200   4.312082   7.379187
    17  H    5.411394   5.421189   4.763600   3.971489   6.694378
    18  O    3.592704   2.704206   3.871762   3.229779   5.047131
    19  H    4.151404   3.186467   4.508131   3.901162   5.541641
    20  H    2.701787   1.729596   3.193663   2.773577   4.101485
    21  O    3.244768   3.350552   2.494847   1.447295   4.704212
    22  H    3.902782   4.053351   3.066272   2.084266   5.302069
    23  H    3.392117   3.137729   2.990661   2.012853   4.934048
                    6          7          8          9         10
     6  F    0.000000
     7  F    2.172514   0.000000
     8  F    2.166394   2.165819   0.000000
     9  O    7.072752   8.203642   7.824826   0.000000
    10  H    6.957427   7.996537   7.442211   0.980267   0.000000
    11  H    6.866820   8.222425   7.738883   0.959870   1.557119
    12  O    6.966638   7.760615   6.920800   2.736345   1.760110
    13  H    6.447529   7.025455   6.257848   3.254524   2.358082
    14  H    7.144521   8.023387   6.934734   3.396144   2.437405
    15  O    6.447167   7.115272   7.465047   2.698434   3.177377
    16  H    7.346282   7.918312   8.368190   3.154767   3.702747
    17  H    6.595740   7.464749   7.538905   1.717220   2.279832
    18  O    5.772670   5.826552   5.314387   4.528128   3.817527
    19  H    6.411856   6.214572   5.688248   5.350884   4.596199
    20  H    4.878974   4.921162   4.331257   4.892119   4.243496
    21  O    5.150333   5.142001   5.614083   4.310792   4.182549
    22  H    5.534649   5.812389   6.256973   3.616502   3.675017
    23  H    5.499138   5.490037   5.649467   4.146101   3.811579
                   11         12         13         14         15
    11  H    0.000000
    12  O    3.177166   0.000000
    13  H    3.747885   0.976455   0.000000
    14  H    3.635380   0.959396   1.555967   0.000000
    15  O    3.246841   4.351663   4.261958   5.229219   0.000000
    16  H    3.783214   4.921604   4.883773   5.834875   0.959568
    17  H    2.309322   3.660702   3.758019   4.503130   0.984382
    18  O    5.054148   2.770139   1.796082   3.227239   4.516952
    19  H    5.922609   3.360314   2.415697   3.714402   5.308698
    20  H    5.275079   3.312058   2.385202   3.641728   4.768409
    21  O    4.851485   4.324461   3.666105   5.102628   2.667095
    22  H    4.178846   4.200676   3.739317   5.049566   1.681262
    23  H    4.756633   3.621663   2.870800   4.382261   3.058400
                   16         17         18         19         20
    16  H    0.000000
    17  H    1.564251   0.000000
    18  O    5.159685   4.392361   0.000000
    19  H    5.868969   5.223878   0.960738   0.000000
    20  H    5.517607   4.698301   0.983438   1.565958   0.000000
    21  O    3.280809   3.150920   2.806741   3.450538   2.822813
    22  H    2.322687   2.253264   3.342678   4.074429   3.477779
    23  H    3.652502   3.302051   1.908313   2.534817   2.143527
                   21         22         23
    21  O    0.000000
    22  H    0.989205   0.000000
    23  H    0.971477   1.579798   0.000000
 Stoichiometry    C2H11F3O7
 Framework group  C1[X(C2H11F3O7)]
 Deg. of freedom    63
 Full point group                 C1      NOp   1
 Largest Abelian subgroup         C1      NOp   1
 Largest concise Abelian subgroup C1      NOp   1
                         Standard orientation:                         
 ---------------------------------------------------------------------
 Center     Atomic      Atomic             Coordinates (Angstroms)
 Number     Number       Type             X           Y           Z
 ---------------------------------------------------------------------
      1          6           0        1.522812    0.057853    0.233391
      2          8           0        1.001912    1.152948    0.373881
      3          8           0        1.053924   -1.102789    0.537000
      4          1           0        0.090089   -1.074642    0.946765
      5          6           0        2.938168   -0.044810   -0.391659
      6          9           0        2.889056   -0.739981   -1.537818
      7          9           0        3.777672   -0.672076    0.443487
      8          9           0        3.435632    1.162037   -0.656428
      9          8           0       -4.176269   -0.416129   -1.548763
     10          1           0       -3.952816    0.487547   -1.241579
     11          1           0       -3.908939   -0.469458   -2.469111
     12          8           0       -3.430686    2.023101   -0.557880
     13          1           0       -2.721440    1.975260    0.111556
     14          1           0       -3.284449    2.824801   -1.064172
     15          8           0       -3.149767   -2.265091    0.127298
     16          1           0       -3.861447   -2.753649    0.546336
     17          1           0       -3.563650   -1.634811   -0.505518
     18          8           0       -1.449309    1.734959    1.356484
     19          1           0       -1.398577    2.342180    2.099266
     20          1           0       -0.537418    1.626398    1.004604
     21          8           0       -1.232473   -1.057738    1.534308
     22          1           0       -1.934751   -1.558001    1.049470
     23          1           0       -1.552381   -0.147796    1.650201
 ---------------------------------------------------------------------
 Rotational constants (GHZ):           0.9488212           0.2841353           0.2633964
 Standard basis: 6-31++G(d,p) (6D, 7F)
 There are   294 symmetry adapted cartesian basis functions of A   symmetry.
 There are   294 symmetry adapted basis functions of A   symmetry.
   294 basis functions,   472 primitive gaussians,   294 cartesian basis functions
    53 alpha electrons       53 beta electrons
       nuclear repulsion energy       826.8106834549 Hartrees.
 NAtoms=   23 NActive=   23 NUniq=   23 SFac= 1.00D+00 NAtFMM=   60 NAOKFM=F Big=F
 Integral buffers will be    131072 words long.
 Raffenetti 2 integral format.
 Two-electron integral symmetry is turned on.
 Nuclear repulsion after empirical dispersion term =      826.8010794417 Hartrees.
 One-electron integrals computed using PRISM.
 NBasis=   294 RedAO= T EigKep=  4.33D-05  NBF=   294
 NBsUse=   294 1.00D-06 EigRej= -1.00D+00 NBFU=   294
 Initial guess from the checkpoint file:  "/local_scratch/slurm.5660501/Gau-4182025.chk"
 B after Tr=     0.000000    0.000000    0.000000
         Rot=    0.999977    0.006789    0.000463   -0.000674 Ang=   0.78 deg.
 ExpMin= 3.60D-02 ExpMax= 7.00D+03 ExpMxC= 1.05D+03 IAcc=3 IRadAn=         5 AccDes= 0.00D+00
 Harris functional with IExCor= 4639 and IRadAn=       5 diagonalized for initial guess.
 HarFok:  IExCor= 4639 AccDes= 0.00D+00 IRadAn=         5 IDoV= 1 UseB2=F ITyADJ=14
 ICtDFT=  3500011 ScaDFX=  1.000000  1.000000  1.000000  1.000000
 FoFCou: FMM=F IPFlag=           0 FMFlag=      100000 FMFlg1=           0
         NFxFlg=           0 DoJE=T BraDBF=F KetDBF=T FulRan=T
         wScrn=  0.000000 ICntrl=       500 IOpCl=  0 I1Cent=   200000004 NGrid=           0
         NMat0=    1 NMatS0=      1 NMatT0=    0 NMatD0=    1 NMtDS0=    0 NMtDT0=    0
 Petite list used in FoFCou.
 Requested convergence on RMS density matrix=1.00D-10 within 128 cycles.
 Requested convergence on MAX density matrix=1.00D-08.
 Requested convergence on             energy=1.00D-08.
 No special actions if energy rises.
 SCF Done:  E(RwB97XD) =  -908.816640156     A.U. after   15 cycles
            NFock= 15  Conv=0.41D-10     -V/T= 2.0082
 Calling FoFJK, ICntrl=      2127 FMM=F ISym2X=0 I1Cent= 0 IOpClX= 0 NMat=1 NMatS=1 NMatT=0.
 ***** Axes restored to original set *****
 -------------------------------------------------------------------
 Center     Atomic                   Forces (Hartrees/Bohr)
 Number     Number              X              Y              Z
 -------------------------------------------------------------------
      1        6          -0.000119778   -0.000131058   -0.000035765
      2        8           0.000131299    0.000263864    0.000129365
      3        8           0.000138372   -0.000067063   -0.000166391
      4        1          -0.000062092   -0.000105113    0.000084749
      5        6           0.000019392   -0.000020952   -0.000128742
      6        9          -0.000014401   -0.000005512    0.000049996
      7        9           0.000007553   -0.000034733    0.000034258
      8        9          -0.000019103    0.000053340    0.000039373
      9        8          -0.000044918   -0.000016909    0.000243181
     10        1           0.000060641   -0.000073483   -0.000170512
     11        1          -0.000012564    0.000028196   -0.000042500
     12        8           0.000169807    0.000012913    0.000139794
     13        1          -0.000173570    0.000063610   -0.000205069
     14        1          -0.000005859   -0.000095764    0.000086731
     15        8           0.000034755   -0.000088442   -0.000014099
     16        1           0.000000337   -0.000009999    0.000005648
     17        1          -0.000000592    0.000169281    0.000001048
     18        8           0.000008876    0.000002315   -0.000117825
     19        1          -0.000043341    0.000039684    0.000034378
     20        1          -0.000026583    0.000066838    0.000036907
     21        8          -0.000134326    0.000311738    0.000126256
     22        1          -0.000058531   -0.000247272   -0.000302142
     23        1           0.000144626   -0.000115479    0.000171362
 -------------------------------------------------------------------
 Cartesian Forces:  Max     0.000311738 RMS     0.000113877

 GradGradGradGradGradGradGradGradGradGradGradGradGradGradGradGradGradGrad
 Berny optimization.
 Using GEDIIS/GDIIS optimizer.
 FormGI is forming the generalized inverse of G from B-inverse, IUseBI=4.
 Internal  Forces:  Max     0.000304982 RMS     0.000070379
 Search for a local minimum.
 Step number  12 out of a maximum of  138
 All quantities printed in internal units (Hartrees-Bohrs-Radians)
 Mixed Optimization -- En-DIIS/RFO-DIIS
 Swapping is turned off.
 Update second derivatives using D2CorX and points   11   12
 DE= -2.92D-05 DEPred=-1.48D-05 R= 1.97D+00
 TightC=F SS=  1.41D+00  RLast= 2.64D-01 DXNew= 3.3726D+00 7.9326D-01
 Trust test= 1.97D+00 RLast= 2.64D-01 DXMaxT set to 2.01D+00
 ITU=  1  1  1  1  1  0  0  0 -1  0  1  0
     Eigenvalues ---    0.00007   0.00036   0.00050   0.00111   0.00218
     Eigenvalues ---    0.00303   0.00428   0.00463   0.00613   0.00657
     Eigenvalues ---    0.00716   0.00817   0.00898   0.01090   0.01265
     Eigenvalues ---    0.01377   0.01402   0.01548   0.01756   0.01801
     Eigenvalues ---    0.01891   0.01998   0.02279   0.02398   0.02582
     Eigenvalues ---    0.02750   0.02887   0.02998   0.03132   0.03199
     Eigenvalues ---    0.03551   0.03720   0.03881   0.04686   0.06057
     Eigenvalues ---    0.06839   0.07081   0.07478   0.07802   0.12114
     Eigenvalues ---    0.14119   0.19437   0.20727   0.22846   0.24097
     Eigenvalues ---    0.26806   0.36628   0.40914   0.41233   0.41321
     Eigenvalues ---    0.43129   0.45052   0.46899   0.48987   0.51102
     Eigenvalues ---    0.53438   0.55987   0.57720   0.58652   0.59502
     Eigenvalues ---    0.59581   0.60288   0.86018
 Eigenvalue     1 is   7.01D-05 Eigenvector:
                          D17       D19       D16       D18       D23
   1                   -0.39770  -0.34916  -0.33381  -0.28527   0.26268
                          D28       D29       D27       D22       D21
   1                    0.26143   0.25632   0.22733   0.22453   0.22224
 En-DIIS/RFO-DIIS/Sim-DIIS IScMMF=       -3 using points:    12   11   10    9    8    7
 RFO step:  Lambda=-2.19360749D-05.
 DidBck=F Rises=F RFO-DIIS coefs:    1.55367   -0.20913   -0.77386    0.43168    0.03924
                  RFO-DIIS coefs:   -0.04160
 Iteration  1 RMS(Cart)=  0.02620879 RMS(Int)=  0.00050952
 Iteration  2 RMS(Cart)=  0.00050162 RMS(Int)=  0.00026379
 Iteration  3 RMS(Cart)=  0.00000019 RMS(Int)=  0.00026379
 Variable       Old X    -DE/DX   Delta X   Delta X   Delta X     New X
                                 (Linear)    (Quad)   (Total)
    R1        2.30694  -0.00028  -0.00118   0.00065  -0.00049   2.30645
    R2        2.43410  -0.00014   0.00124  -0.00134  -0.00009   2.43401
    R3        2.93027  -0.00000  -0.00048   0.00036  -0.00012   2.93015
    R4        3.26846   0.00003   0.00912  -0.00839   0.00077   3.26924
    R5        1.97987   0.00014  -0.00456   0.00439  -0.00019   1.97968
    R6        2.73499   0.00001   0.01414  -0.01261   0.00150   2.73649
    R7        2.53488   0.00001   0.00024   0.00035   0.00060   2.53548
    R8        2.53230  -0.00005  -0.00065  -0.00008  -0.00073   2.53157
    R9        2.51699  -0.00007   0.00058  -0.00065  -0.00006   2.51693
   R10        1.85244   0.00015   0.00012   0.00019   0.00040   1.85284
   R11        1.81389  -0.00002  -0.00039   0.00040   0.00002   1.81391
   R12        3.24508   0.00003   0.00217   0.00070   0.00304   3.24811
   R13        3.32613   0.00000  -0.00767   0.00181  -0.00579   3.32034
   R14        1.84523   0.00030  -0.00072   0.00093   0.00014   1.84537
   R15        1.81299   0.00004  -0.00052   0.00030  -0.00022   1.81278
   R16        3.39410   0.00005  -0.00301   0.00138  -0.00172   3.39238
   R17        1.81332   0.00000  -0.00041   0.00031  -0.00010   1.81322
   R18        1.86021  -0.00012  -0.00026  -0.00009  -0.00019   1.86002
   R19        3.17712   0.00001   0.00497  -0.00321   0.00175   3.17888
   R20        1.81553   0.00000  -0.00041   0.00026  -0.00015   1.81538
   R21        1.85843   0.00001  -0.00065   0.00071   0.00009   1.85852
   R22        3.60619  -0.00007  -0.00100  -0.00274  -0.00392   3.60227
   R23        1.86933  -0.00029  -0.00074   0.00003  -0.00074   1.86859
   R24        1.83583  -0.00005  -0.00172   0.00199   0.00012   1.83594
    A1        2.24701  -0.00004  -0.00092   0.00042  -0.00045   2.24657
    A2        2.08892   0.00005   0.00204  -0.00173   0.00028   2.08920
    A3        1.94725  -0.00001  -0.00114   0.00131   0.00015   1.94739
    A4        2.30134   0.00007   0.00381  -0.00338   0.00055   2.30189
    A5        1.98544   0.00001  -0.00154   0.00129  -0.00027   1.98517
    A6        1.92337  -0.00009   0.00027  -0.00214  -0.00188   1.92150
    A7        1.93007  -0.00001   0.00333  -0.00118   0.00215   1.93222
    A8        1.94019   0.00003  -0.00004   0.00017   0.00013   1.94032
    A9        1.88900   0.00003  -0.00105   0.00089  -0.00016   1.88885
   A10        1.88956   0.00004  -0.00147   0.00124  -0.00022   1.88934
   A11        1.89024   0.00001  -0.00120   0.00115  -0.00005   1.89020
   A12        1.86314  -0.00002  -0.00124  -0.00020  -0.00264   1.86050
   A13        1.96333  -0.00003  -0.00959  -0.00158  -0.01054   1.95279
   A14        2.03054  -0.00002  -0.01088   0.00022  -0.01092   2.01962
   A15        2.02532   0.00002   0.00919   0.00513   0.01421   2.03953
   A16        2.17639  -0.00005   0.00421  -0.00044   0.00322   2.17961
   A17        1.86713   0.00006  -0.00026   0.00218   0.00126   1.86839
   A18        1.87014  -0.00002  -0.00121   0.00114  -0.00028   1.86986
   A19        2.10667  -0.00002   0.00186   0.00072   0.00210   2.10877
   A20        1.96836   0.00005  -0.00028  -0.00128  -0.00085   1.96751
   A21        2.08143   0.00001   0.00900   0.00154   0.01043   2.09186
   A22        2.00812   0.00001   0.00517  -0.00040   0.00450   2.01261
   A23        1.77259  -0.00003  -0.00759  -0.00288  -0.01054   1.76205
   A24        1.87281   0.00002   0.00068   0.00009   0.00068   1.87349
   A25        2.10299  -0.00000  -0.00828  -0.00022  -0.00847   2.09453
   A26        1.56704  -0.00002  -0.00162   0.00181   0.00021   1.56725
   A27        2.03072   0.00001  -0.00559   0.00033  -0.00527   2.02545
   A28        1.93938  -0.00001  -0.00281   0.00008  -0.00271   1.93666
   A29        1.87378  -0.00013  -0.00177   0.00115  -0.00060   1.87319
   A30        3.15791   0.00002  -0.00061   0.00164   0.00092   3.15884
   A31        3.04860   0.00004   0.00253   0.00245   0.00540   3.05400
   A32        3.05533  -0.00012  -0.00578  -0.00651  -0.01192   3.04341
   A33        3.04617  -0.00001  -0.00629  -0.00024  -0.00586   3.04031
   A34        2.98020   0.00001  -0.00239   0.00119  -0.00119   2.97901
   A35        3.10937   0.00002  -0.00688   0.00093  -0.00554   3.10383
   A36        2.67178  -0.00005   0.00683  -0.00382   0.00318   2.67495
   A37        3.15693  -0.00000  -0.00081  -0.00052  -0.00133   3.15560
   A38        3.20878   0.00004   0.00776  -0.00386   0.00293   3.21171
   A39        3.15337  -0.00002   0.01119  -0.00555   0.00515   3.15852
   A40        3.10944  -0.00003   0.00752  -0.00582   0.00231   3.11174
   A41        3.09345   0.00004  -0.00236   0.00230   0.00002   3.09347
   A42        3.03076   0.00016   0.00416   0.00145   0.00595   3.03672
   A43        3.23007  -0.00013  -0.00854  -0.00311  -0.01175   3.21832
    D1       -0.00882   0.00000  -0.00274   0.00433   0.00162  -0.00720
    D2        3.12857  -0.00001  -0.00528   0.00350  -0.00174   3.12683
    D3        0.01435   0.00000   0.00040   0.00155   0.00200   0.01635
    D4       -3.12331   0.00002   0.00276   0.00233   0.00513  -3.11818
    D5       -2.05091   0.00000   0.02982  -0.00019   0.02963  -2.02129
    D6        2.14444   0.00003   0.02883   0.00083   0.02966   2.17410
    D7        0.04411   0.00001   0.02813   0.00006   0.02819   0.07230
    D8        1.08715  -0.00001   0.02769  -0.00088   0.02681   1.11396
    D9       -1.00068   0.00001   0.02670   0.00014   0.02684  -0.97384
   D10       -3.10101  -0.00001   0.02600  -0.00063   0.02538  -3.07563
   D11       -1.68638  -0.00001   0.00924  -0.00519   0.00404  -1.68233
   D12        2.15904  -0.00003  -0.01153  -0.00585  -0.01727   2.14177
   D13        0.05743  -0.00004  -0.00103  -0.00687  -0.00794   0.04950
   D14        2.10471  -0.00007  -0.00246  -0.00110  -0.00348   2.10123
   D15       -0.05346   0.00010   0.00715  -0.00320   0.00399  -0.04947
   D16       -1.95278  -0.00002   0.07627  -0.00658   0.06992  -1.88286
   D17        0.42587   0.00008   0.09888   0.00495   0.10402   0.52989
   D18        0.26941  -0.00006   0.05501  -0.00705   0.04808   0.31749
   D19        2.64805   0.00004   0.07761   0.00448   0.08219   2.73024
   D20        2.02049   0.00004  -0.01591   0.00027  -0.01582   2.00467
   D21       -0.32375   0.00007  -0.02037   0.00183  -0.01876  -0.34251
   D22       -2.12843  -0.00002  -0.03853  -0.00068  -0.03865  -2.16708
   D23        1.81051   0.00000  -0.04299   0.00087  -0.04159   1.76893
   D24       -2.57492   0.00004  -0.02064   0.00268  -0.01779  -2.59271
   D25        1.41780  -0.00005  -0.04068   0.00020  -0.04051   1.37729
   D26       -0.23060   0.00000  -0.03574   0.00112  -0.03464  -0.26524
   D27        1.18927   0.00003  -0.04419  -0.00243  -0.04651   1.14275
   D28       -1.10120  -0.00005  -0.06423  -0.00491  -0.06924  -1.17043
   D29       -2.74960  -0.00000  -0.05929  -0.00399  -0.06336  -2.81296
   D30        2.51411   0.00004  -0.00062   0.00091   0.00029   2.51439
   D31       -1.62837  -0.00002  -0.00933   0.00275  -0.00649  -1.63487
   D32       -1.54339   0.00006   0.00093   0.00200   0.00315  -1.54024
   D33        0.59732   0.00000  -0.00777   0.00384  -0.00363   0.59369
   D34        1.94424  -0.00002   0.00530   0.00271   0.00809   1.95233
   D35       -0.16780   0.00002   0.01140   0.00219   0.01356  -0.15424
   D36       -1.86981  -0.00002  -0.00118   0.00271   0.00166  -1.86815
   D37        2.30133   0.00002   0.00492   0.00219   0.00713   2.30847
   D38       -0.04096  -0.00002  -0.00016   0.00299   0.00285  -0.03811
   D39       -2.15300   0.00001   0.00594   0.00246   0.00832  -2.14468
         Item               Value     Threshold  Converged?
 Maximum Force            0.000305     0.000015     NO 
 RMS     Force            0.000070     0.000010     NO 
 Maximum Displacement     0.110509     0.000060     NO 
 RMS     Displacement     0.026205     0.000040     NO 
 Predicted change in Energy=-1.098363D-05
 GradGradGradGradGradGradGradGradGradGradGradGradGradGradGradGradGradGrad

                          Input orientation:                          
 ---------------------------------------------------------------------
 Center     Atomic      Atomic             Coordinates (Angstroms)
 Number     Number       Type             X           Y           Z
 ---------------------------------------------------------------------
      1          6           0        0.361427    0.600510   -1.463172
      2          8           0       -0.078742   -0.528679   -1.607588
      3          8           0        0.037106    1.485481   -0.585311
      4          1           0       -0.694797    1.160941    0.090304
      5          6           0        1.469714    1.120629   -2.414719
      6          9           0        2.596553    1.355162   -1.725205
      7          9           0        1.091979    2.264134   -3.001550
      8          9           0        1.741558    0.231203   -3.368129
      9          8           0        0.041895   -1.882681    3.951422
     10          1           0       -0.284724   -2.482877    3.248271
     11          1           0        0.998901   -1.956867    3.952560
     12          8           0       -0.944465   -3.400565    1.902980
     13          1           0       -1.292712   -2.888232    1.148099
     14          1           0       -0.559208   -4.202713    1.544711
     15          8           0       -0.954894    0.597876    3.575633
     16          1           0       -1.538523    0.830144    4.300961
     17          1           0       -0.582557   -0.290911    3.776218
     18          8           0       -1.946506   -1.807674   -0.127670
     19          1           0       -2.688429   -2.096684   -0.665154
     20          1           0       -1.276764   -1.421706   -0.735713
     21          8           0       -1.719339    0.741440    1.023736
     22          1           0       -1.463894    0.744124    1.978981
     23          1           0       -2.037903   -0.151614    0.811937
 ---------------------------------------------------------------------
                    Distance matrix (angstroms):
                    1          2          3          4          5
     1  C    0.000000
     2  O    1.220521   0.000000
     3  O    1.288021   2.261706   0.000000
     4  H    1.960352   2.473293   1.047599   0.000000
     5  C    1.550570   2.401956   2.352067   3.310872   0.000000
     6  F    2.373594   3.274125   2.804837   3.763878   1.341716
     7  F    2.380748   3.333695   2.749049   3.737535   1.339648
     8  F    2.381178   2.643940   3.496061   4.331397   1.331903
     9  O    5.965414   5.722802   5.650353   4.971376   7.182360
    10  H    5.667670   5.238386   5.527006   4.839248   6.937779
    11  H    6.023014   5.840914   5.776424   5.244650   7.087658
    12  O    5.389335   4.617498   5.570325   4.914821   6.701640
    13  H    4.661141   3.825575   4.889018   4.227557   6.032880
    14  H    5.741592   4.864809   6.103125   5.558999   6.937693
    15  O    5.207904   5.376109   4.368679   3.540086   6.483542
    16  H    6.073530   6.236049   5.175686   4.307079   7.364389
    17  H    5.397865   5.412553   4.749999   3.963134   6.673228
    18  O    3.592975   2.704538   3.871566   3.229081   5.047387
    19  H    4.148893   3.187050   4.501869   3.893252   5.540960
    20  H    2.702262   1.730005   3.193840   2.773276   4.101910
    21  O    3.245638   3.350915   2.495542   1.448090   4.704979
    22  H    3.898825   4.049957   3.062386   2.081429   5.296453
    23  H    3.390958   3.136015   2.989657   2.011838   4.932879
                    6          7          8          9         10
     6  F    0.000000
     7  F    2.172333   0.000000
     8  F    2.166448   2.165442   0.000000
     9  O    7.016694   8.163491   7.805972   0.000000
    10  H    6.911423   7.968042   7.432954   0.980478   0.000000
    11  H    6.764543   8.135426   7.676697   0.959878   1.555765
    12  O    6.951221   7.764685   6.941833   2.733678   1.757048
    13  H    6.433401   7.032298   6.271681   3.263576   2.364545
    14  H    7.179217   8.075582   7.006364   3.396489   2.436246
    15  O    6.425352   7.086991   7.457958   2.699624   3.169753
    16  H    7.327289   7.893195   8.362571   3.159005   3.695439
    17  H    6.563685   7.434411   7.530990   1.718827   2.274236
    18  O    5.761513   5.837054   5.315958   4.538542   3.822878
    19  H    6.400780   6.226313   5.687699   5.367797   4.608887
    20  H    4.867512   4.932583   4.332665   4.890869   4.240561
    21  O    5.153665   5.140529   5.614858   4.308051   4.171678
    22  H    5.530063   5.800742   6.255365   3.613589   3.662659
    23  H    5.494147   5.493149   5.648347   4.144698   3.800546
                   11         12         13         14         15
    11  H    0.000000
    12  O    3.172020   0.000000
    13  H    3.739509   0.976527   0.000000
    14  H    3.642700   0.959282   1.556660   0.000000
    15  O    3.238225   4.334214   4.261454   5.227511   0.000000
    16  H    3.785146   4.899195   4.881319   5.821136   0.959516
    17  H    2.303804   3.648280   3.762633   4.503595   0.984283
    18  O    5.034477   2.768561   1.795172   3.233832   4.525972
    19  H    5.910942   3.367021   2.421252   3.721888   5.315080
    20  H    5.238793   3.314967   2.387405   3.667318   4.771794
    21  O    4.821587   4.304615   3.656775   5.105093   2.667801
    22  H    4.154000   4.177802   3.730105   5.047598   1.682191
    23  H    4.727011   3.597453   2.856115   4.374346   3.061480
                   16         17         18         19         20
    16  H    0.000000
    17  H    1.563966   0.000000
    18  O    5.170813   4.404687   0.000000
    19  H    5.878001   5.236535   0.960659   0.000000
    20  H    5.523353   4.702993   0.983485   1.566325   0.000000
    21  O    3.283407   3.151853   2.806301   3.441865   2.823250
    22  H    2.324770   2.253467   3.344035   4.069537   3.477845
    23  H    3.658759   3.305208   1.906239   2.527504   2.141889
                   21         22         23
    21  O    0.000000
    22  H    0.988814   0.000000
    23  H    0.971539   1.579186   0.000000
 Stoichiometry    C2H11F3O7
 Framework group  C1[X(C2H11F3O7)]
 Deg. of freedom    63
 Full point group                 C1      NOp   1
 Largest Abelian subgroup         C1      NOp   1
 Largest concise Abelian subgroup C1      NOp   1
                         Standard orientation:                         
 ---------------------------------------------------------------------
 Center     Atomic      Atomic             Coordinates (Angstroms)
 Number     Number       Type             X           Y           Z
 ---------------------------------------------------------------------
      1          6           0        1.520030    0.065496    0.237579
      2          8           0        0.999651    1.163055    0.356921
      3          8           0        1.050854   -1.088473    0.565032
      4          1           0        0.086915   -1.051403    0.973580
      5          6           0        2.932600   -0.050773   -0.391225
      6          9           0        2.870051   -0.739330   -1.541085
      7          9           0        3.768168   -0.692351    0.436340
      8          9           0        3.443449    1.151285   -0.652102
      9          8           0       -4.140652   -0.451118   -1.572381
     10          1           0       -3.931640    0.455273   -1.262368
     11          1           0       -3.825529   -0.510966   -2.477081
     12          8           0       -3.446329    1.995919   -0.570920
     13          1           0       -2.729162    1.975804    0.091554
     14          1           0       -3.350527    2.812906   -1.064454
     15          8           0       -3.136280   -2.265673    0.155796
     16          1           0       -3.850775   -2.750298    0.574490
     17          1           0       -3.545294   -1.650215   -0.494382
     18          8           0       -1.449522    1.765895    1.332965
     19          1           0       -1.396358    2.376250    2.072902
     20          1           0       -0.538054    1.650523    0.982027
     21          8           0       -1.237428   -1.023265    1.558633
     22          1           0       -1.935379   -1.532820    1.078038
     23          1           0       -1.557356   -0.110558    1.650836
 ---------------------------------------------------------------------
 Rotational constants (GHZ):           0.9462356           0.2850465           0.2645546
 Standard basis: 6-31++G(d,p) (6D, 7F)
 There are   294 symmetry adapted cartesian basis functions of A   symmetry.
 There are   294 symmetry adapted basis functions of A   symmetry.
   294 basis functions,   472 primitive gaussians,   294 cartesian basis functions
    53 alpha electrons       53 beta electrons
       nuclear repulsion energy       827.1988283988 Hartrees.
 NAtoms=   23 NActive=   23 NUniq=   23 SFac= 1.00D+00 NAtFMM=   60 NAOKFM=F Big=F
 Integral buffers will be    131072 words long.
 Raffenetti 2 integral format.
 Two-electron integral symmetry is turned on.
 Nuclear repulsion after empirical dispersion term =      827.1892129471 Hartrees.
 One-electron integrals computed using PRISM.
 NBasis=   294 RedAO= T EigKep=  4.34D-05  NBF=   294
 NBsUse=   294 1.00D-06 EigRej= -1.00D+00 NBFU=   294
 Initial guess from the checkpoint file:  "/local_scratch/slurm.5660501/Gau-4182025.chk"
 B after Tr=    -0.000000   -0.000000   -0.000000
         Rot=    0.999981    0.006121    0.000463   -0.000590 Ang=   0.71 deg.
 ExpMin= 3.60D-02 ExpMax= 7.00D+03 ExpMxC= 1.05D+03 IAcc=3 IRadAn=         5 AccDes= 0.00D+00
 Harris functional with IExCor= 4639 and IRadAn=       5 diagonalized for initial guess.
 HarFok:  IExCor= 4639 AccDes= 0.00D+00 IRadAn=         5 IDoV= 1 UseB2=F ITyADJ=14
 ICtDFT=  3500011 ScaDFX=  1.000000  1.000000  1.000000  1.000000
 FoFCou: FMM=F IPFlag=           0 FMFlag=      100000 FMFlg1=           0
         NFxFlg=           0 DoJE=T BraDBF=F KetDBF=T FulRan=T
         wScrn=  0.000000 ICntrl=       500 IOpCl=  0 I1Cent=   200000004 NGrid=           0
         NMat0=    1 NMatS0=      1 NMatT0=    0 NMatD0=    1 NMtDS0=    0 NMtDT0=    0
 Petite list used in FoFCou.
 Requested convergence on RMS density matrix=1.00D-10 within 128 cycles.
 Requested convergence on MAX density matrix=1.00D-08.
 Requested convergence on             energy=1.00D-08.
 No special actions if energy rises.
 SCF Done:  E(RwB97XD) =  -908.816651364     A.U. after   15 cycles
            NFock= 15  Conv=0.37D-10     -V/T= 2.0082
 Calling FoFJK, ICntrl=      2127 FMM=F ISym2X=0 I1Cent= 0 IOpClX= 0 NMat=1 NMatS=1 NMatT=0.
 ***** Axes restored to original set *****
 -------------------------------------------------------------------
 Center     Atomic                   Forces (Hartrees/Bohr)
 Number     Number              X              Y              Z
 -------------------------------------------------------------------
      1        6          -0.000039430    0.000123410    0.000007891
      2        8           0.000017488   -0.000114859   -0.000003178
      3        8           0.000119394    0.000050490   -0.000074947
      4        1          -0.000079344   -0.000036236    0.000108213
      5        6           0.000102688   -0.000000354   -0.000176368
      6        9           0.000005962   -0.000002147    0.000099499
      7        9          -0.000053783   -0.000003596    0.000032643
      8        9          -0.000046657   -0.000023168    0.000026692
      9        8          -0.000018051   -0.000065000   -0.000115602
     10        1          -0.000090711    0.000005887    0.000067116
     11        1           0.000102751    0.000062890    0.000107370
     12        8           0.000137280    0.000032642   -0.000090396
     13        1          -0.000189099    0.000062616   -0.000018043
     14        1           0.000034956   -0.000173931    0.000086862
     15        8          -0.000011505   -0.000098053   -0.000018276
     16        1          -0.000044567    0.000051818    0.000030693
     17        1           0.000073292    0.000053451   -0.000005722
     18        8           0.000129264    0.000106530   -0.000089699
     19        1          -0.000042504   -0.000010024   -0.000019622
     20        1          -0.000070438   -0.000025488    0.000024589
     21        8          -0.000048098    0.000147416   -0.000096422
     22        1           0.000015150   -0.000079217    0.000007622
     23        1          -0.000004038   -0.000065078    0.000109085
 -------------------------------------------------------------------
 Cartesian Forces:  Max     0.000189099 RMS     0.000077976

 GradGradGradGradGradGradGradGradGradGradGradGradGradGradGradGradGradGrad
 Berny optimization.
 Using GEDIIS/GDIIS optimizer.
 FormGI is forming the generalized inverse of G from B-inverse, IUseBI=4.
 Internal  Forces:  Max     0.000181970 RMS     0.000048210
 Search for a local minimum.
 Step number  13 out of a maximum of  138
 All quantities printed in internal units (Hartrees-Bohrs-Radians)
 Mixed Optimization -- En-DIIS/RFO-DIIS
 Swapping is turned off.
 Update second derivatives using D2CorX and points   11   12   13
 DE= -1.12D-05 DEPred=-1.10D-05 R= 1.02D+00
 TightC=F SS=  1.41D+00  RLast= 2.23D-01 DXNew= 3.3726D+00 6.6812D-01
 Trust test= 1.02D+00 RLast= 2.23D-01 DXMaxT set to 2.01D+00
 ITU=  1  1  1  1  1  1  0  0  0 -1  0  1  0
     Eigenvalues ---    0.00007   0.00037   0.00045   0.00101   0.00226
     Eigenvalues ---    0.00293   0.00425   0.00481   0.00614   0.00691
     Eigenvalues ---    0.00716   0.00820   0.00882   0.01072   0.01227
     Eigenvalues ---    0.01371   0.01404   0.01545   0.01758   0.01800
     Eigenvalues ---    0.01884   0.01997   0.02277   0.02393   0.02631
     Eigenvalues ---    0.02742   0.02894   0.02992   0.03158   0.03201
     Eigenvalues ---    0.03551   0.03722   0.03881   0.04699   0.06252
     Eigenvalues ---    0.06913   0.07020   0.07533   0.07719   0.12112
     Eigenvalues ---    0.14120   0.19525   0.20729   0.22845   0.24097
     Eigenvalues ---    0.26841   0.37048   0.40912   0.41260   0.41539
     Eigenvalues ---    0.43329   0.45070   0.46954   0.48983   0.51094
     Eigenvalues ---    0.53433   0.56024   0.57720   0.58648   0.59483
     Eigenvalues ---    0.59588   0.60951   0.86546
 Eigenvalue     1 is   7.26D-05 Eigenvector:
                          D17       D19       D16       D18       D28
   1                   -0.40290  -0.35766  -0.33129  -0.28606   0.27293
                          D29       D23       D27       D21       D22
   1                    0.26827   0.24871   0.23749   0.21138   0.20856
 En-DIIS/RFO-DIIS/Sim-DIIS IScMMF=       -3 using points:    13   12   11   10    9    8    7
 RFO step:  Lambda=-3.62289878D-06.
 DidBck=F Rises=F RFO-DIIS coefs:    1.32053   -0.41113    0.12564   -0.02775   -0.06610
                  RFO-DIIS coefs:    0.12111   -0.06229
 Iteration  1 RMS(Cart)=  0.00790731 RMS(Int)=  0.00008873
 Iteration  2 RMS(Cart)=  0.00005812 RMS(Int)=  0.00007307
 Iteration  3 RMS(Cart)=  0.00000000 RMS(Int)=  0.00007307
 Variable       Old X    -DE/DX   Delta X   Delta X   Delta X     New X
                                 (Linear)    (Quad)   (Total)
    R1        2.30645   0.00009  -0.00013   0.00007  -0.00005   2.30640
    R2        2.43401   0.00002   0.00017  -0.00001   0.00015   2.43416
    R3        2.93015   0.00001  -0.00007   0.00009   0.00003   2.93018
    R4        3.26924  -0.00000   0.00212  -0.00137   0.00078   3.27002
    R5        1.97968   0.00014  -0.00072   0.00079   0.00005   1.97973
    R6        2.73649   0.00000   0.00704  -0.00646   0.00056   2.73705
    R7        2.53548   0.00006   0.00030  -0.00010   0.00020   2.53567
    R8        2.53157  -0.00000  -0.00000  -0.00015  -0.00015   2.53142
    R9        2.51693  -0.00001   0.00024  -0.00031  -0.00007   2.51686
   R10        1.85284   0.00004   0.00010  -0.00019  -0.00010   1.85274
   R11        1.81391   0.00010   0.00010  -0.00008   0.00002   1.81392
   R12        3.24811   0.00001   0.00073   0.00044   0.00119   3.24930
   R13        3.32034   0.00007  -0.00141   0.00194   0.00052   3.32086
   R14        1.84537   0.00018   0.00019  -0.00018   0.00001   1.84538
   R15        1.81278   0.00013   0.00004  -0.00004   0.00001   1.81279
   R16        3.39238   0.00007  -0.00031   0.00209   0.00177   3.39415
   R17        1.81322   0.00006   0.00005  -0.00003   0.00002   1.81324
   R18        1.86002  -0.00002  -0.00015  -0.00001  -0.00014   1.85988
   R19        3.17888  -0.00000   0.00130  -0.00111   0.00018   3.17906
   R20        1.81538   0.00005   0.00001   0.00000   0.00001   1.81540
   R21        1.85852  -0.00008  -0.00028   0.00001  -0.00025   1.85827
   R22        3.60227   0.00001   0.00033  -0.00059  -0.00028   3.60199
   R23        1.86859   0.00001  -0.00034   0.00030  -0.00004   1.86855
   R24        1.83594   0.00004   0.00007  -0.00015  -0.00007   1.83587
    A1        2.24657   0.00002  -0.00028   0.00027   0.00001   2.24658
    A2        2.08920  -0.00004   0.00064  -0.00062   0.00001   2.08921
    A3        1.94739   0.00002  -0.00036   0.00034  -0.00003   1.94737
    A4        2.30189   0.00000   0.00126  -0.00155  -0.00021   2.30168
    A5        1.98517  -0.00003  -0.00078   0.00099   0.00018   1.98534
    A6        1.92150  -0.00011  -0.00038  -0.00014  -0.00052   1.92098
    A7        1.93222  -0.00008   0.00050  -0.00010   0.00040   1.93262
    A8        1.94032  -0.00005  -0.00017   0.00016  -0.00001   1.94030
    A9        1.88885   0.00008   0.00004  -0.00001   0.00002   1.88887
   A10        1.88934   0.00010  -0.00001   0.00008   0.00007   1.88941
   A11        1.89020   0.00007   0.00002   0.00003   0.00005   1.89024
   A12        1.86050   0.00010  -0.00022   0.00146   0.00105   1.86154
   A13        1.95279  -0.00000  -0.00274   0.00095  -0.00182   1.95097
   A14        2.01962  -0.00004  -0.00295   0.00281  -0.00008   2.01955
   A15        2.03953  -0.00001   0.00435   0.00027   0.00443   2.04396
   A16        2.17961  -0.00005   0.00029   0.00146   0.00167   2.18128
   A17        1.86839   0.00011   0.00040   0.00106   0.00133   1.86972
   A18        1.86986   0.00003   0.00012  -0.00009  -0.00002   1.86984
   A19        2.10877  -0.00004   0.00124  -0.00095   0.00018   2.10896
   A20        1.96751   0.00004  -0.00071   0.00194   0.00123   1.96874
   A21        2.09186  -0.00002   0.00350  -0.00136   0.00220   2.09406
   A22        2.01261   0.00003   0.00131   0.00164   0.00275   2.01536
   A23        1.76205  -0.00001  -0.00359   0.00171  -0.00198   1.76007
   A24        1.87349  -0.00001   0.00020  -0.00036  -0.00014   1.87334
   A25        2.09453  -0.00000  -0.00197  -0.00227  -0.00420   2.09033
   A26        1.56725   0.00002  -0.00050   0.00143   0.00085   1.56810
   A27        2.02545  -0.00001  -0.00187   0.00040  -0.00155   2.02389
   A28        1.93666   0.00003  -0.00022  -0.00029  -0.00052   1.93614
   A29        1.87319  -0.00007   0.00005  -0.00134  -0.00143   1.87175
   A30        3.15884  -0.00003  -0.00041   0.00078   0.00034   3.15918
   A31        3.05400  -0.00001   0.00139  -0.00119   0.00006   3.05405
   A32        3.04341  -0.00003  -0.00323  -0.00184  -0.00513   3.03828
   A33        3.04031   0.00000  -0.00195   0.00129  -0.00064   3.03967
   A34        2.97901   0.00001   0.00027  -0.00047  -0.00014   2.97888
   A35        3.10383   0.00001  -0.00181   0.00109  -0.00059   3.10324
   A36        2.67495  -0.00003   0.00061  -0.00067   0.00008   2.67504
   A37        3.15560   0.00001   0.00035  -0.00038  -0.00005   3.15555
   A38        3.21171  -0.00002   0.00118   0.00072   0.00176   3.21347
   A39        3.15852  -0.00007   0.00049  -0.00042  -0.00017   3.15835
   A40        3.11174  -0.00003   0.00074  -0.00357  -0.00278   3.10896
   A41        3.09347   0.00001   0.00003  -0.00114  -0.00106   3.09242
   A42        3.03672   0.00004   0.00218  -0.00130   0.00083   3.03754
   A43        3.21832  -0.00005  -0.00342  -0.00074  -0.00415   3.21417
    D1       -0.00720   0.00001   0.00189   0.00125   0.00318  -0.00402
    D2        3.12683  -0.00001   0.00122   0.00079   0.00205   3.12888
    D3        0.01635  -0.00001   0.00148  -0.00141   0.00009   0.01644
    D4       -3.11818   0.00001   0.00210  -0.00098   0.00115  -3.11703
    D5       -2.02129  -0.00000   0.00669  -0.00074   0.00596  -2.01532
    D6        2.17410   0.00001   0.00658  -0.00056   0.00602   2.18012
    D7        0.07230   0.00001   0.00633  -0.00063   0.00570   0.07801
    D8        1.11396  -0.00002   0.00613  -0.00112   0.00501   1.11897
    D9       -0.97384  -0.00000   0.00602  -0.00095   0.00506  -0.96877
   D10       -3.07563  -0.00001   0.00577  -0.00102   0.00475  -3.07089
   D11       -1.68233  -0.00002  -0.00013  -0.00332  -0.00350  -1.68584
   D12        2.14177  -0.00001  -0.00686  -0.00331  -0.01006   2.13171
   D13        0.04950  -0.00002  -0.00452  -0.00114  -0.00561   0.04389
   D14        2.10123  -0.00003  -0.00267  -0.00070  -0.00332   2.09791
   D15       -0.04947   0.00004  -0.00073   0.00098   0.00022  -0.04925
   D16       -1.88286  -0.00006   0.02063  -0.00587   0.01490  -1.86797
   D17        0.52989   0.00006   0.02975  -0.00109   0.02871   0.55860
   D18        0.31749  -0.00005   0.01506  -0.00090   0.01427   0.33176
   D19        2.73024   0.00007   0.02418   0.00387   0.02809   2.75833
   D20        2.00467  -0.00004  -0.00525  -0.00175  -0.00698   1.99769
   D21       -0.34251  -0.00004  -0.00674  -0.00055  -0.00716  -0.34967
   D22       -2.16708   0.00006  -0.01091   0.00369  -0.00716  -2.17424
   D23        1.76893   0.00006  -0.01240   0.00489  -0.00733   1.76159
   D24       -2.59271   0.00001  -0.00755   0.00124  -0.00624  -2.59895
   D25        1.37729   0.00002  -0.01449   0.00090  -0.01351   1.36378
   D26       -0.26524   0.00000  -0.01152  -0.00154  -0.01309  -0.27833
   D27        1.14275   0.00000  -0.01445  -0.00283  -0.01724   1.12551
   D28       -1.17043   0.00000  -0.02139  -0.00316  -0.02450  -1.19494
   D29       -2.81296  -0.00001  -0.01842  -0.00561  -0.02408  -2.83704
   D30        2.51439  -0.00001  -0.00056   0.00201   0.00145   2.51584
   D31       -1.63487  -0.00002  -0.00193   0.00071  -0.00119  -1.63605
   D32       -1.54024   0.00004   0.00054   0.00252   0.00314  -1.53710
   D33        0.59369   0.00004  -0.00084   0.00122   0.00051   0.59420
   D34        1.95233   0.00001   0.00307   0.00241   0.00560   1.95793
   D35       -0.15424   0.00003   0.00494   0.00262   0.00765  -0.14659
   D36       -1.86815  -0.00001   0.00199   0.00038   0.00241  -1.86574
   D37        2.30847   0.00001   0.00387   0.00059   0.00446   2.31293
   D38       -0.03811  -0.00001   0.00199   0.00068   0.00264  -0.03547
   D39       -2.14468   0.00000   0.00387   0.00090   0.00469  -2.13999
         Item               Value     Threshold  Converged?
 Maximum Force            0.000182     0.000015     NO 
 RMS     Force            0.000048     0.000010     NO 
 Maximum Displacement     0.045426     0.000060     NO 
 RMS     Displacement     0.007910     0.000040     NO 
 Predicted change in Energy=-1.842048D-06
 GradGradGradGradGradGradGradGradGradGradGradGradGradGradGradGradGradGrad

                          Input orientation:                          
 ---------------------------------------------------------------------
 Center     Atomic      Atomic             Coordinates (Angstroms)
 Number     Number       Type             X           Y           Z
 ---------------------------------------------------------------------
      1          6           0        0.361928    0.601590   -1.462590
      2          8           0       -0.073655   -0.529474   -1.606010
      3          8           0        0.032851    1.486651   -0.586476
      4          1           0       -0.698775    1.160415    0.088665
      5          6           0        1.470730    1.124069   -2.412266
      6          9           0        2.596930    1.356844   -1.720912
      7          9           0        1.093760    2.268937   -2.996746
      8          9           0        1.743387    0.236826   -3.367421
      9          8           0        0.051874   -1.879676    3.947821
     10          1           0       -0.280113   -2.480905    3.248145
     11          1           0        1.009013   -1.951986    3.941390
     12          8           0       -0.952278   -3.399433    1.909231
     13          1           0       -1.297076   -2.891503    1.149801
     14          1           0       -0.583246   -4.213360    1.560565
     15          8           0       -0.954459    0.597625    3.572704
     16          1           0       -1.537653    0.827815    4.299055
     17          1           0       -0.577231   -0.288961    3.773522
     18          8           0       -1.943844   -1.810446   -0.130439
     19          1           0       -2.686310   -2.095320   -0.669393
     20          1           0       -1.272789   -1.424330   -0.736725
     21          8           0       -1.723127    0.738875    1.021845
     22          1           0       -1.466509    0.741969    1.976752
     23          1           0       -2.037732   -0.155785    0.811083
 ---------------------------------------------------------------------
                    Distance matrix (angstroms):
                    1          2          3          4          5
     1  C    0.000000
     2  O    1.220495   0.000000
     3  O    1.288100   2.261759   0.000000
     4  H    1.960553   2.473545   1.047627   0.000000
     5  C    1.550584   2.401953   2.352120   3.311002   0.000000
     6  F    2.373262   3.271608   2.806830   3.764947   1.341820
     7  F    2.381020   3.335882   2.747162   3.736544   1.339569
     8  F    2.381147   2.644130   3.495948   4.331478   1.331864
     9  O    5.960315   5.716977   5.647333   4.969779   7.175398
    10  H    5.666129   5.235793   5.526642   4.839091   6.935528
    11  H    6.011861   5.828323   5.768769   5.238995   7.074196
    12  O    5.394859   4.622290   5.574303   4.916395   6.708828
    13  H    4.666753   3.830200   4.894038   4.231078   6.039362
    14  H    5.763382   4.884455   6.122050   5.572907   6.963502
    15  O    5.204525   5.372638   4.366226   3.538450   6.479086
    16  H    6.070926   6.233403   5.173873   4.306009   7.360704
    17  H    5.393697   5.408400   4.747061   3.961519   6.667441
    18  O    3.592928   2.704775   3.871194   3.228656   5.047517
    19  H    4.146594   3.186706   4.497914   3.889056   5.539229
    20  H    2.702504   1.730418   3.193913   2.773386   4.102276
    21  O    3.246339   3.351878   2.495862   1.448384   4.705552
    22  H    3.897687   4.048802   3.061499   2.080718   5.294984
    23  H    3.391397   3.136811   2.989663   2.011735   4.933286
                    6          7          8          9         10
     6  F    0.000000
     7  F    2.172369   0.000000
     8  F    2.166557   2.165384   0.000000
     9  O    7.006204   8.156195   7.800869   0.000000
    10  H    6.906317   7.965374   7.432788   0.980427   0.000000
    11  H    6.747703   8.121644   7.664785   0.959888   1.556338
    12  O    6.956794   7.770798   6.952125   2.733831   1.757325
    13  H    6.438379   7.038472   6.279821   3.266860   2.367669
    14  H    7.204775   8.099482   7.035796   3.398301   2.437461
    15  O    6.419591   7.081395   7.454789   2.700081   3.168190
    16  H    7.322202   7.888591   8.359985   3.159188   3.692350
    17  H    6.555362   7.427757   7.526937   1.719455   2.273525
    18  O    5.760204   5.838160   5.316488   4.540912   3.825225
    19  H    6.398105   6.225130   5.686869   5.372412   4.613628
    20  H    4.866032   4.934416   4.333280   4.889483   4.240395
    21  O    5.154366   5.140527   5.615552   4.309149   4.172012
    22  H    5.528321   5.798473   6.254502   3.614363   3.662089
    23  H    5.493554   5.494095   5.648973   4.144559   3.799300
                   11         12         13         14         15
    11  H    0.000000
    12  O    3.173553   0.000000
    13  H    3.740817   0.976531   0.000000
    14  H    3.649305   0.959286   1.557429   0.000000
    15  O    3.239084   4.329391   4.261674   5.228009   0.000000
    16  H    3.786915   4.891171   4.879448   5.815812   0.959525
    17  H    2.304343   3.645721   3.765012   4.505344   0.984207
    18  O    5.031817   2.769176   1.796109   3.238012   4.526694
    19  H    5.910607   3.369997   2.423499   3.725814   5.314757
    20  H    5.231616   3.317355   2.390015   3.678547   4.770830
    21  O    4.819653   4.302006   3.657531   5.110203   2.667898
    22  H    4.152758   4.173752   3.730238   5.050609   1.682288
    23  H    4.723115   3.592407   2.854375   4.375062   3.060663
                   16         17         18         19         20
    16  H    0.000000
    17  H    1.563901   0.000000
    18  O    5.171637   4.407205   0.000000
    19  H    5.877891   5.239336   0.960667   0.000000
    20  H    5.522807   4.702679   0.983353   1.566143   0.000000
    21  O    3.283659   3.152974   2.806334   3.438119   2.823974
    22  H    2.324977   2.254332   3.344088   4.066965   3.477548
    23  H    3.658346   3.305577   1.906090   2.524729   2.142441
                   21         22         23
    21  O    0.000000
    22  H    0.988792   0.000000
    23  H    0.971500   1.578304   0.000000
 Stoichiometry    C2H11F3O7
 Framework group  C1[X(C2H11F3O7)]
 Deg. of freedom    63
 Full point group                 C1      NOp   1
 Largest Abelian subgroup         C1      NOp   1
 Largest concise Abelian subgroup C1      NOp   1
                         Standard orientation:                         
 ---------------------------------------------------------------------
 Center     Atomic      Atomic             Coordinates (Angstroms)
 Number     Number       Type             X           Y           Z
 ---------------------------------------------------------------------
      1          6           0        1.519929    0.068022    0.237571
      2          8           0        0.998243    1.165800    0.348635
      3          8           0        1.051880   -1.084144    0.573196
      4          1           0        0.087623   -1.045404    0.980911
      5          6           0        2.932348   -0.051381   -0.391019
      6          9           0        2.868251   -0.742686   -1.539266
      7          9           0        3.767520   -0.691968    0.437582
      8          9           0        3.444432    1.149426   -0.655017
      9          8           0       -4.132200   -0.461555   -1.578565
     10          1           0       -3.929595    0.445842   -1.267410
     11          1           0       -3.809794   -0.521508   -2.480698
     12          8           0       -3.456388    1.988251   -0.570816
     13          1           0       -2.736121    1.976529    0.088495
     14          1           0       -3.380403    2.811343   -1.057618
     15          8           0       -3.131216   -2.266143    0.162679
     16          1           0       -3.846740   -2.749203    0.581447
     17          1           0       -3.538387   -1.655722   -0.493264
     18          8           0       -1.449887    1.772676    1.325448
     19          1           0       -1.394760    2.382506    2.065684
     20          1           0       -0.539158    1.656217    0.973322
     21          8           0       -1.237406   -1.015326    1.565043
     22          1           0       -1.933805   -1.527465    1.084988
     23          1           0       -1.558559   -0.102404    1.650174
 ---------------------------------------------------------------------
 Rotational constants (GHZ):           0.9458858           0.2850928           0.2646747
 Standard basis: 6-31++G(d,p) (6D, 7F)
 There are   294 symmetry adapted cartesian basis functions of A   symmetry.
 There are   294 symmetry adapted basis functions of A   symmetry.
   294 basis functions,   472 primitive gaussians,   294 cartesian basis functions
    53 alpha electrons       53 beta electrons
       nuclear repulsion energy       827.1991487875 Hartrees.
 NAtoms=   23 NActive=   23 NUniq=   23 SFac= 1.00D+00 NAtFMM=   60 NAOKFM=F Big=F
 Integral buffers will be    131072 words long.
 Raffenetti 2 integral format.
 Two-electron integral symmetry is turned on.
 Nuclear repulsion after empirical dispersion term =      827.1895344517 Hartrees.
 One-electron integrals computed using PRISM.
 NBasis=   294 RedAO= T EigKep=  4.34D-05  NBF=   294
 NBsUse=   294 1.00D-06 EigRej= -1.00D+00 NBFU=   294
 Initial guess from the checkpoint file:  "/local_scratch/slurm.5660501/Gau-4182025.chk"
 B after Tr=     0.000000    0.000000   -0.000000
         Rot=    0.999998    0.001769    0.000053   -0.000413 Ang=   0.21 deg.
 ExpMin= 3.60D-02 ExpMax= 7.00D+03 ExpMxC= 1.05D+03 IAcc=3 IRadAn=         5 AccDes= 0.00D+00
 Harris functional with IExCor= 4639 and IRadAn=       5 diagonalized for initial guess.
 HarFok:  IExCor= 4639 AccDes= 0.00D+00 IRadAn=         5 IDoV= 1 UseB2=F ITyADJ=14
 ICtDFT=  3500011 ScaDFX=  1.000000  1.000000  1.000000  1.000000
 FoFCou: FMM=F IPFlag=           0 FMFlag=      100000 FMFlg1=           0
         NFxFlg=           0 DoJE=T BraDBF=F KetDBF=T FulRan=T
         wScrn=  0.000000 ICntrl=       500 IOpCl=  0 I1Cent=   200000004 NGrid=           0
         NMat0=    1 NMatS0=      1 NMatT0=    0 NMatD0=    1 NMtDS0=    0 NMtDT0=    0
 Petite list used in FoFCou.
 Requested convergence on RMS density matrix=1.00D-10 within 128 cycles.
 Requested convergence on MAX density matrix=1.00D-08.
 Requested convergence on             energy=1.00D-08.
 No special actions if energy rises.
 SCF Done:  E(RwB97XD) =  -908.816653800     A.U. after   14 cycles
            NFock= 14  Conv=0.65D-10     -V/T= 2.0082
 Calling FoFJK, ICntrl=      2127 FMM=F ISym2X=0 I1Cent= 0 IOpClX= 0 NMat=1 NMatS=1 NMatT=0.
 ***** Axes restored to original set *****
 -------------------------------------------------------------------
 Center     Atomic                   Forces (Hartrees/Bohr)
 Number     Number              X              Y              Z
 -------------------------------------------------------------------
      1        6          -0.000015719    0.000144209    0.000084190
      2        8          -0.000012740   -0.000106923   -0.000027859
      3        8           0.000087474    0.000016976   -0.000090965
      4        1          -0.000061548   -0.000029928    0.000071467
      5        6           0.000086238    0.000004837   -0.000112167
      6        9          -0.000004779   -0.000006157    0.000063795
      7        9          -0.000049235    0.000007769    0.000022779
      8        9          -0.000031202   -0.000034398    0.000009572
      9        8          -0.000044707    0.000007539   -0.000063828
     10        1          -0.000033158    0.000011907    0.000051278
     11        1           0.000065232    0.000005496    0.000046127
     12        8           0.000114617    0.000025526   -0.000076439
     13        1          -0.000114455    0.000038382    0.000010865
     14        1           0.000004598   -0.000109431    0.000043649
     15        8          -0.000004220   -0.000048437    0.000004037
     16        1          -0.000033616    0.000046696    0.000023618
     17        1           0.000041778   -0.000009564   -0.000014135
     18        8           0.000027449    0.000035580   -0.000018026
     19        1          -0.000025858   -0.000018395   -0.000016803
     20        1           0.000013618    0.000001908   -0.000015449
     21        8           0.000009482    0.000097065   -0.000001178
     22        1           0.000037518    0.000018840    0.000029023
     23        1          -0.000056766   -0.000099499   -0.000023553
 -------------------------------------------------------------------
 Cartesian Forces:  Max     0.000144209 RMS     0.000053665

 GradGradGradGradGradGradGradGradGradGradGradGradGradGradGradGradGradGrad
 Berny optimization.
 Using GEDIIS/GDIIS optimizer.
 FormGI is forming the generalized inverse of G from B-inverse, IUseBI=4.
 Internal  Forces:  Max     0.000128611 RMS     0.000033130
 Search for a local minimum.
 Step number  14 out of a maximum of  138
 All quantities printed in internal units (Hartrees-Bohrs-Radians)
 Mixed Optimization -- En-DIIS/RFO-DIIS
 Swapping is turned off.
 Update second derivatives using D2CorX and points   11   12   13   14
 DE= -2.44D-06 DEPred=-1.84D-06 R= 1.32D+00
 TightC=F SS=  1.41D+00  RLast= 6.90D-02 DXNew= 3.3726D+00 2.0687D-01
 Trust test= 1.32D+00 RLast= 6.90D-02 DXMaxT set to 2.01D+00
 ITU=  1  1  1  1  1  1  1  0  0  0 -1  0  1  0
     Eigenvalues ---    0.00008   0.00036   0.00042   0.00098   0.00225
     Eigenvalues ---    0.00261   0.00402   0.00472   0.00614   0.00689
     Eigenvalues ---    0.00714   0.00825   0.00921   0.01070   0.01225
     Eigenvalues ---    0.01368   0.01418   0.01548   0.01750   0.01781
     Eigenvalues ---    0.01884   0.01994   0.02264   0.02380   0.02494
     Eigenvalues ---    0.02756   0.02890   0.02988   0.03122   0.03200
     Eigenvalues ---    0.03560   0.03716   0.03881   0.04697   0.06244
     Eigenvalues ---    0.06744   0.06962   0.07492   0.07841   0.12114
     Eigenvalues ---    0.14106   0.19555   0.20725   0.22845   0.24103
     Eigenvalues ---    0.26738   0.36480   0.40915   0.41267   0.41834
     Eigenvalues ---    0.43180   0.45260   0.47166   0.49034   0.51118
     Eigenvalues ---    0.53113   0.56041   0.57718   0.58654   0.59483
     Eigenvalues ---    0.59579   0.60249   0.86529
 Eigenvalue     1 is   8.26D-05 Eigenvector:
                          D17       D19       D16       D28       D18
   1                   -0.40437  -0.36340  -0.31971   0.28473  -0.27874
                          D29       D27       D23       D21       D22
   1                    0.27666   0.25337   0.24273   0.20703   0.20085
 En-DIIS/RFO-DIIS/Sim-DIIS IScMMF=       -3 using points:    14   13   12   11   10    9    8    7
 RFO step:  Lambda=-2.49705969D-06.
 DidBck=F Rises=F RFO-DIIS coefs:    1.61160   -0.38443   -0.40196   -0.00052    0.34371
                  RFO-DIIS coefs:   -0.18001    0.03545   -0.02383
 Iteration  1 RMS(Cart)=  0.00284898 RMS(Int)=  0.00010052
 Iteration  2 RMS(Cart)=  0.00001070 RMS(Int)=  0.00010011
 Iteration  3 RMS(Cart)=  0.00000000 RMS(Int)=  0.00010011
 Variable       Old X    -DE/DX   Delta X   Delta X   Delta X     New X
                                 (Linear)    (Quad)   (Total)
    R1        2.30640   0.00010   0.00011   0.00004   0.00013   2.30653
    R2        2.43416  -0.00004  -0.00007  -0.00010  -0.00021   2.43395
    R3        2.93018   0.00000   0.00007   0.00001   0.00008   2.93026
    R4        3.27002  -0.00001  -0.00047  -0.00015  -0.00062   3.26940
    R5        1.97973   0.00010   0.00002   0.00049   0.00050   1.98023
    R6        2.73705  -0.00000   0.00136  -0.00239  -0.00104   2.73601
    R7        2.53567   0.00003   0.00025  -0.00019   0.00007   2.53574
    R8        2.53142   0.00001   0.00003  -0.00000   0.00003   2.53145
    R9        2.51686   0.00001  -0.00008   0.00003  -0.00006   2.51680
   R10        1.85274   0.00001  -0.00004  -0.00009  -0.00010   1.85264
   R11        1.81392   0.00006   0.00016  -0.00010   0.00005   1.81398
   R12        3.24930  -0.00001   0.00131  -0.00178  -0.00054   3.24876
   R13        3.32086   0.00004   0.00189  -0.00019   0.00174   3.32261
   R14        1.84538   0.00008   0.00023  -0.00015   0.00018   1.84555
   R15        1.81279   0.00008   0.00018  -0.00012   0.00006   1.81284
   R16        3.39415   0.00003   0.00265  -0.00032   0.00243   3.39659
   R17        1.81324   0.00005   0.00015  -0.00008   0.00007   1.81331
   R18        1.85988   0.00001  -0.00010   0.00004  -0.00014   1.85975
   R19        3.17906   0.00000  -0.00005  -0.00061  -0.00075   3.17832
   R20        1.81540   0.00003   0.00011  -0.00007   0.00004   1.81544
   R21        1.85827   0.00001  -0.00023   0.00028   0.00006   1.85833
   R22        3.60199   0.00002   0.00199  -0.00131   0.00072   3.60271
   R23        1.86855   0.00004  -0.00010   0.00021   0.00003   1.86858
   R24        1.83587   0.00013   0.00042  -0.00022   0.00026   1.83613
    A1        2.24658   0.00004   0.00005   0.00009   0.00011   2.24669
    A2        2.08921  -0.00005  -0.00008  -0.00019  -0.00025   2.08896
    A3        1.94737   0.00002   0.00003   0.00010   0.00014   1.94751
    A4        2.30168  -0.00000  -0.00060   0.00037  -0.00022   2.30146
    A5        1.98534  -0.00002   0.00012  -0.00014  -0.00007   1.98527
    A6        1.92098  -0.00008  -0.00073   0.00053  -0.00021   1.92077
    A7        1.93262  -0.00007  -0.00027   0.00008  -0.00019   1.93243
    A8        1.94030  -0.00005  -0.00010   0.00005  -0.00005   1.94025
    A9        1.88887   0.00007   0.00031  -0.00018   0.00013   1.88900
   A10        1.88941   0.00007   0.00045  -0.00026   0.00019   1.88960
   A11        1.89024   0.00006   0.00038  -0.00024   0.00014   1.89039
   A12        1.86154   0.00003   0.00065  -0.00008   0.00093   1.86248
   A13        1.95097   0.00002  -0.00019   0.00098   0.00086   1.95183
   A14        2.01955  -0.00001   0.00227   0.00096   0.00334   2.02289
   A15        2.04396  -0.00001   0.00407  -0.00141   0.00294   2.04690
   A16        2.18128  -0.00002  -0.00117   0.00531   0.00411   2.18539
   A17        1.86972   0.00006   0.00137  -0.00158  -0.00033   1.86939
   A18        1.86984   0.00003   0.00016   0.00020   0.00038   1.87022
   A19        2.10896  -0.00002   0.00058  -0.00169  -0.00098   2.10797
   A20        1.96874  -0.00001   0.00067   0.00059   0.00089   1.96962
   A21        2.09406  -0.00001   0.00191  -0.00016   0.00183   2.09588
   A22        2.01536  -0.00000   0.00004  -0.00173  -0.00172   2.01365
   A23        1.76007  -0.00000  -0.00257   0.00154  -0.00097   1.75910
   A24        1.87334   0.00001   0.00000   0.00023   0.00033   1.87368
   A25        2.09033   0.00000  -0.00067   0.00051  -0.00021   2.09012
   A26        1.56810   0.00001   0.00075  -0.00055   0.00004   1.56814
   A27        2.02389  -0.00001   0.00024  -0.00148  -0.00136   2.02254
   A28        1.93614  -0.00000   0.00085  -0.00066   0.00021   1.93636
   A29        1.87175   0.00002  -0.00037   0.00055  -0.00007   1.87168
   A30        3.15918  -0.00001   0.00053  -0.00023   0.00033   3.15951
   A31        3.05405   0.00000   0.00131  -0.00131   0.00004   3.05410
   A32        3.03828  -0.00001  -0.00394   0.00191  -0.00174   3.03654
   A33        3.03967   0.00000   0.00011   0.00012   0.00007   3.03974
   A34        2.97888  -0.00001   0.00026  -0.00017   0.00020   2.97907
   A35        3.10324   0.00001   0.00040   0.00030   0.00060   3.10384
   A36        2.67504  -0.00001  -0.00274   0.00195  -0.00074   2.67429
   A37        3.15555  -0.00000   0.00048  -0.00064  -0.00019   3.15537
   A38        3.21347  -0.00002  -0.00024   0.00065   0.00045   3.21392
   A39        3.15835  -0.00005  -0.00298  -0.00116  -0.00408   3.15427
   A40        3.10896  -0.00000  -0.00380   0.00098  -0.00301   3.10595
   A41        3.09242   0.00000   0.00198  -0.00161   0.00042   3.09283
   A42        3.03754  -0.00001   0.00146   0.00026   0.00145   3.03900
   A43        3.21417   0.00001  -0.00285   0.00129  -0.00149   3.21269
    D1       -0.00402   0.00001   0.00454  -0.00170   0.00284  -0.00118
    D2        3.12888   0.00000   0.00397  -0.00128   0.00268   3.13156
    D3        0.01644  -0.00000   0.00096  -0.00068   0.00028   0.01672
    D4       -3.11703   0.00000   0.00149  -0.00107   0.00042  -3.11661
    D5       -2.01532  -0.00000   0.00070  -0.00099  -0.00029  -2.01561
    D6        2.18012   0.00000   0.00095  -0.00115  -0.00020   2.17992
    D7        0.07801   0.00000   0.00072  -0.00093  -0.00022   0.07779
    D8        1.11897  -0.00001   0.00022  -0.00064  -0.00042   1.11855
    D9       -0.96877   0.00000   0.00047  -0.00080  -0.00033  -0.96910
   D10       -3.07089  -0.00000   0.00023  -0.00058  -0.00035  -3.07123
   D11       -1.68584   0.00000  -0.00369   0.00075  -0.00305  -1.68889
   D12        2.13171   0.00000  -0.00610   0.00209  -0.00401   2.12770
   D13        0.04389  -0.00000  -0.00600   0.00198  -0.00393   0.03996
   D14        2.09791   0.00000  -0.00172  -0.00082  -0.00251   2.09540
   D15       -0.04925  -0.00001  -0.00186   0.00034  -0.00155  -0.05080
   D16       -1.86797  -0.00005  -0.01090  -0.00369  -0.01467  -1.88264
   D17        0.55860   0.00003  -0.00235  -0.00118  -0.00353   0.55507
   D18        0.33176  -0.00004  -0.00676  -0.00225  -0.00896   0.32279
   D19        2.75833   0.00004   0.00179   0.00026   0.00218   2.76050
   D20        1.99769  -0.00002   0.00475  -0.00114   0.00369   2.00138
   D21       -0.34967  -0.00002   0.00487   0.00011   0.00516  -0.34451
   D22       -2.17424   0.00002   0.00843   0.00020   0.00843  -2.16581
   D23        1.76159   0.00002   0.00855   0.00145   0.00990   1.77149
   D24       -2.59895   0.00001   0.00340  -0.00106   0.00227  -2.59669
   D25        1.36378   0.00001  -0.00000   0.00168   0.00184   1.36562
   D26       -0.27833   0.00001   0.00157   0.00158   0.00311  -0.27522
   D27        1.12551  -0.00001  -0.00053  -0.00573  -0.00632   1.11919
   D28       -1.19494  -0.00001  -0.00394  -0.00299  -0.00675  -1.20169
   D29       -2.83704  -0.00001  -0.00237  -0.00309  -0.00548  -2.84252
   D30        2.51584  -0.00001  -0.00196   0.00072  -0.00125   2.51458
   D31       -1.63605  -0.00001  -0.00076  -0.00053  -0.00133  -1.63738
   D32       -1.53710   0.00001  -0.00041  -0.00002  -0.00045  -1.53754
   D33        0.59420   0.00002   0.00079  -0.00126  -0.00052   0.59368
   D34        1.95793  -0.00000   0.00158  -0.00167  -0.00001   1.95792
   D35       -0.14659   0.00001   0.00133   0.00015   0.00158  -0.14501
   D36       -1.86574  -0.00001   0.00177  -0.00020   0.00154  -1.86420
   D37        2.31293   0.00001   0.00153   0.00161   0.00313   2.31605
   D38       -0.03547  -0.00000   0.00168   0.00014   0.00177  -0.03370
   D39       -2.13999   0.00001   0.00143   0.00195   0.00336  -2.13663
         Item               Value     Threshold  Converged?
 Maximum Force            0.000129     0.000015     NO 
 RMS     Force            0.000033     0.000010     NO 
 Maximum Displacement     0.017855     0.000060     NO 
 RMS     Displacement     0.002848     0.000040     NO 
 Predicted change in Energy=-9.554502D-07
 GradGradGradGradGradGradGradGradGradGradGradGradGradGradGradGradGradGrad

                          Input orientation:                          
 ---------------------------------------------------------------------
 Center     Atomic      Atomic             Coordinates (Angstroms)
 Number     Number       Type             X           Y           Z
 ---------------------------------------------------------------------
      1          6           0        0.361495    0.601394   -1.461968
      2          8           0       -0.072662   -0.530374   -1.604751
      3          8           0        0.030941    1.486772   -0.586893
      4          1           0       -0.700692    1.160059    0.088419
      5          6           0        1.470412    1.124049   -2.411480
      6          9           0        2.595711    1.358966   -1.719315
      7          9           0        1.092323    2.267796   -2.997462
      8          9           0        1.744744    0.235965   -3.365330
      9          8           0        0.051143   -1.879161    3.949278
     10          1           0       -0.278861   -2.480101    3.248491
     11          1           0        1.007970   -1.956091    3.950839
     12          8           0       -0.948623   -3.398439    1.907033
     13          1           0       -1.297753   -2.892367    1.148220
     14          1           0       -0.583727   -4.214229    1.558289
     15          8           0       -0.951775    0.598610    3.571121
     16          1           0       -1.534620    0.830079    4.297394
     17          1           0       -0.574027   -0.287408    3.773112
     18          8           0       -1.945704   -1.810374   -0.132437
     19          1           0       -2.688183   -2.093826   -0.672158
     20          1           0       -1.273649   -1.424241   -0.737659
     21          8           0       -1.724211    0.738460    1.021631
     22          1           0       -1.465758    0.741315    1.976061
     23          1           0       -2.038816   -0.156417    0.811169
 ---------------------------------------------------------------------
                    Distance matrix (angstroms):
                    1          2          3          4          5
     1  C    0.000000
     2  O    1.220564   0.000000
     3  O    1.287989   2.261779   0.000000
     4  H    1.960624   2.473622   1.047890   0.000000
     5  C    1.550625   2.401875   2.352182   3.311266   0.000000
     6  F    2.373155   3.271535   2.806557   3.764803   1.341855
     7  F    2.380913   3.335654   2.747248   3.736930   1.339583
     8  F    2.381114   2.643838   3.495905   4.331569   1.331834
     9  O    5.960793   5.716799   5.648607   4.970749   7.175851
    10  H    5.665165   5.234301   5.526502   4.838880   6.934344
    11  H    6.021390   5.836524   5.779178   5.248638   7.083799
    12  O    5.391219   4.617979   5.571758   4.914135   6.704788
    13  H    4.666107   3.828669   4.894170   4.231053   6.038692
    14  H    5.762432   4.882294   6.122175   5.572896   6.962454
    15  O    5.201603   5.370018   4.363902   3.536592   6.475692
    16  H    6.067767   6.230848   5.170927   4.303463   7.357012
    17  H    5.391775   5.406645   4.745876   3.960829   6.664917
    18  O    3.592693   2.704514   3.871023   3.228359   5.047249
    19  H    4.145908   3.186702   4.496842   3.887977   5.538401
    20  H    2.702132   1.730092   3.193537   2.772956   4.101869
    21  O    3.246108   3.351930   2.495571   1.447833   4.705373
    22  H    3.895956   4.047236   3.060154   2.079390   5.293212
    23  H    3.391596   3.137240   2.989739   2.011480   4.933532
                    6          7          8          9         10
     6  F    0.000000
     7  F    2.172512   0.000000
     8  F    2.166712   2.165483   0.000000
     9  O    7.006657   8.157114   7.800355   0.000000
    10  H    6.905121   7.964584   7.430654   0.980375   0.000000
    11  H    6.757305   8.131864   7.672957   0.959916   1.556860
    12  O    6.953100   7.766965   6.947008   2.734685   1.758248
    13  H    6.438606   7.037501   6.278167   3.269867   2.370494
    14  H    7.204999   8.098188   7.033351   3.401828   2.440682
    15  O    6.414945   7.078898   7.450979   2.699666   3.167865
    16  H    7.317113   7.885606   8.356108   3.158450   3.692481
    17  H    6.551682   7.426066   7.523827   1.719171   2.273818
    18  O    5.760846   5.836903   5.315873   4.544505   3.828521
    19  H    6.398270   6.222782   5.686119   5.376584   4.617957
    20  H    4.866399   4.933119   4.332625   4.891769   4.241914
    21  O    5.153594   5.140509   5.615298   4.309865   4.172179
    22  H    5.525652   5.797400   6.252452   3.614066   3.661328
    23  H    5.493503   5.494225   5.649109   4.145299   3.799669
                   11         12         13         14         15
    11  H    0.000000
    12  O    3.175810   0.000000
    13  H    3.748018   0.976625   0.000000
    14  H    3.654721   0.959315   1.557341   0.000000
    15  O    3.242111   4.329619   4.263458   5.229759   0.000000
    16  H    3.787824   4.892605   4.881598   5.818242   0.959561
    17  H    2.306253   3.647065   3.768241   4.508376   0.984135
    18  O    5.041682   2.770480   1.797396   3.239144   4.528514
    19  H    5.920525   3.373471   2.425848   3.728235   5.316930
    20  H    5.241246   3.316247   2.390087   3.678506   4.770861
    21  O    4.827595   4.301093   3.657977   5.110561   2.667605
    22  H    4.158735   4.172500   3.730575   5.050736   1.681892
    23  H    4.730672   3.591677   2.854505   4.375078   3.060892
                   16         17         18         19         20
    16  H    0.000000
    17  H    1.564093   0.000000
    18  O    5.173430   4.410695   0.000000
    19  H    5.880168   5.243398   0.960687   0.000000
    20  H    5.522845   4.704138   0.983387   1.566379   0.000000
    21  O    3.282524   3.153724   2.806686   3.438024   2.824071
    22  H    2.324050   2.254517   3.344731   4.067605   3.477185
    23  H    3.658026   3.306943   1.906472   2.524973   2.142831
                   21         22         23
    21  O    0.000000
    22  H    0.988809   0.000000
    23  H    0.971636   1.578383   0.000000
 Stoichiometry    C2H11F3O7
 Framework group  C1[X(C2H11F3O7)]
 Deg. of freedom    63
 Full point group                 C1      NOp   1
 Largest Abelian subgroup         C1      NOp   1
 Largest concise Abelian subgroup C1      NOp   1
                         Standard orientation:                         
 ---------------------------------------------------------------------
 Center     Atomic      Atomic             Coordinates (Angstroms)
 Number     Number       Type             X           Y           Z
 ---------------------------------------------------------------------
      1          6           0        1.519235    0.068140    0.237343
      2          8           0        0.997308    1.166115    0.346069
      3          8           0        1.051672   -1.083330    0.575598
      4          1           0        0.087160   -1.043941    0.983323
      5          6           0        2.931491   -0.052009   -0.391571
      6          9           0        2.867030   -0.746237   -1.538073
      7          9           0        3.767181   -0.690190    0.438388
      8          9           0        3.442735    1.148443   -0.658645
      9          8           0       -4.133811   -0.463472   -1.576912
     10          1           0       -3.929337    0.444182   -1.267900
     11          1           0       -3.820308   -0.524054   -2.482167
     12          8           0       -3.452855    1.987850   -0.574004
     13          1           0       -2.735321    1.978414    0.088455
     14          1           0       -3.379174    2.812776   -1.058106
     15          8           0       -3.128557   -2.266213    0.163140
     16          1           0       -3.843272   -2.750052    0.582473
     17          1           0       -3.536389   -1.657375   -0.493755
     18          8           0       -1.448508    1.774940    1.326738
     19          1           0       -1.391957    2.384454    2.067153
     20          1           0       -0.538372    1.657521    0.973305
     21          8           0       -1.237488   -1.013476    1.566931
     22          1           0       -1.933053   -1.525722    1.085748
     23          1           0       -1.558928   -0.100445    1.651352
 ---------------------------------------------------------------------
 Rotational constants (GHZ):           0.9453364           0.2852227           0.2648009
 Standard basis: 6-31++G(d,p) (6D, 7F)
 There are   294 symmetry adapted cartesian basis functions of A   symmetry.
 There are   294 symmetry adapted basis functions of A   symmetry.
   294 basis functions,   472 primitive gaussians,   294 cartesian basis functions
    53 alpha electrons       53 beta electrons
       nuclear repulsion energy       827.2189083512 Hartrees.
 NAtoms=   23 NActive=   23 NUniq=   23 SFac= 1.00D+00 NAtFMM=   60 NAOKFM=F Big=F
 Integral buffers will be    131072 words long.
 Raffenetti 2 integral format.
 Two-electron integral symmetry is turned on.
 Nuclear repulsion after empirical dispersion term =      827.2092967963 Hartrees.
 One-electron integrals computed using PRISM.
 NBasis=   294 RedAO= T EigKep=  4.34D-05  NBF=   294
 NBsUse=   294 1.00D-06 EigRej= -1.00D+00 NBFU=   294
 Initial guess from the checkpoint file:  "/local_scratch/slurm.5660501/Gau-4182025.chk"
 B after Tr=     0.000000   -0.000000    0.000000
         Rot=    1.000000    0.000551   -0.000083    0.000025 Ang=   0.06 deg.
 Requested convergence on RMS density matrix=1.00D-10 within 128 cycles.
 Requested convergence on MAX density matrix=1.00D-08.
 Requested convergence on             energy=1.00D-08.
 No special actions if energy rises.
 SCF Done:  E(RwB97XD) =  -908.816655007     A.U. after   13 cycles
            NFock= 13  Conv=0.55D-10     -V/T= 2.0082
 Calling FoFJK, ICntrl=      2127 FMM=F ISym2X=0 I1Cent= 0 IOpClX= 0 NMat=1 NMatS=1 NMatT=0.
 ***** Axes restored to original set *****
 -------------------------------------------------------------------
 Center     Atomic                   Forces (Hartrees/Bohr)
 Number     Number              X              Y              Z
 -------------------------------------------------------------------
      1        6           0.000028268    0.000009754   -0.000002796
      2        8          -0.000022508   -0.000034041   -0.000015254
      3        8           0.000018552    0.000036547   -0.000014055
      4        1          -0.000027353   -0.000007330    0.000030181
      5        6           0.000006223   -0.000004188    0.000004695
      6        9          -0.000005547   -0.000001589   -0.000003801
      7        9          -0.000004304    0.000005407    0.000000867
      8        9           0.000003163   -0.000004941   -0.000004204
      9        8          -0.000037960   -0.000002419   -0.000006760
     10        1           0.000035811    0.000015319    0.000039448
     11        1          -0.000004293   -0.000015973   -0.000019279
     12        8           0.000019010    0.000040974   -0.000225417
     13        1          -0.000022055    0.000043591    0.000114699
     14        1           0.000015055   -0.000074887    0.000090698
     15        8          -0.000019329    0.000053915    0.000007326
     16        1           0.000002967    0.000004005    0.000002203
     17        1           0.000008068   -0.000063038   -0.000004055
     18        8           0.000001849    0.000007150    0.000041825
     19        1           0.000017679    0.000000048   -0.000016385
     20        1          -0.000003241   -0.000017273   -0.000019695
     21        8          -0.000024526   -0.000033394   -0.000024593
     22        1           0.000026255    0.000029574    0.000057013
     23        1          -0.000011784    0.000012790   -0.000032662
 -------------------------------------------------------------------
 Cartesian Forces:  Max     0.000225417 RMS     0.000040520

 GradGradGradGradGradGradGradGradGradGradGradGradGradGradGradGradGradGrad
 Berny optimization.
 Using GEDIIS/GDIIS optimizer.
 FormGI is forming the generalized inverse of G from B-inverse, IUseBI=4.
 Internal  Forces:  Max     0.000093784 RMS     0.000020527
 Search for a local minimum.
 Step number  15 out of a maximum of  138
 All quantities printed in internal units (Hartrees-Bohrs-Radians)
 Mixed Optimization -- En-DIIS/RFO-DIIS
 Swapping is turned off.
 Update second derivatives using D2CorX and points   11   12   13   14   15
 DE= -1.21D-06 DEPred=-9.55D-07 R= 1.26D+00
 TightC=F SS=  1.41D+00  RLast= 2.92D-02 DXNew= 3.3726D+00 8.7515D-02
 Trust test= 1.26D+00 RLast= 2.92D-02 DXMaxT set to 2.01D+00
 ITU=  1  1  1  1  1  1  1  1  0  0  0 -1  0  1  0
     Eigenvalues ---    0.00007   0.00038   0.00044   0.00099   0.00201
     Eigenvalues ---    0.00260   0.00409   0.00483   0.00639   0.00705
     Eigenvalues ---    0.00722   0.00845   0.00874   0.01073   0.01203
     Eigenvalues ---    0.01366   0.01405   0.01546   0.01729   0.01772
     Eigenvalues ---    0.01905   0.01986   0.02202   0.02404   0.02441
     Eigenvalues ---    0.02803   0.02884   0.02983   0.03092   0.03203
     Eigenvalues ---    0.03552   0.03715   0.03881   0.04743   0.05959
     Eigenvalues ---    0.06618   0.06940   0.07479   0.08446   0.12122
     Eigenvalues ---    0.14114   0.19439   0.20719   0.22851   0.24098
     Eigenvalues ---    0.26759   0.36169   0.40931   0.41261   0.41904
     Eigenvalues ---    0.42994   0.45430   0.46934   0.49358   0.51191
     Eigenvalues ---    0.53680   0.56292   0.57770   0.58700   0.59483
     Eigenvalues ---    0.59567   0.60387   0.86131
 Eigenvalue     1 is   6.82D-05 Eigenvector:
                          D17       D19       D28       D16       D29
   1                   -0.41489  -0.37929   0.30445  -0.30007   0.29564
                          D27       D18       D23       D21       D25
   1                    0.26475  -0.26448   0.22331   0.19236   0.18965
 En-DIIS/RFO-DIIS/Sim-DIIS IScMMF=       -3 using points:    15   14   13   12   11   10    9    8    7
 RFO step:  Lambda=-1.51584626D-06.
 DidBck=F Rises=F RFO-DIIS coefs:    1.36907   -0.01770   -0.30093    0.14645   -0.22076
                  RFO-DIIS coefs:    0.12499   -0.08980   -0.02875    0.01744
 Iteration  1 RMS(Cart)=  0.01049385 RMS(Int)=  0.00020890
 Iteration  2 RMS(Cart)=  0.00010934 RMS(Int)=  0.00018428
 Iteration  3 RMS(Cart)=  0.00000000 RMS(Int)=  0.00018428
 Variable       Old X    -DE/DX   Delta X   Delta X   Delta X     New X
                                 (Linear)    (Quad)   (Total)
    R1        2.30653   0.00003  -0.00001   0.00007   0.00010   2.30663
    R2        2.43395   0.00003  -0.00011   0.00009   0.00003   2.43398
    R3        2.93026  -0.00000   0.00004  -0.00001   0.00002   2.93028
    R4        3.26940  -0.00001  -0.00102   0.00031  -0.00071   3.26869
    R5        1.98023   0.00005   0.00042   0.00005   0.00047   1.98070
    R6        2.73601   0.00001  -0.00227   0.00172  -0.00054   2.73547
    R7        2.53574  -0.00001   0.00010  -0.00000   0.00010   2.53584
    R8        2.53145   0.00001  -0.00011   0.00006  -0.00005   2.53140
    R9        2.51680   0.00001  -0.00011   0.00009  -0.00002   2.51678
   R10        1.85264  -0.00005  -0.00013  -0.00003  -0.00022   1.85242
   R11        1.81398  -0.00000   0.00004   0.00003   0.00007   1.81405
   R12        3.24876  -0.00000   0.00040  -0.00040  -0.00002   3.24874
   R13        3.32261   0.00001  -0.00045   0.00008  -0.00043   3.32217
   R14        1.84555  -0.00006  -0.00011  -0.00002  -0.00015   1.84541
   R15        1.81284   0.00004  -0.00005  -0.00002  -0.00007   1.81277
   R16        3.39659  -0.00000   0.00024  -0.00053  -0.00030   3.39629
   R17        1.81331   0.00000  -0.00002   0.00001  -0.00001   1.81330
   R18        1.85975   0.00006   0.00012   0.00001   0.00011   1.85986
   R19        3.17832   0.00000  -0.00051   0.00028  -0.00020   3.17811
   R20        1.81544  -0.00000  -0.00000   0.00002   0.00002   1.81545
   R21        1.85833  -0.00001   0.00003   0.00000   0.00003   1.85836
   R22        3.60271   0.00001   0.00057   0.00001   0.00057   3.60328
   R23        1.86858   0.00006   0.00011  -0.00002   0.00012   1.86869
   R24        1.83613   0.00001   0.00008  -0.00003   0.00007   1.83619
    A1        2.24669   0.00000   0.00009   0.00001   0.00013   2.24682
    A2        2.08896  -0.00001  -0.00027   0.00012  -0.00018   2.08878
    A3        1.94751   0.00001   0.00018  -0.00013   0.00004   1.94755
    A4        2.30146  -0.00000  -0.00057   0.00046  -0.00015   2.30131
    A5        1.98527  -0.00000   0.00042  -0.00018   0.00025   1.98552
    A6        1.92077   0.00000  -0.00036   0.00008  -0.00028   1.92049
    A7        1.93243  -0.00001   0.00016  -0.00001   0.00014   1.93257
    A8        1.94025   0.00000   0.00002  -0.00002  -0.00000   1.94025
    A9        1.88900   0.00000   0.00003   0.00001   0.00004   1.88904
   A10        1.88960  -0.00000   0.00008  -0.00003   0.00004   1.88964
   A11        1.89039   0.00000   0.00008  -0.00002   0.00006   1.89045
   A12        1.86248  -0.00003   0.00001  -0.00022  -0.00020   1.86227
   A13        1.95183   0.00002  -0.00270   0.00096  -0.00244   1.94939
   A14        2.02289   0.00001  -0.00161  -0.00100  -0.00240   2.02048
   A15        2.04690  -0.00003   0.00560  -0.00116   0.00356   2.05046
   A16        2.18539  -0.00005   0.00335   0.00180   0.00494   2.19033
   A17        1.86939   0.00009   0.00175   0.00037   0.00204   1.87143
   A18        1.87022   0.00001   0.00005   0.00023   0.00051   1.87074
   A19        2.10797   0.00001   0.00257  -0.00002   0.00262   2.11060
   A20        1.96962  -0.00002   0.00011  -0.00020  -0.00048   1.96915
   A21        2.09588  -0.00000   0.00224  -0.00104   0.00118   2.09706
   A22        2.01365   0.00000   0.00157   0.00003   0.00163   2.01527
   A23        1.75910   0.00001  -0.00338   0.00168  -0.00179   1.75731
   A24        1.87368  -0.00001  -0.00005  -0.00029  -0.00041   1.87327
   A25        2.09012  -0.00001  -0.00176   0.00009  -0.00158   2.08853
   A26        1.56814   0.00001   0.00089  -0.00013   0.00084   1.56898
   A27        2.02254  -0.00000  -0.00020   0.00004  -0.00013   2.02240
   A28        1.93636  -0.00001  -0.00011  -0.00008  -0.00015   1.93620
   A29        1.87168   0.00002   0.00039  -0.00008   0.00019   1.87187
   A30        3.15951  -0.00001   0.00061  -0.00042   0.00011   3.15962
   A31        3.05410  -0.00001   0.00120  -0.00154  -0.00101   3.05309
   A32        3.03654   0.00004  -0.00450   0.00080  -0.00427   3.03227
   A33        3.03974   0.00001  -0.00202   0.00116  -0.00141   3.03833
   A34        2.97907   0.00001   0.00028   0.00015   0.00031   2.97938
   A35        3.10384  -0.00000  -0.00251   0.00100  -0.00143   3.10241
   A36        2.67429   0.00001  -0.00091   0.00047  -0.00044   2.67385
   A37        3.15537   0.00000  -0.00026   0.00034   0.00010   3.15546
   A38        3.21392  -0.00001   0.00075   0.00038   0.00148   3.21540
   A39        3.15427  -0.00000   0.00244   0.00031   0.00241   3.15668
   A40        3.10595   0.00000  -0.00001   0.00131   0.00105   3.10700
   A41        3.09283   0.00000  -0.00100  -0.00064  -0.00175   3.09108
   A42        3.03900  -0.00003   0.00096  -0.00104  -0.00042   3.03858
   A43        3.21269   0.00002  -0.00178   0.00096  -0.00069   3.21200
    D1       -0.00118  -0.00000  -0.00010  -0.00089  -0.00093  -0.00211
    D2        3.13156   0.00000  -0.00053  -0.00080  -0.00131   3.13025
    D3        0.01672   0.00000  -0.00016   0.00011  -0.00012   0.01660
    D4       -3.11661  -0.00000   0.00024   0.00003   0.00025  -3.11636
    D5       -2.01561  -0.00000   0.00334   0.00003   0.00339  -2.01222
    D6        2.17992  -0.00000   0.00343  -0.00002   0.00343   2.18335
    D7        0.07779  -0.00000   0.00321   0.00003   0.00326   0.08104
    D8        1.11855   0.00000   0.00298   0.00011   0.00307   1.12162
    D9       -0.96910   0.00000   0.00307   0.00006   0.00311  -0.96599
   D10       -3.07123   0.00000   0.00285   0.00011   0.00294  -3.06830
   D11       -1.68889  -0.00001   0.00232  -0.00061   0.00188  -1.68701
   D12        2.12770   0.00001  -0.00276   0.00109  -0.00162   2.12607
   D13        0.03996   0.00001  -0.00109   0.00113   0.00003   0.03999
   D14        2.09540   0.00001   0.00135  -0.00023   0.00094   2.09633
   D15       -0.05080  -0.00001   0.00103  -0.00010   0.00086  -0.04994
   D16       -1.88264  -0.00003   0.02848  -0.00002   0.02866  -1.85398
   D17        0.55507   0.00004   0.04717   0.00127   0.04845   0.60352
   D18        0.32279  -0.00002   0.02434  -0.00130   0.02311   0.34590
   D19        2.76050   0.00005   0.04303  -0.00001   0.04290   2.80340
   D20        2.00138   0.00001  -0.01113   0.00010  -0.01093   1.99045
   D21       -0.34451   0.00001  -0.01475  -0.00046  -0.01497  -0.35947
   D22       -2.16581  -0.00000  -0.01566   0.00005  -0.01563  -2.18144
   D23        1.77149  -0.00000  -0.01928  -0.00051  -0.01967   1.75182
   D24       -2.59669  -0.00000  -0.01136   0.00052  -0.01065  -2.60733
   D25        1.36562   0.00003  -0.01744   0.00239  -0.01512   1.35050
   D26       -0.27522   0.00001  -0.01662   0.00154  -0.01485  -0.29007
   D27        1.11919  -0.00001  -0.02786  -0.00175  -0.02961   1.08958
   D28       -1.20169   0.00002  -0.03395   0.00012  -0.03409  -1.23578
   D29       -2.84252  -0.00000  -0.03312  -0.00073  -0.03382  -2.87634
   D30        2.51458   0.00000   0.00354  -0.00016   0.00353   2.51812
   D31       -1.63738  -0.00000   0.00331  -0.00040   0.00295  -1.63443
   D32       -1.53754  -0.00000   0.00689  -0.00049   0.00644  -1.53111
   D33        0.59368  -0.00001   0.00666  -0.00073   0.00586   0.59953
   D34        1.95792   0.00000   0.00303  -0.00026   0.00271   1.96063
   D35       -0.14501   0.00000   0.00308  -0.00018   0.00286  -0.14215
   D36       -1.86420   0.00001   0.00078   0.00011   0.00092  -1.86328
   D37        2.31605   0.00001   0.00084   0.00020   0.00108   2.31713
   D38       -0.03370  -0.00000   0.00103  -0.00021   0.00083  -0.03286
   D39       -2.13663  -0.00000   0.00109  -0.00012   0.00099  -2.13564
         Item               Value     Threshold  Converged?
 Maximum Force            0.000094     0.000015     NO 
 RMS     Force            0.000021     0.000010     NO 
 Maximum Displacement     0.057955     0.000060     NO 
 RMS     Displacement     0.010501     0.000040     NO 
 Predicted change in Energy=-7.438165D-07
 GradGradGradGradGradGradGradGradGradGradGradGradGradGradGradGradGradGrad

                          Input orientation:                          
 ---------------------------------------------------------------------
 Center     Atomic      Atomic             Coordinates (Angstroms)
 Number     Number       Type             X           Y           Z
 ---------------------------------------------------------------------
      1          6           0        0.362333    0.601645   -1.460207
      2          8           0       -0.070230   -0.530624   -1.604281
      3          8           0        0.029582    1.486194   -0.585100
      4          1           0       -0.702810    1.158462    0.089285
      5          6           0        1.472267    1.125852   -2.407695
      6          9           0        2.597303    1.357639   -1.713950
      7          9           0        1.095798    2.271603   -2.990740
      8          9           0        1.746339    0.240089   -3.363761
      9          8           0        0.065837   -1.873559    3.941580
     10          1           0       -0.271286   -2.476299    3.245910
     11          1           0        1.023192   -1.942399    3.925999
     12          8           0       -0.955675   -3.395495    1.912749
     13          1           0       -1.300185   -2.893513    1.149225
     14          1           0       -0.614395   -4.226307    1.575860
     15          8           0       -0.956083    0.597515    3.570688
     16          1           0       -1.538425    0.825114    4.298582
     17          1           0       -0.572122   -0.286303    3.770882
     18          8           0       -1.943371   -1.812996   -0.134855
     19          1           0       -2.685061   -2.095274   -0.676290
     20          1           0       -1.270220   -1.426547   -0.738678
     21          8           0       -1.727061    0.735828    1.020780
     22          1           0       -1.470037    0.739398    1.975657
     23          1           0       -2.040013   -0.159583    0.809959
 ---------------------------------------------------------------------
                    Distance matrix (angstroms):
                    1          2          3          4          5
     1  C    0.000000
     2  O    1.220615   0.000000
     3  O    1.288008   2.261912   0.000000
     4  H    1.960995   2.474134   1.048141   0.000000
     5  C    1.550638   2.401808   2.352241   3.311636   0.000000
     6  F    2.372973   3.270061   2.807850   3.765909   1.341907
     7  F    2.381021   3.336819   2.746050   3.736392   1.339557
     8  F    2.381115   2.643802   3.495853   4.331889   1.331824
     9  O    5.949273   5.707764   5.637382   4.962272   7.161550
    10  H    5.658865   5.229764   5.519829   4.833424   6.926668
    11  H    5.993339   5.811426   5.752609   5.226355   7.052057
    12  O    5.393618   4.621797   5.571433   4.911974   6.708482
    13  H    4.667894   3.831166   4.894690   4.230701   6.040982
    14  H    5.786262   4.905863   6.141426   5.586901   6.990599
    15  O    5.200784   5.370078   4.362552   3.535389   6.474341
    16  H    6.068482   6.231967   5.171655   4.304364   7.357231
    17  H    5.387574   5.404070   4.741136   3.957093   6.659469
    18  O    3.592119   2.704136   3.870390   3.227816   5.046703
    19  H    4.144214   3.185379   4.494943   3.886158   5.536858
    20  H    2.701739   1.729717   3.193294   2.773039   4.101413
    21  O    3.246363   3.352602   2.495534   1.447547   4.705556
    22  H    3.896373   4.048256   3.060071   2.079099   5.293418
    23  H    3.391813   3.137877   2.989648   2.011151   4.933736
                    6          7          8          9         10
     6  F    0.000000
     7  F    2.172565   0.000000
     8  F    2.166780   2.165502   0.000000
     9  O    6.988131   8.142496   7.788427   0.000000
    10  H    6.894063   7.956588   7.425451   0.980257   0.000000
    11  H    6.721391   8.099652   7.643742   0.959953   1.556676
    12  O    6.954775   7.769733   6.954129   2.734215   1.758018
    13  H    6.438981   7.039777   6.282341   3.271631   2.372508
    14  H    7.233140   8.124126   7.065523   3.405110   2.443220
    15  O    6.413403   7.075671   7.451001   2.699645   3.165874
    16  H    7.316991   7.884521   8.357238   3.159737   3.689592
    17  H    6.544554   7.419190   7.520338   1.719160   2.272044
    18  O    5.758836   5.837514   5.315538   4.545097   3.829545
    19  H    6.395524   6.222635   5.684516   5.379714   4.621163
    20  H    4.864214   4.934180   4.332246   4.887707   4.239905
    21  O    5.154175   5.139983   5.615556   4.307488   4.169922
    22  H    5.526181   5.796228   6.253300   3.612659   3.659406
    23  H    5.493340   5.494478   5.649437   4.144800   3.798609
                   11         12         13         14         15
    11  H    0.000000
    12  O    3.174992   0.000000
    13  H    3.743417   0.976546   0.000000
    14  H    3.663479   0.959279   1.558418   0.000000
    15  O    3.239589   4.323527   4.262530   5.231190   0.000000
    16  H    3.789436   4.883168   4.878872   5.812392   0.959558
    17  H    2.304722   3.642368   3.768382   4.510382   0.984193
    18  O    5.030683   2.769933   1.797239   3.242961   4.529498
    19  H    5.912323   3.374089   2.426431   3.728423   5.317641
    20  H    5.223509   3.317494   2.391039   3.691321   4.771388
    21  O    4.814258   4.296333   3.656615   5.115557   2.667503
    22  H    4.148741   4.167237   3.729595   5.054719   1.681786
    23  H    4.719254   3.586511   2.852511   4.376898   3.061001
                   16         17         18         19         20
    16  H    0.000000
    17  H    1.564434   0.000000
    18  O    5.174840   4.412018   0.000000
    19  H    5.881563   5.245401   0.960696   0.000000
    20  H    5.524119   4.703576   0.983401   1.566162   0.000000
    21  O    3.284439   3.153046   2.806918   3.436998   2.824936
    22  H    2.325511   2.254139   3.345597   4.067490   3.478341
    23  H    3.659468   3.307238   1.906774   2.524267   2.143841
                   21         22         23
    21  O    0.000000
    22  H    0.988870   0.000000
    23  H    0.971672   1.578573   0.000000
 Stoichiometry    C2H11F3O7
 Framework group  C1[X(C2H11F3O7)]
 Deg. of freedom    63
 Full point group                 C1      NOp   1
 Largest Abelian subgroup         C1      NOp   1
 Largest concise Abelian subgroup C1      NOp   1
                         Standard orientation:                         
 ---------------------------------------------------------------------
 Center     Atomic      Atomic             Coordinates (Angstroms)
 Number     Number       Type             X           Y           Z
 ---------------------------------------------------------------------
      1          6           0        1.518254    0.070175    0.237795
      2          8           0        0.996799    1.168926    0.341394
      3          8           0        1.050243   -1.079600    0.581227
      4          1           0        0.085505   -1.038257    0.988868
      5          6           0        2.930352   -0.053309   -0.390860
      6          9           0        2.864424   -0.749339   -1.536247
      7          9           0        3.765064   -0.691543    0.439998
      8          9           0        3.443510    1.145856   -0.659986
      9          8           0       -4.118080   -0.473582   -1.587012
     10          1           0       -3.922133    0.435161   -1.276051
     11          1           0       -3.786134   -0.535229   -2.485633
     12          8           0       -3.459898    1.979980   -0.575693
     13          1           0       -2.738928    1.978490    0.082974
     14          1           0       -3.411415    2.813500   -1.048038
     15          8           0       -3.128215   -2.265269    0.173133
     16          1           0       -3.845603   -2.745914    0.591567
     17          1           0       -3.531451   -1.660691   -0.490586
     18          8           0       -1.448774    1.782376    1.318737
     19          1           0       -1.390970    2.394052    2.057281
     20          1           0       -0.538949    1.663453    0.964967
     21          8           0       -1.238814   -1.005163    1.572372
     22          1           0       -1.934249   -1.520161    1.093819
     23          1           0       -1.560380   -0.091715    1.652079
 ---------------------------------------------------------------------
 Rotational constants (GHZ):           0.9448172           0.2854624           0.2651146
 Standard basis: 6-31++G(d,p) (6D, 7F)
 There are   294 symmetry adapted cartesian basis functions of A   symmetry.
 There are   294 symmetry adapted basis functions of A   symmetry.
   294 basis functions,   472 primitive gaussians,   294 cartesian basis functions
    53 alpha electrons       53 beta electrons
       nuclear repulsion energy       827.3219014009 Hartrees.
 NAtoms=   23 NActive=   23 NUniq=   23 SFac= 1.00D+00 NAtFMM=   60 NAOKFM=F Big=F
 Integral buffers will be    131072 words long.
 Raffenetti 2 integral format.
 Two-electron integral symmetry is turned on.
 Nuclear repulsion after empirical dispersion term =      827.3122883310 Hartrees.
 One-electron integrals computed using PRISM.
 NBasis=   294 RedAO= T EigKep=  4.34D-05  NBF=   294
 NBsUse=   294 1.00D-06 EigRej= -1.00D+00 NBFU=   294
 Initial guess from the checkpoint file:  "/local_scratch/slurm.5660501/Gau-4182025.chk"
 B after Tr=    -0.000000    0.000000   -0.000000
         Rot=    0.999998    0.001805    0.000257   -0.000234 Ang=   0.21 deg.
 ExpMin= 3.60D-02 ExpMax= 7.00D+03 ExpMxC= 1.05D+03 IAcc=3 IRadAn=         5 AccDes= 0.00D+00
 Harris functional with IExCor= 4639 and IRadAn=       5 diagonalized for initial guess.
 HarFok:  IExCor= 4639 AccDes= 0.00D+00 IRadAn=         5 IDoV= 1 UseB2=F ITyADJ=14
 ICtDFT=  3500011 ScaDFX=  1.000000  1.000000  1.000000  1.000000
 FoFCou: FMM=F IPFlag=           0 FMFlag=      100000 FMFlg1=           0
         NFxFlg=           0 DoJE=T BraDBF=F KetDBF=T FulRan=T
         wScrn=  0.000000 ICntrl=       500 IOpCl=  0 I1Cent=   200000004 NGrid=           0
         NMat0=    1 NMatS0=      1 NMatT0=    0 NMatD0=    1 NMtDS0=    0 NMtDT0=    0
 Petite list used in FoFCou.
 Requested convergence on RMS density matrix=1.00D-10 within 128 cycles.
 Requested convergence on MAX density matrix=1.00D-08.
 Requested convergence on             energy=1.00D-08.
 No special actions if energy rises.
 SCF Done:  E(RwB97XD) =  -908.816655387     A.U. after   14 cycles
            NFock= 14  Conv=0.71D-10     -V/T= 2.0082
 Calling FoFJK, ICntrl=      2127 FMM=F ISym2X=0 I1Cent= 0 IOpClX= 0 NMat=1 NMatS=1 NMatT=0.
 ***** Axes restored to original set *****
 -------------------------------------------------------------------
 Center     Atomic                   Forces (Hartrees/Bohr)
 Number     Number              X              Y              Z
 -------------------------------------------------------------------
      1        6           0.000010195   -0.000035960   -0.000003075
      2        8           0.000003854    0.000043610    0.000004525
      3        8          -0.000035421   -0.000022465    0.000020376
      4        1           0.000025401    0.000010154   -0.000029159
      5        6          -0.000027059    0.000001678    0.000039551
      6        9          -0.000002563    0.000001848   -0.000023616
      7        9           0.000015230   -0.000001516   -0.000006228
      8        9           0.000011705    0.000005730   -0.000005889
      9        8           0.000002884    0.000041525    0.000018519
     10        1           0.000012473   -0.000023988   -0.000008328
     11        1          -0.000026510   -0.000029421   -0.000011658
     12        8           0.000043734    0.000025057   -0.000092412
     13        1          -0.000028690    0.000003888    0.000053765
     14        1          -0.000002158   -0.000010262    0.000032826
     15        8          -0.000003919    0.000039043   -0.000002749
     16        1           0.000015032   -0.000014640   -0.000008068
     17        1          -0.000012267   -0.000025187    0.000017035
     18        8          -0.000024734   -0.000009226    0.000016701
     19        1           0.000015806   -0.000000870    0.000000301
     20        1           0.000004611   -0.000002316   -0.000002443
     21        8          -0.000014861   -0.000052633    0.000005124
     22        1           0.000008257    0.000019718    0.000011322
     23        1           0.000009000    0.000036232   -0.000026419
 -------------------------------------------------------------------
 Cartesian Forces:  Max     0.000092412 RMS     0.000024412

 GradGradGradGradGradGradGradGradGradGradGradGradGradGradGradGradGradGrad
 Berny optimization.
 Using GEDIIS/GDIIS optimizer.
 FormGI is forming the generalized inverse of G from B-inverse, IUseBI=4.
 Internal  Forces:  Max     0.000040548 RMS     0.000012799
 Search for a local minimum.
 Step number  16 out of a maximum of  138
 All quantities printed in internal units (Hartrees-Bohrs-Radians)
 Mixed Optimization -- En-DIIS/RFO-DIIS
 Swapping is turned off.
 Update second derivatives using D2CorX and points   12   13   14   15   16
 DE= -3.80D-07 DEPred=-7.44D-07 R= 5.11D-01
 Trust test= 5.11D-01 RLast= 1.03D-01 DXMaxT set to 2.01D+00
 ITU=  0  1  1  1  1  1  1  1  1  0  0  0 -1  0  1  0
     Eigenvalues ---    0.00013   0.00035   0.00041   0.00080   0.00182
     Eigenvalues ---    0.00245   0.00411   0.00480   0.00636   0.00677
     Eigenvalues ---    0.00719   0.00801   0.00872   0.01072   0.01205
     Eigenvalues ---    0.01365   0.01422   0.01533   0.01714   0.01767
     Eigenvalues ---    0.01915   0.01982   0.02202   0.02418   0.02481
     Eigenvalues ---    0.02789   0.02892   0.03010   0.03101   0.03205
     Eigenvalues ---    0.03555   0.03721   0.03880   0.04732   0.05878
     Eigenvalues ---    0.06651   0.06914   0.07501   0.08329   0.12118
     Eigenvalues ---    0.14132   0.19497   0.20729   0.22850   0.24098
     Eigenvalues ---    0.26880   0.37013   0.40940   0.41261   0.41636
     Eigenvalues ---    0.43286   0.45591   0.47188   0.49267   0.51184
     Eigenvalues ---    0.53707   0.56205   0.57753   0.58698   0.59462
     Eigenvalues ---    0.59566   0.61144   0.86213
 En-DIIS/RFO-DIIS/Sim-DIIS IScMMF=       -3 using points:    16   15   14   13   12   11   10    9    8    7
 RFO step:  Lambda=-1.07483417D-06.
 DidBck=T Rises=F RFO-DIIS coefs:    0.63200    0.71312   -0.33701    0.02035    0.01253
                  RFO-DIIS coefs:   -0.15610    0.21336   -0.08090   -0.03384    0.01648
 Iteration  1 RMS(Cart)=  0.00760425 RMS(Int)=  0.00006032
 Iteration  2 RMS(Cart)=  0.00004578 RMS(Int)=  0.00004969
 Iteration  3 RMS(Cart)=  0.00000000 RMS(Int)=  0.00004969
 Variable       Old X    -DE/DX   Delta X   Delta X   Delta X     New X
                                 (Linear)    (Quad)   (Total)
    R1        2.30663  -0.00004   0.00005  -0.00005  -0.00001   2.30662
    R2        2.43398  -0.00001  -0.00022   0.00018  -0.00005   2.43394
    R3        2.93028  -0.00000   0.00005  -0.00004   0.00001   2.93029
    R4        3.26869   0.00001  -0.00126   0.00129   0.00002   3.26871
    R5        1.98070  -0.00004   0.00025  -0.00029  -0.00004   1.98066
    R6        2.73547  -0.00000  -0.00253   0.00246  -0.00007   2.73540
    R7        2.53584  -0.00001  -0.00003  -0.00003  -0.00006   2.53578
    R8        2.53140  -0.00000   0.00001   0.00005   0.00006   2.53146
    R9        2.51678   0.00000  -0.00012   0.00012  -0.00000   2.51678
   R10        1.85242   0.00000   0.00002   0.00007   0.00010   1.85252
   R11        1.81405  -0.00002   0.00001  -0.00003  -0.00002   1.81403
   R12        3.24874  -0.00000   0.00017  -0.00013   0.00000   3.24874
   R13        3.32217  -0.00001   0.00123  -0.00076   0.00048   3.32266
   R14        1.84541  -0.00004   0.00007  -0.00005   0.00006   1.84547
   R15        1.81277  -0.00000   0.00007  -0.00005   0.00002   1.81280
   R16        3.39629  -0.00001   0.00127  -0.00079   0.00052   3.39681
   R17        1.81330  -0.00002   0.00004  -0.00002   0.00002   1.81332
   R18        1.85986   0.00002   0.00003  -0.00002  -0.00003   1.85983
   R19        3.17811   0.00000  -0.00054   0.00058   0.00001   3.17812
   R20        1.81545  -0.00001   0.00003  -0.00002   0.00000   1.81546
   R21        1.85836   0.00001   0.00009  -0.00008  -0.00000   1.85836
   R22        3.60328  -0.00000   0.00052  -0.00041   0.00013   3.60341
   R23        1.86869   0.00002   0.00006  -0.00008  -0.00006   1.86864
   R24        1.83619  -0.00003   0.00022  -0.00028  -0.00004   1.83615
    A1        2.24682  -0.00001   0.00007  -0.00007  -0.00001   2.24680
    A2        2.08878   0.00001  -0.00029   0.00031   0.00003   2.08881
    A3        1.94755   0.00000   0.00022  -0.00023  -0.00001   1.94754
    A4        2.30131   0.00000  -0.00076   0.00074  -0.00006   2.30125
    A5        1.98552   0.00001   0.00028  -0.00030  -0.00002   1.98549
    A6        1.92049   0.00003  -0.00014   0.00028   0.00015   1.92064
    A7        1.93257   0.00002  -0.00032   0.00013  -0.00019   1.93238
    A8        1.94025   0.00001   0.00002  -0.00002   0.00000   1.94025
    A9        1.88904  -0.00002   0.00011  -0.00010   0.00001   1.88905
   A10        1.88964  -0.00002   0.00018  -0.00016   0.00003   1.88967
   A11        1.89045  -0.00002   0.00015  -0.00014   0.00000   1.89045
   A12        1.86227  -0.00003   0.00009  -0.00010   0.00019   1.86246
   A13        1.94939   0.00001   0.00125   0.00015   0.00134   1.95073
   A14        2.02048   0.00002   0.00277  -0.00085   0.00193   2.02241
   A15        2.05046   0.00000   0.00027  -0.00030   0.00006   2.05052
   A16        2.19033  -0.00002  -0.00143   0.00108  -0.00040   2.18993
   A17        1.87143   0.00003  -0.00024  -0.00001  -0.00025   1.87118
   A18        1.87074  -0.00001  -0.00020  -0.00011  -0.00025   1.87049
   A19        2.11060   0.00001  -0.00104  -0.00072  -0.00166   2.10893
   A20        1.96915  -0.00001   0.00053   0.00029   0.00062   1.96977
   A21        2.09706   0.00000  -0.00006  -0.00036  -0.00043   2.09663
   A22        2.01527  -0.00000  -0.00175  -0.00005  -0.00173   2.01354
   A23        1.75731   0.00001  -0.00018   0.00100   0.00088   1.75820
   A24        1.87327   0.00000   0.00026  -0.00015   0.00013   1.87340
   A25        2.08853   0.00000   0.00147  -0.00006   0.00139   2.08992
   A26        1.56898  -0.00001   0.00018  -0.00034  -0.00017   1.56882
   A27        2.02240  -0.00000   0.00050  -0.00033   0.00016   2.02257
   A28        1.93620  -0.00001   0.00036  -0.00027   0.00009   1.93629
   A29        1.87187   0.00002   0.00031  -0.00027  -0.00003   1.87184
   A30        3.15962   0.00001   0.00054  -0.00050   0.00005   3.15967
   A31        3.05309  -0.00001   0.00122  -0.00088   0.00034   3.05343
   A32        3.03227   0.00001   0.00064   0.00087   0.00159   3.03386
   A33        3.03833  -0.00001   0.00072   0.00072   0.00129   3.03962
   A34        2.97938  -0.00000  -0.00012  -0.00011  -0.00025   2.97913
   A35        3.10241  -0.00001   0.00072   0.00068   0.00133   3.10374
   A36        2.67385   0.00001  -0.00129   0.00121  -0.00012   2.67373
   A37        3.15546  -0.00000  -0.00016   0.00026   0.00010   3.15557
   A38        3.21540  -0.00000  -0.00139   0.00065  -0.00063   3.21477
   A39        3.15668  -0.00001  -0.00197   0.00015  -0.00177   3.15491
   A40        3.10700   0.00000  -0.00174   0.00094  -0.00092   3.10608
   A41        3.09108   0.00000   0.00177  -0.00079   0.00096   3.09205
   A42        3.03858  -0.00001   0.00098  -0.00039   0.00047   3.03905
   A43        3.21200   0.00001   0.00010   0.00047   0.00060   3.21259
    D1       -0.00211  -0.00000   0.00131  -0.00113   0.00016  -0.00195
    D2        3.13025   0.00000   0.00149  -0.00100   0.00048   3.13072
    D3        0.01660   0.00000   0.00009  -0.00018  -0.00011   0.01649
    D4       -3.11636  -0.00000  -0.00008  -0.00031  -0.00040  -3.11676
    D5       -2.01222  -0.00000  -0.00251  -0.00027  -0.00278  -2.01500
    D6        2.18335  -0.00000  -0.00236  -0.00041  -0.00277   2.18058
    D7        0.08104  -0.00000  -0.00235  -0.00030  -0.00265   0.07840
    D8        1.12162   0.00000  -0.00236  -0.00016  -0.00252   1.11910
    D9       -0.96599   0.00000  -0.00221  -0.00030  -0.00250  -0.96850
   D10       -3.06830   0.00000  -0.00220  -0.00018  -0.00238  -3.07068
   D11       -1.68701   0.00000  -0.00101   0.00063  -0.00039  -1.68740
   D12        2.12607   0.00000   0.00119   0.00108   0.00222   2.12830
   D13        0.03999   0.00000  -0.00079   0.00143   0.00066   0.04065
   D14        2.09633   0.00001   0.00028  -0.00006   0.00020   2.09653
   D15       -0.04994  -0.00001  -0.00081   0.00082  -0.00000  -0.04994
   D16       -1.85398  -0.00003  -0.02279  -0.00000  -0.02284  -1.87682
   D17        0.60352   0.00001  -0.02550   0.00114  -0.02442   0.57909
   D18        0.34590  -0.00002  -0.01762  -0.00129  -0.01889   0.32701
   D19        2.80340   0.00001  -0.02032  -0.00015  -0.02048   2.78292
   D20        1.99045   0.00001   0.01028  -0.00024   0.01008   2.00053
   D21       -0.35947   0.00001   0.01213   0.00023   0.01240  -0.34708
   D22       -2.18144  -0.00001   0.01428  -0.00074   0.01344  -2.16800
   D23        1.75182  -0.00001   0.01612  -0.00028   0.01575   1.76758
   D24       -2.60733  -0.00000   0.00859   0.00066   0.00923  -2.59810
   D25        1.35050   0.00001   0.01080   0.00163   0.01247   1.36297
   D26       -0.29007   0.00001   0.01093   0.00136   0.01233  -0.27773
   D27        1.08958  -0.00001   0.01275  -0.00094   0.01174   1.10132
   D28       -1.23578  -0.00000   0.01496   0.00003   0.01498  -1.22080
   D29       -2.87634   0.00000   0.01509  -0.00024   0.01484  -2.86150
   D30        2.51812   0.00000  -0.00360   0.00036  -0.00322   2.51490
   D31       -1.63443   0.00000  -0.00218  -0.00038  -0.00257  -1.63700
   D32       -1.53111  -0.00001  -0.00413  -0.00044  -0.00461  -1.53571
   D33        0.59953  -0.00001  -0.00271  -0.00118  -0.00396   0.59557
   D34        1.96063  -0.00000  -0.00212  -0.00059  -0.00273   1.95790
   D35       -0.14215   0.00000  -0.00270  -0.00014  -0.00285  -0.14499
   D36       -1.86328   0.00000  -0.00058  -0.00037  -0.00097  -1.86425
[truncated: 401,313 more chars]
