# Supplementary material for: The Hydration of Trifluoroacetic Acid from 0 to 298 K
Source: J Phys Chem A. 2026 Jan 20;130(4):927–35. doi: 10.1021/acs.jpca.5c08151 (PMC12862820; doi:10.1021/acs.jpca.5c08151)
Supplement: Supplementary file 1 [file jp5c08151_si_001.zip › TFA_SI/within1kcal-hightemps/5-H2O/20K-1-375-16562-wb97xd.xyz]

23
20K-1-375-16562-wb97xd.log	Energy: -570289.9183059
C          1.71239        0.20289        0.00693
O          1.64680        1.41342       -0.05798
O          0.74027       -0.65673        0.05566
H         -0.18069       -0.21630        0.04017
C          3.08819       -0.51108        0.03692
F          3.20696       -1.33715       -1.01360
F          3.21587       -1.23645        1.15666
F          4.08402        0.37008       -0.00874
O         -1.59218        0.40701       -0.04255
H         -1.46854        1.38049       -0.11908
H         -2.16320        0.23294        0.74813
O         -5.24966       -0.96686        0.11684
H         -6.06517       -0.50301       -0.08452
H         -4.68953       -0.92017       -0.68802
O         -3.39393       -0.67458       -1.85715
H         -2.66490       -0.28149       -1.33664
H         -3.03116       -1.44288       -2.30457
O         -0.69629        2.92942       -0.17390
H          0.22237        2.60737       -0.14329
H         -0.75582        3.55338       -0.90090
O         -3.31330       -0.25771        1.86896
H         -4.12998       -0.50882        1.38303
H         -3.57236        0.22753        2.65459
