# Supplementary material for: The Hydration of Trifluoroacetic Acid from 0 to 298 K
Source: J Phys Chem A. 2026 Jan 20;130(4):927–35. doi: 10.1021/acs.jpca.5c08151 (PMC12862820; doi:10.1021/acs.jpca.5c08151)
Supplement: Supplementary file 1 [file jp5c08151_si_001.zip › TFA_SI/within1kcal-hightemps/5-H2O/20K-1-468-18624-wb97xd.log]

 Entering Gaussian System, Link 0=g16
 Initial command:
 /software/commercial/MERCURY/GAUSSIAN/AVX2/g16/l1.exe "/local_scratch/slurm.5660504/Gau-4020749.inp" -scrdir="/local_scratch/slurm.5660504/"
 Entering Link 1 = /software/commercial/MERCURY/GAUSSIAN/AVX2/g16/l1.exe PID=   4020750.
  
 Copyright (c) 1988-2019, Gaussian, Inc.  All Rights Reserved.
  
 This is part of the Gaussian(R) 16 program.  It is based on
 the Gaussian(R) 09 system (copyright 2009, Gaussian, Inc.),
 the Gaussian(R) 03 system (copyright 2003, Gaussian, Inc.),
 the Gaussian(R) 98 system (copyright 1998, Gaussian, Inc.),
 the Gaussian(R) 94 system (copyright 1995, Gaussian, Inc.),
 the Gaussian 92(TM) system (copyright 1992, Gaussian, Inc.),
 the Gaussian 90(TM) system (copyright 1990, Gaussian, Inc.),
 the Gaussian 88(TM) system (copyright 1988, Gaussian, Inc.),
 the Gaussian 86(TM) system (copyright 1986, Carnegie Mellon
 University), and the Gaussian 82(TM) system (copyright 1983,
 Carnegie Mellon University). Gaussian is a federally registered
 trademark of Gaussian, Inc.
  
 This software contains proprietary and confidential information,
 including trade secrets, belonging to Gaussian, Inc.
  
 This software is provided under written license and may be
 used, copied, transmitted, or stored only in accord with that
 written license.
  
 The following legend is applicable only to US Government
 contracts under FAR:
  
                    RESTRICTED RIGHTS LEGEND
  
 Use, reproduction and disclosure by the US Government is
 subject to restrictions as set forth in subparagraphs (a)
 and (c) of the Commercial Computer Software - Restricted
 Rights clause in FAR 52.227-19.
  
 Gaussian, Inc.
 340 Quinnipiac St., Bldg. 40, Wallingford CT 06492
  
  
 ---------------------------------------------------------------
 Warning -- This program may not be used in any manner that
 competes with the business of Gaussian, Inc. or will provide
 assistance to any competitor of Gaussian, Inc.  The licensee
 of this program is prohibited from giving any competitor of
 Gaussian, Inc. access to this program.  By using this program,
 the user acknowledges that Gaussian, Inc. is engaged in the
 business of creating and licensing software in the field of
 computational chemistry and represents and warrants to the
 licensee that it is not a competitor of Gaussian, Inc. and that
 it will not use this program in any manner prohibited above.
 ---------------------------------------------------------------
  

 Cite this work as:
 Gaussian 16, Revision C.01,
 M. J. Frisch, G. W. Trucks, H. B. Schlegel, G. E. Scuseria, 
 M. A. Robb, J. R. Cheeseman, G. Scalmani, V. Barone, 
 G. A. Petersson, H. Nakatsuji, X. Li, M. Caricato, A. V. Marenich, 
 J. Bloino, B. G. Janesko, R. Gomperts, B. Mennucci, H. P. Hratchian, 
 J. V. Ortiz, A. F. Izmaylov, J. L. Sonnenberg, D. Williams-Young, 
 F. Ding, F. Lipparini, F. Egidi, J. Goings, B. Peng, A. Petrone, 
 T. Henderson, D. Ranasinghe, V. G. Zakrzewski, J. Gao, N. Rega, 
 G. Zheng, W. Liang, M. Hada, M. Ehara, K. Toyota, R. Fukuda, 
 J. Hasegawa, M. Ishida, T. Nakajima, Y. Honda, O. Kitao, H. Nakai, 
 T. Vreven, K. Throssell, J. A. Montgomery, Jr., J. E. Peralta, 
 F. Ogliaro, M. J. Bearpark, J. J. Heyd, E. N. Brothers, K. N. Kudin, 
 V. N. Staroverov, T. A. Keith, R. Kobayashi, J. Normand, 
 K. Raghavachari, A. P. Rendell, J. C. Burant, S. S. Iyengar, 
 J. Tomasi, M. Cossi, J. M. Millam, M. Klene, C. Adamo, R. Cammi, 
 J. W. Ochterski, R. L. Martin, K. Morokuma, O. Farkas, 
 J. B. Foresman, and D. J. Fox, Gaussian, Inc., Wallingford CT, 2019.
 
 ******************************************
 Gaussian 16:  ES64L-G16RevC.01  3-Jul-2019
                25-Sep-2025 
 ******************************************
 %nproc=20
 Will use up to   20 processors via shared memory.
 %mem=18gb
 ----------------------------------------------------------------------
 # wb97xd/6-31++g** scf(conver=10) opt(tight,maxcycles=300,calcfc) freq
 ----------------------------------------------------------------------
 1/6=300,7=10,10=4,18=20,19=15,26=3,38=1/1,3;
 2/9=110,12=2,17=6,18=5,40=1/2;
 3/5=1,6=6,7=1111,11=2,25=1,30=1,71=2,74=-58,140=1/1,2,3;
 4//1;
 5/5=2,6=10,38=5/2;
 8/6=4,10=90,11=11/1;
 11/6=1,8=1,9=11,15=111,16=1/1,2,10;
 10/6=1,13=1/2;
 6/7=2,8=2,9=2,10=2,28=1/1;
 7/10=1,25=1/1,2,3,16;
 1/6=300,7=10,10=4,18=20,19=15,26=3/3(2);
 2/9=110/2;
 99//99;
 2/9=110/2;
 3/5=1,6=6,7=1111,11=2,25=1,30=1,71=1,74=-58/1,2,3;
 4/5=5,16=3,69=1/1;
 5/5=2,6=10,38=5/2;
 7//1,2,3,16;
 1/6=300,7=10,18=20,19=15,26=3/3(-5);
 2/9=110/2;
 6/7=2,8=2,9=2,10=2,19=2,28=1/1;
 99/9=1/99;
 ---------------
 20K-1-468-18624
 ---------------
 Symbolic Z-matrix:
 Charge =  0 Multiplicity = 1
 C                     0.73369  -0.47904  -1.12241 
 O                     1.33222  -0.45463  -0.08259 
 O                    -0.32939   0.17537  -1.44699 
 H                    -0.66306   0.81685  -0.69995 
 C                     1.19787  -1.39428  -2.29995 
 F                     1.45926  -0.68072  -3.40114 
 F                     0.25129  -2.28724  -2.61869 
 F                     2.30138  -2.0746   -1.98973 
 O                    -1.2269    1.72322   0.38572 
 H                    -2.18435   1.77354   0.33969 
 H                    -0.99592   1.43086   1.29668 
 O                    -0.7973    0.9048    2.89722 
 H                    -0.80737   1.51716   3.63435 
 H                    -1.34185   0.1225    3.17523 
 O                     1.52276  -0.67226   2.76292 
 H                     0.82572   0.00322   2.79536 
 H                     1.78489  -0.71827   1.83697 
 O                     0.06326  -2.75463   3.56323 
 H                     0.46589  -3.12061   4.35217 
 H                     0.68523  -2.05951   3.23665 
 O                    -2.1157   -1.2466    3.65234 
 H                    -1.34842  -1.86902   3.69372 
 H                    -2.75813  -1.66598   3.07846 
 
 Add virtual bond connecting atoms O9         and H4         Dist= 2.88D+00.
 Add virtual bond connecting atoms O21        and H14        Dist= 3.11D+00.
 Add virtual bond connecting atoms H22        and O18        Dist= 3.16D+00.
 Add virtual bond connecting atoms H20        and O15        Dist= 3.19D+00.
 Add virtual bond connecting atoms O12        and H11        Dist= 3.21D+00.

 GradGradGradGradGradGradGradGradGradGradGradGradGradGradGradGradGradGrad
 Berny optimization.
 Initialization pass.
                           ----------------------------
                           !    Initial Parameters    !
                           ! (Angstroms and Degrees)  !
 --------------------------                            --------------------------
 ! Name  Definition              Value          Derivative Info.                !
 --------------------------------------------------------------------------------
 ! R1    R(1,2)                  1.2            calculate D2E/DX2 analytically  !
 ! R2    R(1,3)                  1.2899         calculate D2E/DX2 analytically  !
 ! R3    R(1,5)                  1.562          calculate D2E/DX2 analytically  !
 ! R4    R(3,4)                  1.0397         calculate D2E/DX2 analytically  !
 ! R5    R(4,9)                  1.5225         calculate D2E/DX2 analytically  !
 ! R6    R(5,6)                  1.3379         calculate D2E/DX2 analytically  !
 ! R7    R(5,7)                  1.3398         calculate D2E/DX2 analytically  !
 ! R8    R(5,8)                  1.333          calculate D2E/DX2 analytically  !
 ! R9    R(9,10)                 0.9599         calculate D2E/DX2 analytically  !
 ! R10   R(9,11)                 0.9842         calculate D2E/DX2 analytically  !
 ! R11   R(11,12)                1.6964         calculate D2E/DX2 analytically  !
 ! R12   R(12,13)                0.9583         calculate D2E/DX2 analytically  !
 ! R13   R(12,14)                0.9929         calculate D2E/DX2 analytically  !
 ! R14   R(14,21)                1.6434         calculate D2E/DX2 analytically  !
 ! R15   R(15,16)                0.9712         calculate D2E/DX2 analytically  !
 ! R16   R(15,17)                0.9634         calculate D2E/DX2 analytically  !
 ! R17   R(15,20)                1.6883         calculate D2E/DX2 analytically  !
 ! R18   R(18,19)                0.9584         calculate D2E/DX2 analytically  !
 ! R19   R(18,20)                0.9883         calculate D2E/DX2 analytically  !
 ! R20   R(18,22)                1.6716         calculate D2E/DX2 analytically  !
 ! R21   R(21,22)                0.9888         calculate D2E/DX2 analytically  !
 ! R22   R(21,23)                0.9581         calculate D2E/DX2 analytically  !
 ! A1    A(2,1,3)              128.2281         calculate D2E/DX2 analytically  !
 ! A2    A(2,1,5)              121.1277         calculate D2E/DX2 analytically  !
 ! A3    A(3,1,5)              110.6402         calculate D2E/DX2 analytically  !
 ! A4    A(1,3,4)              113.3748         calculate D2E/DX2 analytically  !
 ! A5    A(1,5,6)              111.4715         calculate D2E/DX2 analytically  !
 ! A6    A(1,5,7)              111.0959         calculate D2E/DX2 analytically  !
 ! A7    A(1,5,8)              111.6925         calculate D2E/DX2 analytically  !
 ! A8    A(6,5,7)              107.3189         calculate D2E/DX2 analytically  !
 ! A9    A(6,5,8)              107.5783         calculate D2E/DX2 analytically  !
 ! A10   A(7,5,8)              107.4632         calculate D2E/DX2 analytically  !
 ! A11   A(4,9,10)             111.4941         calculate D2E/DX2 analytically  !
 ! A12   A(4,9,11)             113.3441         calculate D2E/DX2 analytically  !
 ! A13   A(10,9,11)            107.1008         calculate D2E/DX2 analytically  !
 ! A14   A(11,12,13)           121.7562         calculate D2E/DX2 analytically  !
 ! A15   A(11,12,14)           116.3775         calculate D2E/DX2 analytically  !
 ! A16   A(13,12,14)           106.3993         calculate D2E/DX2 analytically  !
 ! A17   A(16,15,17)           105.1052         calculate D2E/DX2 analytically  !
 ! A18   A(16,15,20)           101.8926         calculate D2E/DX2 analytically  !
 ! A19   A(17,15,20)           111.4331         calculate D2E/DX2 analytically  !
 ! A20   A(19,18,20)           106.0353         calculate D2E/DX2 analytically  !
 ! A21   A(19,18,22)           119.5289         calculate D2E/DX2 analytically  !
 ! A22   A(20,18,22)           100.6409         calculate D2E/DX2 analytically  !
 ! A23   A(14,21,22)            99.8545         calculate D2E/DX2 analytically  !
 ! A24   A(14,21,23)           120.4305         calculate D2E/DX2 analytically  !
 ! A25   A(22,21,23)           105.6546         calculate D2E/DX2 analytically  !
 ! A26   L(3,4,9,15,-1)        181.2659         calculate D2E/DX2 analytically  !
 ! A27   L(9,11,12,2,-1)       184.7803         calculate D2E/DX2 analytically  !
 ! A28   L(12,14,21,5,-1)      178.006          calculate D2E/DX2 analytically  !
 ! A29   L(15,20,18,7,-1)      182.6183         calculate D2E/DX2 analytically  !
 ! A30   L(18,22,21,1,-1)      170.7762         calculate D2E/DX2 analytically  !
 ! A31   L(3,4,9,15,-2)        182.889          calculate D2E/DX2 analytically  !
 ! A32   L(9,11,12,2,-2)       184.9446         calculate D2E/DX2 analytically  !
 ! A33   L(12,14,21,5,-2)      175.0479         calculate D2E/DX2 analytically  !
 ! A34   L(15,20,18,7,-2)      190.585          calculate D2E/DX2 analytically  !
 ! A35   L(18,22,21,1,-2)      183.2783         calculate D2E/DX2 analytically  !
 ! D1    D(2,1,3,4)              2.1131         calculate D2E/DX2 analytically  !
 ! D2    D(5,1,3,4)           -178.6149         calculate D2E/DX2 analytically  !
 ! D3    D(2,1,5,6)           -121.4513         calculate D2E/DX2 analytically  !
 ! D4    D(2,1,5,7)            118.9043         calculate D2E/DX2 analytically  !
 ! D5    D(2,1,5,8)             -1.0712         calculate D2E/DX2 analytically  !
 ! D6    D(3,1,5,6)             59.2167         calculate D2E/DX2 analytically  !
 ! D7    D(3,1,5,7)            -60.4276         calculate D2E/DX2 analytically  !
 ! D8    D(3,1,5,8)            179.5969         calculate D2E/DX2 analytically  !
 ! D9    D(1,3,9,10)          -147.1417         calculate D2E/DX2 analytically  !
 ! D10   D(1,3,9,11)           -26.8869         calculate D2E/DX2 analytically  !
 ! D11   D(4,9,12,13)          157.0006         calculate D2E/DX2 analytically  !
 ! D12   D(4,9,12,14)          -72.7304         calculate D2E/DX2 analytically  !
 ! D13   D(10,9,12,13)         -81.4699         calculate D2E/DX2 analytically  !
 ! D14   D(10,9,12,14)          48.7992         calculate D2E/DX2 analytically  !
 ! D15   D(11,12,21,22)        107.3481         calculate D2E/DX2 analytically  !
 ! D16   D(11,12,21,23)         -6.4974         calculate D2E/DX2 analytically  !
 ! D17   D(13,12,21,22)       -110.8919         calculate D2E/DX2 analytically  !
 ! D18   D(13,12,21,23)        135.2627         calculate D2E/DX2 analytically  !
 ! D19   D(16,15,18,19)       -121.8194         calculate D2E/DX2 analytically  !
 ! D20   D(16,15,18,22)          1.1849         calculate D2E/DX2 analytically  !
 ! D21   D(17,15,18,19)        127.7495         calculate D2E/DX2 analytically  !
 ! D22   D(17,15,18,22)       -109.2462         calculate D2E/DX2 analytically  !
 ! D23   D(19,18,21,14)        112.1815         calculate D2E/DX2 analytically  !
 ! D24   D(19,18,21,23)       -124.2995         calculate D2E/DX2 analytically  !
 ! D25   D(20,18,21,14)         -2.117          calculate D2E/DX2 analytically  !
 ! D26   D(20,18,21,23)        121.4021         calculate D2E/DX2 analytically  !
 --------------------------------------------------------------------------------
 Trust Radius=3.00D-01 FncErr=1.00D-07 GrdErr=1.00D-06 EigMax=2.50D+02 EigMin=1.00D-04
 Number of steps in this run=    138 maximum allowed number of steps=    138.
 GradGradGradGradGradGradGradGradGradGradGradGradGradGradGradGradGradGrad

                          Input orientation:                          
 ---------------------------------------------------------------------
 Center     Atomic      Atomic             Coordinates (Angstroms)
 Number     Number       Type             X           Y           Z
 ---------------------------------------------------------------------
      1          6           0        0.733694   -0.479042   -1.122405
      2          8           0        1.332219   -0.454626   -0.082589
      3          8           0       -0.329389    0.175372   -1.446986
      4          1           0       -0.663064    0.816851   -0.699952
      5          6           0        1.197868   -1.394276   -2.299953
      6          9           0        1.459258   -0.680719   -3.401139
      7          9           0        0.251286   -2.287244   -2.618688
      8          9           0        2.301379   -2.074603   -1.989732
      9          8           0       -1.226903    1.723222    0.385723
     10          1           0       -2.184354    1.773544    0.339692
     11          1           0       -0.995921    1.430862    1.296684
     12          8           0       -0.797305    0.904803    2.897225
     13          1           0       -0.807374    1.517160    3.634348
     14          1           0       -1.341850    0.122500    3.175226
     15          8           0        1.522764   -0.672264    2.762917
     16          1           0        0.825717    0.003220    2.795361
     17          1           0        1.784889   -0.718269    1.836967
     18          8           0        0.063255   -2.754627    3.563234
     19          1           0        0.465886   -3.120610    4.352167
     20          1           0        0.685232   -2.059513    3.236648
     21          8           0       -2.115699   -1.246605    3.652339
     22          1           0       -1.348423   -1.869016    3.693718
     23          1           0       -2.758126   -1.665976    3.078463
 ---------------------------------------------------------------------
                    Distance matrix (angstroms):
                    1          2          3          4          5
     1  C    0.000000
     2  O    1.200019   0.000000
     3  O    1.289866   2.240405   0.000000
     4  H    1.951599   2.445188   1.039661   0.000000
     5  C    1.561963   2.411990   2.350290   3.303355   0.000000
     6  F    2.399946   3.328667   2.784037   3.747449   1.337946
     7  F    2.396075   3.310393   2.788287   3.762046   1.339777
     8  F    2.399105   2.683429   3.503983   4.337276   1.332973
     9  O    3.311851   3.392851   2.561288   1.522535   4.776103
    10  H    3.965712   4.184417   3.031050   2.076161   5.333126
    11  H    3.534302   3.298135   3.090024   2.115268   5.072466
    12  O    4.518452   3.906687   4.429806   3.600755   6.023050
    13  H    5.383903   4.720319   5.277198   4.392882   6.907487
    14  H    4.810341   4.254067   4.732095   3.994982   6.223212
    15  O    3.969345   2.860172   4.676777   4.357381   5.124403
    16  H    3.948410   2.957831   4.400161   3.885316   5.296576
    17  H    3.149623   1.989753   4.006634   3.845130   4.232693
    18  O    5.251951   4.493584   5.817333   5.608721   6.124937
    19  H    6.084451   5.246434   6.717599   6.504002   6.911347
    20  H    4.636980   3.743206   5.287778   5.058477   5.599936
    21  O    5.613054   5.144420   5.587132   5.030948   6.814053
    22  H    5.427917   4.842194   5.625371   5.194992   6.529400
    23  H    5.590073   5.309476   5.456099   4.982984   6.682145
                    6          7          8          9         10
     6  F    0.000000
     7  F    2.156931   0.000000
     8  F    2.155029   2.154921   0.000000
     9  O    5.228261   5.224496   5.702195   0.000000
    10  H    5.770019   5.583399   6.352656   0.959877   0.000000
    11  H    5.705805   5.541658   5.827607   0.984214   1.563854
    12  O    6.875706   6.458637   6.508536   2.676192   3.036378
    13  H    7.711443   7.395586   7.361751   3.282076   3.580023
    14  H    7.193049   6.474132   6.691575   3.218206   3.387627
    15  O    6.164389   5.760771   5.016021   4.353167   5.059320
    16  H    6.266240   5.906617   5.421443   3.602500   4.269062
    17  H    5.248352   4.966536   4.092680   4.139791   4.919944
    18  O    7.399487   6.202415   6.025534   5.640231   5.995607
    19  H    8.188627   7.023771   6.684523   6.485438   6.861229
    20  H    6.823518   5.875809   5.470576   5.108142   5.596356
    21  O    7.927932   6.783165   7.213122   4.503399   4.483262
    22  H    7.722184   6.525370   6.757583   4.884851   5.021605
    23  H    7.793734   6.473025   7.173016   4.591530   4.434002
                   11         12         13         14         15
    11  H    0.000000
    12  O    1.696442   0.000000
    13  H    2.346842   0.958349   0.000000
    14  H    2.315254   0.992881   1.562541   0.000000
    15  O    3.593988   2.808540   3.313987   3.001277   0.000000
    16  H    2.757274   1.859416   2.379684   2.203832   0.971188
    17  H    3.555779   3.228967   3.866205   3.503474   0.963436
    18  O    4.876209   3.817795   4.360185   3.225327   2.665878
    19  H    5.673513   4.462785   4.862650   3.894979   3.104368
    20  H    4.332719   3.331710   3.895975   2.978929   1.688294
    21  O    3.737893   2.633802   3.057848   1.643449   3.789373
    22  H    4.093804   2.938061   3.429643   2.057915   3.246893
    23  H    3.983780   3.238297   3.774492   2.283384   4.406024
                   16         17         18         19         20
    16  H    0.000000
    17  H    1.535928   0.000000
    18  O    2.962549   3.176598   0.000000
    19  H    3.508766   3.719844   0.958369   0.000000
    20  H    2.114081   2.228741   0.988280   1.555128   0.000000
    21  O    3.308837   4.334663   2.651399   3.265920   2.945986
    22  H    3.006526   3.819605   1.671576   2.300382   2.093073
    23  H    3.963621   4.804002   3.062736   3.759326   3.469381
                   21         22         23
    21  O    0.000000
    22  H    0.988849   0.000000
    23  H    0.958080   1.551460   0.000000
 Stoichiometry    C2H11F3O7
 Framework group  C1[X(C2H11F3O7)]
 Deg. of freedom    63
 Full point group                 C1      NOp   1
 Largest Abelian subgroup         C1      NOp   1
 Largest concise Abelian subgroup C1      NOp   1
                         Standard orientation:                         
 ---------------------------------------------------------------------
 Center     Atomic      Atomic             Coordinates (Angstroms)
 Number     Number       Type             X           Y           Z
 ---------------------------------------------------------------------
      1          6           0       -1.434999    0.322577   -0.203820
      2          8           0       -0.636639   -0.185949   -0.941429
      3          8           0       -1.356935    1.463646    0.392522
      4          1           0       -0.494405    1.994094    0.156808
      5          6           0       -2.767603   -0.402698    0.167492
      6          9           0       -3.834763    0.328133   -0.174785
      7          9           0       -2.843671   -0.626292    1.486287
      8          9           0       -2.873987   -1.581860   -0.444944
      9          8           0        0.781786    2.781225   -0.107530
     10          1           0        1.042259    3.296687    0.659163
     11          1           0        1.548173    2.212355   -0.347770
     12          8           0        2.958645    1.302454   -0.593871
     13          1           0        3.708073    1.654333   -1.076542
     14          1           0        3.330090    0.840393    0.202584
     15          8           0        1.979014   -1.118952   -1.625863
     16          1           0        2.281904   -0.219287   -1.420763
     17          1           0        1.016993   -1.070540   -1.606349
     18          8           0        3.027961   -2.357978    0.488712
     19          1           0        3.619226   -3.043739    0.174692
     20          1           0        2.579338   -1.995733   -0.313917
     21          8           0        3.915103   -0.052593    1.452089
     22          1           0        3.664287   -0.958390    1.144766
     23          1           0        3.539980    0.035911    2.329225
 ---------------------------------------------------------------------
 Rotational constants (GHZ):           0.9084738           0.3189123           0.2783684
 Standard basis: 6-31++G(d,p) (6D, 7F)
 There are   294 symmetry adapted cartesian basis functions of A   symmetry.
 There are   294 symmetry adapted basis functions of A   symmetry.
   294 basis functions,   472 primitive gaussians,   294 cartesian basis functions
    53 alpha electrons       53 beta electrons
       nuclear repulsion energy       835.7100672254 Hartrees.
 NAtoms=   23 NActive=   23 NUniq=   23 SFac= 1.00D+00 NAtFMM=   60 NAOKFM=F Big=F
 Integral buffers will be    131072 words long.
 Raffenetti 2 integral format.
 Two-electron integral symmetry is turned on.
 Nuclear repulsion after empirical dispersion term =      835.7000098423 Hartrees.
 One-electron integrals computed using PRISM.
 NBasis=   294 RedAO= T EigKep=  5.25D-05  NBF=   294
 NBsUse=   294 1.00D-06 EigRej= -1.00D+00 NBFU=   294
 ExpMin= 3.60D-02 ExpMax= 7.00D+03 ExpMxC= 1.05D+03 IAcc=3 IRadAn=         5 AccDes= 0.00D+00
 Harris functional with IExCor= 4639 and IRadAn=       5 diagonalized for initial guess.
 HarFok:  IExCor= 4639 AccDes= 0.00D+00 IRadAn=         5 IDoV= 1 UseB2=F ITyADJ=14
 ICtDFT=  3500011 ScaDFX=  1.000000  1.000000  1.000000  1.000000
 FoFCou: FMM=F IPFlag=           0 FMFlag=      100000 FMFlg1=           0
         NFxFlg=           0 DoJE=T BraDBF=F KetDBF=T FulRan=T
         wScrn=  0.000000 ICntrl=       500 IOpCl=  0 I1Cent=   200000004 NGrid=           0
         NMat0=    1 NMatS0=      1 NMatT0=    0 NMatD0=    1 NMtDS0=    0 NMtDT0=    0
 Petite list used in FoFCou.
 Requested convergence on RMS density matrix=1.00D-10 within 128 cycles.
 Requested convergence on MAX density matrix=1.00D-08.
 Requested convergence on             energy=1.00D-08.
 No special actions if energy rises.
 SCF Done:  E(RwB97XD) =  -908.811945380     A.U. after   17 cycles
            NFock= 17  Conv=0.40D-10     -V/T= 2.0081
 DoSCS=F DFT=T ScalE2(SS,OS)=  1.000000  1.000000
 Range of M.O.s used for correlation:     1   294
 NBasis=   294 NAE=    53 NBE=    53 NFC=     0 NFV=     0
 NROrb=    294 NOA=    53 NOB=    53 NVA=   241 NVB=   241

 **** Warning!!: The largest alpha MO coefficient is  0.27498076D+02

 Symmetrizing basis deriv contribution to polar:
 IMax=3 JMax=2 DiffMx= 0.00D+00
 G2DrvN: will do    24 centers at a time, making    1 passes.
 Calling FoFCou, ICntrl=  3107 FMM=F I1Cent=   0 AccDes= 0.00D+00.
 End of G2Drv F.D. properties file   721 does not exist.
 End of G2Drv F.D. properties file   722 does not exist.
 End of G2Drv F.D. properties file   788 does not exist.
          IDoAtm=11111111111111111111111
          Differentiating once with respect to nuclear coordinates.
 Keep R1 ints in memory in canonical form, NReq=1915881174.
          There are    72 degrees of freedom in the 1st order CPHF.  IDoFFX=6 NUNeed=     0.
     66 vectors produced by pass  0 Test12= 1.77D-14 1.39D-09 XBig12= 1.24D-01 6.90D-02.
 AX will form    66 AO Fock derivatives at one time.
     66 vectors produced by pass  1 Test12= 1.77D-14 1.39D-09 XBig12= 2.25D-02 4.95D-02.
     66 vectors produced by pass  2 Test12= 1.77D-14 1.39D-09 XBig12= 7.88D-04 3.99D-03.
     66 vectors produced by pass  3 Test12= 1.77D-14 1.39D-09 XBig12= 9.30D-06 4.87D-04.
     66 vectors produced by pass  4 Test12= 1.77D-14 1.39D-09 XBig12= 6.90D-08 3.40D-05.
     66 vectors produced by pass  5 Test12= 1.77D-14 1.39D-09 XBig12= 3.91D-10 2.75D-06.
     57 vectors produced by pass  6 Test12= 1.77D-14 1.39D-09 XBig12= 2.22D-12 1.75D-07.
     15 vectors produced by pass  7 Test12= 1.77D-14 1.39D-09 XBig12= 1.15D-14 9.14D-09.
 InvSVY:  IOpt=1 It=  1 EMax= 3.33D-16
 Solved reduced A of dimension   468 with    72 vectors.
 End of Minotr F.D. properties file   721 does not exist.
 End of Minotr F.D. properties file   722 does not exist.
 End of Minotr F.D. properties file   788 does not exist.

 **********************************************************************

            Population analysis using the SCF Density.

 **********************************************************************

 Orbital symmetries:
       Occupied  (A) (A) (A) (A) (A) (A) (A) (A) (A) (A) (A) (A)
                 (A) (A) (A) (A) (A) (A) (A) (A) (A) (A) (A) (A)
                 (A) (A) (A) (A) (A) (A) (A) (A) (A) (A) (A) (A)
                 (A) (A) (A) (A) (A) (A) (A) (A) (A) (A) (A) (A)
                 (A) (A) (A) (A) (A)
       Virtual   (A) (A) (A) (A) (A) (A) (A) (A) (A) (A) (A) (A)
                 (A) (A) (A) (A) (A) (A) (A) (A) (A) (A) (A) (A)
                 (A) (A) (A) (A) (A) (A) (A) (A) (A) (A) (A) (A)
                 (A) (A) (A) (A) (A) (A) (A) (A) (A) (A) (A) (A)
                 (A) (A) (A) (A) (A) (A) (A) (A) (A) (A) (A) (A)
                 (A) (A) (A) (A) (A) (A) (A) (A) (A) (A) (A) (A)
                 (A) (A) (A) (A) (A) (A) (A) (A) (A) (A) (A) (A)
                 (A) (A) (A) (A) (A) (A) (A) (A) (A) (A) (A) (A)
                 (A) (A) (A) (A) (A) (A) (A) (A) (A) (A) (A) (A)
                 (A) (A) (A) (A) (A) (A) (A) (A) (A) (A) (A) (A)
                 (A) (A) (A) (A) (A) (A) (A) (A) (A) (A) (A) (A)
                 (A) (A) (A) (A) (A) (A) (A) (A) (A) (A) (A) (A)
                 (A) (A) (A) (A) (A) (A) (A) (A) (A) (A) (A) (A)
                 (A) (A) (A) (A) (A) (A) (A) (A) (A) (A) (A) (A)
                 (A) (A) (A) (A) (A) (A) (A) (A) (A) (A) (A) (A)
                 (A) (A) (A) (A) (A) (A) (A) (A) (A) (A) (A) (A)
                 (A) (A) (A) (A) (A) (A) (A) (A) (A) (A) (A) (A)
                 (A) (A) (A) (A) (A) (A) (A) (A) (A) (A) (A) (A)
                 (A) (A) (A) (A) (A) (A) (A) (A) (A) (A) (A) (A)
                 (A) (A) (A) (A) (A) (A) (A) (A) (A) (A) (A) (A)
                 (A)
 The electronic state is 1-A.
 Alpha  occ. eigenvalues --  -24.88230 -24.88218 -24.88093 -19.33519 -19.32088
 Alpha  occ. eigenvalues --  -19.31949 -19.30037 -19.30036 -19.28836 -19.28140
 Alpha  occ. eigenvalues --  -10.56880 -10.47203  -1.43975  -1.34640  -1.34618
 Alpha  occ. eigenvalues --   -1.24226  -1.16520  -1.15687  -1.14653  -1.13534
 Alpha  occ. eigenvalues --   -1.12441  -1.10869  -0.85739  -0.76305  -0.70339
 Alpha  occ. eigenvalues --   -0.70068  -0.68176  -0.66896  -0.66638  -0.64599
 Alpha  occ. eigenvalues --   -0.63604  -0.62793  -0.60365  -0.58124  -0.57441
 Alpha  occ. eigenvalues --   -0.56257  -0.55970  -0.55163  -0.53361  -0.53120
 Alpha  occ. eigenvalues --   -0.52646  -0.51011  -0.50813  -0.49507  -0.47818
 Alpha  occ. eigenvalues --   -0.46509  -0.44338  -0.43785  -0.42938  -0.42734
 Alpha  occ. eigenvalues --   -0.41478  -0.40605  -0.39604
 Alpha virt. eigenvalues --    0.02192   0.04429   0.04720   0.05122   0.06415
 Alpha virt. eigenvalues --    0.07857   0.09275   0.09983   0.10724   0.11038
 Alpha virt. eigenvalues --    0.11405   0.11643   0.12231   0.13998   0.14765
 Alpha virt. eigenvalues --    0.14839   0.15538   0.17935   0.19382   0.20084
 Alpha virt. eigenvalues --    0.21476   0.22156   0.22617   0.23068   0.23594
 Alpha virt. eigenvalues --    0.24314   0.24825   0.25700   0.26662   0.26943
 Alpha virt. eigenvalues --    0.27348   0.28703   0.28864   0.29230   0.29628
 Alpha virt. eigenvalues --    0.29832   0.30363   0.30597   0.31589   0.32038
 Alpha virt. eigenvalues --    0.32502   0.33107   0.33437   0.33597   0.34131
 Alpha virt. eigenvalues --    0.35439   0.35805   0.36079   0.36374   0.37168
 Alpha virt. eigenvalues --    0.37605   0.37847   0.38451   0.39193   0.39463
 Alpha virt. eigenvalues --    0.40461   0.41607   0.42184   0.42831   0.43381
 Alpha virt. eigenvalues --    0.43590   0.44427   0.44647   0.45450   0.45898
 Alpha virt. eigenvalues --    0.47020   0.47943   0.48675   0.49548   0.51665
 Alpha virt. eigenvalues --    0.51990   0.53763   0.54853   0.55254   0.60537
 Alpha virt. eigenvalues --    0.61671   0.63356   0.81955   0.83023   0.86712
 Alpha virt. eigenvalues --    0.89851   0.90872   0.92322   1.04896   1.06189
 Alpha virt. eigenvalues --    1.06754   1.08092   1.16954   1.19159   1.20568
 Alpha virt. eigenvalues --    1.21248   1.21655   1.22232   1.22448   1.23918
 Alpha virt. eigenvalues --    1.24762   1.25131   1.25899   1.26698   1.27450
 Alpha virt. eigenvalues --    1.27624   1.28308   1.29402   1.30279   1.30958
 Alpha virt. eigenvalues --    1.32681   1.33183   1.33648   1.34709   1.35213
 Alpha virt. eigenvalues --    1.35933   1.36931   1.38354   1.39303   1.41486
 Alpha virt. eigenvalues --    1.42591   1.44946   1.46969   1.48166   1.53475
 Alpha virt. eigenvalues --    1.53946   1.55711   1.57864   1.58401   1.59362
 Alpha virt. eigenvalues --    1.59804   1.60025   1.61458   1.61666   1.62673
 Alpha virt. eigenvalues --    1.63724   1.64729   1.64940   1.66782   1.67345
 Alpha virt. eigenvalues --    1.68052   1.69002   1.69156   1.70896   1.71815
 Alpha virt. eigenvalues --    1.73199   1.74565   1.75107   1.75202   1.76386
 Alpha virt. eigenvalues --    1.77638   1.78262   1.80782   1.82432   1.85069
 Alpha virt. eigenvalues --    1.85617   1.87315   1.87669   1.90000   1.90231
 Alpha virt. eigenvalues --    1.91805   1.92471   1.93214   1.94491   1.94664
 Alpha virt. eigenvalues --    1.95953   2.02000   2.12460   2.12795   2.15629
 Alpha virt. eigenvalues --    2.17096   2.17487   2.17888   2.24914   2.29620
 Alpha virt. eigenvalues --    2.31302   2.31910   2.33868   2.34542   2.35056
 Alpha virt. eigenvalues --    2.36892   2.37993   2.40204   2.43252   2.45650
 Alpha virt. eigenvalues --    2.47466   2.50099   2.53185   2.54274   2.57128
 Alpha virt. eigenvalues --    2.60602   2.62153   2.64720   2.66899   2.67633
 Alpha virt. eigenvalues --    2.67855   2.70672   2.70776   2.72773   2.73609
 Alpha virt. eigenvalues --    2.75546   2.76836   2.78769   2.79670   2.81274
 Alpha virt. eigenvalues --    2.81712   2.84364   2.85050   2.89357   2.92091
 Alpha virt. eigenvalues --    2.96439   2.98314   3.09844   3.12273   3.12660
 Alpha virt. eigenvalues --    3.14215   3.15746   3.17843   3.23276   3.25241
 Alpha virt. eigenvalues --    3.29493   3.39513   3.39856   3.43712   3.47475
 Alpha virt. eigenvalues --    3.51839   3.55992   3.63204   3.72909   3.75695
 Alpha virt. eigenvalues --    3.78440   3.79695   3.81988   3.82219   4.37275
 Alpha virt. eigenvalues --    4.40667   4.40817   4.44850   4.46097   4.51743
 Alpha virt. eigenvalues --    4.64999   4.77212   4.79966   5.58663   5.89775
 Alpha virt. eigenvalues --    6.62288
          Condensed to atoms (all electrons):
               1          2          3          4          5          6
     1  C    5.136611   0.393680   0.321599  -0.030528   0.044702  -0.058583
     2  O    0.393680   8.304948  -0.166521  -0.003201  -0.060524   0.001628
     3  O    0.321599  -0.166521   8.342966   0.193463  -0.214640   0.017605
     4  H   -0.030528  -0.003201   0.193463   0.272568   0.000865   0.001245
     5  C    0.044702  -0.060524  -0.214640   0.000865   4.762109   0.173631
     6  F   -0.058583   0.001628   0.017605   0.001245   0.173631   9.234420
     7  F   -0.064476   0.005235   0.015847   0.000237   0.180209  -0.046161
     8  F   -0.079755   0.000259   0.012909   0.001753   0.212194  -0.039378
     9  O   -0.001953  -0.000276  -0.043617   0.057486  -0.014317   0.000096
    10  H    0.003906   0.001643   0.002541  -0.010394   0.002839  -0.000165
    11  H    0.002117  -0.003106   0.000792  -0.005851  -0.004054   0.000169
    12  O   -0.006595   0.005021  -0.000844   0.000624  -0.000659  -0.000002
    13  H    0.000253   0.000772  -0.000236   0.000199   0.000351  -0.000005
    14  H    0.000060  -0.000904   0.000134   0.000888   0.000095   0.000014
    15  O   -0.000356  -0.014015  -0.000436  -0.001250  -0.002327   0.000004
    16  H    0.003010   0.002766   0.000261   0.000162  -0.004107   0.000004
    17  H   -0.004513   0.030898   0.001853  -0.000380  -0.003522   0.000050
    18  O    0.001216  -0.000266   0.000003  -0.000054  -0.000576   0.000001
    19  H   -0.000114   0.000272   0.000042   0.000063  -0.000058   0.000002
    20  H   -0.000994  -0.000687  -0.000548  -0.000103   0.001977  -0.000043
    21  O   -0.001851  -0.000382   0.000258   0.000765  -0.000126  -0.000000
    22  H    0.000563  -0.000404  -0.000108  -0.000454   0.000122   0.000000
    23  H   -0.000331   0.000046   0.000033   0.000188   0.000004  -0.000002
               7          8          9         10         11         12
     1  C   -0.064476  -0.079755  -0.001953   0.003906   0.002117  -0.006595
     2  O    0.005235   0.000259  -0.000276   0.001643  -0.003106   0.005021
     3  O    0.015847   0.012909  -0.043617   0.002541   0.000792  -0.000844
     4  H    0.000237   0.001753   0.057486  -0.010394  -0.005851   0.000624
     5  C    0.180209   0.212194  -0.014317   0.002839  -0.004054  -0.000659
     6  F   -0.046161  -0.039378   0.000096  -0.000165   0.000169  -0.000002
     7  F    9.235601  -0.039172  -0.000046  -0.000010  -0.000002  -0.000004
     8  F   -0.039172   9.236355   0.000097  -0.000084   0.000032  -0.000002
     9  O   -0.000046   0.000097   8.343021   0.273982   0.251437  -0.031749
    10  H   -0.000010  -0.000084   0.273982   0.367236  -0.023720   0.002087
    11  H   -0.000002   0.000032   0.251437  -0.023720   0.261268   0.026888
    12  O   -0.000004  -0.000002  -0.031749   0.002087   0.026888   8.524079
    13  H   -0.000005  -0.000005   0.002569  -0.000169  -0.003241   0.266889
    14  H    0.000008   0.000034  -0.003827  -0.001169  -0.000304   0.216650
    15  O    0.000076  -0.000069  -0.000784   0.000419  -0.001976  -0.018046
    16  H    0.000018   0.000040  -0.002479   0.000407   0.001071   0.009617
    17  H    0.000333   0.000129  -0.000903  -0.000107   0.000011   0.004118
    18  O    0.000003   0.000018   0.000084  -0.000050   0.000582   0.000761
    19  H    0.000017   0.000009   0.000013  -0.000012  -0.000061   0.000591
    20  H   -0.000227  -0.000134   0.000521   0.000040  -0.000250  -0.000294
    21  O    0.000001  -0.000000  -0.002508  -0.000244  -0.001224  -0.064557
    22  H   -0.000002  -0.000003  -0.000321   0.000249  -0.000182   0.004534
    23  H    0.000000  -0.000001   0.000975  -0.000122  -0.000387   0.004568
              13         14         15         16         17         18
     1  C    0.000253   0.000060  -0.000356   0.003010  -0.004513   0.001216
     2  O    0.000772  -0.000904  -0.014015   0.002766   0.030898  -0.000266
     3  O   -0.000236   0.000134  -0.000436   0.000261   0.001853   0.000003
     4  H    0.000199   0.000888  -0.001250   0.000162  -0.000380  -0.000054
     5  C    0.000351   0.000095  -0.002327  -0.004107  -0.003522  -0.000576
     6  F   -0.000005   0.000014   0.000004   0.000004   0.000050   0.000001
     7  F   -0.000005   0.000008   0.000076   0.000018   0.000333   0.000003
     8  F   -0.000005   0.000034  -0.000069   0.000040   0.000129   0.000018
     9  O    0.002569  -0.003827  -0.000784  -0.002479  -0.000903   0.000084
    10  H   -0.000169  -0.001169   0.000419   0.000407  -0.000107  -0.000050
    11  H   -0.003241  -0.000304  -0.001976   0.001071   0.000011   0.000582
    12  O    0.266889   0.216650  -0.018046   0.009617   0.004118   0.000761
    13  H    0.346756  -0.018621   0.002885  -0.003789   0.000035   0.001271
    14  H   -0.018621   0.274892  -0.006152  -0.002324   0.000542  -0.002332
    15  O    0.002885  -0.006152   8.398082   0.238476   0.257305  -0.058094
    16  H   -0.003789  -0.002324   0.238476   0.337214  -0.022242   0.003919
    17  H    0.000035   0.000542   0.257305  -0.022242   0.301067   0.004331
    18  O    0.001271  -0.002332  -0.058094   0.003919   0.004331   8.417381
    19  H    0.000276  -0.000008   0.001251   0.000219  -0.000338   0.265540
    20  H   -0.000211  -0.000220   0.046892  -0.008384  -0.006256   0.224067
    21  O    0.001932   0.063385  -0.000472  -0.001122   0.002272  -0.071108
    22  H   -0.000405  -0.009316   0.002263  -0.001169   0.000305   0.052147
    23  H    0.000665  -0.006858   0.001348   0.000191  -0.000245   0.003227
              19         20         21         22         23
     1  C   -0.000114  -0.000994  -0.001851   0.000563  -0.000331
     2  O    0.000272  -0.000687  -0.000382  -0.000404   0.000046
     3  O    0.000042  -0.000548   0.000258  -0.000108   0.000033
     4  H    0.000063  -0.000103   0.000765  -0.000454   0.000188
     5  C   -0.000058   0.001977  -0.000126   0.000122   0.000004
     6  F    0.000002  -0.000043  -0.000000   0.000000  -0.000002
     7  F    0.000017  -0.000227   0.000001  -0.000002   0.000000
     8  F    0.000009  -0.000134  -0.000000  -0.000003  -0.000001
     9  O    0.000013   0.000521  -0.002508  -0.000321   0.000975
    10  H   -0.000012   0.000040  -0.000244   0.000249  -0.000122
    11  H   -0.000061  -0.000250  -0.001224  -0.000182  -0.000387
    12  O    0.000591  -0.000294  -0.064557   0.004534   0.004568
    13  H    0.000276  -0.000211   0.001932  -0.000405   0.000665
    14  H   -0.000008  -0.000220   0.063385  -0.009316  -0.006858
    15  O    0.001251   0.046892  -0.000472   0.002263   0.001348
    16  H    0.000219  -0.008384  -0.001122  -0.001169   0.000191
    17  H   -0.000338  -0.006256   0.002272   0.000305  -0.000245
    18  O    0.265540   0.224067  -0.071108   0.052147   0.003227
    19  H    0.370061  -0.019352   0.006582  -0.008648   0.000226
    20  H   -0.019352   0.304314  -0.000382  -0.005870   0.000421
    21  O    0.006582  -0.000382   8.398084   0.228670   0.273107
    22  H   -0.008648  -0.005870   0.228670   0.294104  -0.020732
    23  H    0.000226   0.000421   0.273107  -0.020732   0.362060
 Mulliken charges:
               1
     1  C    0.342332
     2  O   -0.496881
     3  O   -0.483357
     4  H    0.521711
     5  C    0.925810
     6  F   -0.284531
     7  F   -0.287484
     8  F   -0.305229
     9  O   -0.827500
    10  H    0.380896
    11  H    0.499989
    12  O   -0.943676
    13  H    0.401834
    14  H    0.495333
    15  O   -0.845023
    16  H    0.448242
    17  H    0.435258
    18  O   -0.842070
    19  H    0.383428
    20  H    0.465721
    21  O   -0.831078
    22  H    0.464655
    23  H    0.381619
 Sum of Mulliken charges =  -0.00000
 Mulliken charges with hydrogens summed into heavy atoms:
               1
     1  C    0.342332
     2  O   -0.496881
     3  O    0.038354
     5  C    0.925810
     6  F   -0.284531
     7  F   -0.287484
     8  F   -0.305229
     9  O    0.053385
    12  O   -0.046509
    15  O    0.038477
    18  O    0.007080
    21  O    0.015196
 APT charges:
               1
     1  C    0.251462
     2  O   -0.600509
     3  O   -0.395026
     4  H    0.527834
     5  C    0.353365
     6  F    0.011719
     7  F   -0.134948
     8  F   -0.113123
     9  O   -1.054407
    10  H    0.788281
    11  H    0.362379
    12  O   -1.717015
    13  H    1.121952
    14  H    0.472812
    15  O   -0.443126
    16  H    0.421329
    17  H    0.134699
    18  O   -1.360943
    19  H    1.175164
    20  H    0.108856
    21  O   -0.584302
    22  H    0.230807
    23  H    0.442742
 Sum of APT charges =  -0.00000
 APT charges with hydrogens summed into heavy atoms:
               1
     1  C    0.251462
     2  O   -0.600509
     3  O    0.132808
     5  C    0.353365
     6  F    0.011719
     7  F   -0.134948
     8  F   -0.113123
     9  O    0.096253
    12  O   -0.122251
    15  O    0.112903
    18  O   -0.076924
    21  O    0.089246
 Electronic spatial extent (au):  <R**2>=           3864.7013
 Charge=              0.0000 electrons
 Dipole moment (field-independent basis, Debye):
    X=              4.5155    Y=              2.4131    Z=              1.4860  Tot=              5.3311
 Quadrupole moment (field-independent basis, Debye-Ang):
   XX=            -68.6510   YY=            -64.4109   ZZ=            -70.7119
   XY=              3.6101   XZ=              1.2183   YZ=              2.2506
 Traceless Quadrupole moment (field-independent basis, Debye-Ang):
   XX=             -0.7264   YY=              3.5137   ZZ=             -2.7873
   XY=              3.6101   XZ=              1.2183   YZ=              2.2506
 Octapole moment (field-independent basis, Debye-Ang**2):
  XXX=             38.3395  YYY=              0.2670  ZZZ=             23.6068  XYY=             36.7869
  XXY=             -1.1827  XXZ=            -19.5753  XZZ=              6.7539  YZZ=             11.6320
  YYZ=             10.1902  XYZ=             -0.7834
 Hexadecapole moment (field-independent basis, Debye-Ang**3):
 XXXX=          -2958.2550 YYYY=           -778.5331 ZZZZ=           -371.1329 XXXY=             -6.9267
 XXXZ=           -120.3217 YYYX=            -20.8873 YYYZ=             68.0976 ZZZX=             60.2471
 ZZZY=            -10.5069 XXYY=           -503.8761 XXZZ=           -535.6666 YYZZ=           -217.6115
 XXYZ=            -32.8292 YYXZ=             -6.8461 ZZXY=             37.7412
 N-N= 8.357000098423D+02 E-N=-3.818913100120D+03  KE= 9.014964509383D+02
  Exact polarizability:       0.000       0.000       0.000       0.000       0.000       0.000
 Approx polarizability:      73.771      -2.445      76.766      -4.150       6.274      73.067
 Calling FoFJK, ICntrl=    100127 FMM=F ISym2X=0 I1Cent= 0 IOpClX= 0 NMat=1 NMatS=1 NMatT=0.
 ***** Axes restored to original set *****
 -------------------------------------------------------------------
 Center     Atomic                   Forces (Hartrees/Bohr)
 Number     Number              X              Y              Z
 -------------------------------------------------------------------
      1        6           0.000662217   -0.009267120   -0.015194156
      2        8           0.010102715    0.000823992    0.015719986
      3        8          -0.014204393    0.014641915    0.002253371
      4        1           0.006427220   -0.009321462   -0.006780286
      5        6           0.002571784   -0.003087853   -0.001750977
      6        9          -0.000036524    0.005371314   -0.000790632
      7        9          -0.004793349   -0.000845034    0.002244267
      8        9           0.000607642    0.001695521    0.004173723
      9        8           0.001707285   -0.001587567   -0.004107554
     10        1          -0.001381195    0.001326711    0.001431035
     11        1          -0.002285237    0.001395048    0.001234024
     12        8           0.002126601   -0.001631429    0.000500366
     13        1           0.000028183    0.003327302    0.001427654
     14        1          -0.004330072   -0.000462582   -0.000405569
     15        8           0.000239105   -0.002490994    0.003482648
     16        1           0.000879391    0.002335700   -0.001447189
     17        1           0.000090870    0.000970329   -0.003387001
     18        8          -0.001058779    0.001660750   -0.000415234
     19        1           0.000293896   -0.001696229    0.001611766
     20        1           0.002616729   -0.000942161   -0.000355471
     21        8           0.002768365    0.002120599    0.000151060
     22        1          -0.000454622   -0.004024009    0.001621531
     23        1          -0.002577830   -0.000312741   -0.001217361
 -------------------------------------------------------------------
 Cartesian Forces:  Max     0.015719986 RMS     0.004713469
 FormGI is forming the generalized inverse of G from B-inverse, IUseBI=4.

 GradGradGradGradGradGradGradGradGradGradGradGradGradGradGradGradGradGrad
 Berny optimization.
 Internal  Forces:  Max     0.018682456 RMS     0.003945544
 Search for a local minimum.
 Step number   1 out of a maximum of  138
 All quantities printed in internal units (Hartrees-Bohrs-Radians)
 Mixed Optimization -- RFO/linear search
 Second derivative matrix not updated -- analytic derivatives used.
 ITU=  0
     Eigenvalues ---   -0.00017   0.00017   0.00034   0.00209   0.00293
     Eigenvalues ---    0.00523   0.00635   0.00801   0.00886   0.01063
     Eigenvalues ---    0.01185   0.01391   0.01520   0.01733   0.01880
     Eigenvalues ---    0.01965   0.02187   0.02313   0.02438   0.02600
     Eigenvalues ---    0.02814   0.02913   0.03038   0.03316   0.03498
     Eigenvalues ---    0.03636   0.04181   0.04958   0.05170   0.06520
     Eigenvalues ---    0.06880   0.07662   0.08289   0.08959   0.11331
     Eigenvalues ---    0.11678   0.13151   0.13601   0.19517   0.21365
     Eigenvalues ---    0.21740   0.23920   0.24220   0.27956   0.33753
     Eigenvalues ---    0.37294   0.37637   0.38917   0.44962   0.46260
     Eigenvalues ---    0.47655   0.48295   0.50492   0.55100   0.55836
     Eigenvalues ---    0.56761   0.57365   0.57434   0.57489   0.58298
     Eigenvalues ---    0.96215   1.24132   2.24189
 RFO step:  Lambda=-4.70920151D-03 EMin=-1.73097303D-04
 Linear search not attempted -- first point.
 Maximum step size (   0.300) exceeded in Quadratic search.
    -- Step size scaled by   0.954
 Iteration  1 RMS(Cart)=  0.31300076 RMS(Int)=  0.03095969
 Iteration  2 RMS(Cart)=  0.08185900 RMS(Int)=  0.00282902
 Iteration  3 RMS(Cart)=  0.00481818 RMS(Int)=  0.00129118
 Iteration  4 RMS(Cart)=  0.00002233 RMS(Int)=  0.00129115
 Iteration  5 RMS(Cart)=  0.00000003 RMS(Int)=  0.00129115
 Variable       Old X    -DE/DX   Delta X   Delta X   Delta X     New X
                                 (Linear)    (Quad)   (Total)
    R1        2.26771   0.01868   0.00000   0.01595   0.01595   2.28366
    R2        2.43749   0.01134   0.00000   0.02183   0.02184   2.45933
    R3        2.95168  -0.00524   0.00000  -0.02174  -0.02173   2.92995
    R4        1.96467  -0.01214   0.00000  -0.05784  -0.05783   1.90685
    R5        2.87717   0.00062   0.00000   0.09908   0.09909   2.97626
    R6        2.52835   0.00351   0.00000   0.00490   0.00490   2.53325
    R7        2.53181   0.00339   0.00000   0.00347   0.00348   2.53529
    R8        2.51895   0.00061   0.00000  -0.00448  -0.00448   2.51448
    R9        1.81391   0.00138   0.00000   0.00127   0.00127   1.81517
   R10        1.85989   0.00213   0.00000  -0.00074  -0.00075   1.85914
   R11        3.20581   0.00192   0.00000   0.05469   0.05469   3.26050
   R12        1.81102   0.00322   0.00000   0.00459   0.00459   1.81561
   R13        1.87627   0.00298   0.00000   0.00321   0.00320   1.87947
   R14        3.10567   0.00065   0.00000   0.02132   0.02129   3.12696
   R15        1.83528   0.00095   0.00000   0.00122   0.00122   1.83650
   R16        1.82063   0.00323   0.00000   0.00520   0.00520   1.82583
   R17        3.19041   0.00165   0.00000   0.04050   0.04049   3.23091
   R18        1.81105   0.00210   0.00000   0.00215   0.00215   1.81321
   R19        1.86758   0.00284   0.00000  -0.00088  -0.00083   1.86674
   R20        3.15882   0.00268   0.00000   0.03487   0.03487   3.19369
   R21        1.86865   0.00469   0.00000   0.00095   0.00094   1.86959
   R22        1.81051   0.00259   0.00000   0.00376   0.00376   1.81426
    A1        2.23800   0.00028   0.00000  -0.00770  -0.00773   2.23027
    A2        2.11408  -0.00059   0.00000   0.00251   0.00248   2.11655
    A3        1.93104   0.00031   0.00000   0.00531   0.00532   1.93636
    A4        1.97876  -0.00382   0.00000  -0.02685  -0.02688   1.95188
    A5        1.94555  -0.00475   0.00000  -0.01634  -0.01644   1.92910
    A6        1.93899  -0.00467   0.00000  -0.00908  -0.00913   1.92986
    A7        1.94940  -0.00562   0.00000  -0.01405  -0.01415   1.93526
    A8        1.87307   0.00537   0.00000   0.01446   0.01440   1.88747
    A9        1.87760   0.00530   0.00000   0.01357   0.01344   1.89103
   A10        1.87559   0.00540   0.00000   0.01419   0.01412   1.88971
   A11        1.94594   0.00162   0.00000   0.06183   0.05723   2.00317
   A12        1.97823   0.00144   0.00000   0.07602   0.07258   2.05081
   A13        1.86926  -0.00162   0.00000  -0.00478  -0.00936   1.85990
   A14        2.12505  -0.00135   0.00000  -0.07356  -0.07365   2.05139
   A15        2.03117   0.00064   0.00000   0.04663   0.04685   2.07802
   A16        1.85702   0.00048   0.00000   0.00769   0.00854   1.86556
   A17        1.83443  -0.00234   0.00000  -0.01133  -0.01651   1.81792
   A18        1.77836   0.00377   0.00000   0.05387   0.05095   1.82932
   A19        1.94487   0.00041   0.00000   0.09264   0.09079   2.03567
   A20        1.85067  -0.00228   0.00000   0.01433   0.01350   1.86417
   A21        2.08617  -0.00236   0.00000   0.05857   0.05671   2.14288
   A22        1.75652   0.00930   0.00000   0.02782   0.02686   1.78337
   A23        1.74279   0.00894   0.00000   0.07371   0.07307   1.81586
   A24        2.10191  -0.00189   0.00000  -0.00290  -0.00419   2.09772
   A25        1.84402  -0.00258   0.00000   0.01036   0.00999   1.85401
   A26        3.16369   0.00162   0.00000   0.06012   0.05995   3.22364
   A27        3.22503  -0.00167   0.00000  -0.04201  -0.04263   3.18240
   A28        3.10679   0.00143   0.00000   0.00953   0.00966   3.11645
   A29        3.18729  -0.00232   0.00000   0.01017   0.00984   3.19713
   A30        2.98061   0.00405   0.00000  -0.03876  -0.03919   2.94141
   A31        3.19202  -0.00101   0.00000  -0.04040  -0.03975   3.15226
   A32        3.22789  -0.00066   0.00000  -0.07480  -0.07406   3.15383
   A33        3.05516  -0.00132   0.00000  -0.05508  -0.05461   3.00055
   A34        3.32634  -0.00530   0.00000   0.06893   0.06989   3.39623
   A35        3.19881  -0.00507   0.00000   0.02708   0.02710   3.22591
    D1        0.03688  -0.00097   0.00000  -0.02248  -0.02247   0.01441
    D2       -3.11742  -0.00043   0.00000  -0.01088  -0.01093  -3.12835
    D3       -2.11973   0.00055   0.00000   0.04877   0.04876  -2.07097
    D4        2.07527   0.00006   0.00000   0.04748   0.04748   2.12275
    D5       -0.01870   0.00018   0.00000   0.04513   0.04517   0.02647
    D6        1.03353   0.00005   0.00000   0.03822   0.03818   1.07171
    D7       -1.05466  -0.00044   0.00000   0.03693   0.03690  -1.01776
    D8        3.13456  -0.00033   0.00000   0.03458   0.03459  -3.11404
    D9       -2.56811  -0.00071   0.00000   0.09210   0.09023  -2.47788
   D10       -0.46927  -0.00022   0.00000   0.19873   0.20057  -0.26870
   D11        2.74018  -0.00159   0.00000  -0.08884  -0.08915   2.65102
   D12       -1.26938  -0.00089   0.00000  -0.07834  -0.07991  -1.34929
   D13       -1.42192   0.00024   0.00000   0.06020   0.06182  -1.36010
   D14        0.85171   0.00095   0.00000   0.07071   0.07106   0.92277
   D15        1.87358   0.00123   0.00000   0.19724   0.19664   2.07021
   D16       -0.11340  -0.00151   0.00000   0.13766   0.13713   0.02373
   D17       -1.93543   0.00052   0.00000   0.16413   0.16463  -1.77080
   D18        2.36078  -0.00223   0.00000   0.10454   0.10512   2.46590
   D19       -2.12615  -0.00063   0.00000   0.19359   0.19492  -1.93123
   D20        0.02068   0.00136   0.00000   0.26067   0.26360   0.28428
   D21        2.22965  -0.00097   0.00000   0.15498   0.15213   2.38178
   D22       -1.90671   0.00102   0.00000   0.22206   0.22081  -1.68590
   D23        1.95794   0.00059   0.00000  -0.21051  -0.21093   1.74700
   D24       -2.16944   0.00245   0.00000  -0.18867  -0.18807  -2.35751
   D25       -0.03695  -0.00363   0.00000  -0.25680  -0.25729  -0.29424
   D26        2.11887  -0.00177   0.00000  -0.23495  -0.23443   1.88444
         Item               Value     Threshold  Converged?
 Maximum Force            0.018682     0.000015     NO 
 RMS     Force            0.003946     0.000010     NO 
 Maximum Displacement     1.311657     0.000060     NO 
 RMS     Displacement     0.360783     0.000040     NO 
 Predicted change in Energy=-2.699356D-03
 GradGradGradGradGradGradGradGradGradGradGradGradGradGradGradGradGradGrad

                          Input orientation:                          
 ---------------------------------------------------------------------
 Center     Atomic      Atomic             Coordinates (Angstroms)
 Number     Number       Type             X           Y           Z
 ---------------------------------------------------------------------
      1          6           0        0.696505   -0.498274   -1.334853
      2          8           0        1.113835   -0.748648   -0.228721
      3          8           0       -0.218950    0.365801   -1.665030
      4          1           0       -0.574962    0.861041   -0.861168
      5          6           0        1.242118   -1.233202   -2.586302
      6          9           0        1.810350   -0.362404   -3.432388
      7          9           0        0.249017   -1.859280   -3.235695
      8          9           0        2.153586   -2.140126   -2.243925
      9          8           0       -1.215911    1.691452    0.313623
     10          1           0       -2.159587    1.848551    0.227316
     11          1           0       -1.068017    1.369059    1.231276
     12          8           0       -0.871013    0.836886    2.860672
     13          1           0       -0.882673    1.505300    3.550732
     14          1           0       -1.417166    0.073221    3.188867
     15          8           0        1.503907   -0.910381    2.742604
     16          1           0        0.885223   -0.160953    2.735424
     17          1           0        1.667717   -1.090595    1.807611
     18          8           0        0.106395   -2.673367    4.203144
     19          1           0        0.552777   -2.776055    5.046266
     20          1           0        0.700729   -2.131747    3.629350
     21          8           0       -2.133513   -1.287422    3.800081
     22          1           0       -1.372397   -1.871140    4.042518
     23          1           0       -2.712931   -1.817573    3.247864
 ---------------------------------------------------------------------
                    Distance matrix (angstroms):
                    1          2          3          4          5
     1  C    0.000000
     2  O    1.208462   0.000000
     3  O    1.301423   2.254173   0.000000
     4  H    1.920610   2.417255   1.009060   0.000000
     5  C    1.550463   2.410277   2.353779   3.265535   0.000000
     6  F    2.378816   3.301181   2.787812   3.714526   1.340537
     7  F    2.380291   3.320137   2.763507   3.703710   1.341617
     8  F    2.375957   2.660515   3.499102   4.285323   1.330603
     9  O    3.342112   3.417007   2.581927   1.574970   4.796360
    10  H    4.013132   4.203416   3.089594   2.161252   5.383795
    11  H    3.631183   3.372944   3.180570   2.208960   5.165500
    12  O    4.673564   3.999736   4.596638   3.733674   6.198396
    13  H    5.511539   4.832245   5.379885   4.469297   7.048214
    14  H    5.025760   4.331437   5.008158   4.211027   6.490848
    15  O    4.177007   3.001181   4.901440   4.521814   5.345090
    16  H    4.088589   3.030480   4.567348   4.013986   5.440392
    17  H    3.342032   2.137840   4.211869   3.995106   4.416779
    18  O    5.979020   4.935677   6.616484   6.213175   7.032817
    19  H    6.776992   5.678966   7.450390   7.028373   7.817396
    20  H    5.226047   4.119264   5.925708   5.545171   6.303556
    21  O    5.916022   5.202576   6.022137   5.363974   7.223830
    22  H    5.922941   5.068019   6.237824   5.669819   7.154292
    23  H    5.862261   5.279526   5.926517   5.350704   7.072581
                    6          7          8          9         10
     6  F    0.000000
     7  F    2.171886   0.000000
     8  F    2.165768   2.165610   0.000000
     9  O    5.235378   5.229854   5.707499   0.000000
    10  H    5.834566   5.616212   6.373385   0.960549   0.000000
    11  H    5.747410   5.666620   5.896619   0.983817   1.558645
    12  O    6.944826   6.759399   6.638351   2.708633   3.101362
    13  H    7.713926   7.658767   7.489062   3.259535   3.576789
    14  H    7.378865   6.912722   6.867634   3.305480   3.531822
    15  O    6.206828   6.181846   5.176855   4.479608   5.230637
    16  H    6.240060   6.240460   5.506341   3.702875   4.427141
    17  H    5.292277   5.295141   4.213374   4.276341   5.077811
    18  O    8.157534   7.484612   6.785281   5.994039   6.433477
    19  H    8.904761   8.338083   7.490919   6.744240   7.208756
    20  H    7.364101   6.885284   6.050308   5.411506   5.966407
    21  O    8.289652   7.450209   7.458976   4.676651   4.753909
    22  H    8.263194   7.456642   7.212785   5.159574   5.386235
    23  H    8.197766   7.128213   7.344847   4.812909   4.782297
                   11         12         13         14         15
    11  H    0.000000
    12  O    1.725384   0.000000
    13  H    2.330835   0.960779   0.000000
    14  H    2.373450   0.994575   1.570821   0.000000
    15  O    3.754297   2.950784   3.490609   3.114368   0.000000
    16  H    2.901473   2.023793   2.562534   2.358271   0.971835
    17  H    3.723748   3.356974   4.035051   3.574751   0.966190
    18  O    5.152907   3.883225   4.343404   3.300567   2.682226
    19  H    5.862004   4.456158   4.756799   3.930519   3.113237
    20  H    4.597267   3.445870   3.967550   3.088914   1.709722
    21  O    3.845898   2.643687   3.070191   1.654716   3.806736
    22  H    4.300537   2.996923   3.447032   2.123974   3.299387
    23  H    4.114243   3.254034   3.805662   2.292944   4.342811
                   16         17         18         19         20
    16  H    0.000000
    17  H    1.528846   0.000000
    18  O    3.012142   3.268253   0.000000
    19  H    3.505605   3.817428   0.959508   0.000000
    20  H    2.171905   2.310368   0.987838   1.563545   0.000000
    21  O    3.393405   4.296281   2.664675   3.314387   2.962256
    22  H    3.119307   3.853097   1.690028   2.352164   2.129900
    23  H    3.994208   4.668288   3.097345   3.849388   3.449248
                   21         22         23
    21  O    0.000000
    22  H    0.989344   0.000000
    23  H    0.960067   1.559288   0.000000
 Stoichiometry    C2H11F3O7
 Framework group  C1[X(C2H11F3O7)]
 Deg. of freedom    63
 Full point group                 C1      NOp   1
 Largest Abelian subgroup         C1      NOp   1
 Largest concise Abelian subgroup C1      NOp   1
                         Standard orientation:                         
 ---------------------------------------------------------------------
 Center     Atomic      Atomic             Coordinates (Angstroms)
 Number     Number       Type             X           Y           Z
 ---------------------------------------------------------------------
      1          6           0       -1.580651    0.205539   -0.106806
      2          8           0       -0.640839   -0.419195   -0.539056
      3          8           0       -1.629567    1.473080    0.184137
      4          1           0       -0.753324    1.935897   -0.006129
      5          6           0       -2.942010   -0.480810    0.175260
      6          9           0       -3.906839    0.059506   -0.582502
      7          9           0       -3.288207   -0.330057    1.462644
      8          9           0       -2.880646   -1.783159   -0.090499
      9          8           0        0.562459    2.765978   -0.251505
     10          1           0        0.749083    3.431117    0.415890
     11          1           0        1.397429    2.263995   -0.388379
     12          8           0        2.899000    1.441798   -0.603384
     13          1           0        3.569886    1.874683   -1.137817
     14          1           0        3.361963    1.065393    0.192332
     15          8           0        2.095835   -1.276465   -1.423810
     16          1           0        2.271312   -0.322010   -1.371969
     17          1           0        1.151250   -1.353663   -1.235870
     18          8           0        3.877344   -2.190324    0.360966
     19          1           0        4.558049   -2.665665   -0.120019
     20          1           0        3.163245   -1.979438   -0.288198
     21          8           0        4.139296    0.248100    1.403063
     22          1           0        4.150412   -0.690476    1.090407
     23          1           0        3.769652    0.231408    2.288960
 ---------------------------------------------------------------------
 Rotational constants (GHZ):           0.9376903           0.2827241           0.2463263
 Standard basis: 6-31++G(d,p) (6D, 7F)
 There are   294 symmetry adapted cartesian basis functions of A   symmetry.
 There are   294 symmetry adapted basis functions of A   symmetry.
   294 basis functions,   472 primitive gaussians,   294 cartesian basis functions
    53 alpha electrons       53 beta electrons
       nuclear repulsion energy       819.1090015830 Hartrees.
 NAtoms=   23 NActive=   23 NUniq=   23 SFac= 1.00D+00 NAtFMM=   60 NAOKFM=F Big=F
 Integral buffers will be    131072 words long.
 Raffenetti 2 integral format.
 Two-electron integral symmetry is turned on.
 Nuclear repulsion after empirical dispersion term =      819.0994613750 Hartrees.
 One-electron integrals computed using PRISM.
 NBasis=   294 RedAO= T EigKep=  4.91D-05  NBF=   294
 NBsUse=   294 1.00D-06 EigRej= -1.00D+00 NBFU=   294
 Initial guess from the checkpoint file:  "/local_scratch/slurm.5660504/Gau-4020750.chk"
 B after Tr=     0.000000    0.000000   -0.000000
         Rot=    0.998566    0.044923    0.000953   -0.029102 Ang=   6.14 deg.
 ExpMin= 3.60D-02 ExpMax= 7.00D+03 ExpMxC= 1.05D+03 IAcc=3 IRadAn=         5 AccDes= 0.00D+00
 Harris functional with IExCor= 4639 and IRadAn=       5 diagonalized for initial guess.
 HarFok:  IExCor= 4639 AccDes= 0.00D+00 IRadAn=         5 IDoV= 1 UseB2=F ITyADJ=14
 ICtDFT=  3500011 ScaDFX=  1.000000  1.000000  1.000000  1.000000
 FoFCou: FMM=F IPFlag=           0 FMFlag=      100000 FMFlg1=           0
         NFxFlg=           0 DoJE=T BraDBF=F KetDBF=T FulRan=T
         wScrn=  0.000000 ICntrl=       500 IOpCl=  0 I1Cent=   200000004 NGrid=           0
         NMat0=    1 NMatS0=      1 NMatT0=    0 NMatD0=    1 NMtDS0=    0 NMtDT0=    0
 Petite list used in FoFCou.
 Requested convergence on RMS density matrix=1.00D-10 within 128 cycles.
 Requested convergence on MAX density matrix=1.00D-08.
 Requested convergence on             energy=1.00D-08.
 No special actions if energy rises.
 SCF Done:  E(RwB97XD) =  -908.813723987     A.U. after   18 cycles
            NFock= 18  Conv=0.58D-10     -V/T= 2.0083
 Calling FoFJK, ICntrl=      2127 FMM=F ISym2X=0 I1Cent= 0 IOpClX= 0 NMat=1 NMatS=1 NMatT=0.
 ***** Axes restored to original set *****
 -------------------------------------------------------------------
 Center     Atomic                   Forces (Hartrees/Bohr)
 Number     Number              X              Y              Z
 -------------------------------------------------------------------
      1        6           0.000675993   -0.001093671   -0.000537295
      2        8           0.000892706   -0.000350419    0.003281621
      3        8          -0.000533422    0.000784380   -0.002218772
      4        1           0.000043473    0.000348188    0.001226837
      5        6          -0.000376702    0.000060650    0.000143294
      6        9           0.000145404    0.000372636   -0.000277206
      7        9          -0.000262618   -0.000062758   -0.000102433
      8        9           0.000422825   -0.000352163    0.000181289
      9        8          -0.000680250   -0.000895527   -0.000235483
     10        1          -0.000102138    0.000776921    0.000042723
     11        1          -0.000015025    0.000198185    0.000255079
     12        8           0.001740251   -0.001240918    0.000348326
     13        1          -0.000188666    0.000154970   -0.000102341
     14        1           0.000079253    0.000804706   -0.000505010
     15        8          -0.001575533    0.001856847   -0.002241757
     16        1          -0.000398165   -0.000529459    0.000103135
     17        1          -0.000078576    0.000261869   -0.000531030
     18        8           0.000058868    0.000646133   -0.001833930
     19        1           0.000039967   -0.000259679    0.000172315
     20        1           0.000541833   -0.000967019    0.002185256
     21        8           0.001197506   -0.000582426    0.000061193
     22        1          -0.001017145   -0.000154502    0.000510764
     23        1          -0.000609838    0.000223057    0.000073423
 -------------------------------------------------------------------
 Cartesian Forces:  Max     0.003281621 RMS     0.000891059

 GradGradGradGradGradGradGradGradGradGradGradGradGradGradGradGradGradGrad
 Berny optimization.
 Using GEDIIS/GDIIS optimizer.
 FormGI is forming the generalized inverse of G from B-inverse, IUseBI=4.
 Internal  Forces:  Max     0.017630604 RMS     0.004288076
 Search for a local minimum.
 Step number   2 out of a maximum of  138
 All quantities printed in internal units (Hartrees-Bohrs-Radians)
 Mixed Optimization -- RFO/linear search
 Update second derivatives using D2CorX and points    1    2
 DE= -1.78D-03 DEPred=-2.70D-03 R= 6.59D-01
 TightC=F SS=  1.41D+00  RLast= 8.01D-01 DXNew= 5.0454D-01 2.4028D+00
 Trust test= 6.59D-01 RLast= 8.01D-01 DXMaxT set to 5.05D-01
 ITU=  1  0
 Use linear search instead of GDIIS.
     Eigenvalues ---   -0.00037   0.00017   0.00034   0.00223   0.00299
     Eigenvalues ---    0.00531   0.00635   0.00792   0.00927   0.01043
     Eigenvalues ---    0.01159   0.01377   0.01483   0.01637   0.01729
     Eigenvalues ---    0.01952   0.02229   0.02275   0.02382   0.02594
     Eigenvalues ---    0.02807   0.02911   0.03026   0.03399   0.03407
     Eigenvalues ---    0.03740   0.04169   0.04954   0.05175   0.06533
     Eigenvalues ---    0.06852   0.07647   0.08205   0.08964   0.10976
     Eigenvalues ---    0.11676   0.13217   0.13608   0.19515   0.21077
     Eigenvalues ---    0.21740   0.23890   0.24181   0.27491   0.32769
     Eigenvalues ---    0.35883   0.37637   0.38907   0.44694   0.46282
     Eigenvalues ---    0.47499   0.48275   0.50491   0.54842   0.55331
     Eigenvalues ---    0.56743   0.57144   0.57372   0.57472   0.57978
     Eigenvalues ---    0.91946   1.23837   2.54132
 RFO step:  Lambda=-3.74251182D-03 EMin=-3.73466563D-04
 Quartic linear search produced a step of -0.22349.
 Iteration  1 RMS(Cart)=  0.34973057 RMS(Int)=  0.05739888
 Iteration  2 RMS(Cart)=  0.15128120 RMS(Int)=  0.00935440
 Iteration  3 RMS(Cart)=  0.02301929 RMS(Int)=  0.00219733
 Iteration  4 RMS(Cart)=  0.00020534 RMS(Int)=  0.00219523
 Iteration  5 RMS(Cart)=  0.00000211 RMS(Int)=  0.00219523
 Iteration  6 RMS(Cart)=  0.00000002 RMS(Int)=  0.00219523
 Variable       Old X    -DE/DX   Delta X   Delta X   Delta X     New X
                                 (Linear)    (Quad)   (Total)
    R1        2.28366   0.00339  -0.00357   0.02591   0.02231   2.30597
    R2        2.45933   0.00288  -0.00488   0.03663   0.03166   2.49099
    R3        2.92995   0.00015   0.00486  -0.03244  -0.02762   2.90233
    R4        1.90685   0.00045   0.01292  -0.08511  -0.07222   1.83463
    R5        2.97626  -0.00053  -0.02215   0.16765   0.14549   3.12175
    R6        2.53325   0.00048  -0.00109   0.00698   0.00588   2.53913
    R7        2.53529   0.00032  -0.00078   0.00589   0.00514   2.54043
    R8        2.51448   0.00058   0.00100  -0.00646  -0.00546   2.50902
    R9        1.81517   0.00022  -0.00028   0.00207   0.00178   1.81696
   R10        1.85914  -0.00162   0.00017  -0.00286  -0.00268   1.85646
   R11        3.26050  -0.00181  -0.01222   0.08780   0.07561   3.33611
   R12        1.81561   0.00004  -0.00103   0.00693   0.00590   1.82151
   R13        1.87947  -0.00081  -0.00072   0.00559   0.00484   1.88431
   R14        3.12696  -0.00038  -0.00476   0.03418   0.02946   3.15642
   R15        1.83650  -0.00016  -0.00027   0.00045   0.00017   1.83667
   R16        1.82583   0.00045  -0.00116   0.01251   0.01134   1.83718
   R17        3.23091   0.00158  -0.00905   0.04393   0.03485   3.26576
   R18        1.81321   0.00020  -0.00048   0.00563   0.00515   1.81835
   R19        1.86674  -0.00025   0.00019   0.00185   0.00206   1.86880
   R20        3.19369  -0.00205  -0.00779   0.07662   0.06892   3.26261
   R21        1.86959  -0.00297  -0.00021   0.00165   0.00147   1.87106
   R22        1.81426   0.00020  -0.00084   0.00698   0.00614   1.82041
    A1        2.23027  -0.00083   0.00173  -0.00898  -0.00718   2.22309
    A2        2.11655   0.00027  -0.00055   0.00423   0.00373   2.12028
    A3        1.93636   0.00055  -0.00119   0.00477   0.00333   1.93969
    A4        1.95188  -0.00621   0.00601  -0.02877  -0.02241   1.92947
    A5        1.92910  -0.00012   0.00367  -0.01973  -0.01618   1.91292
    A6        1.92986   0.00010   0.00204  -0.02148  -0.01969   1.91017
    A7        1.93526  -0.00007   0.00316  -0.02001  -0.01695   1.91831
    A8        1.88747   0.00005  -0.00322   0.02027   0.01691   1.90437
    A9        1.89103   0.00007  -0.00300   0.02114   0.01804   1.90908
   A10        1.88971  -0.00003  -0.00316   0.02243   0.01918   1.90889
   A11        2.00317   0.00441  -0.01279   0.07995   0.06059   2.06375
   A12        2.05081  -0.01129  -0.01622   0.07386   0.05448   2.10529
   A13        1.85990   0.00386   0.00209  -0.01280  -0.01300   1.84690
   A14        2.05139   0.00176   0.01646  -0.00636   0.01018   2.06157
   A15        2.07802  -0.00168  -0.01047  -0.03669  -0.04737   2.03065
   A16        1.86556  -0.00101  -0.00191   0.02427   0.02205   1.88761
   A17        1.81792   0.00183   0.00369  -0.00938  -0.00904   1.80889
   A18        1.82932  -0.00006  -0.01139   0.06885   0.05569   1.88500
   A19        2.03567   0.00107  -0.02029   0.03530   0.01368   2.04935
   A20        1.86417   0.00654  -0.00302   0.01102   0.00705   1.87121
   A21        2.14288   0.00208  -0.01267  -0.00742  -0.03051   2.11238
   A22        1.78337  -0.01082  -0.00600   0.01320   0.00336   1.78673
   A23        1.81586  -0.01397  -0.01633   0.10966   0.09435   1.91022
   A24        2.09772   0.00613   0.00094  -0.08442  -0.08327   2.01445
   A25        1.85401   0.00200  -0.00223   0.00150   0.00065   1.85466
   A26        3.22364  -0.00874  -0.01340   0.08774   0.07489   3.29853
   A27        3.18240  -0.01359   0.00953  -0.16530  -0.15488   3.02752
   A28        3.11645  -0.00154  -0.00216  -0.08970  -0.09201   3.02444
   A29        3.19713  -0.00712  -0.00220  -0.15114  -0.15081   3.04632
   A30        2.94141  -0.01763   0.00876  -0.11462  -0.10497   2.83645
   A31        3.15226  -0.00007   0.00888   0.04674   0.05482   3.20709
   A32        3.15383   0.00051   0.01655  -0.02951  -0.00949   3.14434
   A33        3.00055  -0.00661   0.01220  -0.04240  -0.03034   2.97021
   A34        3.39623   0.00765  -0.01562   0.01002  -0.00342   3.39280
   A35        3.22591   0.00429  -0.00606   0.00539  -0.00103   3.22488
    D1        0.01441  -0.00028   0.00502  -0.08953  -0.08443  -0.07001
    D2       -3.12835  -0.00023   0.00244  -0.06914  -0.06678   3.08806
    D3       -2.07097  -0.00003  -0.01090  -0.02198  -0.03288  -2.10385
    D4        2.12275  -0.00009  -0.01061  -0.02067  -0.03126   2.09149
    D5        0.02647  -0.00007  -0.01009  -0.02157  -0.03168  -0.00521
    D6        1.07171  -0.00007  -0.00853  -0.04083  -0.04932   1.02238
    D7       -1.01776  -0.00013  -0.00825  -0.03952  -0.04770  -1.06546
    D8       -3.11404  -0.00011  -0.00773  -0.04041  -0.04812   3.12103
    D9       -2.47788   0.00074  -0.02017  -0.40411  -0.42088  -2.89876
   D10       -0.26870  -0.00043  -0.04482  -0.28433  -0.33217  -0.60087
   D11        2.65102  -0.00157   0.01992  -0.07406  -0.05768   2.59335
   D12       -1.34929   0.00106   0.01786  -0.02842  -0.01333  -1.36263
   D13       -1.36010  -0.00199  -0.01382   0.08697   0.07614  -1.28396
   D14        0.92277   0.00064  -0.01588   0.13261   0.12049   1.04325
   D15        2.07021  -0.00758  -0.04395  -0.23684  -0.28048   1.78974
   D16        0.02373  -0.00174  -0.03065  -0.26231  -0.29190  -0.26817
   D17       -1.77080  -0.00510  -0.03679  -0.21318  -0.25059  -2.02139
   D18        2.46590   0.00074  -0.02349  -0.23865  -0.26201   2.20389
   D19       -1.93123  -0.00128  -0.04356  -0.17330  -0.22030  -2.15153
   D20        0.28428  -0.00069  -0.05891  -0.15044  -0.20325   0.08103
   D21        2.38178   0.00067  -0.03400  -0.18288  -0.22297   2.15881
   D22       -1.68590   0.00126  -0.04935  -0.16002  -0.20592  -1.89182
   D23        1.74700  -0.00057   0.04714   0.32331   0.36899   2.11599
   D24       -2.35751  -0.00401   0.04203   0.25137   0.29217  -2.06534
   D25       -0.29424   0.00226   0.05750   0.30341   0.36233   0.06809
   D26        1.88444  -0.00118   0.05239   0.23147   0.28551   2.16995
         Item               Value     Threshold  Converged?
 Maximum Force            0.017631     0.000015     NO 
 RMS     Force            0.004288     0.000010     NO 
 Maximum Displacement     1.588960     0.000060     NO 
 RMS     Displacement     0.424805     0.000040     NO 
 Predicted change in Energy=-4.672239D-03
 GradGradGradGradGradGradGradGradGradGradGradGradGradGradGradGradGradGrad

                          Input orientation:                          
 ---------------------------------------------------------------------
 Center     Atomic      Atomic             Coordinates (Angstroms)
 Number     Number       Type             X           Y           Z
 ---------------------------------------------------------------------
      1          6           0        0.889651   -0.488340   -1.205889
      2          8           0        1.565818   -0.366260   -0.197450
      3          8           0       -0.246423    0.118738   -1.485861
      4          1           0       -0.536970    0.661277   -0.735016
      5          6           0        1.323086   -1.409909   -2.355527
      6          9           0        1.459359   -0.691131   -3.482552
      7          9           0        0.387766   -2.356270   -2.547403
      8          9           0        2.480768   -1.988557   -2.059276
      9          8           0       -1.255999    1.639203    0.385531
     10          1           0       -2.170971    1.898135    0.243236
     11          1           0       -1.179711    1.441492    1.344798
     12          8           0       -0.885052    0.970488    3.020489
     13          1           0       -0.858728    1.664002    3.689408
     14          1           0       -1.438519    0.219704    3.373021
     15          8           0        1.364340   -0.705524    2.526739
     16          1           0        0.771994    0.045267    2.700173
     17          1           0        1.476723   -0.690635    1.561179
     18          8           0        0.032781   -2.820817    3.537926
     19          1           0        0.498111   -3.334432    4.205424
     20          1           0        0.653896   -2.118425    3.223537
     21          8           0       -2.082170   -1.214828    3.936712
     22          1           0       -1.380093   -1.912985    3.938453
     23          1           0       -2.814616   -1.570048    3.421617
 ---------------------------------------------------------------------
                    Distance matrix (angstroms):
                    1          2          3          4          5
     1  C    0.000000
     2  O    1.220268   0.000000
     3  O    1.318177   2.275839   0.000000
     4  H    1.891716   2.401359   0.970842   0.000000
     5  C    1.535846   2.409443   2.357210   3.221130   0.000000
     6  F    2.355607   3.302842   2.748154   3.655583   1.343650
     7  F    2.353872   3.297002   2.766718   3.639433   1.344335
     8  F    2.347461   2.633510   3.493861   4.228715   1.327715
     9  O    3.415094   3.510612   2.614032   1.651958   4.843775
    10  H    4.142781   4.391501   3.140050   2.270848   5.468560
    11  H    3.809529   3.631037   3.260879   2.312461   5.299706
    12  O    4.810408   4.260140   4.630391   3.784256   6.280423
    13  H    5.626130   5.010794   5.435639   4.548023   7.123938
    14  H    5.185375   4.702941   5.004000   4.228917   6.564934
    15  O    3.768954   2.752617   4.401696   4.015242   4.932990
    16  H    3.944097   3.032447   4.308765   3.727382   5.289740
    17  H    2.835885   1.790512   3.592877   3.339930   3.985166
    18  O    5.355226   4.725260   5.827295   5.541446   6.195832
    19  H    6.126651   5.416212   6.698466   6.437782   6.886978
    20  H    4.725736   3.950296   5.290927   4.981471   5.663548
    21  O    5.983799   5.578457   5.878152   5.266161   7.157241
    22  H    5.800483   5.308148   5.902227   5.401758   6.868365
    23  H    6.025405   5.808180   5.790592   5.238710   7.107856
                    6          7          8          9         10
     6  F    0.000000
     7  F    2.189863   0.000000
     8  F    2.179978   2.180399   0.000000
     9  O    5.269315   5.221865   5.753360   0.000000
    10  H    5.810773   5.695152   6.484336   0.961493   0.000000
    11  H    5.900514   5.659435   6.062348   0.982396   1.550664
    12  O    7.109626   6.609751   6.774120   2.743682   3.198008
    13  H    7.896657   7.524238   7.585565   3.327769   3.694984
    14  H    7.498412   6.709872   7.053161   3.312611   3.626179
    15  O    6.010059   5.424535   4.891229   4.116880   4.948924
    16  H    6.264251   5.783776   5.450569   3.465683   4.258017
    17  H    5.043760   4.565152   3.974972   3.778632   4.663086
    18  O    7.473807   6.113350   6.165547   5.611624   6.162792
    19  H    8.186331   6.824197   6.707368   6.511954   7.085386
    20  H    6.903446   5.781968   5.591283   5.081511   5.744112
    21  O    8.237849   7.031872   7.574361   4.630221   4.831169
    22  H    8.039074   6.737073   7.133352   5.025604   5.367006
    23  H    8.167429   6.819282   7.632590   4.684699   4.748124
                   11         12         13         14         15
    11  H    0.000000
    12  O    1.765393   0.000000
    13  H    2.376918   0.963902   0.000000
    14  H    2.381898   0.997136   1.588161   0.000000
    15  O    3.532543   2.848257   3.450868   3.070547   0.000000
    16  H    2.756019   1.924692   2.501629   2.317223   0.971926
    17  H    3.413125   3.235258   3.940559   3.551073   0.972192
    18  O    4.944413   3.934990   4.575078   3.381816   2.696296
    19  H    5.814441   4.674350   5.204962   4.132229   3.237205
    20  H    4.423211   3.457018   4.100223   3.141241   1.728163
    21  O    3.819488   2.654837   3.137775   1.670305   3.758437
    22  H    4.244964   3.066291   3.623352   2.207145   3.314032
    23  H    4.006927   3.215345   3.788970   2.258145   4.360262
                   16         17         18         19         20
    16  H    0.000000
    17  H    1.528234   0.000000
    18  O    3.076151   3.245022   0.000000
    19  H    3.709874   3.865149   0.962231   0.000000
    20  H    2.229220   2.340740   0.988928   1.570683   0.000000
    21  O    3.356058   4.310876   2.685377   3.350042   2.968361
    22  H    3.162209   3.912412   1.726497   2.370535   2.165738
    23  H    3.999188   4.759221   3.112173   3.834263   3.517177
                   21         22         23
    21  O    0.000000
    22  H    0.990121   0.000000
    23  H    0.963319   1.562877   0.000000
 Stoichiometry    C2H11F3O7
 Framework group  C1[X(C2H11F3O7)]
 Deg. of freedom    63
 Full point group                 C1      NOp   1
 Largest Abelian subgroup         C1      NOp   1
 Largest concise Abelian subgroup C1      NOp   1
                         Standard orientation:                         
 ---------------------------------------------------------------------
 Center     Atomic      Atomic             Coordinates (Angstroms)
 Number     Number       Type             X           Y           Z
 ---------------------------------------------------------------------
      1          6           0       -1.539837    0.316532   -0.226342
      2          8           0       -0.821402   -0.127153   -1.107278
      3          8           0       -1.358941    1.418031    0.474778
      4          1           0       -0.512484    1.833726    0.244035
      5          6           0       -2.839301   -0.392881    0.182253
      6          9           0       -3.881418    0.435693    0.000995
      7          9           0       -2.771841   -0.737985    1.479785
      8          9           0       -3.010150   -1.483627   -0.555250
      9          8           0        0.863221    2.727355    0.049539
     10          1           0        1.067968    3.396748    0.708675
     11          1           0        1.717332    2.291226   -0.163509
     12          8           0        3.143254    1.348659   -0.605010
     13          1           0        3.815736    1.771022   -1.151349
     14          1           0        3.603283    0.867867    0.137615
     15          8           0        1.766944   -0.986258   -1.480514
     16          1           0        2.195108   -0.115997   -1.417562
     17          1           0        0.826786   -0.790759   -1.328722
     18          8           0        3.000975   -2.447905    0.419687
     19          1           0        3.422043   -3.260357    0.122177
     20          1           0        2.549250   -2.048413   -0.364103
     21          8           0        4.236301   -0.210817    1.244705
     22          1           0        3.938165   -1.127662    1.019210
     23          1           0        3.979500   -0.061325    2.161049
 ---------------------------------------------------------------------
 Rotational constants (GHZ):           0.9286481           0.3055403           0.2667540
 Standard basis: 6-31++G(d,p) (6D, 7F)
 There are   294 symmetry adapted cartesian basis functions of A   symmetry.
 There are   294 symmetry adapted basis functions of A   symmetry.
   294 basis functions,   472 primitive gaussians,   294 cartesian basis functions
    53 alpha electrons       53 beta electrons
       nuclear repulsion energy       829.0838114740 Hartrees.
 NAtoms=   23 NActive=   23 NUniq=   23 SFac= 1.00D+00 NAtFMM=   60 NAOKFM=F Big=F
 Integral buffers will be    131072 words long.
 Raffenetti 2 integral format.
 Two-electron integral symmetry is turned on.
 Nuclear repulsion after empirical dispersion term =      829.0740374217 Hartrees.
 One-electron integrals computed using PRISM.
 NBasis=   294 RedAO= T EigKep=  5.25D-05  NBF=   294
 NBsUse=   294 1.00D-06 EigRej= -1.00D+00 NBFU=   294
 Initial guess from the checkpoint file:  "/local_scratch/slurm.5660504/Gau-4020750.chk"
 B after Tr=    -0.000000   -0.000000    0.000000
         Rot=    0.996784   -0.069326   -0.012001    0.038361 Ang=  -9.19 deg.
 ExpMin= 3.60D-02 ExpMax= 7.00D+03 ExpMxC= 1.05D+03 IAcc=3 IRadAn=         5 AccDes= 0.00D+00
 Harris functional with IExCor= 4639 and IRadAn=       5 diagonalized for initial guess.
 HarFok:  IExCor= 4639 AccDes= 0.00D+00 IRadAn=         5 IDoV= 1 UseB2=F ITyADJ=14
 ICtDFT=  3500011 ScaDFX=  1.000000  1.000000  1.000000  1.000000
 FoFCou: FMM=F IPFlag=           0 FMFlag=      100000 FMFlg1=           0
         NFxFlg=           0 DoJE=T BraDBF=F KetDBF=T FulRan=T
         wScrn=  0.000000 ICntrl=       500 IOpCl=  0 I1Cent=   200000004 NGrid=           0
         NMat0=    1 NMatS0=      1 NMatT0=    0 NMatD0=    1 NMtDS0=    0 NMtDT0=    0
 Petite list used in FoFCou.
 Requested convergence on RMS density matrix=1.00D-10 within 128 cycles.
 Requested convergence on MAX density matrix=1.00D-08.
 Requested convergence on             energy=1.00D-08.
 No special actions if energy rises.
 SCF Done:  E(RwB97XD) =  -908.811009485     A.U. after   18 cycles
            NFock= 18  Conv=0.71D-10     -V/T= 2.0083
 Calling FoFJK, ICntrl=      2127 FMM=F ISym2X=0 I1Cent= 0 IOpClX= 0 NMat=1 NMatS=1 NMatT=0.
 ***** Axes restored to original set *****
 -------------------------------------------------------------------
 Center     Atomic                   Forces (Hartrees/Bohr)
 Number     Number              X              Y              Z
 -------------------------------------------------------------------
      1        6          -0.001720610    0.012507021    0.014108567
      2        8          -0.012136212   -0.002607797   -0.018058931
      3        8           0.020327538   -0.022304046   -0.013740718
      4        1          -0.010170536    0.016638246    0.018438990
      5        6          -0.002313186    0.003307285    0.001746843
      6        9           0.000624411   -0.005916951    0.000661266
      7        9           0.004915860    0.000824594   -0.002944446
      8        9          -0.000530189   -0.002537918   -0.004838641
      9        8          -0.003307633    0.000150650    0.003858181
     10        1           0.001364819    0.000058683   -0.001897133
     11        1           0.003161370   -0.000898577   -0.000848709
     12        8          -0.003336127    0.002211913    0.001032429
     13        1          -0.000864489   -0.003490710   -0.001651708
     14        1           0.004913243    0.001620641    0.000610340
     15        8          -0.001994419    0.001980000   -0.001266671
     16        1          -0.000319394   -0.002142891    0.002188762
     17        1           0.002869162   -0.000956240    0.004786040
     18        8           0.002201940    0.000504577    0.004570429
     19        1          -0.000877589    0.001176618   -0.002052461
     20        1          -0.001955637   -0.001163404   -0.002867421
     21        8          -0.002621434   -0.002421728   -0.001034087
     22        1          -0.000543445    0.003293790   -0.003114497
     23        1           0.002312556    0.000166243    0.002313574
 -------------------------------------------------------------------
 Cartesian Forces:  Max     0.022304046 RMS     0.006618085

 GradGradGradGradGradGradGradGradGradGradGradGradGradGradGradGradGradGrad
 Berny optimization.
 Using GEDIIS/GDIIS optimizer.
 FormGI is forming the generalized inverse of G from B-inverse, IUseBI=4.
 Internal  Forces:  Max     0.029385933 RMS     0.008240792
 Search for a local minimum.
 Step number   3 out of a maximum of  138
 All quantities printed in internal units (Hartrees-Bohrs-Radians)
 Mixed Optimization -- RFO/linear search
 Update second derivatives using D2CorX and points    3    2
 DE=  2.71D-03 DEPred=-4.67D-03 R=-5.81D-01
 Trust test=-5.81D-01 RLast= 1.18D+00 DXMaxT set to 2.52D-01
 ITU= -1  1  0
 Use linear search instead of GDIIS.
     Eigenvalues ---   -0.00535   0.00017   0.00035   0.00231   0.00300
     Eigenvalues ---    0.00518   0.00627   0.00797   0.00905   0.01048
     Eigenvalues ---    0.01264   0.01282   0.01497   0.01695   0.01742
     Eigenvalues ---    0.01910   0.02197   0.02244   0.02593   0.02649
     Eigenvalues ---    0.02785   0.02912   0.03058   0.03181   0.03537
     Eigenvalues ---    0.03576   0.04138   0.04951   0.05149   0.06536
     Eigenvalues ---    0.06829   0.07645   0.08262   0.08899   0.11294
     Eigenvalues ---    0.11668   0.12874   0.13577   0.19513   0.21436
     Eigenvalues ---    0.21740   0.23852   0.24051   0.28071   0.34266
     Eigenvalues ---    0.37633   0.38044   0.38905   0.44796   0.46152
     Eigenvalues ---    0.47714   0.48267   0.50494   0.55088   0.55791
     Eigenvalues ---    0.56733   0.57329   0.57360   0.57481   0.57850
     Eigenvalues ---    0.93123   1.11092   2.01230
 RFO step:  Lambda=-6.20841630D-03 EMin=-5.35184093D-03
 Quartic linear search produced a step of -0.73069.
 Maximum step size (   0.252) exceeded in Quadratic search.
    -- Step size scaled by   0.650
 Iteration  1 RMS(Cart)=  0.15588087 RMS(Int)=  0.04194809
 Iteration  2 RMS(Cart)=  0.11856157 RMS(Int)=  0.00526782
 Iteration  3 RMS(Cart)=  0.00650501 RMS(Int)=  0.00093430
 Iteration  4 RMS(Cart)=  0.00002319 RMS(Int)=  0.00093425
 Iteration  5 RMS(Cart)=  0.00000011 RMS(Int)=  0.00093425
 Variable       Old X    -DE/DX   Delta X   Delta X   Delta X     New X
                                 (Linear)    (Quad)   (Total)
    R1        2.30597  -0.02189  -0.01630   0.00183  -0.01447   2.29150
    R2        2.49099  -0.01457  -0.02313  -0.00064  -0.02378   2.46721
    R3        2.90233   0.00712   0.02018   0.00630   0.02649   2.92882
    R4        1.83463   0.02939   0.05277   0.04708   0.09985   1.93448
    R5        3.12175   0.00220  -0.10631  -0.04680  -0.15311   2.96864
    R6        2.53913  -0.00366  -0.00430   0.00139  -0.00291   2.53622
    R7        2.54043  -0.00352  -0.00375  -0.00031  -0.00406   2.53636
    R8        2.50902  -0.00044   0.00399   0.00323   0.00721   2.51623
    R9        1.81696  -0.00100  -0.00130   0.00063  -0.00068   1.81628
   R10        1.85646   0.00295   0.00196   0.00306   0.00503   1.86149
   R11        3.33611   0.00313  -0.05524  -0.00093  -0.05618   3.27993
   R12        1.82151  -0.00368  -0.00431  -0.00058  -0.00489   1.81662
   R13        1.88431  -0.00212  -0.00354  -0.00244  -0.00593   1.87838
   R14        3.15642   0.00178  -0.02152   0.00859  -0.01297   3.14345
   R15        1.83667  -0.00107  -0.00013  -0.00235  -0.00248   1.83420
   R16        1.83718  -0.00444  -0.00829  -0.00056  -0.00885   1.82832
   R17        3.26576  -0.00311  -0.02546   0.02457  -0.00088   3.26487
   R18        1.81835  -0.00248  -0.00376   0.00126  -0.00250   1.81585
   R19        1.86880  -0.00334  -0.00150  -0.00163  -0.00316   1.86564
   R20        3.26261  -0.00063  -0.05036   0.04105  -0.00929   3.25331
   R21        1.87106  -0.00188  -0.00107  -0.00335  -0.00445   1.86661
   R22        1.82041  -0.00306  -0.00449   0.00012  -0.00437   1.81603
    A1        2.22309   0.00120   0.00524  -0.00063   0.00465   2.22774
    A2        2.12028   0.00062  -0.00272   0.00150  -0.00119   2.11909
    A3        1.93969  -0.00182  -0.00243  -0.00102  -0.00343   1.93626
    A4        1.92947   0.01719   0.01638  -0.00022   0.01618   1.94565
    A5        1.91292   0.00584   0.01182   0.00050   0.01232   1.92525
    A6        1.91017   0.00481   0.01439   0.00298   0.01736   1.92753
    A7        1.91831   0.00753   0.01238   0.00523   0.01759   1.93590
    A8        1.90437  -0.00602  -0.01235  -0.00292  -0.01526   1.88911
    A9        1.90908  -0.00626  -0.01318  -0.00310  -0.01629   1.89278
   A10        1.90889  -0.00604  -0.01402  -0.00276  -0.01682   1.89207
   A11        2.06375  -0.00991  -0.04427   0.02060  -0.02320   2.04056
   A12        2.10529   0.02127  -0.03981  -0.03644  -0.07606   2.02923
   A13        1.84690  -0.00598   0.00950   0.01012   0.01956   1.86645
   A14        2.06157  -0.00206  -0.00744   0.03041   0.02011   2.08168
   A15        2.03065   0.00171   0.03461  -0.09507  -0.06170   1.96896
   A16        1.88761   0.00201  -0.01611   0.00979  -0.00686   1.88075
   A17        1.80889   0.00151   0.00660  -0.00098   0.00802   1.81690
   A18        1.88500  -0.00376  -0.04069  -0.01699  -0.05641   1.82860
   A19        2.04935   0.00230  -0.01000   0.01604   0.00691   2.05626
   A20        1.87121  -0.00555  -0.00515  -0.02010  -0.02387   1.84734
   A21        2.11238   0.00557   0.02229  -0.01721   0.00611   2.11849
   A22        1.78673  -0.00128  -0.00245  -0.06313  -0.06453   1.72220
   A23        1.91022   0.00772  -0.06894   0.01058  -0.06048   1.84973
   A24        2.01445  -0.00766   0.06085  -0.03896   0.01967   2.03412
   A25        1.85466   0.00511  -0.00048   0.00221  -0.00178   1.85288
   A26        3.29853   0.01669  -0.05472  -0.03076  -0.08549   3.21304
   A27        3.02752   0.02859   0.11317  -0.02808   0.08470   3.11222
   A28        3.02444  -0.00103   0.06723  -0.02267   0.04471   3.06916
   A29        3.04632   0.01781   0.11019  -0.08023   0.03006   3.07638
   A30        2.83645   0.01692   0.07670  -0.09565  -0.01902   2.81743
   A31        3.20709   0.00355  -0.04006   0.09273   0.05281   3.25989
   A32        3.14434  -0.00261   0.00694   0.01200   0.01837   3.16272
   A33        2.97021   0.01284   0.02217   0.07141   0.09458   3.06479
   A34        3.39280  -0.00150   0.00250  -0.07108  -0.06906   3.32375
   A35        3.22488   0.01134   0.00075   0.00055   0.00109   3.22597
    D1       -0.07001   0.00053   0.06169  -0.05437   0.00728  -0.06273
    D2        3.08806   0.00029   0.04879  -0.04339   0.00544   3.09350
    D3       -2.10385  -0.00051   0.02403   0.02998   0.05398  -2.04987
    D4        2.09149   0.00036   0.02284   0.03143   0.05429   2.14577
    D5       -0.00521   0.00013   0.02315   0.02973   0.05286   0.04765
    D6        1.02238  -0.00028   0.03604   0.01972   0.05576   1.07814
    D7       -1.06546   0.00059   0.03485   0.02117   0.05606  -1.00940
    D8        3.12103   0.00036   0.03516   0.01947   0.05463  -3.10753
    D9       -2.89876  -0.00346   0.30753   0.07563   0.38272  -2.51604
   D10       -0.60087  -0.00082   0.24271   0.04359   0.28673  -0.31414
   D11        2.59335   0.00414   0.04214  -0.00888   0.03443   2.62778
   D12       -1.36263  -0.00243   0.00974  -0.06349  -0.05427  -1.41690
   D13       -1.28396   0.00503  -0.05564  -0.01190  -0.06701  -1.35097
   D14        1.04325  -0.00153  -0.08804  -0.06651  -0.15572   0.88754
   D15        1.78974   0.01181   0.20494   0.12834   0.33298   2.12272
   D16       -0.26817   0.00620   0.21329   0.14808   0.35845   0.09028
   D17       -2.02139   0.00717   0.18310   0.05449   0.24053  -1.78086
   D18        2.20389   0.00156   0.19145   0.07423   0.26599   2.46988
   D19       -2.15153   0.00468   0.16097   0.08811   0.24843  -1.90309
   D20        0.08103  -0.00349   0.14851   0.05150   0.19873   0.27976
   D21        2.15881   0.00180   0.16293   0.09062   0.25483   2.41363
   D22       -1.89182  -0.00636   0.15047   0.05401   0.20513  -1.68670
   D23        2.11599   0.00285  -0.26962  -0.06788  -0.33828   1.77771
   D24       -2.06534   0.00345  -0.21349  -0.13769  -0.35127  -2.41661
   D25        0.06809   0.00792  -0.26475   0.02250  -0.24214  -0.17405
   D26        2.16995   0.00852  -0.20862  -0.04731  -0.25513   1.91482
         Item               Value     Threshold  Converged?
 Maximum Force            0.029386     0.000015     NO 
 RMS     Force            0.008241     0.000010     NO 
 Maximum Displacement     0.944336     0.000060     NO 
 RMS     Displacement     0.251588     0.000040     NO 
 Predicted change in Energy=-1.193921D-03
 GradGradGradGradGradGradGradGradGradGradGradGradGradGradGradGradGradGrad

                          Input orientation:                          
 ---------------------------------------------------------------------
 Center     Atomic      Atomic             Coordinates (Angstroms)
 Number     Number       Type             X           Y           Z
 ---------------------------------------------------------------------
      1          6           0        0.754119   -0.459665   -1.157855
      2          8           0        1.313157   -0.469564   -0.081843
      3          8           0       -0.248991    0.289384   -1.528348
      4          1           0       -0.585013    0.873737   -0.757927
      5          6           0        1.208218   -1.388193   -2.312716
      6          9           0        1.631206   -0.659511   -3.357403
      7          9           0        0.188686   -2.158582   -2.723219
      8          9           0        2.203637   -2.181382   -1.921603
      9          8           0       -1.296520    1.703585    0.370323
     10          1           0       -2.249870    1.804067    0.300996
     11          1           0       -1.103039    1.433793    1.297750
     12          8           0       -0.748436    0.900846    2.911057
     13          1           0       -0.763750    1.538117    3.630623
     14          1           0       -1.295506    0.118305    3.187421
     15          8           0        1.410087   -0.727255    2.610638
     16          1           0        0.789104    0.002689    2.764444
     17          1           0        1.503472   -0.758434    1.648152
     18          8           0        0.127789   -2.792640    3.796122
     19          1           0        0.573361   -3.057618    4.605193
     20          1           0        0.692464   -2.088852    3.395500
     21          8           0       -2.076037   -1.289755    3.605960
     22          1           0       -1.365637   -1.937029    3.834110
     23          1           0       -2.607460   -1.705898    2.921896
 ---------------------------------------------------------------------
                    Distance matrix (angstroms):
                    1          2          3          4          5
     1  C    0.000000
     2  O    1.212610   0.000000
     3  O    1.305592   2.260240   0.000000
     4  H    1.931626   2.421693   1.023683   0.000000
     5  C    1.549862   2.414889   2.356471   3.278624   0.000000
     6  F    2.376390   3.296442   2.789442   3.744296   1.342112
     7  F    2.378318   3.330779   2.758953   3.695395   1.342184
     8  F    2.376704   2.666082   3.503530   4.297029   1.331532
     9  O    3.349642   3.425995   2.588867   1.570936   4.799115
    10  H    4.034437   4.243952   3.105524   2.181417   5.383344
    11  H    3.614446   3.371061   3.166369   2.192674   5.132346
    12  O    4.545846   3.884024   4.509063   3.672722   6.029594
    13  H    5.405977   4.703906   5.332850   4.442152   6.911963
    14  H    4.839053   4.223600   4.833522   4.079368   6.228136
    15  O    3.834506   2.706520   4.573543   4.229755   4.971620
    16  H    3.949611   2.932406   4.425821   3.879950   5.280887
    17  H    2.919670   1.764242   3.776136   3.579800   4.021474
    18  O    5.511529   4.673371   6.163669   5.889802   6.360638
    19  H    6.324142   5.404964   7.035554   6.749848   7.144754
    20  H    4.836434   3.885778   5.548569   5.259261   5.774137
    21  O    5.602925   5.075356   5.673878   5.093855   6.769546
    22  H    5.621004   4.966295   5.912679   5.440274   6.686511
    23  H    5.431176   5.091386   5.417397   4.928073   6.485484
                    6          7          8          9         10
     6  F    0.000000
     7  F    2.174918   0.000000
     8  F    2.169168   2.168672   0.000000
     9  O    5.296390   5.166447   5.709378   0.000000
    10  H    5.875019   5.549326   6.376322   0.961135   0.000000
    11  H    5.790377   5.544538   5.862409   0.985060   1.563919
    12  O    6.884112   6.479458   6.447440   2.720315   3.143649
    13  H    7.707003   7.412424   7.312132   3.307685   3.655913
    14  H    7.211474   6.505590   6.605656   3.232515   3.476212
    15  O    5.972520   5.656019   4.825496   4.272436   5.013713
    16  H    6.214874   5.928410   5.360048   3.602039   4.306843
    17  H    5.008162   4.774722   3.906170   3.941363   4.740128
    18  O    7.614685   6.550386   6.113523   5.829305   6.244909
    19  H    8.382893   7.393367   6.784148   6.640756   7.080447
    20  H    6.966057   6.139819   5.528453   5.243122   5.778243
    21  O    7.913866   6.778078   7.047309   4.476280   4.530424
    22  H    7.894997   6.742668   6.776995   5.025602   5.221165
    23  H    7.647928   6.315907   6.843407   4.455745   4.395093
                   11         12         13         14         15
    11  H    0.000000
    12  O    1.735666   0.000000
    13  H    2.359724   0.961313   0.000000
    14  H    2.310500   0.993998   1.579576   0.000000
    15  O    3.565053   2.720329   3.301189   2.892729   0.000000
    16  H    2.789167   1.786676   2.349289   2.130228   0.970616
    17  H    3.423820   3.069077   3.787431   3.312446   0.967508
    18  O    5.061575   3.897814   4.424668   3.296951   2.704713
    19  H    5.824284   4.504075   4.884510   3.948320   3.179459
    20  H    4.475870   3.353979   3.915449   2.977727   1.727697
    21  O    3.700307   2.654082   3.117622   1.663442   3.668805
    22  H    4.226645   3.047376   3.532749   2.155812   3.265744
    23  H    3.841717   3.201750   3.798052   2.262619   4.146722
                   16         17         18         19         20
    16  H    0.000000
    17  H    1.528312   0.000000
    18  O    3.052141   3.262556   0.000000
    19  H    3.577763   3.859462   0.960908   0.000000
    20  H    2.186805   2.341147   0.987255   1.554366   0.000000
    21  O    3.253858   4.114389   2.674261   3.338131   2.889195
    22  H    3.090243   3.794639   1.721578   2.368544   2.109788
    23  H    3.805353   4.406799   3.070320   3.844250   3.355660
                   21         22         23
    21  O    0.000000
    22  H    0.987768   0.000000
    23  H    0.961004   1.558102   0.000000
 Stoichiometry    C2H11F3O7
 Framework group  C1[X(C2H11F3O7)]
 Deg. of freedom    63
 Full point group                 C1      NOp   1
 Largest Abelian subgroup         C1      NOp   1
 Largest concise Abelian subgroup C1      NOp   1
                         Standard orientation:                         
 ---------------------------------------------------------------------
 Center     Atomic      Atomic             Coordinates (Angstroms)
 Number     Number       Type             X           Y           Z
 ---------------------------------------------------------------------
      1          6           0       -1.475645    0.305323   -0.212487
      2          8           0       -0.624375   -0.198539   -0.913833
      3          8           0       -1.477757    1.505616    0.301188
      4          1           0       -0.608926    2.004637    0.091339
      5          6           0       -2.765926   -0.463254    0.170314
      6          9           0       -3.845701    0.167246   -0.317353
      7          9           0       -2.889331   -0.536588    1.504800
      8          9           0       -2.744430   -1.701574   -0.318644
      9          8           0        0.728977    2.820023   -0.022677
     10          1           0        0.960207    3.382878    0.721304
     11          1           0        1.535619    2.304023   -0.253793
     12          8           0        2.929609    1.343635   -0.637178
     13          1           0        3.655195    1.742366   -1.125708
     14          1           0        3.313946    0.887553    0.157999
     15          8           0        1.889989   -1.024618   -1.480241
     16          1           0        2.268311   -0.135268   -1.390664
     17          1           0        0.944892   -0.896189   -1.317855
     18          8           0        3.288461   -2.401767    0.380730
     19          1           0        3.905875   -3.011518   -0.032004
     20          1           0        2.776072   -1.995240   -0.358775
     21          8           0        3.868394   -0.015734    1.440067
     22          1           0        3.830570   -0.957813    1.145547
     23          1           0        3.356443    0.031473    2.251982
 ---------------------------------------------------------------------
 Rotational constants (GHZ):           0.9058880           0.3185735           0.2745415
 Standard basis: 6-31++G(d,p) (6D, 7F)
 There are   294 symmetry adapted cartesian basis functions of A   symmetry.
 There are   294 symmetry adapted basis functions of A   symmetry.
   294 basis functions,   472 primitive gaussians,   294 cartesian basis functions
    53 alpha electrons       53 beta electrons
       nuclear repulsion energy       834.9161401452 Hartrees.
 NAtoms=   23 NActive=   23 NUniq=   23 SFac= 1.00D+00 NAtFMM=   60 NAOKFM=F Big=F
 Integral buffers will be    131072 words long.
 Raffenetti 2 integral format.
 Two-electron integral symmetry is turned on.
 Nuclear repulsion after empirical dispersion term =      834.9060657228 Hartrees.
 One-electron integrals computed using PRISM.
 NBasis=   294 RedAO= T EigKep=  5.36D-05  NBF=   294
 NBsUse=   294 1.00D-06 EigRej= -1.00D+00 NBFU=   294
 Lowest energy guess from the checkpoint file:  "/local_scratch/slurm.5660504/Gau-4020750.chk"
 B after Tr=    -0.000000   -0.000000    0.000000
         Rot=    0.998965   -0.041536   -0.001633    0.018462 Ang=  -5.21 deg.
 B after Tr=     0.000000   -0.000000    0.000000
         Rot=    0.999360    0.027161    0.011675   -0.020139 Ang=   4.10 deg.
 Requested convergence on RMS density matrix=1.00D-10 within 128 cycles.
 Requested convergence on MAX density matrix=1.00D-08.
 Requested convergence on             energy=1.00D-08.
 No special actions if energy rises.
 SCF Done:  E(RwB97XD) =  -908.811625360     A.U. after   17 cycles
            NFock= 17  Conv=0.49D-10     -V/T= 2.0083
 Calling FoFJK, ICntrl=      2127 FMM=F ISym2X=0 I1Cent= 0 IOpClX= 0 NMat=1 NMatS=1 NMatT=0.
 ***** Axes restored to original set *****
 -------------------------------------------------------------------
 Center     Atomic                   Forces (Hartrees/Bohr)
 Number     Number              X              Y              Z
 -------------------------------------------------------------------
      1        6          -0.000609348    0.003533226    0.001408583
      2        8          -0.003207700   -0.000148003   -0.009404727
      3        8           0.000889453    0.002157332    0.008007532
      4        1           0.001249702   -0.005311284   -0.006036658
      5        6           0.000776060   -0.000240125   -0.000311111
      6        9          -0.000484405   -0.000921420    0.000927836
      7        9           0.000879455    0.000449902    0.000171264
      8        9          -0.001078837    0.000780496   -0.000508553
      9        8           0.000130955   -0.001015602    0.001699145
     10        1           0.000675836    0.000329567   -0.000569310
     11        1           0.000740873    0.001069184   -0.001190779
     12        8          -0.003110025    0.002729289    0.000729257
     13        1          -0.001085048   -0.000146659   -0.000308664
     14        1          -0.001695656   -0.000006356    0.000994611
     15        8           0.001355758   -0.003259286    0.005312503
     16        1           0.001114980    0.000642142   -0.000839832
     17        1           0.001812532   -0.001102395    0.001784581
     18        8           0.000381093    0.002703825    0.004102756
     19        1          -0.000904687   -0.001379123   -0.000625323
     20        1           0.001858348   -0.000951677   -0.004411558
     21        8          -0.000154104    0.000840840    0.000690313
     22        1           0.000297366   -0.000336764   -0.002632419
     23        1           0.000167397   -0.000417109    0.001010556
 -------------------------------------------------------------------
 Cartesian Forces:  Max     0.009404727 RMS     0.002399805

 GradGradGradGradGradGradGradGradGradGradGradGradGradGradGradGradGradGrad
 Berny optimization.
 Using GEDIIS/GDIIS optimizer.
 FormGI is forming the generalized inverse of G from B-inverse, IUseBI=4.
 Internal  Forces:  Max     0.044194260 RMS     0.011203333
 Search for a local minimum.
 Step number   4 out of a maximum of  138
 All quantities printed in internal units (Hartrees-Bohrs-Radians)
 Mixed Optimization -- RFO/linear search
 Update second derivatives using D2CorX and points    4    2
 DE=  2.10D-03 DEPred=-1.19D-03 R=-1.76D+00
 Trust test=-1.76D+00 RLast= 3.74D-01 DXMaxT set to 1.26D-01
 ITU= -1 -1  1  0
 Use linear search instead of GDIIS.
 Energy rises -- skip Quadratic/GDIIS search.
 Quartic linear search produced a step of -0.71357.
 Iteration  1 RMS(Cart)=  0.19036853 RMS(Int)=  0.00772014
 Iteration  2 RMS(Cart)=  0.02304810 RMS(Int)=  0.00019638
 Iteration  3 RMS(Cart)=  0.00018252 RMS(Int)=  0.00016334
 Iteration  4 RMS(Cart)=  0.00000011 RMS(Int)=  0.00016334
 Variable       Old X    -DE/DX   Delta X   Delta X   Delta X     New X
                                 (Linear)    (Quad)   (Total)
    R1        2.29150  -0.00987  -0.00559   0.00000  -0.00559   2.28591
    R2        2.46721  -0.00729  -0.00562   0.00000  -0.00562   2.46159
    R3        2.92882  -0.00036   0.00081   0.00000   0.00081   2.92962
    R4        1.93448  -0.00447  -0.01972   0.00000  -0.01972   1.91476
    R5        2.96864   0.00317   0.00544   0.00000   0.00544   2.97408
    R6        2.53622  -0.00138  -0.00212   0.00000  -0.00212   2.53410
    R7        2.53636  -0.00104  -0.00077   0.00000  -0.00077   2.53559
    R8        2.51623  -0.00142  -0.00125   0.00000  -0.00125   2.51498
    R9        1.81628  -0.00059  -0.00079   0.00000  -0.00079   1.81549
   R10        1.86149   0.00460  -0.00168   0.00000  -0.00167   1.85982
   R11        3.27993   0.00583  -0.01386   0.00000  -0.01386   3.26607
   R12        1.81662  -0.00031  -0.00072   0.00000  -0.00072   1.81590
   R13        1.87838   0.00213   0.00078   0.00000   0.00077   1.87916
   R14        3.14345   0.00156  -0.01177   0.00000  -0.01176   3.13169
   R15        1.83420  -0.00036   0.00164   0.00000   0.00164   1.83584
   R16        1.82832  -0.00157  -0.00178   0.00000  -0.00178   1.82655
   R17        3.26487  -0.00434  -0.02424   0.00000  -0.02424   3.24064
   R18        1.81585  -0.00057  -0.00189   0.00000  -0.00189   1.81397
   R19        1.86564  -0.00093   0.00079   0.00000   0.00078   1.86642
   R20        3.25331   0.00635  -0.04254   0.00000  -0.04254   3.21077
   R21        1.86661   0.00758   0.00213   0.00000   0.00212   1.86874
   R22        1.81603  -0.00063  -0.00126   0.00000  -0.00126   1.81477
    A1        2.22774   0.00189   0.00180   0.00000   0.00181   2.22956
    A2        2.11909  -0.00092  -0.00181   0.00000  -0.00180   2.11729
    A3        1.93626  -0.00098   0.00007   0.00000   0.00008   1.93634
    A4        1.94565   0.01716   0.00445   0.00000   0.00446   1.95010
    A5        1.92525   0.00031   0.00275   0.00000   0.00275   1.92800
    A6        1.92753   0.00008   0.00167   0.00000   0.00167   1.92919
    A7        1.93590   0.00014  -0.00046   0.00000  -0.00046   1.93544
    A8        1.88911  -0.00029  -0.00118   0.00000  -0.00117   1.88794
    A9        1.89278  -0.00015  -0.00125   0.00000  -0.00125   1.89154
   A10        1.89207  -0.00011  -0.00169   0.00000  -0.00169   1.89039
   A11        2.04056  -0.01135  -0.02668   0.00000  -0.02667   2.01388
   A12        2.02923   0.03188   0.01540   0.00000   0.01541   2.04464
   A13        1.86645  -0.01107  -0.00468   0.00000  -0.00470   1.86176
   A14        2.08168  -0.00396  -0.02161   0.00000  -0.02132   2.06036
   A15        1.96896   0.00197   0.07783   0.00000   0.07796   2.04692
   A16        1.88075   0.00350  -0.01084   0.00000  -0.01079   1.86996
   A17        1.81690  -0.00223   0.00073   0.00000   0.00144   1.81834
   A18        1.82860   0.00155   0.00051   0.00000   0.00091   1.82950
   A19        2.05626  -0.00091  -0.01470   0.00000  -0.01444   2.04182
   A20        1.84734  -0.01761   0.01200   0.00000   0.01246   1.85980
   A21        2.11849  -0.00418   0.01741   0.00000   0.01779   2.13628
   A22        1.72220   0.02642   0.04365   0.00000   0.04401   1.76621
   A23        1.84973   0.03727  -0.02417   0.00000  -0.02419   1.82554
   A24        2.03412  -0.01524   0.04538   0.00000   0.04558   2.07970
   A25        1.85288  -0.00343   0.00080   0.00000   0.00065   1.85353
   A26        3.21304   0.02488   0.00756   0.00000   0.00757   3.22061
   A27        3.11222   0.03665   0.05008   0.00000   0.05016   3.16238
   A28        3.06916  -0.00050   0.03375   0.00000   0.03361   3.10277
   A29        3.07638   0.01631   0.08616   0.00000   0.08620   3.16258
   A30        2.81743   0.04419   0.08847   0.00000   0.08858   2.90600
   A31        3.25989   0.00169  -0.07680   0.00000  -0.07679   3.18310
   A32        3.16272   0.00058  -0.00634   0.00000  -0.00632   3.15640
   A33        3.06479   0.01814  -0.04584   0.00000  -0.04602   3.01877
   A34        3.32375  -0.01816   0.05172   0.00000   0.05158   3.37533
   A35        3.22597  -0.01203  -0.00004   0.00000  -0.00011   3.22586
    D1       -0.06273  -0.00087   0.05505   0.00000   0.05504  -0.00768
    D2        3.09350  -0.00043   0.04376   0.00000   0.04377   3.13727
    D3       -2.04987   0.00013  -0.01506   0.00000  -0.01506  -2.06493
    D4        2.14577   0.00024  -0.01643   0.00000  -0.01643   2.12934
    D5        0.04765   0.00024  -0.01511   0.00000  -0.01511   0.03253
    D6        1.07814  -0.00025  -0.00459   0.00000  -0.00459   1.07355
    D7       -1.00940  -0.00014  -0.00596   0.00000  -0.00596  -1.01536
    D8       -3.10753  -0.00014  -0.00465   0.00000  -0.00464  -3.11217
    D9       -2.51604  -0.00585   0.02723   0.00000   0.02720  -2.48884
   D10       -0.31414  -0.00031   0.03242   0.00000   0.03245  -0.28168
   D11        2.62778   0.00278   0.01658   0.00000   0.01648   2.64427
   D12       -1.41690  -0.00434   0.04824   0.00000   0.04837  -1.36853
   D13       -1.35097   0.00573  -0.00652   0.00000  -0.00664  -1.35761
   D14        0.88754  -0.00138   0.02514   0.00000   0.02524   0.91278
   D15        2.12272   0.01904  -0.03747   0.00000  -0.03718   2.08554
   D16        0.09028   0.00464  -0.04749   0.00000  -0.04740   0.04288
   D17       -1.78086   0.01081   0.00718   0.00000   0.00709  -1.77377
   D18        2.46988  -0.00359  -0.00284   0.00000  -0.00312   2.46676
   D19       -1.90309   0.00172  -0.02007   0.00000  -0.02025  -1.92335
   D20        0.27976   0.00005   0.00322   0.00000   0.00282   0.28258
   D21        2.41363  -0.00192  -0.02273   0.00000  -0.02233   2.39130
   D22       -1.68670  -0.00359   0.00057   0.00000   0.00074  -1.68596
   D23        1.77771   0.00476  -0.02191   0.00000  -0.02192   1.75579
   D24       -2.41661   0.01087   0.04217   0.00000   0.04191  -2.37470
   D25       -0.17405  -0.00175  -0.08576   0.00000  -0.08550  -0.25955
   D26        1.91482   0.00436  -0.02168   0.00000  -0.02167   1.89315
         Item               Value     Threshold  Converged?
 Maximum Force            0.044194     0.000015     NO 
 RMS     Force            0.011203     0.000010     NO 
 Maximum Displacement     0.695448     0.000060     NO 
 RMS     Displacement     0.206548     0.000040     NO 
 Predicted change in Energy=-1.717209D-04
 GradGradGradGradGradGradGradGradGradGradGradGradGradGradGradGradGradGrad

                          Input orientation:                          
 ---------------------------------------------------------------------
 Center     Atomic      Atomic             Coordinates (Angstroms)
 Number     Number       Type             X           Y           Z
 ---------------------------------------------------------------------
      1          6           0        0.715520   -0.487993   -1.280586
      2          8           0        1.175317   -0.667615   -0.176242
      3          8           0       -0.226694    0.342229   -1.626669
      4          1           0       -0.577621    0.863864   -0.832050
      5          6           0        1.234434   -1.280202   -2.507996
      6          9           0        1.761134   -0.445815   -3.416090
      7          9           0        0.231644   -1.954454   -3.091234
      8          9           0        2.171561   -2.153718   -2.147473
      9          8           0       -1.239334    1.695740    0.328557
     10          1           0       -2.186307    1.835587    0.246940
     11          1           0       -1.077587    1.388992    1.249611
     12          8           0       -0.836325    0.855856    2.875858
     13          1           0       -0.850776    1.515483    3.574480
     14          1           0       -1.381987    0.085636    3.188689
     15          8           0        1.467542   -0.847411    2.697973
     16          1           0        0.841379   -0.105816    2.739686
     17          1           0        1.609533   -0.984550    1.751778
     18          8           0        0.118582   -2.710879    4.091357
     19          1           0        0.565102   -2.859571    4.927978
     20          1           0        0.703130   -2.116163    3.562108
     21          8           0       -2.115033   -1.292579    3.745046
     22          1           0       -1.367001   -1.893225    3.985003
     23          1           0       -2.681174   -1.793251    3.152545
 ---------------------------------------------------------------------
                    Distance matrix (angstroms):
                    1          2          3          4          5
     1  C    0.000000
     2  O    1.209650   0.000000
     3  O    1.302616   2.255917   0.000000
     4  H    1.923776   2.418327   1.013248   0.000000
     5  C    1.550291   2.411603   2.354552   3.269457   0.000000
     6  F    2.378122   3.299847   2.788279   3.723210   1.340988
     7  F    2.379725   3.323199   2.762206   3.701586   1.341779
     8  F    2.376171   2.662096   3.500373   4.288838   1.330869
     9  O    3.343574   3.416257   2.584635   1.573814   4.798103
    10  H    4.019074   4.212555   3.095256   2.167103   5.385097
    11  H    3.624942   3.367235   3.176904   2.204323   5.156515
    12  O    4.635750   3.960175   4.572550   3.716932   6.151152
    13  H    5.480773   4.789456   5.368236   4.462817   7.011453
    14  H    4.970212   4.293012   4.958651   4.173606   6.415870
    15  O    4.064929   2.894622   4.794602   4.424050   5.229125
    16  H    4.040357   2.988272   4.517364   3.963728   5.391830
    17  H    3.200166   2.001563   4.067675   3.856999   4.286465
    18  O    5.844256   4.848094   6.491264   6.124004   6.844225
    19  H    6.647803   5.588390   7.337702   6.953252   7.631259
    20  H    5.109088   4.036894   5.816500   5.461640   6.150388
    21  O    5.823776   5.156888   5.923998   5.288071   7.093632
    22  H    5.834209   5.028068   6.147229   5.606128   7.021559
    23  H    5.735319   5.217318   5.781491   5.230889   6.901951
                    6          7          8          9         10
     6  F    0.000000
     7  F    2.172755   0.000000
     8  F    2.166742   2.166487   0.000000
     9  O    5.254659   5.213700   5.708174   0.000000
    10  H    5.848493   5.599492   6.374855   0.960717   0.000000
    11  H    5.761391   5.633441   5.886250   0.984174   1.560146
    12  O    6.930350   6.681661   6.583219   2.712299   3.113445
    13  H    7.716012   7.592355   7.438972   3.274063   3.599810
    14  H    7.333809   6.797295   6.790952   3.285292   3.516127
    15  O    6.134267   6.022284   5.067586   4.405557   5.153315
    16  H    6.233387   6.147265   5.463296   3.659031   4.376038
    17  H    5.198084   5.127773   4.109378   4.162398   4.962470
    18  O    8.011881   7.223197   6.591521   5.951545   6.384544
    19  H    8.768134   8.077017   7.289784   6.720233   7.178222
    20  H    7.252908   6.671987   5.895508   5.362800   5.912319
    21  O    8.186791   7.258079   7.337454   4.622694   4.693320
    22  H    8.164337   7.254829   7.084952   5.125092   5.343072
    23  H    8.043423   6.891682   7.195079   4.714539   4.675029
                   11         12         13         14         15
    11  H    0.000000
    12  O    1.728329   0.000000
    13  H    2.339329   0.960932   0.000000
    14  H    2.356145   0.994408   1.573367   0.000000
    15  O    3.684689   2.870639   3.424345   3.038288   0.000000
    16  H    2.852578   1.938568   2.487746   2.276315   0.971486
    17  H    3.620288   3.260808   3.952914   3.487005   0.966568
    18  O    5.129842   3.887271   4.366801   3.299547   2.689558
    19  H    5.854835   4.469853   4.793513   3.935800   3.136257
    20  H    4.561217   3.416688   3.950143   3.055335   1.714872
    21  O    3.807140   2.646952   3.084259   1.657217   3.758908
    22  H    4.282415   3.011522   3.471932   2.133127   3.284024
    23  H    4.039717   3.240029   3.804748   2.284603   4.279380
                   16         17         18         19         20
    16  H    0.000000
    17  H    1.529116   0.000000
    18  O    3.022549   3.267534   0.000000
    19  H    3.528189   3.833378   0.959909   0.000000
    20  H    2.176462   2.319356   0.987668   1.561188   0.000000
    21  O    3.340588   4.235611   2.668434   3.322336   2.941735
    22  H    3.102030   3.830502   1.699066   2.357127   2.124614
    23  H    3.927629   4.585446   3.092255   3.850650   3.424256
                   21         22         23
    21  O    0.000000
    22  H    0.988892   0.000000
    23  H    0.960336   1.558856   0.000000
 Stoichiometry    C2H11F3O7
 Framework group  C1[X(C2H11F3O7)]
 Deg. of freedom    63
 Full point group                 C1      NOp   1
 Largest Abelian subgroup         C1      NOp   1
 Largest concise Abelian subgroup C1      NOp   1
                         Standard orientation:                         
 ---------------------------------------------------------------------
 Center     Atomic      Atomic             Coordinates (Angstroms)
 Number     Number       Type             X           Y           Z
 ---------------------------------------------------------------------
      1          6           0       -1.549100    0.230337   -0.139680
      2          8           0       -0.629683   -0.363234   -0.655043
      3          8           0       -1.588971    1.481871    0.219322
      4          1           0       -0.715570    1.956514    0.022966
      5          6           0       -2.891196   -0.479278    0.174369
      6          9           0       -3.894584    0.092382   -0.507297
      7          9           0       -3.173199   -0.394819    1.483457
      8          9           0       -2.836978   -1.766452   -0.159481
      9          8           0        0.604875    2.787256   -0.184843
     10          1           0        0.804381    3.423472    0.506823
     11          1           0        1.432562    2.281091   -0.350154
     12          8           0        2.906993    1.418064   -0.611614
     13          1           0        3.593998    1.844214   -1.131046
     14          1           0        3.347727    1.017093    0.184516
     15          8           0        2.031728   -1.187250   -1.440358
     16          1           0        2.269339   -0.247852   -1.370671
     17          1           0        1.082253   -1.205370   -1.260299
     18          8           0        3.715411   -2.257005    0.363683
     19          1           0        4.383195   -2.769560   -0.097595
     20          1           0        3.052509   -1.982622   -0.315113
     21          8           0        4.062546    0.170193    1.416653
     22          1           0        4.062176   -0.768837    1.106606
     23          1           0        3.648869    0.166345    2.283314
 ---------------------------------------------------------------------
 Rotational constants (GHZ):           0.9290307           0.2925643           0.2540625
 Standard basis: 6-31++G(d,p) (6D, 7F)
 There are   294 symmetry adapted cartesian basis functions of A   symmetry.
 There are   294 symmetry adapted basis functions of A   symmetry.
   294 basis functions,   472 primitive gaussians,   294 cartesian basis functions
    53 alpha electrons       53 beta electrons
       nuclear repulsion energy       823.7876999551 Hartrees.
 NAtoms=   23 NActive=   23 NUniq=   23 SFac= 1.00D+00 NAtFMM=   60 NAOKFM=F Big=F
 Integral buffers will be    131072 words long.
 Raffenetti 2 integral format.
 Two-electron integral symmetry is turned on.
 Nuclear repulsion after empirical dispersion term =      823.7779913314 Hartrees.
 One-electron integrals computed using PRISM.
 NBasis=   294 RedAO= T EigKep=  4.96D-05  NBF=   294
 NBsUse=   294 1.00D-06 EigRej= -1.00D+00 NBFU=   294
 Lowest energy guess from the checkpoint file:  "/local_scratch/slurm.5660504/Gau-4020750.chk"
 B after Tr=     0.000000   -0.000000    0.000000
         Rot=    0.999904   -0.013032   -0.000540    0.004609 Ang=  -1.59 deg.
 B after Tr=     0.000000    0.000000   -0.000000
         Rot=    0.999497    0.028500    0.001160   -0.013868 Ang=   3.63 deg.
 Requested convergence on RMS density matrix=1.00D-10 within 128 cycles.
 Requested convergence on MAX density matrix=1.00D-08.
 Requested convergence on             energy=1.00D-08.
 No special actions if energy rises.
 SCF Done:  E(RwB97XD) =  -908.814233610     A.U. after   15 cycles
            NFock= 15  Conv=0.35D-10     -V/T= 2.0083
 Calling FoFJK, ICntrl=      2127 FMM=F ISym2X=0 I1Cent= 0 IOpClX= 0 NMat=1 NMatS=1 NMatT=0.
 ***** Axes restored to original set *****
 -------------------------------------------------------------------
 Center     Atomic                   Forces (Hartrees/Bohr)
 Number     Number              X              Y              Z
 -------------------------------------------------------------------
      1        6           0.000323838    0.000192141    0.000208264
      2        8          -0.000272331   -0.000170512    0.000167295
      3        8          -0.000296958    0.000901496    0.000834455
      4        1           0.000511734   -0.001136434   -0.000958669
      5        6          -0.000014187   -0.000028851   -0.000014462
      6        9          -0.000081046   -0.000044280    0.000027932
      7        9           0.000056716    0.000062259    0.000036186
      8        9           0.000001697    0.000018276    0.000005361
      9        8          -0.000464378   -0.000977768    0.000261109
     10        1           0.000115104    0.000644719   -0.000128676
     11        1           0.000207150    0.000439869   -0.000159122
     12        8           0.000738043   -0.000361716    0.000261099
     13        1          -0.000371058    0.000046958   -0.000158068
     14        1          -0.000492041    0.000525609   -0.000029656
     15        8          -0.000641801    0.000377630   -0.000206737
     16        1          -0.000227503    0.000038969   -0.000230765
     17        1           0.000228654    0.000048703   -0.000103914
     18        8           0.000183031    0.001412958   -0.000185738
     19        1          -0.000250907   -0.000571510   -0.000014643
     20        1           0.000862631   -0.001058677    0.000220417
     21        8           0.000821770   -0.000184987    0.000199220
     22        1          -0.000553805   -0.000275823   -0.000371233
     23        1          -0.000384356    0.000100970    0.000340347
 -------------------------------------------------------------------
 Cartesian Forces:  Max     0.001412958 RMS     0.000457795

 GradGradGradGradGradGradGradGradGradGradGradGradGradGradGradGradGradGrad
 Berny optimization.
 Using GEDIIS/GDIIS optimizer.
 FormGI is forming the generalized inverse of G from B-inverse, IUseBI=4.
 Internal  Forces:  Max     0.003300343 RMS     0.000888717
 Search for a local minimum.
 Step number   5 out of a maximum of  138
 All quantities printed in internal units (Hartrees-Bohrs-Radians)
 Mixed Optimization -- En-DIIS/RFO-DIIS
 Update second derivatives using D2CorX and points    4    2    5
 ITU=  0 -1 -1  1  0
 Use linear search instead of GDIIS.
     Eigenvalues ---   -0.00787   0.00017   0.00035   0.00234   0.00300
     Eigenvalues ---    0.00543   0.00640   0.00794   0.00933   0.01065
     Eigenvalues ---    0.01265   0.01488   0.01593   0.01730   0.01871
     Eigenvalues ---    0.02189   0.02247   0.02424   0.02595   0.02614
     Eigenvalues ---    0.02912   0.02938   0.03054   0.03471   0.03527
     Eigenvalues ---    0.04167   0.04475   0.04956   0.05549   0.06633
     Eigenvalues ---    0.06991   0.07656   0.08323   0.09054   0.11293
     Eigenvalues ---    0.11680   0.13209   0.13598   0.19519   0.21423
     Eigenvalues ---    0.21741   0.23936   0.24066   0.28068   0.35811
     Eigenvalues ---    0.37636   0.38657   0.38919   0.44792   0.46242
     Eigenvalues ---    0.47705   0.48273   0.50494   0.55088   0.55756
     Eigenvalues ---    0.56745   0.57347   0.57372   0.57480   0.58047
     Eigenvalues ---    0.93779   1.26227   2.26637
 RFO step:  Lambda=-8.04020550D-03 EMin=-7.87111606D-03
 I=     1 Eig=   -7.87D-03 Dot1= -3.64D-04
 I=     1 Stepn= -3.15D-01 RXN=   3.15D-01 EDone=F
 Mixed    1 eigenvectors in step.  Raw Step.Grad=  3.64D-04.
 RFO eigenvector is Hessian eigenvector with negative curvature.
 Taking step of  3.15D-01 in eigenvector direction(s).  Step.Grad= -1.15D-04.
 Quartic linear search produced a step of  0.03482.
 Iteration  1 RMS(Cart)=  0.07215962 RMS(Int)=  0.00169410
 Iteration  2 RMS(Cart)=  0.00464379 RMS(Int)=  0.00009249
 Iteration  3 RMS(Cart)=  0.00001056 RMS(Int)=  0.00009237
 Iteration  4 RMS(Cart)=  0.00000000 RMS(Int)=  0.00009237
 Variable       Old X    -DE/DX   Delta X   Delta X   Delta X     New X
                                 (Linear)    (Quad)   (Total)
    R1        2.28591   0.00008   0.00008   0.00147   0.00155   2.28746
    R2        2.46159   0.00014   0.00008   0.00263   0.00271   2.46429
    R3        2.92962  -0.00004  -0.00001  -0.00246  -0.00247   2.92716
    R4        1.91476  -0.00154   0.00028  -0.01058  -0.01030   1.90446
    R5        2.97408   0.00000  -0.00008   0.01922   0.01914   2.99322
    R6        2.53410  -0.00008   0.00003   0.00021   0.00024   2.53434
    R7        2.53559  -0.00008   0.00001   0.00060   0.00061   2.53620
    R8        2.51498  -0.00001   0.00002  -0.00081  -0.00079   2.51418
    R9        1.81549  -0.00001   0.00001   0.00007   0.00009   1.81558
   R10        1.85982  -0.00057   0.00002  -0.00092  -0.00089   1.85893
   R11        3.26607  -0.00032   0.00019   0.00477   0.00496   3.27103
   R12        1.81590  -0.00008   0.00001   0.00051   0.00052   1.81642
   R13        1.87916  -0.00020  -0.00001   0.00072   0.00071   1.87987
   R14        3.13169  -0.00008   0.00016  -0.00022  -0.00006   3.13162
   R15        1.83584   0.00017  -0.00002   0.00017   0.00014   1.83599
   R16        1.82655   0.00013   0.00002   0.00111   0.00113   1.82768
   R17        3.24064   0.00033   0.00034  -0.00210  -0.00176   3.23888
   R18        1.81397  -0.00004   0.00003   0.00007   0.00010   1.81406
   R19        1.86642  -0.00004  -0.00001   0.00038   0.00037   1.86679
   R20        3.21077  -0.00004   0.00059  -0.00915  -0.00855   3.20222
   R21        1.86874  -0.00053  -0.00003   0.00115   0.00112   1.86985
   R22        1.81477  -0.00004   0.00002   0.00028   0.00030   1.81507
    A1        2.22956  -0.00020  -0.00002   0.00062   0.00059   2.23015
    A2        2.11729   0.00006   0.00003  -0.00038  -0.00036   2.11693
    A3        1.93634   0.00014  -0.00000  -0.00023  -0.00023   1.93610
    A4        1.95010  -0.00136  -0.00006   0.00016   0.00010   1.95020
    A5        1.92800   0.00000  -0.00004  -0.00060  -0.00064   1.92736
    A6        1.92919   0.00001  -0.00002  -0.00253  -0.00255   1.92664
    A7        1.93544  -0.00001   0.00001  -0.00152  -0.00151   1.93393
    A8        1.88794  -0.00002   0.00002   0.00144   0.00146   1.88940
    A9        1.89154   0.00002   0.00002   0.00163   0.00165   1.89318
   A10        1.89039   0.00000   0.00002   0.00177   0.00179   1.89218
   A11        2.01388   0.00085   0.00037   0.00247   0.00267   2.01655
   A12        2.04464  -0.00224  -0.00022   0.01537   0.01507   2.05971
   A13        1.86176   0.00116   0.00006  -0.00206  -0.00208   1.85967
   A14        2.06036   0.00015   0.00031  -0.00407  -0.00415   2.05620
   A15        2.04692  -0.00003  -0.00108   0.03473   0.03336   2.08028
   A16        1.86996  -0.00037   0.00015  -0.00014  -0.00028   1.86968
   A17        1.81834   0.00022   0.00001   0.00192   0.00192   1.82026
   A18        1.82950   0.00013   0.00001   0.00565   0.00564   1.83515
   A19        2.04182   0.00037   0.00021   0.00072   0.00093   2.04274
   A20        1.85980   0.00131  -0.00015   0.00370   0.00352   1.86331
   A21        2.13628   0.00016  -0.00023   0.00574   0.00534   2.14161
   A22        1.76621  -0.00119  -0.00060   0.01539   0.01474   1.78094
   A23        1.82554  -0.00252   0.00034   0.00449   0.00465   1.83019
   A24        2.07970   0.00126  -0.00063   0.00695   0.00613   2.08582
   A25        1.85353   0.00025  -0.00002   0.00204   0.00177   1.85530
   A26        3.22061  -0.00155  -0.00011   0.01511   0.01501   3.23562
   A27        3.16238  -0.00330  -0.00070  -0.00607  -0.00678   3.15560
   A28        3.10277  -0.00053  -0.00048   0.00269   0.00225   3.10502
   A29        3.16258  -0.00130  -0.00120   0.01300   0.01182   3.17440
   A30        2.90600  -0.00287  -0.00123   0.01576   0.01451   2.92051
   A31        3.18310  -0.00077   0.00107  -0.02001  -0.01895   3.16415
   A32        3.15640  -0.00017   0.00009  -0.01296  -0.01280   3.14360
   A33        3.01877  -0.00215   0.00063  -0.02086  -0.02012   2.99865
   A34        3.37533   0.00218  -0.00073   0.01829   0.01759   3.39292
   A35        3.22586   0.00107  -0.00000   0.00601   0.00600   3.23186
    D1       -0.00768   0.00028  -0.00077   0.01217   0.01141   0.00372
    D2        3.13727   0.00010  -0.00061   0.01058   0.00997  -3.13594
    D3       -2.06493  -0.00013   0.00021  -0.02021  -0.01999  -2.08492
    D4        2.12934  -0.00011   0.00023  -0.01999  -0.01976   2.10958
    D5        0.03253  -0.00011   0.00021  -0.01955  -0.01934   0.01319
    D6        1.07355   0.00003   0.00006  -0.01873  -0.01866   1.05489
    D7       -1.01536   0.00006   0.00008  -0.01851  -0.01843  -1.03379
    D8       -3.11217   0.00006   0.00006  -0.01807  -0.01801  -3.13018
    D9       -2.48884   0.00002  -0.00038  -0.09289  -0.09323  -2.58207
   D10       -0.28168   0.00055  -0.00045  -0.07257  -0.07306  -0.35474
   D11        2.64427  -0.00041  -0.00024  -0.00833  -0.00863   2.63564
   D12       -1.36853   0.00017  -0.00067   0.03005   0.02929  -1.33924
   D13       -1.35761  -0.00007   0.00009   0.01115   0.01133  -1.34628
   D14        0.91278   0.00050  -0.00035   0.04953   0.04924   0.96202
   D15        2.08554  -0.00193   0.00053  -0.10597  -0.10549   1.98005
   D16        0.04288  -0.00074   0.00067  -0.11621  -0.11576  -0.07288
   D17       -1.77377  -0.00116  -0.00010  -0.06809  -0.06797  -1.84174
   D18        2.46676   0.00003   0.00003  -0.07832  -0.07824   2.38852
   D19       -1.92335  -0.00042   0.00027  -0.06424  -0.06403  -1.98738
   D20        0.28258  -0.00027  -0.00006  -0.05197  -0.05194   0.23064
   D21        2.39130  -0.00012   0.00033  -0.06865  -0.06840   2.32290
   D22       -1.68596   0.00004  -0.00000  -0.05638  -0.05631  -1.74227
   D23        1.75579   0.00006   0.00031   0.08058   0.08083   1.83662
   D24       -2.37470  -0.00026  -0.00060   0.09648   0.09592  -2.27878
   D25       -0.25955  -0.00008   0.00121   0.05843   0.05961  -0.19994
   D26        1.89315  -0.00040   0.00030   0.07434   0.07470   1.96784
         Item               Value     Threshold  Converged?
 Maximum Force            0.003300     0.000015     NO 
 RMS     Force            0.000889     0.000010     NO 
 Maximum Displacement     0.328494     0.000060     NO 
 RMS     Displacement     0.071897     0.000040     NO 
 Predicted change in Energy=-7.562130D-04
 GradGradGradGradGradGradGradGradGradGradGradGradGradGradGradGradGradGrad

                          Input orientation:                          
 ---------------------------------------------------------------------
 Center     Atomic      Atomic             Coordinates (Angstroms)
 Number     Number       Type             X           Y           Z
 ---------------------------------------------------------------------
      1          6           0        0.751206   -0.506194   -1.295116
      2          8           0        1.233156   -0.679001   -0.198256
      3          8           0       -0.218113    0.301971   -1.623494
      4          1           0       -0.561000    0.816388   -0.827594
      5          6           0        1.269093   -1.280723   -2.532554
      6          9           0        1.738310   -0.428445   -3.455620
      7          9           0        0.276855   -1.995246   -3.085869
      8          9           0        2.248331   -2.114647   -2.192322
      9          8           0       -1.209486    1.679242    0.331643
     10          1           0       -2.146042    1.869157    0.232346
     11          1           0       -1.081540    1.377452    1.259124
     12          8           0       -0.875789    0.859722    2.897972
     13          1           0       -0.872129    1.533074    3.583905
     14          1           0       -1.418109    0.098205    3.237940
     15          8           0        1.425368   -0.823503    2.666898
     16          1           0        0.790003   -0.090667    2.723417
     17          1           0        1.570435   -0.941103    1.717932
     18          8           0        0.107257   -2.722736    4.035417
     19          1           0        0.582081   -2.928532    4.843944
     20          1           0        0.688062   -2.121406    3.509166
     21          8           0       -2.120684   -1.268943    3.857255
     22          1           0       -1.366921   -1.887157    4.026756
     23          1           0       -2.755305   -1.756765    3.326377
 ---------------------------------------------------------------------
                    Distance matrix (angstroms):
                    1          2          3          4          5
     1  C    0.000000
     2  O    1.210471   0.000000
     3  O    1.304048   2.258271   0.000000
     4  H    1.920856   2.418935   1.007797   0.000000
     5  C    1.548985   2.410873   2.354377   3.264047   0.000000
     6  F    2.376593   3.305810   2.778090   3.707150   1.341116
     7  F    2.376780   3.314412   2.767804   3.702310   1.342102
     8  F    2.373496   2.658564   3.499565   4.283199   1.330449
     9  O    3.356604   3.436364   2.588871   1.583944   4.807116
    10  H    4.045921   4.254115   3.101149   2.178107   5.406437
    11  H    3.664863   3.422100   3.195567   2.222643   5.193090
    12  O    4.700514   4.049931   4.602964   3.739092   6.218732
    13  H    5.531608   4.861094   5.390766   4.480152   7.064938
    14  H    5.061603   4.409160   5.011492   4.216513   6.513148
    15  O    4.031469   2.875228   4.730242   4.341241   5.221855
    16  H    4.040146   3.013087   4.479519   3.906102   5.410267
    17  H    3.152577   1.963220   3.988642   3.756527   4.274667
    18  O    5.808814   4.834096   6.424795   6.051516   6.824039
    19  H    6.601847   5.559502   7.273528   6.891836   7.589465
    20  H    5.068927   4.015300   5.747878   5.385005   6.127538
    21  O    5.947812   5.295606   6.010504   5.359947   7.233283
    22  H    5.892016   5.105954   6.167444   5.614568   7.095130
    23  H    5.934454   5.430693   5.931017   5.356450   7.123866
                    6          7          8          9         10
     6  F    0.000000
     7  F    2.174266   0.000000
     8  F    2.167792   2.167810   0.000000
     9  O    5.241679   5.233590   5.720183   0.000000
    10  H    5.828229   5.640443   6.407825   0.960762   0.000000
    11  H    5.782873   5.665624   5.932561   0.983701   1.558592
    12  O    6.990065   6.729471   6.672188   2.714593   3.120587
    13  H    7.759952   7.632503   7.510522   3.272978   3.601215
    14  H    7.419170   6.873573   6.915724   3.315081   3.563670
    15  O    6.143226   5.982173   5.094737   4.319677   5.092389
    16  H    6.260501   6.135026   5.512505   3.584845   4.320497
    17  H    5.201600   5.085378   4.138459   4.063984   4.890472
    18  O    8.002483   7.160358   6.613524   5.901624   6.373867
    19  H    8.744716   7.990377   7.276526   6.693441   7.192169
    20  H    7.244127   6.609046   5.911129   5.304929   5.890185
    21  O    8.311222   7.381239   7.510053   4.685298   4.794609
    22  H    8.231418   7.300899   7.197134   5.137884   5.395782
    23  H    8.243330   7.097025   7.457915   4.812913   4.805365
                   11         12         13         14         15
    11  H    0.000000
    12  O    1.730954   0.000000
    13  H    2.339376   0.961208   0.000000
    14  H    2.380224   0.994785   1.573733   0.000000
    15  O    3.620859   2.860413   3.416555   3.043189   0.000000
    16  H    2.793242   1.925765   2.477833   2.275118   0.971562
    17  H    3.552348   3.258753   3.945824   3.510268   0.967166
    18  O    5.092405   3.885121   4.390328   3.304606   2.686512
    19  H    5.844662   4.501451   4.858843   3.967512   3.143534
    20  H    4.520640   3.421449   3.974293   3.071839   1.713939
    21  O    3.851430   2.645978   3.079758   1.657184   3.766942
    22  H    4.289394   3.010101   3.484095   2.136940   3.282903
    23  H    4.110759   3.249940   3.799436   2.288412   4.334041
                   16         17         18         19         20
    16  H    0.000000
    17  H    1.530789   0.000000
    18  O    3.019151   3.268921   0.000000
    19  H    3.548710   3.833884   0.959961   0.000000
    20  H    2.179838   2.319529   0.987863   1.563431   0.000000
    21  O    3.338566   4.278848   2.666267   3.321556   2.955828
    22  H    3.094897   3.854055   1.694541   2.356028   2.132071
    23  H    3.963414   4.686621   3.103240   3.848921   3.467442
                   21         22         23
    21  O    0.000000
    22  H    0.989484   0.000000
    23  H    0.960492   1.560494   0.000000
 Stoichiometry    C2H11F3O7
 Framework group  C1[X(C2H11F3O7)]
 Deg. of freedom    63
 Full point group                 C1      NOp   1
 Largest Abelian subgroup         C1      NOp   1
 Largest concise Abelian subgroup C1      NOp   1
                         Standard orientation:                         
 ---------------------------------------------------------------------
 Center     Atomic      Atomic             Coordinates (Angstroms)
 Number     Number       Type             X           Y           Z
 ---------------------------------------------------------------------
      1          6           0       -1.563892    0.222051   -0.136178
      2          8           0       -0.667709   -0.381621   -0.681777
      3          8           0       -1.563991    1.463780    0.262131
      4          1           0       -0.688431    1.920418    0.060809
      5          6           0       -2.919932   -0.458953    0.174858
      6          9           0       -3.918352    0.176002   -0.456477
      7          9           0       -3.168094   -0.426076    1.493407
      8          9           0       -2.912199   -1.729503   -0.219776
      9          8           0        0.634674    2.758076   -0.177100
     10          1           0        0.826671    3.426376    0.485905
     11          1           0        1.472390    2.265331   -0.329098
     12          8           0        2.959151    1.418221   -0.590155
     13          1           0        3.629900    1.845449   -1.130055
     14          1           0        3.426068    1.007081    0.186086
     15          8           0        2.002152   -1.143522   -1.428958
     16          1           0        2.266576   -0.212402   -1.345124
     17          1           0        1.050706   -1.138102   -1.255379
     18          8           0        3.652643   -2.285317    0.356968
     19          1           0        4.275206   -2.858170   -0.096661
     20          1           0        2.992298   -1.992123   -0.316720
     21          8           0        4.191376    0.124885    1.361794
     22          1           0        4.109878   -0.816010    1.066573
     23          1           0        3.863106    0.153758    2.263985
 ---------------------------------------------------------------------
 Rotational constants (GHZ):           0.9418343           0.2883956           0.2511292
 Standard basis: 6-31++G(d,p) (6D, 7F)
 There are   294 symmetry adapted cartesian basis functions of A   symmetry.
 There are   294 symmetry adapted basis functions of A   symmetry.
   294 basis functions,   472 primitive gaussians,   294 cartesian basis functions
    53 alpha electrons       53 beta electrons
       nuclear repulsion energy       822.6945491312 Hartrees.
 NAtoms=   23 NActive=   23 NUniq=   23 SFac= 1.00D+00 NAtFMM=   60 NAOKFM=F Big=F
 Integral buffers will be    131072 words long.
 Raffenetti 2 integral format.
 Two-electron integral symmetry is turned on.
 Nuclear repulsion after empirical dispersion term =      822.6848734270 Hartrees.
 One-electron integrals computed using PRISM.
 NBasis=   294 RedAO= T EigKep=  4.93D-05  NBF=   294
 NBsUse=   294 1.00D-06 EigRej= -1.00D+00 NBFU=   294
 Initial guess from the checkpoint file:  "/local_scratch/slurm.5660504/Gau-4020750.chk"
 B after Tr=    -0.000000   -0.000000    0.000000
         Rot=    0.999961   -0.006828   -0.002662    0.004994 Ang=  -1.02 deg.
 ExpMin= 3.60D-02 ExpMax= 7.00D+03 ExpMxC= 1.05D+03 IAcc=3 IRadAn=         5 AccDes= 0.00D+00
 Harris functional with IExCor= 4639 and IRadAn=       5 diagonalized for initial guess.
 HarFok:  IExCor= 4639 AccDes= 0.00D+00 IRadAn=         5 IDoV= 1 UseB2=F ITyADJ=14
 ICtDFT=  3500011 ScaDFX=  1.000000  1.000000  1.000000  1.000000
 FoFCou: FMM=F IPFlag=           0 FMFlag=      100000 FMFlg1=           0
         NFxFlg=           0 DoJE=T BraDBF=F KetDBF=T FulRan=T
         wScrn=  0.000000 ICntrl=       500 IOpCl=  0 I1Cent=   200000004 NGrid=           0
         NMat0=    1 NMatS0=      1 NMatT0=    0 NMatD0=    1 NMtDS0=    0 NMtDT0=    0
 Petite list used in FoFCou.
 Requested convergence on RMS density matrix=1.00D-10 within 128 cycles.
 Requested convergence on MAX density matrix=1.00D-08.
 Requested convergence on             energy=1.00D-08.
 No special actions if energy rises.
 SCF Done:  E(RwB97XD) =  -908.814498525     A.U. after   16 cycles
            NFock= 16  Conv=0.28D-10     -V/T= 2.0083
 Calling FoFJK, ICntrl=      2127 FMM=F ISym2X=0 I1Cent= 0 IOpClX= 0 NMat=1 NMatS=1 NMatT=0.
 ***** Axes restored to original set *****
 -------------------------------------------------------------------
 Center     Atomic                   Forces (Hartrees/Bohr)
 Number     Number              X              Y              Z
 -------------------------------------------------------------------
      1        6          -0.000105853    0.000813685    0.001693548
      2        8          -0.001006713    0.000217890   -0.001858113
      3        8           0.001635813   -0.001387330   -0.000687144
      4        1          -0.000473231    0.000685830    0.001121998
      5        6          -0.000206113    0.000216587    0.000169792
      6        9          -0.000111962   -0.000582068    0.000014856
      7        9           0.000527518    0.000113955   -0.000137685
      8        9          -0.000006776   -0.000119975   -0.000474382
      9        8          -0.000840649   -0.001010125    0.000477660
     10        1           0.000216613    0.000591941   -0.000277633
     11        1           0.000314251    0.000255888   -0.000191120
     12        8           0.000234577    0.000028090    0.000292750
     13        1          -0.000289096   -0.000297139   -0.000240464
     14        1          -0.000037324    0.000641759    0.000097324
     15        8          -0.000455000    0.000185162   -0.000529470
     16        1          -0.000138730   -0.000158719    0.000184343
     17        1           0.000340697    0.000064361    0.000313879
     18        8           0.000358040    0.000788493   -0.000285050
     19        1          -0.000288632   -0.000259700   -0.000169378
     20        1           0.000460347   -0.000622125    0.000413893
     21        8           0.000635954   -0.000583793   -0.000316734
     22        1          -0.000585838    0.000157371   -0.000069698
     23        1          -0.000177893    0.000259962    0.000456829
 -------------------------------------------------------------------
 Cartesian Forces:  Max     0.001858113 RMS     0.000585459

 GradGradGradGradGradGradGradGradGradGradGradGradGradGradGradGradGradGrad
 Berny optimization.
 Using GEDIIS/GDIIS optimizer.
 FormGI is forming the generalized inverse of G from B-inverse, IUseBI=4.
 Internal  Forces:  Max     0.002115833 RMS     0.000468139
 Search for a local minimum.
 Step number   6 out of a maximum of  138
 All quantities printed in internal units (Hartrees-Bohrs-Radians)
 Mixed Optimization -- En-DIIS/RFO-DIIS
 Swapping is turned off.
 Update second derivatives using D2CorX and points    1    4    2    5    6
 ITU=  0  0 -1 -1  1  0
     Eigenvalues ---    0.00017   0.00035   0.00120   0.00227   0.00301
     Eigenvalues ---    0.00523   0.00634   0.00782   0.00908   0.01062
     Eigenvalues ---    0.01264   0.01516   0.01614   0.01728   0.01882
     Eigenvalues ---    0.02181   0.02288   0.02417   0.02481   0.02606
     Eigenvalues ---    0.02900   0.02966   0.03082   0.03394   0.03475
     Eigenvalues ---    0.04136   0.04179   0.04953   0.05378   0.06588
     Eigenvalues ---    0.06967   0.07653   0.08300   0.08995   0.11580
     Eigenvalues ---    0.11683   0.13311   0.13613   0.19520   0.21456
     Eigenvalues ---    0.21741   0.23978   0.24118   0.28099   0.36109
     Eigenvalues ---    0.37636   0.38917   0.39785   0.45131   0.46272
     Eigenvalues ---    0.47723   0.48296   0.50496   0.55107   0.55987
     Eigenvalues ---    0.56749   0.57367   0.57463   0.57507   0.58179
     Eigenvalues ---    0.96044   1.26634   3.60386
 En-DIIS/RFO-DIIS/Sim-DIIS IScMMF=       -3 using points:     6    5
 RFO step:  Lambda=-4.43997410D-04.
 DidBck=F Rises=F RFO-DIIS coefs:    2.53578   -1.53578
 Maximum step size (   0.126) exceeded in Quadratic search.
    -- Step size scaled by   0.934
 Iteration  1 RMS(Cart)=  0.16950193 RMS(Int)=  0.00661560
 Iteration  2 RMS(Cart)=  0.01772279 RMS(Int)=  0.00054910
 Iteration  3 RMS(Cart)=  0.00014596 RMS(Int)=  0.00054393
 Iteration  4 RMS(Cart)=  0.00000014 RMS(Int)=  0.00054393
 Variable       Old X    -DE/DX   Delta X   Delta X   Delta X     New X
                                 (Linear)    (Quad)   (Total)
    R1        2.28746  -0.00212   0.00223  -0.00255  -0.00032   2.28714
    R2        2.46429  -0.00125   0.00388  -0.00462  -0.00075   2.46355
    R3        2.92716   0.00060  -0.00354   0.00466   0.00111   2.92827
    R4        1.90446   0.00162  -0.01478   0.01580   0.00102   1.90548
    R5        2.99322   0.00023   0.02747  -0.02594   0.00153   2.99475
    R6        2.53434  -0.00042   0.00035   0.00026   0.00061   2.53495
    R7        2.53620  -0.00038   0.00088  -0.00109  -0.00021   2.53600
    R8        2.51418  -0.00005  -0.00114   0.00067  -0.00047   2.51371
    R9        1.81558  -0.00007   0.00012  -0.00087  -0.00075   1.81483
   R10        1.85893  -0.00013  -0.00128  -0.00000  -0.00128   1.85765
   R11        3.27103   0.00009   0.00712  -0.00875  -0.00163   3.26940
   R12        1.81642  -0.00038   0.00075  -0.00092  -0.00017   1.81625
   R13        1.87987  -0.00039   0.00102  -0.00159  -0.00057   1.87930
   R14        3.13162   0.00007  -0.00009   0.00166   0.00156   3.13318
   R15        1.83599  -0.00002   0.00021  -0.00113  -0.00092   1.83506
   R16        1.82768  -0.00026   0.00162  -0.00036   0.00127   1.82895
   R17        3.23888  -0.00003  -0.00253   0.00273   0.00021   3.23909
   R18        1.81406  -0.00023   0.00014  -0.00030  -0.00016   1.81390
   R19        1.86679  -0.00039   0.00053  -0.00107  -0.00055   1.86624
   R20        3.20222   0.00024  -0.01227   0.00810  -0.00415   3.19806
   R21        1.86985  -0.00035   0.00161  -0.00160  -0.00001   1.86984
   R22        1.81507  -0.00027   0.00042  -0.00092  -0.00049   1.81457
    A1        2.23015  -0.00006   0.00085   0.00332   0.00418   2.23432
    A2        2.11693   0.00010  -0.00051  -0.00185  -0.00236   2.11458
    A3        1.93610  -0.00004  -0.00033  -0.00147  -0.00182   1.93428
    A4        1.95020   0.00071   0.00015   0.01258   0.01276   1.96296
    A5        1.92736   0.00048  -0.00091   0.00004  -0.00088   1.92648
    A6        1.92664   0.00042  -0.00367   0.00397   0.00029   1.92693
    A7        1.93393   0.00067  -0.00217   0.00331   0.00114   1.93506
    A8        1.88940  -0.00055   0.00209  -0.00253  -0.00043   1.88896
    A9        1.89318  -0.00054   0.00236  -0.00266  -0.00029   1.89289
   A10        1.89218  -0.00054   0.00257  -0.00242   0.00015   1.89233
   A11        2.01655  -0.00023   0.00383   0.01324   0.01464   2.03119
   A12        2.05971   0.00040   0.02163   0.03578   0.05563   2.11534
   A13        1.85967   0.00046  -0.00299   0.00771   0.00252   1.86220
   A14        2.05620   0.00003  -0.00596   0.01174   0.00483   2.06103
   A15        2.08028  -0.00022   0.04788  -0.02039   0.02673   2.10702
   A16        1.86968   0.00001  -0.00040   0.00035  -0.00080   1.86888
   A17        1.82026   0.00026   0.00275   0.00541   0.00796   1.82822
   A18        1.83515  -0.00036   0.00810  -0.00484   0.00315   1.83829
   A19        2.04274   0.00048   0.00133   0.00622   0.00748   2.05022
   A20        1.86331   0.00000   0.00504  -0.00042   0.00502   1.86833
   A21        2.14161   0.00006   0.00766  -0.01860  -0.01201   2.12960
   A22        1.78094  -0.00007   0.02115   0.00447   0.02555   1.80649
   A23        1.83019  -0.00017   0.00667   0.00492   0.01089   1.84108
   A24        2.08582  -0.00004   0.00879   0.00482   0.01259   2.09841
   A25        1.85530   0.00036   0.00255   0.00283   0.00457   1.85988
   A26        3.23562   0.00064   0.02154   0.03026   0.05182   3.28744
   A27        3.15560  -0.00015  -0.00974  -0.00805  -0.01778   3.13782
   A28        3.10502  -0.00097   0.00323  -0.02445  -0.02121   3.08380
   A29        3.17440   0.00027   0.01697  -0.01868  -0.00147   3.17294
   A30        2.92051  -0.00015   0.02082  -0.00122   0.01954   2.94005
   A31        3.16415  -0.00008  -0.02720   0.00497  -0.02200   3.14215
   A32        3.14360  -0.00016  -0.01836  -0.00784  -0.02563   3.11796
   A33        2.99865  -0.00013  -0.02887   0.00626  -0.02237   2.97628
   A34        3.39292   0.00107   0.02525   0.01591   0.04138   3.43430
   A35        3.23186   0.00061   0.00861  -0.00299   0.00546   3.23732
    D1        0.00372   0.00010   0.01637  -0.01543   0.00093   0.00466
    D2       -3.13594  -0.00006   0.01431  -0.01217   0.00213  -3.13381
    D3       -2.08492  -0.00014  -0.02869   0.03241   0.00371  -2.08121
    D4        2.10958  -0.00003  -0.02836   0.03299   0.00463   2.11421
    D5        0.01319  -0.00006  -0.02775   0.03126   0.00351   0.01670
    D6        1.05489   0.00001  -0.02679   0.02940   0.00262   1.05750
    D7       -1.03379   0.00012  -0.02645   0.02998   0.00353  -1.03026
    D8       -3.13018   0.00009  -0.02584   0.02826   0.00241  -3.12777
    D9       -2.58207  -0.00025  -0.13379   0.07421  -0.06009  -2.64216
   D10       -0.35474   0.00063  -0.10485   0.13712   0.03279  -0.32196
   D11        2.63564  -0.00004  -0.01238  -0.12193  -0.13482   2.50082
   D12       -1.33924  -0.00018   0.04203  -0.12801  -0.08651  -1.42575
   D13       -1.34628   0.00051   0.01626  -0.06017  -0.04334  -1.38962
   D14        0.96202   0.00037   0.07067  -0.06625   0.00498   0.96700
   D15        1.98005  -0.00019  -0.15139  -0.03958  -0.19101   1.78904
   D16       -0.07288  -0.00023  -0.16613  -0.04604  -0.21264  -0.28552
   D17       -1.84174   0.00001  -0.09754  -0.04053  -0.13755  -1.97929
   D18        2.38852  -0.00003  -0.11228  -0.04700  -0.15918   2.22934
   D19       -1.98738   0.00005  -0.09189   0.00866  -0.08375  -2.07113
   D20        0.23064  -0.00018  -0.07455  -0.00904  -0.08291   0.14773
   D21        2.32290  -0.00005  -0.09816   0.00796  -0.09087   2.23203
   D22       -1.74227  -0.00029  -0.08081  -0.00974  -0.09004  -1.83230
   D23        1.83662   0.00029   0.11600   0.02739   0.14276   1.97938
   D24       -2.27878   0.00023   0.13765   0.03674   0.17438  -2.10440
   D25       -0.19994   0.00040   0.08554   0.03210   0.11770  -0.08224
   D26        1.96784   0.00034   0.10720   0.04145   0.14932   2.11717
         Item               Value     Threshold  Converged?
 Maximum Force            0.002116     0.000015     NO 
 RMS     Force            0.000468     0.000010     NO 
 Maximum Displacement     0.766032     0.000060     NO 
 RMS     Displacement     0.169731     0.000040     NO 
 Predicted change in Energy=-2.782813D-04
 GradGradGradGradGradGradGradGradGradGradGradGradGradGradGradGradGradGrad

                          Input orientation:                          
 ---------------------------------------------------------------------
 Center     Atomic      Atomic             Coordinates (Angstroms)
 Number     Number       Type             X           Y           Z
 ---------------------------------------------------------------------
      1          6           0        0.832824   -0.550519   -1.361263
      2          8           0        1.331937   -0.776162   -0.282002
      3          8           0       -0.167697    0.239543   -1.633792
      4          1           0       -0.532019    0.697348   -0.812559
      5          6           0        1.369377   -1.224416   -2.649343
      6          9           0        1.802396   -0.296815   -3.516238
      7          9           0        0.398991   -1.934929   -3.244711
      8          9           0        2.379339   -2.043812   -2.370060
      9          8           0       -1.238261    1.535619    0.331981
     10          1           0       -2.168139    1.737079    0.201446
     11          1           0       -1.131681    1.294949    1.279111
     12          8           0       -0.912289    0.896436    2.948325
     13          1           0       -0.858932    1.616810    3.582330
     14          1           0       -1.446884    0.173046    3.372489
     15          8           0        1.343051   -0.838665    2.614327
     16          1           0        0.718556   -0.100997    2.708331
     17          1           0        1.464113   -0.938839    1.659331
     18          8           0        0.037631   -2.735418    3.989069
     19          1           0        0.543558   -3.039659    4.745930
     20          1           0        0.630271   -2.146576    3.462433
     21          8           0       -2.104710   -1.153254    4.118937
     22          1           0       -1.375218   -1.820284    4.163452
     23          1           0       -2.861175   -1.600338    3.731744
 ---------------------------------------------------------------------
                    Distance matrix (angstroms):
                    1          2          3          4          5
     1  C    0.000000
     2  O    1.210303   0.000000
     3  O    1.303653   2.260065   0.000000
     4  H    1.929001   2.434554   1.008335   0.000000
     5  C    1.549573   2.409696   2.353108   3.268373   0.000000
     6  F    2.376627   3.303239   2.777148   3.707794   1.341438
     7  F    2.377431   3.315234   2.764874   3.702840   1.341992
     8  F    2.374722   2.657813   3.499027   4.291360   1.330200
     9  O    3.392409   3.511014   2.586538   1.584754   4.827614
    10  H    4.084231   4.335970   3.100400   2.187724   5.423235
    11  H    3.773142   3.577147   3.244711   2.256502   5.294831
    12  O    4.869461   4.274243   4.688467   3.785299   6.406083
    13  H    5.656719   5.045720   5.438989   4.501925   7.202199
    14  H    5.303680   4.688086   5.167551   4.315842   6.793135
    15  O    4.018542   2.897025   4.635882   4.197472   5.277852
    16  H    4.095940   3.126368   4.444710   3.820728   5.512741
    17  H    3.110194   1.952616   3.859539   3.573778   4.319166
    18  O    5.833710   4.874009   6.364678   5.929926   6.937232
    19  H    6.601310   5.570015   7.208321   6.783722   7.659448
    20  H    5.084926   4.048601   5.683470   5.264445   6.224987
    21  O    6.246998   5.596517   6.227824   5.497066   7.608151
    22  H    6.083603   5.308573   6.269692   5.640048   7.368992
    23  H    6.378594   5.862731   6.279248   5.599555   7.665322
                    6          7          8          9         10
     6  F    0.000000
     7  F    2.174096   0.000000
     8  F    2.167623   2.167637   0.000000
     9  O    5.235666   5.245762   5.761977   0.000000
    10  H    5.807155   5.652415   6.448825   0.960364   0.000000
    11  H    5.842764   5.765417   6.065561   0.983024   1.559194
    12  O    7.112239   6.934680   6.911230   2.712945   3.135154
    13  H    7.818842   7.797802   7.701785   3.273416   3.627515
    14  H    7.631065   7.185969   7.247848   3.338385   3.608590
    15  O    6.171583   6.035012   5.231671   4.184435   4.978444
    16  H    6.321260   6.237318   5.685313   3.486357   4.242170
    17  H    5.226198   5.116278   4.277218   3.897130   4.741226
    18  O    8.086459   7.286902   6.811786   5.765757   6.262167
    19  H    8.796095   8.067941   7.416138   6.602347   7.129015
    20  H    7.314189   6.714467   6.089973   5.181670   5.792056
    21  O    8.619447   7.816831   7.937686   4.724596   4.868756
    22  H    8.449606   7.618520   7.538796   5.095195   5.383405
    23  H    8.716726   7.707889   8.055536   4.901680   4.907306
                   11         12         13         14         15
    11  H    0.000000
    12  O    1.730093   0.000000
    13  H    2.341539   0.961118   0.000000
    14  H    2.395882   0.994485   1.572951   0.000000
    15  O    3.529788   2.865080   3.437313   3.063022   0.000000
    16  H    2.722997   1.926687   2.490623   2.281520   0.971074
    17  H    3.445652   3.267572   3.952949   3.555996   0.967837
    18  O    4.995500   3.895621   4.462191   3.323119   2.681736
    19  H    5.797765   4.565492   5.000365   4.021153   3.166590
    20  H    4.440210   3.450177   4.049096   3.115014   1.714051
    21  O    3.873641   2.644509   3.084342   1.658008   3.774900
    22  H    4.252459   3.011877   3.523900   2.145722   3.279077
    23  H    4.170041   3.262788   3.792274   2.296557   4.416365
                   16         17         18         19         20
    16  H    0.000000
    17  H    1.535655   0.000000
    18  O    3.007345   3.269592   0.000000
    19  H    3.580246   3.845512   0.959876   0.000000
    20  H    2.181939   2.324887   0.987574   1.566039   0.000000
    21  O    3.326842   4.339600   2.666408   3.311339   2.982919
    22  H    3.075258   3.887078   1.692342   2.346882   2.149391
    23  H    4.013710   4.841549   3.123731   3.833070   3.544164
                   21         22         23
    21  O    0.000000
    22  H    0.989479   0.000000
    23  H    0.960230   1.562951   0.000000
 Stoichiometry    C2H11F3O7
 Framework group  C1[X(C2H11F3O7)]
 Deg. of freedom    63
 Full point group                 C1      NOp   1
 Largest Abelian subgroup         C1      NOp   1
 Largest concise Abelian subgroup C1      NOp   1
                         Standard orientation:                         
 ---------------------------------------------------------------------
 Center     Atomic      Atomic             Coordinates (Angstroms)
 Number     Number       Type             X           Y           Z
 ---------------------------------------------------------------------
      1          6           0       -1.614813    0.175470   -0.117270
      2          8           0       -0.758318   -0.495224   -0.647759
      3          8           0       -1.531173    1.412453    0.285707
      4          1           0       -0.624084    1.815252    0.107710
      5          6           0       -3.025175   -0.401466    0.164155
      6          9           0       -3.958589    0.307410   -0.488294
      7          9           0       -3.299051   -0.348331    1.476829
      8          9           0       -3.106256   -1.668958   -0.231218
      9          8           0        0.709135    2.646776   -0.098542
     10          1           0        0.888191    3.333404    0.548590
     11          1           0        1.565448    2.199354   -0.279866
     12          8           0        3.065247    1.415122   -0.638763
     13          1           0        3.668936    1.849820   -1.247322
     14          1           0        3.617488    1.018304    0.086886
     15          8           0        1.979751   -1.142418   -1.338316
     16          1           0        2.288979   -0.223098   -1.291272
     17          1           0        1.033705   -1.094632   -1.139765
     18          8           0        3.645686   -2.287573    0.423782
     19          1           0        4.192425   -2.960840    0.012502
     20          1           0        2.974067   -2.011356   -0.245497
     21          8           0        4.497443    0.125735    1.172238
     22          1           0        4.287861   -0.819557    0.968356
     23          1           0        4.359803    0.239282    2.115744
 ---------------------------------------------------------------------
 Rotational constants (GHZ):           0.9933516           0.2727635           0.2395896
 Standard basis: 6-31++G(d,p) (6D, 7F)
 There are   294 symmetry adapted cartesian basis functions of A   symmetry.
 There are   294 symmetry adapted basis functions of A   symmetry.
   294 basis functions,   472 primitive gaussians,   294 cartesian basis functions
    53 alpha electrons       53 beta electrons
       nuclear repulsion energy       817.9250864492 Hartrees.
 NAtoms=   23 NActive=   23 NUniq=   23 SFac= 1.00D+00 NAtFMM=   60 NAOKFM=F Big=F
 Integral buffers will be    131072 words long.
 Raffenetti 2 integral format.
 Two-electron integral symmetry is turned on.
 Nuclear repulsion after empirical dispersion term =      817.9155203110 Hartrees.
 One-electron integrals computed using PRISM.
 NBasis=   294 RedAO= T EigKep=  5.01D-05  NBF=   294
 NBsUse=   294 1.00D-06 EigRej= -1.00D+00 NBFU=   294
 Initial guess from the checkpoint file:  "/local_scratch/slurm.5660504/Gau-4020750.chk"
 B after Tr=    -0.000000    0.000000    0.000000
         Rot=    0.999952    0.004196   -0.003495    0.008082 Ang=   1.12 deg.
 ExpMin= 3.60D-02 ExpMax= 7.00D+03 ExpMxC= 1.05D+03 IAcc=3 IRadAn=         5 AccDes= 0.00D+00
 Harris functional with IExCor= 4639 and IRadAn=       5 diagonalized for initial guess.
 HarFok:  IExCor= 4639 AccDes= 0.00D+00 IRadAn=         5 IDoV= 1 UseB2=F ITyADJ=14
 ICtDFT=  3500011 ScaDFX=  1.000000  1.000000  1.000000  1.000000
 FoFCou: FMM=F IPFlag=           0 FMFlag=      100000 FMFlg1=           0
         NFxFlg=           0 DoJE=T BraDBF=F KetDBF=T FulRan=T
         wScrn=  0.000000 ICntrl=       500 IOpCl=  0 I1Cent=   200000004 NGrid=           0
         NMat0=    1 NMatS0=      1 NMatT0=    0 NMatD0=    1 NMtDS0=    0 NMtDT0=    0
 Petite list used in FoFCou.
 Requested convergence on RMS density matrix=1.00D-10 within 128 cycles.
 Requested convergence on MAX density matrix=1.00D-08.
 Requested convergence on             energy=1.00D-08.
 No special actions if energy rises.
 SCF Done:  E(RwB97XD) =  -908.814782927     A.U. after   16 cycles
            NFock= 16  Conv=0.55D-10     -V/T= 2.0083
 Calling FoFJK, ICntrl=      2127 FMM=F ISym2X=0 I1Cent= 0 IOpClX= 0 NMat=1 NMatS=1 NMatT=0.
 ***** Axes restored to original set *****
 -------------------------------------------------------------------
 Center     Atomic                   Forces (Hartrees/Bohr)
 Number     Number              X              Y              Z
 -------------------------------------------------------------------
      1        6          -0.000095906    0.000603046    0.001589727
      2        8          -0.000938346    0.000048656   -0.001018690
      3        8           0.000828748   -0.000952410    0.000030920
      4        1           0.000099981    0.000421869   -0.000071961
      5        6          -0.000161787    0.000351997    0.000209136
      6        9          -0.000093107   -0.000577972   -0.000000536
      7        9           0.000475070    0.000115897   -0.000108265
      8        9          -0.000065891   -0.000042285   -0.000402834
      9        8          -0.000761678   -0.000699770    0.000864899
     10        1           0.000026560    0.000378980   -0.000562191
     11        1           0.000570812    0.000035713   -0.000058007
     12        8          -0.000138913    0.000102065    0.000277155
     13        1          -0.000015102   -0.000257011   -0.000187471
     14        1           0.000377564    0.000183557    0.000019346
     15        8          -0.000580042    0.000078965   -0.000783543
     16        1          -0.000097840    0.000083609    0.000365224
     17        1           0.000726753    0.000171592   -0.000027564
     18        8           0.000408714    0.000026933    0.000059343
     19        1          -0.000120271   -0.000007040   -0.000182752
     20        1          -0.000351748   -0.000123057    0.000074110
     21        8           0.000078071   -0.000429603   -0.000535493
     22        1          -0.000118916    0.000319004    0.000158906
     23        1          -0.000052725    0.000167266    0.000290544
 -------------------------------------------------------------------
 Cartesian Forces:  Max     0.001589727 RMS     0.000439368

 GradGradGradGradGradGradGradGradGradGradGradGradGradGradGradGradGradGrad
 Berny optimization.
 Using GEDIIS/GDIIS optimizer.
 FormGI is forming the generalized inverse of G from B-inverse, IUseBI=4.
 Internal  Forces:  Max     0.002696253 RMS     0.000797409
 Search for a local minimum.
 Step number   7 out of a maximum of  138
 All quantities printed in internal units (Hartrees-Bohrs-Radians)
 Mixed Optimization -- En-DIIS/RFO-DIIS
 Swapping is turned off.
 Update second derivatives using D2CorX and points    6    7
 DE= -2.84D-04 DEPred=-2.78D-04 R= 1.02D+00
 TightC=F SS=  1.41D+00  RLast= 5.37D-01 DXNew= 2.1213D-01 1.6106D+00
 Trust test= 1.02D+00 RLast= 5.37D-01 DXMaxT set to 2.12D-01
 ITU=  1  0  0 -1 -1  1  0
     Eigenvalues ---    0.00019   0.00037   0.00088   0.00245   0.00306
     Eigenvalues ---    0.00518   0.00641   0.00716   0.00907   0.01113
     Eigenvalues ---    0.01285   0.01515   0.01607   0.01717   0.01910
     Eigenvalues ---    0.02173   0.02291   0.02397   0.02475   0.02606
     Eigenvalues ---    0.02896   0.03003   0.03115   0.03397   0.03478
     Eigenvalues ---    0.04166   0.04193   0.04945   0.05308   0.06590
     Eigenvalues ---    0.06998   0.07645   0.08281   0.08994   0.11431
     Eigenvalues ---    0.11679   0.13421   0.13638   0.19527   0.21429
     Eigenvalues ---    0.21743   0.23974   0.25277   0.28069   0.36215
     Eigenvalues ---    0.37637   0.38909   0.39315   0.45067   0.46267
     Eigenvalues ---    0.47678   0.48501   0.50502   0.55133   0.55854
     Eigenvalues ---    0.56757   0.57357   0.57408   0.57482   0.58163
     Eigenvalues ---    0.95141   1.25965   3.67750
 En-DIIS/RFO-DIIS/Sim-DIIS IScMMF=       -3 using points:     7    6    5
 RFO step:  Lambda=-3.07593809D-04.
 DidBck=T Rises=F RFO-DIIS coefs:    0.67565    1.63846   -1.31411
 Iteration  1 RMS(Cart)=  0.08233963 RMS(Int)=  0.00180091
 Iteration  2 RMS(Cart)=  0.00317758 RMS(Int)=  0.00048260
 Iteration  3 RMS(Cart)=  0.00000354 RMS(Int)=  0.00048260
 Iteration  4 RMS(Cart)=  0.00000001 RMS(Int)=  0.00048260
 Variable       Old X    -DE/DX   Delta X   Delta X   Delta X     New X
                                 (Linear)    (Quad)   (Total)
    R1        2.28714  -0.00131   0.00214  -0.00332  -0.00118   2.28596
    R2        2.46355  -0.00095   0.00380  -0.00436  -0.00057   2.46297
    R3        2.92827   0.00037  -0.00360   0.00454   0.00093   2.92920
    R4        1.90548  -0.00005  -0.01387   0.01226  -0.00161   1.90387
    R5        2.99475  -0.00013   0.02466  -0.01962   0.00503   2.99978
    R6        2.53495  -0.00043   0.00012  -0.00071  -0.00058   2.53437
    R7        2.53600  -0.00035   0.00087  -0.00078   0.00009   2.53609
    R8        2.51371  -0.00011  -0.00089   0.00074  -0.00015   2.51356
    R9        1.81483   0.00013   0.00036  -0.00095  -0.00059   1.81423
   R10        1.85765  -0.00051  -0.00076  -0.00046  -0.00121   1.85644
   R11        3.26940  -0.00050   0.00705  -0.00585   0.00120   3.27060
   R12        1.81625  -0.00032   0.00074  -0.00130  -0.00056   1.81569
   R13        1.87930  -0.00073   0.00112  -0.00177  -0.00063   1.87868
   R14        3.13318  -0.00047  -0.00059  -0.00153  -0.00213   3.13105
   R15        1.83506   0.00016   0.00049  -0.00055  -0.00006   1.83500
   R16        1.82895   0.00010   0.00108  -0.00098   0.00010   1.82905
   R17        3.23909   0.00050  -0.00239   0.00711   0.00473   3.24381
   R18        1.81390  -0.00021   0.00018  -0.00060  -0.00042   1.81348
   R19        1.86624   0.00016   0.00066  -0.00161  -0.00096   1.86529
   R20        3.19806  -0.00007  -0.00989   0.01022   0.00034   3.19841
   R21        1.86984  -0.00047   0.00147  -0.00235  -0.00088   1.86896
   R22        1.81457  -0.00015   0.00055  -0.00114  -0.00059   1.81398
    A1        2.23432  -0.00025  -0.00058   0.00180   0.00123   2.23556
    A2        2.11458   0.00021   0.00030  -0.00057  -0.00026   2.11431
    A3        1.93428   0.00005   0.00029  -0.00123  -0.00096   1.93332
    A4        1.96296  -0.00134  -0.00400   0.00502   0.00105   1.96402
    A5        1.92648   0.00050  -0.00055   0.00265   0.00210   1.92858
    A6        1.92693   0.00037  -0.00345   0.00220  -0.00126   1.92567
    A7        1.93506   0.00051  -0.00236   0.00343   0.00107   1.93614
    A8        1.88896  -0.00050   0.00206  -0.00304  -0.00098   1.88798
    A9        1.89289  -0.00046   0.00226  -0.00275  -0.00050   1.89239
   A10        1.89233  -0.00047   0.00230  -0.00282  -0.00051   1.89182
   A11        2.03119   0.00027  -0.00124   0.01898   0.01617   2.04736
   A12        2.11534  -0.00225   0.00176   0.01773   0.01847   2.13381
   A13        1.86220   0.00173  -0.00355   0.00875   0.00407   1.86627
   A14        2.06103   0.00031  -0.00703   0.02910   0.02079   2.08183
   A15        2.10702  -0.00093   0.03517  -0.04850  -0.01438   2.09264
   A16        1.86888   0.00027  -0.00010   0.00245   0.00125   1.87014
   A17        1.82822   0.00041  -0.00006   0.00787   0.00773   1.83595
   A18        1.83829  -0.00015   0.00640  -0.00840  -0.00205   1.83625
   A19        2.05022   0.00108  -0.00121  -0.00442  -0.00565   2.04457
   A20        1.86833   0.00048   0.00299  -0.00110   0.00196   1.87030
   A21        2.12960   0.00003   0.01091  -0.00313   0.00652   2.13612
   A22        1.80649  -0.00078   0.01108   0.00174   0.01251   1.81900
   A23        1.84108  -0.00247   0.00258   0.00314   0.00473   1.84580
   A24        2.09841   0.00104   0.00397   0.01670   0.01951   2.11792
   A25        1.85988   0.00080   0.00085   0.00442   0.00396   1.86384
   A26        3.28744  -0.00188   0.00292  -0.00056   0.00242   3.28986
   A27        3.13782  -0.00270  -0.00315  -0.01179  -0.01485   3.12297
   A28        3.08380  -0.00183   0.00984  -0.03447  -0.02468   3.05912
   A29        3.17294   0.00041   0.01601  -0.00130   0.01500   3.18794
   A30        2.94005  -0.00221   0.01273  -0.01233   0.00035   2.94040
   A31        3.14215   0.00032  -0.01777   0.00895  -0.00885   3.13330
   A32        3.11796  -0.00006  -0.00850   0.01089   0.00298   3.12095
   A33        2.97628  -0.00090  -0.01918   0.01724  -0.00163   2.97465
   A34        3.43430   0.00047   0.00970  -0.00032   0.00959   3.44389
   A35        3.23732   0.00068   0.00611  -0.00309   0.00290   3.24021
    D1        0.00466   0.00045   0.01468  -0.01209   0.00260   0.00726
    D2       -3.13381   0.00019   0.01241  -0.01340  -0.00100  -3.13481
    D3       -2.08121  -0.00017  -0.02748   0.00415  -0.02333  -2.10454
    D4        2.11421  -0.00010  -0.02747   0.00483  -0.02264   2.09157
    D5        0.01670  -0.00009  -0.02655   0.00468  -0.02187  -0.00517
    D6        1.05750   0.00006  -0.02538   0.00536  -0.02001   1.03749
    D7       -1.03026   0.00014  -0.02537   0.00604  -0.01933  -1.04959
    D8       -3.12777   0.00015  -0.02445   0.00589  -0.01856   3.13686
    D9       -2.64216   0.00059  -0.10302  -0.01710  -0.11995  -2.76211
   D10       -0.32196   0.00078  -0.10665   0.04073  -0.06606  -0.38802
   D11        2.50082   0.00004   0.03240  -0.00227   0.02960   2.53042
   D12       -1.42575   0.00068   0.06654  -0.02005   0.04602  -1.37973
   D13       -1.38962   0.00005   0.02895   0.05151   0.08096  -1.30866
   D14        0.96700   0.00068   0.06310   0.03373   0.09739   1.06438
   D15        1.78904  -0.00116  -0.07667   0.00713  -0.06945   1.71959
   D16       -0.28552  -0.00036  -0.08315  -0.00202  -0.08588  -0.37140
   D17       -1.97929  -0.00044  -0.04470   0.00174  -0.04219  -2.02149
   D18        2.22934   0.00036  -0.05118  -0.00742  -0.05863   2.17071
   D19       -2.07113   0.00008  -0.05698   0.00317  -0.05440  -2.12552
   D20        0.14773   0.00010  -0.04137  -0.00076  -0.04148   0.10625
   D21        2.23203  -0.00032  -0.06041   0.00357  -0.05749   2.17454
   D22       -1.83230  -0.00030  -0.04480  -0.00037  -0.04457  -1.87688
   D23        1.97938   0.00005   0.05991  -0.01507   0.04436   2.02373
   D24       -2.10440  -0.00037   0.06949   0.00307   0.07260  -2.03180
   D25       -0.08224   0.00034   0.04015  -0.01535   0.02479  -0.05745
   D26        2.11717  -0.00008   0.04973   0.00279   0.05303   2.17020
         Item               Value     Threshold  Converged?
 Maximum Force            0.002696     0.000015     NO 
 RMS     Force            0.000797     0.000010     NO 
 Maximum Displacement     0.319269     0.000060     NO 
 RMS     Displacement     0.083269     0.000040     NO 
 Predicted change in Energy=-1.380913D-04
 GradGradGradGradGradGradGradGradGradGradGradGradGradGradGradGradGradGrad

                          Input orientation:                          
 ---------------------------------------------------------------------
 Center     Atomic      Atomic             Coordinates (Angstroms)
 Number     Number       Type             X           Y           Z
 ---------------------------------------------------------------------
      1          6           0        0.850505   -0.570678   -1.324426
      2          8           0        1.385331   -0.752763   -0.254787
      3          8           0       -0.179523    0.182299   -1.590485
      4          1           0       -0.534143    0.653930   -0.773889
      5          6           0        1.368086   -1.267856   -2.608464
      6          9           0        1.725909   -0.357174   -3.525659
      7          9           0        0.407780   -2.040983   -3.138705
      8          9           0        2.423057   -2.032727   -2.341585
      9          8           0       -1.221373    1.524293    0.361927
     10          1           0       -2.132352    1.792421    0.220777
     11          1           0       -1.131725    1.306711    1.315710
     12          8           0       -0.926787    0.928683    2.992167
     13          1           0       -0.881923    1.643232    3.632938
     14          1           0       -1.460714    0.198368    3.404359
     15          8           0        1.336505   -0.767921    2.593198
     16          1           0        0.694467   -0.049221    2.712264
     17          1           0        1.480225   -0.823926    1.637679
     18          8           0        0.031621   -2.742540    3.851625
     19          1           0        0.537582   -3.115096    4.576980
     20          1           0        0.632438   -2.132458    3.360585
     21          8           0       -2.100537   -1.161641    4.101680
     22          1           0       -1.373315   -1.831930    4.099784
     23          1           0       -2.876074   -1.592878    3.735595
 ---------------------------------------------------------------------
                    Distance matrix (angstroms):
                    1          2          3          4          5
     1  C    0.000000
     2  O    1.209679   0.000000
     3  O    1.303350   2.259912   0.000000
     4  H    1.928732   2.435700   1.007482   0.000000
     5  C    1.550065   2.409443   2.352515   3.267630   0.000000
     6  F    2.378517   3.312264   2.768863   3.701676   1.341129
     7  F    2.376849   3.306373   2.772164   3.707038   1.342040
     8  F    2.375945   2.658930   3.499130   4.291949   1.330118
     9  O    3.394904   3.515711   2.588110   1.587418   4.829557
    10  H    4.107229   4.367861   3.112347   2.199953   5.442699
    11  H    3.797913   3.611573   3.258367   2.269284   5.317574
    12  O    4.903043   4.326183   4.702786   3.796424   6.438812
    13  H    5.698962   5.098592   5.469172   4.529878   7.245142
    14  H    5.319265   4.732227   5.156566   4.303931   6.804849
    15  O    3.952580   2.848444   4.550216   4.105881   5.225727
    16  H    4.073222   3.126604   4.396716   3.762601   5.499908
    17  H    3.038873   1.896179   3.766735   3.472376   4.270758
    18  O    5.672659   4.759660   6.181895   5.766409   6.759702
    19  H    6.434173   5.444747   7.030269   6.632191   7.465430
    20  H    4.943282   3.942248   5.525439   5.120423   6.076040
    21  O    6.204878   5.594395   6.156071   5.433328   7.554380
    22  H    5.996515   5.266594   6.153163   5.535015   7.268703
    23  H    6.366796   5.898178   6.228143   5.555918   7.639739
                    6          7          8          9         10
     6  F    0.000000
     7  F    2.173112   0.000000
     8  F    2.166916   2.167212   0.000000
     9  O    5.228740   5.255451   5.765695   0.000000
    10  H    5.791608   5.695031   6.476820   0.960051   0.000000
    11  H    5.862887   5.780912   6.096238   0.982385   1.560784
    12  O    7.153481   6.941728   6.959908   2.712876   3.143252
    13  H    7.877051   7.816132   7.754385   3.290727   3.637124
    14  H    7.647767   7.163634   7.285419   3.327424   3.623161
    15  O    6.144979   5.944572   5.208879   4.095798   4.921047
    16  H    6.330118   6.187338   5.697693   3.416207   4.194050
    17  H    5.190210   5.044325   4.264349   3.800040   4.680127
    18  O    7.936303   7.035509   6.676724   5.652773   6.199330
    19  H    8.641240   7.791172   7.252109   6.510340   7.084403
    20  H    7.194975   6.503815   5.977542   5.079408   5.736473
    21  O    8.571182   7.712851   7.920691   4.687528   4.877386
    22  H    8.362265   7.457327   7.479571   5.025823   5.362718
    23  H    8.685103   7.631546   8.075046   4.882256   4.936325
                   11         12         13         14         15
    11  H    0.000000
    12  O    1.730727   0.000000
    13  H    2.354824   0.960823   0.000000
    14  H    2.387282   0.994152   1.573174   0.000000
    15  O    3.468175   2.856595   3.437462   3.068571   0.000000
    16  H    2.669062   1.913924   2.489386   2.277081   0.971041
    17  H    3.386083   3.271083   3.955714   3.579855   0.967889
    18  O    4.917384   3.890384   4.485240   3.328069   2.680574
    19  H    5.742373   4.583466   5.054493   4.043176   3.175358
    20  H    4.372832   3.455068   4.077167   3.133041   1.716552
    21  O    3.846165   2.641620   3.093872   1.656881   3.774094
    22  H    4.202440   3.007854   3.540644   2.147874   3.277963
    23  H    4.160073   3.272716   3.802575   2.306843   4.442009
                   16         17         18         19         20
    16  H    0.000000
    17  H    1.540233   0.000000
    18  O    2.998579   3.268194   0.000000
    19  H    3.591848   3.844156   0.959654   0.000000
    20  H    2.182669   2.323662   0.987067   1.566587   0.000000
    21  O    3.313608   4.359726   2.666058   3.316862   2.993469
    22  H    3.062513   3.901375   1.692524   2.350694   2.158651
    23  H    4.022293   4.895904   3.128877   3.831204   3.569514
                   21         22         23
    21  O    0.000000
    22  H    0.989011   0.000000
    23  H    0.959917   1.564628   0.000000
 Stoichiometry    C2H11F3O7
 Framework group  C1[X(C2H11F3O7)]
 Deg. of freedom    63
 Full point group                 C1      NOp   1
 Largest Abelian subgroup         C1      NOp   1
 Largest concise Abelian subgroup C1      NOp   1
                         Standard orientation:                         
 ---------------------------------------------------------------------
 Center     Atomic      Atomic             Coordinates (Angstroms)
 Number     Number       Type             X           Y           Z
 ---------------------------------------------------------------------
      1          6           0       -1.592248    0.187648   -0.132311
      2          8           0       -0.766251   -0.469512   -0.723236
      3          8           0       -1.471866    1.398108    0.335680
      4          1           0       -0.563746    1.794177    0.152741
      5          6           0       -3.005079   -0.377735    0.162564
      6          9           0       -3.946781    0.395925   -0.397144
      7          9           0       -3.225753   -0.414611    1.485823
      8          9           0       -3.133395   -1.611013   -0.318866
      9          8           0        0.772606    2.622493   -0.066236
     10          1           0        0.949973    3.341772    0.544401
     11          1           0        1.633519    2.188534   -0.254882
     12          8           0        3.131423    1.405228   -0.626542
     13          1           0        3.753694    1.837306   -1.217530
     14          1           0        3.662382    0.981280    0.099192
     15          8           0        1.936777   -1.075850   -1.386283
     16          1           0        2.291943   -0.175878   -1.303656
     17          1           0        0.985413   -0.988309   -1.231192
     18          8           0        3.462767   -2.324305    0.429810
     19          1           0        3.964712   -3.050314    0.053115
     20          1           0        2.830053   -2.017403   -0.262857
     21          8           0        4.468691    0.025874    1.186537
     22          1           0        4.198378   -0.902835    0.980206
     23          1           0        4.357833    0.143204    2.132785
 ---------------------------------------------------------------------
 Rotational constants (GHZ):           0.9934674           0.2772077           0.2441316
 Standard basis: 6-31++G(d,p) (6D, 7F)
 There are   294 symmetry adapted cartesian basis functions of A   symmetry.
 There are   294 symmetry adapted basis functions of A   symmetry.
   294 basis functions,   472 primitive gaussians,   294 cartesian basis functions
    53 alpha electrons       53 beta electrons
       nuclear repulsion energy       820.4372474498 Hartrees.
 NAtoms=   23 NActive=   23 NUniq=   23 SFac= 1.00D+00 NAtFMM=   60 NAOKFM=F Big=F
 Integral buffers will be    131072 words long.
 Raffenetti 2 integral format.
 Two-electron integral symmetry is turned on.
 Nuclear repulsion after empirical dispersion term =      820.4276130469 Hartrees.
 One-electron integrals computed using PRISM.
 NBasis=   294 RedAO= T EigKep=  5.00D-05  NBF=   294
 NBsUse=   294 1.00D-06 EigRej= -1.00D+00 NBFU=   294
 Initial guess from the checkpoint file:  "/local_scratch/slurm.5660504/Gau-4020750.chk"
 B after Tr=    -0.000000   -0.000000   -0.000000
         Rot=    0.999879   -0.013500   -0.000314    0.007701 Ang=  -1.78 deg.
 ExpMin= 3.60D-02 ExpMax= 7.00D+03 ExpMxC= 1.05D+03 IAcc=3 IRadAn=         5 AccDes= 0.00D+00
 Harris functional with IExCor= 4639 and IRadAn=       5 diagonalized for initial guess.
 HarFok:  IExCor= 4639 AccDes= 0.00D+00 IRadAn=         5 IDoV= 1 UseB2=F ITyADJ=14
 ICtDFT=  3500011 ScaDFX=  1.000000  1.000000  1.000000  1.000000
 FoFCou: FMM=F IPFlag=           0 FMFlag=      100000 FMFlg1=           0
         NFxFlg=           0 DoJE=T BraDBF=F KetDBF=T FulRan=T
         wScrn=  0.000000 ICntrl=       500 IOpCl=  0 I1Cent=   200000004 NGrid=           0
         NMat0=    1 NMatS0=      1 NMatT0=    0 NMatD0=    1 NMtDS0=    0 NMtDT0=    0
 Petite list used in FoFCou.
 Requested convergence on RMS density matrix=1.00D-10 within 128 cycles.
 Requested convergence on MAX density matrix=1.00D-08.
 Requested convergence on             energy=1.00D-08.
 No special actions if energy rises.
 SCF Done:  E(RwB97XD) =  -908.814847782     A.U. after   16 cycles
            NFock= 16  Conv=0.29D-10     -V/T= 2.0082
 Calling FoFJK, ICntrl=      2127 FMM=F ISym2X=0 I1Cent= 0 IOpClX= 0 NMat=1 NMatS=1 NMatT=0.
 ***** Axes restored to original set *****
 -------------------------------------------------------------------
 Center     Atomic                   Forces (Hartrees/Bohr)
 Number     Number              X              Y              Z
 -------------------------------------------------------------------
      1        6          -0.000441426    0.000458634    0.000262806
      2        8          -0.000211576    0.000000270   -0.001125303
      3        8           0.000685590   -0.000886803    0.000065250
      4        1          -0.000008073    0.000636958    0.000057353
      5        6          -0.000049036    0.000103025   -0.000037546
      6        9          -0.000045356   -0.000271530    0.000093325
      7        9           0.000251733    0.000107842    0.000002889
      8        9          -0.000071134    0.000012947   -0.000121828
      9        8          -0.000423386   -0.000395002    0.000486854
     10        1          -0.000084615    0.000202232   -0.000549413
     11        1           0.000465733   -0.000084275    0.000284583
     12        8          -0.000737387    0.000295344    0.000144034
     13        1           0.000234739   -0.000068212   -0.000128729
     14        1           0.000468159   -0.000306168   -0.000202704
     15        8          -0.000231783   -0.000114413    0.000426499
     16        1           0.000302202    0.000038736    0.000360151
     17        1           0.000208528    0.000002733   -0.000093925
     18        8           0.000129860   -0.000681243    0.000139454
     19        1           0.000010673    0.000077520   -0.000038851
     20        1          -0.000408747    0.000685080   -0.000037307
     21        8          -0.000158973    0.000016494    0.000054754
     22        1           0.000115963    0.000111790   -0.000074313
     23        1          -0.000001685    0.000058041    0.000031966
 -------------------------------------------------------------------
 Cartesian Forces:  Max     0.001125303 RMS     0.000333888

 GradGradGradGradGradGradGradGradGradGradGradGradGradGradGradGradGradGrad
 Berny optimization.
 Using GEDIIS/GDIIS optimizer.
 FormGI is forming the generalized inverse of G from B-inverse, IUseBI=4.
 Internal  Forces:  Max     0.004126814 RMS     0.001018784
 Search for a local minimum.
 Step number   8 out of a maximum of  138
 All quantities printed in internal units (Hartrees-Bohrs-Radians)
 Mixed Optimization -- RFO/linear search
 Update second derivatives using D2CorX and points    3    7    8
 DE= -6.49D-05 DEPred=-1.38D-04 R= 4.70D-01
 Trust test= 4.70D-01 RLast= 2.86D-01 DXMaxT set to 2.12D-01
 ITU=  0  1  0  0 -1 -1  1  0
 Use linear search instead of GDIIS.
     Eigenvalues ---    0.00024   0.00045   0.00081   0.00225   0.00311
     Eigenvalues ---    0.00427   0.00628   0.00731   0.00865   0.01248
     Eigenvalues ---    0.01287   0.01500   0.01597   0.01775   0.01959
     Eigenvalues ---    0.02066   0.02253   0.02354   0.02591   0.02766
     Eigenvalues ---    0.02896   0.02940   0.03142   0.03475   0.03679
     Eigenvalues ---    0.03900   0.04211   0.04975   0.05107   0.06649
     Eigenvalues ---    0.06942   0.07670   0.08334   0.08913   0.11022
     Eigenvalues ---    0.11677   0.13536   0.13987   0.19522   0.21466
     Eigenvalues ---    0.21748   0.23985   0.25511   0.28157   0.35957
     Eigenvalues ---    0.37636   0.38892   0.43255   0.45022   0.46341
     Eigenvalues ---    0.47927   0.48423   0.50491   0.55167   0.55906
     Eigenvalues ---    0.56759   0.57285   0.57379   0.57502   0.58004
     Eigenvalues ---    0.93653   1.37843   3.46952
 RFO step:  Lambda=-1.23428894D-04 EMin= 2.36717605D-04
 Quartic linear search produced a step of -0.23290.
 Iteration  1 RMS(Cart)=  0.09181602 RMS(Int)=  0.00246911
 Iteration  2 RMS(Cart)=  0.00463123 RMS(Int)=  0.00010672
 Iteration  3 RMS(Cart)=  0.00000824 RMS(Int)=  0.00010660
 Iteration  4 RMS(Cart)=  0.00000000 RMS(Int)=  0.00010660
 Variable       Old X    -DE/DX   Delta X   Delta X   Delta X     New X
                                 (Linear)    (Quad)   (Total)
    R1        2.28596  -0.00109   0.00027  -0.00277  -0.00250   2.28346
    R2        2.46297  -0.00095   0.00013  -0.00322  -0.00308   2.45989
    R3        2.92920   0.00006  -0.00022   0.00262   0.00240   2.93160
    R4        1.90387   0.00090   0.00038  -0.00011   0.00027   1.90413
    R5        2.99978   0.00047  -0.00117   0.00369   0.00251   3.00230
    R6        2.53437  -0.00026   0.00014  -0.00032  -0.00018   2.53419
    R7        2.53609  -0.00024  -0.00002  -0.00130  -0.00133   2.53476
    R8        2.51356  -0.00009   0.00004  -0.00003   0.00001   2.51356
    R9        1.81423   0.00022   0.00014  -0.00054  -0.00040   1.81383
   R10        1.85644   0.00088   0.00028  -0.00071  -0.00043   1.85601
   R11        3.27060   0.00054  -0.00028  -0.00762  -0.00790   3.26270
   R12        1.81569  -0.00013   0.00013  -0.00096  -0.00083   1.81486
   R13        1.87868   0.00008   0.00015  -0.00100  -0.00086   1.87782
   R14        3.13105   0.00023   0.00050  -0.00453  -0.00403   3.12702
   R15        1.83500  -0.00013   0.00001  -0.00064  -0.00063   1.83437
   R16        1.82905   0.00012  -0.00002   0.00025   0.00022   1.82927
   R17        3.24381  -0.00025  -0.00110   0.00070  -0.00040   3.24341
   R18        1.81348  -0.00005   0.00010  -0.00051  -0.00041   1.81307
   R19        1.86529   0.00000   0.00022  -0.00044  -0.00022   1.86507
   R20        3.19841  -0.00004  -0.00008  -0.00074  -0.00082   3.19759
   R21        1.86896   0.00008   0.00021  -0.00087  -0.00067   1.86829
   R22        1.81398  -0.00004   0.00014  -0.00084  -0.00070   1.81328
    A1        2.23556   0.00056  -0.00029   0.00360   0.00332   2.23887
    A2        2.11431  -0.00023   0.00006  -0.00173  -0.00167   2.11264
    A3        1.93332  -0.00033   0.00022  -0.00187  -0.00164   1.93167
    A4        1.96402   0.00264  -0.00025   0.00851   0.00826   1.97228
    A5        1.92858   0.00017  -0.00049   0.00008  -0.00041   1.92817
    A6        1.92567   0.00008   0.00029   0.00319   0.00348   1.92915
    A7        1.93614   0.00015  -0.00025   0.00181   0.00156   1.93769
    A8        1.88798  -0.00016   0.00023  -0.00193  -0.00170   1.88628
    A9        1.89239  -0.00014   0.00012  -0.00183  -0.00171   1.89068
   A10        1.89182  -0.00011   0.00012  -0.00153  -0.00142   1.89041
   A11        2.04736  -0.00173  -0.00377   0.00142  -0.00290   2.04445
   A12        2.13381   0.00350  -0.00430   0.03629   0.03156   2.16537
   A13        1.86627  -0.00075  -0.00095   0.00736   0.00596   1.87223
   A14        2.08183  -0.00045  -0.00484   0.01524   0.01028   2.09211
   A15        2.09264   0.00036   0.00335   0.00394   0.00718   2.09982
   A16        1.87014   0.00047  -0.00029   0.00027  -0.00016   1.86997
   A17        1.83595  -0.00013  -0.00180   0.00899   0.00717   1.84311
   A18        1.83625  -0.00002   0.00048  -0.00296  -0.00250   1.83375
   A19        2.04457   0.00014   0.00132  -0.00316  -0.00185   2.04272
   A20        1.87030  -0.00093  -0.00046  -0.00062  -0.00106   1.86924
   A21        2.13612   0.00064  -0.00152   0.00394   0.00257   2.13869
   A22        1.81900  -0.00007  -0.00291  -0.00339  -0.00625   1.81275
   A23        1.84580   0.00139  -0.00110   0.00010  -0.00102   1.84478
   A24        2.11792  -0.00143  -0.00454   0.01766   0.01309   2.13101
   A25        1.86384   0.00059  -0.00092   0.00378   0.00283   1.86667
   A26        3.28986   0.00301  -0.00056   0.01715   0.01659   3.30645
   A27        3.12297   0.00413   0.00346   0.00310   0.00657   3.12953
   A28        3.05912   0.00020   0.00575   0.00187   0.00763   3.06675
   A29        3.18794   0.00220  -0.00349   0.01851   0.01498   3.20292
   A30        2.94040   0.00189  -0.00008  -0.00395  -0.00404   2.93636
   A31        3.13330   0.00065   0.00206  -0.00031   0.00174   3.13504
   A32        3.12095  -0.00019  -0.00069  -0.00791  -0.00840   3.11254
   A33        2.97465   0.00186   0.00038   0.00687   0.00726   2.98191
   A34        3.44389  -0.00102  -0.00223  -0.00849  -0.01074   3.43316
   A35        3.24021   0.00113  -0.00068   0.00197   0.00130   3.24151
    D1        0.00726  -0.00005  -0.00061   0.00574   0.00513   0.01238
    D2       -3.13481  -0.00002   0.00023   0.00607   0.00631  -3.12850
    D3       -2.10454   0.00001   0.00543   0.02455   0.02999  -2.07455
    D4        2.09157   0.00005   0.00527   0.02486   0.03013   2.12170
    D5       -0.00517   0.00004   0.00509   0.02350   0.02859   0.02342
    D6        1.03749  -0.00002   0.00466   0.02424   0.02890   1.06639
    D7       -1.04959   0.00002   0.00450   0.02455   0.02905  -1.02054
    D8        3.13686   0.00001   0.00432   0.02319   0.02751  -3.11881
    D9       -2.76211  -0.00058   0.02794   0.02813   0.05610  -2.70602
   D10       -0.38802   0.00011   0.01539   0.09446   0.10982  -0.27820
   D11        2.53042   0.00022  -0.00689  -0.07229  -0.07938   2.45104
   D12       -1.37973  -0.00052  -0.01072  -0.04501  -0.05586  -1.43559
   D13       -1.30866   0.00070  -0.01886  -0.01169  -0.03041  -1.33907
   D14        1.06438  -0.00005  -0.02268   0.01559  -0.00689   1.05749
   D15        1.71959   0.00169   0.01618  -0.07354  -0.05737   1.66222
   D16       -0.37140   0.00073   0.02000  -0.09357  -0.07359  -0.44499
   D17       -2.02149   0.00115   0.00983  -0.04733  -0.03749  -2.05898
   D18        2.17071   0.00020   0.01365  -0.06737  -0.05371   2.11700
   D19       -2.12552   0.00083   0.01267  -0.02783  -0.01509  -2.14061
   D20        0.10625   0.00009   0.00966  -0.02510  -0.01550   0.09075
   D21        2.17454   0.00018   0.01339  -0.03925  -0.02580   2.14874
   D22       -1.87688  -0.00056   0.01038  -0.03651  -0.02621  -1.90308
   D23        2.02373   0.00051  -0.01033   0.02986   0.01954   2.04327
   D24       -2.03180   0.00036  -0.01691   0.05384   0.03695  -1.99486
   D25       -0.05745   0.00146  -0.00577   0.03221   0.02641  -0.03103
   D26        2.17020   0.00131  -0.01235   0.05619   0.04382   2.21402
         Item               Value     Threshold  Converged?
 Maximum Force            0.004127     0.000015     NO 
 RMS     Force            0.001019     0.000010     NO 
 Maximum Displacement     0.331235     0.000060     NO 
 RMS     Displacement     0.093177     0.000040     NO 
 Predicted change in Energy=-7.206318D-05
 GradGradGradGradGradGradGradGradGradGradGradGradGradGradGradGradGradGrad

                          Input orientation:                          
 ---------------------------------------------------------------------
 Center     Atomic      Atomic             Coordinates (Angstroms)
 Number     Number       Type             X           Y           Z
 ---------------------------------------------------------------------
      1          6           0        0.867997   -0.604911   -1.371366
      2          8           0        1.370524   -0.869568   -0.304808
      3          8           0       -0.137576    0.184933   -1.615173
      4          1           0       -0.508553    0.618007   -0.784433
      5          6           0        1.407652   -1.226508   -2.686294
      6          9           0        1.842059   -0.266199   -3.515430
      7          9           0        0.440726   -1.912251   -3.313987
      8          9           0        2.417752   -2.056768   -2.442186
      9          8           0       -1.242047    1.439696    0.360528
     10          1           0       -2.156826    1.685579    0.205561
     11          1           0       -1.149712    1.249413    1.319642
     12          8           0       -0.939640    0.937501    3.004738
     13          1           0       -0.883690    1.669946    3.623391
     14          1           0       -1.459390    0.217072    3.450025
     15          8           0        1.307881   -0.774449    2.598177
     16          1           0        0.677822   -0.047152    2.726007
     17          1           0        1.442247   -0.837417    1.641611
     18          8           0        0.001975   -2.731546    3.885843
     19          1           0        0.528928   -3.110988    4.592143
     20          1           0        0.592250   -2.126598    3.376245
     21          8           0       -2.090612   -1.113000    4.205444
     22          1           0       -1.378105   -1.797958    4.180749
     23          1           0       -2.896621   -1.536688    3.902840
 ---------------------------------------------------------------------
                    Distance matrix (angstroms):
                    1          2          3          4          5
     1  C    0.000000
     2  O    1.208356   0.000000
     3  O    1.301719   2.259069   0.000000
     4  H    1.932592   2.444147   1.007624   0.000000
     5  C    1.551336   2.408373   2.350998   3.269733   0.000000
     6  F    2.379187   3.300681   2.780908   3.710195   1.341033
     7  F    2.380225   3.317661   2.760178   3.701618   1.341338
     8  F    2.378294   2.659796   3.498410   4.297189   1.330121
     9  O    3.410596   3.549775   2.587988   1.588748   4.838664
    10  H    4.108844   4.385368   3.105540   2.199227   5.435860
    11  H    3.840728   3.671581   3.281871   2.288425   5.358901
    12  O    4.979646   4.422154   4.749025   3.826973   6.525377
    13  H    5.761162   5.192433   5.495863   4.547111   7.311075
    14  H    5.416475   4.825762   5.234927   4.358380   6.925191
    15  O    3.997439   2.905219   4.556543   4.084167   5.304710
    16  H    4.139532   3.215904   4.423186   3.764718   5.587175
    17  H    3.076012   1.948005   3.761340   3.436505   4.345497
    18  O    5.736795   4.785545   6.227880   5.769889   6.887237
    19  H    6.477564   5.450906   7.059610   6.624903   7.569614
    20  H    4.993134   3.966861   5.548881   5.104495   6.182994
    21  O    6.333430   5.690439   6.275234   5.513453   7.729604
    22  H    6.106907   5.342012   6.250078   5.589815   7.432581
    23  H    6.546588   6.029750   6.405059   5.684726   7.876526
                    6          7          8          9         10
     6  F    0.000000
     7  F    2.171129   0.000000
     8  F    2.165505   2.165538   0.000000
     9  O    5.238782   5.250650   5.785724   0.000000
    10  H    5.800543   5.663821   6.476302   0.959840   0.000000
    11  H    5.884360   5.830620   6.148901   0.982158   1.563872
    12  O    7.190225   7.067728   7.064468   2.708413   3.142698
    13  H    7.882965   7.919181   7.847238   3.290549   3.647284
    14  H    7.723386   7.341411   7.410853   3.329721   3.628977
    15  O    6.157910   6.082782   5.318028   4.051130   4.876530
    16  H    6.352870   6.325846   5.811724   3.390001   4.170159
    17  H    5.203961   5.168777   4.372165   3.745912   4.623967
    18  O    8.015153   7.259566   6.807000   5.601312   6.141326
    19  H    8.691943   7.996977   7.359404   6.461552   7.032953
    20  H    7.246951   6.695380   6.098482   5.017734   5.669511
    21  O    8.706025   7.974228   8.087461   4.692515   4.882160
    22  H    8.482152   7.713123   7.637982   5.009492   5.342617
    23  H    8.893816   7.959995   8.292913   4.913701   4.959856
                   11         12         13         14         15
    11  H    0.000000
    12  O    1.726548   0.000000
    13  H    2.356879   0.960385   0.000000
    14  H    2.387501   0.993700   1.572364   0.000000
    15  O    3.430807   2.854367   3.439348   3.060482   0.000000
    16  H    2.645528   1.914004   2.488382   2.271936   0.970709
    17  H    3.343168   3.268307   3.952760   3.577962   0.968008
    18  O    4.874402   3.889073   4.497379   3.319620   2.682107
    19  H    5.704401   4.589859   5.078513   4.041513   3.168924
    20  H    4.319896   3.445781   4.080837   3.115680   1.716340
    21  O    3.846315   2.640263   3.088727   1.654748   3.774609
    22  H    4.186235   3.009650   3.547035   2.144974   3.281253
    23  H    4.181741   3.279935   3.796378   2.312217   4.467772
                   16         17         18         19         20
    16  H    0.000000
    17  H    1.544273   0.000000
    18  O    3.001327   3.270884   0.000000
    19  H    3.590505   3.835220   0.959435   0.000000
    20  H    2.180420   2.322378   0.986953   1.565707   0.000000
    21  O    3.314965   4.373817   2.664724   3.317149   2.985415
    22  H    3.067317   3.914619   1.692092   2.351609   2.153492
    23  H    4.047258   4.942460   3.135256   3.832485   3.577362
                   21         22         23
    21  O    0.000000
    22  H    0.988658   0.000000
    23  H    0.959547   1.565690   0.000000
 Stoichiometry    C2H11F3O7
 Framework group  C1[X(C2H11F3O7)]
 Deg. of freedom    63
 Full point group                 C1      NOp   1
 Largest Abelian subgroup         C1      NOp   1
 Largest concise Abelian subgroup C1      NOp   1
                         Standard orientation:                         
 ---------------------------------------------------------------------
 Center     Atomic      Atomic             Coordinates (Angstroms)
 Number     Number       Type             X           Y           Z
 ---------------------------------------------------------------------
      1          6           0       -1.622227    0.150167   -0.103984
      2          8           0       -0.792692   -0.562732   -0.617571
      3          8           0       -1.488667    1.379564    0.302483
      4          1           0       -0.565311    1.749417    0.141455
      5          6           0       -3.065492   -0.357745    0.152244
      6          9           0       -3.952083    0.387969   -0.523209
      7          9           0       -3.366240   -0.281725    1.457219
      8          9           0       -3.201891   -1.622899   -0.235056
      9          8           0        0.789647    2.560546   -0.032554
     10          1           0        0.955122    3.274625    0.587125
     11          1           0        1.656136    2.146523   -0.238502
     12          8           0        3.163618    1.412609   -0.650612
     13          1           0        3.758193    1.852649   -1.263135
     14          1           0        3.725991    0.992868    0.052946
     15          8           0        1.969837   -1.083893   -1.350456
     16          1           0        2.327538   -0.183058   -1.297320
     17          1           0        1.020768   -0.997613   -1.180569
     18          8           0        3.536167   -2.296495    0.457833
     19          1           0        4.013231   -3.038332    0.080204
     20          1           0        2.885222   -1.994794   -0.219901
     21          8           0        4.593062    0.061039    1.110336
     22          1           0        4.307148   -0.870387    0.942580
     23          1           0        4.556421    0.198342    2.059302
 ---------------------------------------------------------------------
 Rotational constants (GHZ):           1.0238461           0.2679990           0.2370992
 Standard basis: 6-31++G(d,p) (6D, 7F)
 There are   294 symmetry adapted cartesian basis functions of A   symmetry.
 There are   294 symmetry adapted basis functions of A   symmetry.
   294 basis functions,   472 primitive gaussians,   294 cartesian basis functions
    53 alpha electrons       53 beta electrons
       nuclear repulsion energy       817.3696996882 Hartrees.
 NAtoms=   23 NActive=   23 NUniq=   23 SFac= 1.00D+00 NAtFMM=   60 NAOKFM=F Big=F
 Integral buffers will be    131072 words long.
 Raffenetti 2 integral format.
 Two-electron integral symmetry is turned on.
 Nuclear repulsion after empirical dispersion term =      817.3601129527 Hartrees.
 One-electron integrals computed using PRISM.
 NBasis=   294 RedAO= T EigKep=  5.04D-05  NBF=   294
 NBsUse=   294 1.00D-06 EigRej= -1.00D+00 NBFU=   294
 Initial guess from the checkpoint file:  "/local_scratch/slurm.5660504/Gau-4020750.chk"
 B after Tr=    -0.000000   -0.000000    0.000000
         Rot=    0.999942    0.010765    0.000328    0.000302 Ang=   1.23 deg.
 ExpMin= 3.60D-02 ExpMax= 7.00D+03 ExpMxC= 1.05D+03 IAcc=3 IRadAn=         5 AccDes= 0.00D+00
 Harris functional with IExCor= 4639 and IRadAn=       5 diagonalized for initial guess.
 HarFok:  IExCor= 4639 AccDes= 0.00D+00 IRadAn=         5 IDoV= 1 UseB2=F ITyADJ=14
 ICtDFT=  3500011 ScaDFX=  1.000000  1.000000  1.000000  1.000000
 FoFCou: FMM=F IPFlag=           0 FMFlag=      100000 FMFlg1=           0
         NFxFlg=           0 DoJE=T BraDBF=F KetDBF=T FulRan=T
         wScrn=  0.000000 ICntrl=       500 IOpCl=  0 I1Cent=   200000004 NGrid=           0
         NMat0=    1 NMatS0=      1 NMatT0=    0 NMatD0=    1 NMtDS0=    0 NMtDT0=    0
 Petite list used in FoFCou.
 Requested convergence on RMS density matrix=1.00D-10 within 128 cycles.
 Requested convergence on MAX density matrix=1.00D-08.
 Requested convergence on             energy=1.00D-08.
 No special actions if energy rises.
 SCF Done:  E(RwB97XD) =  -908.814856233     A.U. after   16 cycles
            NFock= 16  Conv=0.43D-10     -V/T= 2.0082
 Calling FoFJK, ICntrl=      2127 FMM=F ISym2X=0 I1Cent= 0 IOpClX= 0 NMat=1 NMatS=1 NMatT=0.
 ***** Axes restored to original set *****
 -------------------------------------------------------------------
 Center     Atomic                   Forces (Hartrees/Bohr)
 Number     Number              X              Y              Z
 -------------------------------------------------------------------
      1        6           0.000315392   -0.000643824   -0.001499567
      2        8           0.000733458   -0.000047355    0.002252168
      3        8          -0.000996738    0.000859995   -0.000207674
      4        1           0.000242370   -0.000006527   -0.000151845
      5        6           0.000055973   -0.000164938   -0.000118390
      6        9           0.000051226    0.000466043    0.000025450
      7        9          -0.000392375   -0.000141261    0.000067139
      8        9           0.000079689   -0.000024985    0.000367653
      9        8           0.000081763   -0.000324418   -0.000086571
     10        1          -0.000181525    0.000129153   -0.000145000
     11        1           0.000015109    0.000127709    0.000212863
     12        8          -0.000056745   -0.000074074    0.000031111
     13        1           0.000168920    0.000333875    0.000066353
     14        1          -0.000220444   -0.000319600   -0.000079904
     15        8           0.000147951   -0.000222142   -0.000186987
     16        1           0.000032446    0.000289091   -0.000153688
     17        1          -0.000080322   -0.000219591   -0.000558459
     18        8          -0.000125448   -0.000390873   -0.000177743
     19        1           0.000137292    0.000019143    0.000151546
     20        1          -0.000075689    0.000312681    0.000092949
     21        8           0.000058306    0.000317623    0.000292442
     22        1           0.000183007   -0.000216489    0.000014004
     23        1          -0.000173618   -0.000059233   -0.000207850
 -------------------------------------------------------------------
 Cartesian Forces:  Max     0.002252168 RMS     0.000428417

 GradGradGradGradGradGradGradGradGradGradGradGradGradGradGradGradGradGrad
 Berny optimization.
 Using GEDIIS/GDIIS optimizer.
 FormGI is forming the generalized inverse of G from B-inverse, IUseBI=4.
 Internal  Forces:  Max     0.004925080 RMS     0.001281104
 Search for a local minimum.
 Step number   9 out of a maximum of  138
 All quantities printed in internal units (Hartrees-Bohrs-Radians)
 Mixed Optimization -- RFO/linear search
 Update second derivatives using D2CorX and points    7    8    9
 DE= -8.45D-06 DEPred=-7.21D-05 R= 1.17D-01
 Trust test= 1.17D-01 RLast= 2.29D-01 DXMaxT set to 2.12D-01
 ITU=  0  0  1  0  0 -1 -1  1  0
 Use linear search instead of GDIIS.
     Eigenvalues ---    0.00025   0.00045   0.00060   0.00253   0.00323
     Eigenvalues ---    0.00483   0.00634   0.00693   0.00904   0.01214
     Eigenvalues ---    0.01272   0.01583   0.01630   0.01776   0.02011
     Eigenvalues ---    0.02084   0.02267   0.02387   0.02587   0.02769
     Eigenvalues ---    0.02931   0.03013   0.03128   0.03561   0.03714
     Eigenvalues ---    0.03820   0.04244   0.04973   0.05396   0.06638
     Eigenvalues ---    0.06917   0.07641   0.08166   0.08861   0.11662
     Eigenvalues ---    0.11812   0.13502   0.13811   0.19499   0.21566
     Eigenvalues ---    0.21750   0.24014   0.24438   0.28393   0.36361
     Eigenvalues ---    0.37636   0.38885   0.43518   0.45008   0.46314
     Eigenvalues ---    0.48113   0.48287   0.50483   0.55081   0.56005
     Eigenvalues ---    0.56729   0.57281   0.57386   0.57516   0.57951
     Eigenvalues ---    0.93617   1.58228   3.92983
 RFO step:  Lambda=-7.31195492D-05 EMin= 2.46749253D-04
 Quartic linear search produced a step of -0.44323.
 Iteration  1 RMS(Cart)=  0.04738003 RMS(Int)=  0.00081566
 Iteration  2 RMS(Cart)=  0.00218594 RMS(Int)=  0.00004432
 Iteration  3 RMS(Cart)=  0.00000187 RMS(Int)=  0.00004431
 Iteration  4 RMS(Cart)=  0.00000000 RMS(Int)=  0.00004431
 Variable       Old X    -DE/DX   Delta X   Delta X   Delta X     New X
                                 (Linear)    (Quad)   (Total)
    R1        2.28346   0.00230   0.00111   0.00003   0.00114   2.28460
    R2        2.45989   0.00127   0.00137  -0.00050   0.00086   2.46076
    R3        2.93160  -0.00038  -0.00107  -0.00034  -0.00140   2.93020
    R4        1.90413  -0.00085  -0.00012  -0.00185  -0.00197   1.90216
    R5        3.00230  -0.00057  -0.00111   0.00439   0.00328   3.00558
    R6        2.53419   0.00033   0.00008   0.00089   0.00097   2.53515
    R7        2.53476   0.00030   0.00059  -0.00148  -0.00089   2.53387
    R8        2.51356   0.00014  -0.00000  -0.00009  -0.00009   2.51347
    R9        1.81383   0.00023   0.00018  -0.00015   0.00003   1.81386
   R10        1.85601  -0.00048   0.00019   0.00022   0.00041   1.85642
   R11        3.26270  -0.00066   0.00350  -0.00752  -0.00402   3.25868
   R12        1.81486   0.00031   0.00037  -0.00023   0.00014   1.81501
   R13        1.87782   0.00006   0.00038  -0.00019   0.00019   1.87801
   R14        3.12702  -0.00030   0.00179  -0.00133   0.00046   3.12748
   R15        1.83437   0.00017   0.00028  -0.00027   0.00001   1.83439
   R16        1.82927   0.00056  -0.00010   0.00091   0.00082   1.83009
   R17        3.24341   0.00033   0.00018  -0.00302  -0.00285   3.24057
   R18        1.81307   0.00018   0.00018   0.00008   0.00026   1.81333
   R19        1.86507   0.00049   0.00010   0.00042   0.00052   1.86559
   R20        3.19759   0.00023   0.00036   0.00137   0.00173   3.19932
   R21        1.86829   0.00041   0.00030   0.00017   0.00046   1.86876
   R22        1.81328   0.00024   0.00031  -0.00006   0.00025   1.81353
    A1        2.23887  -0.00092  -0.00147   0.00016  -0.00132   2.23756
    A2        2.11264   0.00027   0.00074  -0.00028   0.00046   2.11310
    A3        1.93167   0.00065   0.00073   0.00011   0.00084   1.93251
    A4        1.97228  -0.00367  -0.00366  -0.00005  -0.00372   1.96856
    A5        1.92817  -0.00041   0.00018  -0.00380  -0.00363   1.92455
    A6        1.92915  -0.00019  -0.00154   0.00421   0.00267   1.93182
    A7        1.93769  -0.00049  -0.00069  -0.00029  -0.00098   1.93671
    A8        1.88628   0.00040   0.00075  -0.00001   0.00075   1.88703
    A9        1.89068   0.00041   0.00076  -0.00022   0.00053   1.89121
   A10        1.89041   0.00032   0.00063   0.00011   0.00074   1.89115
   A11        2.04445   0.00179   0.00129  -0.00006   0.00135   2.04581
   A12        2.16537  -0.00413  -0.01399   0.02190   0.00803   2.17340
   A13        1.87223   0.00166  -0.00264   0.00749   0.00501   1.87724
   A14        2.09211   0.00046  -0.00455   0.00339  -0.00118   2.09092
   A15        2.09982  -0.00013  -0.00318   0.00900   0.00583   2.10565
   A16        1.86997  -0.00047   0.00007   0.00364   0.00376   1.87373
   A17        1.84311   0.00007  -0.00318   0.00369   0.00037   1.84348
   A18        1.83375   0.00054   0.00111   0.00398   0.00500   1.83875
   A19        2.04272  -0.00041   0.00082   0.01311   0.01388   2.05660
   A20        1.86924   0.00055   0.00047  -0.00066  -0.00022   1.86901
   A21        2.13869  -0.00103  -0.00114  -0.00625  -0.00740   2.13129
   A22        1.81275   0.00099   0.00277  -0.00593  -0.00318   1.80957
   A23        1.84478  -0.00063   0.00045   0.00232   0.00279   1.84756
   A24        2.13101   0.00121  -0.00580  -0.00025  -0.00609   2.12493
   A25        1.86667  -0.00124  -0.00125   0.00316   0.00195   1.86862
   A26        3.30645  -0.00426  -0.00735   0.00176  -0.00559   3.30085
   A27        3.12953  -0.00493  -0.00291  -0.01050  -0.01346   3.11607
   A28        3.06675   0.00080  -0.00338  -0.00637  -0.00970   3.05704
   A29        3.20292  -0.00300  -0.00664   0.01260   0.00595   3.20887
   A30        2.93636  -0.00119   0.00179   0.00449   0.00625   2.94261
   A31        3.13504  -0.00004  -0.00077   0.01546   0.01465   3.14969
   A32        3.11254   0.00023   0.00372  -0.01375  -0.01002   3.10252
   A33        2.98191  -0.00159  -0.00322   0.00652   0.00336   2.98527
   A34        3.43316  -0.00087   0.00476  -0.01459  -0.00981   3.42334
   A35        3.24151  -0.00256  -0.00058   0.00462   0.00405   3.24556
    D1        0.01238  -0.00021  -0.00227  -0.00299  -0.00526   0.00713
    D2       -3.12850  -0.00010  -0.00280   0.00358   0.00078  -3.12773
    D3       -2.07455   0.00009  -0.01329   0.06409   0.05080  -2.02375
    D4        2.12170  -0.00002  -0.01335   0.06384   0.05049   2.17219
    D5        0.02342   0.00002  -0.01267   0.06110   0.04843   0.07186
    D6        1.06639  -0.00002  -0.01281   0.05808   0.04526   1.11165
    D7       -1.02054  -0.00012  -0.01288   0.05783   0.04495  -0.97559
    D8       -3.11881  -0.00009  -0.01219   0.05508   0.04289  -3.07592
    D9       -2.70602  -0.00007  -0.02486  -0.03986  -0.06462  -2.77064
   D10       -0.27820  -0.00016  -0.04868   0.00256  -0.04621  -0.32441
   D11        2.45104  -0.00090   0.03518  -0.07589  -0.04067   2.41037
   D12       -1.43559   0.00050   0.02476  -0.04559  -0.02089  -1.45648
   D13       -1.33907  -0.00116   0.01348  -0.02644  -0.01290  -1.35196
   D14        1.05749   0.00023   0.00306   0.00386   0.00688   1.06437
   D15        1.66222  -0.00180   0.02543  -0.07223  -0.04689   1.61533
   D16       -0.44499  -0.00094   0.03262  -0.08048  -0.04788  -0.49287
   D17       -2.05898  -0.00142   0.01662  -0.05093  -0.03429  -2.09328
   D18        2.11700  -0.00056   0.02381  -0.05918  -0.03529   2.08171
   D19       -2.14061  -0.00066   0.00669  -0.03275  -0.02601  -2.16662
   D20        0.09075   0.00052   0.00687  -0.04189  -0.03496   0.05579
   D21        2.14874  -0.00051   0.01143  -0.05020  -0.03882   2.10992
   D22       -1.90308   0.00067   0.01162  -0.05933  -0.04777  -1.95086
   D23        2.04327  -0.00055  -0.00866   0.03567   0.02699   2.07026
   D24       -1.99486  -0.00035  -0.01638   0.04234   0.02600  -1.96885
   D25       -0.03103  -0.00190  -0.01171   0.04697   0.03522   0.00419
   D26        2.21402  -0.00169  -0.01942   0.05364   0.03424   2.24826
         Item               Value     Threshold  Converged?
 Maximum Force            0.004925     0.000015     NO 
 RMS     Force            0.001281     0.000010     NO 
 Maximum Displacement     0.158776     0.000060     NO 
 RMS     Displacement     0.047017     0.000040     NO 
 Predicted change in Energy=-5.780077D-05
 GradGradGradGradGradGradGradGradGradGradGradGradGradGradGradGradGradGrad

                          Input orientation:                          
 ---------------------------------------------------------------------
 Center     Atomic      Atomic             Coordinates (Angstroms)
 Number     Number       Type             X           Y           Z
 ---------------------------------------------------------------------
      1          6           0        0.884799   -0.583899   -1.361393
      2          8           0        1.422127   -0.785547   -0.297343
      3          8           0       -0.158665    0.154531   -1.609518
      4          1           0       -0.527538    0.598033   -0.784629
      5          6           0        1.424653   -1.226740   -2.665102
      6          9           0        1.852457   -0.276064   -3.509462
      7          9           0        0.462380   -1.928891   -3.280677
      8          9           0        2.440472   -2.045550   -2.406745
      9          8           0       -1.269024    1.416333    0.360020
     10          1           0       -2.180859    1.669008    0.198680
     11          1           0       -1.176844    1.237140    1.321503
     12          8           0       -0.939974    0.945586    3.004512
     13          1           0       -0.860394    1.686308    3.610715
     14          1           0       -1.451581    0.233403    3.472160
     15          8           0        1.299585   -0.792226    2.567347
     16          1           0        0.679071   -0.056811    2.695472
     17          1           0        1.453054   -0.840631    1.612371
     18          8           0       -0.025167   -2.749297    3.835191
     19          1           0        0.506361   -3.152839    4.524693
     20          1           0        0.567284   -2.142282    3.330064
     21          8           0       -2.070075   -1.089352    4.251120
     22          1           0       -1.376140   -1.790794    4.185081
     23          1           0       -2.900942   -1.489272    3.985209
 ---------------------------------------------------------------------
                    Distance matrix (angstroms):
                    1          2          3          4          5
     1  C    0.000000
     2  O    1.208960   0.000000
     3  O    1.302176   2.259303   0.000000
     4  H    1.929849   2.439864   1.006581   0.000000
     5  C    1.550595   2.408514   2.351395   3.267572   0.000000
     6  F    2.375989   3.280619   2.799966   3.721980   1.341545
     7  F    2.381405   3.335960   2.742100   3.687212   1.340865
     8  F    2.376826   2.659739   3.497347   4.292887   1.330071
     9  O    3.406339   3.538742   2.589232   1.590483   4.836640
    10  H    4.111895   4.387754   3.106846   2.201671   5.439331
    11  H    3.842458   3.669683   3.286277   2.294743   5.360178
    12  O    4.972951   4.413456   4.746103   3.827334   6.515749
    13  H    5.737716   5.156829   5.485399   4.540284   7.286505
    14  H    5.430459   4.848258   5.244169   4.371163   6.933305
    15  O    3.956064   2.867318   4.524273   4.062874   5.251949
    16  H    4.096132   3.168617   4.390832   3.741100   5.537181
    17  H    3.038436   1.910759   3.737453   3.426092   4.294958
    18  O    5.702760   4.798835   6.172106   5.727105   6.831835
    19  H    6.433403   5.449287   7.000679   6.582316   7.499751
    20  H    4.953700   3.966053   5.495619   5.063464   6.124975
    21  O    6.362944   5.742498   6.288705   5.530411   7.750234
    22  H    6.109977   5.378936   6.232489   5.578946   7.422103
    23  H    6.613448   6.125717   6.443846   5.721997   7.937653
                    6          7          8          9         10
     6  F    0.000000
     7  F    2.171749   0.000000
     8  F    2.166293   2.165691   0.000000
     9  O    5.251737   5.238602   5.779272   0.000000
    10  H    5.813885   5.660169   6.476333   0.959853   0.000000
    11  H    5.899548   5.821586   6.144986   0.982373   1.566936
    12  O    7.191798   7.052150   7.046702   2.706144   3.152115
    13  H    7.868124   7.893711   7.812317   3.287382   3.658676
    14  H    7.740753   7.344356   7.409671   3.334377   3.648079
    15  O    6.123699   6.016004   5.254906   4.043238   4.876653
    16  H    6.318711   6.266258   5.752411   3.379284   4.170326
    17  H    5.168310   5.109566   4.310466   3.751264   4.637039
    18  O    7.974100   7.179578   6.748066   5.565651   6.114952
    19  H    8.639181   7.900872   7.280913   6.432249   7.013255
    20  H    7.205106   6.615016   6.035658   4.985673   5.646573
    21  O    8.733517   7.990376   8.098550   4.696892   4.903375
    22  H    8.480816   7.690044   7.621260   4.992819   5.339401
    23  H    8.957498   8.018622   8.348486   4.924195   4.983077
                   11         12         13         14         15
    11  H    0.000000
    12  O    1.724422   0.000000
    13  H    2.354227   0.960459   0.000000
    14  H    2.389204   0.993802   1.574684   0.000000
    15  O    3.435571   2.868227   3.449240   3.072379   0.000000
    16  H    2.646983   1.929148   2.499216   2.286295   0.970716
    17  H    3.364238   3.294725   3.966212   3.612377   0.968439
    18  O    4.851460   3.896032   4.519135   3.326101   2.681888
    19  H    5.689070   4.604337   5.110843   4.050678   3.167475
    20  H    4.300790   3.451484   4.095745   3.120879   1.714833
    21  O    3.846177   2.640480   3.094791   1.654990   3.778621
    22  H    4.172312   3.011937   3.561759   2.147399   3.282332
    23  H    4.183440   3.276538   3.793203   2.308999   4.487831
                   16         17         18         19         20
    16  H    0.000000
    17  H    1.544840   0.000000
    18  O    3.007390   3.281627   0.000000
    19  H    3.600176   3.837206   0.959573   0.000000
    20  H    2.182749   2.330098   0.987228   1.565910   0.000000
    21  O    3.323248   4.408775   2.666470   3.312226   2.985409
    22  H    3.074008   3.940303   1.693009   2.348257   2.152090
    23  H    4.065939   5.000838   3.143286   3.829910   3.589460
                   21         22         23
    21  O    0.000000
    22  H    0.988903   0.000000
    23  H    0.959680   1.567126   0.000000
 Stoichiometry    C2H11F3O7
 Framework group  C1[X(C2H11F3O7)]
 Deg. of freedom    63
 Full point group                 C1      NOp   1
 Largest Abelian subgroup         C1      NOp   1
 Largest concise Abelian subgroup C1      NOp   1
                         Standard orientation:                         
 ---------------------------------------------------------------------
 Center     Atomic      Atomic             Coordinates (Angstroms)
 Number     Number       Type             X           Y           Z
 ---------------------------------------------------------------------
      1          6           0       -1.620908    0.166916   -0.118623
      2          8           0       -0.808571   -0.516686   -0.696881
      3          8           0       -1.472965    1.374712    0.345063
      4          1           0       -0.554263    1.748479    0.173342
      5          6           0       -3.055959   -0.353461    0.153732
      6          9           0       -3.954264    0.394425   -0.504643
      7          9           0       -3.341505   -0.292380    1.462415
      8          9           0       -3.188363   -1.615305   -0.245400
      9          8           0        0.806195    2.553999    0.000340
     10          1           0        0.971210    3.273769    0.613545
     11          1           0        1.672458    2.144000   -0.215408
     12          8           0        3.164357    1.405136   -0.664792
     13          1           0        3.739145    1.838434   -1.300681
     14          1           0        3.746335    0.981344    0.020294
     15          8           0        1.927931   -1.096884   -1.326512
     16          1           0        2.287750   -0.196116   -1.288622
     17          1           0        0.975742   -1.003918   -1.176289
     18          8           0        3.483722   -2.299947    0.496858
     19          1           0        3.937089   -3.063277    0.132762
     20          1           0        2.834913   -1.996581   -0.182579
     21          8           0        4.631526    0.041132    1.055394
     22          1           0        4.306897   -0.883809    0.924893
     23          1           0        4.643561    0.204579    2.000976
 ---------------------------------------------------------------------
 Rotational constants (GHZ):           1.0267168           0.2691681           0.2381549
 Standard basis: 6-31++G(d,p) (6D, 7F)
 There are   294 symmetry adapted cartesian basis functions of A   symmetry.
 There are   294 symmetry adapted basis functions of A   symmetry.
   294 basis functions,   472 primitive gaussians,   294 cartesian basis functions
    53 alpha electrons       53 beta electrons
       nuclear repulsion energy       818.1736810823 Hartrees.
 NAtoms=   23 NActive=   23 NUniq=   23 SFac= 1.00D+00 NAtFMM=   60 NAOKFM=F Big=F
 Integral buffers will be    131072 words long.
 Raffenetti 2 integral format.
 Two-electron integral symmetry is turned on.
 Nuclear repulsion after empirical dispersion term =      818.1640871148 Hartrees.
 One-electron integrals computed using PRISM.
 NBasis=   294 RedAO= T EigKep=  5.03D-05  NBF=   294
 NBsUse=   294 1.00D-06 EigRej= -1.00D+00 NBFU=   294
 Initial guess from the checkpoint file:  "/local_scratch/slurm.5660504/Gau-4020750.chk"
 B after Tr=     0.000000    0.000000   -0.000000
         Rot=    0.999996   -0.001549   -0.001356    0.001917 Ang=  -0.32 deg.
 ExpMin= 3.60D-02 ExpMax= 7.00D+03 ExpMxC= 1.05D+03 IAcc=3 IRadAn=         5 AccDes= 0.00D+00
 Harris functional with IExCor= 4639 and IRadAn=       5 diagonalized for initial guess.
 HarFok:  IExCor= 4639 AccDes= 0.00D+00 IRadAn=         5 IDoV= 1 UseB2=F ITyADJ=14
 ICtDFT=  3500011 ScaDFX=  1.000000  1.000000  1.000000  1.000000
 FoFCou: FMM=F IPFlag=           0 FMFlag=      100000 FMFlg1=           0
         NFxFlg=           0 DoJE=T BraDBF=F KetDBF=T FulRan=T
         wScrn=  0.000000 ICntrl=       500 IOpCl=  0 I1Cent=   200000004 NGrid=           0
         NMat0=    1 NMatS0=      1 NMatT0=    0 NMatD0=    1 NMtDS0=    0 NMtDT0=    0
 Petite list used in FoFCou.
 Requested convergence on RMS density matrix=1.00D-10 within 128 cycles.
 Requested convergence on MAX density matrix=1.00D-08.
 Requested convergence on             energy=1.00D-08.
 No special actions if energy rises.
 SCF Done:  E(RwB97XD) =  -908.814894550     A.U. after   15 cycles
            NFock= 15  Conv=0.75D-10     -V/T= 2.0082
 Calling FoFJK, ICntrl=      2127 FMM=F ISym2X=0 I1Cent= 0 IOpClX= 0 NMat=1 NMatS=1 NMatT=0.
 ***** Axes restored to original set *****
 -------------------------------------------------------------------
 Center     Atomic                   Forces (Hartrees/Bohr)
 Number     Number              X              Y              Z
 -------------------------------------------------------------------
      1        6           0.000019828   -0.000253360   -0.000748654
      2        8           0.000345911   -0.000163899    0.000623431
      3        8          -0.000234363    0.000092192   -0.000414775
      4        1          -0.000182929    0.000303574    0.000487153
      5        6           0.000112534   -0.000058967   -0.000104383
      6        9           0.000009983    0.000256563   -0.000031345
      7        9          -0.000178609   -0.000084950    0.000053490
      8        9           0.000112267   -0.000063515    0.000177276
      9        8           0.000117785   -0.000187084   -0.000421077
     10        1          -0.000081042    0.000036488    0.000166089
     11        1           0.000036342    0.000150144    0.000107494
     12        8           0.000148092   -0.000151982   -0.000173000
     13        1           0.000039294    0.000029473    0.000126382
     14        1           0.000012885   -0.000074239    0.000005677
     15        8          -0.000136654   -0.000096516    0.000152402
     16        1           0.000096293    0.000063465   -0.000110082
     17        1          -0.000194967    0.000178219    0.000051723
     18        8          -0.000145261   -0.000252710   -0.000214676
     19        1           0.000103812    0.000125331    0.000056601
     20        1          -0.000050485    0.000172481    0.000098756
     21        8          -0.000036395    0.000224722    0.000082183
     22        1           0.000072297   -0.000118086    0.000170623
     23        1           0.000013381   -0.000127343   -0.000141288
 -------------------------------------------------------------------
 Cartesian Forces:  Max     0.000748654 RMS     0.000202659

 GradGradGradGradGradGradGradGradGradGradGradGradGradGradGradGradGradGrad
 Berny optimization.
 Using GEDIIS/GDIIS optimizer.
 FormGI is forming the generalized inverse of G from B-inverse, IUseBI=4.
 Internal  Forces:  Max     0.001525734 RMS     0.000352197
 Search for a local minimum.
 Step number  10 out of a maximum of  138
 All quantities printed in internal units (Hartrees-Bohrs-Radians)
 Mixed Optimization -- En-DIIS/RFO-DIIS
 Update second derivatives using D2CorX and points    7    8    9   10
 DE= -3.83D-05 DEPred=-5.78D-05 R= 6.63D-01
 TightC=F SS=  1.41D+00  RLast= 2.00D-01 DXNew= 3.5676D-01 5.9870D-01
 Trust test= 6.63D-01 RLast= 2.00D-01 DXMaxT set to 3.57D-01
 ITU=  1  0  0  1  0  0 -1 -1  1  0
 Use linear search instead of GDIIS.
     Eigenvalues ---    0.00028   0.00048   0.00066   0.00248   0.00310
     Eigenvalues ---    0.00470   0.00627   0.00692   0.00915   0.01193
     Eigenvalues ---    0.01290   0.01580   0.01666   0.01799   0.01958
     Eigenvalues ---    0.02125   0.02272   0.02410   0.02609   0.02759
     Eigenvalues ---    0.02972   0.03018   0.03151   0.03378   0.03696
     Eigenvalues ---    0.03866   0.04591   0.04964   0.05278   0.06663
     Eigenvalues ---    0.07048   0.07750   0.08235   0.08910   0.11667
     Eigenvalues ---    0.11857   0.13532   0.14047   0.19489   0.21580
     Eigenvalues ---    0.21744   0.24027   0.24677   0.28420   0.36769
     Eigenvalues ---    0.37639   0.38892   0.43409   0.45137   0.46327
     Eigenvalues ---    0.48135   0.48279   0.50483   0.55206   0.56198
     Eigenvalues ---    0.56699   0.57383   0.57454   0.57661   0.58322
     Eigenvalues ---    0.95865   1.72295   3.88926
 RFO step:  Lambda=-4.40353307D-05 EMin= 2.79533498D-04
 Quartic linear search produced a step of -0.26177.
 Iteration  1 RMS(Cart)=  0.05626357 RMS(Int)=  0.00133121
 Iteration  2 RMS(Cart)=  0.00209006 RMS(Int)=  0.00001321
 Iteration  3 RMS(Cart)=  0.00000173 RMS(Int)=  0.00001316
 Iteration  4 RMS(Cart)=  0.00000000 RMS(Int)=  0.00001316
 Variable       Old X    -DE/DX   Delta X   Delta X   Delta X     New X
                                 (Linear)    (Quad)   (Total)
    R1        2.28460   0.00073  -0.00030   0.00063   0.00033   2.28493
    R2        2.46076   0.00053  -0.00023   0.00004  -0.00019   2.46057
    R3        2.93020  -0.00008   0.00037  -0.00019   0.00018   2.93038
    R4        1.90216   0.00056   0.00052   0.00213   0.00265   1.90481
    R5        3.00558  -0.00004  -0.00086  -0.00567  -0.00652   2.99905
    R6        2.53515   0.00020  -0.00025  -0.00113  -0.00138   2.53377
    R7        2.53387   0.00016   0.00023   0.00139   0.00162   2.53549
    R8        2.51347   0.00016   0.00002  -0.00006  -0.00004   2.51343
    R9        1.81386   0.00006  -0.00001   0.00012   0.00011   1.81397
   R10        1.85642   0.00019  -0.00011   0.00024   0.00014   1.85655
   R11        3.25868   0.00010   0.00105  -0.00242  -0.00137   3.25732
   R12        1.81501   0.00011  -0.00004  -0.00002  -0.00005   1.81495
   R13        1.87801   0.00013  -0.00005   0.00053   0.00048   1.87850
   R14        3.12748   0.00003  -0.00012  -0.00204  -0.00216   3.12531
   R15        1.83439  -0.00003  -0.00000  -0.00038  -0.00038   1.83400
   R16        1.83009  -0.00009  -0.00021   0.00054   0.00032   1.83041
   R17        3.24057  -0.00003   0.00075  -0.00373  -0.00299   3.23758
   R18        1.81333   0.00005  -0.00007   0.00003  -0.00004   1.81329
   R19        1.86559  -0.00007  -0.00014   0.00033   0.00020   1.86579
   R20        3.19932  -0.00037  -0.00045   0.00140   0.00095   3.20027
   R21        1.86876  -0.00024  -0.00012   0.00008  -0.00005   1.86871
   R22        1.81353   0.00008  -0.00007   0.00019   0.00012   1.81366
    A1        2.23756   0.00000   0.00034   0.00034   0.00068   2.23824
    A2        2.11310  -0.00011  -0.00012  -0.00069  -0.00082   2.11228
    A3        1.93251   0.00011  -0.00022   0.00039   0.00016   1.93267
    A4        1.96856   0.00026   0.00097   0.00160   0.00257   1.97113
    A5        1.92455  -0.00019   0.00095   0.00399   0.00494   1.92949
    A6        1.93182  -0.00016  -0.00070  -0.00479  -0.00549   1.92633
    A7        1.93671  -0.00019   0.00026   0.00009   0.00034   1.93705
    A8        1.88703   0.00020  -0.00020   0.00003  -0.00016   1.88687
    A9        1.89121   0.00020  -0.00014   0.00064   0.00049   1.89170
   A10        1.89115   0.00016  -0.00019   0.00009  -0.00011   1.89103
   A11        2.04581   0.00007  -0.00035  -0.00030  -0.00061   2.04519
   A12        2.17340   0.00028  -0.00210   0.00293   0.00086   2.17426
   A13        1.87724  -0.00026  -0.00131   0.00094  -0.00034   1.87690
   A14        2.09092   0.00002   0.00031   0.00767   0.00801   2.09893
   A15        2.10565  -0.00006  -0.00153  -0.00421  -0.00571   2.09994
   A16        1.87373   0.00001  -0.00098   0.00057  -0.00038   1.87335
   A17        1.84348  -0.00006  -0.00010   0.00086   0.00076   1.84424
   A18        1.83875   0.00025  -0.00131   0.00654   0.00523   1.84398
   A19        2.05660   0.00009  -0.00363   0.00407   0.00044   2.05703
   A20        1.86901   0.00046   0.00006  -0.00045  -0.00035   1.86866
   A21        2.13129   0.00042   0.00194   0.00586   0.00780   2.13909
   A22        1.80957  -0.00135   0.00083  -0.00681  -0.00595   1.80362
   A23        1.84756  -0.00112  -0.00073   0.00253   0.00178   1.84934
   A24        2.12493   0.00044   0.00159  -0.00351  -0.00194   2.12299
   A25        1.86862   0.00039  -0.00051  -0.00088  -0.00141   1.86721
   A26        3.30085   0.00026   0.00146   0.00206   0.00353   3.30438
   A27        3.11607   0.00021   0.00352  -0.00497  -0.00145   3.11462
   A28        3.05704  -0.00030   0.00254   0.00177   0.00430   3.06135
   A29        3.20887   0.00021  -0.00156   0.00126  -0.00030   3.20857
   A30        2.94261  -0.00153  -0.00164  -0.00863  -0.01027   2.93234
   A31        3.14969   0.00001  -0.00383   0.00276  -0.00107   3.14862
   A32        3.10252   0.00025   0.00262   0.00490   0.00750   3.11002
   A33        2.98527  -0.00019  -0.00088   0.00606   0.00519   2.99045
   A34        3.42334   0.00067   0.00257  -0.00823  -0.00566   3.41768
   A35        3.24556   0.00074  -0.00106  -0.00209  -0.00316   3.24240
    D1        0.00713   0.00003   0.00138   0.00077   0.00215   0.00927
    D2       -3.12773   0.00008  -0.00020  -0.00545  -0.00566  -3.13339
    D3       -2.02375   0.00000  -0.01330  -0.07116  -0.08446  -2.10822
    D4        2.17219  -0.00002  -0.01322  -0.07071  -0.08392   2.08827
    D5        0.07186   0.00001  -0.01268  -0.06769  -0.08037  -0.00851
    D6        1.11165  -0.00005  -0.01185  -0.06545  -0.07730   1.03435
    D7       -0.97559  -0.00007  -0.01177  -0.06499  -0.07676  -1.05234
    D8       -3.07592  -0.00005  -0.01123  -0.06198  -0.07320   3.13406
    D9       -2.77064  -0.00001   0.01692  -0.04486  -0.02795  -2.79860
   D10       -0.32441  -0.00002   0.01210  -0.04151  -0.02940  -0.35381
   D11        2.41037   0.00009   0.01065   0.03773   0.04840   2.45877
   D12       -1.45648  -0.00004   0.00547   0.04576   0.05124  -1.40524
   D13       -1.35196   0.00008   0.00338   0.04030   0.04367  -1.30829
   D14        1.06437  -0.00005  -0.00180   0.04834   0.04651   1.11087
   D15        1.61533  -0.00019   0.01227   0.01223   0.02450   1.63984
   D16       -0.49287   0.00014   0.01253   0.01399   0.02652  -0.46635
   D17       -2.09328  -0.00003   0.00898   0.01806   0.02705  -2.06622
   D18        2.08171   0.00029   0.00924   0.01983   0.02906   2.11077
   D19       -2.16662   0.00006   0.00681   0.02819   0.03500  -2.13162
   D20        0.05579  -0.00007   0.00915   0.03190   0.04106   0.09685
   D21        2.10992   0.00023   0.01016   0.02058   0.03073   2.14065
   D22       -1.95086   0.00010   0.01251   0.02428   0.03680  -1.91406
   D23        2.07026  -0.00004  -0.00706  -0.02984  -0.03693   2.03333
   D24       -1.96885  -0.00044  -0.00681  -0.03701  -0.04383  -2.01268
   D25        0.00419   0.00056  -0.00922  -0.02625  -0.03545  -0.03126
   D26        2.24826   0.00015  -0.00896  -0.03341  -0.04235   2.20591
         Item               Value     Threshold  Converged?
 Maximum Force            0.001526     0.000015     NO 
 RMS     Force            0.000352     0.000010     NO 
 Maximum Displacement     0.202263     0.000060     NO 
 RMS     Displacement     0.055763     0.000040     NO 
 Predicted change in Energy=-2.380915D-05
 GradGradGradGradGradGradGradGradGradGradGradGradGradGradGradGradGradGrad

                          Input orientation:                          
 ---------------------------------------------------------------------
 Center     Atomic      Atomic             Coordinates (Angstroms)
 Number     Number       Type             X           Y           Z
 ---------------------------------------------------------------------
      1          6           0        0.889523   -0.589981   -1.348936
      2          8           0        1.433858   -0.797083   -0.289306
      3          8           0       -0.147038    0.160413   -1.589459
      4          1           0       -0.504895    0.612706   -0.762781
      5          6           0        1.404241   -1.249990   -2.654345
      6          9           0        1.745424   -0.314292   -3.552035
      7          9           0        0.448442   -2.019608   -3.196895
      8          9           0        2.468989   -2.010547   -2.415801
      9          8           0       -1.227537    1.447921    0.376899
     10          1           0       -2.129358    1.730469    0.208621
     11          1           0       -1.150025    1.262220    1.338517
     12          8           0       -0.944833    0.946883    3.020657
     13          1           0       -0.884436    1.673767    3.645492
     14          1           0       -1.459573    0.219532    3.461284
     15          8           0        1.286710   -0.767540    2.564379
     16          1           0        0.669808   -0.032892    2.711416
     17          1           0        1.424348   -0.805775    1.606359
     18          8           0       -0.006512   -2.746230    3.829039
     19          1           0        0.529482   -3.135794    4.523077
     20          1           0        0.575771   -2.127601    3.325976
     21          8           0       -2.088298   -1.122056    4.196164
     22          1           0       -1.380646   -1.811546    4.154779
     23          1           0       -2.898407   -1.532832    3.886166
 ---------------------------------------------------------------------
                    Distance matrix (angstroms):
                    1          2          3          4          5
     1  C    0.000000
     2  O    1.209135   0.000000
     3  O    1.302076   2.259741   0.000000
     4  H    1.932468   2.443449   1.007981   0.000000
     5  C    1.550690   2.408197   2.351528   3.269931   0.000000
     6  F    2.379541   3.312939   2.767392   3.701783   1.340814
     7  F    2.377675   3.304495   2.773255   3.709830   1.341724
     8  F    2.377166   2.658190   3.498500   4.296267   1.330052
     9  O    3.407858   3.544982   2.586836   1.587031   4.836675
    10  H    4.113893   4.396926   3.102864   2.198158   5.437466
    11  H    3.848741   3.683339   3.285271   2.292055   5.364552
    12  O    4.981984   4.433446   4.744280   3.823562   6.523041
    13  H    5.763315   5.192516   5.498974   4.550030   7.312616
    14  H    5.414035   4.844829   5.218836   4.348416   6.910995
    15  O    3.937424   2.857628   4.491225   4.023048   5.242294
    16  H    4.104276   3.189372   4.382024   3.723811   5.550866
    17  H    3.011042   1.895709   3.689990   3.368514   4.283846
    18  O    5.680115   4.778556   6.150483   5.711010   6.801707
    19  H    6.410251   5.426462   6.977518   6.562124   7.472406
    20  H    4.931279   3.946752   5.469824   5.039351   6.100886
    21  O    6.316538   5.712322   6.235917   5.487049   7.690493
    22  H    6.077562   5.357280   6.197312   5.552146   7.378015
    23  H    6.530212   6.061716   6.357640   5.651986   7.833969
                    6          7          8          9         10
     6  F    0.000000
     7  F    2.171725   0.000000
     8  F    2.166069   2.166287   0.000000
     9  O    5.232629   5.254015   5.781391   0.000000
    10  H    5.773865   5.683808   6.482869   0.959913   0.000000
    11  H    5.898009   5.821980   6.156555   0.982446   1.566848
    12  O    7.213067   7.028460   7.067931   2.705627   3.150341
    13  H    7.916624   7.888970   7.845948   3.294302   3.655835
    14  H    7.729399   7.279122   7.412623   3.328094   3.648473
    15  O    6.150314   5.955052   5.267356   4.001846   4.843466
    16  H    6.361364   6.237322   5.782433   3.353013   4.148344
    17  H    5.191693   5.049459   4.326722   3.690963   4.584215
    18  O    7.966420   7.078044   6.757762   5.567681   6.136345
    19  H    8.639839   7.800667   7.292180   6.425601   7.025985
    20  H    7.208551   6.525008   6.046981   4.973262   5.649808
    21  O    8.682424   7.867527   8.079378   4.683213   4.902967
    22  H    8.450388   7.578652   7.617861   4.991988   5.355240
    23  H    8.853069   7.849084   8.291679   4.898128   4.976435
                   11         12         13         14         15
    11  H    0.000000
    12  O    1.723699   0.000000
    13  H    2.358399   0.960431   0.000000
    14  H    2.385196   0.994057   1.574648   0.000000
    15  O    3.400050   2.850829   3.441317   3.053002   0.000000
    16  H    2.621824   1.913807   2.490152   2.271626   0.970513
    17  H    3.312965   3.268802   3.954323   3.578966   0.968611
    18  O    4.855718   3.895255   4.510079   3.323007   2.680858
    19  H    5.683722   4.593378   5.089322   4.042518   3.165205
    20  H    4.291766   3.443532   4.084691   3.109657   1.713252
    21  O    3.838135   2.640045   3.093405   1.653845   3.765512
    22  H    4.175231   3.014149   3.557106   2.147659   3.276295
    23  H    4.166494   3.273307   3.794243   2.306847   4.455109
                   16         17         18         19         20
    16  H    0.000000
    17  H    1.545260   0.000000
    18  O    3.011427   3.279181   0.000000
    19  H    3.595804   3.838882   0.959551   0.000000
    20  H    2.185025   2.329032   0.987333   1.565773   0.000000
    21  O    3.316309   4.375591   2.665812   3.318852   2.977517
    22  H    3.074291   3.920970   1.693512   2.353266   2.148109
    23  H    4.044999   4.940884   3.136663   3.837390   3.568960
                   21         22         23
    21  O    0.000000
    22  H    0.988878   0.000000
    23  H    0.959746   1.566344   0.000000
 Stoichiometry    C2H11F3O7
 Framework group  C1[X(C2H11F3O7)]
 Deg. of freedom    63
 Full point group                 C1      NOp   1
 Largest Abelian subgroup         C1      NOp   1
 Largest concise Abelian subgroup C1      NOp   1
                         Standard orientation:                         
 ---------------------------------------------------------------------
 Center     Atomic      Atomic             Coordinates (Angstroms)
 Number     Number       Type             X           Y           Z
 ---------------------------------------------------------------------
      1          6           0       -1.614413    0.167802   -0.132163
      2          8           0       -0.808778   -0.516312   -0.719486
      3          8           0       -1.459108    1.372489    0.336891
      4          1           0       -0.540229    1.747356    0.160362
      5          6           0       -3.046041   -0.353439    0.156607
      6          9           0       -3.961522    0.450848   -0.402678
      7          9           0       -3.272841   -0.387582    1.478583
      8          9           0       -3.213111   -1.580472   -0.328692
      9          8           0        0.813122    2.556849   -0.018046
     10          1           0        0.969562    3.287726    0.584265
     11          1           0        1.683657    2.149597   -0.221801
     12          8           0        3.183628    1.409725   -0.638712
     13          1           0        3.785406    1.845233   -1.247500
     14          1           0        3.736665    0.968425    0.059538
     15          8           0        1.927824   -1.050003   -1.345761
     16          1           0        2.306804   -0.157731   -1.299710
     17          1           0        0.978276   -0.939254   -1.189881
     18          8           0        3.458590   -2.319588    0.451991
     19          1           0        3.914405   -3.070180    0.065232
     20          1           0        2.819128   -1.989239   -0.223867
     21          8           0        4.576180    0.008694    1.112787
     22          1           0        4.268391   -0.915574    0.942859
     23          1           0        4.536250    0.147485    2.061604
 ---------------------------------------------------------------------
 Rotational constants (GHZ):           1.0215406           0.2711634           0.2399548
 Standard basis: 6-31++G(d,p) (6D, 7F)
 There are   294 symmetry adapted cartesian basis functions of A   symmetry.
 There are   294 symmetry adapted basis functions of A   symmetry.
   294 basis functions,   472 primitive gaussians,   294 cartesian basis functions
    53 alpha electrons       53 beta electrons
       nuclear repulsion energy       819.1768695534 Hartrees.
 NAtoms=   23 NActive=   23 NUniq=   23 SFac= 1.00D+00 NAtFMM=   60 NAOKFM=F Big=F
 Integral buffers will be    131072 words long.
 Raffenetti 2 integral format.
 Two-electron integral symmetry is turned on.
 Nuclear repulsion after empirical dispersion term =      819.1672234982 Hartrees.
 One-electron integrals computed using PRISM.
 NBasis=   294 RedAO= T EigKep=  5.01D-05  NBF=   294
 NBsUse=   294 1.00D-06 EigRej= -1.00D+00 NBFU=   294
 Initial guess from the checkpoint file:  "/local_scratch/slurm.5660504/Gau-4020750.chk"
 B after Tr=     0.000000   -0.000000    0.000000
         Rot=    0.999947   -0.010249   -0.000030    0.001171 Ang=  -1.18 deg.
 ExpMin= 3.60D-02 ExpMax= 7.00D+03 ExpMxC= 1.05D+03 IAcc=3 IRadAn=         5 AccDes= 0.00D+00
 Harris functional with IExCor= 4639 and IRadAn=       5 diagonalized for initial guess.
 HarFok:  IExCor= 4639 AccDes= 0.00D+00 IRadAn=         5 IDoV= 1 UseB2=F ITyADJ=14
 ICtDFT=  3500011 ScaDFX=  1.000000  1.000000  1.000000  1.000000
 FoFCou: FMM=F IPFlag=           0 FMFlag=      100000 FMFlg1=           0
         NFxFlg=           0 DoJE=T BraDBF=F KetDBF=T FulRan=T
         wScrn=  0.000000 ICntrl=       500 IOpCl=  0 I1Cent=   200000004 NGrid=           0
         NMat0=    1 NMatS0=      1 NMatT0=    0 NMatD0=    1 NMtDS0=    0 NMtDT0=    0
 Petite list used in FoFCou.
 Requested convergence on RMS density matrix=1.00D-10 within 128 cycles.
 Requested convergence on MAX density matrix=1.00D-08.
 Requested convergence on             energy=1.00D-08.
 No special actions if energy rises.
 SCF Done:  E(RwB97XD) =  -908.814906417     A.U. after   15 cycles
            NFock= 15  Conv=0.58D-10     -V/T= 2.0082
 Calling FoFJK, ICntrl=      2127 FMM=F ISym2X=0 I1Cent= 0 IOpClX= 0 NMat=1 NMatS=1 NMatT=0.
 ***** Axes restored to original set *****
 -------------------------------------------------------------------
 Center     Atomic                   Forces (Hartrees/Bohr)
 Number     Number              X              Y              Z
 -------------------------------------------------------------------
      1        6           0.000055311   -0.000184616   -0.000696223
      2        8           0.000261951   -0.000082683    0.000475718
      3        8          -0.000428456    0.000382279    0.000092041
      4        1           0.000103374   -0.000164434   -0.000195588
      5        6           0.000062797   -0.000101851   -0.000079186
      6        9           0.000049185    0.000208312    0.000002449
      7        9          -0.000179051   -0.000062639    0.000062980
      8        9           0.000008026    0.000045320    0.000132993
      9        8           0.000146217   -0.000141221   -0.000245321
     10        1          -0.000043339    0.000018986    0.000127041
     11        1          -0.000089655    0.000141984    0.000050711
     12        8          -0.000147978    0.000050458    0.000015145
     13        1           0.000039647    0.000116880    0.000087723
     14        1          -0.000111417   -0.000115116   -0.000055229
     15        8           0.000028390   -0.000094692    0.000312111
     16        1           0.000031589    0.000051068   -0.000017357
     17        1           0.000214955   -0.000133460   -0.000090108
     18        8          -0.000126653   -0.000167640   -0.000107410
     19        1           0.000051779    0.000059132    0.000069073
     20        1          -0.000007163    0.000149266   -0.000035494
     21        8          -0.000019352    0.000198713    0.000244620
     22        1           0.000070671   -0.000104830   -0.000045294
     23        1           0.000029172   -0.000069217   -0.000105396
 -------------------------------------------------------------------
 Cartesian Forces:  Max     0.000696223 RMS     0.000170203

 GradGradGradGradGradGradGradGradGradGradGradGradGradGradGradGradGradGrad
 Berny optimization.
 Using GEDIIS/GDIIS optimizer.
 FormGI is forming the generalized inverse of G from B-inverse, IUseBI=4.
 Internal  Forces:  Max     0.002080299 RMS     0.000509112
 Search for a local minimum.
 Step number  11 out of a maximum of  138
 All quantities printed in internal units (Hartrees-Bohrs-Radians)
 Mixed Optimization -- En-DIIS/RFO-DIIS
 Swapping is turned off.
 Update second derivatives using D2CorX and points    3    7    8    9   10
                                                     11
 DE= -1.19D-05 DEPred=-2.38D-05 R= 4.98D-01
 Trust test= 4.98D-01 RLast= 2.52D-01 DXMaxT set to 3.57D-01
 ITU=  0  1  0  0  1  0  0 -1 -1  1  0
     Eigenvalues ---    0.00028   0.00062   0.00080   0.00261   0.00320
     Eigenvalues ---    0.00435   0.00605   0.00686   0.00977   0.01153
     Eigenvalues ---    0.01297   0.01588   0.01676   0.01722   0.02022
     Eigenvalues ---    0.02123   0.02311   0.02436   0.02590   0.02718
     Eigenvalues ---    0.02958   0.03095   0.03201   0.03376   0.03794
     Eigenvalues ---    0.04119   0.04798   0.05017   0.05414   0.06884
     Eigenvalues ---    0.07007   0.07756   0.08206   0.08872   0.11668
     Eigenvalues ---    0.11896   0.13513   0.13889   0.19528   0.21555
     Eigenvalues ---    0.21744   0.24024   0.24440   0.28353   0.36380
     Eigenvalues ---    0.37638   0.38915   0.44221   0.45412   0.46375
     Eigenvalues ---    0.48131   0.48426   0.50478   0.55238   0.56276
     Eigenvalues ---    0.56683   0.57384   0.57450   0.57644   0.58169
     Eigenvalues ---    0.95135   1.89414   4.44598
 En-DIIS/RFO-DIIS/Sim-DIIS IScMMF=       -3 using points:    11   10
 RFO step:  Lambda=-2.66870987D-05.
 DidBck=F Rises=F RFO-DIIS coefs:    0.80536    0.19464
 Iteration  1 RMS(Cart)=  0.02362428 RMS(Int)=  0.00012820
 Iteration  2 RMS(Cart)=  0.00043912 RMS(Int)=  0.00001349
 Iteration  3 RMS(Cart)=  0.00000006 RMS(Int)=  0.00001349
 Variable       Old X    -DE/DX   Delta X   Delta X   Delta X     New X
                                 (Linear)    (Quad)   (Total)
    R1        2.28493   0.00055  -0.00006   0.00089   0.00083   2.28576
    R2        2.46057   0.00027   0.00004   0.00074   0.00078   2.46135
    R3        2.93038  -0.00017  -0.00004  -0.00088  -0.00091   2.92947
    R4        1.90481  -0.00016  -0.00052   0.00015  -0.00037   1.90444
    R5        2.99905   0.00007   0.00127  -0.00128  -0.00001   2.99904
    R6        2.53377   0.00016   0.00027  -0.00002   0.00025   2.53402
    R7        2.53549   0.00013  -0.00032   0.00025  -0.00007   2.53542
    R8        2.51343   0.00000   0.00001   0.00021   0.00022   2.51365
    R9        1.81397   0.00002  -0.00002   0.00011   0.00009   1.81406
   R10        1.85655   0.00030  -0.00003   0.00019   0.00017   1.85672
   R11        3.25732   0.00028   0.00027   0.00364   0.00391   3.26123
   R12        1.81495   0.00015   0.00001   0.00026   0.00027   1.81522
   R13        1.87850   0.00017  -0.00009   0.00008  -0.00001   1.87848
   R14        3.12531   0.00012   0.00042   0.00229   0.00271   3.12803
   R15        1.83400   0.00002   0.00007   0.00027   0.00034   1.83435
   R16        1.83041   0.00013  -0.00006  -0.00007  -0.00013   1.83027
   R17        3.23758  -0.00013   0.00058  -0.00243  -0.00185   3.23573
   R18        1.81329   0.00005   0.00001   0.00025   0.00026   1.81355
   R19        1.86579   0.00005  -0.00004   0.00037   0.00033   1.86612
   R20        3.20027   0.00022  -0.00019   0.00217   0.00199   3.20226
   R21        1.86871   0.00038   0.00001   0.00028   0.00029   1.86900
   R22        1.81366   0.00004  -0.00002   0.00029   0.00027   1.81392
    A1        2.23824   0.00004  -0.00013  -0.00147  -0.00160   2.23664
    A2        2.11228   0.00003   0.00016   0.00056   0.00072   2.11300
    A3        1.93267  -0.00007  -0.00003   0.00090   0.00087   1.93354
    A4        1.97113   0.00046  -0.00050  -0.00383  -0.00434   1.96679
    A5        1.92949  -0.00017  -0.00096   0.00015  -0.00081   1.92867
    A6        1.92633  -0.00018   0.00107  -0.00083   0.00024   1.92657
    A7        1.93705  -0.00017  -0.00007  -0.00064  -0.00071   1.93634
    A8        1.88687   0.00020   0.00003   0.00061   0.00064   1.88751
    A9        1.89170   0.00015  -0.00010   0.00043   0.00033   1.89203
   A10        1.89103   0.00019   0.00002   0.00034   0.00036   1.89140
   A11        2.04519  -0.00038   0.00012   0.00524   0.00535   2.05055
   A12        2.17426   0.00124  -0.00017  -0.00127  -0.00144   2.17282
   A13        1.87690  -0.00064   0.00007  -0.00068  -0.00060   1.87630
   A14        2.09893  -0.00015  -0.00156   0.00011  -0.00144   2.09749
   A15        2.09994   0.00021   0.00111  -0.00176  -0.00065   2.09928
   A16        1.87335   0.00009   0.00007  -0.00010  -0.00004   1.87331
   A17        1.84424  -0.00019  -0.00015  -0.00191  -0.00205   1.84219
   A18        1.84398  -0.00000  -0.00102   0.00283   0.00181   1.84579
   A19        2.05703  -0.00011  -0.00008   0.00243   0.00234   2.05937
   A20        1.86866  -0.00083   0.00007  -0.00151  -0.00151   1.86715
   A21        2.13909  -0.00032  -0.00152  -0.00590  -0.00744   2.13165
   A22        1.80362   0.00127   0.00116  -0.00694  -0.00583   1.79779
   A23        1.84934   0.00173  -0.00035   0.00011  -0.00023   1.84911
   A24        2.12299  -0.00097   0.00038  -0.00690  -0.00652   2.11647
   A25        1.86721  -0.00034   0.00027  -0.00143  -0.00116   1.86605
   A26        3.30438   0.00091  -0.00069  -0.00885  -0.00954   3.29484
   A27        3.11462   0.00147   0.00028   0.00248   0.00278   3.11740
   A28        3.06135   0.00054  -0.00084   0.00553   0.00469   3.06604
   A29        3.20857   0.00048   0.00006  -0.00167  -0.00162   3.20696
   A30        2.93234   0.00208   0.00200  -0.00408  -0.00209   2.93025
   A31        3.14862  -0.00009   0.00021   0.00290   0.00309   3.15171
   A32        3.11002  -0.00001  -0.00146   0.00562   0.00418   3.11420
   A33        2.99045   0.00078  -0.00101   0.00299   0.00197   2.99243
   A34        3.41768  -0.00113   0.00110  -0.01152  -0.01042   3.40726
   A35        3.24240  -0.00028   0.00061  -0.00163  -0.00100   3.24140
    D1        0.00927   0.00002  -0.00042  -0.00229  -0.00271   0.00656
    D2       -3.13339   0.00004   0.00110  -0.00265  -0.00155  -3.13493
    D3       -2.10822   0.00004   0.01644  -0.00965   0.00679  -2.10142
    D4        2.08827   0.00001   0.01633  -0.00997   0.00636   2.09463
    D5       -0.00851   0.00001   0.01564  -0.00944   0.00621  -0.00230
    D6        1.03435   0.00002   0.01505  -0.00931   0.00573   1.04008
    D7       -1.05234  -0.00001   0.01494  -0.00964   0.00530  -1.04704
    D8        3.13406  -0.00002   0.01425  -0.00911   0.00514   3.13920
    D9       -2.79860  -0.00014   0.00544   0.02129   0.02676  -2.77183
   D10       -0.35381   0.00002   0.00572   0.02669   0.03239  -0.32142
   D11        2.45877   0.00009  -0.00942  -0.01705  -0.02650   2.43228
   D12       -1.40524  -0.00020  -0.00997  -0.02148  -0.03145  -1.43670
   D13       -1.30829   0.00021  -0.00850  -0.01356  -0.02206  -1.33035
   D14        1.11087  -0.00008  -0.00905  -0.01799  -0.02701   1.08386
   D15        1.63984   0.00084  -0.00477   0.01197   0.00722   1.64705
   D16       -0.46635   0.00029  -0.00516   0.01679   0.01164  -0.45471
   D17       -2.06622   0.00047  -0.00527   0.00625   0.00097  -2.06525
   D18        2.11077  -0.00008  -0.00566   0.01106   0.00539   2.11617
   D19       -2.13162   0.00023  -0.00681  -0.00283  -0.00964  -2.14127
   D20        0.09685  -0.00005  -0.00799  -0.01250  -0.02050   0.07635
   D21        2.14065  -0.00012  -0.00598  -0.00613  -0.01211   2.12854
   D22       -1.91406  -0.00040  -0.00716  -0.01580  -0.02296  -1.93702
   D23        2.03333   0.00011   0.00719  -0.00244   0.00478   2.03811
   D24       -2.01268   0.00040   0.00853  -0.01270  -0.00414  -2.01682
   D25       -0.03126   0.00005   0.00690   0.00936   0.01623  -0.01503
   D26        2.20591   0.00034   0.00824  -0.00090   0.00731   2.21322
         Item               Value     Threshold  Converged?
 Maximum Force            0.002080     0.000015     NO 
 RMS     Force            0.000509     0.000010     NO 
 Maximum Displacement     0.058109     0.000060     NO 
 RMS     Displacement     0.023677     0.000040     NO 
 Predicted change in Energy=-1.343729D-05
 GradGradGradGradGradGradGradGradGradGradGradGradGradGradGradGradGradGrad

                          Input orientation:                          
 ---------------------------------------------------------------------
 Center     Atomic      Atomic             Coordinates (Angstroms)
 Number     Number       Type             X           Y           Z
 ---------------------------------------------------------------------
      1          6           0        0.879337   -0.578367   -1.355001
      2          8           0        1.411602   -0.781870   -0.288066
      3          8           0       -0.155938    0.170470   -1.607842
      4          1           0       -0.521474    0.619721   -0.783107
      5          6           0        1.410546   -1.238981   -2.652904
      6          9           0        1.767270   -0.302932   -3.544363
      7          9           0        0.460656   -2.005755   -3.209583
      8          9           0        2.469845   -2.002284   -2.398749
      9          8           0       -1.251050    1.438946    0.363731
     10          1           0       -2.160108    1.705340    0.208270
     11          1           0       -1.156959    1.255752    1.324440
     12          8           0       -0.930605    0.942782    3.006430
     13          1           0       -0.858067    1.671764    3.627735
     14          1           0       -1.445570    0.220895    3.455682
     15          8           0        1.296804   -0.786770    2.576221
     16          1           0        0.682411   -0.046797    2.707411
     17          1           0        1.450237   -0.830608    1.620917
     18          8           0       -0.017571   -2.755210    3.836465
     19          1           0        0.515850   -3.143197    4.533551
     20          1           0        0.567490   -2.136923    3.335869
     21          8           0       -2.081447   -1.108210    4.210063
     22          1           0       -1.381389   -1.805571    4.167725
     23          1           0       -2.896831   -1.512051    3.904373
 ---------------------------------------------------------------------
                    Distance matrix (angstroms):
                    1          2          3          4          5
     1  C    0.000000
     2  O    1.209574   0.000000
     3  O    1.302490   2.259633   0.000000
     4  H    1.929961   2.438505   1.007786   0.000000
     5  C    1.550208   2.408611   2.352143   3.268580   0.000000
     6  F    2.378570   3.310491   2.770009   3.703265   1.340947
     7  F    2.377436   3.307182   2.771591   3.707491   1.341688
     8  F    2.376271   2.657870   3.498732   4.293391   1.330166
     9  O    3.400315   3.527971   2.587548   1.587025   4.832750
    10  H    4.110640   4.380602   3.109789   2.201481   5.441040
    11  H    3.832741   3.653708   3.283011   2.291316   5.351172
    12  O    4.961034   4.394776   4.742160   3.825224   6.501471
    13  H    5.736665   5.148321   5.491643   4.547045   7.284604
    14  H    5.402470   4.815041   5.225416   4.356644   6.899526
    15  O    3.958815   2.866591   4.531352   4.070557   5.249874
    16  H    4.101773   3.169375   4.401301   3.751973   5.539355
    17  H    3.040665   1.909997   3.742572   3.430806   4.293471
    18  O    5.700387   4.790445   6.182170   5.743215   6.815451
    19  H    6.433158   5.442998   7.010592   6.595638   7.488101
    20  H    4.952838   3.960000   5.503426   5.074534   6.114118
    21  O    6.325893   5.704477   6.260243   5.509175   7.701392
    22  H    6.092406   5.357503   6.226046   5.579626   7.391678
    23  H    6.541576   6.055766   6.381840   5.670911   7.850219
                    6          7          8          9         10
     6  F    0.000000
     7  F    2.172308   0.000000
     8  F    2.166528   2.166634   0.000000
     9  O    5.236181   5.250188   5.772211   0.000000
    10  H    5.791348   5.685275   6.479159   0.959959   0.000000
    11  H    5.889470   5.814763   6.134382   0.982535   1.566613
    12  O    7.193276   7.019137   7.032242   2.707900   3.150059
    13  H    7.888650   7.874775   7.803342   3.295810   3.659123
    14  H    7.719933   7.281306   7.385619   3.328911   3.641405
    15  O    6.157677   5.971649   5.253935   4.042337   4.875248
    16  H    6.350370   6.236787   5.752541   3.382092   4.170805
    17  H    5.201834   5.068922   4.309309   3.745443   4.632623
    18  O    7.979721   7.101913   6.755149   5.583216   6.136023
    19  H    8.653661   7.826426   7.292227   6.442466   7.026886
    20  H    7.220844   6.547637   6.043420   4.992748   5.655498
    21  O    8.694379   7.894240   8.074035   4.687413   4.892505
    22  H    8.464530   7.606436   7.615070   5.001425   5.348849
    23  H    8.871272   7.881930   8.292822   4.894193   4.955355
                   11         12         13         14         15
    11  H    0.000000
    12  O    1.725768   0.000000
    13  H    2.359569   0.960571   0.000000
    14  H    2.386717   0.994051   1.574732   0.000000
    15  O    3.429257   2.852679   3.434172   3.051140   0.000000
    16  H    2.644338   1.915855   2.484657   2.271536   0.970695
    17  H    3.352352   3.276120   3.951892   3.585766   0.968539
    18  O    4.867884   3.898427   4.510887   3.322857   2.681521
    19  H    5.696265   4.595601   5.088418   4.040555   3.161294
    20  H    4.304627   3.440552   4.077192   3.102592   1.712273
    21  O    3.843152   2.641920   3.092576   1.655281   3.766344
    22  H    4.184057   3.017491   3.557712   2.148881   3.277737
    23  H    4.164606   3.270864   3.790747   2.304470   4.458317
                   16         17         18         19         20
    16  H    0.000000
    17  H    1.544145   0.000000
    18  O    3.016660   3.281342   0.000000
    19  H    3.598641   3.834655   0.959688   0.000000
    20  H    2.185588   2.329541   0.987508   1.565150   0.000000
    21  O    3.320162   4.387885   2.666790   3.315383   2.973102
    22  H    3.079785   3.931270   1.694564   2.350018   2.144739
    23  H    4.048538   4.957371   3.136908   3.834435   3.565835
                   21         22         23
    21  O    0.000000
    22  H    0.989033   0.000000
    23  H    0.959887   1.565909   0.000000
 Stoichiometry    C2H11F3O7
 Framework group  C1[X(C2H11F3O7)]
 Deg. of freedom    63
 Full point group                 C1      NOp   1
 Largest Abelian subgroup         C1      NOp   1
 Largest concise Abelian subgroup C1      NOp   1
                         Standard orientation:                         
 ---------------------------------------------------------------------
 Center     Atomic      Atomic             Coordinates (Angstroms)
 Number     Number       Type             X           Y           Z
 ---------------------------------------------------------------------
      1          6           0       -1.617015    0.174754   -0.125828
      2          8           0       -0.798826   -0.503168   -0.703806
      3          8           0       -1.477260    1.384032    0.337414
      4          1           0       -0.559325    1.762642    0.165128
      5          6           0       -3.044890   -0.359966    0.154157
      6          9           0       -3.963243    0.428100   -0.423526
      7          9           0       -3.284809   -0.383060    1.474017
      8          9           0       -3.192051   -1.593891   -0.320303
      9          8           0        0.799349    2.564220   -0.008436
     10          1           0        0.967944    3.287414    0.599912
     11          1           0        1.664696    2.152246   -0.224834
     12          8           0        3.159484    1.405658   -0.656678
     13          1           0        3.751593    1.835146   -1.279288
     14          1           0        3.723476    0.973969    0.038803
     15          8           0        1.936384   -1.079464   -1.339301
     16          1           0        2.296834   -0.178985   -1.301072
     17          1           0        0.983730   -0.984234   -1.192841
     18          8           0        3.477448   -2.310632    0.477262
     19          1           0        3.939071   -3.060431    0.095548
     20          1           0        2.837256   -1.989544   -0.202611
     21          8           0        4.589093    0.034353    1.091315
     22          1           0        4.285532   -0.894545    0.939047
     23          1           0        4.556177    0.187261    2.038374
 ---------------------------------------------------------------------
 Rotational constants (GHZ):           1.0197573           0.2710163           0.2395824
 Standard basis: 6-31++G(d,p) (6D, 7F)
 There are   294 symmetry adapted cartesian basis functions of A   symmetry.
 There are   294 symmetry adapted basis functions of A   symmetry.
   294 basis functions,   472 primitive gaussians,   294 cartesian basis functions
    53 alpha electrons       53 beta electrons
       nuclear repulsion energy       818.8207811539 Hartrees.
 NAtoms=   23 NActive=   23 NUniq=   23 SFac= 1.00D+00 NAtFMM=   60 NAOKFM=F Big=F
 Integral buffers will be    131072 words long.
 Raffenetti 2 integral format.
 Two-electron integral symmetry is turned on.
 Nuclear repulsion after empirical dispersion term =      818.8111624237 Hartrees.
 One-electron integrals computed using PRISM.
 NBasis=   294 RedAO= T EigKep=  5.01D-05  NBF=   294
 NBsUse=   294 1.00D-06 EigRej= -1.00D+00 NBFU=   294
 Initial guess from the checkpoint file:  "/local_scratch/slurm.5660504/Gau-4020750.chk"
 B after Tr=    -0.000000    0.000000    0.000000
         Rot=    0.999993    0.003431   -0.000006   -0.001597 Ang=   0.43 deg.
 ExpMin= 3.60D-02 ExpMax= 7.00D+03 ExpMxC= 1.05D+03 IAcc=3 IRadAn=         5 AccDes= 0.00D+00
 Harris functional with IExCor= 4639 and IRadAn=       5 diagonalized for initial guess.
 HarFok:  IExCor= 4639 AccDes= 0.00D+00 IRadAn=         5 IDoV= 1 UseB2=F ITyADJ=14
 ICtDFT=  3500011 ScaDFX=  1.000000  1.000000  1.000000  1.000000
 FoFCou: FMM=F IPFlag=           0 FMFlag=      100000 FMFlg1=           0
         NFxFlg=           0 DoJE=T BraDBF=F KetDBF=T FulRan=T
         wScrn=  0.000000 ICntrl=       500 IOpCl=  0 I1Cent=   200000004 NGrid=           0
         NMat0=    1 NMatS0=      1 NMatT0=    0 NMatD0=    1 NMtDS0=    0 NMtDT0=    0
 Petite list used in FoFCou.
 Requested convergence on RMS density matrix=1.00D-10 within 128 cycles.
 Requested convergence on MAX density matrix=1.00D-08.
 Requested convergence on             energy=1.00D-08.
 No special actions if energy rises.
 SCF Done:  E(RwB97XD) =  -908.814915723     A.U. after   14 cycles
            NFock= 14  Conv=0.64D-10     -V/T= 2.0083
 Calling FoFJK, ICntrl=      2127 FMM=F ISym2X=0 I1Cent= 0 IOpClX= 0 NMat=1 NMatS=1 NMatT=0.
 ***** Axes restored to original set *****
 -------------------------------------------------------------------
 Center     Atomic                   Forces (Hartrees/Bohr)
 Number     Number              X              Y              Z
 -------------------------------------------------------------------
      1        6           0.000121518   -0.000009514    0.000257246
      2        8          -0.000006572    0.000028026   -0.000227558
      3        8          -0.000048118    0.000132962    0.000097111
      4        1          -0.000015795   -0.000158532   -0.000072919
      5        6           0.000033957   -0.000055725    0.000026270
      6        9           0.000032687    0.000025912   -0.000033735
      7        9          -0.000035122   -0.000027348   -0.000024118
      8        9          -0.000028870    0.000039752   -0.000032424
      9        8          -0.000006798    0.000003965   -0.000050381
     10        1           0.000032788   -0.000002259    0.000087280
     11        1          -0.000008657    0.000053389   -0.000088141
     12        8           0.000037151    0.000031736   -0.000004301
     13        1          -0.000073513    0.000005670    0.000034535
     14        1          -0.000131546    0.000026613    0.000047588
     15        8           0.000250365    0.000018885   -0.000021378
     16        1          -0.000034022   -0.000049530   -0.000074639
     17        1          -0.000186809   -0.000088815    0.000158885
     18        8          -0.000044667    0.000081941    0.000013710
     19        1          -0.000004794    0.000049341   -0.000003956
     20        1           0.000042741   -0.000121477   -0.000070746
     21        8          -0.000004277    0.000041679    0.000073510
     22        1          -0.000002758   -0.000000899   -0.000064941
     23        1           0.000081114   -0.000025773   -0.000026899
 -------------------------------------------------------------------
 Cartesian Forces:  Max     0.000257246 RMS     0.000080932

 GradGradGradGradGradGradGradGradGradGradGradGradGradGradGradGradGradGrad
 Berny optimization.
 Using GEDIIS/GDIIS optimizer.
 FormGI is forming the generalized inverse of G from B-inverse, IUseBI=4.
 Internal  Forces:  Max     0.000667878 RMS     0.000192212
 Search for a local minimum.
 Step number  12 out of a maximum of  138
 All quantities printed in internal units (Hartrees-Bohrs-Radians)
 Mixed Optimization -- En-DIIS/RFO-DIIS
 Swapping is turned off.
 Update second derivatives using D2CorX and points    3    7    8    9   10
                                                     11   12
 DE= -9.31D-06 DEPred=-1.34D-05 R= 6.93D-01
 TightC=F SS=  1.41D+00  RLast= 8.46D-02 DXNew= 6.0000D-01 2.5392D-01
 Trust test= 6.93D-01 RLast= 8.46D-02 DXMaxT set to 3.57D-01
 ITU=  1  0  1  0  0  1  0  0 -1 -1  1  0
     Eigenvalues ---    0.00027   0.00065   0.00074   0.00261   0.00287
     Eigenvalues ---    0.00516   0.00615   0.00691   0.01004   0.01247
     Eigenvalues ---    0.01317   0.01589   0.01684   0.01726   0.02092
     Eigenvalues ---    0.02160   0.02369   0.02473   0.02563   0.02742
     Eigenvalues ---    0.03005   0.03117   0.03296   0.03635   0.03854
     Eigenvalues ---    0.04106   0.04893   0.05064   0.05443   0.06830
     Eigenvalues ---    0.07135   0.07778   0.08276   0.08975   0.11666
     Eigenvalues ---    0.11912   0.13564   0.14747   0.19585   0.21614
     Eigenvalues ---    0.21785   0.24031   0.27153   0.28776   0.36317
     Eigenvalues ---    0.37639   0.38925   0.44327   0.45700   0.46485
     Eigenvalues ---    0.48313   0.48845   0.50529   0.55433   0.56530
     Eigenvalues ---    0.56723   0.57381   0.57450   0.57895   0.58224
     Eigenvalues ---    0.96920   1.91173   4.32495
 En-DIIS/RFO-DIIS/Sim-DIIS IScMMF=       -3 using points:    12   11   10
 RFO step:  Lambda=-8.23936260D-06.
 DidBck=F Rises=F RFO-DIIS coefs:    0.83891    0.19444   -0.03336
 Iteration  1 RMS(Cart)=  0.00789769 RMS(Int)=  0.00001577
 Iteration  2 RMS(Cart)=  0.00004492 RMS(Int)=  0.00000288
 Iteration  3 RMS(Cart)=  0.00000000 RMS(Int)=  0.00000288
 Variable       Old X    -DE/DX   Delta X   Delta X   Delta X     New X
                                 (Linear)    (Quad)   (Total)
    R1        2.28576  -0.00021  -0.00012  -0.00004  -0.00016   2.28560
    R2        2.46135   0.00009  -0.00013   0.00010  -0.00003   2.46132
    R3        2.92947   0.00006   0.00015   0.00018   0.00034   2.92981
    R4        1.90444  -0.00008   0.00015   0.00011   0.00025   1.90469
    R5        2.99904   0.00005  -0.00022  -0.00069  -0.00091   2.99814
    R6        2.53402   0.00005  -0.00009   0.00013   0.00004   2.53406
    R7        2.53542   0.00005   0.00007   0.00009   0.00015   2.53558
    R8        2.51365  -0.00005  -0.00004  -0.00007  -0.00010   2.51355
    R9        1.81406  -0.00005  -0.00001  -0.00001  -0.00002   1.81404
   R10        1.85672  -0.00004  -0.00002  -0.00012  -0.00014   1.85658
   R11        3.26123   0.00006  -0.00068   0.00064  -0.00004   3.26119
   R12        1.81522   0.00002  -0.00004   0.00006   0.00001   1.81523
   R13        1.87848   0.00008   0.00002   0.00013   0.00014   1.87863
   R14        3.12803   0.00003  -0.00051  -0.00023  -0.00074   3.12729
   R15        1.83435  -0.00003  -0.00007  -0.00000  -0.00007   1.83428
   R16        1.83027  -0.00018   0.00003  -0.00013  -0.00010   1.83017
   R17        3.23573  -0.00011   0.00020  -0.00028  -0.00008   3.23565
   R18        1.81355  -0.00003  -0.00004   0.00004  -0.00001   1.81354
   R19        1.86612  -0.00011  -0.00005  -0.00001  -0.00006   1.86606
   R20        3.20226   0.00008  -0.00029  -0.00226  -0.00255   3.19971
   R21        1.86900   0.00009  -0.00005   0.00026   0.00021   1.86921
   R22        1.81392  -0.00005  -0.00004   0.00002  -0.00002   1.81391
    A1        2.23664   0.00015   0.00028   0.00028   0.00056   2.23720
    A2        2.11300  -0.00004  -0.00014   0.00002  -0.00013   2.11287
    A3        1.93354  -0.00011  -0.00014  -0.00030  -0.00044   1.93311
    A4        1.96679   0.00037   0.00078   0.00093   0.00171   1.96851
    A5        1.92867   0.00001   0.00030  -0.00009   0.00021   1.92888
    A6        1.92657   0.00001  -0.00022   0.00000  -0.00022   1.92636
    A7        1.93634   0.00003   0.00013   0.00009   0.00021   1.93655
    A8        1.88751  -0.00000  -0.00011   0.00004  -0.00007   1.88744
    A9        1.89203  -0.00004  -0.00004  -0.00007  -0.00011   1.89193
   A10        1.89140  -0.00001  -0.00006   0.00003  -0.00003   1.89137
   A11        2.05055   0.00003  -0.00088   0.00042  -0.00046   2.05009
   A12        2.17282   0.00025   0.00026  -0.00022   0.00004   2.17286
   A13        1.87630  -0.00023   0.00009  -0.00132  -0.00124   1.87506
   A14        2.09749   0.00001   0.00050  -0.00029   0.00021   2.09770
   A15        2.09928   0.00019  -0.00009   0.00227   0.00218   2.10147
   A16        1.87331  -0.00014  -0.00001  -0.00085  -0.00085   1.87246
   A17        1.84219  -0.00006   0.00036  -0.00006   0.00029   1.84249
   A18        1.84579  -0.00006  -0.00012  -0.00082  -0.00094   1.84485
   A19        2.05937  -0.00032  -0.00036  -0.00096  -0.00132   2.05805
   A20        1.86715  -0.00018   0.00023  -0.00042  -0.00017   1.86698
   A21        2.13165  -0.00016   0.00146  -0.00417  -0.00271   2.12894
   A22        1.79779   0.00051   0.00074   0.00148   0.00223   1.80002
   A23        1.84911   0.00067   0.00010  -0.00140  -0.00130   1.84781
   A24        2.11647  -0.00017   0.00099  -0.00209  -0.00110   2.11537
   A25        1.86605  -0.00038   0.00014  -0.00085  -0.00072   1.86534
   A26        3.29484   0.00032   0.00165   0.00227   0.00393   3.29877
   A27        3.11740   0.00028  -0.00050   0.00090   0.00040   3.11780
   A28        3.06604   0.00046  -0.00061   0.00119   0.00057   3.06661
   A29        3.20696  -0.00025   0.00025   0.00098   0.00123   3.20819
   A30        2.93025   0.00064  -0.00001   0.00419   0.00419   2.93444
   A31        3.15171  -0.00015  -0.00053  -0.00335  -0.00388   3.14783
   A32        3.11420   0.00006  -0.00042   0.00157   0.00115   3.11535
   A33        2.99243   0.00006  -0.00014  -0.00300  -0.00315   2.98928
   A34        3.40726  -0.00020   0.00149   0.00277   0.00426   3.41152
   A35        3.24140  -0.00055   0.00006  -0.00081  -0.00076   3.24064
    D1        0.00656  -0.00006   0.00051   0.00212   0.00263   0.00919
    D2       -3.13493  -0.00003   0.00006   0.00217   0.00223  -3.13271
    D3       -2.10142   0.00002  -0.00391   0.00050  -0.00341  -2.10483
    D4        2.09463   0.00002  -0.00382   0.00051  -0.00331   2.09132
    D5       -0.00230   0.00000  -0.00368   0.00041  -0.00327  -0.00557
    D6        1.04008  -0.00001  -0.00350   0.00046  -0.00304   1.03704
    D7       -1.04704  -0.00001  -0.00341   0.00047  -0.00294  -1.04999
    D8        3.13920  -0.00002  -0.00327   0.00037  -0.00290   3.13630
    D9       -2.77183  -0.00019  -0.00524   0.00042  -0.00482  -2.77666
   D10       -0.32142  -0.00007  -0.00620  -0.00023  -0.00642  -0.32784
   D11        2.43228  -0.00006   0.00588  -0.00126   0.00463   2.43691
   D12       -1.43670  -0.00013   0.00678  -0.00041   0.00637  -1.43033
   D13       -1.33035  -0.00004   0.00501  -0.00382   0.00119  -1.32915
   D14        1.08386  -0.00011   0.00590  -0.00296   0.00293   1.08680
   D15        1.64705   0.00006  -0.00035  -0.00343  -0.00378   1.64327
   D16       -0.45471  -0.00003  -0.00099   0.00006  -0.00094  -0.45565
   D17       -2.06525  -0.00004   0.00075  -0.00116  -0.00041  -2.06566
   D18        2.11617  -0.00014   0.00010   0.00233   0.00243   2.11860
   D19       -2.14127  -0.00009   0.00272   0.00496   0.00768  -2.13359
   D20        0.07635  -0.00003   0.00467   0.00004   0.00471   0.08107
   D21        2.12854   0.00004   0.00298   0.00628   0.00925   2.13779
   D22       -1.93702   0.00009   0.00493   0.00136   0.00629  -1.93074
   D23        2.03811  -0.00007  -0.00200  -0.00169  -0.00370   2.03441
   D24       -2.01682   0.00013  -0.00079  -0.00421  -0.00501  -2.02183
   D25       -0.01503  -0.00034  -0.00380  -0.00046  -0.00425  -0.01928
   D26        2.21322  -0.00014  -0.00259  -0.00297  -0.00556   2.20766
         Item               Value     Threshold  Converged?
 Maximum Force            0.000668     0.000015     NO 
 RMS     Force            0.000192     0.000010     NO 
 Maximum Displacement     0.025244     0.000060     NO 
 RMS     Displacement     0.007895     0.000040     NO 
 Predicted change in Energy=-4.120926D-06
 GradGradGradGradGradGradGradGradGradGradGradGradGradGradGradGradGradGrad

                          Input orientation:                          
 ---------------------------------------------------------------------
 Center     Atomic      Atomic             Coordinates (Angstroms)
 Number     Number       Type             X           Y           Z
 ---------------------------------------------------------------------
      1          6           0        0.882924   -0.581441   -1.357615
      2          8           0        1.417662   -0.789263   -0.292849
      3          8           0       -0.153909    0.166894   -1.605422
      4          1           0       -0.518595    0.614618   -0.779316
      5          6           0        1.412257   -1.235654   -2.659732
      6          9           0        1.762233   -0.295390   -3.549462
      7          9           0        0.463184   -2.004197   -3.215561
      8          9           0        2.475318   -1.995773   -2.412108
      9          8           0       -1.245952    1.438668    0.364808
     10          1           0       -2.154219    1.706945    0.208030
     11          1           0       -1.154652    1.256195    1.325848
     12          8           0       -0.934941    0.943285    3.008709
     13          1           0       -0.863568    1.672179    3.630264
     14          1           0       -1.450454    0.221573    3.457781
     15          8           0        1.293852   -0.790998    2.572159
     16          1           0        0.679971   -0.050817    2.704290
     17          1           0        1.441673   -0.838584    1.616204
     18          8           0       -0.018079   -2.752379    3.844722
     19          1           0        0.515244   -3.134041    4.545360
     20          1           0        0.567047   -2.138368    3.339025
     21          8           0       -2.083250   -1.107185    4.214503
     22          1           0       -1.381414   -1.802869    4.171409
     23          1           0       -2.897293   -1.513254    3.908221
 ---------------------------------------------------------------------
                    Distance matrix (angstroms):
                    1          2          3          4          5
     1  C    0.000000
     2  O    1.209488   0.000000
     3  O    1.302473   2.259849   0.000000
     4  H    1.931125   2.440620   1.007920   0.000000
     5  C    1.550386   2.408616   2.351933   3.269199   0.000000
     6  F    2.378907   3.311822   2.768501   3.701892   1.340969
     7  F    2.377473   3.305955   2.772542   3.709093   1.341769
     8  F    2.376554   2.658112   3.498672   4.294609   1.330112
     9  O    3.402895   3.534265   2.586846   1.586545   4.833831
    10  H    4.112444   4.386373   3.108312   2.200749   5.440837
    11  H    3.837915   3.663452   3.283353   2.290831   5.355668
    12  O    4.969327   4.408714   4.743733   3.824984   6.510633
    13  H    5.745257   5.162706   5.493806   4.547729   7.293759
    14  H    5.410871   4.828572   5.226858   4.356126   6.909602
    15  O    3.956754   2.867683   4.523909   4.061171   5.252088
    16  H    4.101442   3.173694   4.395039   3.743645   5.541914
    17  H    3.036762   1.909841   3.733060   3.419498   4.294434
    18  O    5.708686   4.799445   6.184228   5.741857   6.830391
    19  H    6.441745   5.451662   7.012564   6.593440   7.504790
    20  H    4.958047   3.966629   5.502869   5.071320   6.124897
    21  O    6.334279   5.716090   6.262360   5.509172   7.712988
    22  H    6.098296   5.365801   6.225633   5.576592   7.402082
    23  H    6.548843   6.065640   6.383518   5.670894   7.860489
                    6          7          8          9         10
     6  F    0.000000
     7  F    2.172335   0.000000
     8  F    2.166418   2.166632   0.000000
     9  O    5.232365   5.252952   5.775335   0.000000
    10  H    5.785040   5.687209   6.481347   0.959949   0.000000
    11  H    5.889336   5.819961   6.142010   0.982461   1.565832
    12  O    7.198519   7.027371   7.046502   2.707830   3.148590
    13  H    7.893961   7.882977   7.817435   3.296050   3.657687
    14  H    7.725934   7.290374   7.401615   3.330109   3.641771
    15  O    6.159485   5.971563   5.262154   4.036635   4.870116
    16  H    6.351418   6.237574   5.760525   3.376525   4.165774
    17  H    5.204029   5.065772   4.316805   3.738341   4.625269
    18  O    7.992513   7.116108   6.777713   5.584116   6.137931
    19  H    8.668279   7.842905   7.317370   6.441157   7.026636
    20  H    7.230234   6.556782   6.061135   4.992807   5.656399
    21  O    8.702063   7.905366   8.092101   4.690692   4.896549
    22  H    8.471532   7.616455   7.632449   5.001612   5.350177
    23  H    8.877579   7.891901   8.309291   4.898627   4.961174
                   11         12         13         14         15
    11  H    0.000000
    12  O    1.725748   0.000000
    13  H    2.359683   0.960578   0.000000
    14  H    2.388112   0.994126   1.574307   0.000000
    15  O    3.426290   2.857593   3.441118   3.056279   0.000000
    16  H    2.640875   1.920638   2.491717   2.276105   0.970658
    17  H    3.348627   3.280613   3.959104   3.588835   0.968487
    18  O    4.868798   3.898396   4.509718   3.323524   2.680969
    19  H    5.694557   4.592268   5.083136   4.038186   3.160633
    20  H    4.305831   3.444076   4.080655   3.107046   1.712230
    21  O    3.846061   2.641397   3.090926   1.654888   3.768566
    22  H    4.184078   3.015389   3.554850   2.147649   3.276969
    23  H    4.168368   3.270249   3.789496   2.303445   4.457848
                   16         17         18         19         20
    16  H    0.000000
    17  H    1.544246   0.000000
    18  O    3.014349   3.280210   0.000000
    19  H    3.594850   3.835017   0.959684   0.000000
    20  H    2.184836   2.328631   0.987477   1.565022   0.000000
    21  O    3.321453   4.387298   2.666146   3.312067   2.975546
    22  H    3.077569   3.927943   1.693215   2.347162   2.145209
    23  H    4.047837   4.953296   3.135177   3.831228   3.566006
                   21         22         23
    21  O    0.000000
    22  H    0.989145   0.000000
    23  H    0.959878   1.565578   0.000000
 Stoichiometry    C2H11F3O7
 Framework group  C1[X(C2H11F3O7)]
 Deg. of freedom    63
 Full point group                 C1      NOp   1
 Largest Abelian subgroup         C1      NOp   1
 Largest concise Abelian subgroup C1      NOp   1
                         Standard orientation:                         
 ---------------------------------------------------------------------
 Center     Atomic      Atomic             Coordinates (Angstroms)
 Number     Number       Type             X           Y           Z
 ---------------------------------------------------------------------
      1          6           0       -1.619130    0.169997   -0.125369
      2          8           0       -0.803970   -0.512181   -0.702439
      3          8           0       -1.474373    1.378719    0.337743
      4          1           0       -0.555681    1.755581    0.164877
      5          6           0       -3.049803   -0.357925    0.154224
      6          9           0       -3.964552    0.436279   -0.420817
      7          9           0       -3.288807   -0.382831    1.474300
      8          9           0       -3.203992   -1.589884   -0.322954
      9          8           0        0.799579    2.561010   -0.013119
     10          1           0        0.966721    3.285857    0.593644
     11          1           0        1.666260    2.151227   -0.227993
     12          8           0        3.164187    1.408301   -0.655174
     13          1           0        3.756561    1.838295   -1.277194
     14          1           0        3.728580    0.977442    0.040604
     15          8           0        1.935033   -1.080634   -1.333569
     16          1           0        2.295925   -0.180325   -1.296456
     17          1           0        0.983500   -0.985747   -1.180117
     18          8           0        3.488210   -2.308955    0.473767
     19          1           0        3.953595   -3.054194    0.087724
     20          1           0        2.842673   -1.990703   -0.202331
     21          8           0        4.596058    0.036565    1.089837
     22          1           0        4.291515   -0.891833    0.935764
     23          1           0        4.562319    0.187300    2.037205
 ---------------------------------------------------------------------
 Rotational constants (GHZ):           1.0217926           0.2702864           0.2390172
 Standard basis: 6-31++G(d,p) (6D, 7F)
 There are   294 symmetry adapted cartesian basis functions of A   symmetry.
 There are   294 symmetry adapted basis functions of A   symmetry.
   294 basis functions,   472 primitive gaussians,   294 cartesian basis functions
    53 alpha electrons       53 beta electrons
       nuclear repulsion energy       818.5623504505 Hartrees.
 NAtoms=   23 NActive=   23 NUniq=   23 SFac= 1.00D+00 NAtFMM=   60 NAOKFM=F Big=F
 Integral buffers will be    131072 words long.
 Raffenetti 2 integral format.
 Two-electron integral symmetry is turned on.
 Nuclear repulsion after empirical dispersion term =      818.5527339032 Hartrees.
 One-electron integrals computed using PRISM.
 NBasis=   294 RedAO= T EigKep=  5.01D-05  NBF=   294
 NBsUse=   294 1.00D-06 EigRej= -1.00D+00 NBFU=   294
 Initial guess from the checkpoint file:  "/local_scratch/slurm.5660504/Gau-4020750.chk"
 B after Tr=     0.000000   -0.000000   -0.000000
         Rot=    1.000000    0.000104   -0.000128    0.000067 Ang=   0.02 deg.
 ExpMin= 3.60D-02 ExpMax= 7.00D+03 ExpMxC= 1.05D+03 IAcc=3 IRadAn=         5 AccDes= 0.00D+00
 Harris functional with IExCor= 4639 and IRadAn=       5 diagonalized for initial guess.
 HarFok:  IExCor= 4639 AccDes= 0.00D+00 IRadAn=         5 IDoV= 1 UseB2=F ITyADJ=14
 ICtDFT=  3500011 ScaDFX=  1.000000  1.000000  1.000000  1.000000
 FoFCou: FMM=F IPFlag=           0 FMFlag=      100000 FMFlg1=           0
         NFxFlg=           0 DoJE=T BraDBF=F KetDBF=T FulRan=T
         wScrn=  0.000000 ICntrl=       500 IOpCl=  0 I1Cent=   200000004 NGrid=           0
         NMat0=    1 NMatS0=      1 NMatT0=    0 NMatD0=    1 NMtDS0=    0 NMtDT0=    0
 Petite list used in FoFCou.
 Requested convergence on RMS density matrix=1.00D-10 within 128 cycles.
 Requested convergence on MAX density matrix=1.00D-08.
 Requested convergence on             energy=1.00D-08.
 No special actions if energy rises.
 SCF Done:  E(RwB97XD) =  -908.814920028     A.U. after   13 cycles
            NFock= 13  Conv=0.90D-10     -V/T= 2.0083
 Calling FoFJK, ICntrl=      2127 FMM=F ISym2X=0 I1Cent= 0 IOpClX= 0 NMat=1 NMatS=1 NMatT=0.
 ***** Axes restored to original set *****
 -------------------------------------------------------------------
 Center     Atomic                   Forces (Hartrees/Bohr)
 Number     Number              X              Y              Z
 -------------------------------------------------------------------
      1        6           0.000043421   -0.000016651    0.000015025
      2        8          -0.000000905   -0.000004636   -0.000007587
      3        8          -0.000080117    0.000139428    0.000133802
      4        1           0.000069078   -0.000150214   -0.000163222
      5        6           0.000010661   -0.000017530   -0.000002973
      6        9           0.000013295    0.000014331    0.000000734
      7        9          -0.000023486   -0.000007704    0.000001834
      8        9          -0.000018605    0.000023432    0.000006559
      9        8          -0.000043388   -0.000030334    0.000009964
     10        1           0.000003944    0.000019683   -0.000006581
     11        1           0.000029402    0.000023484    0.000006691
     12        8           0.000027738   -0.000033347    0.000005285
     13        1          -0.000003659    0.000018830   -0.000003695
     14        1          -0.000039496    0.000021136    0.000016417
     15        8           0.000038893    0.000005291    0.000037777
     16        1          -0.000012954   -0.000006148   -0.000021835
     17        1          -0.000016967    0.000012602    0.000008994
     18        8          -0.000006727    0.000006421   -0.000016826
     19        1          -0.000000764    0.000020358    0.000005269
     20        1          -0.000003768   -0.000041263   -0.000025166
     21        8          -0.000009522   -0.000011023   -0.000013312
     22        1           0.000003290    0.000020637    0.000024365
     23        1           0.000020635   -0.000006786   -0.000011518
 -------------------------------------------------------------------
 Cartesian Forces:  Max     0.000163222 RMS     0.000041930

 GradGradGradGradGradGradGradGradGradGradGradGradGradGradGradGradGradGrad
 Berny optimization.
 Using GEDIIS/GDIIS optimizer.
 FormGI is forming the generalized inverse of G from B-inverse, IUseBI=4.
 Internal  Forces:  Max     0.000199985 RMS     0.000035197
 Search for a local minimum.
 Step number  13 out of a maximum of  138
 All quantities printed in internal units (Hartrees-Bohrs-Radians)
 Mixed Optimization -- En-DIIS/RFO-DIIS
 Swapping is turned off.
 Update second derivatives using D2CorX and points    3    7    8    9   10
                                                     11   12   13
 DE= -4.30D-06 DEPred=-4.12D-06 R= 1.04D+00
 TightC=F SS=  1.41D+00  RLast= 2.53D-02 DXNew= 6.0000D-01 7.5936D-02
 Trust test= 1.04D+00 RLast= 2.53D-02 DXMaxT set to 3.57D-01
 ITU=  1  1  0  1  0  0  1  0  0 -1 -1  1  0
     Eigenvalues ---    0.00030   0.00066   0.00084   0.00269   0.00302
     Eigenvalues ---    0.00517   0.00612   0.00699   0.00966   0.01254
     Eigenvalues ---    0.01322   0.01590   0.01682   0.01786   0.02023
     Eigenvalues ---    0.02166   0.02363   0.02460   0.02571   0.02757
     Eigenvalues ---    0.03046   0.03129   0.03296   0.03502   0.03850
     Eigenvalues ---    0.04167   0.04879   0.05058   0.05436   0.06858
     Eigenvalues ---    0.07105   0.07779   0.08287   0.09112   0.11670
     Eigenvalues ---    0.12002   0.13562   0.14591   0.19529   0.21621
     Eigenvalues ---    0.21773   0.24033   0.27774   0.28840   0.36570
     Eigenvalues ---    0.37640   0.38856   0.44423   0.46095   0.46497
     Eigenvalues ---    0.48157   0.49585   0.50569   0.55449   0.56613
     Eigenvalues ---    0.56794   0.57366   0.57429   0.57842   0.58563
     Eigenvalues ---    0.97018   1.94793   4.36881
 En-DIIS/RFO-DIIS/Sim-DIIS IScMMF=       -3 using points:    13   12   11   10
 RFO step:  Lambda=-1.03305998D-06.
 DidBck=F Rises=F RFO-DIIS coefs:    1.34366   -0.34883   -0.07216    0.07734
 Iteration  1 RMS(Cart)=  0.00393514 RMS(Int)=  0.00000856
 Iteration  2 RMS(Cart)=  0.00001139 RMS(Int)=  0.00000170
 Iteration  3 RMS(Cart)=  0.00000000 RMS(Int)=  0.00000170
 Variable       Old X    -DE/DX   Delta X   Delta X   Delta X     New X
                                 (Linear)    (Quad)   (Total)
    R1        2.28560  -0.00001  -0.00009   0.00003  -0.00006   2.28555
    R2        2.46132   0.00002  -0.00000   0.00010   0.00010   2.46141
    R3        2.92981  -0.00002   0.00011  -0.00008   0.00003   2.92983
    R4        1.90469  -0.00020  -0.00012  -0.00050  -0.00061   1.90408
    R5        2.99814   0.00003   0.00019   0.00098   0.00117   2.99931
    R6        2.53406   0.00001   0.00012   0.00006   0.00018   2.53424
    R7        2.53558   0.00002  -0.00007  -0.00003  -0.00011   2.53547
    R8        2.51355  -0.00003  -0.00003  -0.00004  -0.00007   2.51347
    R9        1.81404   0.00000  -0.00002  -0.00001  -0.00003   1.81401
   R10        1.85658   0.00001  -0.00006   0.00000  -0.00006   1.85653
   R11        3.26119   0.00001   0.00007   0.00016   0.00023   3.26143
   R12        1.81523   0.00001   0.00001   0.00000   0.00001   1.81524
   R13        1.87863  -0.00000   0.00001  -0.00000   0.00001   1.87864
   R14        3.12729  -0.00001  -0.00010   0.00004  -0.00006   3.12722
   R15        1.83428   0.00000   0.00000   0.00002   0.00003   1.83431
   R16        1.83017  -0.00001  -0.00006   0.00004  -0.00002   1.83016
   R17        3.23565   0.00000   0.00021   0.00010   0.00032   3.23596
   R18        1.81354  -0.00000  -0.00000   0.00002   0.00002   1.81356
   R19        1.86606  -0.00002  -0.00004   0.00000  -0.00004   1.86603
   R20        3.19971   0.00001  -0.00096   0.00098   0.00002   3.19973
   R21        1.86921  -0.00001   0.00008  -0.00006   0.00002   1.86923
   R22        1.81391  -0.00001  -0.00002   0.00001  -0.00001   1.81390
    A1        2.23720   0.00003   0.00015  -0.00006   0.00008   2.23729
    A2        2.11287   0.00001   0.00002   0.00012   0.00013   2.11301
    A3        1.93311  -0.00004  -0.00017  -0.00005  -0.00022   1.93289
    A4        1.96851   0.00005   0.00041  -0.00023   0.00018   1.96868
    A5        1.92888  -0.00001  -0.00031  -0.00017  -0.00047   1.92840
    A6        1.92636  -0.00002   0.00035   0.00010   0.00045   1.92680
    A7        1.93655  -0.00002   0.00005  -0.00007  -0.00002   1.93654
    A8        1.88744   0.00002  -0.00002   0.00006   0.00005   1.88748
    A9        1.89193   0.00001  -0.00008   0.00001  -0.00007   1.89186
   A10        1.89137   0.00002  -0.00000   0.00007   0.00006   1.89143
   A11        2.05009  -0.00003  -0.00014   0.00098   0.00084   2.05092
   A12        2.17286   0.00008  -0.00004   0.00067   0.00063   2.17349
   A13        1.87506  -0.00002  -0.00040   0.00029  -0.00011   1.87495
   A14        2.09770  -0.00002  -0.00054   0.00101   0.00047   2.09816
   A15        2.10147  -0.00004   0.00120  -0.00264  -0.00144   2.10002
   A16        1.87246   0.00004  -0.00026   0.00051   0.00025   1.87271
   A17        1.84249  -0.00002   0.00005   0.00002   0.00008   1.84256
   A18        1.84485  -0.00001  -0.00074  -0.00013  -0.00087   1.84398
   A19        2.05805  -0.00000  -0.00050  -0.00058  -0.00108   2.05697
   A20        1.86698  -0.00003  -0.00002  -0.00036  -0.00039   1.86659
   A21        2.12894  -0.00001  -0.00149  -0.00045  -0.00194   2.12700
   A22        1.80002   0.00002   0.00126  -0.00117   0.00009   1.80011
   A23        1.84781   0.00002  -0.00058  -0.00018  -0.00077   1.84704
   A24        2.11537  -0.00002  -0.00020  -0.00024  -0.00043   2.11494
   A25        1.86534   0.00001  -0.00013  -0.00032  -0.00045   1.86489
   A26        3.29877   0.00010   0.00113  -0.00047   0.00066   3.29943
   A27        3.11780   0.00008   0.00024  -0.00022   0.00002   3.11782
   A28        3.06661  -0.00008  -0.00016  -0.00141  -0.00157   3.06505
   A29        3.20819   0.00008   0.00045   0.00117   0.00162   3.20981
   A30        2.93444   0.00002   0.00224  -0.00219   0.00006   2.93450
   A31        3.14783  -0.00004  -0.00127  -0.00032  -0.00159   3.14625
   A32        3.11535   0.00002  -0.00021   0.00133   0.00113   3.11648
   A33        2.98928   0.00001  -0.00149   0.00115  -0.00035   2.98893
   A34        3.41152   0.00000   0.00195  -0.00220  -0.00024   3.41128
   A35        3.24064  -0.00000  -0.00001  -0.00135  -0.00136   3.23928
    D1        0.00919   0.00000   0.00075  -0.00025   0.00050   0.00969
    D2       -3.13271  -0.00001   0.00121  -0.00009   0.00112  -3.13159
    D3       -2.10483   0.00000   0.00533   0.00258   0.00791  -2.09693
    D4        2.09132  -0.00000   0.00532   0.00255   0.00786   2.09919
    D5       -0.00557  -0.00001   0.00506   0.00244   0.00750   0.00193
    D6        1.03704   0.00001   0.00490   0.00243   0.00734   1.04438
    D7       -1.04999   0.00001   0.00490   0.00240   0.00729  -1.04270
    D8        3.13630   0.00001   0.00464   0.00229   0.00693  -3.13995
    D9       -2.77666  -0.00001   0.00037  -0.00224  -0.00187  -2.77853
   D10       -0.32784   0.00003  -0.00010   0.00121   0.00111  -0.32673
   D11        2.43691   0.00002  -0.00202   0.00112  -0.00090   2.43601
   D12       -1.43033  -0.00001  -0.00161  -0.00046  -0.00207  -1.43240
   D13       -1.32915   0.00004  -0.00285   0.00364   0.00078  -1.32837
   D14        1.08680   0.00000  -0.00245   0.00206  -0.00039   1.08641
   D15        1.64327   0.00001  -0.00323   0.00246  -0.00077   1.64250
   D16       -0.45565   0.00002  -0.00243   0.00374   0.00131  -0.45434
   D17       -2.06566   0.00002  -0.00224   0.00125  -0.00100  -2.06666
   D18        2.11860   0.00003  -0.00144   0.00253   0.00109   2.11968
   D19       -2.13359   0.00000  -0.00002   0.00084   0.00083  -2.13276
   D20        0.08107  -0.00003  -0.00145  -0.00044  -0.00189   0.07917
   D21        2.13779   0.00003   0.00087   0.00080   0.00167   2.13946
   D22       -1.93074  -0.00001  -0.00057  -0.00049  -0.00105  -1.93179
   D23        2.03441   0.00000   0.00156  -0.00321  -0.00165   2.03277
   D24       -2.02183   0.00000   0.00169  -0.00467  -0.00299  -2.02482
   D25       -0.01928   0.00002   0.00120  -0.00170  -0.00050  -0.01978
   D26        2.20766   0.00001   0.00133  -0.00316  -0.00184   2.20582
         Item               Value     Threshold  Converged?
 Maximum Force            0.000200     0.000015     NO 
 RMS     Force            0.000035     0.000010     NO 
 Maximum Displacement     0.013601     0.000060     NO 
 RMS     Displacement     0.003935     0.000040     NO 
 Predicted change in Energy=-5.161405D-07
 GradGradGradGradGradGradGradGradGradGradGradGradGradGradGradGradGradGrad

                          Input orientation:                          
 ---------------------------------------------------------------------
 Center     Atomic      Atomic             Coordinates (Angstroms)
 Number     Number       Type             X           Y           Z
 ---------------------------------------------------------------------
      1          6           0        0.883083   -0.583559   -1.357753
      2          8           0        1.418865   -0.791032   -0.293477
      3          8           0       -0.155447    0.162847   -1.604536
      4          1           0       -0.520341    0.609592   -0.778387
      5          6           0        1.413362   -1.234995   -2.660895
      6          9           0        1.769430   -0.292285   -3.545746
      7          9           0        0.463167   -1.997747   -3.222619
      8          9           0        2.472936   -1.999909   -2.413302
      9          8           0       -1.247716    1.434616    0.365886
     10          1           0       -2.156131    1.702873    0.210024
     11          1           0       -1.154932    1.254484    1.327195
     12          8           0       -0.933852    0.944300    3.010508
     13          1           0       -0.862080    1.673918    3.631174
     14          1           0       -1.450168    0.223471    3.460084
     15          8           0        1.294067   -0.789663    2.571946
     16          1           0        0.679755   -0.049910    2.704585
     17          1           0        1.441604   -0.836854    1.615937
     18          8           0       -0.019238   -2.751543    3.842563
     19          1           0        0.514274   -3.132435    4.543490
     20          1           0        0.565873   -2.137718    3.336660
     21          8           0       -2.083324   -1.105611    4.215863
     22          1           0       -1.381272   -1.801029    4.171795
     23          1           0       -2.896877   -1.511665    3.908272
 ---------------------------------------------------------------------
                    Distance matrix (angstroms):
                    1          2          3          4          5
     1  C    0.000000
     2  O    1.209459   0.000000
     3  O    1.302524   2.259916   0.000000
     4  H    1.931030   2.440780   1.007597   0.000000
     5  C    1.550401   2.408693   2.351812   3.268876   0.000000
     6  F    2.378606   3.308912   2.771388   3.703338   1.341063
     7  F    2.377810   3.308987   2.769303   3.706720   1.341713
     8  F    2.376523   2.658215   3.498573   4.294433   1.330072
     9  O    3.403567   3.535382   2.587086   1.587167   4.834208
    10  H    4.113699   4.387900   3.109187   2.201823   5.441923
    11  H    3.839382   3.665398   3.284157   2.291739   5.357098
    12  O    4.971650   4.411685   4.745020   3.826061   6.513336
    13  H    5.747277   5.165421   5.495028   4.549045   7.295858
    14  H    5.413586   4.832162   5.227845   4.356410   6.913271
    15  O    3.956504   2.868140   4.522319   4.058907   5.253111
    16  H    4.102281   3.175518   4.394468   3.742494   5.543553
    17  H    3.036270   1.910099   3.731142   3.416756   4.295417
    18  O    5.705929   4.797767   6.179249   5.735984   6.829878
    19  H    6.438746   5.449468   7.007542   6.587531   7.504118
    20  H    4.955153   3.964726   5.498029   5.065687   6.124035
    21  O    6.335400   5.718254   6.261209   5.507029   7.715785
    22  H    6.097986   5.366518   6.222978   5.572845   7.403784
    23  H    6.548320   6.066270   6.380477   5.666783   7.861848
                    6          7          8          9         10
     6  F    0.000000
     7  F    2.172403   0.000000
     8  F    2.166409   2.166604   0.000000
     9  O    5.233185   5.252200   5.776080   0.000000
    10  H    5.787616   5.686681   6.482337   0.959933   0.000000
    11  H    5.889817   5.822032   6.143600   0.982431   1.565733
    12  O    7.198704   7.032721   7.049275   2.707941   3.148350
    13  H    7.892971   7.887451   7.820168   3.296679   3.657824
    14  H    7.727450   7.297477   7.404784   3.328953   3.640042
    15  O    6.156258   5.977194   5.263756   4.034201   4.867779
    16  H    6.349234   6.242813   5.762878   3.374681   4.163811
    17  H    5.200673   5.071157   4.318693   3.735592   4.622823
    18  O    7.989643   7.121637   6.775820   5.578564   6.132167
    19  H    8.664734   7.848730   7.315458   6.435444   7.020697
    20  H    7.226457   6.561575   6.059533   4.987602   5.651131
    21  O    8.703320   7.912744   8.093522   4.687570   4.892814
    22  H    8.471344   7.623516   7.632691   4.997217   5.345406
    23  H    8.878271   7.897833   8.308765   4.893752   4.955703
                   11         12         13         14         15
    11  H    0.000000
    12  O    1.725872   0.000000
    13  H    2.360087   0.960583   0.000000
    14  H    2.387336   0.994131   1.574457   0.000000
    15  O    3.424258   2.857024   3.440954   3.057131   0.000000
    16  H    2.639076   1.919835   2.491467   2.276419   0.970673
    17  H    3.346501   3.280263   3.958803   3.589918   0.968477
    18  O    4.864683   3.897190   4.509964   3.323335   2.681084
    19  H    5.689980   4.589866   5.082096   4.036694   3.159691
    20  H    4.301878   3.443019   4.080975   3.107227   1.712398
    21  O    3.844004   2.641269   3.091776   1.654855   3.769490
    22  H    4.180807   3.014234   3.554868   2.147063   3.277166
    23  H    4.165083   3.269742   3.790135   2.303158   4.457697
                   16         17         18         19         20
    16  H    0.000000
    17  H    1.544296   0.000000
    18  O    3.013703   3.279932   0.000000
    19  H    3.593177   3.834084   0.959693   0.000000
    20  H    2.184360   2.328097   0.987458   1.564789   0.000000
    21  O    3.321606   4.388275   2.666251   3.311022   2.975984
    22  H    3.076842   3.928189   1.693224   2.346038   2.145270
    23  H    4.046960   4.953038   3.134074   3.829667   3.565013
                   21         22         23
    21  O    0.000000
    22  H    0.989153   0.000000
    23  H    0.959875   1.565322   0.000000
 Stoichiometry    C2H11F3O7
 Framework group  C1[X(C2H11F3O7)]
 Deg. of freedom    63
 Full point group                 C1      NOp   1
 Largest Abelian subgroup         C1      NOp   1
 Largest concise Abelian subgroup C1      NOp   1
                         Standard orientation:                         
 ---------------------------------------------------------------------
 Center     Atomic      Atomic             Coordinates (Angstroms)
 Number     Number       Type             X           Y           Z
 ---------------------------------------------------------------------
      1          6           0       -1.619005    0.168743   -0.124181
      2          8           0       -0.804902   -0.514321   -0.701632
      3          8           0       -1.472360    1.376839    0.340113
      4          1           0       -0.553474    1.752530    0.167607
      5          6           0       -3.051012   -0.356418    0.153855
      6          9           0       -3.962848    0.435447   -0.429201
      7          9           0       -3.294898   -0.373510    1.473105
      8          9           0       -3.204720   -1.590869   -0.316888
      9          8           0        0.802246    2.558126   -0.011659
     10          1           0        0.970578    3.283258    0.594410
     11          1           0        1.668633    2.148982   -0.228790
     12          8           0        3.166367    1.406641   -0.658158
     13          1           0        3.757927    1.836520   -1.281040
     14          1           0        3.731421    0.977177    0.037954
     15          8           0        1.934730   -1.081248   -1.333484
     16          1           0        2.296540   -0.181279   -1.296656
     17          1           0        0.983298   -0.985421   -1.180050
     18          8           0        3.486160   -2.307935    0.476630
     19          1           0        3.951509   -3.053170    0.090513
     20          1           0        2.840508   -1.990101   -0.199526
     21          8           0        4.597832    0.036966    1.088610
     22          1           0        4.291982   -0.891125    0.935224
     23          1           0        4.562790    0.188519    2.035797
 ---------------------------------------------------------------------
 Rotational constants (GHZ):           1.0228469           0.2701433           0.2389768
 Standard basis: 6-31++G(d,p) (6D, 7F)
 There are   294 symmetry adapted cartesian basis functions of A   symmetry.
 There are   294 symmetry adapted basis functions of A   symmetry.
   294 basis functions,   472 primitive gaussians,   294 cartesian basis functions
    53 alpha electrons       53 beta electrons
       nuclear repulsion energy       818.5583888477 Hartrees.
 NAtoms=   23 NActive=   23 NUniq=   23 SFac= 1.00D+00 NAtFMM=   60 NAOKFM=F Big=F
 Integral buffers will be    131072 words long.
 Raffenetti 2 integral format.
 Two-electron integral symmetry is turned on.
 Nuclear repulsion after empirical dispersion term =      818.5487699410 Hartrees.
 One-electron integrals computed using PRISM.
 NBasis=   294 RedAO= T EigKep=  5.01D-05  NBF=   294
 NBsUse=   294 1.00D-06 EigRej= -1.00D+00 NBFU=   294
 Initial guess from the checkpoint file:  "/local_scratch/slurm.5660504/Gau-4020750.chk"
 B after Tr=     0.000000   -0.000000    0.000000
         Rot=    1.000000    0.000620    0.000077    0.000202 Ang=   0.08 deg.
 Requested convergence on RMS density matrix=1.00D-10 within 128 cycles.
 Requested convergence on MAX density matrix=1.00D-08.
 Requested convergence on             energy=1.00D-08.
 No special actions if energy rises.
 SCF Done:  E(RwB97XD) =  -908.814920614     A.U. after   13 cycles
            NFock= 13  Conv=0.49D-10     -V/T= 2.0082
 Calling FoFJK, ICntrl=      2127 FMM=F ISym2X=0 I1Cent= 0 IOpClX= 0 NMat=1 NMatS=1 NMatT=0.
 ***** Axes restored to original set *****
 -------------------------------------------------------------------
 Center     Atomic                   Forces (Hartrees/Bohr)
 Number     Number              X              Y              Z
 -------------------------------------------------------------------
      1        6          -0.000003655   -0.000009822   -0.000034892
      2        8           0.000008944   -0.000002133    0.000017680
      3        8          -0.000020056    0.000048019    0.000020476
      4        1           0.000031079   -0.000042945   -0.000039948
      5        6           0.000007451   -0.000004097   -0.000003672
      6        9          -0.000007587    0.000006434    0.000008034
      7        9          -0.000001684    0.000004030    0.000007040
      8        9           0.000000718   -0.000000295    0.000012792
      9        8          -0.000032573   -0.000040645    0.000021842
     10        1          -0.000004754    0.000021555   -0.000021360
     11        1           0.000021026    0.000022311    0.000011861
     12        8           0.000007146   -0.000005625    0.000000794
     13        1          -0.000003679    0.000007555   -0.000005635
     14        1          -0.000019776    0.000007010    0.000018593
     15        8           0.000010178   -0.000008341    0.000027196
     16        1           0.000002870    0.000003696   -0.000007085
     17        1          -0.000001185    0.000003409   -0.000017310
     18        8          -0.000009558    0.000003934    0.000007049
     19        1           0.000000701    0.000000698    0.000002985
     20        1           0.000012456   -0.000013020   -0.000016627
     21        8          -0.000001879   -0.000015565   -0.000013595
     22        1           0.000008382    0.000010129    0.000010576
     23        1          -0.000004564    0.000003709   -0.000006794
 -------------------------------------------------------------------
 Cartesian Forces:  Max     0.000048019 RMS     0.000016501

 GradGradGradGradGradGradGradGradGradGradGradGradGradGradGradGradGradGrad
 Berny optimization.
 Using GEDIIS/GDIIS optimizer.
 FormGI is forming the generalized inverse of G from B-inverse, IUseBI=4.
 Internal  Forces:  Max     0.000079393 RMS     0.000021267
 Search for a local minimum.
 Step number  14 out of a maximum of  138
 All quantities printed in internal units (Hartrees-Bohrs-Radians)
 Mixed Optimization -- En-DIIS/RFO-DIIS
 Swapping is turned off.
 Update second derivatives using D2CorX and points    3    7    8    9   10
                                                     11   12   13   14
 DE= -5.87D-07 DEPred=-5.16D-07 R= 1.14D+00
 Trust test= 1.14D+00 RLast= 2.00D-02 DXMaxT set to 3.57D-01
 ITU=  0  1  1  0  1  0  0  1  0  0 -1 -1  1  0
     Eigenvalues ---    0.00033   0.00066   0.00083   0.00243   0.00286
     Eigenvalues ---    0.00524   0.00583   0.00667   0.01008   0.01233
     Eigenvalues ---    0.01314   0.01591   0.01672   0.01755   0.01924
     Eigenvalues ---    0.02170   0.02355   0.02449   0.02570   0.02738
     Eigenvalues ---    0.03044   0.03094   0.03193   0.03363   0.03856
     Eigenvalues ---    0.04189   0.04841   0.05039   0.05474   0.06895
     Eigenvalues ---    0.07066   0.07798   0.08442   0.09096   0.11673
     Eigenvalues ---    0.12047   0.13561   0.14826   0.19658   0.21631
     Eigenvalues ---    0.21865   0.24036   0.27803   0.29166   0.36644
     Eigenvalues ---    0.37648   0.39063   0.44089   0.45828   0.46478
     Eigenvalues ---    0.48074   0.49298   0.50552   0.55531   0.56587
     Eigenvalues ---    0.56734   0.57393   0.57448   0.57818   0.58572
     Eigenvalues ---    0.97007   1.94105   4.34469
 En-DIIS/RFO-DIIS/Sim-DIIS IScMMF=       -3 using points:    14   13   12   11   10
 RFO step:  Lambda=-3.62446044D-07.
 DidBck=F Rises=F RFO-DIIS coefs:    1.04961    0.17087   -0.13597   -0.05666   -0.02786
 Iteration  1 RMS(Cart)=  0.00205861 RMS(Int)=  0.00000226
 Iteration  2 RMS(Cart)=  0.00000480 RMS(Int)=  0.00000153
 Iteration  3 RMS(Cart)=  0.00000000 RMS(Int)=  0.00000153
 Variable       Old X    -DE/DX   Delta X   Delta X   Delta X     New X
                                 (Linear)    (Quad)   (Total)
    R1        2.28555   0.00002   0.00004  -0.00006  -0.00002   2.28552
    R2        2.46141   0.00000   0.00006  -0.00005   0.00000   2.46142
    R3        2.92983  -0.00002   0.00000  -0.00001  -0.00001   2.92983
    R4        1.90408  -0.00005   0.00007  -0.00019  -0.00013   1.90396
    R5        2.99931   0.00002  -0.00032   0.00076   0.00043   2.99974
    R6        2.53424  -0.00000   0.00000  -0.00005  -0.00005   2.53419
    R7        2.53547  -0.00000   0.00007  -0.00003   0.00004   2.53551
    R8        2.51347   0.00000  -0.00001   0.00000  -0.00001   2.51346
    R9        1.81401   0.00001   0.00000  -0.00003  -0.00003   1.81398
   R10        1.85653   0.00001  -0.00002   0.00001  -0.00000   1.85652
   R11        3.26143   0.00000   0.00030  -0.00055  -0.00026   3.26117
   R12        1.81524   0.00000   0.00002  -0.00004  -0.00001   1.81523
   R13        1.87864   0.00001   0.00004  -0.00003   0.00002   1.87865
   R14        3.12722  -0.00000   0.00000  -0.00009  -0.00009   3.12714
   R15        1.83431  -0.00000   0.00000  -0.00001  -0.00000   1.83430
   R16        1.83016   0.00002  -0.00003   0.00004   0.00002   1.83017
   R17        3.23596   0.00000  -0.00024   0.00037   0.00013   3.23609
   R18        1.81356   0.00000   0.00002  -0.00001   0.00001   1.81357
   R19        1.86603   0.00001   0.00002  -0.00002  -0.00000   1.86602
   R20        3.19973   0.00002  -0.00037   0.00025  -0.00011   3.19962
   R21        1.86923   0.00002   0.00007  -0.00006   0.00001   1.86924
   R22        1.81390   0.00000   0.00002  -0.00002  -0.00000   1.81390
    A1        2.23729  -0.00001   0.00001  -0.00000   0.00001   2.23730
    A2        2.11301  -0.00000   0.00002   0.00000   0.00002   2.11303
    A3        1.93289   0.00001  -0.00003   0.00000  -0.00003   1.93286
    A4        1.96868  -0.00002   0.00009  -0.00017  -0.00008   1.96860
    A5        1.92840  -0.00001   0.00009   0.00006   0.00015   1.92855
    A6        1.92680  -0.00001  -0.00016  -0.00001  -0.00017   1.92664
    A7        1.93654  -0.00001  -0.00000   0.00002   0.00002   1.93656
    A8        1.88748   0.00001   0.00004  -0.00005  -0.00001   1.88747
    A9        1.89186   0.00002   0.00001  -0.00000   0.00001   1.89187
   A10        1.89143   0.00001   0.00002  -0.00003  -0.00000   1.89143
   A11        2.05092  -0.00002   0.00038   0.00065   0.00102   2.05194
   A12        2.17349   0.00002  -0.00006   0.00141   0.00135   2.17483
   A13        1.87495   0.00002  -0.00034   0.00055   0.00021   1.87516
   A14        2.09816  -0.00001   0.00017   0.00024   0.00041   2.09858
   A15        2.10002  -0.00001   0.00020  -0.00120  -0.00101   2.09902
   A16        1.87271   0.00001  -0.00019   0.00034   0.00016   1.87286
   A17        1.84256  -0.00001  -0.00008   0.00019   0.00011   1.84267
   A18        1.84398   0.00001   0.00005  -0.00024  -0.00019   1.84379
   A19        2.05697  -0.00000  -0.00013  -0.00024  -0.00037   2.05660
   A20        1.86659  -0.00004  -0.00020  -0.00002  -0.00022   1.86636
   A21        2.12700  -0.00002  -0.00110  -0.00017  -0.00128   2.12572
   A22        1.80011   0.00008  -0.00016   0.00016  -0.00001   1.80009
   A23        1.84704   0.00007  -0.00030  -0.00013  -0.00043   1.84661
   A24        2.11494  -0.00003  -0.00087   0.00010  -0.00077   2.11416
   A25        1.86489  -0.00001  -0.00032   0.00020  -0.00012   1.86477
   A26        3.29943   0.00002   0.00019   0.00011   0.00030   3.29973
   A27        3.11782   0.00001   0.00028  -0.00078  -0.00050   3.11731
   A28        3.06505  -0.00002   0.00057  -0.00147  -0.00091   3.06414
   A29        3.20981   0.00001   0.00021   0.00074   0.00095   3.21076
   A30        2.93450   0.00008   0.00046   0.00008   0.00054   2.93504
   A31        3.14625  -0.00001  -0.00070  -0.00038  -0.00108   3.14517
   A32        3.11648   0.00001   0.00087  -0.00012   0.00075   3.11722
   A33        2.98893   0.00002  -0.00040   0.00058   0.00018   2.98912
   A34        3.41128  -0.00004  -0.00011  -0.00001  -0.00012   3.41115
   A35        3.23928  -0.00005  -0.00041  -0.00010  -0.00051   3.23877
    D1        0.00969  -0.00000   0.00044  -0.00048  -0.00004   0.00965
    D2       -3.13159  -0.00000   0.00026  -0.00059  -0.00033  -3.13192
    D3       -2.09693  -0.00000  -0.00214  -0.00058  -0.00272  -2.09964
    D4        2.09919   0.00000  -0.00214  -0.00055  -0.00269   2.09650
    D5        0.00193   0.00000  -0.00206  -0.00053  -0.00259  -0.00066
    D6        1.04438  -0.00000  -0.00198  -0.00047  -0.00245   1.04193
    D7       -1.04270   0.00000  -0.00198  -0.00045  -0.00243  -1.04512
    D8       -3.13995   0.00000  -0.00190  -0.00042  -0.00232   3.14091
    D9       -2.77853  -0.00002   0.00033  -0.00217  -0.00185  -2.78037
   D10       -0.32673   0.00003   0.00056   0.00249   0.00304  -0.32368
   D11        2.43601  -0.00000   0.00008  -0.00170  -0.00162   2.43439
   D12       -1.43240  -0.00001   0.00007  -0.00220  -0.00213  -1.43452
   D13       -1.32837   0.00001  -0.00035   0.00255   0.00221  -1.32616
   D14        1.08641   0.00001  -0.00036   0.00206   0.00170   1.08811
   D15        1.64250   0.00002   0.00042  -0.00104  -0.00061   1.64189
   D16       -0.45434   0.00000   0.00158  -0.00087   0.00071  -0.45363
   D17       -2.06666   0.00001   0.00070  -0.00159  -0.00089  -2.06755
   D18        2.11968  -0.00001   0.00186  -0.00143   0.00043   2.12011
   D19       -2.13276   0.00000   0.00189  -0.00040   0.00150  -2.13127
   D20        0.07917   0.00000   0.00036  -0.00065  -0.00029   0.07888
   D21        2.13946  -0.00000   0.00196  -0.00037   0.00158   2.14104
   D22       -1.93179  -0.00000   0.00042  -0.00062  -0.00020  -1.93199
   D23        2.03277   0.00001  -0.00152  -0.00002  -0.00154   2.03123
   D24       -2.02482   0.00002  -0.00282   0.00011  -0.00271  -2.02753
   D25       -0.01978  -0.00002  -0.00058  -0.00010  -0.00068  -0.02046
   D26        2.20582  -0.00001  -0.00188   0.00003  -0.00185   2.20397
         Item               Value     Threshold  Converged?
 Maximum Force            0.000079     0.000015     NO 
 RMS     Force            0.000021     0.000010     NO 
 Maximum Displacement     0.006247     0.000060     NO 
 RMS     Displacement     0.002057     0.000040     NO 
 Predicted change in Energy=-1.771284D-07
 GradGradGradGradGradGradGradGradGradGradGradGradGradGradGradGradGradGrad

                          Input orientation:                          
 ---------------------------------------------------------------------
 Center     Atomic      Atomic             Coordinates (Angstroms)
 Number     Number       Type             X           Y           Z
 ---------------------------------------------------------------------
      1          6           0        0.883342   -0.584338   -1.358123
      2          8           0        1.418652   -0.792912   -0.293839
      3          8           0       -0.155424    0.161874   -1.604516
      4          1           0       -0.520929    0.607283   -0.777996
      5          6           0        1.414365   -1.234152   -2.661767
      6          9           0        1.767532   -0.290517   -3.546757
      7          9           0        0.465534   -1.999079   -3.222884
      8          9           0        2.475916   -1.996603   -2.415065
      9          8           0       -1.248707    1.431698    0.366777
     10          1           0       -2.156690    1.701536    0.211225
     11          1           0       -1.155153    1.253444    1.328359
     12          8           0       -0.932899    0.945111    3.011718
     13          1           0       -0.860740    1.675138    3.631848
     14          1           0       -1.449658    0.224820    3.461670
     15          8           0        1.293975   -0.790331    2.571440
     16          1           0        0.680134   -0.050258    2.704456
     17          1           0        1.441199   -0.837489    1.615371
     18          8           0       -0.020677   -2.751509    3.841841
     19          1           0        0.512717   -3.131614    4.543289
     20          1           0        0.564644   -2.138180    3.335582
     21          8           0       -2.083497   -1.104278    4.216746
     22          1           0       -1.381642   -1.799855    4.171898
     23          1           0       -2.896953   -1.509645    3.907995
 ---------------------------------------------------------------------
                    Distance matrix (angstroms):
                    1          2          3          4          5
     1  C    0.000000
     2  O    1.209446   0.000000
     3  O    1.302527   2.259912   0.000000
     4  H    1.930928   2.440682   1.007531   0.000000
     5  C    1.550397   2.408691   2.351788   3.268767   0.000000
     6  F    2.378705   3.309923   2.770328   3.702584   1.341037
     7  F    2.377686   3.307956   2.770274   3.707251   1.341732
     8  F    2.376533   2.658247   3.498565   4.294333   1.330068
     9  O    3.403721   3.535549   2.587222   1.587396   4.834334
    10  H    4.114592   4.388671   3.110071   2.202649   5.442865
    11  H    3.840585   3.666548   3.285231   2.292706   5.358327
    12  O    4.973274   4.413301   4.746319   3.826980   6.515156
    13  H    5.748640   5.167002   5.496084   4.550001   7.297236
    14  H    5.415536   4.833925   5.229268   4.357016   6.915758
    15  O    3.956326   2.867991   4.521732   4.057822   5.253372
    16  H    4.102571   3.175959   4.394360   3.741976   5.544100
    17  H    3.035945   1.909864   3.730362   3.415482   4.295576
    18  O    5.705568   4.797042   6.178086   5.733640   6.830712
    19  H    6.438373   5.448675   7.006353   6.585124   7.505076
    20  H    4.954479   3.963808   5.496664   5.063355   6.124335
    21  O    6.336532   5.719036   6.261605   5.506225   7.717891
    22  H    6.098260   5.366413   6.222455   5.571050   7.405177
    23  H    6.548192   6.065769   6.379477   5.664397   7.862895
                    6          7          8          9         10
     6  F    0.000000
     7  F    2.172389   0.000000
     8  F    2.166394   2.166613   0.000000
     9  O    5.232539   5.253048   5.776219   0.000000
    10  H    5.787073   5.688912   6.483415   0.959918   0.000000
    11  H    5.890047   5.824032   6.144973   0.982429   1.565840
    12  O    7.199492   7.035206   7.051501   2.707806   3.148429
    13  H    7.893286   7.889627   7.821771   3.297039   3.657984
    14  H    7.728772   7.300476   7.408162   3.327957   3.639502
    15  O    6.156817   5.976753   5.264723   4.032763   4.866940
    16  H    6.349631   6.243181   5.763904   3.373628   4.163239
    17  H    5.201272   5.070495   4.319560   3.734139   4.622022
    18  O    7.990340   7.121298   6.778770   5.575243   6.129725
    19  H    8.665751   7.848459   7.318544   6.431927   7.017967
    20  H    7.226851   6.560689   6.061596   4.984583   5.648954
    21  O    8.704287   7.914943   8.097247   4.685116   4.891028
    22  H    8.471896   7.624602   7.635937   4.993951   5.342974
    23  H    8.877894   7.899069   8.311794   4.889625   4.952351
                   11         12         13         14         15
    11  H    0.000000
    12  O    1.725735   0.000000
    13  H    2.360204   0.960577   0.000000
    14  H    2.386591   0.994141   1.574550   0.000000
    15  O    3.423520   2.857372   3.441772   3.057869   0.000000
    16  H    2.638477   1.920168   2.492255   2.277072   0.970671
    17  H    3.345956   3.280821   3.959595   3.590874   0.968486
    18  O    4.862537   3.896954   4.510543   3.323409   2.681128
    19  H    5.687381   4.588595   5.081532   4.035649   3.159139
    20  H    4.299972   3.442993   4.081774   3.107584   1.712464
    21  O    3.842324   2.641205   3.092312   1.654809   3.770002
    22  H    4.178474   3.013673   3.555077   2.146709   3.277122
    23  H    4.162097   3.269043   3.790154   2.302658   4.457316
                   16         17         18         19         20
    16  H    0.000000
    17  H    1.544364   0.000000
    18  O    3.013559   3.279896   0.000000
    19  H    3.592226   3.833770   0.959698   0.000000
    20  H    2.184279   2.327933   0.987457   1.564661   0.000000
    21  O    3.321993   4.388828   2.666299   3.310143   2.976248
    22  H    3.076588   3.928156   1.693165   2.345230   2.145207
    23  H    4.046463   4.952522   3.133618   3.828868   3.564458
                   21         22         23
    21  O    0.000000
    22  H    0.989161   0.000000
    23  H    0.959875   1.565259   0.000000
 Stoichiometry    C2H11F3O7
 Framework group  C1[X(C2H11F3O7)]
 Deg. of freedom    63
 Full point group                 C1      NOp   1
 Largest Abelian subgroup         C1      NOp   1
 Largest concise Abelian subgroup C1      NOp   1
                         Standard orientation:                         
 ---------------------------------------------------------------------
 Center     Atomic      Atomic             Coordinates (Angstroms)
 Number     Number       Type             X           Y           Z
 ---------------------------------------------------------------------
      1          6           0       -1.619218    0.168282   -0.123615
      2          8           0       -0.805156   -0.515734   -0.699969
      3          8           0       -1.471916    1.376371    0.340498
      4          1           0       -0.552505    1.751013    0.168909
      5          6           0       -3.051916   -0.355534    0.153376
      6          9           0       -3.962832    0.438576   -0.428004
      7          9           0       -3.295630   -0.374837    1.472648
      8          9           0       -3.207240   -1.588889   -0.319690
      9          8           0        0.803884    2.555966   -0.010221
     10          1           0        0.972599    3.282274    0.594307
     11          1           0        1.670271    2.147736   -0.229059
     12          8           0        3.167584    1.405981   -0.660351
     13          1           0        3.758512    1.835851   -1.283828
     14          1           0        3.733185    0.977239    0.035775
     15          8           0        1.934202   -1.082248   -1.332705
     16          1           0        2.296351   -0.182379   -1.296834
     17          1           0        0.982851   -0.986045   -1.178947
     18          8           0        3.485952   -2.307282    0.478320
     19          1           0        3.951721   -3.052098    0.091890
     20          1           0        2.839839   -1.990002   -0.197655
     21          8           0        4.599157    0.037718    1.087337
     22          1           0        4.292488   -0.890236    0.934705
     23          1           0        4.563149    0.190333    2.034318
 ---------------------------------------------------------------------
 Rotational constants (GHZ):           1.0235835           0.2700379           0.2389219
 Standard basis: 6-31++G(d,p) (6D, 7F)
 There are   294 symmetry adapted cartesian basis functions of A   symmetry.
 There are   294 symmetry adapted basis functions of A   symmetry.
   294 basis functions,   472 primitive gaussians,   294 cartesian basis functions
    53 alpha electrons       53 beta electrons
       nuclear repulsion energy       818.5478095446 Hartrees.
 NAtoms=   23 NActive=   23 NUniq=   23 SFac= 1.00D+00 NAtFMM=   60 NAOKFM=F Big=F
 Integral buffers will be    131072 words long.
 Raffenetti 2 integral format.
 Two-electron integral symmetry is turned on.
 Nuclear repulsion after empirical dispersion term =      818.5381900948 Hartrees.
 One-electron integrals computed using PRISM.
 NBasis=   294 RedAO= T EigKep=  5.00D-05  NBF=   294
 NBsUse=   294 1.00D-06 EigRej= -1.00D+00 NBFU=   294
 Initial guess from the checkpoint file:  "/local_scratch/slurm.5660504/Gau-4020750.chk"
 B after Tr=     0.000000    0.000000   -0.000000
         Rot=    1.000000    0.000011   -0.000012    0.000106 Ang=   0.01 deg.
 Requested convergence on RMS density matrix=1.00D-10 within 128 cycles.
 Requested convergence on MAX density matrix=1.00D-08.
 Requested convergence on             energy=1.00D-08.
 No special actions if energy rises.
 SCF Done:  E(RwB97XD) =  -908.814920791     A.U. after   13 cycles
            NFock= 13  Conv=0.35D-10     -V/T= 2.0082
 Calling FoFJK, ICntrl=      2127 FMM=F ISym2X=0 I1Cent= 0 IOpClX= 0 NMat=1 NMatS=1 NMatT=0.
 ***** Axes restored to original set *****
 -------------------------------------------------------------------
 Center     Atomic                   Forces (Hartrees/Bohr)
 Number     Number              X              Y              Z
 -------------------------------------------------------------------
      1        6          -0.000009094   -0.000013656   -0.000052978
      2        8           0.000022305   -0.000002757    0.000029035
      3        8          -0.000026026    0.000036654    0.000025258
      4        1           0.000028058   -0.000015734   -0.000035537
      5        6           0.000008094   -0.000005477   -0.000007323
      6        9          -0.000004104    0.000008415    0.000008339
      7        9          -0.000005486    0.000002136    0.000006940
      8        9           0.000001375    0.000000266    0.000015178
      9        8          -0.000019564   -0.000034235    0.000017257
     10        1          -0.000008213    0.000016310   -0.000020657
     11        1           0.000013612    0.000012505    0.000005834
     12        8           0.000007052   -0.000002882   -0.000006544
     13        1          -0.000001196    0.000005101   -0.000000922
     14        1          -0.000010060    0.000001536    0.000019052
     15        8          -0.000000507   -0.000009799    0.000024748
     16        1           0.000005848    0.000006718   -0.000005202
     17        1          -0.000005799    0.000005640   -0.000015762
     18        8          -0.000004848    0.000011610    0.000011855
     19        1           0.000001373   -0.000012299    0.000003312
     20        1           0.000012560   -0.000003371   -0.000011000
     21        8           0.000000086   -0.000002462   -0.000021187
     22        1           0.000006064   -0.000003579    0.000011491
     23        1          -0.000011533   -0.000000639   -0.000001187
 -------------------------------------------------------------------
 Cartesian Forces:  Max     0.000052978 RMS     0.000015341

 GradGradGradGradGradGradGradGradGradGradGradGradGradGradGradGradGradGrad
 Berny optimization.
 Using GEDIIS/GDIIS optimizer.
 FormGI is forming the generalized inverse of G from B-inverse, IUseBI=4.
 Internal  Forces:  Max     0.000036902 RMS     0.000013650
 Search for a local minimum.
 Step number  15 out of a maximum of  138
 All quantities printed in internal units (Hartrees-Bohrs-Radians)
 Mixed Optimization -- En-DIIS/RFO-DIIS
 Swapping is turned off.
 Update second derivatives using D2CorX and points    3    7    8    9   10
                                                     11   12   13   14   15
 DE= -1.76D-07 DEPred=-1.77D-07 R= 9.94D-01
 Trust test= 9.94D-01 RLast= 9.91D-03 DXMaxT set to 3.57D-01
 ITU=  0  0  1  1  0  1  0  0  1  0  0 -1 -1  1  0
     Eigenvalues ---    0.00034   0.00067   0.00084   0.00222   0.00287
     Eigenvalues ---    0.00470   0.00607   0.00653   0.01079   0.01218
     Eigenvalues ---    0.01331   0.01594   0.01697   0.01728   0.02014
     Eigenvalues ---    0.02172   0.02346   0.02486   0.02582   0.02695
     Eigenvalues ---    0.03030   0.03075   0.03167   0.03373   0.03887
     Eigenvalues ---    0.04217   0.04799   0.05028   0.05573   0.06866
     Eigenvalues ---    0.07046   0.07789   0.08491   0.08999   0.11673
     Eigenvalues ---    0.12050   0.13560   0.14594   0.19679   0.21643
     Eigenvalues ---    0.21862   0.24041   0.27696   0.28823   0.36721
     Eigenvalues ---    0.37648   0.39051   0.43389   0.45636   0.46478
     Eigenvalues ---    0.47996   0.49118   0.50549   0.55475   0.56511
     Eigenvalues ---    0.56689   0.57389   0.57428   0.57801   0.58446
     Eigenvalues ---    0.97085   1.94708   4.34667
 En-DIIS/RFO-DIIS/Sim-DIIS IScMMF=       -3 using points:    15   14   13   12   11   10
 RFO step:  Lambda=-1.49333819D-07.
 DidBck=F Rises=F RFO-DIIS coefs:    1.44981   -0.28459   -0.18041    0.03235   -0.01418
                  RFO-DIIS coefs:   -0.00298
 Iteration  1 RMS(Cart)=  0.00132904 RMS(Int)=  0.00000114
 Iteration  2 RMS(Cart)=  0.00000186 RMS(Int)=  0.00000098
 Iteration  3 RMS(Cart)=  0.00000000 RMS(Int)=  0.00000098
 Variable       Old X    -DE/DX   Delta X   Delta X   Delta X     New X
                                 (Linear)    (Quad)   (Total)
    R1        2.28552   0.00004  -0.00000   0.00001   0.00001   2.28553
    R2        2.46142   0.00001   0.00003  -0.00002   0.00001   2.46143
    R3        2.92983  -0.00002  -0.00002  -0.00001  -0.00003   2.92979
    R4        1.90396  -0.00004  -0.00016   0.00007  -0.00009   1.90387
    R5        2.99974   0.00001   0.00038  -0.00005   0.00033   3.00008
    R6        2.53419  -0.00000   0.00001  -0.00001  -0.00000   2.53419
    R7        2.53551   0.00000  -0.00000  -0.00001  -0.00001   2.53550
    R8        2.51346   0.00000  -0.00001   0.00001  -0.00000   2.51346
    R9        1.81398   0.00002  -0.00002   0.00000  -0.00001   1.81397
   R10        1.85652   0.00002  -0.00001  -0.00000  -0.00001   1.85651
   R11        3.26117   0.00001  -0.00001  -0.00001  -0.00003   3.26114
   R12        1.81523   0.00000   0.00000  -0.00000  -0.00000   1.81522
   R13        1.87865   0.00001   0.00001   0.00001   0.00002   1.87867
   R14        3.12714   0.00000   0.00000  -0.00003  -0.00003   3.12710
   R15        1.83430   0.00000   0.00001  -0.00001   0.00000   1.83430
   R16        1.83017   0.00001   0.00001   0.00001   0.00002   1.83019
   R17        3.23609   0.00000   0.00007   0.00001   0.00008   3.23617
   R18        1.81357   0.00001   0.00001  -0.00001   0.00000   1.81357
   R19        1.86602   0.00001  -0.00000   0.00000   0.00000   1.86602
   R20        3.19962   0.00001   0.00003   0.00001   0.00004   3.19966
   R21        1.86924   0.00002   0.00001  -0.00001  -0.00000   1.86924
   R22        1.81390   0.00001   0.00000  -0.00000   0.00000   1.81390
    A1        2.23730  -0.00000  -0.00002  -0.00001  -0.00002   2.23727
    A2        2.11303  -0.00001   0.00004  -0.00005  -0.00001   2.11302
    A3        1.93286   0.00001  -0.00003   0.00006   0.00003   1.93289
    A4        1.96860   0.00000  -0.00010  -0.00000  -0.00010   1.96850
    A5        1.92855  -0.00001  -0.00001  -0.00000  -0.00002   1.92854
    A6        1.92664  -0.00001  -0.00001   0.00001  -0.00000   1.92664
    A7        1.93656  -0.00002  -0.00001  -0.00001  -0.00002   1.93654
    A8        1.88747   0.00001   0.00001  -0.00000   0.00001   1.88748
    A9        1.89187   0.00002   0.00000   0.00001   0.00002   1.89188
   A10        1.89143   0.00001   0.00002  -0.00001   0.00001   1.89144
   A11        2.05194  -0.00002   0.00069  -0.00003   0.00066   2.05260
   A12        2.17483   0.00003   0.00069   0.00029   0.00097   2.17581
   A13        1.87516   0.00001   0.00008   0.00019   0.00027   1.87543
   A14        2.09858  -0.00001   0.00026  -0.00032  -0.00006   2.09852
   A15        2.09902   0.00000  -0.00075   0.00023  -0.00052   2.09849
   A16        1.87286   0.00000   0.00012  -0.00003   0.00009   1.87295
   A17        1.84267  -0.00001   0.00002  -0.00005  -0.00002   1.84265
   A18        1.84379   0.00001  -0.00017   0.00022   0.00005   1.84385
   A19        2.05660  -0.00000  -0.00028   0.00022  -0.00007   2.05653
   A20        1.86636  -0.00001  -0.00019   0.00016  -0.00003   1.86634
   A21        2.12572   0.00000  -0.00096   0.00094  -0.00002   2.12570
   A22        1.80009   0.00002  -0.00014   0.00013  -0.00002   1.80008
   A23        1.84661   0.00004  -0.00030   0.00021  -0.00009   1.84651
   A24        2.11416  -0.00002  -0.00052   0.00027  -0.00025   2.11391
   A25        1.86477   0.00000  -0.00014   0.00008  -0.00006   1.86471
   A26        3.29973   0.00002   0.00003   0.00005   0.00008   3.29980
   A27        3.11731   0.00003  -0.00019  -0.00018  -0.00036   3.11695
   A28        3.06414  -0.00001  -0.00058  -0.00009  -0.00068   3.06346
   A29        3.21076   0.00001   0.00065  -0.00036   0.00029   3.21105
   A30        2.93504   0.00002   0.00012  -0.00013  -0.00001   2.93503
   A31        3.14517   0.00002  -0.00064   0.00045  -0.00019   3.14498
   A32        3.11722   0.00000   0.00060  -0.00043   0.00016   3.11739
   A33        2.98912   0.00002   0.00012   0.00011   0.00023   2.98935
   A34        3.41115  -0.00001  -0.00036   0.00054   0.00018   3.41134
   A35        3.23877  -0.00001  -0.00047   0.00007  -0.00040   3.23837
    D1        0.00965  -0.00001  -0.00002  -0.00038  -0.00039   0.00925
    D2       -3.13192  -0.00001  -0.00004  -0.00035  -0.00039  -3.13231
    D3       -2.09964   0.00000   0.00000   0.00003   0.00004  -2.09961
    D4        2.09650   0.00000  -0.00000   0.00003   0.00003   2.09653
    D5       -0.00066   0.00000  -0.00001   0.00004   0.00003  -0.00063
    D6        1.04193  -0.00000   0.00002   0.00001   0.00003   1.04196
    D7       -1.04512  -0.00000   0.00002   0.00001   0.00003  -1.04509
    D8        3.14091   0.00000   0.00001   0.00002   0.00003   3.14094
    D9       -2.78037  -0.00001  -0.00069   0.00048  -0.00021  -2.78059
   D10       -0.32368   0.00001   0.00212   0.00109   0.00321  -0.32047
   D11        2.43439  -0.00000  -0.00126  -0.00049  -0.00175   2.43264
   D12       -1.43452  -0.00001  -0.00178  -0.00058  -0.00236  -1.43688
   D13       -1.32616   0.00001   0.00086   0.00043   0.00129  -1.32488
   D14        1.08811   0.00001   0.00033   0.00035   0.00068   1.08879
   D15        1.64189   0.00002  -0.00015   0.00057   0.00042   1.64231
   D16       -0.45363   0.00000   0.00083   0.00013   0.00096  -0.45267
   D17       -2.06755   0.00001  -0.00046   0.00027  -0.00020  -2.06775
   D18        2.12011  -0.00000   0.00051  -0.00017   0.00034   2.12045
   D19       -2.13127   0.00000   0.00063  -0.00018   0.00045  -2.13082
   D20        0.07888   0.00001  -0.00074   0.00107   0.00033   0.07921
   D21        2.14104  -0.00000   0.00073  -0.00027   0.00046   2.14151
   D22       -1.93199   0.00001  -0.00065   0.00099   0.00035  -1.93165
   D23        2.03123   0.00001  -0.00094   0.00017  -0.00077   2.03046
   D24       -2.02753   0.00001  -0.00184   0.00062  -0.00121  -2.02874
   D25       -0.02046  -0.00001  -0.00015  -0.00063  -0.00078  -0.02124
   D26        2.20397   0.00000  -0.00105  -0.00018  -0.00123   2.20274
         Item               Value     Threshold  Converged?
 Maximum Force            0.000037     0.000015     NO 
 RMS     Force            0.000014     0.000010     NO 
 Maximum Displacement     0.004131     0.000060     NO 
 RMS     Displacement     0.001328     0.000040     NO 
 Predicted change in Energy=-7.357167D-08
 GradGradGradGradGradGradGradGradGradGradGradGradGradGradGradGradGradGrad

                          Input orientation:                          
 ---------------------------------------------------------------------
 Center     Atomic      Atomic             Coordinates (Angstroms)
 Number     Number       Type             X           Y           Z
 ---------------------------------------------------------------------
      1          6           0        0.883350   -0.584663   -1.358746
      2          8           0        1.417921   -0.794358   -0.294307
      3          8           0       -0.155061    0.162069   -1.605096
      4          1           0       -0.521089    0.606462   -0.778318
      5          6           0        1.415037   -1.233428   -2.662622
      6          9           0        1.769067   -0.289070   -3.546491
      7          9           0        0.466351   -1.997552   -3.225070
      8          9           0        2.476193   -1.996417   -2.415900
      9          8           0       -1.249758    1.429642    0.367019
     10          1           0       -2.157511    1.700274    0.211543
     11          1           0       -1.155703    1.252443    1.328743
     12          8           0       -0.932282    0.945374    3.012164
     13          1           0       -0.859939    1.675899    3.631682
     14          1           0       -1.449229    0.225537    3.462646
     15          8           0        1.293652   -0.790965    2.571168
     16          1           0        0.680221   -0.050588    2.704393
     17          1           0        1.440290   -0.838362    1.615012
     18          8           0       -0.021132   -2.751336    3.842729
     19          1           0        0.512454   -3.131189    4.544170
     20          1           0        0.564159   -2.138444    3.335904
     21          8           0       -2.083485   -1.103438    4.217553
     22          1           0       -1.381675   -1.799068    4.172859
     23          1           0       -2.896791   -1.508677    3.908234
 ---------------------------------------------------------------------
                    Distance matrix (angstroms):
                    1          2          3          4          5
     1  C    0.000000
     2  O    1.209449   0.000000
     3  O    1.302534   2.259910   0.000000
     4  H    1.930835   2.440557   1.007483   0.000000
     5  C    1.550380   2.408673   2.351804   3.268697   0.000000
     6  F    2.378676   3.309882   2.770345   3.702644   1.341035
     7  F    2.377668   3.307950   2.770276   3.707090   1.341729
     8  F    2.376504   2.658203   3.498566   4.294223   1.330066
     9  O    3.403798   3.535539   2.587343   1.587571   4.834439
    10  H    4.115043   4.388939   3.110636   2.203209   5.443393
    11  H    3.841262   3.667046   3.285972   2.293411   5.359035
    12  O    4.974172   4.413940   4.747286   3.827753   6.516155
    13  H    5.749223   5.167611   5.496579   4.550453   7.297805
    14  H    5.416934   4.834814   5.230766   4.358019   6.917478
    15  O    3.956656   2.868170   4.521971   4.057726   5.253862
    16  H    4.103120   3.176412   4.394840   3.742210   5.544719
    17  H    3.036080   1.909957   3.730295   3.415048   4.295913
    18  O    5.706829   4.797469   6.179374   5.734008   6.832731
    19  H    6.439470   5.448992   7.007467   6.585372   7.506930
    20  H    4.955387   3.964078   5.497556   5.063507   6.125795
    21  O    6.337692   5.719463   6.262872   5.506684   7.719673
    22  H    6.099489   5.366819   6.223777   5.571475   7.407114
    23  H    6.548614   6.065339   6.380069   5.664057   7.864081
                    6          7          8          9         10
     6  F    0.000000
     7  F    2.172393   0.000000
     8  F    2.166402   2.166615   0.000000
     9  O    5.232861   5.252980   5.776264   0.000000
    10  H    5.787773   5.689365   6.483841   0.959911   0.000000
    11  H    5.890539   5.825010   6.145576   0.982425   1.565984
    12  O    7.199798   7.037050   7.052355   2.707784   3.148735
    13  H    7.892968   7.891029   7.822335   3.297063   3.658092
    14  H    7.729829   7.303226   7.409677   3.327546   3.639530
    15  O    6.156596   5.978014   5.265203   4.032158   4.866685
    16  H    6.349489   6.244592   5.764474   3.373310   4.163237
    17  H    5.201051   5.071358   4.320004   3.733321   4.621533
    18  O    7.991755   7.124578   6.780632   5.574106   6.129148
    19  H    8.666921   7.851646   7.320283   6.430798   7.017364
    20  H    7.227680   6.563216   6.062944   4.983555   5.648440
    21  O    8.705500   7.917938   8.098813   4.683824   4.890234
    22  H    8.473230   7.627840   7.637658   4.992634   5.342222
    23  H    8.878659   7.901503   8.312732   4.887396   4.950699
                   11         12         13         14         15
    11  H    0.000000
    12  O    1.725721   0.000000
    13  H    2.360152   0.960574   0.000000
    14  H    2.386260   0.994150   1.574607   0.000000
    15  O    3.423225   2.857294   3.442101   3.058006   0.000000
    16  H    2.638356   1.920112   2.492532   2.277225   0.970671
    17  H    3.345533   3.280677   3.959737   3.590954   0.968496
    18  O    4.861854   3.896883   4.510937   3.323507   2.681153
    19  H    5.686646   4.588319   5.081750   4.035530   3.159059
    20  H    4.299388   3.442975   4.082249   3.107765   1.712508
    21  O    3.841377   2.641186   3.092737   1.654793   3.770050
    22  H    4.177533   3.013491   3.555345   2.146624   3.277050
    23  H    4.160402   3.268731   3.790352   2.302495   4.456755
                   16         17         18         19         20
    16  H    0.000000
    17  H    1.544358   0.000000
    18  O    3.013593   3.279931   0.000000
    19  H    3.592078   3.833784   0.959698   0.000000
    20  H    2.184358   2.327937   0.987458   1.564647   0.000000
    21  O    3.322080   4.388676   2.666339   3.310189   2.976334
    22  H    3.076522   3.927979   1.693185   2.345237   2.145213
    23  H    4.046019   4.951612   3.133354   3.828826   3.564035
                   21         22         23
    21  O    0.000000
    22  H    0.989160   0.000000
    23  H    0.959877   1.565226   0.000000
 Stoichiometry    C2H11F3O7
 Framework group  C1[X(C2H11F3O7)]
 Deg. of freedom    63
 Full point group                 C1      NOp   1
 Largest Abelian subgroup         C1      NOp   1
 Largest concise Abelian subgroup C1      NOp   1
                         Standard orientation:                         
 ---------------------------------------------------------------------
 Center     Atomic      Atomic             Coordinates (Angstroms)
 Number     Number       Type             X           Y           Z
 ---------------------------------------------------------------------
      1          6           0       -1.619606    0.167962   -0.123123
      2          8           0       -0.805204   -0.516794   -0.698124
      3          8           0       -1.472394    1.376463    0.339964
      4          1           0       -0.552643    1.750469    0.169085
      5          6           0       -3.052648   -0.355260    0.153115
      6          9           0       -3.962858    0.438493   -0.429851
      7          9           0       -3.297527   -0.373221    1.472186
      8          9           0       -3.207809   -1.589040   -0.318891
      9          8           0        0.804463    2.554749   -0.009189
     10          1           0        0.973211    3.281804    0.594421
     11          1           0        1.670867    2.147074   -0.228968
     12          8           0        3.167911    1.405678   -0.661754
     13          1           0        3.758151    1.835811   -1.285699
     14          1           0        3.734172    0.977574    0.034242
     15          8           0        1.934221   -1.082959   -1.331694
     16          1           0        2.296392   -0.183065   -1.296721
     17          1           0        0.982979   -0.986632   -1.177280
     18          8           0        3.487351   -2.306777    0.479007
     19          1           0        3.953073   -3.051593    0.092518
     20          1           0        2.840626   -1.989997   -0.196619
     21          8           0        4.600264    0.038834    1.086377
     22          1           0        4.293794   -0.889247    0.934127
     23          1           0        4.563741    0.191941    2.033260
 ---------------------------------------------------------------------
 Rotational constants (GHZ):           1.0240566           0.2699352           0.2388454
 Standard basis: 6-31++G(d,p) (6D, 7F)
 There are   294 symmetry adapted cartesian basis functions of A   symmetry.
 There are   294 symmetry adapted basis functions of A   symmetry.
   294 basis functions,   472 primitive gaussians,   294 cartesian basis functions
    53 alpha electrons       53 beta electrons
       nuclear repulsion energy       818.5212155605 Hartrees.
 NAtoms=   23 NActive=   23 NUniq=   23 SFac= 1.00D+00 NAtFMM=   60 NAOKFM=F Big=F
 Integral buffers will be    131072 words long.
 Raffenetti 2 integral format.
 Two-electron integral symmetry is turned on.
 Nuclear repulsion after empirical dispersion term =      818.5115964311 Hartrees.
 One-electron integrals computed using PRISM.
 NBasis=   294 RedAO= T EigKep=  5.00D-05  NBF=   294
 NBsUse=   294 1.00D-06 EigRej= -1.00D+00 NBFU=   294
 Initial guess from the checkpoint file:  "/local_scratch/slurm.5660504/Gau-4020750.chk"
 B after Tr=    -0.000000    0.000000    0.000000
         Rot=    1.000000    0.000207    0.000009   -0.000003 Ang=   0.02 deg.
 Requested convergence on RMS density matrix=1.00D-10 within 128 cycles.
 Requested convergence on MAX density matrix=1.00D-08.
 Requested convergence on             energy=1.00D-08.
 No special actions if energy rises.
 SCF Done:  E(RwB97XD) =  -908.814920877     A.U. after   11 cycles
            NFock= 11  Conv=0.87D-10     -V/T= 2.0082
 Calling FoFJK, ICntrl=      2127 FMM=F ISym2X=0 I1Cent= 0 IOpClX= 0 NMat=1 NMatS=1 NMatT=0.
 ***** Axes restored to original set *****
 -------------------------------------------------------------------
 Center     Atomic                   Forces (Hartrees/Bohr)
 Number     Number              X              Y              Z
 -------------------------------------------------------------------
      1        6          -0.000005819   -0.000012364   -0.000037789
      2        8           0.000018021   -0.000003991    0.000025859
      3        8          -0.000026299    0.000026246    0.000025640
      4        1           0.000022816   -0.000003278   -0.000030886
      5        6           0.000007231   -0.000004052   -0.000006071
      6        9          -0.000002509    0.000008038    0.000004611
      7        9          -0.000004667    0.000001223    0.000005131
      8        9           0.000002021    0.000000166    0.000011721
      9        8          -0.000008097   -0.000026060    0.000004396
     10        1          -0.000006268    0.000009791   -0.000010510
     11        1           0.000005230    0.000007502    0.000002344
     12        8          -0.000000250    0.000003553   -0.000004269
     13        1           0.000000166    0.000003190    0.000002326
     14        1          -0.000005258   -0.000002303    0.000009829
     15        8          -0.000002467   -0.000009059    0.000008896
     16        1           0.000004178    0.000005246   -0.000000454
     17        1          -0.000001256    0.000003047   -0.000010072
     18        8          -0.000001488    0.000014139    0.000009157
     19        1           0.000000581   -0.000013436    0.000003130
     20        1           0.000010135   -0.000000491   -0.000005353
     21        8           0.000001807    0.000001609   -0.000017402
     22        1           0.000003925   -0.000007941    0.000008937
     23        1          -0.000011735   -0.000000774    0.000000827
 -------------------------------------------------------------------
 Cartesian Forces:  Max     0.000037789 RMS     0.000011641

 GradGradGradGradGradGradGradGradGradGradGradGradGradGradGradGradGradGrad
 Berny optimization.
 Using GEDIIS/GDIIS optimizer.
 FormGI is forming the generalized inverse of G from B-inverse, IUseBI=4.
 Internal  Forces:  Max     0.000034689 RMS     0.000010800
 Search for a local minimum.
 Step number  16 out of a maximum of  138
 All quantities printed in internal units (Hartrees-Bohrs-Radians)
 Mixed Optimization -- En-DIIS/RFO-DIIS
 Swapping is turned off.
 Update second derivatives using D2CorX and points    3    7    8    9   10
                                                     11   12   13   14   15
                                                     16
 DE= -8.68D-08 DEPred=-7.36D-08 R= 1.18D+00
 Trust test= 1.18D+00 RLast= 5.52D-03 DXMaxT set to 3.57D-01
 ITU=  0  0  0  1  1  0  1  0  0  1  0  0 -1 -1  1  0
     Eigenvalues ---    0.00034   0.00067   0.00080   0.00189   0.00285
     Eigenvalues ---    0.00396   0.00637   0.00660   0.01019   0.01207
     Eigenvalues ---    0.01330   0.01592   0.01682   0.01762   0.02132
     Eigenvalues ---    0.02172   0.02338   0.02526   0.02571   0.02654
     Eigenvalues ---    0.03049   0.03139   0.03226   0.03367   0.03852
     Eigenvalues ---    0.04075   0.04775   0.05057   0.05490   0.06795
     Eigenvalues ---    0.07033   0.07807   0.08223   0.08991   0.11672
     Eigenvalues ---    0.12043   0.13558   0.14671   0.19611   0.21605
     Eigenvalues ---    0.21804   0.24023   0.28143   0.28988   0.36718
     Eigenvalues ---    0.37651   0.39021   0.42595   0.45313   0.46494
     Eigenvalues ---    0.47830   0.49081   0.50553   0.55545   0.56270
     Eigenvalues ---    0.56631   0.57386   0.57443   0.57706   0.58448
     Eigenvalues ---    0.96655   1.93838   4.36517
 En-DIIS/RFO-DIIS/Sim-DIIS IScMMF=       -3 using points:    16   15   14   13   12   11   10
 RFO step:  Lambda=-1.34977067D-07.
 DIIS inversion failure, remove point   7.
 RFO-DIIS uses    6 points instead of    7
 DidBck=F Rises=F RFO-DIIS coefs:    2.17554   -1.10968   -0.08513    0.00609   -0.01164
                  RFO-DIIS coefs:    0.02481    0.00000
 Iteration  1 RMS(Cart)=  0.00152435 RMS(Int)=  0.00000154
 Iteration  2 RMS(Cart)=  0.00000221 RMS(Int)=  0.00000099
 Iteration  3 RMS(Cart)=  0.00000000 RMS(Int)=  0.00000099
 Variable       Old X    -DE/DX   Delta X   Delta X   Delta X     New X
                                 (Linear)    (Quad)   (Total)
    R1        2.28553   0.00003  -0.00001   0.00002   0.00001   2.28553
    R2        2.46143   0.00001  -0.00000   0.00002   0.00002   2.46145
    R3        2.92979  -0.00001  -0.00002  -0.00001  -0.00003   2.92976
    R4        1.90387  -0.00003  -0.00010  -0.00002  -0.00012   1.90375
    R5        3.00008  -0.00000   0.00041  -0.00016   0.00025   3.00032
    R6        2.53419   0.00000  -0.00002   0.00001  -0.00001   2.53418
    R7        2.53550   0.00000  -0.00000   0.00001   0.00000   2.53550
    R8        2.51346   0.00000  -0.00001   0.00001  -0.00000   2.51346
    R9        1.81397   0.00001  -0.00002   0.00000  -0.00001   1.81395
   R10        1.85651   0.00001  -0.00001   0.00000  -0.00001   1.85651
   R11        3.26114   0.00001  -0.00015   0.00015  -0.00000   3.26114
   R12        1.81522   0.00000  -0.00001   0.00001  -0.00000   1.81522
   R13        1.87867   0.00001   0.00002  -0.00001   0.00001   1.87868
   R14        3.12710   0.00000  -0.00010   0.00010  -0.00000   3.12710
   R15        1.83430   0.00000  -0.00001   0.00001  -0.00000   1.83430
   R16        1.83019   0.00001   0.00003  -0.00002   0.00001   1.83020
   R17        3.23617   0.00000   0.00015  -0.00002   0.00013   3.23630
   R18        1.81357   0.00001  -0.00000  -0.00000  -0.00000   1.81356
   R19        1.86602   0.00001  -0.00000  -0.00000  -0.00000   1.86602
   R20        3.19966   0.00001   0.00002   0.00004   0.00006   3.19972
   R21        1.86924   0.00002  -0.00001  -0.00000  -0.00001   1.86923
   R22        1.81390   0.00001  -0.00000   0.00001   0.00000   1.81391
    A1        2.23727  -0.00000   0.00001  -0.00003  -0.00003   2.23725
    A2        2.11302  -0.00001  -0.00003   0.00001  -0.00001   2.11300
    A3        1.93289   0.00001   0.00002   0.00002   0.00004   1.93293
    A4        1.96850  -0.00000  -0.00004  -0.00007  -0.00012   1.96839
    A5        1.92854  -0.00001   0.00002  -0.00001   0.00001   1.92855
    A6        1.92664  -0.00001  -0.00002  -0.00000  -0.00003   1.92661
    A7        1.93654  -0.00001  -0.00000  -0.00002  -0.00002   1.93652
    A8        1.88748   0.00001  -0.00000   0.00001   0.00001   1.88749
    A9        1.89188   0.00001   0.00001   0.00001   0.00002   1.89191
   A10        1.89144   0.00001   0.00000   0.00001   0.00001   1.89144
   A11        2.05260  -0.00001   0.00070   0.00018   0.00087   2.05347
   A12        2.17581   0.00001   0.00126  -0.00027   0.00098   2.17679
   A13        1.87543   0.00001   0.00036  -0.00006   0.00030   1.87573
   A14        2.09852  -0.00000  -0.00002  -0.00002  -0.00004   2.09847
   A15        2.09849   0.00001  -0.00067   0.00017  -0.00050   2.09800
   A16        1.87295  -0.00000   0.00012  -0.00010   0.00003   1.87298
   A17        1.84265  -0.00001   0.00003  -0.00008  -0.00005   1.84260
   A18        1.84385   0.00001   0.00004   0.00005   0.00008   1.84393
   A19        2.05653   0.00000  -0.00012   0.00010  -0.00003   2.05650
   A20        1.86634  -0.00001   0.00000   0.00012   0.00012   1.86646
   A21        2.12570  -0.00000   0.00015   0.00049   0.00064   2.12634
   A22        1.80008   0.00003   0.00009   0.00010   0.00019   1.80026
   A23        1.84651   0.00003  -0.00010   0.00013   0.00003   1.84654
   A24        2.11391  -0.00001  -0.00016   0.00007  -0.00009   2.11382
   A25        1.86471  -0.00000  -0.00003   0.00003   0.00000   1.86471
   A26        3.29980   0.00000   0.00028  -0.00047  -0.00019   3.29961
   A27        3.11695   0.00001  -0.00054   0.00013  -0.00041   3.11655
   A28        3.06346   0.00000  -0.00095   0.00063  -0.00032   3.06314
   A29        3.21105  -0.00001   0.00040  -0.00065  -0.00025   3.21080
   A30        2.93503   0.00002   0.00002  -0.00012  -0.00010   2.93493
   A31        3.14498   0.00002  -0.00029   0.00029   0.00000   3.14498
   A32        3.11739  -0.00000   0.00010  -0.00008   0.00002   3.11741
   A33        2.98935   0.00001   0.00029  -0.00010   0.00019   2.98954
   A34        3.41134  -0.00001   0.00042   0.00017   0.00059   3.41192
   A35        3.23837  -0.00002  -0.00044   0.00024  -0.00020   3.23818
    D1        0.00925  -0.00000  -0.00044  -0.00001  -0.00045   0.00880
    D2       -3.13231  -0.00000  -0.00049   0.00001  -0.00048  -3.13279
    D3       -2.09961   0.00000  -0.00041   0.00001  -0.00040  -2.10001
    D4        2.09653   0.00000  -0.00040  -0.00000  -0.00040   2.09612
    D5       -0.00063   0.00000  -0.00039   0.00000  -0.00038  -0.00101
    D6        1.04196  -0.00000  -0.00037  -0.00001  -0.00038   1.04158
    D7       -1.04509  -0.00000  -0.00036  -0.00002  -0.00038  -1.04547
    D8        3.14094  -0.00000  -0.00034  -0.00002  -0.00036   3.14058
    D9       -2.78059  -0.00000  -0.00094   0.00096   0.00002  -2.78056
   D10       -0.32047   0.00001   0.00324   0.00054   0.00378  -0.31670
   D11        2.43264  -0.00001  -0.00155   0.00044  -0.00111   2.43153
   D12       -1.43688  -0.00001  -0.00217   0.00045  -0.00172  -1.43860
   D13       -1.32488   0.00001   0.00218   0.00032   0.00249  -1.32238
   D14        1.08879   0.00001   0.00155   0.00033   0.00188   1.09067
   D15        1.64231   0.00001   0.00034   0.00120   0.00154   1.64385
   D16       -0.45267  -0.00000   0.00088   0.00084   0.00172  -0.45095
   D17       -2.06775   0.00001  -0.00029   0.00111   0.00082  -2.06693
   D18        2.12045  -0.00001   0.00024   0.00076   0.00100   2.12145
   D19       -2.13082  -0.00000   0.00075  -0.00023   0.00052  -2.13030
   D20        0.07921   0.00001   0.00085   0.00053   0.00138   0.08060
   D21        2.14151  -0.00001   0.00080  -0.00015   0.00065   2.14216
   D22       -1.93165   0.00001   0.00090   0.00061   0.00151  -1.93013
   D23        2.03046   0.00001  -0.00104   0.00029  -0.00075   2.02971
   D24       -2.02874   0.00001  -0.00138   0.00045  -0.00093  -2.02967
   D25       -0.02124  -0.00001  -0.00130  -0.00015  -0.00146  -0.02270
   D26        2.20274  -0.00000  -0.00164   0.00001  -0.00163   2.20111
         Item               Value     Threshold  Converged?
 Maximum Force            0.000035     0.000015     NO 
 RMS     Force            0.000011     0.000010     NO 
 Maximum Displacement     0.004467     0.000060     NO 
 RMS     Displacement     0.001524     0.000040     NO 
 Predicted change in Energy=-6.739563D-08
 GradGradGradGradGradGradGradGradGradGradGradGradGradGradGradGradGradGrad

                          Input orientation:                          
 ---------------------------------------------------------------------
 Center     Atomic      Atomic             Coordinates (Angstroms)
 Number     Number       Type             X           Y           Z
 ---------------------------------------------------------------------
      1          6           0        0.882806   -0.585005   -1.359299
      2          8           0        1.415845   -0.796630   -0.294470
      3          8           0       -0.154365    0.163359   -1.605975
      4          1           0       -0.520933    0.606832   -0.779019
      5          6           0        1.415193   -1.232960   -2.663270
      6          9           0        1.771041   -0.288067   -3.545827
      7          9           0        0.466322   -1.995589   -3.227434
      8          9           0        2.475340   -1.997237   -2.416201
      9          8           0       -1.250428    1.428543    0.367029
     10          1           0       -2.157665    1.700859    0.211532
     11          1           0       -1.156225    1.251914    1.328839
     12          8           0       -0.932042    0.945349    3.012250
     13          1           0       -0.859917    1.676079    3.631550
     14          1           0       -1.449111    0.225625    3.462788
     15          8           0        1.293639   -0.791500    2.571063
     16          1           0        0.680459   -0.050935    2.704372
     17          1           0        1.439326   -0.839533    1.614787
     18          8           0       -0.020483   -2.750856    3.844917
     19          1           0        0.513196   -3.130293    4.546509
     20          1           0        0.564730   -2.138481    3.337382
     21          8           0       -2.083711   -1.103448    4.217230
     22          1           0       -1.381545   -1.798779    4.173613
     23          1           0       -2.896429   -1.509101    3.906903
 ---------------------------------------------------------------------
                    Distance matrix (angstroms):
                    1          2          3          4          5
     1  C    0.000000
     2  O    1.209453   0.000000
     3  O    1.302543   2.259907   0.000000
     4  H    1.930721   2.440410   1.007421   0.000000
     5  C    1.550363   2.408651   2.351827   3.268612   0.000000
     6  F    2.378663   3.310003   2.770198   3.702596   1.341028
     7  F    2.377632   3.307774   2.770458   3.707021   1.341730
     8  F    2.376470   2.658144   3.498569   4.294088   1.330065
     9  O    3.403714   3.535249   2.587430   1.587703   4.834444
    10  H    4.115476   4.389016   3.111343   2.203855   5.443997
    11  H    3.841614   3.667043   3.286610   2.294077   5.359452
    12  O    4.974545   4.413781   4.748083   3.828489   6.516600
    13  H    5.749622   5.167883   5.497071   4.550969   7.298178
    14  H    5.417332   4.834249   5.231883   4.358872   6.918114
    15  O    3.957167   2.868142   4.522844   4.058455   5.254323
    16  H    4.103608   3.176462   4.395673   3.742995   5.545143
    17  H    3.036394   1.909884   3.730811   3.415391   4.296178
    18  O    5.708827   4.797558   6.182459   5.736314   6.835325
    19  H    6.441558   5.449389   7.010480   6.587623   7.509620
    20  H    4.957144   3.964254   5.500213   5.065587   6.127894
    21  O    6.337718   5.718082   6.263936   5.507253   7.720128
    22  H    6.100299   5.365954   6.225720   5.572807   7.408432
    23  H    6.547477   6.062578   6.380271   5.663746   7.863429
                    6          7          8          9         10
     6  F    0.000000
     7  F    2.172395   0.000000
     8  F    2.166415   2.166623   0.000000
     9  O    5.233209   5.252816   5.776131   0.000000
    10  H    5.788636   5.689949   6.484261   0.959903   0.000000
    11  H    5.890908   5.825680   6.145777   0.982420   1.566145
    12  O    7.199747   7.038338   7.052457   2.707774   3.149122
    13  H    7.892690   7.892130   7.822563   3.297100   3.658044
    14  H    7.730068   7.304912   7.409787   3.327192   3.639922
    15  O    6.156111   5.979703   5.265266   4.032200   4.867314
    16  H    6.349062   6.246107   5.764544   3.373478   4.163890
    17  H    5.200586   5.072505   4.320009   3.733075   4.621803
    18  O    7.993621   7.129204   6.782232   5.574571   6.130807
    19  H    8.668698   7.856458   7.322101   6.431283   7.018942
    20  H    7.228955   6.567108   6.064165   4.984120   5.650036
    21  O    8.705688   7.919697   8.098531   4.682882   4.890319
    22  H    8.474125   7.630782   7.638102   4.992282   5.343025
    23  H    8.878028   7.902121   8.311187   4.885670   4.950291
                   11         12         13         14         15
    11  H    0.000000
    12  O    1.725721   0.000000
    13  H    2.360126   0.960573   0.000000
    14  H    2.385957   0.994157   1.574626   0.000000
    15  O    3.423521   2.857438   3.442584   3.058169   0.000000
    16  H    2.638733   1.920294   2.492989   2.277443   0.970670
    17  H    3.345564   3.280563   3.960070   3.590646   0.968501
    18  O    4.862378   3.896948   4.510868   3.323619   2.681174
    19  H    5.687187   4.588412   5.081712   4.035751   3.159340
    20  H    4.300082   3.443261   4.082526   3.108099   1.712575
    21  O    3.840672   2.641190   3.092970   1.654791   3.770102
    22  H    4.177348   3.013479   3.555357   2.146636   3.277101
    23  H    4.159077   3.268569   3.790590   2.302442   4.456018
                   16         17         18         19         20
    16  H    0.000000
    17  H    1.544332   0.000000
    18  O    3.013591   3.279889   0.000000
    19  H    3.592198   3.834095   0.959696   0.000000
    20  H    2.184478   2.327985   0.987455   1.564715   0.000000
    21  O    3.322221   4.387954   2.666360   3.310657   2.976518
    22  H    3.076603   3.927474   1.693217   2.345640   2.145383
    23  H    4.045547   4.949837   3.133188   3.829217   3.563719
                   21         22         23
    21  O    0.000000
    22  H    0.989153   0.000000
    23  H    0.959879   1.565222   0.000000
 Stoichiometry    C2H11F3O7
 Framework group  C1[X(C2H11F3O7)]
 Deg. of freedom    63
 Full point group                 C1      NOp   1
 Largest Abelian subgroup         C1      NOp   1
 Largest concise Abelian subgroup C1      NOp   1
                         Standard orientation:                         
 ---------------------------------------------------------------------
 Center     Atomic      Atomic             Coordinates (Angstroms)
 Number     Number       Type             X           Y           Z
 ---------------------------------------------------------------------
      1          6           0       -1.619854    0.167676   -0.122479
      2          8           0       -0.804525   -0.518015   -0.695054
      3          8           0       -1.473520    1.377139    0.338395
      4          1           0       -0.553526    1.750736    0.168296
      5          6           0       -3.053093   -0.355388    0.152941
      6          9           0       -3.962792    0.437216   -0.432364
      7          9           0       -3.299468   -0.371242    1.471762
      8          9           0       -3.207415   -1.589974   -0.317224
      9          8           0        0.804316    2.554260   -0.008942
     10          1           0        0.972805    3.282679    0.593081
     11          1           0        1.670851    2.147045   -0.229036
     12          8           0        3.167793    1.405806   -0.662444
     13          1           0        3.757835    1.836168   -1.286414
     14          1           0        3.734225    0.978182    0.033719
     15          8           0        1.934447   -1.083532   -1.331027
     16          1           0        2.296458   -0.183550   -1.296676
     17          1           0        0.983365   -0.987335   -1.175516
     18          8           0        3.489768   -2.306467    0.478420
     19          1           0        3.955758   -3.051064    0.091839
     20          1           0        2.842326   -1.990263   -0.196784
     21          8           0        4.600154    0.040151    1.086619
     22          1           0        4.294763   -0.888210    0.933955
     23          1           0        4.562432    0.193145    2.033476
 ---------------------------------------------------------------------
 Rotational constants (GHZ):           1.0242234           0.2698731           0.2387813
 Standard basis: 6-31++G(d,p) (6D, 7F)
 There are   294 symmetry adapted cartesian basis functions of A   symmetry.
 There are   294 symmetry adapted basis functions of A   symmetry.
   294 basis functions,   472 primitive gaussians,   294 cartesian basis functions
    53 alpha electrons       53 beta electrons
       nuclear repulsion energy       818.4956161778 Hartrees.
 NAtoms=   23 NActive=   23 NUniq=   23 SFac= 1.00D+00 NAtFMM=   60 NAOKFM=F Big=F
 Integral buffers will be    131072 words long.
 Raffenetti 2 integral format.
 Two-electron integral symmetry is turned on.
 Nuclear repulsion after empirical dispersion term =      818.4859980022 Hartrees.
 One-electron integrals computed using PRISM.
 NBasis=   294 RedAO= T EigKep=  5.00D-05  NBF=   294
 NBsUse=   294 1.00D-06 EigRej= -1.00D+00 NBFU=   294
 Initial guess from the checkpoint file:  "/local_scratch/slurm.5660504/Gau-4020750.chk"
 B after Tr=    -0.000000   -0.000000    0.000000
         Rot=    1.000000    0.000245    0.000031   -0.000073 Ang=   0.03 deg.
 Requested convergence on RMS density matrix=1.00D-10 within 128 cycles.
 Requested convergence on MAX density matrix=1.00D-08.
 Requested convergence on             energy=1.00D-08.
 No special actions if energy rises.
 SCF Done:  E(RwB97XD) =  -908.814920958     A.U. after   13 cycles
            NFock= 13  Conv=0.40D-10     -V/T= 2.0082
 Calling FoFJK, ICntrl=      2127 FMM=F ISym2X=0 I1Cent= 0 IOpClX= 0 NMat=1 NMatS=1 NMatT=0.
 ***** Axes restored to original set *****
 -------------------------------------------------------------------
 Center     Atomic                   Forces (Hartrees/Bohr)
 Number     Number              X              Y              Z
 -------------------------------------------------------------------
      1        6          -0.000002143   -0.000007486   -0.000020120
      2        8           0.000013858   -0.000003596    0.000014151
      3        8          -0.000016179    0.000011890    0.000012783
      4        1           0.000009212    0.000005818   -0.000012568
      5        6           0.000003981   -0.000003497   -0.000004173
      6        9           0.000000171    0.000006662    0.000001364
      7        9          -0.000003496   -0.000000254    0.000002775
      8        9           0.000002231    0.000000802    0.000006802
      9        8           0.000001867   -0.000011708   -0.000007426
     10        1          -0.000003579    0.000001488   -0.000000701
     11        1          -0.000000395    0.000001750    0.000000569
     12        8          -0.000006132    0.000004419   -0.000001665
     13        1           0.000002516    0.000002486    0.000003834
     14        1          -0.000001296   -0.000004755   -0.000000253
     15        8          -0.000001730   -0.000003322    0.000003941
     16        1           0.000000857    0.000001724    0.000001640
     17        1          -0.000001310   -0.000000754   -0.000003292
     18        8          -0.000000623    0.000008721    0.000002451
     19        1           0.000000629   -0.000007891    0.000001907
     20        1           0.000004780    0.000002923    0.000000051
     21        8           0.000002449    0.000004290   -0.000009699
     22        1           0.000001828   -0.000008650    0.000006209
     23        1          -0.000007496   -0.000001060    0.000001422
 -------------------------------------------------------------------
 Cartesian Forces:  Max     0.000020120 RMS     0.000006287

 GradGradGradGradGradGradGradGradGradGradGradGradGradGradGradGradGradGrad
 Berny optimization.
 Using GEDIIS/GDIIS optimizer.
 FormGI is forming the generalized inverse of G from B-inverse, IUseBI=4.
 Internal  Forces:  Max     0.000023540 RMS     0.000007776
 Search for a local minimum.
 Step number  17 out of a maximum of  138
 All quantities printed in internal units (Hartrees-Bohrs-Radians)
 Mixed Optimization -- En-DIIS/RFO-DIIS
 Swapping is turned off.
 Update second derivatives using D2CorX and points    3    7    8    9   10
                                                     11   12   13   14   15
                                                     16   17
 DE= -8.10D-08 DEPred=-6.74D-08 R= 1.20D+00
 Trust test= 1.20D+00 RLast= 7.14D-03 DXMaxT set to 3.57D-01
 ITU=  0  0  0  0  1  1  0  1  0  0  1  0  0 -1 -1  1  0
     Eigenvalues ---    0.00034   0.00068   0.00075   0.00182   0.00283
     Eigenvalues ---    0.00361   0.00632   0.00667   0.00928   0.01204
     Eigenvalues ---    0.01336   0.01594   0.01670   0.01769   0.02085
     Eigenvalues ---    0.02189   0.02311   0.02450   0.02568   0.02744
     Eigenvalues ---    0.03024   0.03146   0.03186   0.03366   0.03672
     Eigenvalues ---    0.04063   0.04671   0.05016   0.05495   0.06818
     Eigenvalues ---    0.06984   0.07814   0.08168   0.09038   0.11671
     Eigenvalues ---    0.12048   0.13562   0.14727   0.19635   0.21580
     Eigenvalues ---    0.21810   0.24010   0.28058   0.29645   0.36644
     Eigenvalues ---    0.37650   0.39047   0.41674   0.45080   0.46482
     Eigenvalues ---    0.47730   0.49175   0.50550   0.55622   0.56088
     Eigenvalues ---    0.56615   0.57376   0.57454   0.57577   0.58658
     Eigenvalues ---    0.96028   1.94485   4.31854
 En-DIIS/RFO-DIIS/Sim-DIIS IScMMF=       -3 using points:    17   16   15   14   13   12   11   10
 RFO step:  Lambda=-4.38778556D-08.
 DIIS inversion failure, remove point   8.
 DIIS inversion failure, remove point   7.
 RFO-DIIS uses    6 points instead of    8
 DidBck=F Rises=F RFO-DIIS coefs:    1.17182    0.54459   -0.99724    0.11450    0.16321
                  RFO-DIIS coefs:    0.00311    0.00000    0.00000
 Iteration  1 RMS(Cart)=  0.00105040 RMS(Int)=  0.00000052
 Iteration  2 RMS(Cart)=  0.00000071 RMS(Int)=  0.00000033
 Variable       Old X    -DE/DX   Delta X   Delta X   Delta X     New X
                                 (Linear)    (Quad)   (Total)
    R1        2.28553   0.00002   0.00002  -0.00000   0.00002   2.28555
    R2        2.46145   0.00001  -0.00000   0.00002   0.00002   2.46147
    R3        2.92976  -0.00001  -0.00003   0.00001  -0.00002   2.92974
    R4        1.90375  -0.00001   0.00005  -0.00010  -0.00005   1.90370
    R5        3.00032  -0.00000  -0.00003  -0.00000  -0.00004   3.00028
    R6        2.53418   0.00000  -0.00002   0.00001  -0.00001   2.53417
    R7        2.53550   0.00000   0.00000   0.00001   0.00001   2.53552
    R8        2.51346   0.00000   0.00001  -0.00001   0.00000   2.51346
    R9        1.81395   0.00000   0.00000  -0.00000  -0.00000   1.81395
   R10        1.85651   0.00001   0.00000  -0.00001  -0.00000   1.85650
   R11        3.26114   0.00001   0.00002   0.00007   0.00008   3.26122
   R12        1.81522   0.00000  -0.00000   0.00001   0.00001   1.81522
   R13        1.87868   0.00001   0.00001  -0.00001   0.00000   1.87869
   R14        3.12710   0.00000   0.00001  -0.00000   0.00001   3.12711
   R15        1.83430   0.00000  -0.00000   0.00000   0.00000   1.83430
   R16        1.83020   0.00000   0.00001  -0.00001   0.00000   1.83020
   R17        3.23630  -0.00000  -0.00001   0.00002   0.00001   3.23631
   R18        1.81356   0.00000  -0.00000   0.00000  -0.00000   1.81356
   R19        1.86602   0.00000   0.00001  -0.00001  -0.00000   1.86602
   R20        3.19972   0.00000   0.00007  -0.00003   0.00004   3.19976
   R21        1.86923   0.00001  -0.00001   0.00000  -0.00001   1.86922
   R22        1.81391   0.00001   0.00000  -0.00000   0.00000   1.81391
    A1        2.23725   0.00001  -0.00004   0.00004  -0.00000   2.23725
    A2        2.11300  -0.00001  -0.00003   0.00002  -0.00001   2.11299
    A3        1.93293  -0.00000   0.00007  -0.00006   0.00001   1.93295
    A4        1.96839   0.00002  -0.00010   0.00010  -0.00000   1.96838
    A5        1.92855  -0.00001   0.00003  -0.00000   0.00002   1.92857
    A6        1.92661  -0.00001  -0.00003  -0.00001  -0.00005   1.92657
    A7        1.93652  -0.00001  -0.00002   0.00000  -0.00002   1.93650
    A8        1.88749   0.00001   0.00000   0.00001   0.00001   1.88750
    A9        1.89191   0.00001   0.00002  -0.00000   0.00002   1.89193
   A10        1.89144   0.00001  -0.00000   0.00001   0.00001   1.89145
   A11        2.05347  -0.00001   0.00020   0.00012   0.00031   2.05378
   A12        2.17679   0.00002   0.00038  -0.00002   0.00037   2.17715
   A13        1.87573  -0.00001   0.00021  -0.00013   0.00007   1.87580
   A14        2.09847  -0.00000  -0.00025   0.00026   0.00001   2.09849
   A15        2.09800   0.00001   0.00006   0.00001   0.00006   2.09806
   A16        1.87298  -0.00000  -0.00001  -0.00001  -0.00002   1.87296
   A17        1.84260  -0.00000  -0.00007   0.00003  -0.00004   1.84256
   A18        1.84393   0.00000   0.00025  -0.00020   0.00006   1.84399
   A19        2.05650  -0.00000   0.00023  -0.00005   0.00018   2.05668
   A20        1.86646  -0.00000   0.00013   0.00001   0.00014   1.86660
   A21        2.12634   0.00000   0.00078  -0.00007   0.00072   2.12705
   A22        1.80026   0.00001   0.00000   0.00015   0.00015   1.80041
   A23        1.84654   0.00002   0.00019   0.00001   0.00020   1.84673
   A24        2.11382  -0.00001   0.00009   0.00007   0.00016   2.11398
   A25        1.86471  -0.00000   0.00007  -0.00002   0.00005   1.86476
   A26        3.29961   0.00001  -0.00018   0.00008  -0.00011   3.29951
   A27        3.11655   0.00002  -0.00019   0.00011  -0.00008   3.11646
   A28        3.06314   0.00002  -0.00002   0.00017   0.00015   3.06329
   A29        3.21080  -0.00000  -0.00038  -0.00004  -0.00041   3.21038
   A30        2.93493   0.00001  -0.00020  -0.00007  -0.00026   2.93467
   A31        3.14498   0.00001   0.00044  -0.00007   0.00037   3.14535
   A32        3.11741  -0.00000  -0.00028   0.00017  -0.00011   3.11730
   A33        2.98954   0.00001   0.00022  -0.00025  -0.00003   2.98951
   A34        3.41192  -0.00000   0.00029   0.00013   0.00042   3.41235
   A35        3.23818  -0.00000   0.00005  -0.00003   0.00002   3.23820
    D1        0.00880  -0.00000  -0.00044   0.00012  -0.00032   0.00848
    D2       -3.13279  -0.00000  -0.00046   0.00011  -0.00035  -3.13314
    D3       -2.10001   0.00000  -0.00059  -0.00003  -0.00062  -2.10063
    D4        2.09612   0.00000  -0.00059  -0.00003  -0.00061   2.09551
    D5       -0.00101   0.00000  -0.00055  -0.00003  -0.00059  -0.00160
    D6        1.04158  -0.00000  -0.00056  -0.00002  -0.00058   1.04100
    D7       -1.04547  -0.00000  -0.00057  -0.00002  -0.00058  -1.04605
    D8        3.14058  -0.00000  -0.00053  -0.00003  -0.00056   3.14002
    D9       -2.78056  -0.00000   0.00070   0.00021   0.00091  -2.77966
   D10       -0.31670  -0.00000   0.00193   0.00014   0.00207  -0.31462
   D11        2.43153  -0.00000  -0.00086  -0.00018  -0.00103   2.43050
   D12       -1.43860  -0.00001  -0.00106   0.00015  -0.00091  -1.43951
   D13       -1.32238   0.00000   0.00060  -0.00030   0.00030  -1.32209
   D14        1.09067   0.00000   0.00039   0.00003   0.00042   1.09109
   D15        1.64385   0.00001   0.00088   0.00002   0.00090   1.64475
   D16       -0.45095  -0.00000   0.00057  -0.00004   0.00053  -0.45042
   D17       -2.06693   0.00001   0.00042   0.00052   0.00094  -2.06599
   D18        2.12145  -0.00000   0.00011   0.00047   0.00058   2.12203
   D19       -2.13030   0.00000  -0.00017  -0.00012  -0.00029  -2.13059
   D20        0.08060   0.00000   0.00086  -0.00014   0.00072   0.08132
   D21        2.14216  -0.00000  -0.00031   0.00002  -0.00028   2.14187
   D22       -1.93013   0.00000   0.00072   0.00001   0.00073  -1.92941
   D23        2.02971   0.00000   0.00004   0.00010   0.00014   2.02985
   D24       -2.02967   0.00001   0.00025   0.00016   0.00040  -2.02927
   D25       -0.02270  -0.00000  -0.00053  -0.00000  -0.00053  -0.02323
   D26        2.20111   0.00000  -0.00032   0.00005  -0.00027   2.20084
         Item               Value     Threshold  Converged?
 Maximum Force            0.000024     0.000015     NO 
 RMS     Force            0.000008     0.000010     YES
 Maximum Displacement     0.003609     0.000060     NO 
 RMS     Displacement     0.001050     0.000040     NO 
 Predicted change in Energy=-2.017790D-08
 GradGradGradGradGradGradGradGradGradGradGradGradGradGradGradGradGradGrad

                          Input orientation:                          
 ---------------------------------------------------------------------
 Center     Atomic      Atomic             Coordinates (Angstroms)
 Number     Number       Type             X           Y           Z
 ---------------------------------------------------------------------
      1          6           0        0.882672   -0.584909   -1.359822
      2          8           0        1.414816   -0.797753   -0.294778
      3          8           0       -0.153597    0.164655   -1.606686
      4          1           0       -0.520419    0.607722   -0.779655
      5          6           0        1.415232   -1.232603   -2.663840
      6          9           0        1.771918   -0.287560   -3.545891
      7          9           0        0.466147   -1.994505   -3.228642
      8          9           0        2.474868   -1.997549   -2.416640
      9          8           0       -1.250584    1.428370    0.366701
     10          1           0       -2.157689    1.701080    0.211128
     11          1           0       -1.156463    1.251711    1.328511
     12          8           0       -0.932192    0.945116    3.011951
     13          1           0       -0.859950    1.675832    3.631258
     14          1           0       -1.449229    0.225413    3.462563
     15          8           0        1.293423   -0.792020    2.571124
     16          1           0        0.680287   -0.051386    2.704259
     17          1           0        1.438686   -0.840584    1.614809
     18          8           0       -0.020041   -2.750594    3.846827
     19          1           0        0.513753   -3.130026    4.548331
     20          1           0        0.565105   -2.138541    3.338830
     21          8           0       -2.083815   -1.103489    4.217331
     22          1           0       -1.381517   -1.798733    4.174554
     23          1           0       -2.896372   -1.509502    3.907045
 ---------------------------------------------------------------------
                    Distance matrix (angstroms):
                    1          2          3          4          5
     1  C    0.000000
     2  O    1.209462   0.000000
     3  O    1.302552   2.259923   0.000000
     4  H    1.930706   2.440410   1.007396   0.000000
     5  C    1.550353   2.408641   2.351836   3.268593   0.000000
     6  F    2.378671   3.310219   2.769950   3.702486   1.341024
     7  F    2.377592   3.307529   2.770704   3.707080   1.341737
     8  F    2.376448   2.658104   3.498568   4.294054   1.330066
     9  O    3.403668   3.535186   2.587395   1.587682   4.834412
    10  H    4.115510   4.388952   3.111500   2.204027   5.444052
    11  H    3.841663   3.666994   3.286763   2.294261   5.359506
    12  O    4.974646   4.413672   4.748382   3.828794   6.516707
    13  H    5.749657   5.167876   5.497148   4.551075   7.298199
    14  H    5.417543   4.833967   5.232556   4.359502   6.918364
    15  O    3.957770   2.868477   4.523625   4.059189   5.254883
    16  H    4.103944   3.176605   4.396166   3.743497   5.545440
    17  H    3.036931   1.910217   3.731474   3.416012   4.296634
    18  O    5.710890   4.798468   6.185250   5.738728   6.837623
    19  H    6.443600   5.450424   7.013167   6.589970   7.511876
    20  H    4.959027   3.965202   5.502669   5.067765   6.129885
    21  O    6.338264   5.717781   6.265229   5.508386   7.720784
    22  H    6.101576   5.366224   6.227793   5.574648   7.409854
    23  H    6.547971   6.062033   6.381759   5.665064   7.864041
                    6          7          8          9         10
     6  F    0.000000
     7  F    2.172405   0.000000
     8  F    2.166427   2.166637   0.000000
     9  O    5.233385   5.252593   5.776062   0.000000
    10  H    5.788929   5.689805   6.484258   0.959903   0.000000
    11  H    5.891058   5.825670   6.145763   0.982418   1.566184
    12  O    7.199791   7.038588   7.052441   2.707813   3.149275
    13  H    7.892598   7.892283   7.822519   3.297144   3.658149
    14  H    7.730288   7.305404   7.409799   3.327300   3.640239
    15  O    6.156404   5.980606   5.265633   4.032566   4.867783
    16  H    6.349158   6.246670   5.764692   3.373739   4.164246
    17  H    5.200933   5.073104   4.320280   3.733376   4.622152
    18  O    7.995619   7.132343   6.784000   5.575773   6.132312
    19  H    8.670584   7.859579   7.323885   6.432564   7.020507
    20  H    7.230623   6.569797   6.065683   4.985291   5.651444
    21  O    8.706321   7.920778   8.098796   4.683154   4.890882
    22  H    8.475438   7.632791   7.639048   4.993103   5.344144
    23  H    8.878757   7.903151   8.311281   4.886076   4.951090
                   11         12         13         14         15
    11  H    0.000000
    12  O    1.725766   0.000000
    13  H    2.360178   0.960575   0.000000
    14  H    2.386038   0.994158   1.574618   0.000000
    15  O    3.423867   2.857505   3.442556   3.058100   0.000000
    16  H    2.639014   1.920359   2.492978   2.277385   0.970670
    17  H    3.345813   3.280517   3.960068   3.590348   0.968503
    18  O    4.863314   3.897090   4.510561   3.323681   2.681160
    19  H    5.688276   4.588900   5.081767   4.036231   3.159669
    20  H    4.301045   3.443500   4.082369   3.108236   1.712582
    21  O    3.840863   2.641204   3.092887   1.654798   3.769980
    22  H    4.178016   3.013677   3.555250   2.146784   3.277158
    23  H    4.159377   3.268691   3.790702   2.302546   4.455766
                   16         17         18         19         20
    16  H    0.000000
    17  H    1.544313   0.000000
    18  O    3.013577   3.279927   0.000000
    19  H    3.592542   3.834396   0.959694   0.000000
    20  H    2.184528   2.328107   0.987454   1.564792   0.000000
    21  O    3.322133   4.387510   2.666344   3.311159   2.976553
    22  H    3.076690   3.927325   1.693240   2.346082   2.145516
    23  H    4.045403   4.949194   3.133244   3.829661   3.563759
                   21         22         23
    21  O    0.000000
    22  H    0.989149   0.000000
    23  H    0.959881   1.565248   0.000000
 Stoichiometry    C2H11F3O7
 Framework group  C1[X(C2H11F3O7)]
 Deg. of freedom    63
 Full point group                 C1      NOp   1
 Largest Abelian subgroup         C1      NOp   1
 Largest concise Abelian subgroup C1      NOp   1
                         Standard orientation:                         
 ---------------------------------------------------------------------
 Center     Atomic      Atomic             Coordinates (Angstroms)
 Number     Number       Type             X           Y           Z
 ---------------------------------------------------------------------
      1          6           0       -1.620196    0.167497   -0.122306
      2          8           0       -0.804291   -0.518713   -0.693457
      3          8           0       -1.474520    1.377625    0.337052
      4          1           0       -0.554462    1.751153    0.167296
      5          6           0       -3.053422   -0.355668    0.152934
      6          9           0       -3.963078    0.436253   -0.433351
      7          9           0       -3.300279   -0.370521    1.471684
      8          9           0       -3.207243   -1.590670   -0.316303
      9          8           0        0.803690    2.554313   -0.009029
     10          1           0        0.971946    3.283128    0.592579
     11          1           0        1.670329    2.147253   -0.228992
     12          8           0        3.167407    1.406163   -0.662365
     13          1           0        3.757325    1.836474   -1.286491
     14          1           0        3.733989    0.978736    0.033798
     15          8           0        1.934885   -1.083796   -1.330448
     16          1           0        2.296545   -0.183666   -1.296262
     17          1           0        0.983869   -0.987972   -1.174298
     18          8           0        3.492017   -2.306264    0.477737
     19          1           0        3.958026   -3.050864    0.091189
     20          1           0        2.844080   -1.990414   -0.197157
     21          8           0        4.600420    0.041091    1.086638
     22          1           0        4.295958   -0.887534    0.933747
     23          1           0        4.562649    0.193827    2.033537
 ---------------------------------------------------------------------
 Rotational constants (GHZ):           1.0242594           0.2698145           0.2387170
 Standard basis: 6-31++G(d,p) (6D, 7F)
 There are   294 symmetry adapted cartesian basis functions of A   symmetry.
 There are   294 symmetry adapted basis functions of A   symmetry.
   294 basis functions,   472 primitive gaussians,   294 cartesian basis functions
    53 alpha electrons       53 beta electrons
       nuclear repulsion energy       818.4634350626 Hartrees.
 NAtoms=   23 NActive=   23 NUniq=   23 SFac= 1.00D+00 NAtFMM=   60 NAOKFM=F Big=F
 Integral buffers will be    131072 words long.
 Raffenetti 2 integral format.
 Two-electron integral symmetry is turned on.
 Nuclear repulsion after empirical dispersion term =      818.4538179951 Hartrees.
 One-electron integrals computed using PRISM.
 NBasis=   294 RedAO= T EigKep=  5.00D-05  NBF=   294
 NBsUse=   294 1.00D-06 EigRej= -1.00D+00 NBFU=   294
 Initial guess from the checkpoint file:  "/local_scratch/slurm.5660504/Gau-4020750.chk"
 B after Tr=     0.000000    0.000000    0.000000
         Rot=    1.000000    0.000123    0.000005   -0.000084 Ang=   0.02 deg.
 Requested convergence on RMS density matrix=1.00D-10 within 128 cycles.
 Requested convergence on MAX density matrix=1.00D-08.
 Requested convergence on             energy=1.00D-08.
 No special actions if energy rises.
 SCF Done:  E(RwB97XD) =  -908.814920989     A.U. after   12 cycles
            NFock= 12  Conv=0.98D-10     -V/T= 2.0083
[truncated: 476,953 more chars]
