# Supplementary material for: The Hydration of Trifluoroacetic Acid from 0 to 298 K
Source: J Phys Chem A. 2026 Jan 20;130(4):927–35. doi: 10.1021/acs.jpca.5c08151 (PMC12862820; doi:10.1021/acs.jpca.5c08151)
Supplement: Supplementary file 1 [file jp5c08151_si_001.zip › TFA_SI/within1kcal-hightemps/5-H2O/20K-276-19512-wb97xd.log]

 Entering Gaussian System, Link 0=g16
 Initial command:
 /software/commercial/MERCURY/GAUSSIAN/AVX2/g16/l1.exe "/local_scratch/slurm.5660450/Gau-1729850.inp" -scrdir="/local_scratch/slurm.5660450/"
 Entering Link 1 = /software/commercial/MERCURY/GAUSSIAN/AVX2/g16/l1.exe PID=   1729851.
  
 Copyright (c) 1988-2019, Gaussian, Inc.  All Rights Reserved.
  
 This is part of the Gaussian(R) 16 program.  It is based on
 the Gaussian(R) 09 system (copyright 2009, Gaussian, Inc.),
 the Gaussian(R) 03 system (copyright 2003, Gaussian, Inc.),
 the Gaussian(R) 98 system (copyright 1998, Gaussian, Inc.),
 the Gaussian(R) 94 system (copyright 1995, Gaussian, Inc.),
 the Gaussian 92(TM) system (copyright 1992, Gaussian, Inc.),
 the Gaussian 90(TM) system (copyright 1990, Gaussian, Inc.),
 the Gaussian 88(TM) system (copyright 1988, Gaussian, Inc.),
 the Gaussian 86(TM) system (copyright 1986, Carnegie Mellon
 University), and the Gaussian 82(TM) system (copyright 1983,
 Carnegie Mellon University). Gaussian is a federally registered
 trademark of Gaussian, Inc.
  
 This software contains proprietary and confidential information,
 including trade secrets, belonging to Gaussian, Inc.
  
 This software is provided under written license and may be
 used, copied, transmitted, or stored only in accord with that
 written license.
  
 The following legend is applicable only to US Government
 contracts under FAR:
  
                    RESTRICTED RIGHTS LEGEND
  
 Use, reproduction and disclosure by the US Government is
 subject to restrictions as set forth in subparagraphs (a)
 and (c) of the Commercial Computer Software - Restricted
 Rights clause in FAR 52.227-19.
  
 Gaussian, Inc.
 340 Quinnipiac St., Bldg. 40, Wallingford CT 06492
  
  
 ---------------------------------------------------------------
 Warning -- This program may not be used in any manner that
 competes with the business of Gaussian, Inc. or will provide
 assistance to any competitor of Gaussian, Inc.  The licensee
 of this program is prohibited from giving any competitor of
 Gaussian, Inc. access to this program.  By using this program,
 the user acknowledges that Gaussian, Inc. is engaged in the
 business of creating and licensing software in the field of
 computational chemistry and represents and warrants to the
 licensee that it is not a competitor of Gaussian, Inc. and that
 it will not use this program in any manner prohibited above.
 ---------------------------------------------------------------
  

 Cite this work as:
 Gaussian 16, Revision C.01,
 M. J. Frisch, G. W. Trucks, H. B. Schlegel, G. E. Scuseria, 
 M. A. Robb, J. R. Cheeseman, G. Scalmani, V. Barone, 
 G. A. Petersson, H. Nakatsuji, X. Li, M. Caricato, A. V. Marenich, 
 J. Bloino, B. G. Janesko, R. Gomperts, B. Mennucci, H. P. Hratchian, 
 J. V. Ortiz, A. F. Izmaylov, J. L. Sonnenberg, D. Williams-Young, 
 F. Ding, F. Lipparini, F. Egidi, J. Goings, B. Peng, A. Petrone, 
 T. Henderson, D. Ranasinghe, V. G. Zakrzewski, J. Gao, N. Rega, 
 G. Zheng, W. Liang, M. Hada, M. Ehara, K. Toyota, R. Fukuda, 
 J. Hasegawa, M. Ishida, T. Nakajima, Y. Honda, O. Kitao, H. Nakai, 
 T. Vreven, K. Throssell, J. A. Montgomery, Jr., J. E. Peralta, 
 F. Ogliaro, M. J. Bearpark, J. J. Heyd, E. N. Brothers, K. N. Kudin, 
 V. N. Staroverov, T. A. Keith, R. Kobayashi, J. Normand, 
 K. Raghavachari, A. P. Rendell, J. C. Burant, S. S. Iyengar, 
 J. Tomasi, M. Cossi, J. M. Millam, M. Klene, C. Adamo, R. Cammi, 
 J. W. Ochterski, R. L. Martin, K. Morokuma, O. Farkas, 
 J. B. Foresman, and D. J. Fox, Gaussian, Inc., Wallingford CT, 2019.
 
 ******************************************
 Gaussian 16:  ES64L-G16RevC.01  3-Jul-2019
                25-Sep-2025 
 ******************************************
 %nproc=20
 Will use up to   20 processors via shared memory.
 %mem=18gb
 ----------------------------------------------------------------------
 # wb97xd/6-31++g** scf(conver=10) opt(tight,maxcycles=300,calcfc) freq
 ----------------------------------------------------------------------
 1/6=300,7=10,10=4,18=20,19=15,26=3,38=1/1,3;
 2/9=110,12=2,17=6,18=5,40=1/2;
 3/5=1,6=6,7=1111,11=2,25=1,30=1,71=2,74=-58,140=1/1,2,3;
 4//1;
 5/5=2,6=10,38=5/2;
 8/6=4,10=90,11=11/1;
 11/6=1,8=1,9=11,15=111,16=1/1,2,10;
 10/6=1,13=1/2;
 6/7=2,8=2,9=2,10=2,28=1/1;
 7/10=1,25=1/1,2,3,16;
 1/6=300,7=10,10=4,18=20,19=15,26=3/3(2);
 2/9=110/2;
 99//99;
 2/9=110/2;
 3/5=1,6=6,7=1111,11=2,25=1,30=1,71=1,74=-58/1,2,3;
 4/5=5,16=3,69=1/1;
 5/5=2,6=10,38=5/2;
 7//1,2,3,16;
 1/6=300,7=10,18=20,19=15,26=3/3(-5);
 2/9=110/2;
 6/7=2,8=2,9=2,10=2,19=2,28=1/1;
 99/9=1/99;
 -------------
 20K-276-19512
 -------------
 Symbolic Z-matrix:
 Charge =  0 Multiplicity = 1
 C                    -1.29804  -0.51844   0.3483 
 O                    -1.20399   0.68284   0.458 
 O                    -0.36654  -1.37487   0.19774 
 H                     0.65752  -0.92447   0.18001 
 C                    -2.70756  -1.18937   0.39414 
 F                    -2.90401  -1.80827   1.56694 
 F                    -2.8555   -2.10463  -0.56978 
 F                    -3.68652  -0.29324   0.24739 
 O                     4.83165   1.50731  -1.34732 
 H                     4.49967   1.7731   -0.46421 
 H                     5.1348    2.30862  -1.77579 
 O                     1.86629  -0.27325   0.1459 
 H                     2.27171  -0.38779  -0.75519 
 H                     1.63489   0.67814   0.19848 
 O                     0.98474   2.30394   0.20296 
 H                     0.85964   2.74476  -0.64062 
 H                     0.11196   1.94867   0.45375 
 O                     3.01494  -0.26022  -2.20975 
 H                     3.71134   0.40007  -1.99485 
 H                     3.47279  -1.04468  -2.51497 
 O                     3.69049   2.20376   1.01645 
 H                     3.67942   1.45622   1.61828 
 H                     2.76618   2.44648   0.86462 
 
 Add virtual bond connecting atoms O12        and H4         Dist= 2.60D+00.
 Add virtual bond connecting atoms O18        and H13        Dist= 3.10D+00.
 Add virtual bond connecting atoms H19        and O9         Dist= 3.22D+00.
 Add virtual bond connecting atoms O21        and H10        Dist= 3.29D+00.
 Add virtual bond connecting atoms O15        and H14        Dist= 3.31D+00.
 Add virtual bond connecting atoms O15        and H23        Dist= 3.60D+00.
 Add virtual bond connecting atoms H17        and O2         Dist= 3.45D+00.

 GradGradGradGradGradGradGradGradGradGradGradGradGradGradGradGradGradGrad
 Berny optimization.
 Initialization pass.
                           ----------------------------
                           !    Initial Parameters    !
                           ! (Angstroms and Degrees)  !
 --------------------------                            --------------------------
 ! Name  Definition              Value          Derivative Info.                !
 --------------------------------------------------------------------------------
 ! R1    R(1,2)                  1.2099         calculate D2E/DX2 analytically  !
 ! R2    R(1,3)                  1.2743         calculate D2E/DX2 analytically  !
 ! R3    R(1,5)                  1.5617         calculate D2E/DX2 analytically  !
 ! R4    R(2,17)                 1.8259         calculate D2E/DX2 analytically  !
 ! R5    R(3,4)                  1.1189         calculate D2E/DX2 analytically  !
 ! R6    R(4,12)                 1.3735         calculate D2E/DX2 analytically  !
 ! R7    R(5,6)                  1.3406         calculate D2E/DX2 analytically  !
 ! R8    R(5,7)                  1.3374         calculate D2E/DX2 analytically  !
 ! R9    R(5,8)                  1.3353         calculate D2E/DX2 analytically  !
 ! R10   R(9,10)                 0.9802         calculate D2E/DX2 analytically  !
 ! R11   R(9,11)                 0.9579         calculate D2E/DX2 analytically  !
 ! R12   R(9,19)                 1.703          calculate D2E/DX2 analytically  !
 ! R13   R(10,21)                1.7414         calculate D2E/DX2 analytically  !
 ! R14   R(12,13)                0.9947         calculate D2E/DX2 analytically  !
 ! R15   R(12,14)                0.9805         calculate D2E/DX2 analytically  !
 ! R16   R(13,18)                1.6384         calculate D2E/DX2 analytically  !
 ! R17   R(14,15)                1.751          calculate D2E/DX2 analytically  !
 ! R18   R(15,16)                0.96           calculate D2E/DX2 analytically  !
 ! R19   R(15,17)                0.9751         calculate D2E/DX2 analytically  !
 ! R20   R(15,23)                1.9057         calculate D2E/DX2 analytically  !
 ! R21   R(18,19)                0.9834         calculate D2E/DX2 analytically  !
 ! R22   R(18,20)                0.9582         calculate D2E/DX2 analytically  !
 ! R23   R(21,22)                0.9598         calculate D2E/DX2 analytically  !
 ! R24   R(21,23)                0.9676         calculate D2E/DX2 analytically  !
 ! A1    A(2,1,3)              128.4013         calculate D2E/DX2 analytically  !
 ! A2    A(2,1,5)              119.6054         calculate D2E/DX2 analytically  !
 ! A3    A(3,1,5)              111.9924         calculate D2E/DX2 analytically  !
 ! A4    A(1,2,17)             138.0814         calculate D2E/DX2 analytically  !
 ! A5    A(1,3,4)              113.6014         calculate D2E/DX2 analytically  !
 ! A6    A(1,5,6)              110.8717         calculate D2E/DX2 analytically  !
 ! A7    A(1,5,7)              111.8807         calculate D2E/DX2 analytically  !
 ! A8    A(1,5,8)              111.7253         calculate D2E/DX2 analytically  !
 ! A9    A(6,5,7)              107.3605         calculate D2E/DX2 analytically  !
 ! A10   A(6,5,8)              107.3707         calculate D2E/DX2 analytically  !
 ! A11   A(7,5,8)              107.3956         calculate D2E/DX2 analytically  !
 ! A12   A(10,9,11)            106.4604         calculate D2E/DX2 analytically  !
 ! A13   A(10,9,19)            107.2215         calculate D2E/DX2 analytically  !
 ! A14   A(11,9,19)            125.5898         calculate D2E/DX2 analytically  !
 ! A15   A(4,12,13)            109.0625         calculate D2E/DX2 analytically  !
 ! A16   A(4,12,14)            104.538          calculate D2E/DX2 analytically  !
 ! A17   A(13,12,14)           104.8616         calculate D2E/DX2 analytically  !
 ! A18   A(14,15,16)           118.1963         calculate D2E/DX2 analytically  !
 ! A19   A(14,15,17)            89.6966         calculate D2E/DX2 analytically  !
 ! A20   A(14,15,23)            73.9328         calculate D2E/DX2 analytically  !
 ! A21   A(16,15,17)           106.0611         calculate D2E/DX2 analytically  !
 ! A22   A(16,15,23)           113.1147         calculate D2E/DX2 analytically  !
 ! A23   A(17,15,23)           140.7728         calculate D2E/DX2 analytically  !
 ! A24   A(2,17,15)            153.9267         calculate D2E/DX2 analytically  !
 ! A25   A(13,18,19)           100.3411         calculate D2E/DX2 analytically  !
 ! A26   A(13,18,20)           115.8355         calculate D2E/DX2 analytically  !
 ! A27   A(19,18,20)           106.315          calculate D2E/DX2 analytically  !
 ! A28   A(10,21,22)           110.2369         calculate D2E/DX2 analytically  !
 ! A29   A(10,21,23)           111.8687         calculate D2E/DX2 analytically  !
 ! A30   A(22,21,23)           106.4248         calculate D2E/DX2 analytically  !
 ! A31   A(15,23,21)           158.2278         calculate D2E/DX2 analytically  !
 ! A32   L(3,4,12,17,-1)       175.5052         calculate D2E/DX2 analytically  !
 ! A33   L(9,10,21,3,-1)       173.2674         calculate D2E/DX2 analytically  !
 ! A34   L(12,13,18,10,-1)     170.115          calculate D2E/DX2 analytically  !
 ! A35   L(12,14,15,1,-1)      172.035          calculate D2E/DX2 analytically  !
 ! A36   L(9,19,18,14,-1)      171.2698         calculate D2E/DX2 analytically  !
 ! A37   L(3,4,12,17,-2)       181.0144         calculate D2E/DX2 analytically  !
 ! A38   L(9,10,21,3,-2)       184.3412         calculate D2E/DX2 analytically  !
 ! A39   L(12,13,18,10,-2)     185.8915         calculate D2E/DX2 analytically  !
 ! A40   L(12,14,15,1,-2)      183.3439         calculate D2E/DX2 analytically  !
 ! A41   L(9,19,18,14,-2)      184.5201         calculate D2E/DX2 analytically  !
 ! D1    D(3,1,2,17)             1.4765         calculate D2E/DX2 analytically  !
 ! D2    D(5,1,2,17)          -178.8911         calculate D2E/DX2 analytically  !
 ! D3    D(2,1,3,4)              0.7096         calculate D2E/DX2 analytically  !
 ! D4    D(5,1,3,4)           -178.9457         calculate D2E/DX2 analytically  !
 ! D5    D(2,1,5,6)           -105.3048         calculate D2E/DX2 analytically  !
 ! D6    D(2,1,5,7)            134.8764         calculate D2E/DX2 analytically  !
 ! D7    D(2,1,5,8)             14.4231         calculate D2E/DX2 analytically  !
 ! D8    D(3,1,5,6)             74.3846         calculate D2E/DX2 analytically  !
 ! D9    D(3,1,5,7)            -45.4343         calculate D2E/DX2 analytically  !
 ! D10   D(3,1,5,8)           -165.8875         calculate D2E/DX2 analytically  !
 ! D11   D(1,2,17,15)           27.5301         calculate D2E/DX2 analytically  !
 ! D12   D(1,3,12,13)         -114.32           calculate D2E/DX2 analytically  !
 ! D13   D(1,3,12,14)           -3.4001         calculate D2E/DX2 analytically  !
 ! D14   D(10,9,18,13)         -11.1807         calculate D2E/DX2 analytically  !
 ! D15   D(10,9,18,20)        -130.2409         calculate D2E/DX2 analytically  !
 ! D16   D(11,9,18,13)        -135.8892         calculate D2E/DX2 analytically  !
 ! D17   D(11,9,18,20)         105.0505         calculate D2E/DX2 analytically  !
 ! D18   D(11,9,21,22)        -158.2769         calculate D2E/DX2 analytically  !
 ! D19   D(11,9,21,23)          84.9535         calculate D2E/DX2 analytically  !
 ! D20   D(19,9,21,22)          67.2466         calculate D2E/DX2 analytically  !
 ! D21   D(19,9,21,23)         -49.523          calculate D2E/DX2 analytically  !
 ! D22   D(4,12,15,16)         -93.2731         calculate D2E/DX2 analytically  !
 ! D23   D(4,12,15,17)          13.3461         calculate D2E/DX2 analytically  !
 ! D24   D(4,12,15,23)         157.1849         calculate D2E/DX2 analytically  !
 ! D25   D(13,12,15,16)         19.5144         calculate D2E/DX2 analytically  !
 ! D26   D(13,12,15,17)        126.1337         calculate D2E/DX2 analytically  !
 ! D27   D(13,12,15,23)        -90.0275         calculate D2E/DX2 analytically  !
 ! D28   D(4,12,18,19)         168.686          calculate D2E/DX2 analytically  !
 ! D29   D(4,12,18,20)         -78.2649         calculate D2E/DX2 analytically  !
 ! D30   D(14,12,18,19)         58.4992         calculate D2E/DX2 analytically  !
 ! D31   D(14,12,18,20)        171.5484         calculate D2E/DX2 analytically  !
 ! D32   D(14,15,17,2)         -32.3446         calculate D2E/DX2 analytically  !
 ! D33   D(16,15,17,2)          87.0071         calculate D2E/DX2 analytically  !
 ! D34   D(23,15,17,2)         -95.9764         calculate D2E/DX2 analytically  !
 ! D35   D(14,15,23,21)         22.1315         calculate D2E/DX2 analytically  !
 ! D36   D(16,15,23,21)        -92.1792         calculate D2E/DX2 analytically  !
 ! D37   D(17,15,23,21)         90.9382         calculate D2E/DX2 analytically  !
 ! D38   D(10,21,23,15)         49.1285         calculate D2E/DX2 analytically  !
 ! D39   D(22,21,23,15)        -71.3289         calculate D2E/DX2 analytically  !
 --------------------------------------------------------------------------------
 Trust Radius=3.00D-01 FncErr=1.00D-07 GrdErr=1.00D-06 EigMax=2.50D+02 EigMin=1.00D-04
 Number of steps in this run=    138 maximum allowed number of steps=    138.
 GradGradGradGradGradGradGradGradGradGradGradGradGradGradGradGradGradGrad

                          Input orientation:                          
 ---------------------------------------------------------------------
 Center     Atomic      Atomic             Coordinates (Angstroms)
 Number     Number       Type             X           Y           Z
 ---------------------------------------------------------------------
      1          6           0       -1.298037   -0.518439    0.348302
      2          8           0       -1.203990    0.682837    0.457997
      3          8           0       -0.366542   -1.374868    0.197742
      4          1           0        0.657515   -0.924467    0.180010
      5          6           0       -2.707562   -1.189369    0.394142
      6          9           0       -2.904009   -1.808265    1.566938
      7          9           0       -2.855501   -2.104632   -0.569783
      8          9           0       -3.686519   -0.293243    0.247389
      9          8           0        4.831651    1.507310   -1.347322
     10          1           0        4.499668    1.773104   -0.464206
     11          1           0        5.134799    2.308616   -1.775790
     12          8           0        1.866291   -0.273253    0.145904
     13          1           0        2.271706   -0.387793   -0.755187
     14          1           0        1.634894    0.678136    0.198483
     15          8           0        0.984737    2.303943    0.202958
     16          1           0        0.859637    2.744756   -0.640618
     17          1           0        0.111960    1.948669    0.453750
     18          8           0        3.014943   -0.260222   -2.209754
     19          1           0        3.711340    0.400069   -1.994855
     20          1           0        3.472793   -1.044684   -2.514966
     21          8           0        3.690486    2.203758    1.016453
     22          1           0        3.679423    1.456221    1.618281
     23          1           0        2.766185    2.446477    0.864625
 ---------------------------------------------------------------------
                    Distance matrix (angstroms):
                    1          2          3          4          5
     1  C    0.000000
     2  O    1.209934   0.000000
     3  O    1.274292   2.236783   0.000000
     4  H    2.004336   2.475056   1.118869   0.000000
     5  C    1.561734   2.402075   2.356556   3.382273   0.000000
     6  F    2.393298   3.213317   2.915694   3.922898   1.340550
     7  F    2.405116   3.399088   2.704915   3.781039   1.337438
     8  F    2.401197   2.675825   3.492080   4.390173   1.335266
     9  O    6.674719   6.353573   6.141285   5.066527   8.194176
    10  H    6.286869   5.879699   5.833345   4.738570   7.839463
    11  H    7.340666   6.914709   6.908519   5.858673   8.857039
    12  O    3.180260   3.230810   2.490339   1.373456   4.671298
    13  H    3.738692   3.833865   2.973675   1.941191   5.172677
    14  H    3.171170   2.850725   2.867154   1.877218   4.731045
    15  O    3.632908   2.735609   3.919137   3.245033   5.086537
    16  H    4.035091   3.117214   4.379231   3.765300   5.410451
    17  H    2.843560   1.825945   3.367552   2.937257   4.219069
    18  O    5.021168   5.079926   4.298013   3.421938   6.355365
    19  H    5.606059   5.500628   4.958529   3.976215   7.031069
    20  H    5.588923   5.804751   4.712568   3.899120   6.832323
    21  O    5.722074   5.155673   5.471410   4.436704   7.268810
    22  H    5.503383   5.078592   5.138368   4.107094   7.020772
    23  H    5.057194   4.363263   4.986120   4.034656   6.588068
                    6          7          8          9         10
     6  F    0.000000
     7  F    2.157722   0.000000
     8  F    2.156114   2.153948   0.000000
     9  O    8.906536   8.528950   8.851232   0.000000
    10  H    8.471493   8.315437   8.472887   0.980180   0.000000
    11  H    9.630420   9.207394   9.416930   0.957901   1.552551
    12  O    5.208778   5.114829   5.553774   3.767425   3.390352
    13  H    5.847908   5.410190   6.042726   3.239654   3.117365
    14  H    5.353177   5.338321   5.409566   3.646408   3.137681
    15  O    5.821774   5.897465   5.344902   4.223356   3.616855
    16  H    6.306214   6.109323   5.539452   4.219905   3.771612
    17  H    4.944676   5.126665   4.415563   5.070911   4.486140
    18  O    7.189843   6.368160   7.137804   2.677384   3.063619
    19  H    7.831089   7.171315   7.761228   1.703049   2.202174
    20  H    7.609771   6.704814   7.710449   3.118102   3.633183
    21  O    7.738651   7.995518   7.826025   2.715645   1.741433
    22  H    7.348543   7.757095   7.693963   3.181987   2.260524
    23  H    7.123705   7.373837   7.037360   3.168737   2.285648
                   11         12         13         14         15
    11  H    0.000000
    12  O    4.587167   0.000000
    13  H    4.063196   0.994709   0.000000
    14  H    4.336537   0.980536   1.565637   0.000000
    15  O    4.597660   2.724396   3.133652   1.750993   0.000000
    16  H    4.444754   3.277247   3.438012   2.361363   0.959993
    17  H    5.507206   2.847698   3.403687   1.999686   0.975118
    18  O    3.358727   2.620820   1.638426   2.929958   4.064217
    19  H    2.390978   2.905240   2.056709   3.033097   3.986162
    20  H    3.814874   3.202528   2.229560   3.702537   4.979040
    21  O    3.145418   3.197049   3.444965   2.687388   2.827169
    22  H    3.790041   2.906272   3.318947   2.607938   3.159605
    23  H    3.549806   2.953524   3.301725   2.202407   1.905695
                   16         17         18         19         20
    16  H    0.000000
    17  H    1.546097   0.000000
    18  O    4.017141   4.516721   0.000000
    19  H    3.932394   4.620537   0.983430   0.000000
    20  H    4.970072   5.391534   0.958207   1.553941   0.000000
    21  O    3.324495   3.631467   4.115333   3.510228   4.803195
    22  H    3.835902   3.784895   4.247536   3.764469   4.835385
    23  H    2.447376   2.731582   4.103645   3.641116   4.910105
                   21         22         23
    21  O    0.000000
    22  H    0.959755   0.000000
    23  H    0.967624   1.543570   0.000000
 Stoichiometry    C2H11F3O7
 Framework group  C1[X(C2H11F3O7)]
 Deg. of freedom    63
 Full point group                 C1      NOp   1
 Largest Abelian subgroup         C1      NOp   1
 Largest concise Abelian subgroup C1      NOp   1
                         Standard orientation:                         
 ---------------------------------------------------------------------
 Center     Atomic      Atomic             Coordinates (Angstroms)
 Number     Number       Type             X           Y           Z
 ---------------------------------------------------------------------
      1          6           0        1.635405   -0.116032    0.054770
      2          8           0        1.129557   -1.085221   -0.463621
      3          8           0        1.067093    0.820809    0.705287
      4          1           0       -0.040501    0.693110    0.799077
      5          6           0        3.181685    0.085795   -0.030658
      6          9           0        3.765370   -0.193400    1.143410
      7          9           0        3.503285    1.344914   -0.346779
      8          9           0        3.733984   -0.710033   -0.949657
      9          8           0       -4.992835    0.601608   -0.266621
     10          1           0       -4.649782   -0.207144    0.168105
     11          1           0       -5.627586    0.309185   -0.921720
     12          8           0       -1.393293    0.458688    0.836266
     13          1           0       -1.861493    1.177213    0.332325
     14          1           0       -1.517945   -0.349827    0.295697
     15          8           0       -1.509781   -1.730972   -0.780569
     16          1           0       -1.683142   -1.580655   -1.712737
     17          1           0       -0.540331   -1.787588   -0.692160
     18          8           0       -2.812342    2.115360   -0.616468
     19          1           0       -3.659527    1.618785   -0.563298
     20          1           0       -2.994897    2.995452   -0.284395
     21          8           0       -3.836986   -1.602674    0.819602
     22          1           0       -3.463887   -1.398031    1.679863
     23          1           0       -3.098505   -1.883191    0.260805
 ---------------------------------------------------------------------
 Rotational constants (GHZ):           1.3570450           0.2539502           0.2343671
 Standard basis: 6-31++G(d,p) (6D, 7F)
 There are   294 symmetry adapted cartesian basis functions of A   symmetry.
 There are   294 symmetry adapted basis functions of A   symmetry.
   294 basis functions,   472 primitive gaussians,   294 cartesian basis functions
    53 alpha electrons       53 beta electrons
       nuclear repulsion energy       831.1121033813 Hartrees.
 NAtoms=   23 NActive=   23 NUniq=   23 SFac= 1.00D+00 NAtFMM=   60 NAOKFM=F Big=F
 Integral buffers will be    131072 words long.
 Raffenetti 2 integral format.
 Two-electron integral symmetry is turned on.
 Nuclear repulsion after empirical dispersion term =      831.1012912767 Hartrees.
 One-electron integrals computed using PRISM.
 NBasis=   294 RedAO= T EigKep=  3.58D-05  NBF=   294
 NBsUse=   294 1.00D-06 EigRej= -1.00D+00 NBFU=   294
 ExpMin= 3.60D-02 ExpMax= 7.00D+03 ExpMxC= 1.05D+03 IAcc=3 IRadAn=         5 AccDes= 0.00D+00
 Harris functional with IExCor= 4639 and IRadAn=       5 diagonalized for initial guess.
 HarFok:  IExCor= 4639 AccDes= 0.00D+00 IRadAn=         5 IDoV= 1 UseB2=F ITyADJ=14
 ICtDFT=  3500011 ScaDFX=  1.000000  1.000000  1.000000  1.000000
 FoFCou: FMM=F IPFlag=           0 FMFlag=      100000 FMFlg1=           0
         NFxFlg=           0 DoJE=T BraDBF=F KetDBF=T FulRan=T
         wScrn=  0.000000 ICntrl=       500 IOpCl=  0 I1Cent=   200000004 NGrid=           0
         NMat0=    1 NMatS0=      1 NMatT0=    0 NMatD0=    1 NMtDS0=    0 NMtDT0=    0
 Petite list used in FoFCou.
 Requested convergence on RMS density matrix=1.00D-10 within 128 cycles.
 Requested convergence on MAX density matrix=1.00D-08.
 Requested convergence on             energy=1.00D-08.
 No special actions if energy rises.
 SCF Done:  E(RwB97XD) =  -908.808470511     A.U. after   18 cycles
            NFock= 18  Conv=0.66D-10     -V/T= 2.0081
 DoSCS=F DFT=T ScalE2(SS,OS)=  1.000000  1.000000
 Range of M.O.s used for correlation:     1   294
 NBasis=   294 NAE=    53 NBE=    53 NFC=     0 NFV=     0
 NROrb=    294 NOA=    53 NOB=    53 NVA=   241 NVB=   241

 **** Warning!!: The largest alpha MO coefficient is  0.34145267D+02

 Symmetrizing basis deriv contribution to polar:
 IMax=3 JMax=2 DiffMx= 0.00D+00
 G2DrvN: will do    24 centers at a time, making    1 passes.
 Calling FoFCou, ICntrl=  3107 FMM=F I1Cent=   0 AccDes= 0.00D+00.
 End of G2Drv F.D. properties file   721 does not exist.
 End of G2Drv F.D. properties file   722 does not exist.
 End of G2Drv F.D. properties file   788 does not exist.
          IDoAtm=11111111111111111111111
          Differentiating once with respect to nuclear coordinates.
 Keep R1 ints in memory in canonical form, NReq=1915881181.
          There are    72 degrees of freedom in the 1st order CPHF.  IDoFFX=6 NUNeed=     0.
     66 vectors produced by pass  0 Test12= 1.77D-14 1.39D-09 XBig12= 1.54D-01 7.56D-02.
 AX will form    66 AO Fock derivatives at one time.
     66 vectors produced by pass  1 Test12= 1.77D-14 1.39D-09 XBig12= 5.59D-02 9.99D-02.
     66 vectors produced by pass  2 Test12= 1.77D-14 1.39D-09 XBig12= 1.36D-03 5.53D-03.
     66 vectors produced by pass  3 Test12= 1.77D-14 1.39D-09 XBig12= 1.26D-05 5.55D-04.
     66 vectors produced by pass  4 Test12= 1.77D-14 1.39D-09 XBig12= 1.04D-07 3.61D-05.
     66 vectors produced by pass  5 Test12= 1.77D-14 1.39D-09 XBig12= 6.42D-10 3.01D-06.
     57 vectors produced by pass  6 Test12= 1.77D-14 1.39D-09 XBig12= 3.57D-12 1.71D-07.
     14 vectors produced by pass  7 Test12= 1.77D-14 1.39D-09 XBig12= 1.70D-14 1.15D-08.
 InvSVY:  IOpt=1 It=  1 EMax= 2.50D-16
 Solved reduced A of dimension   467 with    72 vectors.
 End of Minotr F.D. properties file   721 does not exist.
 End of Minotr F.D. properties file   722 does not exist.
 End of Minotr F.D. properties file   788 does not exist.

 **********************************************************************

            Population analysis using the SCF Density.

 **********************************************************************

 Orbital symmetries:
       Occupied  (A) (A) (A) (A) (A) (A) (A) (A) (A) (A) (A) (A)
                 (A) (A) (A) (A) (A) (A) (A) (A) (A) (A) (A) (A)
                 (A) (A) (A) (A) (A) (A) (A) (A) (A) (A) (A) (A)
                 (A) (A) (A) (A) (A) (A) (A) (A) (A) (A) (A) (A)
                 (A) (A) (A) (A) (A)
       Virtual   (A) (A) (A) (A) (A) (A) (A) (A) (A) (A) (A) (A)
                 (A) (A) (A) (A) (A) (A) (A) (A) (A) (A) (A) (A)
                 (A) (A) (A) (A) (A) (A) (A) (A) (A) (A) (A) (A)
                 (A) (A) (A) (A) (A) (A) (A) (A) (A) (A) (A) (A)
                 (A) (A) (A) (A) (A) (A) (A) (A) (A) (A) (A) (A)
                 (A) (A) (A) (A) (A) (A) (A) (A) (A) (A) (A) (A)
                 (A) (A) (A) (A) (A) (A) (A) (A) (A) (A) (A) (A)
                 (A) (A) (A) (A) (A) (A) (A) (A) (A) (A) (A) (A)
                 (A) (A) (A) (A) (A) (A) (A) (A) (A) (A) (A) (A)
                 (A) (A) (A) (A) (A) (A) (A) (A) (A) (A) (A) (A)
                 (A) (A) (A) (A) (A) (A) (A) (A) (A) (A) (A) (A)
                 (A) (A) (A) (A) (A) (A) (A) (A) (A) (A) (A) (A)
                 (A) (A) (A) (A) (A) (A) (A) (A) (A) (A) (A) (A)
                 (A) (A) (A) (A) (A) (A) (A) (A) (A) (A) (A) (A)
                 (A) (A) (A) (A) (A) (A) (A) (A) (A) (A) (A) (A)
                 (A) (A) (A) (A) (A) (A) (A) (A) (A) (A) (A) (A)
                 (A) (A) (A) (A) (A) (A) (A) (A) (A) (A) (A) (A)
                 (A) (A) (A) (A) (A) (A) (A) (A) (A) (A) (A) (A)
                 (A) (A) (A) (A) (A) (A) (A) (A) (A) (A) (A) (A)
                 (A) (A) (A) (A) (A) (A) (A) (A) (A) (A) (A) (A)
                 (A)
 The electronic state is 1-A.
 Alpha  occ. eigenvalues --  -24.87944 -24.87815 -24.87721 -19.32937 -19.32105
 Alpha  occ. eigenvalues --  -19.31086 -19.30790 -19.30103 -19.30100 -19.29695
 Alpha  occ. eigenvalues --  -10.56471 -10.46736  -1.43578  -1.34283  -1.34209
 Alpha  occ. eigenvalues --   -1.23354  -1.16839  -1.15462  -1.14839  -1.14176
 Alpha  occ. eigenvalues --   -1.13300  -1.12381  -0.85033  -0.75330  -0.69880
 Alpha  occ. eigenvalues --   -0.69703  -0.67911  -0.67220  -0.66103  -0.65442
 Alpha  occ. eigenvalues --   -0.64698  -0.64132  -0.60503  -0.57688  -0.57171
 Alpha  occ. eigenvalues --   -0.56420  -0.55877  -0.54492  -0.54060  -0.52783
 Alpha  occ. eigenvalues --   -0.52298  -0.51621  -0.50674  -0.50178  -0.48691
 Alpha  occ. eigenvalues --   -0.47080  -0.44909  -0.43664  -0.42987  -0.42403
 Alpha  occ. eigenvalues --   -0.42101  -0.41575  -0.39375
 Alpha virt. eigenvalues --    0.02327   0.04796   0.04831   0.05445   0.05747
 Alpha virt. eigenvalues --    0.08618   0.09092   0.09752   0.10319   0.10985
 Alpha virt. eigenvalues --    0.11703   0.11994   0.13103   0.13611   0.14079
 Alpha virt. eigenvalues --    0.15008   0.17436   0.18445   0.19059   0.20544
 Alpha virt. eigenvalues --    0.20820   0.21620   0.22107   0.22227   0.23555
 Alpha virt. eigenvalues --    0.24288   0.25187   0.26053   0.26620   0.27152
 Alpha virt. eigenvalues --    0.27547   0.28281   0.28649   0.28806   0.29592
 Alpha virt. eigenvalues --    0.29992   0.30232   0.30797   0.31208   0.31713
 Alpha virt. eigenvalues --    0.32207   0.32437   0.32933   0.33394   0.34225
 Alpha virt. eigenvalues --    0.35159   0.35457   0.35562   0.36646   0.36988
 Alpha virt. eigenvalues --    0.37790   0.37846   0.38242   0.38686   0.39024
 Alpha virt. eigenvalues --    0.40471   0.41713   0.42369   0.42810   0.43551
 Alpha virt. eigenvalues --    0.43752   0.44598   0.45114   0.45892   0.46185
 Alpha virt. eigenvalues --    0.47425   0.47553   0.48221   0.49062   0.51426
 Alpha virt. eigenvalues --    0.51964   0.54271   0.55440   0.57689   0.59800
 Alpha virt. eigenvalues --    0.60845   0.62891   0.81961   0.82274   0.86603
 Alpha virt. eigenvalues --    0.89963   0.91656   0.94315   1.04865   1.05446
 Alpha virt. eigenvalues --    1.05952   1.09863   1.12952   1.17043   1.18006
 Alpha virt. eigenvalues --    1.19256   1.20236   1.22039   1.22189   1.23321
 Alpha virt. eigenvalues --    1.23822   1.24127   1.24694   1.26092   1.26404
 Alpha virt. eigenvalues --    1.27365   1.28269   1.28883   1.30209   1.30787
 Alpha virt. eigenvalues --    1.32274   1.32473   1.33727   1.34131   1.35047
 Alpha virt. eigenvalues --    1.35842   1.35967   1.36687   1.38939   1.39897
 Alpha virt. eigenvalues --    1.41689   1.46248   1.46880   1.48486   1.50054
 Alpha virt. eigenvalues --    1.53590   1.55460   1.55729   1.57304   1.58150
 Alpha virt. eigenvalues --    1.59562   1.61051   1.61608   1.62174   1.63579
 Alpha virt. eigenvalues --    1.64029   1.64744   1.65248   1.66593   1.68375
 Alpha virt. eigenvalues --    1.68699   1.69126   1.69974   1.72453   1.72550
 Alpha virt. eigenvalues --    1.73512   1.74895   1.75368   1.75689   1.78149
 Alpha virt. eigenvalues --    1.78824   1.80058   1.81722   1.82565   1.84242
 Alpha virt. eigenvalues --    1.84757   1.86578   1.88587   1.91016   1.91188
 Alpha virt. eigenvalues --    1.92714   1.93609   1.94337   1.94908   1.96516
 Alpha virt. eigenvalues --    1.98032   2.03174   2.12890   2.12938   2.16000
 Alpha virt. eigenvalues --    2.16827   2.18004   2.19246   2.24484   2.27467
 Alpha virt. eigenvalues --    2.29376   2.31974   2.32420   2.34058   2.35554
 Alpha virt. eigenvalues --    2.36774   2.37319   2.38122   2.39779   2.43424
 Alpha virt. eigenvalues --    2.47344   2.48253   2.50797   2.54006   2.54571
 Alpha virt. eigenvalues --    2.59459   2.61788   2.62996   2.66069   2.67311
 Alpha virt. eigenvalues --    2.68195   2.70202   2.71239   2.72488   2.72936
 Alpha virt. eigenvalues --    2.74256   2.75213   2.76942   2.80158   2.81217
 Alpha virt. eigenvalues --    2.84150   2.85040   2.88770   2.90743   2.95616
 Alpha virt. eigenvalues --    2.97113   3.00025   3.08881   3.10629   3.12833
 Alpha virt. eigenvalues --    3.13896   3.14530   3.17809   3.24162   3.27349
 Alpha virt. eigenvalues --    3.28348   3.37801   3.38512   3.45036   3.47275
 Alpha virt. eigenvalues --    3.50741   3.53883   3.60400   3.71319   3.73141
 Alpha virt. eigenvalues --    3.74548   3.77800   3.84332   3.88588   4.31383
 Alpha virt. eigenvalues --    4.37762   4.41976   4.44306   4.45652   4.47402
 Alpha virt. eigenvalues --    4.69016   4.76689   4.82574   5.62526   5.88157
 Alpha virt. eigenvalues --    6.54474
          Condensed to atoms (all electrons):
               1          2          3          4          5          6
     1  C    5.453526   0.377953   0.377185  -0.053350  -0.330604  -0.037414
     2  O    0.377953   8.327789  -0.160829   0.001904  -0.041870   0.001061
     3  O    0.377185  -0.160829   8.358058   0.169801  -0.218335   0.015281
     4  H   -0.053350   0.001904   0.169801   0.269208   0.017983   0.000751
     5  C   -0.330604  -0.041870  -0.218335   0.017983   5.118879   0.160381
     6  F   -0.037414   0.001061   0.015281   0.000751   0.160381   9.231075
     7  F   -0.047239   0.003431   0.014604   0.000627   0.163344  -0.045156
     8  F   -0.056293   0.001351   0.012027   0.001328   0.182359  -0.038122
     9  O    0.000119   0.000007  -0.000025   0.000976   0.000049  -0.000000
    10  H   -0.000344  -0.000039  -0.000120  -0.000119  -0.000233   0.000002
    11  H    0.000149   0.000003   0.000009  -0.000157   0.000048  -0.000000
    12  O   -0.001083   0.011974  -0.041812   0.074131  -0.046346   0.000044
    13  H    0.003625   0.002941  -0.000473  -0.012293   0.010080  -0.000262
    14  H    0.020410  -0.012072  -0.004376  -0.020689  -0.039693   0.000763
    15  O   -0.009304  -0.019751   0.002996  -0.000812  -0.014272   0.000074
    16  H    0.000273  -0.001702   0.000233   0.001046   0.002487  -0.000017
    17  H   -0.015241   0.061408  -0.002876  -0.000725   0.008812  -0.000093
    18  O    0.001489   0.000022   0.000995  -0.001480   0.002338   0.000002
    19  H   -0.000727   0.000191  -0.000167   0.002922  -0.000111  -0.000001
    20  H    0.000365  -0.000253   0.000080  -0.001153  -0.000431   0.000003
    21  O    0.003667  -0.001532   0.000791   0.002790   0.000888   0.000001
    22  H   -0.000414   0.000405  -0.000078  -0.000239   0.000277  -0.000008
    23  H   -0.000762  -0.000191   0.000523   0.000826   0.000139  -0.000006
               7          8          9         10         11         12
     1  C   -0.047239  -0.056293   0.000119  -0.000344   0.000149  -0.001083
     2  O    0.003431   0.001351   0.000007  -0.000039   0.000003   0.011974
     3  O    0.014604   0.012027  -0.000025  -0.000120   0.000009  -0.041812
     4  H    0.000627   0.001328   0.000976  -0.000119  -0.000157   0.074131
     5  C    0.163344   0.182359   0.000049  -0.000233   0.000048  -0.046346
     6  F   -0.045156  -0.038122  -0.000000   0.000002  -0.000000   0.000044
     7  F    9.241108  -0.041875  -0.000000   0.000002  -0.000000  -0.000181
     8  F   -0.041875   9.246531  -0.000000   0.000002  -0.000000   0.000158
     9  O   -0.000000  -0.000000   8.371440   0.242469   0.272169  -0.001963
    10  H    0.000002   0.000002   0.242469   0.302306  -0.020685   0.001622
    11  H   -0.000000  -0.000000   0.272169  -0.020685   0.365877  -0.000255
    12  O   -0.000181   0.000158  -0.001963   0.001622  -0.000255   8.548532
    13  H   -0.000135  -0.000230   0.004207  -0.003652   0.001009   0.210680
    14  H   -0.000001   0.000342  -0.007887   0.002864  -0.000375   0.274328
    15  O    0.000081   0.000207   0.000572   0.001733   0.000004  -0.064247
    16  H   -0.000035  -0.000031   0.000768  -0.000512   0.000017   0.002175
    17  H    0.000145  -0.000019   0.000168   0.000072   0.000108   0.000016
    18  O    0.000015   0.000004  -0.055342  -0.001069   0.005706  -0.093474
    19  H    0.000007   0.000006   0.034029  -0.001081  -0.005164   0.007658
    20  H    0.000008   0.000001   0.001819   0.000796  -0.000623   0.004073
    21  O    0.000001  -0.000000  -0.039701   0.023622   0.001637   0.010566
    22  H   -0.000002  -0.000005   0.002310  -0.002137   0.000768  -0.002301
    23  H   -0.000005   0.000007   0.001037  -0.002657  -0.001104  -0.002895
              13         14         15         16         17         18
     1  C    0.003625   0.020410  -0.009304   0.000273  -0.015241   0.001489
     2  O    0.002941  -0.012072  -0.019751  -0.001702   0.061408   0.000022
     3  O   -0.000473  -0.004376   0.002996   0.000233  -0.002876   0.000995
     4  H   -0.012293  -0.020689  -0.000812   0.001046  -0.000725  -0.001480
     5  C    0.010080  -0.039693  -0.014272   0.002487   0.008812   0.002338
     6  F   -0.000262   0.000763   0.000074  -0.000017  -0.000093   0.000002
     7  F   -0.000135  -0.000001   0.000081  -0.000035   0.000145   0.000015
     8  F   -0.000230   0.000342   0.000207  -0.000031  -0.000019   0.000004
     9  O    0.004207  -0.007887   0.000572   0.000768   0.000168  -0.055342
    10  H   -0.003652   0.002864   0.001733  -0.000512   0.000072  -0.001069
    11  H    0.001009  -0.000375   0.000004   0.000017   0.000108   0.005706
    12  O    0.210680   0.274328  -0.064247   0.002175   0.000016  -0.093474
    13  H    0.286914  -0.033989   0.001509  -0.000688   0.002123   0.077722
    14  H   -0.033989   0.366759   0.073605  -0.008855  -0.007107  -0.006196
    15  O    0.001509   0.073605   8.370905   0.282176   0.231060   0.001179
    16  H   -0.000688  -0.008855   0.282176   0.338946  -0.018558   0.000397
    17  H    0.002123  -0.007107   0.231060  -0.018558   0.272258   0.000187
    18  O    0.077722  -0.006196   0.001179   0.000397   0.000187   8.382086
    19  H   -0.015475  -0.001734   0.001074  -0.000657  -0.000108   0.237500
    20  H   -0.008389   0.002593  -0.000402   0.000139  -0.000116   0.276928
    21  O    0.002787  -0.023880  -0.023100   0.002146   0.000272  -0.000577
    22  H   -0.000160   0.002752  -0.003014   0.001071  -0.000760   0.001254
    23  H   -0.000905   0.005515   0.001343   0.000154  -0.000041   0.000530
              19         20         21         22         23
     1  C   -0.000727   0.000365   0.003667  -0.000414  -0.000762
     2  O    0.000191  -0.000253  -0.001532   0.000405  -0.000191
     3  O   -0.000167   0.000080   0.000791  -0.000078   0.000523
     4  H    0.002922  -0.001153   0.002790  -0.000239   0.000826
     5  C   -0.000111  -0.000431   0.000888   0.000277   0.000139
     6  F   -0.000001   0.000003   0.000001  -0.000008  -0.000006
     7  F    0.000007   0.000008   0.000001  -0.000002  -0.000005
     8  F    0.000006   0.000001  -0.000000  -0.000005   0.000007
     9  O    0.034029   0.001819  -0.039701   0.002310   0.001037
    10  H   -0.001081   0.000796   0.023622  -0.002137  -0.002657
    11  H   -0.005164  -0.000623   0.001637   0.000768  -0.001104
    12  O    0.007658   0.004073   0.010566  -0.002301  -0.002895
    13  H   -0.015475  -0.008389   0.002787  -0.000160  -0.000905
    14  H   -0.001734   0.002593  -0.023880   0.002752   0.005515
    15  O    0.001074  -0.000402  -0.023100  -0.003014   0.001343
    16  H   -0.000657   0.000139   0.002146   0.001071   0.000154
    17  H   -0.000108  -0.000116   0.000272  -0.000760  -0.000041
    18  O    0.237500   0.276928  -0.000577   0.001254   0.000530
    19  H    0.300851  -0.022992   0.001603  -0.000684   0.000331
    20  H   -0.022992   0.355406   0.000076   0.000041  -0.000064
    21  O    0.001603   0.000076   8.314225   0.277641   0.271051
    22  H   -0.000684   0.000041   0.277641   0.349958  -0.024435
    23  H    0.000331  -0.000064   0.271051  -0.024435   0.316817
 Mulliken charges:
               1
     1  C    0.314013
     2  O   -0.552200
     3  O   -0.523493
     4  H    0.546724
     5  C    1.023833
     6  F   -0.288359
     7  F   -0.288744
     8  F   -0.307747
     9  O   -0.827220
    10  H    0.457157
    11  H    0.380858
    12  O   -0.891401
    13  H    0.473053
    14  H    0.416919
    15  O   -0.833616
    16  H    0.399025
    17  H    0.469014
    18  O   -0.830216
    19  H    0.462727
    20  H    0.392095
    21  O   -0.824974
    22  H    0.397758
    23  H    0.434793
 Sum of Mulliken charges =  -0.00000
 Mulliken charges with hydrogens summed into heavy atoms:
               1
     1  C    0.314013
     2  O   -0.552200
     3  O    0.023232
     5  C    1.023833
     6  F   -0.288359
     7  F   -0.288744
     8  F   -0.307747
     9  O    0.010795
    12  O   -0.001429
    15  O    0.034423
    18  O    0.024606
    21  O    0.007578
 APT charges:
               1
     1  C    0.234782
     2  O   -0.559125
     3  O   -0.473824
     4  H    0.451479
     5  C    0.370792
     6  F   -0.048092
     7  F   -0.083691
     8  F   -0.041189
     9  O   -1.190618
    10  H    0.007328
    11  H    1.129496
    12  O   -0.833347
    13  H    0.603622
    14  H    0.376642
    15  O   -0.892787
    16  H    0.676993
    17  H    0.260757
    18  O   -1.642052
    19  H    0.678755
    20  H    0.930697
    21  O   -0.216879
    22  H    0.284431
    23  H   -0.024169
 Sum of APT charges =  -0.00000
 APT charges with hydrogens summed into heavy atoms:
               1
     1  C    0.234782
     2  O   -0.559125
     3  O   -0.022345
     5  C    0.370792
     6  F   -0.048092
     7  F   -0.083691
     8  F   -0.041189
     9  O   -0.053794
    12  O    0.146917
    15  O    0.044962
    18  O   -0.032600
    21  O    0.043384
 Electronic spatial extent (au):  <R**2>=           4371.6470
 Charge=             -0.0000 electrons
 Dipole moment (field-independent basis, Debye):
    X=             -4.8861    Y=             -0.0367    Z=             -1.3262  Tot=              5.0630
 Quadrupole moment (field-independent basis, Debye-Ang):
   XX=            -72.5159   YY=            -69.8134   ZZ=            -67.5317
   XY=             -2.4564   XZ=              6.0405   YZ=              1.3156
 Traceless Quadrupole moment (field-independent basis, Debye-Ang):
   XX=             -2.5623   YY=              0.1403   ZZ=              2.4220
   XY=             -2.4564   XZ=              6.0405   YZ=              1.3156
 Octapole moment (field-independent basis, Debye-Ang**2):
  XXX=            -58.5550  YYY=             33.7921  ZZZ=             -5.1597  XYY=            -10.3003
  XXY=             12.7452  XXZ=            -36.9674  XZZ=            -16.6100  YZZ=            -13.3369
  YYZ=              1.5508  XYZ=             -9.2049
 Hexadecapole moment (field-independent basis, Debye-Ang**3):
 XXXX=          -3731.3003 YYYY=           -559.1887 ZZZZ=           -232.6348 XXXY=            -38.2686
 XXXZ=            243.9992 YYYX=           -114.5105 YYYZ=             13.3553 ZZZX=             -5.0163
 ZZZY=              7.1673 XXYY=           -771.6835 XXZZ=           -634.9942 YYZZ=           -145.2720
 XXYZ=              7.8927 YYXZ=              5.6673 ZZXY=             33.2650
 N-N= 8.311012912767D+02 E-N=-3.809598110845D+03  KE= 9.014813082349D+02
  Exact polarizability:       0.000       0.000       0.000       0.000       0.000       0.000
 Approx polarizability:      75.420       1.053      78.891       1.969       6.987      71.038
 Calling FoFJK, ICntrl=    100127 FMM=F ISym2X=0 I1Cent= 0 IOpClX= 0 NMat=1 NMatS=1 NMatT=0.
 ***** Axes restored to original set *****
 -------------------------------------------------------------------
 Center     Atomic                   Forces (Hartrees/Bohr)
 Number     Number              X              Y              Z
 -------------------------------------------------------------------
      1        6          -0.011880607   -0.010982996   -0.001603410
      2        8          -0.001194368    0.021139300    0.003876721
      3        8           0.026435339   -0.006283562   -0.000811051
      4        1          -0.015979704   -0.002827319    0.001212161
      5        6          -0.004996931    0.000296588   -0.001113664
      6        9           0.003614123   -0.000267075    0.004213256
      7        9           0.003207894   -0.001113680   -0.003204203
      8        9           0.002402864    0.003359488   -0.000223470
      9        8          -0.000480024   -0.001375969    0.000252733
     10        1          -0.000268474    0.001348486    0.001644228
     11        1           0.001122506    0.001064720   -0.001749549
     12        8          -0.006116952   -0.003736087    0.000554120
     13        1           0.001358010    0.000368265    0.001150667
     14        1           0.001521531   -0.002811180   -0.003052449
     15        8           0.001818916    0.004086403    0.002030905
     16        1          -0.000308716    0.000239796   -0.001694477
     17        1          -0.003053715   -0.002475789   -0.000489017
     18        8          -0.001077419    0.000577885    0.000860852
     19        1           0.002460171    0.001146834   -0.002499235
     20        1           0.000814846   -0.002211677   -0.001644261
     21        8           0.004493998    0.002059317   -0.001143710
     22        1          -0.000910137   -0.001359848    0.001583653
     23        1          -0.002983151   -0.000241901    0.001849202
 -------------------------------------------------------------------
 Cartesian Forces:  Max     0.026435339 RMS     0.005416784
 FormGI is forming the generalized inverse of G from B-inverse, IUseBI=4.

 GradGradGradGradGradGradGradGradGradGradGradGradGradGradGradGradGradGrad
 Berny optimization.
 Internal  Forces:  Max     0.018645660 RMS     0.003462702
 Search for a local minimum.
 Step number   1 out of a maximum of  138
 All quantities printed in internal units (Hartrees-Bohrs-Radians)
 Mixed Optimization -- RFO/linear search
 Second derivative matrix not updated -- analytic derivatives used.
 ITU=  0
     Eigenvalues ---   -0.00010   0.00008   0.00021   0.00070   0.00078
     Eigenvalues ---    0.00140   0.00241   0.00264   0.00340   0.00473
     Eigenvalues ---    0.00507   0.00618   0.00699   0.00851   0.00912
     Eigenvalues ---    0.01073   0.01219   0.01346   0.01432   0.01616
     Eigenvalues ---    0.01763   0.02010   0.02204   0.02308   0.02432
     Eigenvalues ---    0.02648   0.02763   0.02957   0.03226   0.03247
     Eigenvalues ---    0.03503   0.03748   0.04022   0.05084   0.06660
     Eigenvalues ---    0.06993   0.07182   0.07508   0.07863   0.11620
     Eigenvalues ---    0.13664   0.19752   0.20267   0.21692   0.22509
     Eigenvalues ---    0.23425   0.25566   0.35940   0.37518   0.38563
     Eigenvalues ---    0.42493   0.44193   0.47490   0.48567   0.49122
     Eigenvalues ---    0.52773   0.55724   0.56807   0.56889   0.57464
     Eigenvalues ---    0.57545   0.60988   0.88219
 RFO step:  Lambda=-8.63872362D-03 EMin=-9.85224290D-05
 Linear search not attempted -- first point.
 Maximum step size (   0.300) exceeded in Quadratic search.
    -- Step size scaled by   0.519
 Iteration  1 RMS(Cart)=  0.06074926 RMS(Int)=  0.00114582
 Iteration  2 RMS(Cart)=  0.00122270 RMS(Int)=  0.00031623
 Iteration  3 RMS(Cart)=  0.00000190 RMS(Int)=  0.00031623
 Iteration  4 RMS(Cart)=  0.00000000 RMS(Int)=  0.00031623
 Variable       Old X    -DE/DX   Delta X   Delta X   Delta X     New X
                                 (Linear)    (Quad)   (Total)
    R1        2.28644   0.01865   0.00000   0.00355   0.00326   2.28970
    R2        2.40806   0.01355   0.00000   0.02324   0.02299   2.43105
    R3        2.95125  -0.00480   0.00000  -0.01184  -0.01184   2.93941
    R4        3.45054  -0.00202   0.00000   0.01563   0.01547   3.46601
    R5        2.11436  -0.01719   0.00000  -0.15087  -0.15081   1.96354
    R6        2.59546  -0.00142   0.00000   0.20016   0.20023   2.79569
    R7        2.53327   0.00328   0.00000   0.00131   0.00131   2.53458
    R8        2.52739   0.00272   0.00000  -0.00016  -0.00016   2.52723
    R9        2.52329   0.00052   0.00000  -0.00454  -0.00454   2.51875
   R10        1.85227   0.00298   0.00000   0.00181   0.00173   1.85400
   R11        1.81017   0.00203   0.00000   0.00156   0.00156   1.81174
   R12        3.21830   0.00123   0.00000   0.02874   0.02872   3.24702
   R13        3.29083   0.00102   0.00000   0.01659   0.01650   3.30733
   R14        1.87973   0.00219   0.00000  -0.01057  -0.01051   1.86921
   R15        1.85294   0.00171   0.00000  -0.00881  -0.00818   1.84476
   R16        3.09618   0.00290   0.00000   0.08060   0.08062   3.17680
   R17        3.30890   0.00477   0.00000   0.07972   0.08040   3.38930
   R18        1.81412   0.00164   0.00000   0.00093   0.00093   1.81505
   R19        1.84271   0.00246   0.00000   0.00002  -0.00009   1.84262
   R20        3.60124   0.00114   0.00000   0.00855   0.00833   3.60957
   R21        1.85841   0.00302   0.00000  -0.00023  -0.00025   1.85817
   R22        1.81075   0.00272   0.00000   0.00178   0.00178   1.81253
   R23        1.81368   0.00206   0.00000   0.00221   0.00221   1.81588
   R24        1.82855   0.00324   0.00000   0.00331   0.00301   1.83155
    A1        2.24103   0.00047   0.00000   0.00039   0.00001   2.24104
    A2        2.08751  -0.00069   0.00000   0.00706   0.00724   2.09475
    A3        1.95464   0.00022   0.00000  -0.00749  -0.00732   1.94732
    A4        2.40998  -0.00601   0.00000  -0.00220  -0.00254   2.40743
    A5        1.98272  -0.00225   0.00000  -0.00850  -0.00864   1.97408
    A6        1.93508  -0.00572   0.00000  -0.01208  -0.01213   1.92295
    A7        1.95269  -0.00408   0.00000  -0.00509  -0.00512   1.94757
    A8        1.94997  -0.00478   0.00000  -0.00896  -0.00900   1.94097
    A9        1.87380   0.00521   0.00000   0.00861   0.00858   1.88237
   A10        1.87397   0.00533   0.00000   0.00963   0.00957   1.88354
   A11        1.87441   0.00508   0.00000   0.00974   0.00973   1.88414
   A12        1.85808   0.00030   0.00000   0.00284   0.00293   1.86101
   A13        1.87137   0.00118   0.00000   0.02180   0.02168   1.89305
   A14        2.19196  -0.00078   0.00000  -0.00740  -0.00776   2.18420
   A15        1.90350   0.00134   0.00000   0.04578   0.04573   1.94923
   A16        1.82453   0.00178   0.00000   0.00375   0.00384   1.82837
   A17        1.83018  -0.00108   0.00000  -0.00496  -0.00539   1.82479
   A18        2.06292  -0.00109   0.00000  -0.00884  -0.00870   2.05421
   A19        1.56550  -0.00063   0.00000  -0.00871  -0.00868   1.55682
   A20        1.29037   0.00183   0.00000   0.00251   0.00284   1.29321
   A21        1.85112   0.00022   0.00000   0.00445   0.00413   1.85525
   A22        1.97422  -0.00031   0.00000   0.01898   0.01876   1.99298
   A23        2.45695   0.00007   0.00000  -0.02329  -0.02276   2.43419
   A24        2.68653   0.00105   0.00000   0.03848   0.03857   2.72510
   A25        1.75128   0.00218   0.00000   0.01511   0.01489   1.76617
   A26        2.02171   0.00001   0.00000   0.00646   0.00672   2.02843
   A27        1.85555  -0.00043   0.00000   0.00312   0.00251   1.85806
   A28        1.92400   0.00070   0.00000  -0.01325  -0.01304   1.91096
   A29        1.95248  -0.00046   0.00000   0.00553   0.00501   1.95749
   A30        1.85746  -0.00051   0.00000  -0.00803  -0.00785   1.84962
   A31        2.76160   0.00070   0.00000   0.01278   0.01279   2.77438
   A32        3.06314   0.00500   0.00000   0.01789   0.01824   3.08138
   A33        3.02409  -0.00025   0.00000   0.00187   0.00173   3.02582
   A34        2.96907  -0.00067   0.00000  -0.01751  -0.01771   2.95135
   A35        3.00258   0.00114   0.00000  -0.03089  -0.03146   2.97111
   A36        2.98922  -0.00120   0.00000  -0.02203  -0.02154   2.96768
   A37        3.15930  -0.00040   0.00000  -0.01217  -0.01219   3.14711
   A38        3.21736  -0.00083   0.00000  -0.02646  -0.02674   3.19062
   A39        3.24442  -0.00089   0.00000   0.00073   0.00071   3.24513
   A40        3.19995  -0.00211   0.00000  -0.04627  -0.04562   3.15433
   A41        3.22048   0.00060   0.00000  -0.01234  -0.01094   3.20954
    D1        0.02577   0.00015   0.00000   0.00357   0.00350   0.02927
    D2       -3.12224  -0.00059   0.00000  -0.00531  -0.00547  -3.12771
    D3        0.01238  -0.00117   0.00000  -0.01143  -0.01172   0.00067
    D4       -3.12319  -0.00047   0.00000  -0.00315  -0.00340  -3.12660
    D5       -1.83792   0.00032   0.00000  -0.00051  -0.00049  -1.83840
    D6        2.35404   0.00034   0.00000   0.00021   0.00023   2.35427
    D7        0.25173   0.00002   0.00000  -0.00247  -0.00242   0.24931
    D8        1.29826  -0.00030   0.00000  -0.00799  -0.00803   1.29022
    D9       -0.79298  -0.00028   0.00000  -0.00727  -0.00731  -0.80029
   D10       -2.89528  -0.00061   0.00000  -0.00995  -0.00997  -2.90525
   D11        0.48049  -0.00002   0.00000   0.00164   0.00139   0.48188
   D12       -1.99526  -0.00123   0.00000  -0.03974  -0.04051  -2.03577
   D13       -0.05934  -0.00028   0.00000  -0.02046  -0.02059  -0.07993
   D14       -0.19514   0.00064   0.00000   0.00382   0.00429  -0.19085
   D15       -2.27313   0.00006   0.00000  -0.01022  -0.00986  -2.28299
   D16       -2.37171  -0.00033   0.00000  -0.01140  -0.01122  -2.38293
   D17        1.83348  -0.00090   0.00000  -0.02544  -0.02537   1.80811
   D18       -2.76245  -0.00025   0.00000  -0.00658  -0.00639  -2.76884
   D19        1.48272   0.00036   0.00000   0.00790   0.00815   1.49087
   D20        1.17368  -0.00055   0.00000  -0.02208  -0.02235   1.15133
   D21       -0.86434   0.00007   0.00000  -0.00761  -0.00781  -0.87215
   D22       -1.62792  -0.00070   0.00000  -0.00947  -0.00963  -1.63755
   D23        0.23293  -0.00070   0.00000  -0.01544  -0.01589   0.21705
   D24        2.74339  -0.00090   0.00000  -0.03249  -0.03243   2.71097
   D25        0.34059   0.00167   0.00000   0.04435   0.04442   0.38501
   D26        2.20145   0.00167   0.00000   0.03839   0.03816   2.23961
   D27       -1.57128   0.00147   0.00000   0.02133   0.02162  -1.54966
   D28        2.94413   0.00110   0.00000  -0.01445  -0.01373   2.93039
   D29       -1.36598   0.00178   0.00000  -0.00051  -0.00031  -1.36629
   D30        1.02100  -0.00111   0.00000  -0.02890  -0.02797   0.99303
   D31        2.99408  -0.00043   0.00000  -0.01495  -0.01455   2.97953
   D32       -0.56452   0.00157   0.00000   0.01747   0.01727  -0.54725
   D33        1.51856   0.00026   0.00000   0.00601   0.00590   1.52446
   D34       -1.67510  -0.00064   0.00000   0.01086   0.01051  -1.66459
   D35        0.38627  -0.00045   0.00000  -0.00960  -0.00919   0.37708
   D36       -1.60883   0.00008   0.00000   0.00156   0.00160  -1.60723
   D37        1.58717   0.00100   0.00000  -0.00313  -0.00287   1.58430
   D38        0.85745  -0.00015   0.00000  -0.02309  -0.02283   0.83462
   D39       -1.24492  -0.00042   0.00000  -0.00495  -0.00481  -1.24974
         Item               Value     Threshold  Converged?
 Maximum Force            0.018646     0.000015     NO 
 RMS     Force            0.003463     0.000010     NO 
 Maximum Displacement     0.222808     0.000060     NO 
 RMS     Displacement     0.060481     0.000040     NO 
 Predicted change in Energy=-3.758299D-03
 GradGradGradGradGradGradGradGradGradGradGradGradGradGradGradGradGradGrad

                          Input orientation:                          
 ---------------------------------------------------------------------
 Center     Atomic      Atomic             Coordinates (Angstroms)
 Number     Number       Type             X           Y           Z
 ---------------------------------------------------------------------
      1          6           0       -1.338444   -0.518623    0.359197
      2          8           0       -1.231685    0.682957    0.472869
      3          8           0       -0.408786   -1.390510    0.184502
      4          1           0        0.540833   -0.970977    0.141302
      5          6           0       -2.740966   -1.186381    0.439926
      6          9           0       -2.889886   -1.808705    1.618682
      7          9           0       -2.910038   -2.094359   -0.527290
      8          9           0       -3.713071   -0.281353    0.328313
      9          8           0        4.875402    1.535438   -1.317069
     10          1           0        4.512810    1.807234   -0.446897
     11          1           0        5.186746    2.334252   -1.746163
     12          8           0        1.854434   -0.292985    0.082625
     13          1           0        2.290167   -0.415890   -0.796829
     14          1           0        1.644566    0.659608    0.121407
     15          8           0        0.966661    2.318531    0.193541
     16          1           0        0.828092    2.780685   -0.636966
     17          1           0        0.103444    1.940178    0.443485
     18          8           0        3.120172   -0.276954   -2.252112
     19          1           0        3.805108    0.388725   -2.018424
     20          1           0        3.590698   -1.058663   -2.547914
     21          8           0        3.673807    2.217987    1.033111
     22          1           0        3.659622    1.454287    1.616151
     23          1           0        2.746185    2.450179    0.875047
 ---------------------------------------------------------------------
                    Distance matrix (angstroms):
                    1          2          3          4          5
     1  C    0.000000
     2  O    1.211657   0.000000
     3  O    1.286456   2.249352   0.000000
     4  H    1.945195   2.446886   1.039062   0.000000
     5  C    1.555469   2.402797   2.354988   3.302389   0.000000
     6  F    2.378568   3.204824   2.896138   3.828090   1.341242
     7  F    2.395561   3.395684   2.694126   3.690192   1.337355
     8  F    2.386651   2.666096   3.488440   4.313497   1.332862
     9  O    6.755806   6.420834   6.224028   5.215117   8.276737
    10  H    6.347958   5.925301   5.903079   4.882728   7.897179
    11  H    7.426274   6.989073   6.993662   6.005962   8.945527
    12  O    3.212768   3.260197   2.517361   1.479414   4.695052
    13  H    3.809694   3.901671   3.032696   2.061160   5.237892
    14  H    3.216073   2.897740   2.902279   1.969119   4.768859
    15  O    3.659290   2.754243   3.955872   3.317367   5.107995
    16  H    4.070830   3.142432   4.427590   3.842290   5.443848
    17  H    2.851640   1.834132   3.379784   2.959299   4.226825
    18  O    5.172678   5.223563   4.430648   3.586515   6.513606
    19  H    5.738684   5.626935   5.076954   4.143513   7.167672
    20  H    5.747989   5.950945   4.855110   4.067094   7.002390
    21  O    5.750292   5.170497   5.514432   4.558546   7.286350
    22  H    5.518422   5.082020   5.166666   4.217100   7.023116
    23  H    5.075833   4.371301   5.018126   4.135973   6.597175
                    6          7          8          9         10
     6  F    0.000000
     7  F    2.164994   0.000000
     8  F    2.162288   2.159609   0.000000
     9  O    8.949950   8.626254   8.931398   0.000000
    10  H    8.493618   8.386153   8.522222   0.981093   0.000000
    11  H    9.680819   9.308930   9.505345   0.958729   1.555644
    12  O    5.212048   5.130024   5.572936   3.798489   3.429034
    13  H    5.882821   5.471019   6.109248   3.280513   3.163048
    14  H    5.375468   5.361862   5.443574   3.643430   3.141152
    15  O    5.825638   5.917939   5.355134   4.263030   3.639609
    16  H    6.322485   6.144242   5.561475   4.288811   3.815872
    17  H    4.939154   5.128448   4.417494   5.102445   4.500329
    18  O    7.310958   6.530039   7.304233   2.690706   3.089025
    19  H    7.929703   7.313165   7.904378   1.718248   2.232197
    20  H    7.740869   6.885867   7.888088   3.145600   3.671230
    21  O    7.722642   8.023603   7.830033   2.726362   1.750163
    22  H    7.317321   7.768376   7.682941   3.176237   2.260236
    23  H    7.103265   7.390009   7.034357   3.189935   2.298234
                   11         12         13         14         15
    11  H    0.000000
    12  O    4.620730   0.000000
    13  H    4.105446   0.989146   0.000000
    14  H    4.340425   0.976207   1.554558   0.000000
    15  O    4.644547   2.760518   3.195240   1.793540   0.000000
    16  H    4.519678   3.319434   3.518709   2.395982   0.960485
    17  H    5.548857   2.860630   3.445460   2.029447   0.975073
    18  O    3.368250   2.655814   1.681089   2.947567   4.165978
    19  H    2.401692   2.946908   2.105884   3.052899   4.083347
    20  H    3.834325   3.243550   2.273948   3.723595   5.080019
    21  O    3.166523   3.243227   3.492914   2.716168   2.836128
    22  H    3.796261   2.943359   3.345959   2.631772   3.165877
    23  H    3.583367   2.991337   3.349249   2.233312   1.910101
                   16         17         18         19         20
    16  H    0.000000
    17  H    1.548851   0.000000
    18  O    4.148673   4.613303   0.000000
    19  H    4.061099   4.708537   0.983299   0.000000
    20  H    5.101403   5.486571   0.959147   1.556041   0.000000
    21  O    3.347220   3.629370   4.162203   3.560240   4.854595
    22  H    3.854015   3.775929   4.272196   3.790346   4.864063
    23  H    2.464650   2.725881   4.166082   3.707167   4.974117
                   21         22         23
    21  O    0.000000
    22  H    0.960924   0.000000
    23  H    0.969216   1.541235   0.000000
 Stoichiometry    C2H11F3O7
 Framework group  C1[X(C2H11F3O7)]
 Deg. of freedom    63
 Full point group                 C1      NOp   1
 Largest Abelian subgroup         C1      NOp   1
 Largest concise Abelian subgroup C1      NOp   1
                         Standard orientation:                         
 ---------------------------------------------------------------------
 Center     Atomic      Atomic             Coordinates (Angstroms)
 Number     Number       Type             X           Y           Z
 ---------------------------------------------------------------------
      1          6           0        1.668577   -0.105600    0.038505
      2          8           0        1.158248   -1.083610   -0.462667
      3          8           0        1.097778    0.857603    0.672066
      4          1           0        0.067166    0.745422    0.742089
      5          6           0        3.210679    0.087192   -0.026567
      6          9           0        3.759792   -0.168702    1.170063
      7          9           0        3.536129    1.338652   -0.367813
      8          9           0        3.762684   -0.737913   -0.915958
      9          8           0       -5.051417    0.533440   -0.233933
     10          1           0       -4.675581   -0.271511    0.182414
     11          1           0       -5.692784    0.233920   -0.880538
     12          8           0       -1.393279    0.513954    0.788886
     13          1           0       -1.891207    1.223551    0.312494
     14          1           0       -1.535231   -0.288466    0.251343
     15          8           0       -1.494351   -1.750086   -0.787301
     16          1           0       -1.665768   -1.636036   -1.725459
     17          1           0       -0.524765   -1.777090   -0.687597
     18          8           0       -2.937995    2.154059   -0.617262
     19          1           0       -3.768882    1.632710   -0.548710
     20          1           0       -3.138252    3.029906   -0.281474
     21          8           0       -3.813437   -1.644412    0.841899
     22          1           0       -3.433245   -1.406182    1.691649
     23          1           0       -3.068804   -1.911702    0.282026
 ---------------------------------------------------------------------
 Rotational constants (GHZ):           1.3355143           0.2499777           0.2300655
 Standard basis: 6-31++G(d,p) (6D, 7F)
 There are   294 symmetry adapted cartesian basis functions of A   symmetry.
 There are   294 symmetry adapted basis functions of A   symmetry.
   294 basis functions,   472 primitive gaussians,   294 cartesian basis functions
    53 alpha electrons       53 beta electrons
       nuclear repulsion energy       826.8510152174 Hartrees.
 NAtoms=   23 NActive=   23 NUniq=   23 SFac= 1.00D+00 NAtFMM=   60 NAOKFM=F Big=F
 Integral buffers will be    131072 words long.
 Raffenetti 2 integral format.
 Two-electron integral symmetry is turned on.
 Nuclear repulsion after empirical dispersion term =      826.8403558790 Hartrees.
 One-electron integrals computed using PRISM.
 NBasis=   294 RedAO= T EigKep=  3.58D-05  NBF=   294
 NBsUse=   294 1.00D-06 EigRej= -1.00D+00 NBFU=   294
 Initial guess from the checkpoint file:  "/local_scratch/slurm.5660450/Gau-1729851.chk"
 B after Tr=    -0.000000    0.000000    0.000000
         Rot=    0.999982    0.005126   -0.000674   -0.003073 Ang=   0.69 deg.
 ExpMin= 3.60D-02 ExpMax= 7.00D+03 ExpMxC= 1.05D+03 IAcc=3 IRadAn=         5 AccDes= 0.00D+00
 Harris functional with IExCor= 4639 and IRadAn=       5 diagonalized for initial guess.
 HarFok:  IExCor= 4639 AccDes= 0.00D+00 IRadAn=         5 IDoV= 1 UseB2=F ITyADJ=14
 ICtDFT=  3500011 ScaDFX=  1.000000  1.000000  1.000000  1.000000
 FoFCou: FMM=F IPFlag=           0 FMFlag=      100000 FMFlg1=           0
         NFxFlg=           0 DoJE=T BraDBF=F KetDBF=T FulRan=T
         wScrn=  0.000000 ICntrl=       500 IOpCl=  0 I1Cent=   200000004 NGrid=           0
         NMat0=    1 NMatS0=      1 NMatT0=    0 NMatD0=    1 NMtDS0=    0 NMtDT0=    0
 Petite list used in FoFCou.
 Requested convergence on RMS density matrix=1.00D-10 within 128 cycles.
 Requested convergence on MAX density matrix=1.00D-08.
 Requested convergence on             energy=1.00D-08.
 No special actions if energy rises.
 SCF Done:  E(RwB97XD) =  -908.811726771     A.U. after   16 cycles
            NFock= 16  Conv=0.47D-10     -V/T= 2.0082
 Calling FoFJK, ICntrl=      2127 FMM=F ISym2X=0 I1Cent= 0 IOpClX= 0 NMat=1 NMatS=1 NMatT=0.
 ***** Axes restored to original set *****
 -------------------------------------------------------------------
 Center     Atomic                   Forces (Hartrees/Bohr)
 Number     Number              X              Y              Z
 -------------------------------------------------------------------
      1        6          -0.006111956   -0.005919436   -0.000747124
      2        8          -0.000461483    0.010827852    0.002311204
      3        8           0.004398350   -0.007156715   -0.000369741
      4        1          -0.000532078    0.001855719    0.000780726
      5        6          -0.002428105    0.000260744   -0.000474120
      6        9           0.001813359   -0.000222853    0.002056292
      7        9           0.001494048   -0.000543248   -0.001642620
      8        9           0.001026348    0.001674065   -0.000103265
      9        8          -0.000460515   -0.000450008    0.000389231
     10        1          -0.000130518    0.000788321    0.000632795
     11        1           0.000743930    0.000392138   -0.000957441
     12        8          -0.002904024   -0.001239169   -0.000052720
     13        1           0.001239510    0.000020421    0.001181247
     14        1           0.001403692   -0.001800826   -0.002069572
     15        8           0.001048633    0.003148265    0.001413221
     16        1          -0.000390536    0.000040924   -0.000853737
     17        1          -0.001658368   -0.001349907   -0.000705519
     18        8          -0.000120209    0.000169276    0.000211952
     19        1           0.001275084    0.000445961   -0.001525123
     20        1           0.000470558   -0.001016656   -0.000992159
     21        8           0.002543108    0.001365567   -0.000501446
     22        1          -0.000556214   -0.000728135    0.000706190
     23        1          -0.001702615   -0.000562301    0.001311728
 -------------------------------------------------------------------
 Cartesian Forces:  Max     0.010827852 RMS     0.002282769

 GradGradGradGradGradGradGradGradGradGradGradGradGradGradGradGradGradGrad
 Berny optimization.
 Using GEDIIS/GDIIS optimizer.
 FormGI is forming the generalized inverse of G from B-inverse, IUseBI=4.
 Internal  Forces:  Max     0.009883159 RMS     0.001581738
 Search for a local minimum.
 Step number   2 out of a maximum of  138
 All quantities printed in internal units (Hartrees-Bohrs-Radians)
 Mixed Optimization -- RFO/linear search
 Update second derivatives using D2CorX and points    1    2
 DE= -3.26D-03 DEPred=-3.76D-03 R= 8.66D-01
 TightC=F SS=  1.41D+00  RLast= 3.19D-01 DXNew= 5.0454D-01 9.5565D-01
 Trust test= 8.66D-01 RLast= 3.19D-01 DXMaxT set to 5.05D-01
 ITU=  1  0
 Use linear search instead of GDIIS.
     Eigenvalues ---   -0.00011   0.00008   0.00021   0.00070   0.00078
     Eigenvalues ---    0.00143   0.00256   0.00263   0.00382   0.00470
     Eigenvalues ---    0.00575   0.00625   0.00746   0.00852   0.00963
     Eigenvalues ---    0.01058   0.01228   0.01347   0.01544   0.01635
     Eigenvalues ---    0.01857   0.02024   0.02173   0.02278   0.02423
     Eigenvalues ---    0.02676   0.02771   0.02980   0.03212   0.03264
     Eigenvalues ---    0.03309   0.03747   0.04032   0.05080   0.06659
     Eigenvalues ---    0.06990   0.07181   0.07447   0.07860   0.11603
     Eigenvalues ---    0.13658   0.19755   0.20272   0.21651   0.23374
     Eigenvalues ---    0.25537   0.28303   0.33890   0.37516   0.38555
     Eigenvalues ---    0.42480   0.44099   0.47423   0.48380   0.49117
     Eigenvalues ---    0.52613   0.55304   0.56775   0.56867   0.57386
     Eigenvalues ---    0.57531   0.60300   0.83773
 RFO step:  Lambda=-3.42218217D-03 EMin=-1.12574663D-04
 Quartic linear search produced a step of  0.25368.
 Maximum step size (   0.505) exceeded in Quadratic search.
    -- Step size scaled by   0.609
 Iteration  1 RMS(Cart)=  0.14735897 RMS(Int)=  0.01813666
 Iteration  2 RMS(Cart)=  0.02252393 RMS(Int)=  0.00309645
 Iteration  3 RMS(Cart)=  0.00107992 RMS(Int)=  0.00300717
 Iteration  4 RMS(Cart)=  0.00000804 RMS(Int)=  0.00300717
 Iteration  5 RMS(Cart)=  0.00000006 RMS(Int)=  0.00300717
 Variable       Old X    -DE/DX   Delta X   Delta X   Delta X     New X
                                 (Linear)    (Quad)   (Total)
    R1        2.28970   0.00988   0.00083   0.02699   0.02598   2.31568
    R2        2.43105   0.00681   0.00583  -0.00293   0.00098   2.43203
    R3        2.93941  -0.00223  -0.00300  -0.01246  -0.01546   2.92395
    R4        3.46601  -0.00055   0.00392  -0.22479  -0.22138   3.24462
    R5        1.96354   0.00095  -0.03826   0.11604   0.07778   2.04132
    R6        2.79569   0.00071   0.05079  -0.26887  -0.21808   2.57761
    R7        2.53458   0.00171   0.00033   0.00676   0.00709   2.54167
    R8        2.52723   0.00137  -0.00004   0.00316   0.00312   2.53036
    R9        2.51875   0.00040  -0.00115  -0.00102  -0.00217   2.51658
   R10        1.85400   0.00150   0.00044   0.00164   0.00103   1.85503
   R11        1.81174   0.00100   0.00040   0.00262   0.00302   1.81475
   R12        3.24702   0.00080   0.00729   0.00558   0.01262   3.25964
   R13        3.30733   0.00067   0.00419   0.02144   0.02452   3.33185
   R14        1.86921   0.00153  -0.00267   0.01008   0.00827   1.87749
   R15        1.84476   0.00092  -0.00207   0.00821   0.01104   1.85581
   R16        3.17680   0.00215   0.02045  -0.02635  -0.00530   3.17150
   R17        3.38930   0.00307   0.02040  -0.01758   0.00853   3.39783
   R18        1.81505   0.00081   0.00024   0.00157   0.00181   1.81686
   R19        1.84262   0.00173  -0.00002   0.01848   0.01829   1.86091
   R20        3.60957   0.00068   0.00211  -0.02980  -0.03011   3.57946
   R21        1.85817   0.00151  -0.00006   0.00461   0.00445   1.86261
   R22        1.81253   0.00137   0.00045   0.00307   0.00352   1.81605
   R23        1.81588   0.00102   0.00056   0.00119   0.00175   1.81764
   R24        1.83155   0.00178   0.00076   0.00473   0.00231   1.83387
    A1        2.24104   0.00015   0.00000   0.00782   0.00606   2.24709
    A2        2.09475  -0.00041   0.00184  -0.02030  -0.01763   2.07711
    A3        1.94732   0.00025  -0.00186   0.01229   0.01123   1.95855
    A4        2.40743  -0.00229  -0.00065  -0.11635  -0.11742   2.29001
    A5        1.97408  -0.00162  -0.00219   0.02210   0.01941   1.99349
    A6        1.92295  -0.00281  -0.00308  -0.01642  -0.01958   1.90336
    A7        1.94757  -0.00203  -0.00130  -0.00499  -0.00635   1.94122
    A8        1.94097  -0.00223  -0.00228  -0.00013  -0.00245   1.93852
    A9        1.88237   0.00250   0.00218   0.00735   0.00942   1.89179
   A10        1.88354   0.00253   0.00243   0.00765   0.01001   1.89355
   A11        1.88414   0.00243   0.00247   0.00764   0.01010   1.89424
   A12        1.86101   0.00021   0.00074   0.00454   0.00746   1.86847
   A13        1.89305   0.00076   0.00550   0.06488   0.06854   1.96159
   A14        2.18420  -0.00048  -0.00197  -0.04314  -0.04682   2.13738
   A15        1.94923   0.00133   0.01160   0.10871   0.11895   2.06818
   A16        1.82837   0.00051   0.00097   0.01729   0.01285   1.84122
   A17        1.82479  -0.00043  -0.00137   0.01567   0.00925   1.83404
   A18        2.05421  -0.00060  -0.00221   0.01521   0.01260   2.06682
   A19        1.55682   0.00013  -0.00220  -0.00815  -0.00705   1.54977
   A20        1.29321   0.00062   0.00072   0.04522   0.04829   1.34150
   A21        1.85525  -0.00011   0.00105   0.00553   0.00475   1.86000
   A22        1.99298   0.00004   0.00476   0.02641   0.02511   2.01809
   A23        2.43419   0.00005  -0.00577  -0.03517  -0.03676   2.39743
   A24        2.72510   0.00168   0.00978   0.16705   0.17961   2.90471
   A25        1.76617   0.00115   0.00378   0.03394   0.03623   1.80240
   A26        2.02843   0.00010   0.00170   0.02079   0.02544   2.05387
   A27        1.85806  -0.00015   0.00064   0.01054   0.00583   1.86389
   A28        1.91096   0.00024  -0.00331   0.06723   0.06538   1.97634
   A29        1.95749  -0.00003   0.00127   0.03948   0.03215   1.98964
   A30        1.84962  -0.00035  -0.00199   0.00020  -0.00260   1.84702
   A31        2.77438   0.00060   0.00324   0.00690   0.00627   2.78065
   A32        3.08138   0.00174   0.00463   0.05601   0.06347   3.14485
   A33        3.02582  -0.00013   0.00044   0.02523   0.02198   3.04780
   A34        2.95135  -0.00052  -0.00449  -0.04776  -0.05424   2.89711
   A35        2.97111   0.00009  -0.00798  -0.12438  -0.13717   2.83394
   A36        2.96768  -0.00086  -0.00547  -0.04913  -0.05049   2.91718
   A37        3.14711  -0.00044  -0.00309  -0.04481  -0.04928   3.09782
   A38        3.19062  -0.00073  -0.00678  -0.02423  -0.03393   3.15669
   A39        3.24513  -0.00045   0.00018  -0.02977  -0.02783   3.21730
   A40        3.15433  -0.00146  -0.01157  -0.10284  -0.10739   3.04694
   A41        3.20954   0.00019  -0.00278  -0.02797  -0.01799   3.19155
    D1        0.02927   0.00012   0.00089   0.00594   0.00855   0.03782
    D2       -3.12771  -0.00031  -0.00139  -0.01029  -0.01036  -3.13807
    D3        0.00067  -0.00066  -0.00297  -0.01253  -0.01518  -0.01451
    D4       -3.12660  -0.00025  -0.00086   0.00282   0.00289  -3.12370
    D5       -1.83840   0.00013  -0.00012   0.02390   0.02397  -1.81443
    D6        2.35427   0.00017   0.00006   0.02885   0.02905   2.38332
    D7        0.24931   0.00001  -0.00061   0.02262   0.02221   0.27152
    D8        1.29022  -0.00024  -0.00204   0.01024   0.00805   1.29827
    D9       -0.80029  -0.00019  -0.00185   0.01519   0.01312  -0.78717
   D10       -2.90525  -0.00036  -0.00253   0.00896   0.00628  -2.89897
   D11        0.48188  -0.00009   0.00035   0.01474   0.01647   0.49835
   D12       -2.03577  -0.00105  -0.01028  -0.16504  -0.18072  -2.21650
   D13       -0.07993  -0.00038  -0.00522  -0.07585  -0.07841  -0.15834
   D14       -0.19085   0.00041   0.00109   0.03208   0.03769  -0.15316
   D15       -2.28299  -0.00003  -0.00250  -0.00927  -0.00824  -2.29123
   D16       -2.38293  -0.00020  -0.00285   0.00668   0.00593  -2.37700
   D17        1.80811  -0.00065  -0.00643  -0.03468  -0.04000   1.76811
   D18       -2.76884  -0.00011  -0.00162   0.12326   0.12379  -2.64505
   D19        1.49087   0.00027   0.00207   0.05457   0.05798   1.54886
   D20        1.15133  -0.00044  -0.00567   0.11667   0.11068   1.26201
   D21       -0.87215  -0.00007  -0.00198   0.04798   0.04487  -0.82728
   D22       -1.63755  -0.00069  -0.00244  -0.01959  -0.01980  -1.65736
   D23        0.21705  -0.00078  -0.00403  -0.03998  -0.04483   0.17222
   D24        2.71097  -0.00088  -0.00823  -0.07855  -0.08492   2.62605
   D25        0.38501   0.00120   0.01127   0.11482   0.12753   0.51254
   D26        2.23961   0.00111   0.00968   0.09443   0.10250   2.34212
   D27       -1.54966   0.00100   0.00548   0.05585   0.06242  -1.48724
   D28        2.93039   0.00029  -0.00348  -0.01271  -0.00829   2.92210
   D29       -1.36629   0.00078  -0.00008   0.01956   0.02215  -1.34414
   D30        0.99303  -0.00066  -0.00710  -0.08562  -0.08469   0.90834
   D31        2.97953  -0.00017  -0.00369  -0.05335  -0.05425   2.92528
   D32       -0.54725   0.00073   0.00438  -0.00181   0.00254  -0.54470
   D33        1.52446   0.00012   0.00150   0.01233   0.01418   1.53864
   D34       -1.66459  -0.00042   0.00267  -0.08619  -0.08428  -1.74887
   D35        0.37708  -0.00041  -0.00233  -0.07203  -0.07036   0.30672
   D36       -1.60723   0.00004   0.00040  -0.10231  -0.10142  -1.70865
   D37        1.58430   0.00062  -0.00073   0.00188   0.00384   1.58813
   D38        0.83462  -0.00021  -0.00579  -0.11126  -0.11506   0.71956
   D39       -1.24974  -0.00026  -0.00122  -0.21515  -0.21418  -1.46391
         Item               Value     Threshold  Converged?
 Maximum Force            0.009883     0.000015     NO 
 RMS     Force            0.001582     0.000010     NO 
 Maximum Displacement     0.503083     0.000060     NO 
 RMS     Displacement     0.161151     0.000040     NO 
 Predicted change in Energy=-2.419917D-03
 GradGradGradGradGradGradGradGradGradGradGradGradGradGradGradGradGradGrad

                          Input orientation:                          
 ---------------------------------------------------------------------
 Center     Atomic      Atomic             Coordinates (Angstroms)
 Number     Number       Type             X           Y           Z
 ---------------------------------------------------------------------
      1          6           0       -1.372540   -0.469421    0.365162
      2          8           0       -1.283710    0.739825    0.542501
      3          8           0       -0.447131   -1.308147    0.054588
      4          1           0        0.528883   -0.863526   -0.074211
      5          6           0       -2.743925   -1.158086    0.562987
      6          9           0       -2.738938   -1.817907    1.735001
      7          9           0       -2.990325   -2.037738   -0.416012
      8          9           0       -3.730032   -0.263367    0.586160
      9          8           0        4.918225    1.505772   -1.197449
     10          1           0        4.484182    1.803937   -0.369004
     11          1           0        5.261732    2.289519   -1.633303
     12          8           0        1.772990   -0.314602   -0.181022
     13          1           0        2.290317   -0.471379   -1.014618
     14          1           0        1.635019    0.657035   -0.144813
     15          8           0        0.895084    2.264094    0.175911
     16          1           0        0.698386    2.834827   -0.572381
     17          1           0        0.054482    1.807310    0.409312
     18          8           0        3.329517   -0.353679   -2.327194
     19          1           0        3.992580    0.313067   -2.031719
     20          1           0        3.820367   -1.140294   -2.579875
     21          8           0        3.571812    2.249019    1.072573
     22          1           0        3.583856    1.570188    1.753898
     23          1           0        2.635039    2.438213    0.904001
 ---------------------------------------------------------------------
                    Distance matrix (angstroms):
                    1          2          3          4          5
     1  C    0.000000
     2  O    1.225404   0.000000
     3  O    1.286973   2.265417   0.000000
     4  H    1.990923   2.497310   1.080222   0.000000
     5  C    1.547286   2.394726   2.357170   3.347246   0.000000
     6  F    2.358372   3.175175   2.887218   3.855223   1.344993
     7  F    2.384760   3.397961   2.687305   3.725645   1.339007
     8  F    2.376777   2.644388   3.485911   4.351394   1.331716
     9  O    6.776198   6.486763   6.186500   5.112882   8.300832
    10  H    6.325215   5.935634   5.846566   4.779817   7.866875
    11  H    7.457825   7.069546   6.955809   5.896805   8.988893
    12  O    3.196348   3.313415   2.443681   1.364012   4.654840
    13  H    3.914118   4.082316   3.055651   2.034895   5.320150
    14  H    3.251828   2.999706   2.870026   1.881655   4.792786
    15  O    3.556689   2.684200   3.818005   3.158903   5.010342
    16  H    4.010707   3.092038   4.343907   3.735601   5.392765
    17  H    2.687349   1.716981   3.175455   2.755397   4.080230
    18  O    5.419549   5.541909   4.565847   3.630348   6.773988
    19  H    5.928055   5.886253   5.166434   4.148904   7.367312
    20  H    6.007461   6.271816   5.017978   4.145940   7.277900
    21  O    5.686559   5.112215   5.462748   4.501385   7.194204
    22  H    5.536646   5.084307   5.236537   4.312517   6.993036
    23  H    4.980498   4.286233   4.925087   4.036616   6.479422
                    6          7          8          9         10
     6  F    0.000000
     7  F    2.176782   0.000000
     8  F    2.172256   2.167927   0.000000
     9  O    8.847500   8.701280   9.005746   0.000000
    10  H    8.349734   8.404102   8.524048   0.981640   0.000000
    11  H    9.603496   9.396988   9.607031   0.960325   1.561673
    12  O    5.127238   5.070857   5.556478   3.773512   3.445882
    13  H    5.887865   5.540487   6.233006   3.293699   3.225976
    14  H    5.365682   5.359959   5.492288   3.550752   3.079509
    15  O    5.683274   5.826880   5.286592   4.318198   3.659276
    16  H    6.227932   6.113340   5.527377   4.468125   3.928912
    17  H    4.764751   4.973571   4.317583   5.131140   4.497557
    18  O    7.447922   6.813888   7.637605   2.694045   3.134177
    19  H    8.002660   7.543060   8.174613   1.724927   2.286698
    20  H    7.880470   7.202308   8.234154   3.180889   3.741269
    21  O    7.536860   7.978334   7.737286   2.741942   1.763140
    22  H    7.173372   7.806760   7.630104   3.239620   2.317744
    23  H    6.905414   7.308987   6.921970   3.240136   2.332848
                   11         12         13         14         15
    11  H    0.000000
    12  O    4.589323   0.000000
    13  H    4.103002   0.993524   0.000000
    14  H    4.246604   0.982052   1.568214   0.000000
    15  O    4.726681   2.747325   3.293456   1.798057   0.000000
    16  H    4.716677   3.350647   3.696054   2.408915   0.961440
    17  H    5.614289   2.793613   3.495562   2.031818   0.984753
    18  O    3.346854   2.651482   1.678286   2.942048   4.364027
    19  H    2.382403   2.957301   2.132498   3.039214   4.274883
    20  H    3.838898   3.260064   2.288783   3.733050   5.267019
    21  O    3.190491   3.373339   3.660486   2.787043   2.822960
    22  H    3.847834   3.252012   3.675040   2.870003   3.193907
    23  H    3.655070   3.081947   3.502236   2.296224   1.894168
                   16         17         18         19         20
    16  H    0.000000
    17  H    1.560167   0.000000
    18  O    4.490967   4.783742   0.000000
    19  H    4.397801   4.868265   0.985651   0.000000
    20  H    5.438601   5.639636   0.961012   1.562814   0.000000
    21  O    3.362384   3.606471   4.288491   3.682606   4.988947
    22  H    3.916225   3.784259   4.518989   4.009776   5.117053
    23  H    2.467313   2.702226   4.326382   3.870093   5.133041
                   21         22         23
    21  O    0.000000
    22  H    0.961852   0.000000
    23  H    0.970441   1.541443   0.000000
 Stoichiometry    C2H11F3O7
 Framework group  C1[X(C2H11F3O7)]
 Deg. of freedom    63
 Full point group                 C1      NOp   1
 Largest Abelian subgroup         C1      NOp   1
 Largest concise Abelian subgroup C1      NOp   1
                         Standard orientation:                         
 ---------------------------------------------------------------------
 Center     Atomic      Atomic             Coordinates (Angstroms)
 Number     Number       Type             X           Y           Z
 ---------------------------------------------------------------------
      1          6           0        1.681273   -0.085430   -0.021204
      2          8           0        1.220012   -1.123171   -0.481580
      3          8           0        1.056575    0.914874    0.494008
      4          1           0       -0.018549    0.810245    0.500474
      5          6           0        3.216764    0.101561    0.016142
      6          9           0        3.650964   -0.082105    1.275801
      7          9           0        3.564662    1.333947   -0.375176
      8          9           0        3.825869   -0.781003   -0.773503
      9          8           0       -5.078897    0.375647   -0.087374
     10          1           0       -4.628723   -0.427426    0.253263
     11          1           0       -5.742212    0.081320   -0.716347
     12          8           0       -1.372438    0.656515    0.562756
     13          1           0       -1.948509    1.366171    0.173371
     14          1           0       -1.569399   -0.149435    0.037326
     15          8           0       -1.375521   -1.725762   -0.805653
     16          1           0       -1.525149   -1.758519   -1.754813
     17          1           0       -0.402038   -1.651092   -0.677222
     18          8           0       -3.186886    2.236457   -0.551657
     19          1           0       -3.971479    1.650729   -0.438321
     20          1           0       -3.417945    3.087219   -0.169087
     21          8           0       -3.675374   -1.793896    0.829931
     22          1           0       -3.330864   -1.667929    1.719090
     23          1           0       -2.906582   -2.000936    0.275090
 ---------------------------------------------------------------------
 Rotational constants (GHZ):           1.3055587           0.2503387           0.2274033
 Standard basis: 6-31++G(d,p) (6D, 7F)
 There are   294 symmetry adapted cartesian basis functions of A   symmetry.
 There are   294 symmetry adapted basis functions of A   symmetry.
   294 basis functions,   472 primitive gaussians,   294 cartesian basis functions
    53 alpha electrons       53 beta electrons
       nuclear repulsion energy       825.5885033123 Hartrees.
 NAtoms=   23 NActive=   23 NUniq=   23 SFac= 1.00D+00 NAtFMM=   60 NAOKFM=F Big=F
 Integral buffers will be    131072 words long.
 Raffenetti 2 integral format.
 Two-electron integral symmetry is turned on.
 Nuclear repulsion after empirical dispersion term =      825.5781016418 Hartrees.
 One-electron integrals computed using PRISM.
 NBasis=   294 RedAO= T EigKep=  3.73D-05  NBF=   294
 NBsUse=   294 1.00D-06 EigRej= -1.00D+00 NBFU=   294
 Initial guess from the checkpoint file:  "/local_scratch/slurm.5660450/Gau-1729851.chk"
 B after Tr=     0.000000   -0.000000    0.000000
         Rot=    0.999943    0.004695    0.000655   -0.009533 Ang=   1.22 deg.
 ExpMin= 3.60D-02 ExpMax= 7.00D+03 ExpMxC= 1.05D+03 IAcc=3 IRadAn=         5 AccDes= 0.00D+00
 Harris functional with IExCor= 4639 and IRadAn=       5 diagonalized for initial guess.
 HarFok:  IExCor= 4639 AccDes= 0.00D+00 IRadAn=         5 IDoV= 1 UseB2=F ITyADJ=14
 ICtDFT=  3500011 ScaDFX=  1.000000  1.000000  1.000000  1.000000
 FoFCou: FMM=F IPFlag=           0 FMFlag=      100000 FMFlg1=           0
         NFxFlg=           0 DoJE=T BraDBF=F KetDBF=T FulRan=T
         wScrn=  0.000000 ICntrl=       500 IOpCl=  0 I1Cent=   200000004 NGrid=           0
         NMat0=    1 NMatS0=      1 NMatT0=    0 NMatD0=    1 NMtDS0=    0 NMtDT0=    0
 Petite list used in FoFCou.
 Requested convergence on RMS density matrix=1.00D-10 within 128 cycles.
 Requested convergence on MAX density matrix=1.00D-08.
 Requested convergence on             energy=1.00D-08.
 No special actions if energy rises.
 SCF Done:  E(RwB97XD) =  -908.812619817     A.U. after   17 cycles
            NFock= 17  Conv=0.40D-10     -V/T= 2.0083
 Calling FoFJK, ICntrl=      2127 FMM=F ISym2X=0 I1Cent= 0 IOpClX= 0 NMat=1 NMatS=1 NMatT=0.
 ***** Axes restored to original set *****
 -------------------------------------------------------------------
 Center     Atomic                   Forces (Hartrees/Bohr)
 Number     Number              X              Y              Z
 -------------------------------------------------------------------
      1        6           0.002850258    0.002759115    0.000389933
      2        8           0.000082506   -0.004172068   -0.000489090
      3        8          -0.000243193    0.002866243   -0.000498375
      4        1          -0.005032902   -0.004210565    0.001472340
      5        6           0.001732168   -0.000351640    0.000065717
      6        9          -0.001506946   -0.000040733   -0.001108503
      7        9          -0.001013678    0.000341740    0.001188580
      8        9          -0.000786945   -0.001127775    0.000187669
      9        8          -0.000145100    0.000765530   -0.000576538
     10        1           0.000190553   -0.000037557   -0.000058552
     11        1          -0.000005588   -0.000543494    0.000719323
     12        8           0.001562884    0.006899564   -0.003435300
     13        1          -0.000081919   -0.000484887    0.002657974
     14        1           0.001953349   -0.004187684   -0.000109513
     15        8           0.000970282    0.001059414   -0.000601157
     16        1          -0.000360030   -0.000190688    0.000586758
     17        1          -0.000425074    0.001257294   -0.000247190
     18        8           0.001965576   -0.000384188   -0.000347794
     19        1          -0.001144525   -0.000761380   -0.000002010
     20        1          -0.000546274    0.000664981   -0.000061820
     21        8           0.001530634    0.000166944    0.000442480
     22        1           0.000261918    0.000511071   -0.000557921
     23        1          -0.001807954   -0.000799238    0.000382988
 -------------------------------------------------------------------
 Cartesian Forces:  Max     0.006899564 RMS     0.001742486

 GradGradGradGradGradGradGradGradGradGradGradGradGradGradGradGradGradGrad
 Berny optimization.
 Using GEDIIS/GDIIS optimizer.
 FormGI is forming the generalized inverse of G from B-inverse, IUseBI=4.
 Internal  Forces:  Max     0.004547158 RMS     0.000958354
 Search for a local minimum.
 Step number   3 out of a maximum of  138
 All quantities printed in internal units (Hartrees-Bohrs-Radians)
 Mixed Optimization -- En-DIIS/RFO-DIIS
 Update second derivatives using D2CorX and points    2    3
 DE= -8.93D-04 DEPred=-2.42D-03 R= 3.69D-01
 Trust test= 3.69D-01 RLast= 6.65D-01 DXMaxT set to 5.05D-01
 ITU=  0  1  0
 Use linear search instead of GDIIS.
     Eigenvalues ---   -0.00045   0.00008   0.00021   0.00070   0.00086
     Eigenvalues ---    0.00142   0.00261   0.00279   0.00425   0.00492
     Eigenvalues ---    0.00620   0.00664   0.00722   0.00802   0.00977
     Eigenvalues ---    0.01127   0.01183   0.01275   0.01507   0.01572
     Eigenvalues ---    0.01718   0.02055   0.02221   0.02303   0.02412
     Eigenvalues ---    0.02687   0.02725   0.02974   0.03198   0.03259
     Eigenvalues ---    0.03470   0.03745   0.04105   0.05073   0.06655
     Eigenvalues ---    0.06981   0.07178   0.07502   0.07816   0.11610
     Eigenvalues ---    0.13653   0.19728   0.20316   0.21611   0.23296
     Eigenvalues ---    0.25471   0.27514   0.33457   0.37517   0.38552
     Eigenvalues ---    0.42813   0.43861   0.47667   0.48194   0.49061
     Eigenvalues ---    0.52262   0.55421   0.56775   0.56888   0.57379
     Eigenvalues ---    0.57534   0.60015   0.81140
 RFO step:  Lambda=-2.53568381D-03 EMin=-4.49020561D-04
 Quartic linear search produced a step of -0.26680.
 Maximum step size (   0.505) exceeded in Quadratic search.
    -- Step size scaled by   0.664
 Iteration  1 RMS(Cart)=  0.08803103 RMS(Int)=  0.02147895
 Iteration  2 RMS(Cart)=  0.02808694 RMS(Int)=  0.00196964
 Iteration  3 RMS(Cart)=  0.00056077 RMS(Int)=  0.00187515
 Iteration  4 RMS(Cart)=  0.00000268 RMS(Int)=  0.00187514
 Iteration  5 RMS(Cart)=  0.00000002 RMS(Int)=  0.00187514
 Variable       Old X    -DE/DX   Delta X   Delta X   Delta X     New X
                                 (Linear)    (Quad)   (Total)
    R1        2.31568  -0.00324  -0.00693   0.00430  -0.00228   2.31340
    R2        2.43203  -0.00228  -0.00026   0.03481   0.03380   2.46583
    R3        2.92395   0.00196   0.00413  -0.01346  -0.00934   2.91461
    R4        3.24462   0.00087   0.05907   0.20338   0.26352   3.50814
    R5        2.04132  -0.00187  -0.02075  -0.11773  -0.13968   1.90164
    R6        2.57761   0.00455   0.05818   0.26351   0.32044   2.89805
    R7        2.54167  -0.00095  -0.00189   0.00224   0.00035   2.54202
    R8        2.53036  -0.00091  -0.00083   0.00174   0.00090   2.53126
    R9        2.51658  -0.00017   0.00058  -0.00476  -0.00418   2.51240
   R10        1.85503  -0.00029  -0.00028   0.00232   0.00209   1.85712
   R11        1.81475  -0.00077  -0.00080   0.00159   0.00079   1.81554
   R12        3.25964   0.00031  -0.00337   0.06035   0.05677   3.31641
   R13        3.33185  -0.00016  -0.00654   0.03669   0.03016   3.36201
   R14        1.87749  -0.00155  -0.00221  -0.01525  -0.01748   1.86001
   R15        1.85581  -0.00341  -0.00295  -0.01475  -0.01693   1.83888
   R16        3.17150   0.00064   0.00141   0.15000   0.15124   3.32274
   R17        3.39783   0.00110  -0.00228   0.17114   0.16950   3.56734
   R18        1.81686  -0.00050  -0.00048   0.00180   0.00132   1.81818
   R19        1.86091   0.00050  -0.00488  -0.00991  -0.01378   1.84714
   R20        3.57946  -0.00010   0.00803   0.07125   0.07917   3.65863
   R21        1.86261  -0.00095  -0.00119  -0.00250  -0.00390   1.85871
   R22        1.81605  -0.00081  -0.00094   0.00221   0.00127   1.81732
   R23        1.81764  -0.00075  -0.00047   0.00492   0.00445   1.82209
   R24        1.83387   0.00139  -0.00062   0.00550   0.00468   1.83854
    A1        2.24709  -0.00018  -0.00162  -0.00348  -0.00503   2.24207
    A2        2.07711   0.00051   0.00470   0.01355   0.01825   2.09536
    A3        1.95855  -0.00033  -0.00300  -0.01028  -0.01332   1.94522
    A4        2.29001   0.00089   0.03133   0.07309   0.10727   2.39729
    A5        1.99349   0.00033  -0.00518  -0.02933  -0.03685   1.95664
    A6        1.90336   0.00219   0.00523  -0.01206  -0.00684   1.89652
    A7        1.94122   0.00147   0.00169  -0.00915  -0.00747   1.93375
    A8        1.93852   0.00159   0.00065  -0.01033  -0.00970   1.92882
    A9        1.89179  -0.00182  -0.00251   0.01010   0.00759   1.89938
   A10        1.89355  -0.00185  -0.00267   0.01124   0.00855   1.90210
   A11        1.89424  -0.00177  -0.00270   0.01128   0.00855   1.90278
   A12        1.86847  -0.00015  -0.00199   0.00969   0.00718   1.87565
   A13        1.96159   0.00011  -0.01829   0.02921   0.01028   1.97187
   A14        2.13738   0.00020   0.01249   0.02070   0.03267   2.17005
   A15        2.06818   0.00016  -0.03174   0.07365   0.04395   2.11212
   A16        1.84122   0.00068  -0.00343   0.00312   0.00069   1.84191
   A17        1.83404   0.00049  -0.00247  -0.00492  -0.00691   1.82714
   A18        2.06682   0.00017  -0.00336  -0.07959  -0.08065   1.98617
   A19        1.54977  -0.00006   0.00188  -0.00095   0.00330   1.55307
   A20        1.34150   0.00015  -0.01288   0.00181  -0.01415   1.32735
   A21        1.86000  -0.00009  -0.00127   0.00511   0.00124   1.86123
   A22        2.01809   0.00009  -0.00670   0.05601   0.04828   2.06638
   A23        2.39743  -0.00003   0.00981  -0.05576  -0.04338   2.35405
   A24        2.90471  -0.00024  -0.04792  -0.06847  -0.11543   2.78928
   A25        1.80240  -0.00022  -0.00967   0.05024   0.03964   1.84203
   A26        2.05387   0.00030  -0.00679   0.02776   0.02068   2.07455
   A27        1.86389   0.00011  -0.00156   0.00160  -0.00069   1.86320
   A28        1.97634  -0.00021  -0.01744  -0.09254  -0.11213   1.86421
   A29        1.98964  -0.00042  -0.00858  -0.02850  -0.04117   1.94847
   A30        1.84702   0.00025   0.00069  -0.01159  -0.02012   1.82690
   A31        2.78065   0.00019  -0.00167   0.01309   0.00896   2.78961
   A32        3.14485  -0.00081  -0.01693   0.00321  -0.01615   3.12870
   A33        3.04780  -0.00025  -0.00586  -0.05996  -0.06685   2.98094
   A34        2.89711  -0.00011   0.01447  -0.02807  -0.01337   2.88374
   A35        2.83394  -0.00060   0.03660   0.03160   0.07037   2.90431
   A36        2.91718   0.00046   0.01347  -0.02889  -0.01637   2.90081
   A37        3.09782   0.00056   0.01315   0.01023   0.01819   3.11602
   A38        3.15669  -0.00023   0.00905  -0.08401  -0.07499   3.08170
   A39        3.21730   0.00061   0.00742   0.02695   0.03332   3.25062
   A40        3.04694  -0.00023   0.02865  -0.06671  -0.03877   3.00817
   A41        3.19155  -0.00010   0.00480  -0.00676  -0.00412   3.18743
    D1        0.03782   0.00005  -0.00228  -0.00425  -0.00484   0.03298
    D2       -3.13807   0.00016   0.00276  -0.01274  -0.00868   3.13644
    D3       -0.01451   0.00012   0.00405  -0.03279  -0.02804  -0.04255
    D4       -3.12370   0.00001  -0.00077  -0.02516  -0.02498   3.13450
    D5       -1.81443  -0.00009  -0.00640  -0.04754  -0.05378  -1.86821
    D6        2.38332  -0.00015  -0.00775  -0.04667  -0.05424   2.32908
    D7        0.27152  -0.00000  -0.00592  -0.04769  -0.05346   0.21806
    D8        1.29827  -0.00000  -0.00215  -0.05465  -0.05697   1.24130
    D9       -0.78717  -0.00006  -0.00350  -0.05377  -0.05742  -0.84459
   D10       -2.89897   0.00009  -0.00168  -0.05480  -0.05665  -2.95561
   D11        0.49835  -0.00002  -0.00439  -0.09036  -0.09471   0.40364
   D12       -2.21650  -0.00104   0.04822  -0.03159   0.01406  -2.20243
   D13       -0.15834  -0.00010   0.02092   0.00643   0.02466  -0.13368
   D14       -0.15316   0.00041  -0.01006   0.03845   0.02954  -0.12362
   D15       -2.29123   0.00007   0.00220  -0.01996  -0.01731  -2.30854
   D16       -2.37700   0.00022  -0.00158  -0.02319  -0.02451  -2.40151
   D17        1.76811  -0.00012   0.01067  -0.08160  -0.07136   1.69675
   D18       -2.64505   0.00021  -0.03303  -0.18093  -0.21042  -2.85547
   D19        1.54886   0.00041  -0.01547  -0.05661  -0.07540   1.47345
   D20        1.26201  -0.00007  -0.02953  -0.26566  -0.28986   0.97215
   D21       -0.82728   0.00013  -0.01197  -0.14133  -0.15484  -0.98212
   D22       -1.65736  -0.00013   0.00528  -0.03920  -0.03599  -1.69335
   D23        0.17222  -0.00030   0.01196  -0.02737  -0.02052   0.15169
   D24        2.62605  -0.00036   0.02266  -0.08134  -0.06159   2.56446
   D25        0.51254   0.00058  -0.03403   0.07309   0.03960   0.55215
   D26        2.34212   0.00040  -0.02735   0.08491   0.05507   2.39719
   D27       -1.48724   0.00035  -0.01665   0.03095   0.01401  -1.47323
   D28        2.92210   0.00050   0.00221   0.00453   0.00547   2.92757
   D29       -1.34414   0.00071  -0.00591   0.05854   0.05246  -1.29168
   D30        0.90834  -0.00059   0.02260  -0.01558   0.00663   0.91496
   D31        2.92528  -0.00039   0.01447   0.03843   0.05361   2.97890
   D32       -0.54470   0.00008  -0.00068   0.15464   0.15097  -0.39374
   D33        1.53864   0.00022  -0.00378   0.07124   0.06739   1.60603
   D34       -1.74887  -0.00010   0.02248   0.12845   0.15032  -1.59855
   D35        0.30672   0.00008   0.01877   0.01837   0.03734   0.34406
   D36       -1.70865  -0.00017   0.02706   0.10760   0.13671  -1.57194
   D37        1.58813   0.00019  -0.00102   0.05066   0.05013   1.63826
   D38        0.71956  -0.00040   0.03070   0.07725   0.10901   0.82857
   D39       -1.46391  -0.00004   0.05714   0.22292   0.28215  -1.18176
         Item               Value     Threshold  Converged?
 Maximum Force            0.004547     0.000015     NO 
 RMS     Force            0.000958     0.000010     NO 
 Maximum Displacement     0.455647     0.000060     NO 
 RMS     Displacement     0.107665     0.000040     NO 
 Predicted change in Energy=-2.012111D-03
 GradGradGradGradGradGradGradGradGradGradGradGradGradGradGradGradGradGrad

                          Input orientation:                          
 ---------------------------------------------------------------------
 Center     Atomic      Atomic             Coordinates (Angstroms)
 Number     Number       Type             X           Y           Z
 ---------------------------------------------------------------------
      1          6           0       -1.433003   -0.512500    0.393734
      2          8           0       -1.308278    0.699781    0.509847
      3          8           0       -0.511664   -1.403382    0.148534
      4          1           0        0.393220   -0.984744    0.012227
      5          6           0       -2.814673   -1.169214    0.590059
      6          9           0       -2.816338   -1.825647    1.764198
      7          9           0       -3.070500   -2.041882   -0.393416
      8          9           0       -3.770908   -0.245733    0.609541
      9          8           0        4.959612    1.629254   -1.221393
     10          1           0        4.531616    1.918564   -0.385386
     11          1           0        5.304850    2.413902   -1.655170
     12          8           0        1.771204   -0.332898   -0.155515
     13          1           0        2.317275   -0.500349   -0.957112
     14          1           0        1.606407    0.626092   -0.165165
     15          8           0        0.912273    2.355011    0.139186
     16          1           0        0.751198    2.856049   -0.666248
     17          1           0        0.059591    1.949303    0.391705
     18          8           0        3.428149   -0.336887   -2.310227
     19          1           0        4.072844    0.354987   -2.039810
     20          1           0        3.941696   -1.102380   -2.584325
     21          8           0        3.605996    2.180867    1.111148
     22          1           0        3.554306    1.329071    1.560003
     23          1           0        2.680997    2.417399    0.924079
 ---------------------------------------------------------------------
                    Distance matrix (angstroms):
                    1          2          3          4          5
     1  C    0.000000
     2  O    1.224199   0.000000
     3  O    1.304859   2.277814   0.000000
     4  H    1.924487   2.445475   1.006307   0.000000
     5  C    1.542346   2.401832   2.356613   3.264735   0.000000
     6  F    2.348647   3.197722   2.846085   3.752037   1.345180
     7  F    2.374871   3.382014   2.692402   3.644097   1.339485
     8  F    2.362952   2.639788   3.489319   4.271169   1.329505
     9  O    6.932623   6.568680   6.403783   5.404326   8.458858
    10  H    6.487972   6.032516   6.062596   5.070860   8.028314
    11  H    7.626303   7.166518   7.187270   6.201219   9.154585
    12  O    3.255897   3.315470   2.539659   1.533584   4.720759
    13  H    3.986166   4.091078   3.168726   2.208222   5.401667
    14  H    3.293444   2.992735   2.950153   2.024373   4.831091
    15  O    3.713183   2.794284   4.019105   3.382233   5.149133
    16  H    4.152278   3.205329   4.516795   3.916653   5.522362
    17  H    2.878942   1.856429   3.409686   2.977238   4.245690
    18  O    5.565343   5.609033   4.764981   3.876120   6.933776
    19  H    6.081859   5.964571   5.375725   4.421014   7.528431
    20  H    6.172858   6.354834   5.233693   4.398591   7.465233
    21  O    5.758508   5.167714   5.543338   4.642268   7.260824
    22  H    5.442868   5.014335   5.098103   4.212103   6.909856
    23  H    5.078441   4.363040   5.039139   4.199997   6.570978
                    6          7          8          9         10
     6  F    0.000000
     7  F    2.183267   0.000000
     8  F    2.177284   2.173164   0.000000
     9  O    9.017510   8.868228   9.115365   0.000000
    10  H    8.522456   8.571894   8.637475   0.982745   0.000000
    11  H    9.778525   9.570398   9.724812   0.960742   1.567036
    12  O    5.192218   5.139972   5.595347   3.892567   3.569565
    13  H    5.959524   5.632246   6.291678   3.403967   3.328861
    14  H    5.412406   5.389216   5.502343   3.655944   3.205593
    15  O    5.832761   5.956409   5.377480   4.331149   3.683112
    16  H    6.368097   6.218483   5.630110   4.418592   3.905038
    17  H    4.940136   5.132585   4.420221   5.168629   4.539144
    18  O    7.603352   6.986674   7.769156   2.719678   3.163813
    19  H    8.166178   7.712519   8.300866   1.754970   2.322146
    20  H    8.068692   7.406324   8.391596   3.218005   3.782782
    21  O    7.597697   8.041823   7.781948   2.752690   1.779098
    22  H    7.111894   7.685520   7.552625   3.130680   2.255477
    23  H    6.994993   7.395991   6.987009   3.227430   2.321277
                   11         12         13         14         15
    11  H    0.000000
    12  O    4.720226   0.000000
    13  H    4.231518   0.984273   0.000000
    14  H    4.369766   0.973094   1.549640   0.000000
    15  O    4.745305   2.837158   3.365856   1.887753   0.000000
    16  H    4.680727   3.386833   3.715186   2.440322   0.962137
    17  H    5.649628   2.904739   3.594057   2.110363   0.977462
    18  O    3.393811   2.718138   1.758318   2.974452   4.424430
    19  H    2.430004   3.053081   2.232903   3.109839   4.328664
    20  H    3.884039   3.346978   2.376764   3.780678   5.343077
    21  O    3.254678   3.360046   3.623178   2.836310   2.869004
    22  H    3.818193   2.980703   3.348565   2.695309   3.170428
    23  H    3.679285   3.091500   3.490619   2.355838   1.936062
                   16         17         18         19         20
    16  H    0.000000
    17  H    1.555563   0.000000
    18  O    4.479238   4.886133   0.000000
    19  H    4.378962   4.955836   0.983589   0.000000
    20  H    5.433917   5.765437   0.961686   1.561286   0.000000
    21  O    3.429997   3.626046   4.251650   3.671556   4.954687
    22  H    3.891692   3.736662   4.215449   3.765153   4.820527
    23  H    2.538834   2.715568   4.313359   3.869808   5.127095
                   21         22         23
    21  O    0.000000
    22  H    0.964209   0.000000
    23  H    0.972916   1.533469   0.000000
 Stoichiometry    C2H11F3O7
 Framework group  C1[X(C2H11F3O7)]
 Deg. of freedom    63
 Full point group                 C1      NOp   1
 Largest Abelian subgroup         C1      NOp   1
 Largest concise Abelian subgroup C1      NOp   1
                         Standard orientation:                         
 ---------------------------------------------------------------------
 Center     Atomic      Atomic             Coordinates (Angstroms)
 Number     Number       Type             X           Y           Z
 ---------------------------------------------------------------------
      1          6           0        1.740504   -0.069529   -0.007877
      2          8           0        1.232417   -1.080186   -0.475940
      3          8           0        1.151091    0.947586    0.558450
      4          1           0        0.149034    0.855317    0.553845
      5          6           0        3.274344    0.092105   -0.001527
      6          9           0        3.718211   -0.062087    1.258916
      7          9           0        3.626151    1.308666   -0.437908
      8          9           0        3.842889   -0.827112   -0.775723
      9          8           0       -5.180478    0.304808   -0.153247
     10          1           0       -4.730143   -0.484814    0.220231
     11          1           0       -5.847388   -0.008296   -0.769869
     12          8           0       -1.374443    0.680417    0.571389
     13          1           0       -1.968854    1.374320    0.205373
     14          1           0       -1.552504   -0.107937    0.029443
     15          8           0       -1.448112   -1.786172   -0.828603
     16          1           0       -1.620524   -1.750015   -1.774476
     17          1           0       -0.477012   -1.761828   -0.719953
     18          8           0       -3.299042    2.224115   -0.569306
     19          1           0       -4.079461    1.632757   -0.476097
     20          1           0       -3.561065    3.084610   -0.229112
     21          8           0       -3.689664   -1.723303    0.960999
     22          1           0       -3.267395   -1.312576    1.724342
     23          1           0       -2.953191   -1.970327    0.375207
 ---------------------------------------------------------------------
 Rotational constants (GHZ):           1.2932324           0.2413491           0.2208935
 Standard basis: 6-31++G(d,p) (6D, 7F)
 There are   294 symmetry adapted cartesian basis functions of A   symmetry.
 There are   294 symmetry adapted basis functions of A   symmetry.
   294 basis functions,   472 primitive gaussians,   294 cartesian basis functions
    53 alpha electrons       53 beta electrons
       nuclear repulsion energy       817.4984825183 Hartrees.
 NAtoms=   23 NActive=   23 NUniq=   23 SFac= 1.00D+00 NAtFMM=   60 NAOKFM=F Big=F
 Integral buffers will be    131072 words long.
 Raffenetti 2 integral format.
 Two-electron integral symmetry is turned on.
 Nuclear repulsion after empirical dispersion term =      817.4882245916 Hartrees.
 One-electron integrals computed using PRISM.
 NBasis=   294 RedAO= T EigKep=  3.54D-05  NBF=   294
 NBsUse=   294 1.00D-06 EigRej= -1.00D+00 NBFU=   294
 Initial guess from the checkpoint file:  "/local_scratch/slurm.5660450/Gau-1729851.chk"
 B after Tr=    -0.000000   -0.000000   -0.000000
         Rot=    0.999925    0.012036   -0.002120   -0.000065 Ang=   1.40 deg.
 ExpMin= 3.60D-02 ExpMax= 7.00D+03 ExpMxC= 1.05D+03 IAcc=3 IRadAn=         5 AccDes= 0.00D+00
 Harris functional with IExCor= 4639 and IRadAn=       5 diagonalized for initial guess.
 HarFok:  IExCor= 4639 AccDes= 0.00D+00 IRadAn=         5 IDoV= 1 UseB2=F ITyADJ=14
 ICtDFT=  3500011 ScaDFX=  1.000000  1.000000  1.000000  1.000000
 FoFCou: FMM=F IPFlag=           0 FMFlag=      100000 FMFlg1=           0
         NFxFlg=           0 DoJE=T BraDBF=F KetDBF=T FulRan=T
         wScrn=  0.000000 ICntrl=       500 IOpCl=  0 I1Cent=   200000004 NGrid=           0
         NMat0=    1 NMatS0=      1 NMatT0=    0 NMatD0=    1 NMtDS0=    0 NMtDT0=    0
 Petite list used in FoFCou.
 Requested convergence on RMS density matrix=1.00D-10 within 128 cycles.
 Requested convergence on MAX density matrix=1.00D-08.
 Requested convergence on             energy=1.00D-08.
 No special actions if energy rises.
 SCF Done:  E(RwB97XD) =  -908.812569883     A.U. after   17 cycles
            NFock= 17  Conv=0.46D-10     -V/T= 2.0083
 Calling FoFJK, ICntrl=      2127 FMM=F ISym2X=0 I1Cent= 0 IOpClX= 0 NMat=1 NMatS=1 NMatT=0.
 ***** Axes restored to original set *****
 -------------------------------------------------------------------
 Center     Atomic                   Forces (Hartrees/Bohr)
 Number     Number              X              Y              Z
 -------------------------------------------------------------------
      1        6           0.009689297    0.007912681    0.000570022
      2        8           0.000464905   -0.013113841   -0.002069855
      3        8          -0.018032596    0.003235184    0.002326414
      4        1           0.011671775    0.003309981   -0.001189105
      5        6           0.004090106   -0.000208213    0.000321260
      6        9          -0.003368265    0.000062786   -0.002603996
      7        9          -0.002269589    0.000695501    0.002658474
      8        9          -0.002142945   -0.002493703    0.000435613
      9        8          -0.000384873    0.001616165   -0.000006358
     10        1           0.000721970   -0.000880447   -0.001208008
     11        1          -0.000384322   -0.001070408    0.001129836
     12        8          -0.000522741    0.002207089   -0.001514068
     13        1           0.000918690   -0.000247160    0.000721327
     14        1           0.000819619    0.000556646    0.000281689
     15        8          -0.000443853   -0.001027455   -0.000749103
     16        1          -0.000443012   -0.000272991    0.001430073
     17        1           0.001073781    0.000229052   -0.000954578
     18        8           0.002314384   -0.000844655   -0.000045441
     19        1          -0.001940754   -0.000767157    0.000623410
     20        1          -0.001056114    0.001479517    0.000406360
     21        8          -0.002796731   -0.001716578   -0.000510612
     22        1           0.000805682    0.001533793   -0.000427786
     23        1           0.001215586   -0.000195785    0.000374431
 -------------------------------------------------------------------
 Cartesian Forces:  Max     0.018032596 RMS     0.003683223

 GradGradGradGradGradGradGradGradGradGradGradGradGradGradGradGradGradGrad
 Berny optimization.
 Using GEDIIS/GDIIS optimizer.
 FormGI is forming the generalized inverse of G from B-inverse, IUseBI=4.
 Internal  Forces:  Max     0.012577836 RMS     0.002382735
 Search for a local minimum.
 Step number   4 out of a maximum of  138
 All quantities printed in internal units (Hartrees-Bohrs-Radians)
 Mixed Optimization -- RFO/linear search
 Update second derivatives using D2CorX and points    4    3
 DE=  4.99D-05 DEPred=-2.01D-03 R=-2.48D-02
 Trust test=-2.48D-02 RLast= 8.41D-01 DXMaxT set to 2.52D-01
 ITU= -1  0  1  0
 Use linear search instead of GDIIS.
     Eigenvalues ---   -0.00426   0.00008   0.00021   0.00071   0.00082
     Eigenvalues ---    0.00152   0.00261   0.00275   0.00447   0.00494
     Eigenvalues ---    0.00616   0.00683   0.00779   0.00798   0.00961
     Eigenvalues ---    0.01021   0.01188   0.01295   0.01502   0.01597
     Eigenvalues ---    0.01804   0.01935   0.02154   0.02263   0.02403
     Eigenvalues ---    0.02644   0.02765   0.02961   0.03080   0.03250
     Eigenvalues ---    0.03275   0.03744   0.03989   0.05067   0.06653
     Eigenvalues ---    0.06934   0.07156   0.07322   0.07794   0.11580
     Eigenvalues ---    0.13646   0.19728   0.20199   0.21582   0.23311
     Eigenvalues ---    0.25497   0.30860   0.32090   0.37514   0.38547
     Eigenvalues ---    0.42009   0.43834   0.47148   0.48214   0.49016
     Eigenvalues ---    0.52480   0.54732   0.56735   0.56849   0.57323
     Eigenvalues ---    0.57526   0.59883   0.81179
 RFO step:  Lambda=-5.65463811D-03 EMin=-4.26106959D-03
 Quartic linear search produced a step of -0.48517.
 Maximum step size (   0.252) exceeded in Quadratic search.
    -- Step size scaled by   0.527
 Iteration  1 RMS(Cart)=  0.07277447 RMS(Int)=  0.00834090
 Iteration  2 RMS(Cart)=  0.00777836 RMS(Int)=  0.00045377
 Iteration  3 RMS(Cart)=  0.00012415 RMS(Int)=  0.00043909
 Iteration  4 RMS(Cart)=  0.00000005 RMS(Int)=  0.00043909
 Variable       Old X    -DE/DX   Delta X   Delta X   Delta X     New X
                                 (Linear)    (Quad)   (Total)
    R1        2.31340  -0.01258   0.00111  -0.02753  -0.02649   2.28691
    R2        2.46583  -0.00891  -0.01640  -0.01276  -0.02909   2.43673
    R3        2.91461   0.00424   0.00453   0.02228   0.02681   2.94142
    R4        3.50814   0.00014  -0.12785   0.01156  -0.11644   3.39170
    R5        1.90164   0.01233   0.06777  -0.04410   0.02382   1.92547
    R6        2.89805   0.00028  -0.15547   0.16708   0.01177   2.90982
    R7        2.54202  -0.00230  -0.00017  -0.00745  -0.00763   2.53440
    R8        2.53126  -0.00197  -0.00044  -0.00403  -0.00447   2.52679
    R9        2.51240  -0.00018   0.00203   0.00373   0.00575   2.51815
   R10        1.85712  -0.00184  -0.00101  -0.00438  -0.00550   1.85162
   R11        1.81554  -0.00152  -0.00038  -0.00397  -0.00435   1.81119
   R12        3.31641  -0.00031  -0.02754   0.00440  -0.02300   3.29341
   R13        3.36201  -0.00029  -0.01463  -0.01777  -0.03253   3.32948
   R14        1.86001  -0.00082   0.00848  -0.01204  -0.00342   1.85658
   R15        1.83888  -0.00185   0.00821  -0.00985  -0.00165   1.83723
   R16        3.32274  -0.00089  -0.07338   0.01803  -0.05516   3.26758
   R17        3.56734  -0.00214  -0.08224   0.04022  -0.04196   3.52538
   R18        1.81818  -0.00127  -0.00064  -0.00384  -0.00448   1.81370
   R19        1.84714  -0.00133   0.00668  -0.00658  -0.00007   1.84707
   R20        3.65863  -0.00075  -0.03841  -0.05966  -0.09826   3.56036
   R21        1.85871  -0.00188   0.00189  -0.00733  -0.00528   1.85343
   R22        1.81732  -0.00186  -0.00062  -0.00539  -0.00601   1.81131
   R23        1.82209  -0.00160  -0.00216  -0.00501  -0.00717   1.81492
   R24        1.83854  -0.00184  -0.00227  -0.00238  -0.00485   1.83370
    A1        2.24207  -0.00010   0.00244  -0.00383  -0.00167   2.24040
    A2        2.09536   0.00037  -0.00886   0.01265   0.00388   2.09924
    A3        1.94522  -0.00027   0.00646  -0.00838  -0.00183   1.94340
    A4        2.39729   0.00305  -0.05205   0.02982  -0.02293   2.37435
    A5        1.95664   0.00144   0.01788   0.00108   0.01895   1.97559
    A6        1.89652   0.00484   0.00332   0.02428   0.02740   1.92392
    A7        1.93375   0.00334   0.00363   0.00917   0.01268   1.94642
    A8        1.92882   0.00407   0.00471   0.00682   0.01143   1.94025
    A9        1.89938  -0.00412  -0.00368  -0.01292  -0.01682   1.88256
   A10        1.90210  -0.00426  -0.00415  -0.01405  -0.01837   1.88374
   A11        1.90278  -0.00408  -0.00415  -0.01391  -0.01809   1.88470
   A12        1.87565  -0.00013  -0.00348  -0.00870  -0.01183   1.86382
   A13        1.97187  -0.00020  -0.00499  -0.00533  -0.01036   1.96151
   A14        2.17005   0.00042  -0.01585   0.01718   0.00186   2.17191
   A15        2.11212   0.00093  -0.02132  -0.01029  -0.03144   2.08068
   A16        1.84191  -0.00109  -0.00034   0.03723   0.03690   1.87881
   A17        1.82714   0.00080   0.00335   0.02122   0.02466   1.85180
   A18        1.98617   0.00049   0.03913   0.06889   0.10765   2.09382
   A19        1.55307   0.00040  -0.00160   0.00090  -0.00069   1.55238
   A20        1.32735  -0.00110   0.00687  -0.01493  -0.00890   1.31845
   A21        1.86123  -0.00002  -0.00060   0.00332   0.00238   1.86361
   A22        2.06638   0.00069  -0.02342   0.02519  -0.00040   2.06598
   A23        2.35405  -0.00066   0.02105  -0.03173  -0.01137   2.34268
   A24        2.78928   0.00095   0.05600   0.01237   0.06721   2.85649
   A25        1.84203  -0.00104  -0.01923  -0.05081  -0.06985   1.77218
   A26        2.07455   0.00032  -0.01003   0.02871   0.01766   2.09220
   A27        1.86320   0.00072   0.00033   0.00018   0.00072   1.86392
   A28        1.86421  -0.00055   0.05440   0.00853   0.06263   1.92684
   A29        1.94847   0.00110   0.01998   0.01191   0.03117   1.97964
   A30        1.82690   0.00034   0.00976   0.01510   0.02523   1.85213
   A31        2.78961  -0.00032  -0.00434   0.03675   0.03181   2.82141
   A32        3.12870  -0.00245   0.00783  -0.03563  -0.02775   3.10096
   A33        2.98094   0.00010   0.03243   0.03367   0.06548   3.04643
   A34        2.88374  -0.00031   0.00649  -0.00766  -0.00121   2.88254
   A35        2.90431  -0.00218  -0.03414  -0.04818  -0.08237   2.82194
   A36        2.90081   0.00030   0.00794   0.03630   0.04441   2.94522
   A37        3.11602   0.00022  -0.00883   0.02023   0.01100   3.12702
   A38        3.08170  -0.00020   0.03639   0.01742   0.05344   3.13514
   A39        3.25062   0.00047  -0.01617   0.00430  -0.01172   3.23889
   A40        3.00817  -0.00027   0.01881  -0.03792  -0.01881   2.98936
   A41        3.18743  -0.00061   0.00200   0.01442   0.01742   3.20485
    D1        0.03298  -0.00007   0.00235   0.00387   0.00601   0.03899
    D2        3.13644   0.00026   0.00421   0.01967   0.02379  -3.12296
    D3       -0.04255   0.00042   0.01360   0.02835   0.04202  -0.00053
    D4        3.13450   0.00011   0.01212   0.01328   0.02543  -3.12325
    D5       -1.86821  -0.00026   0.02609  -0.00388   0.02219  -1.84603
    D6        2.32908  -0.00024   0.02631  -0.00878   0.01742   2.34650
    D7        0.21806  -0.00003   0.02594  -0.00190   0.02405   0.24210
    D8        1.24130   0.00002   0.02764   0.00943   0.03713   1.27843
    D9       -0.84459   0.00004   0.02786   0.00453   0.03236  -0.81223
   D10       -2.95561   0.00025   0.02748   0.01140   0.03899  -2.91662
   D11        0.40364   0.00027   0.04595   0.02613   0.07140   0.47504
   D12       -2.20243  -0.00068  -0.00682  -0.09731  -0.10383  -2.30626
   D13       -0.13368  -0.00040  -0.01196  -0.05519  -0.06732  -0.20100
   D14       -0.12362   0.00018  -0.01433   0.02206   0.00841  -0.11520
   D15       -2.30854  -0.00009   0.00840   0.01819   0.02613  -2.28241
   D16       -2.40151   0.00026   0.01189   0.01258   0.02504  -2.37646
   D17        1.69675  -0.00002   0.03462   0.00871   0.04276   1.73951
   D18       -2.85547   0.00054   0.10209   0.08036   0.18211  -2.67335
   D19        1.47345  -0.00007   0.03658   0.04663   0.08320   1.55665
   D20        0.97215   0.00026   0.14063   0.06892   0.20930   1.18145
   D21       -0.98212  -0.00035   0.07512   0.03519   0.11039  -0.87173
   D22       -1.69335  -0.00014   0.01746   0.01475   0.03279  -1.66056
   D23        0.15169  -0.00028   0.00996   0.01363   0.02302   0.17471
   D24        2.56446  -0.00063   0.02988  -0.00976   0.01953   2.58399
   D25        0.55215   0.00029  -0.01922   0.04021   0.02189   0.57403
   D26        2.39719   0.00015  -0.02672   0.03910   0.01212   2.40931
   D27       -1.47323  -0.00020  -0.00680   0.01571   0.00863  -1.46460
   D28        2.92757  -0.00082  -0.00265   0.02880   0.02673   2.95430
   D29       -1.29168  -0.00051  -0.02545  -0.00082  -0.02661  -1.31829
   D30        0.91496  -0.00017  -0.00321  -0.03582  -0.03822   0.87674
   D31        2.97890   0.00013  -0.02601  -0.06545  -0.09156   2.88734
   D32       -0.39374  -0.00039  -0.07324  -0.03285  -0.10651  -0.50025
   D33        1.60603   0.00026  -0.03270   0.04018   0.00697   1.61301
   D34       -1.59855   0.00053  -0.07293  -0.02462  -0.09736  -1.69591
   D35        0.34406  -0.00044  -0.01812  -0.00946  -0.02762   0.31644
   D36       -1.57194  -0.00042  -0.06633  -0.07892  -0.14584  -1.71778
   D37        1.63826  -0.00070  -0.02432  -0.00745  -0.03222   1.60605
   D38        0.82857  -0.00056  -0.05289  -0.07231  -0.12589   0.70268
   D39       -1.18176  -0.00063  -0.13689  -0.09650  -0.23395  -1.41571
         Item               Value     Threshold  Converged?
 Maximum Force            0.012578     0.000015     NO 
 RMS     Force            0.002383     0.000010     NO 
 Maximum Displacement     0.339911     0.000060     NO 
 RMS     Displacement     0.078147     0.000040     NO 
 Predicted change in Energy=-2.381483D-03
 GradGradGradGradGradGradGradGradGradGradGradGradGradGradGradGradGradGrad

                          Input orientation:                          
 ---------------------------------------------------------------------
 Center     Atomic      Atomic             Coordinates (Angstroms)
 Number     Number       Type             X           Y           Z
 ---------------------------------------------------------------------
      1          6           0       -1.405886   -0.497017    0.391897
      2          8           0       -1.272335    0.694104    0.559023
      3          8           0       -0.510480   -1.364263    0.061971
      4          1           0        0.414711   -0.957017   -0.065918
      5          6           0       -2.794587   -1.168080    0.601596
      6          9           0       -2.804513   -1.865361    1.747183
      7          9           0       -3.087428   -2.011027   -0.394179
      8          9           0       -3.764396   -0.256606    0.667715
      9          8           0        4.942668    1.548448   -1.196880
     10          1           0        4.491404    1.839062   -0.377135
     11          1           0        5.296577    2.336348   -1.612293
     12          8           0        1.792663   -0.288515   -0.225216
     13          1           0        2.332807   -0.487128   -1.021474
     14          1           0        1.655029    0.673914   -0.225978
     15          8           0        0.894829    2.333405    0.159319
     16          1           0        0.664274    2.932401   -0.554264
     17          1           0        0.071700    1.875498    0.420356
     18          8           0        3.442334   -0.395153   -2.344492
     19          1           0        4.057021    0.304435   -2.036768
     20          1           0        3.979619   -1.155975   -2.570782
     21          8           0        3.565241    2.242853    1.066269
     22          1           0        3.573786    1.508944    1.685704
     23          1           0        2.630833    2.431392    0.884840
 ---------------------------------------------------------------------
                    Distance matrix (angstroms):
                    1          2          3          4          5
     1  C    0.000000
     2  O    1.210180   0.000000
     3  O    1.289464   2.250413   0.000000
     4  H    1.932814   2.441900   1.018913   0.000000
     5  C    1.556531   2.405575   2.355170   3.284770   0.000000
     6  F    2.380194   3.210943   2.890264   3.804711   1.341145
     7  F    2.395356   3.394244   2.695745   3.672012   1.337118
     8  F    2.386722   2.669463   3.490243   4.300434   1.332549
     9  O    6.856549   6.514549   6.309153   5.297057   8.395186
    10  H    6.389578   5.950463   5.955917   4.953215   7.942700
    11  H    7.547698   7.110709   7.086578   6.088525   9.091163
    12  O    3.264202   3.312821   2.558159   1.539812   4.743428
    13  H    3.996941   4.109784   3.166622   2.193849   5.421090
    14  H    3.334974   3.030857   2.987726   2.055223   4.886400
    15  O    3.654951   2.746574   3.956908   3.332885   5.105663
    16  H    4.116028   3.162251   4.496789   3.927891   5.487592
    17  H    2.795156   1.794812   3.311106   2.894349   4.184712
    18  O    5.568073   5.643136   4.728105   3.830678   6.940896
    19  H    6.031923   5.940708   5.296351   4.329196   7.488244
    20  H    6.181857   6.387604   5.209200   4.361478   7.480240
    21  O    5.716097   5.104710   5.534564   4.631075   7.231721
    22  H    5.522223   5.041653   5.251005   4.373659   6.992704
    23  H    5.011354   4.284746   4.995194   4.158900   6.517024
                    6          7          8          9         10
     6  F    0.000000
     7  F    2.164877   0.000000
     8  F    2.162110   2.159606   0.000000
     9  O    8.963281   8.820240   9.085587   0.000000
    10  H    8.453750   8.500716   8.581479   0.979835   0.000000
    11  H    9.724613   9.522343   9.696550   0.958440   1.556024
    12  O    5.245076   5.177923   5.628432   3.773737   3.439894
    13  H    5.996419   5.665220   6.331065   3.314470   3.238190
    14  H    5.498072   5.452348   5.570882   3.537800   3.070088
    15  O    5.816879   5.919360   5.354904   4.340557   3.669811
    16  H    6.351981   6.207928   5.592505   4.542349   3.984180
    17  H    4.901744   5.074311   4.395758   5.142833   4.491225
    18  O    7.610941   7.003754   7.812141   2.710276   3.156383
    19  H    8.130619   7.687823   8.294792   1.742799   2.301771
    20  H    8.072948   7.443915   8.441948   3.182604   3.747566
    21  O    7.610179   8.030343   7.754336   2.738859   1.761886
    22  H    7.216121   7.815874   7.615930   3.191345   2.281733
    23  H    6.982028   7.353196   6.940564   3.233841   2.324901
                   11         12         13         14         15
    11  H    0.000000
    12  O    4.592527   0.000000
    13  H    4.135822   0.982461   0.000000
    14  H    4.236322   0.972221   1.562119   0.000000
    15  O    4.744892   2.797935   3.378974   1.865549   0.000000
    16  H    4.788834   3.428678   3.833467   2.487997   0.959767
    17  H    5.625245   2.839265   3.574000   2.090091   0.977425
    18  O    3.381632   2.687772   1.729129   2.970768   4.494873
    19  H    2.417716   2.959837   2.151816   3.030684   4.351894
    20  H    3.853492   3.322190   2.357902   3.774959   5.398625
    21  O    3.190762   3.349297   3.651077   2.789334   2.821677
    22  H    3.811743   3.170942   3.585128   2.834330   3.191614
    23  H    3.653888   3.054939   3.498660   2.296702   1.884063
                   16         17         18         19         20
    16  H    0.000000
    17  H    1.555015   0.000000
    18  O    4.689899   4.915426   0.000000
    19  H    4.540348   4.938469   0.980795   0.000000
    20  H    5.636725   5.780013   0.958505   1.556907   0.000000
    21  O    3.393702   3.571692   4.313638   3.691633   4.995186
    22  H    3.938140   3.741667   4.459298   3.942227   5.038270
    23  H    2.487848   2.659685   4.367663   3.885069   5.160402
                   21         22         23
    21  O    0.000000
    22  H    0.960414   0.000000
    23  H    0.970351   1.543196   0.000000
 Stoichiometry    C2H11F3O7
 Framework group  C1[X(C2H11F3O7)]
 Deg. of freedom    63
 Full point group                 C1      NOp   1
 Largest Abelian subgroup         C1      NOp   1
 Largest concise Abelian subgroup C1      NOp   1
                         Standard orientation:                         
 ---------------------------------------------------------------------
 Center     Atomic      Atomic             Coordinates (Angstroms)
 Number     Number       Type             X           Y           Z
 ---------------------------------------------------------------------
      1          6           0        1.712634   -0.073011   -0.006598
      2          8           0        1.217782   -1.093656   -0.428429
      3          8           0        1.118598    0.962683    0.480410
      4          1           0        0.103724    0.873254    0.495157
      5          6           0        3.259541    0.098400    0.015435
      6          9           0        3.721072   -0.016188    1.269440
      7          9           0        3.626888    1.297303   -0.448863
      8          9           0        3.857380   -0.831703   -0.728328
      9          8           0       -5.131986    0.322502   -0.090360
     10          1           0       -4.659640   -0.463510    0.254821
     11          1           0       -5.803423   -0.000605   -0.693172
     12          8           0       -1.422892    0.672682    0.510545
     13          1           0       -2.003884    1.387265    0.168418
     14          1           0       -1.622031   -0.115330   -0.022929
     15          8           0       -1.410417   -1.789399   -0.818531
     16          1           0       -1.535431   -1.889718   -1.764818
     17          1           0       -0.447333   -1.719612   -0.667013
     18          8           0       -3.307576    2.275894   -0.539121
     19          1           0       -4.052966    1.646998   -0.434999
     20          1           0       -3.587964    3.104881   -0.148104
     21          8           0       -3.670104   -1.784483    0.871337
     22          1           0       -3.312537   -1.560481    1.734102
     23          1           0       -2.906859   -1.989959    0.308469
 ---------------------------------------------------------------------
 Rotational constants (GHZ):           1.2883912           0.2435868           0.2211164
 Standard basis: 6-31++G(d,p) (6D, 7F)
 There are   294 symmetry adapted cartesian basis functions of A   symmetry.
 There are   294 symmetry adapted basis functions of A   symmetry.
   294 basis functions,   472 primitive gaussians,   294 cartesian basis functions
    53 alpha electrons       53 beta electrons
       nuclear repulsion energy       819.4063882529 Hartrees.
 NAtoms=   23 NActive=   23 NUniq=   23 SFac= 1.00D+00 NAtFMM=   60 NAOKFM=F Big=F
 Integral buffers will be    131072 words long.
 Raffenetti 2 integral format.
 Two-electron integral symmetry is turned on.
 Nuclear repulsion after empirical dispersion term =      819.3961030459 Hartrees.
 One-electron integrals computed using PRISM.
 NBasis=   294 RedAO= T EigKep=  3.95D-05  NBF=   294
 NBsUse=   294 1.00D-06 EigRej= -1.00D+00 NBFU=   294
 Lowest energy guess from the checkpoint file:  "/local_scratch/slurm.5660450/Gau-1729851.chk"
 B after Tr=    -0.000000   -0.000000   -0.000000
         Rot=    0.999939    0.010817   -0.001362   -0.001490 Ang=   1.26 deg.
 B after Tr=    -0.000000    0.000000   -0.000000
         Rot=    0.999998   -0.001012    0.000701   -0.001432 Ang=  -0.22 deg.
 Requested convergence on RMS density matrix=1.00D-10 within 128 cycles.
 Requested convergence on MAX density matrix=1.00D-08.
 Requested convergence on             energy=1.00D-08.
 No special actions if energy rises.
 SCF Done:  E(RwB97XD) =  -908.813455804     A.U. after   16 cycles
            NFock= 16  Conv=0.36D-10     -V/T= 2.0082
 Calling FoFJK, ICntrl=      2127 FMM=F ISym2X=0 I1Cent= 0 IOpClX= 0 NMat=1 NMatS=1 NMatT=0.
 ***** Axes restored to original set *****
 -------------------------------------------------------------------
 Center     Atomic                   Forces (Hartrees/Bohr)
 Number     Number              X              Y              Z
 -------------------------------------------------------------------
      1        6          -0.005867839   -0.007415867    0.000183066
      2        8          -0.000261022    0.010573563    0.002369650
      3        8           0.000203833   -0.007306449   -0.000880928
      4        1           0.005082987    0.003364764   -0.000563881
      5        6          -0.002567676    0.000321322   -0.000105211
      6        9           0.002318809   -0.000079734    0.001508808
      7        9           0.001471804   -0.000336585   -0.001865126
      8        9           0.001346803    0.001749997   -0.000170753
      9        8          -0.000187514   -0.000760440   -0.000702110
     10        1          -0.000604724    0.000093068    0.001361563
     11        1           0.000716388    0.000693871   -0.000693810
     12        8          -0.004855284   -0.001775832    0.001885933
     13        1           0.001865389    0.000293483   -0.000925156
     14        1           0.000707047   -0.000074052   -0.001078208
     15        8           0.001223585    0.000164091    0.000673745
     16        1          -0.000574154    0.000609028   -0.000553484
     17        1          -0.000618779    0.000060583   -0.000437756
     18        8          -0.001387858    0.000128105   -0.000277599
     19        1           0.001284596    0.000915942    0.000176298
     20        1           0.000742454   -0.001153350   -0.000336650
     21        8           0.002258530    0.001424329   -0.000766527
     22        1          -0.000494985   -0.000668971    0.000551814
     23        1          -0.001802390   -0.000820867    0.000646323
 -------------------------------------------------------------------
 Cartesian Forces:  Max     0.010573563 RMS     0.002371293

 GradGradGradGradGradGradGradGradGradGradGradGradGradGradGradGradGradGrad
 Berny optimization.
 Using GEDIIS/GDIIS optimizer.
 FormGI is forming the generalized inverse of G from B-inverse, IUseBI=4.
 Internal  Forces:  Max     0.010178293 RMS     0.001551351
 Search for a local minimum.
 Step number   5 out of a maximum of  138
 All quantities printed in internal units (Hartrees-Bohrs-Radians)
 Mixed Optimization -- RFO/linear search
 Update second derivatives using D2CorX and points    4    3    5
 DE= -8.36D-04 DEPred=-2.38D-03 R= 3.51D-01
 Trust test= 3.51D-01 RLast= 5.16D-01 DXMaxT set to 2.52D-01
 ITU=  0 -1  0  1  0
 Use linear search instead of GDIIS.
     Eigenvalues ---    0.00008   0.00021   0.00071   0.00082   0.00150
     Eigenvalues ---    0.00260   0.00274   0.00376   0.00449   0.00510
     Eigenvalues ---    0.00618   0.00686   0.00793   0.00861   0.01018
     Eigenvalues ---    0.01168   0.01268   0.01374   0.01582   0.01701
     Eigenvalues ---    0.01894   0.02186   0.02249   0.02305   0.02447
     Eigenvalues ---    0.02689   0.02820   0.03073   0.03221   0.03428
     Eigenvalues ---    0.03453   0.03747   0.04044   0.05060   0.06669
     Eigenvalues ---    0.06953   0.07177   0.07635   0.07797   0.11694
     Eigenvalues ---    0.13680   0.19736   0.20349   0.21784   0.23452
     Eigenvalues ---    0.25540   0.32858   0.37515   0.38536   0.42002
     Eigenvalues ---    0.43855   0.45411   0.47837   0.49010   0.50046
     Eigenvalues ---    0.53054   0.56589   0.56843   0.57194   0.57519
     Eigenvalues ---    0.58790   0.67322   1.87504
 RFO step:  Lambda=-7.50972395D-04 EMin= 8.29741512D-05
 Quartic linear search produced a step of -0.30959.
 Iteration  1 RMS(Cart)=  0.10353707 RMS(Int)=  0.00549635
 Iteration  2 RMS(Cart)=  0.00694079 RMS(Int)=  0.00089588
 Iteration  3 RMS(Cart)=  0.00003028 RMS(Int)=  0.00089569
 Iteration  4 RMS(Cart)=  0.00000001 RMS(Int)=  0.00089569
 Variable       Old X    -DE/DX   Delta X   Delta X   Delta X     New X
                                 (Linear)    (Quad)   (Total)
    R1        2.28691   0.01018   0.00891   0.00157   0.01037   2.29728
    R2        2.43673   0.00562  -0.00146   0.00284   0.00163   2.43836
    R3        2.94142  -0.00309  -0.00541  -0.00306  -0.00847   2.93295
    R4        3.39170  -0.00014  -0.04553   0.04711   0.00121   3.39292
    R5        1.92547   0.00414   0.03587   0.01562   0.05190   1.97737
    R6        2.90982  -0.00188  -0.10285  -0.01022  -0.11265   2.79717
    R7        2.53440   0.00131   0.00225  -0.00026   0.00199   2.53639
    R8        2.52679   0.00128   0.00111   0.00288   0.00399   2.53077
    R9        2.51815   0.00021  -0.00049  -0.00110  -0.00159   2.51656
   R10        1.85162   0.00151   0.00106   0.00021   0.00112   1.85274
   R11        1.81119   0.00114   0.00110   0.00020   0.00130   1.81249
   R12        3.29341  -0.00001  -0.01046   0.00871  -0.00161   3.29180
   R13        3.32948   0.00008   0.00073   0.00335   0.00394   3.33342
   R14        1.85658   0.00235   0.00647   0.00070   0.00736   1.86394
   R15        1.83723   0.00112   0.00575   0.00134   0.00725   1.84448
   R16        3.26758   0.00065  -0.02975   0.01674  -0.01280   3.25478
   R17        3.52538   0.00137  -0.03949   0.03320  -0.00611   3.51926
   R18        1.81370   0.00093   0.00098  -0.00014   0.00084   1.81454
   R19        1.84707   0.00044   0.00429  -0.00366   0.00022   1.84729
   R20        3.56036   0.00006   0.00591  -0.02013  -0.01464   3.54572
   R21        1.85343   0.00149   0.00284   0.00049   0.00350   1.85693
   R22        1.81131   0.00141   0.00147   0.00046   0.00192   1.81324
   R23        1.81492   0.00086   0.00084   0.00078   0.00162   1.81654
   R24        1.83370   0.00145   0.00005  -0.00044  -0.00084   1.83286
    A1        2.24040   0.00039   0.00207  -0.00147   0.00022   2.24062
    A2        2.09924  -0.00071  -0.00685   0.00358  -0.00307   2.09617
    A3        1.94340   0.00032   0.00469  -0.00199   0.00290   1.94630
    A4        2.37435  -0.00182  -0.02611   0.01369  -0.01391   2.36044
    A5        1.97559  -0.00180   0.00554  -0.00445   0.00136   1.97695
    A6        1.92392  -0.00318  -0.00636   0.00190  -0.00445   1.91947
    A7        1.94642  -0.00221  -0.00161  -0.00781  -0.00942   1.93700
    A8        1.94025  -0.00259  -0.00053   0.00093   0.00041   1.94065
    A9        1.88256   0.00281   0.00286   0.00164   0.00449   1.88706
   A10        1.88374   0.00288   0.00304   0.00210   0.00516   1.88889
   A11        1.88470   0.00273   0.00295   0.00154   0.00449   1.88919
   A12        1.86382   0.00030   0.00144   0.00316   0.00465   1.86847
   A13        1.96151  -0.00007   0.00002   0.01875   0.01835   1.97987
   A14        2.17191  -0.00007  -0.01069   0.01443   0.00354   2.17545
   A15        2.08068   0.00011  -0.00387   0.04989   0.04590   2.12657
   A16        1.87881   0.00082  -0.01164   0.01297  -0.00031   1.87850
   A17        1.85180  -0.00077  -0.00550   0.00815   0.00246   1.85426
   A18        2.09382   0.00002  -0.00836   0.03359   0.02431   2.11813
   A19        1.55238   0.00031  -0.00081   0.02391   0.02489   1.57727
   A20        1.31845   0.00018   0.00714   0.02158   0.03146   1.34991
   A21        1.86361  -0.00015  -0.00112   0.00616   0.00311   1.86672
   A22        2.06598  -0.00003  -0.01482   0.06049   0.04202   2.10800
   A23        2.34268   0.00010   0.01695  -0.08564  -0.07075   2.27192
   A24        2.85649   0.00083   0.01493  -0.02458  -0.01168   2.84481
   A25        1.77218   0.00034   0.00935   0.00733   0.01685   1.78904
   A26        2.09220  -0.00002  -0.01187   0.02292   0.01127   2.10348
   A27        1.86392  -0.00032  -0.00001  -0.00198  -0.00288   1.86104
   A28        1.92684   0.00035   0.01532  -0.01826  -0.00267   1.92418
   A29        1.97964  -0.00014   0.00310  -0.00789  -0.00623   1.97341
   A30        1.85213  -0.00039  -0.00158  -0.00163  -0.00254   1.84959
   A31        2.82141   0.00044  -0.01262   0.02146   0.00751   2.82892
   A32        3.10096   0.00085   0.01359   0.00066   0.01432   3.11528
   A33        3.04643   0.00006   0.00042  -0.00888  -0.00914   3.03729
   A34        2.88254   0.00032   0.00451  -0.01741  -0.01310   2.86944
   A35        2.82194   0.00047   0.00372  -0.02459  -0.02284   2.79909
   A36        2.94522  -0.00009  -0.00868  -0.00080  -0.00872   2.93651
   A37        3.12702  -0.00043  -0.00904  -0.01553  -0.02423   3.10278
   A38        3.13514   0.00015   0.00667  -0.02661  -0.02001   3.11513
   A39        3.23889  -0.00029  -0.00669  -0.00543  -0.01209   3.22680
   A40        2.98936  -0.00038   0.01783  -0.07931  -0.06030   2.92906
   A41        3.20485   0.00049  -0.00412   0.01340   0.01070   3.21555
    D1        0.03899  -0.00000  -0.00036   0.04827   0.04812   0.08711
    D2       -3.12296  -0.00011  -0.00468   0.05635   0.05176  -3.07119
    D3       -0.00053  -0.00018  -0.00433   0.01489   0.01050   0.00996
    D4       -3.12325  -0.00008  -0.00014   0.00734   0.00716  -3.11609
    D5       -1.84603   0.00000   0.00978  -0.10481  -0.09497  -1.94100
    D6        2.34650   0.00003   0.01140  -0.10306  -0.09161   2.25489
    D7        0.24210  -0.00015   0.00911  -0.10033  -0.09118   0.15092
    D8        1.27843  -0.00008   0.00614  -0.09801  -0.09192   1.18652
    D9       -0.81223  -0.00005   0.00776  -0.09626  -0.08855  -0.90078
   D10       -2.91662  -0.00023   0.00547  -0.09353  -0.08813  -3.00475
   D11        0.47504  -0.00015   0.00722  -0.15391  -0.14612   0.32892
   D12       -2.30626  -0.00028   0.02779  -0.18221  -0.15446  -2.46072
   D13       -0.20100  -0.00030   0.01321  -0.12011  -0.10703  -0.30803
   D14       -0.11520   0.00021  -0.01175   0.06553   0.05407  -0.06114
   D15       -2.28241   0.00028  -0.00273   0.03925   0.03690  -2.24551
   D16       -2.37646  -0.00022  -0.00017   0.01906   0.01895  -2.35751
   D17        1.73951  -0.00015   0.00885  -0.00721   0.00178   1.74130
   D18       -2.67335  -0.00014   0.00876  -0.01779  -0.00916  -2.68251
   D19        1.55665   0.00020  -0.00241   0.00455   0.00255   1.55920
   D20        1.18145  -0.00023   0.02494  -0.06758  -0.04309   1.13836
   D21       -0.87173   0.00010   0.01376  -0.04524  -0.03138  -0.90311
   D22       -1.66056  -0.00013   0.00099   0.02281   0.02450  -1.63606
   D23        0.17471  -0.00000  -0.00077   0.04199   0.04191   0.21663
   D24        2.58399  -0.00007   0.01302  -0.05875  -0.04596   2.53802
   D25        0.57403   0.00053  -0.01904   0.12949   0.11092   0.68496
   D26        2.40931   0.00065  -0.02080   0.14867   0.12834   2.53765
   D27       -1.46460   0.00058  -0.00701   0.04792   0.04046  -1.42414
   D28        2.95430   0.00072  -0.00997   0.02907   0.01987   2.97417
   D29       -1.31829   0.00054  -0.00800   0.03665   0.02905  -1.28924
   D30        0.87674  -0.00002   0.00978  -0.03063  -0.02008   0.85667
   D31        2.88734  -0.00019   0.01175  -0.02305  -0.01090   2.87645
   D32       -0.50025   0.00020  -0.01376   0.10645   0.09182  -0.40843
   D33        1.61301   0.00030  -0.02302   0.15109   0.12700   1.74001
   D34       -1.69591  -0.00035  -0.01640   0.01542   0.00180  -1.69411
   D35        0.31644   0.00010  -0.00301  -0.03242  -0.03265   0.28379
   D36       -1.71778  -0.00001   0.00282  -0.07973  -0.07796  -1.79574
   D37        1.60605   0.00071  -0.00555   0.07396   0.06665   1.67270
   D38        0.70268   0.00017   0.00523  -0.00602  -0.00115   0.70154
   D39       -1.41571   0.00008  -0.01492   0.02259   0.00759  -1.40812
         Item               Value     Threshold  Converged?
 Maximum Force            0.010178     0.000015     NO 
 RMS     Force            0.001551     0.000010     NO 
 Maximum Displacement     0.523754     0.000060     NO 
 RMS     Displacement     0.103064     0.000040     NO 
 Predicted change in Energy=-6.815561D-04
 GradGradGradGradGradGradGradGradGradGradGradGradGradGradGradGradGradGrad

                          Input orientation:                          
 ---------------------------------------------------------------------
 Center     Atomic      Atomic             Coordinates (Angstroms)
 Number     Number       Type             X           Y           Z
 ---------------------------------------------------------------------
      1          6           0       -1.408417   -0.482068    0.409508
      2          8           0       -1.268180    0.706222    0.624345
      3          8           0       -0.531917   -1.328192   -0.015651
      4          1           0        0.409962   -0.901871   -0.176971
      5          6           0       -2.778295   -1.163749    0.669505
      6          9           0       -2.682279   -2.002894    1.712632
      7          9           0       -3.172942   -1.869643   -0.397966
      8          9           0       -3.719682   -0.262969    0.944873
      9          8           0        4.953923    1.542978   -1.142728
     10          1           0        4.474355    1.842487   -0.341760
     11          1           0        5.331466    2.323471   -1.552874
     12          8           0        1.739792   -0.273281   -0.342545
     13          1           0        2.331293   -0.498471   -1.099059
     14          1           0        1.607651    0.693156   -0.377614
     15          8           0        0.870943    2.339908    0.084644
     16          1           0        0.607393    2.975207   -0.585390
     17          1           0        0.056290    1.896108    0.392820
     18          8           0        3.543628   -0.448069   -2.321438
     19          1           0        4.135865    0.269048   -2.004276
     20          1           0        4.100925   -1.211458   -2.486794
     21          8           0        3.502284    2.228456    1.078696
     22          1           0        3.486241    1.481668    1.683754
     23          1           0        2.575570    2.418617    0.864780
 ---------------------------------------------------------------------
                    Distance matrix (angstroms):
                    1          2          3          4          5
     1  C    0.000000
     2  O    1.215670   0.000000
     3  O    1.290325   2.256218   0.000000
     4  H    1.956194   2.458502   1.046379   0.000000
     5  C    1.552048   2.404012   2.354293   3.309091   0.000000
     6  F    2.373556   3.243972   2.840113   3.787454   1.342199
     7  F    2.385567   3.362784   2.722931   3.717879   1.339227
     8  F    2.382555   2.655547   3.495591   4.326742   1.331706
     9  O    6.854897   6.522061   6.293517   5.249529   8.390337
    10  H    6.369848   5.933058   5.934839   4.906929   7.915874
    11  H    7.559631   7.135202   7.076507   6.042942   9.103181
    12  O    3.243516   3.307900   2.525937   1.480198   4.714901
    13  H    4.032552   4.168647   3.171779   2.168984   5.447780
    14  H    3.331272   3.045406   2.965571   2.004701   4.876584
    15  O    3.642055   2.745188   3.928489   3.284825   5.092604
    16  H    4.123840   3.182692   4.487969   3.903526   5.492595
    17  H    2.793092   1.795454   3.302869   2.877226   4.180209
    18  O    5.655260   5.758778   4.764592   3.824204   7.030267
    19  H    6.093406   6.025320   5.319210   4.311897   7.550340
    20  H    6.266851   6.494919   5.251990   4.365127   7.568895
    21  O    5.648870   5.028018   5.488362   4.575817   7.149837
    22  H    5.425646   4.932362   5.189305   4.313589   6.875416
    23  H    4.949081   4.214799   4.946738   4.098871   6.444793
                    6          7          8          9         10
     6  F    0.000000
     7  F    2.170975   0.000000
     8  F    2.166333   2.164150   0.000000
     9  O    8.890325   8.845711   9.102250   0.000000
    10  H    8.380030   8.500837   8.557489   0.980429   0.000000
    11  H    9.674765   9.552015   9.739184   0.959129   1.559738
    12  O    5.173976   5.165888   5.609226   3.777530   3.457501
    13  H    5.941784   5.715615   6.391199   3.323795   3.262868
    14  H    5.480996   5.424244   5.571681   3.536260   3.088729
    15  O    5.842573   5.857153   5.346850   4.337311   3.662489
    16  H    6.394086   6.148059   5.617033   4.610231   4.036807
    17  H    4.944075   5.023362   4.384557   5.144844   4.479039
    18  O    7.579784   7.129722   7.966099   2.709716   3.167338
    19  H    8.090996   7.782860   8.407744   1.741948   2.313925
    20  H    8.017070   7.596417   8.592897   3.181358   3.750627
    21  O    7.520307   7.970797   7.640805   2.740777   1.763969
    22  H    7.084747   7.740127   7.450841   3.185412   2.282382
    23  H    6.921964   7.282109   6.843064   3.233171   2.322294
                   11         12         13         14         15
    11  H    0.000000
    12  O    4.594360   0.000000
    13  H    4.143712   0.986356   0.000000
    14  H    4.231544   0.976059   1.569750   0.000000
    15  O    4.751631   2.786780   3.404434   1.862314   0.000000
    16  H    4.865969   3.448764   3.911793   2.500289   0.960213
    17  H    5.638781   2.842743   3.624273   2.108882   0.977543
    18  O    3.386516   2.683355   1.722355   2.971339   4.550307
    19  H    2.419479   2.965913   2.159858   3.036077   4.394515
    20  H    3.857741   3.324595   2.359185   3.780557   5.445849
    21  O    3.206259   3.374165   3.681028   2.840356   2.815052
    22  H    3.819587   3.199346   3.605399   2.898291   3.183318
    23  H    3.667297   3.066346   3.525017   2.336157   1.876316
                   16         17         18         19         20
    16  H    0.000000
    17  H    1.557262   0.000000
    18  O    4.832614   5.002389   0.000000
    19  H    4.667617   5.003632   0.982647   0.000000
    20  H    5.774796   5.857322   0.959523   1.557544   0.000000
    21  O    3.421581   3.529272   4.327402   3.707482   4.990401
    22  H    3.958212   3.688203   4.446205   3.936245   5.002423
    23  H    2.507291   2.615824   4.393975   3.909815   5.170803
                   21         22         23
    21  O    0.000000
    22  H    0.961273   0.000000
    23  H    0.969907   1.542049   0.000000
 Stoichiometry    C2H11F3O7
 Framework group  C1[X(C2H11F3O7)]
 Deg. of freedom    63
 Full point group                 C1      NOp   1
 Largest Abelian subgroup         C1      NOp   1
 Largest concise Abelian subgroup C1      NOp   1
                         Standard orientation:                         
 ---------------------------------------------------------------------
 Center     Atomic      Atomic             Coordinates (Angstroms)
 Number     Number       Type             X           Y           Z
 ---------------------------------------------------------------------
      1          6           0        1.714982   -0.068855   -0.022667
      2          8           0        1.233244   -1.124551   -0.385003
      3          8           0        1.103813    1.001180    0.360000
      4          1           0        0.061681    0.907340    0.351944
      5          6           0        3.256250    0.102842    0.039530
      6          9           0        3.655450    0.201671    1.317173
      7          9           0        3.641545    1.212187   -0.604233
      8          9           0        3.879098   -0.936916   -0.512199
      9          8           0       -5.132558    0.248631   -0.026923
     10          1           0       -4.630204   -0.528343    0.297411
     11          1           0       -5.822182   -0.083523   -0.604867
     12          8           0       -1.406143    0.718006    0.377115
     13          1           0       -2.027501    1.428601    0.090994
     14          1           0       -1.612972   -0.062552   -0.171193
     15          8           0       -1.389646   -1.775081   -0.868031
     16          1           0       -1.492060   -1.949933   -1.806619
     17          1           0       -0.429602   -1.729348   -0.689664
     18          8           0       -3.405817    2.286125   -0.484686
     19          1           0       -4.126876    1.627451   -0.375984
     20          1           0       -3.698427    3.088332   -0.047048
     21          8           0       -3.578944   -1.809686    0.901233
     22          1           0       -3.194743   -1.554938    1.744760
     23          1           0       -2.830918   -1.996465    0.312769
 ---------------------------------------------------------------------
 Rotational constants (GHZ):           1.2817416           0.2445497           0.2212107
 Standard basis: 6-31++G(d,p) (6D, 7F)
 There are   294 symmetry adapted cartesian basis functions of A   symmetry.
 There are   294 symmetry adapted basis functions of A   symmetry.
   294 basis functions,   472 primitive gaussians,   294 cartesian basis functions
    53 alpha electrons       53 beta electrons
       nuclear repulsion energy       819.6142801526 Hartrees.
 NAtoms=   23 NActive=   23 NUniq=   23 SFac= 1.00D+00 NAtFMM=   60 NAOKFM=F Big=F
 Integral buffers will be    131072 words long.
 Raffenetti 2 integral format.
 Two-electron integral symmetry is turned on.
 Nuclear repulsion after empirical dispersion term =      819.6040545751 Hartrees.
 One-electron integrals computed using PRISM.
 NBasis=   294 RedAO= T EigKep=  3.87D-05  NBF=   294
 NBsUse=   294 1.00D-06 EigRej= -1.00D+00 NBFU=   294
 Initial guess from the checkpoint file:  "/local_scratch/slurm.5660450/Gau-1729851.chk"
 B after Tr=     0.000000   -0.000000    0.000000
         Rot=    0.999830    0.018053   -0.000083   -0.003869 Ang=   2.12 deg.
 ExpMin= 3.60D-02 ExpMax= 7.00D+03 ExpMxC= 1.05D+03 IAcc=3 IRadAn=         5 AccDes= 0.00D+00
 Harris functional with IExCor= 4639 and IRadAn=       5 diagonalized for initial guess.
 HarFok:  IExCor= 4639 AccDes= 0.00D+00 IRadAn=         5 IDoV= 1 UseB2=F ITyADJ=14
 ICtDFT=  3500011 ScaDFX=  1.000000  1.000000  1.000000  1.000000
 FoFCou: FMM=F IPFlag=           0 FMFlag=      100000 FMFlg1=           0
         NFxFlg=           0 DoJE=T BraDBF=F KetDBF=T FulRan=T
         wScrn=  0.000000 ICntrl=       500 IOpCl=  0 I1Cent=   200000004 NGrid=           0
         NMat0=    1 NMatS0=      1 NMatT0=    0 NMatD0=    1 NMtDS0=    0 NMtDT0=    0
 Petite list used in FoFCou.
 Requested convergence on RMS density matrix=1.00D-10 within 128 cycles.
 Requested convergence on MAX density matrix=1.00D-08.
 Requested convergence on             energy=1.00D-08.
 No special actions if energy rises.
 SCF Done:  E(RwB97XD) =  -908.814099641     A.U. after   16 cycles
            NFock= 16  Conv=0.61D-10     -V/T= 2.0083
 Calling FoFJK, ICntrl=      2127 FMM=F ISym2X=0 I1Cent= 0 IOpClX= 0 NMat=1 NMatS=1 NMatT=0.
 ***** Axes restored to original set *****
 -------------------------------------------------------------------
 Center     Atomic                   Forces (Hartrees/Bohr)
 Number     Number              X              Y              Z
 -------------------------------------------------------------------
      1        6          -0.000875344   -0.002470947   -0.000041981
      2        8          -0.000299680    0.004455601    0.001317576
      3        8           0.006138371   -0.000007281   -0.001720098
      4        1          -0.004064574   -0.001930407    0.001051353
      5        6          -0.000483673   -0.000242598    0.000069863
      6        9           0.000486206    0.000084988    0.000079821
      7        9           0.000276864    0.000052610   -0.000387347
      8        9           0.000459790    0.000394063   -0.000016291
      9        8           0.000049983   -0.000130343   -0.000950121
     10        1          -0.000424025   -0.000141602    0.001053509
     11        1           0.000313214    0.000148984   -0.000110517
     12        8          -0.003149106    0.002172263   -0.000946294
     13        1           0.000485744    0.000239951    0.000968497
     14        1           0.001037249   -0.002584128    0.000024902
     15        8           0.001292748    0.000534136   -0.000093784
     16        1          -0.000321865    0.000378913   -0.000010461
     17        1          -0.001061387   -0.000831652   -0.000280104
     18        8           0.000322950    0.000523345   -0.000198367
     19        1          -0.000125722   -0.000039410    0.000267744
     20        1          -0.000090588   -0.000549408   -0.000054963
     21        8           0.002912665    0.000342587   -0.000026282
     22        1          -0.000313341    0.000037525   -0.000033022
     23        1          -0.002566480   -0.000437192    0.000036369
 -------------------------------------------------------------------
 Cartesian Forces:  Max     0.006138371 RMS     0.001419219

 GradGradGradGradGradGradGradGradGradGradGradGradGradGradGradGradGradGrad
 Berny optimization.
 Using GEDIIS/GDIIS optimizer.
 FormGI is forming the generalized inverse of G from B-inverse, IUseBI=4.
 Internal  Forces:  Max     0.005587862 RMS     0.000848003
 Search for a local minimum.
 Step number   6 out of a maximum of  138
 All quantities printed in internal units (Hartrees-Bohrs-Radians)
 Mixed Optimization -- En-DIIS/RFO-DIIS
 Update second derivatives using D2CorX and points    5    6
 DE= -6.44D-04 DEPred=-6.82D-04 R= 9.45D-01
 TightC=F SS=  1.41D+00  RLast= 4.76D-01 DXNew= 4.2426D-01 1.4282D+00
 Trust test= 9.45D-01 RLast= 4.76D-01 DXMaxT set to 4.24D-01
 ITU=  1  0 -1  0  1  0
 Use linear search instead of GDIIS.
     Eigenvalues ---    0.00008   0.00021   0.00070   0.00081   0.00158
     Eigenvalues ---    0.00262   0.00272   0.00377   0.00420   0.00507
     Eigenvalues ---    0.00614   0.00664   0.00791   0.00858   0.01012
     Eigenvalues ---    0.01162   0.01256   0.01307   0.01565   0.01675
     Eigenvalues ---    0.01906   0.02172   0.02280   0.02378   0.02409
     Eigenvalues ---    0.02726   0.02755   0.03016   0.03214   0.03303
     Eigenvalues ---    0.03555   0.03746   0.04042   0.05050   0.06641
     Eigenvalues ---    0.06919   0.07166   0.07597   0.07771   0.11705
     Eigenvalues ---    0.13683   0.19697   0.20385   0.21787   0.23419
     Eigenvalues ---    0.25451   0.36803   0.37510   0.38548   0.43237
     Eigenvalues ---    0.43909   0.47241   0.47895   0.49019   0.50133
     Eigenvalues ---    0.53697   0.56602   0.56861   0.57194   0.57519
     Eigenvalues ---    0.58854   0.67389   1.75443
 RFO step:  Lambda=-4.14506143D-04 EMin= 8.29570075D-05
 Quartic linear search produced a step of  0.10969.
 Iteration  1 RMS(Cart)=  0.08644881 RMS(Int)=  0.00625551
 Iteration  2 RMS(Cart)=  0.00702384 RMS(Int)=  0.00043610
 Iteration  3 RMS(Cart)=  0.00004584 RMS(Int)=  0.00043509
 Iteration  4 RMS(Cart)=  0.00000001 RMS(Int)=  0.00043509
 Variable       Old X    -DE/DX   Delta X   Delta X   Delta X     New X
                                 (Linear)    (Quad)   (Total)
    R1        2.29728   0.00376   0.00114   0.00199   0.00296   2.30025
    R2        2.43836   0.00180   0.00018   0.00035   0.00053   2.43889
    R3        2.93295  -0.00082  -0.00093  -0.00151  -0.00243   2.93051
    R4        3.39292  -0.00071   0.00013  -0.04486  -0.04491   3.34801
    R5        1.97737  -0.00559   0.00569  -0.01273  -0.00682   1.97055
    R6        2.79717  -0.00097  -0.01236  -0.00788  -0.01999   2.77718
    R7        2.53639   0.00004   0.00022  -0.00235  -0.00214   2.53425
    R8        2.53077   0.00020   0.00044   0.00295   0.00339   2.53416
    R9        2.51656  -0.00006  -0.00017  -0.00163  -0.00180   2.51476
   R10        1.85274   0.00084   0.00012   0.00098   0.00106   1.85380
   R11        1.81249   0.00029   0.00014  -0.00003   0.00012   1.81261
   R12        3.29180  -0.00013  -0.00018  -0.00745  -0.00768   3.28412
   R13        3.33342  -0.00018   0.00043  -0.00338  -0.00298   3.33044
   R14        1.86394  -0.00026   0.00081   0.00010   0.00095   1.86489
   R15        1.84448  -0.00197   0.00080  -0.00372  -0.00292   1.84156
   R16        3.25478   0.00022  -0.00140  -0.00050  -0.00189   3.25289
   R17        3.51926   0.00066  -0.00067   0.01240   0.01188   3.53114
   R18        1.81454   0.00035   0.00009  -0.00006   0.00003   1.81457
   R19        1.84729   0.00064   0.00002   0.00366   0.00354   1.85083
   R20        3.54572  -0.00010  -0.00161   0.00140  -0.00021   3.54551
   R21        1.85693  -0.00010   0.00038  -0.00103  -0.00070   1.85623
   R22        1.81324   0.00040   0.00021   0.00020   0.00041   1.81365
   R23        1.81654  -0.00005   0.00018   0.00024   0.00042   1.81697
   R24        1.83286   0.00224  -0.00009   0.00364   0.00352   1.83638
    A1        2.24062   0.00053   0.00002   0.00169   0.00114   2.24176
    A2        2.09617  -0.00031  -0.00034   0.00295   0.00286   2.09903
    A3        1.94630  -0.00022   0.00032  -0.00448  -0.00391   1.94239
    A4        2.36044  -0.00181  -0.00153  -0.01783  -0.02037   2.34007
    A5        1.97695  -0.00062   0.00015  -0.00320  -0.00326   1.97369
    A6        1.91947  -0.00060  -0.00049   0.00588   0.00539   1.92486
    A7        1.93700  -0.00043  -0.00103  -0.00990  -0.01093   1.92607
    A8        1.94065  -0.00082   0.00004   0.00137   0.00140   1.94205
    A9        1.88706   0.00061   0.00049   0.00074   0.00124   1.88830
   A10        1.88889   0.00067   0.00057   0.00145   0.00200   1.89089
   A11        1.88919   0.00066   0.00049   0.00062   0.00109   1.89028
   A12        1.86847   0.00023   0.00051   0.00393   0.00454   1.87301
   A13        1.97987  -0.00027   0.00201  -0.00714  -0.00544   1.97443
   A14        2.17545   0.00010   0.00039   0.01470   0.01514   2.19059
   A15        2.12657  -0.00047   0.00503   0.01603   0.01915   2.14572
   A16        1.87850   0.00118  -0.00003   0.01563   0.01479   1.89329
   A17        1.85426  -0.00040   0.00027   0.00316   0.00368   1.85794
   A18        2.11813   0.00025   0.00267   0.04861   0.05085   2.16898
   A19        1.57727  -0.00035   0.00273  -0.02373  -0.02107   1.55621
   A20        1.34991   0.00028   0.00345  -0.01657  -0.01296   1.33695
   A21        1.86672   0.00007   0.00034   0.00626   0.00775   1.87447
   A22        2.10800  -0.00018   0.00461   0.00252   0.00624   2.11423
   A23        2.27192   0.00007  -0.00776  -0.01006  -0.01927   2.25265
   A24        2.84481  -0.00005  -0.00128   0.05526   0.05382   2.89864
   A25        1.78904   0.00006   0.00185   0.00680   0.00843   1.79746
   A26        2.10348  -0.00010   0.00124  -0.00066   0.00064   2.10411
   A27        1.86104  -0.00013  -0.00032   0.00422   0.00396   1.86499
   A28        1.92418   0.00026  -0.00029  -0.00943  -0.00963   1.91454
   A29        1.97341  -0.00039  -0.00068   0.01216   0.01126   1.98468
   A30        1.84959  -0.00024  -0.00028  -0.00636  -0.00658   1.84300
   A31        2.82892  -0.00009   0.00082   0.02309   0.02367   2.85259
   A32        3.11528   0.00088   0.00157  -0.00357  -0.00202   3.11326
   A33        3.03729  -0.00011  -0.00100  -0.01026  -0.01154   3.02575
   A34        2.86944   0.00062  -0.00144   0.02245   0.02094   2.89038
   A35        2.79909   0.00025  -0.00251  -0.02876  -0.03222   2.76688
   A36        2.93651   0.00034  -0.00096  -0.00942  -0.01068   2.92583
   A37        3.10278   0.00007  -0.00266  -0.00819  -0.00918   3.09361
   A38        3.11513   0.00025  -0.00220  -0.01123  -0.01342   3.10171
   A39        3.22680   0.00027  -0.00133   0.00339   0.00166   3.22846
   A40        2.92906   0.00015  -0.00661  -0.03391  -0.04010   2.88896
   A41        3.21555   0.00025   0.00117  -0.00498  -0.00378   3.21177
    D1        0.08711  -0.00003   0.00528   0.03739   0.04217   0.12928
    D2       -3.07119  -0.00001   0.00568   0.05036   0.05563  -3.01557
    D3        0.00996  -0.00008   0.00115   0.00866   0.00949   0.01946
    D4       -3.11609  -0.00010   0.00079  -0.00345  -0.00304  -3.11913
    D5       -1.94100   0.00000  -0.01042  -0.14338  -0.15383  -2.09482
    D6        2.25489  -0.00009  -0.01005  -0.14182  -0.15189   2.10300
    D7        0.15092  -0.00008  -0.01000  -0.13683  -0.14685   0.00407
    D8        1.18652   0.00002  -0.01008  -0.13241  -0.14248   1.04404
    D9       -0.90078  -0.00007  -0.00971  -0.13085  -0.14054  -1.04132
   D10       -3.00475  -0.00006  -0.00967  -0.12586  -0.13550  -3.14025
   D11        0.32892  -0.00000  -0.01603  -0.07384  -0.08964   0.23927
   D12       -2.46072  -0.00039  -0.01694  -0.09722  -0.11333  -2.57405
   D13       -0.30803  -0.00008  -0.01174  -0.06225  -0.07350  -0.38153
   D14       -0.06114   0.00020   0.00593   0.03533   0.04133  -0.01981
   D15       -2.24551   0.00035   0.00405   0.03102   0.03510  -2.21042
   D16       -2.35751  -0.00011   0.00208   0.02663   0.02876  -2.32875
   D17        1.74130   0.00004   0.00020   0.02232   0.02253   1.76383
   D18       -2.68251  -0.00010  -0.00100  -0.01934  -0.02041  -2.70292
   D19        1.55920   0.00029   0.00028  -0.00986  -0.00949   1.54971
   D20        1.13836  -0.00012  -0.00473  -0.03981  -0.04447   1.09389
   D21       -0.90311   0.00027  -0.00344  -0.03033  -0.03355  -0.93666
   D22       -1.63606   0.00014   0.00269   0.01692   0.02022  -1.61584
   D23        0.21663   0.00011   0.00460   0.00582   0.01074   0.22736
   D24        2.53802   0.00016  -0.00504   0.01323   0.00837   2.54639
   D25        0.68496   0.00031   0.01217   0.06647   0.07960   0.76456
   D26        2.53765   0.00029   0.01408   0.05537   0.07012   2.60776
   D27       -1.42414   0.00034   0.00444   0.06278   0.06775  -1.35639
   D28        2.97417   0.00078   0.00218   0.02493   0.02685   3.00102
   D29       -1.28924   0.00078   0.00319   0.04127   0.04414  -1.24510
   D30        0.85667  -0.00014  -0.00220  -0.01256  -0.01440   0.84227
   D31        2.87645  -0.00015  -0.00120   0.00379   0.00289   2.87933
   D32       -0.40843   0.00006   0.01007   0.03551   0.04602  -0.36241
   D33        1.74001   0.00022   0.01393   0.07987   0.09404   1.83405
   D34       -1.69411   0.00002   0.00020   0.07598   0.07645  -1.61766
   D35        0.28379   0.00040  -0.00358  -0.04041  -0.04395   0.23984
   D36       -1.79574  -0.00004  -0.00855  -0.08807  -0.09668  -1.89242
   D37        1.67270   0.00014   0.00731  -0.08383  -0.07638   1.59632
   D38        0.70154   0.00002  -0.00013   0.02922   0.02914   0.73068
   D39       -1.40812   0.00008   0.00083   0.03797   0.03888  -1.36924
         Item               Value     Threshold  Converged?
 Maximum Force            0.005588     0.000015     NO 
 RMS     Force            0.000848     0.000010     NO 
 Maximum Displacement     0.434165     0.000060     NO 
 RMS     Displacement     0.087691     0.000040     NO 
 Predicted change in Energy=-2.500983D-04
 GradGradGradGradGradGradGradGradGradGradGradGradGradGradGradGradGradGrad

                          Input orientation:                          
 ---------------------------------------------------------------------
 Center     Atomic      Atomic             Coordinates (Angstroms)
 Number     Number       Type             X           Y           Z
 ---------------------------------------------------------------------
      1          6           0       -1.403608   -0.474082    0.425965
      2          8           0       -1.260283    0.710136    0.668361
      3          8           0       -0.538295   -1.306865   -0.046651
      4          1           0        0.395903   -0.874842   -0.213973
      5          6           0       -2.766127   -1.166381    0.688870
      6          9           0       -2.617674   -2.164745    1.571873
      7          9           0       -3.254239   -1.682549   -0.448519
      8          9           0       -3.658533   -0.306986    1.174623
      9          8           0        4.972332    1.541537   -1.142533
     10          1           0        4.476469    1.852522   -0.355289
     11          1           0        5.354065    2.314448   -1.563167
     12          8           0        1.711964   -0.240738   -0.374234
     13          1           0        2.343573   -0.488990   -1.090707
     14          1           0        1.584386    0.723112   -0.440510
     15          8           0        0.832552    2.358664    0.060860
     16          1           0        0.541093    3.032272   -0.558287
     17          1           0        0.035567    1.881032    0.370597
     18          8           0        3.601946   -0.501404   -2.265191
     19          1           0        4.189731    0.226777   -1.966653
     20          1           0        4.155579   -1.277068   -2.378930
     21          8           0        3.473730    2.229009    1.044279
     22          1           0        3.449141    1.473150    1.638036
     23          1           0        2.546597    2.416651    0.821672
 ---------------------------------------------------------------------
                    Distance matrix (angstroms):
                    1          2          3          4          5
     1  C    0.000000
     2  O    1.217239   0.000000
     3  O    1.290605   2.258496   0.000000
     4  H    1.951504   2.456344   1.042769   0.000000
     5  C    1.550760   2.406097   2.350312   3.301296   0.000000
     6  F    2.376007   3.305116   2.771173   3.732928   1.341069
     7  F    2.376963   3.308810   2.771099   3.745790   1.341021
     8  F    2.381827   2.653760   3.496736   4.323091   1.330754
     9  O    6.868443   6.543398   6.299314   5.257833   8.400631
    10  H    6.371715   5.938285   5.935052   4.910143   7.915759
    11  H    7.576192   7.162621   7.080511   6.047748   9.117311
    12  O    3.225144   3.290201   2.511494   1.469622   4.694711
    13  H    4.042509   4.185690   3.172402   2.170475   5.452962
    14  H    3.333491   3.053180   2.963395   2.004312   4.875721
    15  O    3.627418   2.732520   3.914957   3.274410   5.076498
    16  H    4.128575   3.184641   4.500552   3.924943   5.488333
    17  H    2.760589   1.771691   3.265900   2.840142   4.151809
    18  O    5.683189   5.806447   4.765740   3.824351   7.051314
    19  H    6.123828   6.072857   5.328480   4.321873   7.574738
    20  H    6.278278   6.524303   5.241456   4.357061   7.571900
    21  O    5.610475   4.985897   5.457919   4.548638   7.112722
    22  H    5.367494   4.868381   5.144540   4.273788   6.818915
    23  H    4.910910   4.174690   4.912750   4.065953   6.409430
                    6          7          8          9         10
     6  F    0.000000
     7  F    2.172490   0.000000
     8  F    2.166210   2.165692   0.000000
     9  O    8.872019   8.863005   9.125683   0.000000
    10  H    8.377307   8.501133   8.554670   0.980991   0.000000
    11  H    9.666451   9.556219   9.777236   0.959190   1.562856
    12  O    5.122002   5.171800   5.589776   3.794309   3.467648
    13  H    5.874646   5.759556   6.417954   3.322062   3.251578
    14  H    5.481489   5.403662   5.581932   3.555394   3.105958
    15  O    5.886294   5.769986   5.340038   4.387896   3.702363
    16  H    6.443942   6.053605   5.638305   4.711636   4.113418
    17  H    4.985085   4.918627   4.368096   5.174598   4.499926
    18  O    7.494895   7.190457   8.036460   2.704057   3.154914
    19  H    8.036250   7.833451   8.470406   1.737882   2.306894
    20  H    7.891374   7.667875   8.638817   3.184383   3.740645
    21  O    7.529186   7.924286   7.570828   2.738718   1.762391
    22  H    7.074242   7.697236   7.341844   3.171175   2.274351
    23  H    6.944184   7.215714   6.785751   3.241622   2.329783
                   11         12         13         14         15
    11  H    0.000000
    12  O    4.605153   0.000000
    13  H    4.140718   0.986860   0.000000
    14  H    4.243016   0.974513   1.571086   0.000000
    15  O    4.804529   2.778410   3.423218   1.868598   0.000000
    16  H    4.968879   3.481007   3.991452   2.536642   0.960228
    17  H    5.675712   2.804815   3.616532   2.097025   0.979416
    18  O    3.389953   2.686205   1.721357   2.983194   4.610862
    19  H    2.424221   2.982231   2.165157   3.059949   4.463900
    20  H    3.873090   3.326265   2.358803   3.790676   5.496693
    21  O    3.215857   3.348978   3.636336   2.835832   2.821302
    22  H    3.818930   3.162977   3.538123   2.891405   3.180905
    23  H    3.685075   3.031257   3.484417   2.320997   1.876206
                   16         17         18         19         20
    16  H    0.000000
    17  H    1.563245   0.000000
    18  O    4.976868   5.034127   0.000000
    19  H    4.813197   5.045432   0.982274   0.000000
    20  H    5.911824   5.874350   0.959740   1.559708   0.000000
    21  O    3.437122   3.520781   4.292341   3.686097   4.947308
    22  H    3.963766   3.664049   4.376916   3.885320   4.919225
    23  H    2.511040   2.606842   4.376932   3.907710   5.145507
                   21         22         23
    21  O    0.000000
    22  H    0.961496   0.000000
    23  H    0.971771   1.539880   0.000000
 Stoichiometry    C2H11F3O7
 Framework group  C1[X(C2H11F3O7)]
 Deg. of freedom    63
 Full point group                 C1      NOp   1
 Largest Abelian subgroup         C1      NOp   1
 Largest concise Abelian subgroup C1      NOp   1
                         Standard orientation:                         
 ---------------------------------------------------------------------
 Center     Atomic      Atomic             Coordinates (Angstroms)
 Number     Number       Type             X           Y           Z
 ---------------------------------------------------------------------
      1          6           0        1.713747   -0.075929   -0.015845
      2          8           0        1.239751   -1.153434   -0.325653
      3          8           0        1.095180    1.014066    0.292288
      4          1           0        0.057392    0.913281    0.277953
      5          6           0        3.251730    0.111649    0.049593
      6          9           0        3.624088    0.470972    1.286809
      7          9           0        3.641004    1.072925   -0.800553
      8          9           0        3.889150   -1.012004   -0.269787
      9          8           0       -5.147715    0.233605   -0.021572
     10          1           0       -4.633400   -0.537763    0.299077
     11          1           0       -5.840343   -0.102874   -0.593493
     12          8           0       -1.397688    0.709107    0.307026
     13          1           0       -2.043465    1.413787    0.061486
     14          1           0       -1.611920   -0.065688   -0.243858
     15          8           0       -1.357261   -1.809044   -0.866364
     16          1           0       -1.436919   -2.071702   -1.786529
     17          1           0       -0.401944   -1.725239   -0.667366
     18          8           0       -3.437926    2.284440   -0.448915
     19          1           0       -4.159564    1.626250   -0.344576
     20          1           0       -3.715145    3.077312    0.015418
     21          8           0       -3.549081   -1.785627    0.909903
     22          1           0       -3.156099   -1.496281    1.738347
     23          1           0       -2.801717   -1.977354    0.319118
 ---------------------------------------------------------------------
 Rotational constants (GHZ):           1.2836644           0.2451383           0.2212599
 Standard basis: 6-31++G(d,p) (6D, 7F)
 There are   294 symmetry adapted cartesian basis functions of A   symmetry.
 There are   294 symmetry adapted basis functions of A   symmetry.
   294 basis functions,   472 primitive gaussians,   294 cartesian basis functions
    53 alpha electrons       53 beta electrons
       nuclear repulsion energy       820.2616326946 Hartrees.
 NAtoms=   23 NActive=   23 NUniq=   23 SFac= 1.00D+00 NAtFMM=   60 NAOKFM=F Big=F
 Integral buffers will be    131072 words long.
 Raffenetti 2 integral format.
 Two-electron integral symmetry is turned on.
 Nuclear repulsion after empirical dispersion term =      820.2514031248 Hartrees.
 One-electron integrals computed using PRISM.
 NBasis=   294 RedAO= T EigKep=  3.85D-05  NBF=   294
 NBsUse=   294 1.00D-06 EigRej= -1.00D+00 NBFU=   294
 Initial guess from the checkpoint file:  "/local_scratch/slurm.5660450/Gau-1729851.chk"
 B after Tr=    -0.000000    0.000000    0.000000
         Rot=    0.999703    0.024306    0.000304   -0.001829 Ang=   2.79 deg.
 ExpMin= 3.60D-02 ExpMax= 7.00D+03 ExpMxC= 1.05D+03 IAcc=3 IRadAn=         5 AccDes= 0.00D+00
 Harris functional with IExCor= 4639 and IRadAn=       5 diagonalized for initial guess.
 HarFok:  IExCor= 4639 AccDes= 0.00D+00 IRadAn=         5 IDoV= 1 UseB2=F ITyADJ=14
 ICtDFT=  3500011 ScaDFX=  1.000000  1.000000  1.000000  1.000000
 FoFCou: FMM=F IPFlag=           0 FMFlag=      100000 FMFlg1=           0
         NFxFlg=           0 DoJE=T BraDBF=F KetDBF=T FulRan=T
         wScrn=  0.000000 ICntrl=       500 IOpCl=  0 I1Cent=   200000004 NGrid=           0
         NMat0=    1 NMatS0=      1 NMatT0=    0 NMatD0=    1 NMtDS0=    0 NMtDT0=    0
 Petite list used in FoFCou.
 Requested convergence on RMS density matrix=1.00D-10 within 128 cycles.
 Requested convergence on MAX density matrix=1.00D-08.
 Requested convergence on             energy=1.00D-08.
 No special actions if energy rises.
 SCF Done:  E(RwB97XD) =  -908.814349165     A.U. after   16 cycles
            NFock= 16  Conv=0.46D-10     -V/T= 2.0082
 Calling FoFJK, ICntrl=      2127 FMM=F ISym2X=0 I1Cent= 0 IOpClX= 0 NMat=1 NMatS=1 NMatT=0.
 ***** Axes restored to original set *****
 -------------------------------------------------------------------
 Center     Atomic                   Forces (Hartrees/Bohr)
 Number     Number              X              Y              Z
 -------------------------------------------------------------------
      1        6          -0.000333168   -0.001451293    0.000107071
      2        8          -0.000519922    0.002064830    0.000700593
      3        8           0.003222994    0.000040099   -0.001070748
      4        1          -0.002129843   -0.001543730    0.000672984
      5        6           0.000059125   -0.000344259    0.000138368
      6        9          -0.000085277    0.000201046   -0.000101540
      7        9           0.000027059    0.000030607   -0.000106905
      8        9           0.000035174    0.000381563    0.000069580
      9        8           0.000172840   -0.000111937   -0.000504251
     10        1          -0.000268019   -0.000045813    0.000561235
     11        1           0.000086333    0.000066864    0.000056587
     12        8          -0.000969919    0.001784477   -0.001491337
     13        1           0.000020562    0.000109239    0.000772236
     14        1           0.000803909   -0.001586317    0.000042239
     15        8           0.001433937   -0.000065302   -0.000194095
     16        1          -0.000535907   -0.000028798    0.000221884
     17        1          -0.000705859    0.000483645   -0.000085056
     18        8          -0.000107204   -0.000117516   -0.000122976
     19        1           0.000043736    0.000241618    0.000238404
     20        1          -0.000110020   -0.000174043    0.000044136
     21        8           0.001036095    0.000219966   -0.000174789
     22        1          -0.000046038    0.000096677    0.000031506
     23        1          -0.001130589   -0.000251622    0.000194874
 -------------------------------------------------------------------
 Cartesian Forces:  Max     0.003222994 RMS     0.000791893

 GradGradGradGradGradGradGradGradGradGradGradGradGradGradGradGradGradGrad
 Berny optimization.
 Using GEDIIS/GDIIS optimizer.
 FormGI is forming the generalized inverse of G from B-inverse, IUseBI=4.
 Internal  Forces:  Max     0.002524179 RMS     0.000438931
 Search for a local minimum.
 Step number   7 out of a maximum of  138
 All quantities printed in internal units (Hartrees-Bohrs-Radians)
 Mixed Optimization -- En-DIIS/RFO-DIIS
 Swapping is turned off.
 Update second derivatives using D2CorX and points    6    7
 DE= -2.50D-04 DEPred=-2.50D-04 R= 9.98D-01
 TightC=F SS=  1.41D+00  RLast= 4.87D-01 DXNew= 7.1352D-01 1.4598D+00
 Trust test= 9.98D-01 RLast= 4.87D-01 DXMaxT set to 7.14D-01
 ITU=  1  1  0 -1  0  1  0
     Eigenvalues ---    0.00011   0.00021   0.00060   0.00075   0.00158
     Eigenvalues ---    0.00261   0.00267   0.00353   0.00418   0.00572
     Eigenvalues ---    0.00595   0.00646   0.00823   0.00868   0.01005
     Eigenvalues ---    0.01158   0.01235   0.01345   0.01556   0.01709
     Eigenvalues ---    0.01902   0.02132   0.02254   0.02329   0.02423
     Eigenvalues ---    0.02681   0.02756   0.03002   0.03208   0.03263
     Eigenvalues ---    0.03523   0.03746   0.04087   0.05081   0.06541
     Eigenvalues ---    0.06895   0.07159   0.07621   0.07743   0.11710
     Eigenvalues ---    0.13687   0.19428   0.20554   0.21794   0.23405
     Eigenvalues ---    0.25311   0.35911   0.37499   0.38467   0.40406
     Eigenvalues ---    0.43831   0.45697   0.47721   0.49005   0.50092
     Eigenvalues ---    0.52938   0.56592   0.56826   0.57200   0.57520
     Eigenvalues ---    0.59012   0.67356   1.67937
 En-DIIS/RFO-DIIS/Sim-DIIS IScMMF=       -3 using points:     7    6
 RFO step:  Lambda=-2.75664823D-04.
 DidBck=F Rises=F RFO-DIIS coefs:    1.82954   -0.82954
 Iteration  1 RMS(Cart)=  0.08647103 RMS(Int)=  0.00333294
 Iteration  2 RMS(Cart)=  0.00451816 RMS(Int)=  0.00102291
 Iteration  3 RMS(Cart)=  0.00000943 RMS(Int)=  0.00102289
 Iteration  4 RMS(Cart)=  0.00000001 RMS(Int)=  0.00102289
 Variable       Old X    -DE/DX   Delta X   Delta X   Delta X     New X
                                 (Linear)    (Quad)   (Total)
    R1        2.30025   0.00197   0.00246  -0.00292  -0.00098   2.29927
    R2        2.43889   0.00133   0.00044   0.00126   0.00153   2.44042
    R3        2.93051  -0.00015  -0.00202   0.00296   0.00094   2.93145
    R4        3.34801  -0.00007  -0.03725   0.05110   0.01331   3.36132
    R5        1.97055  -0.00252  -0.00566  -0.00473  -0.00989   1.96066
    R6        2.77718   0.00013  -0.01658   0.01710   0.00106   2.77824
    R7        2.53425  -0.00023  -0.00177  -0.00108  -0.00285   2.53140
    R8        2.53416   0.00007   0.00281  -0.00140   0.00141   2.53558
    R9        2.51476   0.00025  -0.00149   0.00252   0.00102   2.51578
   R10        1.85380   0.00041   0.00088   0.00010   0.00074   1.85454
   R11        1.81261   0.00006   0.00010  -0.00036  -0.00027   1.81234
   R12        3.28412  -0.00002  -0.00637   0.00052  -0.00607   3.27805
   R13        3.33044  -0.00017  -0.00247  -0.00438  -0.00706   3.32337
   R14        1.86489  -0.00069   0.00079  -0.00259  -0.00152   1.86338
   R15        1.84156  -0.00115  -0.00242  -0.00279  -0.00442   1.83715
   R16        3.25289  -0.00014  -0.00157   0.00200   0.00063   3.25353
   R17        3.53114   0.00059   0.00985   0.01039   0.02111   3.55225
   R18        1.81457  -0.00000   0.00002  -0.00042  -0.00039   1.81417
   R19        1.85083   0.00028   0.00293  -0.00497  -0.00251   1.84831
   R20        3.54551  -0.00019  -0.00017  -0.02993  -0.03040   3.51512
   R21        1.85623   0.00027  -0.00058   0.00140   0.00064   1.85687
   R22        1.81365   0.00007   0.00034  -0.00066  -0.00032   1.81332
   R23        1.81697  -0.00006   0.00035  -0.00066  -0.00031   1.81665
   R24        1.83638   0.00074   0.00292  -0.00089   0.00164   1.83802
    A1        2.24176   0.00026   0.00095   0.00043   0.00039   2.24215
    A2        2.09903  -0.00084   0.00237  -0.00591  -0.00310   2.09593
    A3        1.94239   0.00058  -0.00324   0.00548   0.00268   1.94507
    A4        2.34007  -0.00077  -0.01690   0.02004   0.00116   2.34124
    A5        1.97369  -0.00024  -0.00270   0.00069  -0.00189   1.97181
    A6        1.92486   0.00023   0.00447   0.00362   0.00809   1.93295
    A7        1.92607  -0.00006  -0.00907   0.00575  -0.00333   1.92274
    A8        1.94205  -0.00057   0.00116  -0.00386  -0.00272   1.93933
    A9        1.88830   0.00007   0.00103  -0.00144  -0.00040   1.88790
   A10        1.89089   0.00013   0.00166  -0.00231  -0.00066   1.89023
   A11        1.89028   0.00022   0.00091  -0.00194  -0.00105   1.88923
   A12        1.87301   0.00006   0.00377  -0.00263   0.00117   1.87419
   A13        1.97443  -0.00013  -0.00451   0.00909   0.00376   1.97819
   A14        2.19059   0.00006   0.01256  -0.00213   0.01075   2.20134
   A15        2.14572  -0.00037   0.01589   0.02581   0.03774   2.18347
   A16        1.89329   0.00071   0.01227   0.01312   0.02300   1.91629
   A17        1.85794  -0.00004   0.00305   0.00078   0.00318   1.86112
   A18        2.16898   0.00004   0.04218   0.00855   0.04982   2.21879
   A19        1.55621   0.00012  -0.01747   0.03605   0.01940   1.57560
   A20        1.33695   0.00023  -0.01075   0.02978   0.02019   1.35714
   A21        1.87447  -0.00028   0.00643  -0.00948  -0.00433   1.87013
   A22        2.11423   0.00005   0.00518   0.03053   0.03038   2.14461
   A23        2.25265   0.00012  -0.01599  -0.05245  -0.07044   2.18221
   A24        2.89864  -0.00029   0.04465  -0.05429  -0.01090   2.88774
   A25        1.79746  -0.00005   0.00699  -0.00934  -0.00243   1.79504
   A26        2.10411  -0.00002   0.00053   0.00422   0.00505   2.10916
   A27        1.86499  -0.00005   0.00328   0.00021   0.00280   1.86779
   A28        1.91454   0.00015  -0.00799  -0.00345  -0.01084   1.90371
   A29        1.98468  -0.00024   0.00934  -0.01057  -0.00283   1.98184
   A30        1.84300  -0.00008  -0.00546   0.00182  -0.00319   1.83981
   A31        2.85259  -0.00002   0.01963  -0.00423   0.01499   2.86758
   A32        3.11326   0.00015  -0.00167  -0.00880  -0.00961   3.10364
   A33        3.02575  -0.00001  -0.00957   0.01309   0.00289   3.02863
   A34        2.89038   0.00022   0.01737  -0.01605   0.00191   2.89229
   A35        2.76688   0.00011  -0.02672  -0.01088  -0.03946   2.72742
   A36        2.92583   0.00020  -0.00886   0.00613  -0.00247   2.92336
   A37        3.09361   0.00019  -0.00761  -0.00452  -0.01122   3.08239
   A38        3.10171   0.00015  -0.01113   0.01019  -0.00068   3.10103
   A39        3.22846   0.00016   0.00138   0.00302   0.00350   3.23196
   A40        2.88896   0.00005  -0.03326  -0.01323  -0.04451   2.84445
   A41        3.21177   0.00015  -0.00314  -0.00206  -0.00325   3.20852
    D1        0.12928  -0.00011   0.03498   0.01246   0.04719   0.17646
    D2       -3.01557   0.00004   0.04615   0.01343   0.05939  -2.95617
    D3        0.01946  -0.00006   0.00787   0.00149   0.00928   0.02873
    D4       -3.11913  -0.00020  -0.00252   0.00061  -0.00206  -3.12118
    D5       -2.09482   0.00004  -0.12760   0.07161  -0.05603  -2.15085
    D6        2.10300  -0.00016  -0.12600   0.06745  -0.05855   2.04446
    D7        0.00407  -0.00002  -0.12182   0.06859  -0.05325  -0.04918
    D8        1.04404   0.00017  -0.11819   0.07242  -0.04576   0.99828
    D9       -1.04132  -0.00003  -0.11658   0.06826  -0.04828  -1.08960
   D10       -3.14025   0.00011  -0.11240   0.06940  -0.04299   3.09995
   D11        0.23927   0.00004  -0.07436  -0.08808  -0.16245   0.07683
   D12       -2.57405  -0.00020  -0.09401  -0.06299  -0.15667  -2.73073
   D13       -0.38153   0.00010  -0.06097  -0.02453  -0.08499  -0.46652
   D14       -0.01981   0.00009   0.03428   0.00462   0.03912   0.01931
   D15       -2.21042   0.00018   0.02911   0.00319   0.03281  -2.17760
   D16       -2.32875   0.00000   0.02386  -0.00180   0.02181  -2.30694
   D17        1.76383   0.00009   0.01869  -0.00323   0.01550   1.77933
   D18       -2.70292   0.00003  -0.01693   0.00671  -0.01045  -2.71337
   D19        1.54971   0.00017  -0.00787   0.00945   0.00143   1.55114
   D20        1.09389   0.00006  -0.03689   0.00350  -0.03331   1.06059
   D21       -0.93666   0.00020  -0.02783   0.00625  -0.02143  -0.95809
   D22       -1.61584   0.00015   0.01677   0.00007   0.01769  -1.59815
   D23        0.22736  -0.00003   0.00891   0.01589   0.02466   0.25202
   D24        2.54639  -0.00008   0.00694  -0.06210  -0.05585   2.49055
   D25        0.76456   0.00032   0.06603   0.05840   0.12623   0.89078
   D26        2.60776   0.00014   0.05817   0.07421   0.13320   2.74096
   D27       -1.35639   0.00010   0.05620  -0.00377   0.05269  -1.30370
   D28        3.00102   0.00054   0.02227   0.05769   0.08086   3.08188
   D29       -1.24510   0.00048   0.03661   0.04903   0.08567  -1.15943
   D30        0.84227  -0.00015  -0.01195   0.01426   0.00382   0.84609
   D31        2.87933  -0.00021   0.00239   0.00560   0.00863   2.88796
   D32       -0.36241   0.00018   0.03817   0.07455   0.11213  -0.25028
   D33        1.83405   0.00021   0.07801   0.09526   0.17211   2.00616
   D34       -1.61766  -0.00019   0.06342  -0.01036   0.05504  -1.56262
   D35        0.23984   0.00003  -0.03646  -0.01938  -0.05363   0.18621
   D36       -1.89242  -0.00015  -0.08020  -0.04920  -0.12966  -2.02208
   D37        1.59632   0.00035  -0.06336   0.07780   0.01406   1.61039
   D38        0.73068   0.00002   0.02418  -0.00996   0.01479   0.74547
   D39       -1.36924   0.00002   0.03225  -0.00079   0.03188  -1.33737
         Item               Value     Threshold  Converged?
 Maximum Force            0.002524     0.000015     NO 
 RMS     Force            0.000439     0.000010     NO 
 Maximum Displacement     0.368736     0.000060     NO 
 RMS     Displacement     0.086250     0.000040     NO 
 Predicted change in Energy=-1.598872D-04
 GradGradGradGradGradGradGradGradGradGradGradGradGradGradGradGradGradGrad

                          Input orientation:                          
 ---------------------------------------------------------------------
 Center     Atomic      Atomic             Coordinates (Angstroms)
 Number     Number       Type             X           Y           Z
 ---------------------------------------------------------------------
      1          6           0       -1.386641   -0.473579    0.445138
      2          8           0       -1.223808    0.700401    0.720219
      3          8           0       -0.555048   -1.291683   -0.108859
      4          1           0        0.366918   -0.859275   -0.307562
      5          6           0       -2.741417   -1.163755    0.752760
      6          9           0       -2.561174   -2.234752    1.536914
      7          9           0       -3.321678   -1.571956   -0.386105
      8          9           0       -3.575483   -0.329486    1.369750
      9          8           0        4.985096    1.527536   -1.081548
     10          1           0        4.458368    1.836263   -0.313204
     11          1           0        5.387659    2.300383   -1.482078
     12          8           0        1.674203   -0.213070   -0.494285
     13          1           0        2.349259   -0.481336   -1.161098
     14          1           0        1.556277    0.747317   -0.588506
     15          8           0        0.812354    2.375017   -0.013444
     16          1           0        0.485977    3.089869   -0.564898
     17          1           0        0.031579    1.900341    0.335447
     18          8           0        3.681595   -0.529105   -2.250511
     19          1           0        4.254569    0.200712   -1.927090
     20          1           0        4.233954   -1.310823   -2.318266
     21          8           0        3.408088    2.210042    1.046965
     22          1           0        3.354478    1.442118    1.622793
     23          1           0        2.490745    2.403482    0.787957
 ---------------------------------------------------------------------
                    Distance matrix (angstroms):
                    1          2          3          4          5
     1  C    0.000000
     2  O    1.216722   0.000000
     3  O    1.291416   2.258984   0.000000
     4  H    1.946866   2.453432   1.037536   0.000000
     5  C    1.551255   2.404012   2.353501   3.298293   0.000000
     6  F    2.381856   3.327260   2.760886   3.723943   1.339560
     7  F    2.375241   3.284603   2.794577   3.757636   1.341769
     8  F    2.380483   2.648194   3.497876   4.317010   1.331295
     9  O    6.850858   6.517745   6.291845   5.255805   8.384911
    10  H    6.330448   5.886023   5.912710   4.899583   7.872312
    11  H    7.569687   7.149933   7.078448   6.047376   9.114638
    12  O    3.212342   3.272295   2.506295   1.470183   4.685789
    13  H    4.066571   4.207453   3.193566   2.191126   5.481198
    14  H    3.349592   3.073082   2.974100   2.018573   4.890947
    15  O    3.627723   2.736523   3.914534   3.278042   5.073388
    16  H    4.150305   3.206938   4.526555   3.959310   5.499601
    17  H    2.767467   1.778736   3.275753   2.853313   4.153594
    18  O    5.740786   5.865142   4.808049   3.856312   7.118813
    19  H    6.156735   6.104961   5.354028   4.342841   7.614932
    20  H    6.318897   6.562360   5.274124   4.381871   7.622902
    21  O    5.527516   4.882646   5.413358   4.528152   7.020361
    22  H    5.247378   4.724985   5.075104   4.236531   6.686365
    23  H    4.840364   4.086927   4.871896   4.044302   6.332609
                    6          7          8          9         10
     6  F    0.000000
     7  F    2.171559   0.000000
     8  F    2.164903   2.165912   0.000000
     9  O    8.829346   8.893424   9.096203   0.000000
    10  H    8.322864   8.494138   8.489143   0.981381   0.000000
    11  H    9.636685   9.594202   9.766629   0.959048   1.563731
    12  O    5.113842   5.178523   5.572017   3.786371   3.461811
    13  H    5.870782   5.826628   6.444440   3.315047   3.246310
    14  H    5.510313   5.405038   5.597252   3.550864   3.111869
    15  O    5.918976   5.727800   5.336729   4.389857   3.697773
    16  H    6.484931   6.021862   5.650691   4.790604   4.173100
    17  H    5.026419   4.880760   4.364952   5.165674   4.474518
    18  O    7.498399   7.321843   8.112417   2.700993   3.154600
    19  H    8.024037   7.931993   8.512342   1.734668   2.306770
    20  H    7.867008   7.803141   8.692053   3.185901   3.738286
    21  O    7.458440   7.851557   7.437987   2.735569   1.758652
    22  H    6.965751   7.595484   7.157302   3.159062   2.263185
    23  H    6.898988   7.139103   6.678826   3.237919   2.325045
                   11         12         13         14         15
    11  H    0.000000
    12  O    4.591616   0.000000
    13  H    4.131932   0.986056   0.000000
    14  H    4.229654   0.972176   1.570436   0.000000
    15  O    4.805816   2.769871   3.440630   1.879767   0.000000
    16  H    5.048860   3.510879   4.071950   2.575587   0.960019
    17  H    5.670187   2.802352   3.644677   2.123172   0.978086
    18  O    3.392218   2.685857   1.721692   2.984709   4.655205
    19  H    2.427044   2.980342   2.163826   3.061268   4.498720
    20  H    3.882145   3.329308   2.362025   3.794465   5.532175
    21  O    3.212930   3.354591   3.638705   2.871155   2.808828
    22  H    3.809287   3.169384   3.529900   2.933619   3.163853
    23  H    3.681820   3.026092   3.484395   2.347502   1.860120
                   16         17         18         19         20
    16  H    0.000000
    17  H    1.559511   0.000000
    18  O    5.113730   5.090383   0.000000
    19  H    4.940150   5.083449   0.982616   0.000000
    20  H    6.040506   5.917239   0.959570   1.561468   0.000000
    21  O    3.451221   3.464532   4.295472   3.687674   4.939972
    22  H    3.966027   3.592894   4.358350   3.866901   4.887137
    23  H    2.514048   2.550571   4.387537   3.915961   5.146209
                   21         22         23
    21  O    0.000000
    22  H    0.961332   0.000000
    23  H    0.972637   1.538573   0.000000
 Stoichiometry    C2H11F3O7
 Framework group  C1[X(C2H11F3O7)]
 Deg. of freedom    63
 Full point group                 C1      NOp   1
 Largest Abelian subgroup         C1      NOp   1
 Largest concise Abelian subgroup C1      NOp   1
                         Standard orientation:                         
 ---------------------------------------------------------------------
 Center     Atomic      Atomic             Coordinates (Angstroms)
 Number     Number       Type             X           Y           Z
 ---------------------------------------------------------------------
      1          6           0        1.706260   -0.062463   -0.017209
      2          8           0        1.232308   -1.153131   -0.274552
      3          8           0        1.088836    1.051025    0.198864
      4          1           0        0.056367    0.955317    0.162415
      5          6           0        3.244610    0.115035    0.074260
      6          9           0        3.595154    0.608907    1.269095
      7          9           0        3.668955    0.967028   -0.871458
      8          9           0        3.872489   -1.046082   -0.098714
      9          8           0       -5.140077    0.174443    0.058998
     10          1           0       -4.591606   -0.582107    0.358864
     11          1           0       -5.848267   -0.181351   -0.481049
     12          8           0       -1.398102    0.741201    0.173066
     13          1           0       -2.074691    1.434654   -0.010391
     14          1           0       -1.622694   -0.021617   -0.386214
     15          8           0       -1.345439   -1.800745   -0.925988
     16          1           0       -1.395622   -2.149913   -1.818849
     17          1           0       -0.397160   -1.727119   -0.697961
     18          8           0       -3.518701    2.283408   -0.408731
     19          1           0       -4.215259    1.602689   -0.278490
     20          1           0       -3.787025    3.058591    0.089133
     21          8           0       -3.455835   -1.798428    0.927586
     22          1           0       -3.033197   -1.482317    1.731085
     23          1           0       -2.729358   -1.973133    0.304905
 ---------------------------------------------------------------------
 Rotational constants (GHZ):           1.2777172           0.2460633           0.2217840
 Standard basis: 6-31++G(d,p) (6D, 7F)
 There are   294 symmetry adapted cartesian basis functions of A   symmetry.
 There are   294 symmetry adapted basis functions of A   symmetry.
   294 basis functions,   472 primitive gaussians,   294 cartesian basis functions
    53 alpha electrons       53 beta electrons
       nuclear repulsion energy       820.6512717449 Hartrees.
 NAtoms=   23 NActive=   23 NUniq=   23 SFac= 1.00D+00 NAtFMM=   60 NAOKFM=F Big=F
 Integral buffers will be    131072 words long.
 Raffenetti 2 integral format.
 Two-electron integral symmetry is turned on.
 Nuclear repulsion after empirical dispersion term =      820.6410519446 Hartrees.
 One-electron integrals computed using PRISM.
 NBasis=   294 RedAO= T EigKep=  4.01D-05  NBF=   294
 NBsUse=   294 1.00D-06 EigRej= -1.00D+00 NBFU=   294
 Initial guess from the checkpoint file:  "/local_scratch/slurm.5660450/Gau-1729851.chk"
 B after Tr=    -0.000000    0.000000    0.000000
         Rot=    0.999920    0.012290   -0.000521   -0.002922 Ang=   1.45 deg.
 ExpMin= 3.60D-02 ExpMax= 7.00D+03 ExpMxC= 1.05D+03 IAcc=3 IRadAn=         5 AccDes= 0.00D+00
 Harris functional with IExCor= 4639 and IRadAn=       5 diagonalized for initial guess.
 HarFok:  IExCor= 4639 AccDes= 0.00D+00 IRadAn=         5 IDoV= 1 UseB2=F ITyADJ=14
 ICtDFT=  3500011 ScaDFX=  1.000000  1.000000  1.000000  1.000000
 FoFCou: FMM=F IPFlag=           0 FMFlag=      100000 FMFlg1=           0
         NFxFlg=           0 DoJE=T BraDBF=F KetDBF=T FulRan=T
         wScrn=  0.000000 ICntrl=       500 IOpCl=  0 I1Cent=   200000004 NGrid=           0
         NMat0=    1 NMatS0=      1 NMatT0=    0 NMatD0=    1 NMtDS0=    0 NMtDT0=    0
 Petite list used in FoFCou.
 Requested convergence on RMS density matrix=1.00D-10 within 128 cycles.
 Requested convergence on MAX density matrix=1.00D-08.
 Requested convergence on             energy=1.00D-08.
 No special actions if energy rises.
 SCF Done:  E(RwB97XD) =  -908.814531213     A.U. after   16 cycles
            NFock= 16  Conv=0.39D-10     -V/T= 2.0082
 Calling FoFJK, ICntrl=      2127 FMM=F ISym2X=0 I1Cent= 0 IOpClX= 0 NMat=1 NMatS=1 NMatT=0.
 ***** Axes restored to original set *****
 -------------------------------------------------------------------
 Center     Atomic                   Forces (Hartrees/Bohr)
 Number     Number              X              Y              Z
 -------------------------------------------------------------------
      1        6          -0.000640739   -0.001788028   -0.000424052
      2        8          -0.000128957    0.002375607    0.000779933
      3        8           0.000593204   -0.000766022   -0.000438447
      4        1          -0.000582143   -0.000700765    0.000665106
      5        6          -0.000439142    0.000136267   -0.000052312
      6        9           0.000430386   -0.000180149    0.000147858
      7        9           0.000211965    0.000031480   -0.000204983
      8        9           0.000119714    0.000243556    0.000033686
      9        8           0.000249538   -0.000258539   -0.000228530
     10        1          -0.000234377    0.000094724    0.000407552
     11        1           0.000060060    0.000120002   -0.000013628
     12        8           0.000235447    0.000922062   -0.001462113
     13        1           0.000039185   -0.000292826    0.000301419
     14        1           0.000142757   -0.000183069    0.000371808
     15        8           0.000830238    0.000805547   -0.000525128
     16        1           0.000074886    0.000357964   -0.000053008
     17        1          -0.000799499   -0.000893259    0.000564012
     18        8          -0.000223938    0.000118990    0.000033247
     19        1          -0.000056671    0.000011499   -0.000017809
     20        1           0.000066781   -0.000155724    0.000076711
     21        8           0.000738868    0.000144828   -0.000140733
     22        1           0.000062237   -0.000058465    0.000260406
     23        1          -0.000749799   -0.000085678   -0.000080995
 -------------------------------------------------------------------
 Cartesian Forces:  Max     0.002375607 RMS     0.000561649

 GradGradGradGradGradGradGradGradGradGradGradGradGradGradGradGradGradGrad
 Berny optimization.
 Using GEDIIS/GDIIS optimizer.
 FormGI is forming the generalized inverse of G from B-inverse, IUseBI=4.
 Internal  Forces:  Max     0.002349662 RMS     0.000345684
 Search for a local minimum.
 Step number   8 out of a maximum of  138
 All quantities printed in internal units (Hartrees-Bohrs-Radians)
 Mixed Optimization -- En-DIIS/RFO-DIIS
 Swapping is turned off.
 Update second derivatives using D2CorX and points    7    8
 DE= -1.82D-04 DEPred=-1.60D-04 R= 1.14D+00
 TightC=F SS=  1.41D+00  RLast= 4.72D-01 DXNew= 1.2000D+00 1.4165D+00
 Trust test= 1.14D+00 RLast= 4.72D-01 DXMaxT set to 1.20D+00
 ITU=  1  1  1  0 -1  0  1  0
     Eigenvalues ---    0.00011   0.00020   0.00047   0.00078   0.00190
     Eigenvalues ---    0.00231   0.00275   0.00329   0.00413   0.00566
     Eigenvalues ---    0.00581   0.00635   0.00826   0.00851   0.00989
     Eigenvalues ---    0.01149   0.01242   0.01328   0.01536   0.01701
     Eigenvalues ---    0.01895   0.02124   0.02236   0.02311   0.02412
     Eigenvalues ---    0.02650   0.02744   0.03034   0.03185   0.03221
     Eigenvalues ---    0.03451   0.03781   0.03981   0.05147   0.06575
     Eigenvalues ---    0.06874   0.07157   0.07486   0.07691   0.11776
     Eigenvalues ---    0.13746   0.19130   0.20707   0.21849   0.23421
     Eigenvalues ---    0.25244   0.36736   0.37489   0.38287   0.39930
     Eigenvalues ---    0.43759   0.45745   0.47965   0.49989   0.50182
     Eigenvalues ---    0.52864   0.56589   0.56824   0.57215   0.57520
     Eigenvalues ---    0.59068   0.67483   1.65101
 En-DIIS/RFO-DIIS/Sim-DIIS IScMMF=       -3 using points:     8    7    6
 RFO step:  Lambda=-1.70662330D-04.
 DidBck=F Rises=F RFO-DIIS coefs:    1.50112   -0.17776   -0.32336
 Iteration  1 RMS(Cart)=  0.06389202 RMS(Int)=  0.00214852
 Iteration  2 RMS(Cart)=  0.00256295 RMS(Int)=  0.00133342
 Iteration  3 RMS(Cart)=  0.00000726 RMS(Int)=  0.00133340
 Iteration  4 RMS(Cart)=  0.00000002 RMS(Int)=  0.00133340
 Variable       Old X    -DE/DX   Delta X   Delta X   Delta X     New X
                                 (Linear)    (Quad)   (Total)
    R1        2.29927   0.00235   0.00047  -0.00193  -0.00243   2.29684
    R2        2.44042   0.00076   0.00094  -0.00174  -0.00122   2.43920
    R3        2.93145  -0.00040  -0.00032   0.00002  -0.00030   2.93115
    R4        3.36132   0.00002  -0.00785   0.00287  -0.00579   3.35554
    R5        1.96066  -0.00026  -0.00716   0.00164  -0.00474   1.95592
    R6        2.77824   0.00066  -0.00593   0.01655   0.01149   2.78973
    R7        2.53140   0.00029  -0.00212   0.00107  -0.00105   2.53035
    R8        2.53558   0.00007   0.00180  -0.00138   0.00043   2.53600
    R9        2.51578   0.00009  -0.00007   0.00044   0.00037   2.51615
   R10        1.85454   0.00041   0.00071  -0.00083  -0.00050   1.85404
   R11        1.81234   0.00013  -0.00010   0.00011   0.00002   1.81235
   R12        3.27805   0.00009  -0.00553   0.00353  -0.00250   3.27554
   R13        3.32337  -0.00007  -0.00450  -0.00126  -0.00607   3.31730
   R14        1.86338  -0.00028  -0.00045   0.00004   0.00002   1.86339
   R15        1.83715   0.00015  -0.00316   0.00360   0.00177   1.83891
   R16        3.25353  -0.00019  -0.00029  -0.00613  -0.00616   3.24736
   R17        3.55225   0.00037   0.01442   0.02436   0.04032   3.59257
   R18        1.81417   0.00027  -0.00019   0.00010  -0.00009   1.81409
   R19        1.84831   0.00133  -0.00012   0.00138   0.00059   1.84890
   R20        3.51512   0.00002  -0.01530  -0.00074  -0.01640   3.49872
   R21        1.85687   0.00006   0.00010  -0.00135  -0.00170   1.85517
   R22        1.81332   0.00016  -0.00003  -0.00003  -0.00005   1.81327
   R23        1.81665   0.00020  -0.00002  -0.00008  -0.00010   1.81655
   R24        1.83802   0.00072   0.00196  -0.00064   0.00080   1.83882
    A1        2.24215   0.00024   0.00057  -0.00075  -0.00161   2.24054
    A2        2.09593  -0.00006  -0.00063  -0.00089  -0.00085   2.09508
    A3        1.94507  -0.00018   0.00008   0.00168   0.00242   1.94750
    A4        2.34124  -0.00052  -0.00600   0.00652  -0.00210   2.33914
    A5        1.97181  -0.00029  -0.00200  -0.00118  -0.00260   1.96920
    A6        1.93295  -0.00057   0.00580  -0.00323   0.00257   1.93552
    A7        1.92274  -0.00032  -0.00520   0.00322  -0.00199   1.92075
    A8        1.93933  -0.00023  -0.00091   0.00007  -0.00085   1.93848
    A9        1.88790   0.00039   0.00020  -0.00022  -0.00001   1.88789
   A10        1.89023   0.00043   0.00031  -0.00012   0.00018   1.89041
   A11        1.88923   0.00037  -0.00017   0.00030   0.00010   1.88932
   A12        1.87419  -0.00000   0.00206  -0.00071   0.00170   1.87589
   A13        1.97819  -0.00000   0.00013   0.00175   0.00085   1.97904
   A14        2.20134  -0.00004   0.01028  -0.01173  -0.00124   2.20010
   A15        2.18347  -0.00031   0.02511   0.00270   0.02109   2.20456
   A16        1.91629   0.00035   0.01631   0.01093   0.02424   1.94052
   A17        1.86112   0.00024   0.00278   0.00984   0.01227   1.87339
   A18        2.21879   0.00008   0.04141   0.01661   0.05716   2.27596
   A19        1.57560  -0.00011   0.00291  -0.01357  -0.01076   1.56484
   A20        1.35714   0.00009   0.00593  -0.00725  -0.00084   1.35630
   A21        1.87013   0.00008   0.00033   0.00464   0.00522   1.87536
   A22        2.14461  -0.00010   0.01724  -0.01150  -0.00002   2.14459
   A23        2.18221  -0.00002  -0.04153   0.01138  -0.03222   2.14999
   A24        2.88774   0.00001   0.01194   0.02138   0.03251   2.92025
   A25        1.79504   0.00004   0.00151  -0.00925  -0.00791   1.78713
   A26        2.10916  -0.00003   0.00274   0.00056   0.00388   2.11304
   A27        1.86779  -0.00010   0.00268  -0.00236  -0.00062   1.86717
   A28        1.90371   0.00009  -0.00855   0.00556  -0.00191   1.90180
   A29        1.98184  -0.00014   0.00222   0.00271   0.00317   1.98502
   A30        1.83981   0.00002  -0.00373   0.00135  -0.00215   1.83766
   A31        2.86758   0.00004   0.01516   0.02162   0.03659   2.90416
   A32        3.10364   0.00008  -0.00547   0.00123  -0.00211   3.10153
   A33        3.02863  -0.00003  -0.00229   0.01134   0.00848   3.03711
   A34        2.89229   0.00002   0.00773  -0.00469   0.00447   2.89677
   A35        2.72742   0.00029  -0.03019  -0.00531  -0.03762   2.68980
   A36        2.92336   0.00016  -0.00469   0.00246  -0.00203   2.92133
   A37        3.08239   0.00023  -0.00859   0.01156   0.00547   3.08785
   A38        3.10103   0.00004  -0.00468   0.00770   0.00328   3.10431
   A39        3.23196   0.00008   0.00229  -0.00764  -0.00616   3.22581
   A40        2.84445   0.00008  -0.03527  -0.00914  -0.04199   2.80246
   A41        3.20852   0.00014  -0.00285   0.00311   0.00236   3.21087
    D1        0.17646   0.00003   0.03728  -0.02828   0.00802   0.18449
    D2       -2.95617  -0.00005   0.04775  -0.03436   0.01269  -2.94348
    D3        0.02873  -0.00006   0.00772  -0.00944  -0.00187   0.02687
    D4       -3.12118   0.00001  -0.00201  -0.00379  -0.00623  -3.12741
    D5       -2.15085   0.00001  -0.07782   0.04667  -0.03128  -2.18213
    D6        2.04446   0.00011  -0.07845   0.04693  -0.03163   2.01283
    D7       -0.04918   0.00001  -0.07417   0.04440  -0.02990  -0.07908
    D8        0.99828  -0.00005  -0.06900   0.04157  -0.02733   0.97095
    D9       -1.08960   0.00004  -0.06964   0.04183  -0.02767  -1.11728
   D10        3.09995  -0.00005  -0.06536   0.03929  -0.02595   3.07400
   D11        0.07683   0.00009  -0.11039   0.01322  -0.09736  -0.02054
   D12       -2.73073  -0.00023  -0.11516   0.01223  -0.10063  -2.83135
   D13       -0.46652   0.00018  -0.06636   0.03992  -0.02535  -0.49187
   D14        0.01931   0.00003   0.03297  -0.01226   0.02119   0.04050
   D15       -2.17760   0.00010   0.02779  -0.00621   0.02227  -2.15533
   D16       -2.30694   0.00001   0.02023  -0.00042   0.01982  -2.28713
   D17        1.77933   0.00008   0.01505   0.00564   0.02089   1.80023
   D18       -2.71337   0.00007  -0.01184   0.02660   0.01474  -2.69863
   D19        1.55114   0.00007  -0.00235   0.01712   0.01483   1.56598
   D20        1.06059   0.00014  -0.03107   0.04330   0.01263   1.07321
   D21       -0.95809   0.00015  -0.02159   0.03383   0.01272  -0.94537
   D22       -1.59815  -0.00018   0.01540  -0.04416  -0.02709  -1.62524
   D23        0.25202  -0.00008   0.01583  -0.04733  -0.03014   0.22189
   D24        2.49055  -0.00011  -0.02528  -0.02718  -0.05269   2.43786
   D25        0.89078   0.00002   0.08899  -0.01684   0.07450   0.96529
   D26        2.74096   0.00012   0.08942  -0.02001   0.07146   2.81242
   D27       -1.30370   0.00009   0.04831   0.00014   0.04891  -1.25480
   D28        3.08188   0.00045   0.04920   0.06404   0.11433  -3.08697
   D29       -1.15943   0.00033   0.05721   0.05070   0.10808  -1.05135
   D30        0.84609  -0.00015  -0.00274   0.01929   0.01826   0.86435
   D31        2.88796  -0.00026   0.00526   0.00596   0.01200   2.89997
   D32       -0.25028   0.00001   0.07107   0.03951   0.11075  -0.13952
   D33        2.00616   0.00007   0.11666   0.05315   0.16956   2.17572
   D34       -1.56262  -0.00003   0.05230   0.06034   0.11349  -1.44913
   D35        0.18621   0.00003  -0.04109  -0.03967  -0.07915   0.10706
   D36       -2.02208  -0.00010  -0.09624  -0.05268  -0.14800  -2.17008
   D37        1.61039  -0.00004  -0.01765  -0.06586  -0.08285   1.52754
   D38        0.74547  -0.00007   0.01684   0.00490   0.02332   0.76879
   D39       -1.33737  -0.00011   0.02855  -0.00433   0.02529  -1.31208
         Item               Value     Threshold  Converged?
 Maximum Force            0.002350     0.000015     NO 
 RMS     Force            0.000346     0.000010     NO 
 Maximum Displacement     0.229034     0.000060     NO 
 RMS     Displacement     0.064357     0.000040     NO 
 Predicted change in Energy=-9.891026D-05
 GradGradGradGradGradGradGradGradGradGradGradGradGradGradGradGradGradGrad

                          Input orientation:                          
 ---------------------------------------------------------------------
 Center     Atomic      Atomic             Coordinates (Angstroms)
 Number     Number       Type             X           Y           Z
 ---------------------------------------------------------------------
      1          6           0       -1.373396   -0.473857    0.451525
      2          8           0       -1.209666    0.698410    0.727692
      3          8           0       -0.554658   -1.280674   -0.135675
      4          1           0        0.352566   -0.837193   -0.362729
      5          6           0       -2.714426   -1.172862    0.796379
      6          9           0       -2.505219   -2.268816    1.536687
      7          9           0       -3.343569   -1.542504   -0.329896
      8          9           0       -3.518800   -0.357019    1.474795
      9          8           0        5.003235    1.488635   -1.026676
     10          1           0        4.449427    1.802037   -0.279905
     11          1           0        5.430274    2.256672   -1.410794
     12          8           0        1.646855   -0.167164   -0.597738
     13          1           0        2.346678   -0.454306   -1.230291
     14          1           0        1.530814    0.792494   -0.709705
     15          8           0        0.782448    2.410048   -0.048138
     16          1           0        0.437559    3.173493   -0.516914
     17          1           0        0.017311    1.907790    0.297641
     18          8           0        3.727398   -0.551012   -2.248753
     19          1           0        4.296038    0.170166   -1.901885
     20          1           0        4.266887   -1.344006   -2.277583
     21          8           0        3.360929    2.197098    1.039438
     22          1           0        3.285307    1.435310    1.620827
     23          1           0        2.451876    2.391919    0.752191
 ---------------------------------------------------------------------
                    Distance matrix (angstroms):
                    1          2          3          4          5
     1  C    0.000000
     2  O    1.215436   0.000000
     3  O    1.290771   2.256372   0.000000
     4  H    1.942670   2.446971   1.035029   0.000000
     5  C    1.551095   2.402224   2.354771   3.295853   0.000000
     6  F    2.383375   3.337268   2.752800   3.718099   1.339006
     7  F    2.373648   3.270127   2.807900   3.762972   1.341995
     8  F    2.379809   2.646544   3.497555   4.312139   1.331490
     9  O    6.833584   6.504030   6.273207   5.242044   8.364771
    10  H    6.294438   5.853083   5.879182   4.874081   7.831297
    11  H    7.563990   7.147735   7.068109   6.037679   9.108758
    12  O    3.211998   3.265838   2.509993   1.476263   4.687832
    13  H    4.082626   4.220194   3.209177   2.208110   5.498954
    14  H    3.374394   3.095997   2.996119   2.040721   4.914569
    15  O    3.635139   2.738637   3.926442   3.290645   5.077262
    16  H    4.185760   3.223109   4.579240   4.014548   5.527256
    17  H    2.762243   1.775674   3.268213   2.843135   4.147475
    18  O    5.771963   5.898719   4.830478   3.876658   7.152387
    19  H    6.172178   6.124255   5.362247   4.351407   7.630922
    20  H    6.325977   6.572350   5.276275   4.386962   7.630025
    21  O    5.467493   4.820124   5.367272   4.497027   6.951666
    22  H    5.168723   4.641713   5.020677   4.207105   6.593867
    23  H    4.789131   4.034286   4.828612   4.009653   6.276966
                    6          7          8          9         10
     6  F    0.000000
     7  F    2.171288   0.000000
     8  F    2.164750   2.166331   0.000000
     9  O    8.778732   8.907437   9.071322   0.000000
    10  H    8.260687   8.480521   8.439973   0.981118   0.000000
    11  H    9.598945   9.621975   9.759301   0.959057   1.564502
    12  O    5.119807   5.183400   5.569150   3.767087   3.439939
    13  H    5.872778   5.862917   6.459938   3.297540   3.227363
    14  H    5.541431   5.418125   5.620679   3.555670   3.118045
    15  O    5.933986   5.720671   5.336359   4.429625   3.724262
    16  H    6.518891   6.047523   5.664292   4.893260   4.246428
    17  H    5.034126   4.857350   4.361093   5.175804   4.470838
    18  O    7.491724   7.393487   8.149223   2.698406   3.151909
    19  H    8.001844   7.985486   8.529455   1.733344   2.305939
    20  H    7.827219   7.858240   8.698932   3.182897   3.731170
    21  O    7.389407   7.798077   7.351444   2.732749   1.755439
    22  H    6.874432   7.524274   7.037730   3.156484   2.258859
    23  H    6.849136   7.087861   6.612699   3.238784   2.324520
                   11         12         13         14         15
    11  H    0.000000
    12  O    4.566213   0.000000
    13  H    4.109811   0.986066   0.000000
    14  H    4.223876   0.973112   1.578339   0.000000
    15  O    4.845890   2.773316   3.471142   1.901106   0.000000
    16  H    5.154298   3.553719   4.161078   2.627076   0.959973
    17  H    5.686884   2.786136   3.652400   2.132914   0.978397
    18  O    3.388960   2.683627   1.718431   2.999777   4.720521
    19  H    2.425112   2.971996   2.154300   3.074906   4.560567
    20  H    3.881968   3.327372   2.361269   3.809064   5.586114
    21  O    3.207706   3.347855   3.634601   2.895123   2.806552
    22  H    3.803452   3.189745   3.546906   2.987112   3.162256
    23  H    3.683430   3.003210   3.470202   2.354497   1.851444
                   16         17         18         19         20
    16  H    0.000000
    17  H    1.562726   0.000000
    18  O    5.262533   5.127825   0.000000
    19  H    5.081927   5.115150   0.981716   0.000000
    20  H    6.178310   5.938422   0.959541   1.560357   0.000000
    21  O    3.452777   3.437113   4.301002   3.692461   4.935870
    22  H    3.962435   3.557227   4.372021   3.877069   4.887299
    23  H    2.505785   2.523510   4.392434   3.921893   5.141103
                   21         22         23
    21  O    0.000000
    22  H    0.961277   0.000000
    23  H    0.973059   1.537608   0.000000
 Stoichiometry    C2H11F3O7
 Framework group  C1[X(C2H11F3O7)]
 Deg. of freedom    63
 Full point group                 C1      NOp   1
 Largest Abelian subgroup         C1      NOp   1
 Largest concise Abelian subgroup C1      NOp   1
                         Standard orientation:                         
 ---------------------------------------------------------------------
 Center     Atomic      Atomic             Coordinates (Angstroms)
 Number     Number       Type             X           Y           Z
 ---------------------------------------------------------------------
      1          6           0        1.700047   -0.053093   -0.024587
      2          8           0        1.230760   -1.148140   -0.265267
      3          8           0        1.078472    1.065328    0.145316
      4          1           0        0.050096    0.966862    0.081814
      5          6           0        3.236270    0.123810    0.096334
      6          9           0        3.561942    0.681711    1.269203
      7          9           0        3.686364    0.920498   -0.885325
      8          9           0        3.861828   -1.047816    0.002336
      9          8           0       -5.128313    0.154862    0.143124
     10          1           0       -4.555528   -0.592321    0.419216
     11          1           0       -5.854624   -0.211380   -0.364940
     12          8           0       -1.409509    0.748404    0.047460
     13          1           0       -2.099944    1.437866   -0.094907
     14          1           0       -1.638168   -0.011583   -0.515641
     15          8           0       -1.327440   -1.833013   -0.962905
     16          1           0       -1.360720   -2.279615   -1.812014
     17          1           0       -0.384573   -1.724440   -0.725263
     18          8           0       -3.563629    2.285679   -0.397965
     19          1           0       -4.243805    1.596804   -0.234935
     20          1           0       -3.809588    3.051666    0.124995
     21          8           0       -3.390939   -1.798574    0.939073
     22          1           0       -2.946460   -1.482879    1.730799
     23          1           0       -2.681000   -1.961191    0.293793
 ---------------------------------------------------------------------
 Rotational constants (GHZ):           1.2640451           0.2470925           0.2224249
 Standard basis: 6-31++G(d,p) (6D, 7F)
 There are   294 symmetry adapted cartesian basis functions of A   symmetry.
 There are   294 symmetry adapted basis functions of A   symmetry.
   294 basis functions,   472 primitive gaussians,   294 cartesian basis functions
    53 alpha electrons       53 beta electrons
       nuclear repulsion energy       820.7647159649 Hartrees.
 NAtoms=   23 NActive=   23 NUniq=   23 SFac= 1.00D+00 NAtFMM=   60 NAOKFM=F Big=F
 Integral buffers will be    131072 words long.
 Raffenetti 2 integral format.
 Two-electron integral symmetry is turned on.
 Nuclear repulsion after empirical dispersion term =      820.7545205047 Hartrees.
 One-electron integrals computed using PRISM.
 NBasis=   294 RedAO= T EigKep=  4.14D-05  NBF=   294
 NBsUse=   294 1.00D-06 EigRej= -1.00D+00 NBFU=   294
 Initial guess from the checkpoint file:  "/local_scratch/slurm.5660450/Gau-1729851.chk"
 B after Tr=     0.000000   -0.000000   -0.000000
         Rot=    0.999967    0.007834   -0.000082   -0.002176 Ang=   0.93 deg.
 ExpMin= 3.60D-02 ExpMax= 7.00D+03 ExpMxC= 1.05D+03 IAcc=3 IRadAn=         5 AccDes= 0.00D+00
 Harris functional with IExCor= 4639 and IRadAn=       5 diagonalized for initial guess.
 HarFok:  IExCor= 4639 AccDes= 0.00D+00 IRadAn=         5 IDoV= 1 UseB2=F ITyADJ=14
 ICtDFT=  3500011 ScaDFX=  1.000000  1.000000  1.000000  1.000000
 FoFCou: FMM=F IPFlag=           0 FMFlag=      100000 FMFlg1=           0
         NFxFlg=           0 DoJE=T BraDBF=F KetDBF=T FulRan=T
         wScrn=  0.000000 ICntrl=       500 IOpCl=  0 I1Cent=   200000004 NGrid=           0
         NMat0=    1 NMatS0=      1 NMatT0=    0 NMatD0=    1 NMtDS0=    0 NMtDT0=    0
 Petite list used in FoFCou.
 Requested convergence on RMS density matrix=1.00D-10 within 128 cycles.
 Requested convergence on MAX density matrix=1.00D-08.
 Requested convergence on             energy=1.00D-08.
 No special actions if energy rises.
 SCF Done:  E(RwB97XD) =  -908.814635036     A.U. after   15 cycles
            NFock= 15  Conv=0.84D-10     -V/T= 2.0082
 Calling FoFJK, ICntrl=      2127 FMM=F ISym2X=0 I1Cent= 0 IOpClX= 0 NMat=1 NMatS=1 NMatT=0.
 ***** Axes restored to original set *****
 -------------------------------------------------------------------
 Center     Atomic                   Forces (Hartrees/Bohr)
 Number     Number              X              Y              Z
 -------------------------------------------------------------------
      1        6          -0.001413187   -0.002535351   -0.000438792
      2        8           0.000144242    0.004368195    0.001136970
      3        8           0.000998354   -0.001792475   -0.000801961
      4        1          -0.000241401   -0.000440325    0.000377717
      5        6          -0.000515209    0.000157101   -0.000032508
      6        9           0.000489002   -0.000318476    0.000232361
      7        9           0.000159810    0.000047089   -0.000251445
      8        9           0.000216296    0.000108215   -0.000058123
      9        8           0.000616063   -0.000585276   -0.000626816
     10        1          -0.000404315    0.000475167    0.000641165
     11        1          -0.000054687    0.000149431    0.000121732
     12        8          -0.000439607    0.002310667   -0.001174529
     13        1          -0.000060129    0.000170752    0.000222179
     14        1           0.000598386   -0.002136707    0.000357116
     15        8           0.000962614    0.000281190   -0.000773252
     16        1          -0.000089227    0.000103454   -0.000001512
     17        1          -0.000702429   -0.000376000    0.000854512
     18        8          -0.000646905   -0.000506320   -0.000291407
     19        1           0.000425586    0.000728741    0.000278565
     20        1          -0.000004111   -0.000238627    0.000061309
     21        8           0.000700879   -0.000022105   -0.000096916
     22        1           0.000128866   -0.000063694    0.000277654
     23        1          -0.000868890    0.000115354   -0.000014019
 -------------------------------------------------------------------
 Cartesian Forces:  Max     0.004368195 RMS     0.000893325

 GradGradGradGradGradGradGradGradGradGradGradGradGradGradGradGradGradGrad
 Berny optimization.
 Using GEDIIS/GDIIS optimizer.
 FormGI is forming the generalized inverse of G from B-inverse, IUseBI=4.
 Internal  Forces:  Max     0.004214253 RMS     0.000563802
 Search for a local minimum.
 Step number   9 out of a maximum of  138
 All quantities printed in internal units (Hartrees-Bohrs-Radians)
 Mixed Optimization -- En-DIIS/RFO-DIIS
 Swapping is turned off.
 Update second derivatives using D2CorX and points    8    9
 DE= -1.04D-04 DEPred=-9.89D-05 R= 1.05D+00
 TightC=F SS=  1.41D+00  RLast= 4.18D-01 DXNew= 2.0182D+00 1.2536D+00
 Trust test= 1.05D+00 RLast= 4.18D-01 DXMaxT set to 1.25D+00
 ITU=  1  1  1  1  0 -1  0  1  0
     Eigenvalues ---    0.00011   0.00022   0.00035   0.00083   0.00189
     Eigenvalues ---    0.00204   0.00273   0.00314   0.00411   0.00558
     Eigenvalues ---    0.00619   0.00632   0.00837   0.00912   0.00974
     Eigenvalues ---    0.01141   0.01261   0.01461   0.01522   0.01708
     Eigenvalues ---    0.01889   0.02111   0.02223   0.02301   0.02403
     Eigenvalues ---    0.02602   0.02736   0.03044   0.03119   0.03198
     Eigenvalues ---    0.03393   0.03763   0.03919   0.05087   0.06594
     Eigenvalues ---    0.06986   0.07153   0.07340   0.07677   0.11766
     Eigenvalues ---    0.13736   0.19070   0.20956   0.21839   0.23396
     Eigenvalues ---    0.25357   0.36772   0.37490   0.38219   0.41567
     Eigenvalues ---    0.44665   0.46081   0.48078   0.49376   0.50178
     Eigenvalues ---    0.52948   0.56588   0.56836   0.57218   0.57522
     Eigenvalues ---    0.59181   0.68128   1.63452
 En-DIIS/RFO-DIIS/Sim-DIIS IScMMF=       -3 using points:     9    8    7    6
 RFO step:  Lambda=-1.91376281D-04.
 DidBck=F Rises=F RFO-DIIS coefs:    1.59489   -0.39700    0.01590   -0.21379
 Iteration  1 RMS(Cart)=  0.06889758 RMS(Int)=  0.00219721
 Iteration  2 RMS(Cart)=  0.00253941 RMS(Int)=  0.00141884
 Iteration  3 RMS(Cart)=  0.00000295 RMS(Int)=  0.00141884
 Iteration  4 RMS(Cart)=  0.00000000 RMS(Int)=  0.00141884
 Variable       Old X    -DE/DX   Delta X   Delta X   Delta X     New X
                                 (Linear)    (Quad)   (Total)
    R1        2.29684   0.00421  -0.00100   0.00466   0.00258   2.29942
    R2        2.43920   0.00173  -0.00031   0.00255   0.00183   2.44103
    R3        2.93115  -0.00032  -0.00052   0.00135   0.00084   2.93198
    R4        3.35554  -0.00014  -0.01041   0.02339   0.01202   3.36756
    R5        1.95592  -0.00010  -0.00623   0.00646   0.00112   1.95704
    R6        2.78973   0.00038   0.00277   0.00009   0.00385   2.79359
    R7        2.53035   0.00047  -0.00164   0.00089  -0.00076   2.52960
    R8        2.53600   0.00012   0.00126  -0.00047   0.00079   2.53679
    R9        2.51615  -0.00009   0.00004  -0.00003   0.00001   2.51616
   R10        1.85404   0.00078   0.00008   0.00249   0.00210   1.85615
   R11        1.81235   0.00005  -0.00002  -0.00007  -0.00009   1.81226
   R12        3.27554   0.00002  -0.00433   0.00060  -0.00430   3.27125
   R13        3.31730  -0.00007  -0.00565  -0.00315  -0.00921   3.30809
   R14        1.86339  -0.00032  -0.00009  -0.00181  -0.00139   1.86201
   R15        1.83891  -0.00167  -0.00045  -0.01133  -0.01022   1.82870
   R16        3.24736  -0.00012  -0.00394  -0.01033  -0.01396   3.23340
   R17        3.59257   0.00056   0.03070   0.00598   0.03839   3.63096
   R18        1.81409   0.00012  -0.00012   0.00031   0.00018   1.81427
   R19        1.84890   0.00096   0.00061   0.00147   0.00123   1.85014
   R20        3.49872   0.00001  -0.01581  -0.01171  -0.02790   3.47082
   R21        1.85517   0.00091  -0.00103   0.00239   0.00089   1.85606
   R22        1.81327   0.00020  -0.00001  -0.00014  -0.00015   1.81312
   R23        1.81655   0.00021  -0.00003  -0.00060  -0.00064   1.81591
   R24        1.83882   0.00078   0.00155   0.00411   0.00511   1.84393
    A1        2.24054   0.00019  -0.00064   0.00664   0.00467   2.24521
    A2        2.09508   0.00033  -0.00051  -0.00139  -0.00126   2.09382
    A3        1.94750  -0.00052   0.00114  -0.00522  -0.00346   1.94404
    A4        2.33914  -0.00092  -0.00537   0.01493   0.00689   2.34603
    A5        1.96920  -0.00059  -0.00262   0.00094  -0.00072   1.96849
    A6        1.93552  -0.00063   0.00428  -0.00096   0.00333   1.93885
    A7        1.92075  -0.00030  -0.00418   0.00104  -0.00314   1.91761
    A8        1.93848  -0.00019  -0.00075   0.00240   0.00164   1.94011
    A9        1.88789   0.00041   0.00018  -0.00103  -0.00083   1.88706
   A10        1.89041   0.00042   0.00040  -0.00090  -0.00051   1.88989
   A11        1.88932   0.00033   0.00008  -0.00066  -0.00060   1.88873
   A12        1.87589  -0.00003   0.00222  -0.00532  -0.00269   1.87319
   A13        1.97904  -0.00011   0.00009  -0.00226  -0.00322   1.97582
   A14        2.20010   0.00004   0.00463  -0.00613  -0.00125   2.19886
   A15        2.20456  -0.00052   0.02411   0.01424   0.03072   2.23528
   A16        1.94052   0.00072   0.02213   0.01558   0.03416   1.97468
   A17        1.87339  -0.00011   0.00871  -0.00768  -0.00100   1.87238
   A18        2.27596  -0.00003   0.05473  -0.01602   0.03806   2.31402
   A19        1.56484   0.00012  -0.00707   0.00395  -0.00342   1.56142
   A20        1.35630   0.00029   0.00073   0.00617   0.00699   1.36329
   A21        1.87536  -0.00019   0.00391  -0.00305   0.00114   1.87650
   A22        2.14459  -0.00011   0.00733  -0.00593  -0.00443   2.14016
   A23        2.14999   0.00014  -0.03722   0.01491  -0.02417   2.12583
   A24        2.92025  -0.00008   0.02869  -0.02441   0.00294   2.92319
   A25        1.78713   0.00002  -0.00338   0.00201  -0.00129   1.78584
   A26        2.11304  -0.00002   0.00344  -0.01352  -0.00960   2.10344
   A27        1.86717  -0.00010   0.00103   0.00474   0.00482   1.87199
   A28        1.90180   0.00026  -0.00534   0.01759   0.01338   1.91518
   A29        1.98502  -0.00028   0.00374   0.01131   0.01306   1.99808
   A30        1.83766   0.00006  -0.00332   0.00314  -0.00023   1.83744
   A31        2.90416  -0.00003   0.02979  -0.00267   0.02691   2.93107
   A32        3.10153   0.00014  -0.00359  -0.01426  -0.01537   3.08616
   A33        3.03711  -0.00020   0.00315   0.01044   0.01295   3.05006
   A34        2.89677   0.00038   0.00752   0.00835   0.01780   2.91456
   A35        2.68980   0.00048  -0.03708   0.01501  -0.02322   2.66658
   A36        2.92133   0.00010  -0.00398   0.00032  -0.00340   2.91793
   A37        3.08785   0.00006  -0.00093  -0.00250  -0.00064   3.08722
   A38        3.10431   0.00005  -0.00105   0.01830   0.01765   3.12196
   A39        3.22581   0.00000  -0.00261   0.00338  -0.00026   3.22554
   A40        2.80246   0.00024  -0.04236   0.04965   0.00968   2.81214
   A41        3.21087   0.00016  -0.00005  -0.02103  -0.01931   3.19157
    D1        0.18449  -0.00011   0.02313  -0.02432  -0.00216   0.18232
    D2       -2.94348  -0.00022   0.03120  -0.02778   0.00269  -2.94079
    D3        0.02687  -0.00011   0.00275   0.00079   0.00323   0.03010
    D4       -3.12741  -0.00000  -0.00476   0.00402  -0.00127  -3.12868
    D5       -2.18213   0.00003  -0.06258  -0.00059  -0.06328  -2.24541
    D6        2.01283   0.00011  -0.06287   0.00063  -0.06233   1.95050
    D7       -0.07908   0.00002  -0.05972  -0.00076  -0.06058  -0.13966
    D8        0.97095  -0.00006  -0.05577  -0.00358  -0.05927   0.91168
    D9       -1.11728   0.00002  -0.05606  -0.00237  -0.05832  -1.17559
   D10        3.07400  -0.00008  -0.05291  -0.00376  -0.05657   3.01743
   D11       -0.02054  -0.00007  -0.10923  -0.01239  -0.12182  -0.14236
   D12       -2.83135  -0.00004  -0.11509   0.03177  -0.08225  -2.91361
   D13       -0.49187   0.00012  -0.04761   0.05714   0.01117  -0.48070
   D14        0.04050   0.00001   0.02918  -0.04573  -0.01600   0.02451
   D15       -2.15533   0.00008   0.02725  -0.03812  -0.01023  -2.16557
   D16       -2.28713   0.00012   0.02225  -0.02148   0.00085  -2.28627
   D17        1.80023   0.00019   0.02031  -0.01387   0.00661   1.80684
   D18       -2.69863   0.00014   0.00234   0.05446   0.05686  -2.64177
   D19        1.56598   0.00011   0.00708   0.03009   0.03715   1.60312
   D20        1.07321   0.00028  -0.00859   0.07636   0.06848   1.14169
   D21       -0.94537   0.00025  -0.00385   0.05199   0.04876  -0.89660
   D22       -1.62524  -0.00001  -0.00829  -0.01937  -0.02580  -1.65104
   D23        0.22189   0.00008  -0.01075  -0.01661  -0.02608   0.19581
   D24        2.43786  -0.00001  -0.04060  -0.01080  -0.05161   2.38625
   D25        0.96529   0.00002   0.08632  -0.01145   0.07706   1.04235
   D26        2.81242   0.00011   0.08386  -0.00869   0.07678   2.88920
   D27       -1.25480   0.00001   0.05401  -0.00288   0.05125  -1.20354
   D28       -3.08697   0.00041   0.08976   0.04756   0.13830  -2.94867
   D29       -1.05135   0.00037   0.09068   0.05284   0.14367  -0.90768
   D30        0.86435  -0.00012   0.00854   0.01749   0.02767   0.89202
   D31        2.89997  -0.00016   0.00947   0.02277   0.03304   2.93301
   D32       -0.13952   0.00010   0.09791   0.02564   0.12377  -0.01576
   D33        2.17572   0.00006   0.15503   0.00906   0.16405   2.33977
   D34       -1.44913  -0.00031   0.09475   0.01820   0.11343  -1.33570
   D35        0.10706   0.00014  -0.06709   0.01036  -0.05541   0.05165
   D36       -2.17008   0.00000  -0.13437   0.02737  -0.10540  -2.27548
   D37        1.52754   0.00044  -0.06283   0.01477  -0.04738   1.48016
   D38        0.76879   0.00035   0.02303  -0.01860   0.00628   0.77507
   D39       -1.31208   0.00014   0.02966  -0.04857  -0.01759  -1.32967
         Item               Value     Threshold  Converged?
 Maximum Force            0.004214     0.000015     NO 
 RMS     Force            0.000564     0.000010     NO 
 Maximum Displacement     0.255597     0.000060     NO 
 RMS     Displacement     0.068653     0.000040     NO 
 Predicted change in Energy=-1.093826D-04
 GradGradGradGradGradGradGradGradGradGradGradGradGradGradGradGradGradGrad

                          Input orientation:                          
 ---------------------------------------------------------------------
 Center     Atomic      Atomic             Coordinates (Angstroms)
 Number     Number       Type             X           Y           Z
 ---------------------------------------------------------------------
      1          6           0       -1.359697   -0.477404    0.453493
      2          8           0       -1.195348    0.698357    0.720293
      3          8           0       -0.560307   -1.284306   -0.161706
      4          1           0        0.336991   -0.838162   -0.423086
      5          6           0       -2.684528   -1.183267    0.845726
      6          9           0       -2.446000   -2.317093    1.516103
      7          9           0       -3.382373   -1.490409   -0.259149
      8          9           0       -3.439972   -0.397144    1.610051
      9          8           0        5.031050    1.436880   -0.948647
     10          1           0        4.447450    1.760583   -0.227950
     11          1           0        5.492082    2.197914   -1.306383
     12          8           0        1.612548   -0.143980   -0.699572
     13          1           0        2.340189   -0.426577   -1.300868
     14          1           0        1.510393    0.812867   -0.801862
     15          8           0        0.764062    2.438490   -0.100286
     16          1           0        0.413814    3.227151   -0.521088
     17          1           0        0.004520    1.928484    0.248324
     18          8           0        3.752285   -0.542424   -2.260158
     19          1           0        4.329767    0.148146   -1.867325
     20          1           0        4.258961   -1.356811   -2.285022
     21          8           0        3.313792    2.206495    1.029214
     22          1           0        3.214756    1.479351    1.649583
     23          1           0        2.411436    2.397518    0.710808
 ---------------------------------------------------------------------
                    Distance matrix (angstroms):
                    1          2          3          4          5
     1  C    0.000000
     2  O    1.216802   0.000000
     3  O    1.291737   2.261007   0.000000
     4  H    1.943524   2.452808   1.035620   0.000000
     5  C    1.551537   2.402894   2.353177   3.295233   0.000000
     6  F    2.386137   3.360117   2.727183   3.700368   1.338605
     7  F    2.371763   3.245471   2.831259   3.779679   1.342414
     8  F    2.381515   2.651439   3.495519   4.312029   1.331494
     9  O    6.817047   6.488360   6.267967   5.242730   8.343566
    10  H    6.260664   5.819679   5.861175   4.866973   7.790003
    11  H    7.563158   7.146874   7.075843   6.047556   9.106091
    12  O    3.205459   3.257273   2.512159   1.478302   4.683260
    13  H    4.095061   4.224996   3.232069   2.225468   5.516179
    14  H    3.387939   3.106623   3.015913   2.060641   4.929144
    15  O    3.649583   2.746034   3.951827   3.320096   5.089679
    16  H    4.221241   3.244261   4.629396   4.067219   5.560548
    17  H    2.773351   1.782036   3.287731   2.866296   4.155823
    18  O    5.787960   5.907766   4.853075   3.889284   7.175636
    19  H    6.176367   6.125798   5.373442   4.359001   7.637646
    20  H    6.312063   6.557829   5.266790   4.372374   7.618644
    21  O    5.419987   4.764688   5.349077   4.498939   6.892314
    22  H    5.117142   4.574118   5.016939   4.236550   6.522060
    23  H    4.748982   3.986995   4.811275   4.007326   6.229693
                    6          7          8          9         10
     6  F    0.000000
     7  F    2.170650   0.000000
     8  F    2.164027   2.166208   0.000000
     9  O    8.722017   8.934770   9.037079   0.000000
    10  H    8.196879   8.477975   8.381257   0.982230   0.000000
    11  H    9.558496   9.667283   9.747897   0.959009   1.563819
    12  O    5.109153   5.191924   5.561152   3.774562   3.447675
    13  H    5.866598   5.913090   6.471830   3.292000   3.221082
    14  H    5.551815   5.434959   5.638047   3.578542   3.139083
    15  O    5.960938   5.714403   5.351633   4.464317   3.747427
    16  H    6.562570   6.060942   5.703415   4.970588   4.301973
    17  H    5.063323   4.839153   4.373486   5.190416   4.471538
    18  O    7.471835   7.470345   8.168732   2.696840   3.149121
    19  H    7.964672   8.046626   8.529850   1.731069   2.302466
    20  H    7.767058   7.906452   8.681367   3.191665   3.739682
    21  O    7.339966   7.756649   7.261517   2.730059   1.750566
    22  H    6.817254   7.482302   6.914348   3.170415   2.263572
    23  H    6.816945   7.044502   6.546583   3.246382   2.330731
                   11         12         13         14         15
    11  H    0.000000
    12  O    4.572031   0.000000
    13  H    4.101513   0.985332   0.000000
    14  H    4.245791   0.967706   1.572828   0.000000
    15  O    4.885357   2.783563   3.483415   1.921424   0.000000
    16  H    5.240689   3.582365   4.203416   2.666475   0.960070
    17  H    5.709906   2.789151   3.660827   2.148288   0.979050
    18  O    3.383199   2.678182   1.711044   2.998253   4.741347
    19  H    2.422226   2.971913   2.146998   3.086411   4.591552
    20  H    3.887723   3.314832   2.348527   3.802879   5.602829
    21  O    3.193749   3.377524   3.648322   2.923574   2.798341
    22  H    3.800037   3.274264   3.619750   3.059189   3.160363
    23  H    3.687720   3.014400   3.468058   2.368790   1.836680
                   16         17         18         19         20
    16  H    0.000000
    17  H    1.563986   0.000000
    18  O    5.327236   5.142334   0.000000
    19  H    5.160166   5.133549   0.982187   0.000000
    20  H    6.237733   5.942328   0.959460   1.563451   0.000000
    21  O    3.443115   3.411503   4.309153   3.695801   4.957283
    22  H    3.951190   3.531411   4.434251   3.922244   4.961381
    23  H    2.489247   2.495421   4.389507   3.922555   5.146196
                   21         22         23
    21  O    0.000000
    22  H    0.960940   0.000000
    23  H    0.975765   1.539368   0.000000
 Stoichiometry    C2H11F3O7
 Framework group  C1[X(C2H11F3O7)]
 Deg. of freedom    63
 Full point group                 C1      NOp   1
 Largest Abelian subgroup         C1      NOp   1
 Largest concise Abelian subgroup C1      NOp   1
                         Standard orientation:                         
 ---------------------------------------------------------------------
 Center     Atomic      Atomic             Coordinates (Angstroms)
 Number     Number       Type             X           Y           Z
 ---------------------------------------------------------------------
      1          6           0        1.692932   -0.042327   -0.036347
      2          8           0        1.222225   -1.138543   -0.275830
      3          8           0        1.079900    1.086497    0.099796
      4          1           0        0.051965    0.998035    0.010171
      5          6           0        3.227333    0.124475    0.121949
      6          9           0        3.527495    0.764429    1.258710
      7          9           0        3.716484    0.841166   -0.902335
      8          9           0        3.840627   -1.057310    0.133442
      9          8           0       -5.115064    0.146187    0.259942
     10          1           0       -4.519914   -0.597115    0.500931
     11          1           0       -5.866076   -0.228232   -0.204265
     12          8           0       -1.407083    0.772554   -0.065419
     13          1           0       -2.120689    1.443175   -0.174574
     14          1           0       -1.646091    0.007606   -0.607806
     15          8           0       -1.327047   -1.842975   -1.014536
     16          1           0       -1.356180   -2.342416   -1.833952
     17          1           0       -0.385148   -1.723586   -0.775558
     18          8           0       -3.598302    2.274261   -0.406148
     19          1           0       -4.262836    1.587314   -0.179902
     20          1           0       -3.805845    3.053312    0.114015
     21          8           0       -3.337113   -1.813478    0.932123
     22          1           0       -2.869848   -1.544092    1.727422
     23          1           0       -2.642497   -1.957477    0.262130
 ---------------------------------------------------------------------
 Rotational constants (GHZ):           1.2485257           0.2478842           0.2231510
 Standard basis: 6-31++G(d,p) (6D, 7F)
 There are   294 symmetry adapted cartesian basis functions of A   symmetry.
 There are   294 symmetry adapted basis functions of A   symmetry.
   294 basis functions,   472 primitive gaussians,   294 cartesian basis functions
    53 alpha electrons       53 beta electrons
       nuclear repulsion energy       820.4833861154 Hartrees.
 NAtoms=   23 NActive=   23 NUniq=   23 SFac= 1.00D+00 NAtFMM=   60 NAOKFM=F Big=F
 Integral buffers will be    131072 words long.
 Raffenetti 2 integral format.
 Two-electron integral symmetry is turned on.
 Nuclear repulsion after empirical dispersion term =      820.4732525285 Hartrees.
 One-electron integrals computed using PRISM.
 NBasis=   294 RedAO= T EigKep=  4.26D-05  NBF=   294
 NBsUse=   294 1.00D-06 EigRej= -1.00D+00 NBFU=   294
 Initial guess from the checkpoint file:  "/local_scratch/slurm.5660450/Gau-1729851.chk"
 B after Tr=     0.000000    0.000000    0.000000
         Rot=    0.999973    0.007204   -0.000063   -0.001138 Ang=   0.84 deg.
 ExpMin= 3.60D-02 ExpMax= 7.00D+03 ExpMxC= 1.05D+03 IAcc=3 IRadAn=         5 AccDes= 0.00D+00
 Harris functional with IExCor= 4639 and IRadAn=       5 diagonalized for initial guess.
 HarFok:  IExCor= 4639 AccDes= 0.00D+00 IRadAn=         5 IDoV= 1 UseB2=F ITyADJ=14
 ICtDFT=  3500011 ScaDFX=  1.000000  1.000000  1.000000  1.000000
 FoFCou: FMM=F IPFlag=           0 FMFlag=      100000 FMFlg1=           0
         NFxFlg=           0 DoJE=T BraDBF=F KetDBF=T FulRan=T
         wScrn=  0.000000 ICntrl=       500 IOpCl=  0 I1Cent=   200000004 NGrid=           0
         NMat0=    1 NMatS0=      1 NMatT0=    0 NMatD0=    1 NMtDS0=    0 NMtDT0=    0
 Petite list used in FoFCou.
 Requested convergence on RMS density matrix=1.00D-10 within 128 cycles.
 Requested convergence on MAX density matrix=1.00D-08.
 Requested convergence on             energy=1.00D-08.
 No special actions if energy rises.
 SCF Done:  E(RwB97XD) =  -908.814705239     A.U. after   15 cycles
            NFock= 15  Conv=0.77D-10     -V/T= 2.0082
 Calling FoFJK, ICntrl=      2127 FMM=F ISym2X=0 I1Cent= 0 IOpClX= 0 NMat=1 NMatS=1 NMatT=0.
 ***** Axes restored to original set *****
 -------------------------------------------------------------------
 Center     Atomic                   Forces (Hartrees/Bohr)
 Number     Number              X              Y              Z
 -------------------------------------------------------------------
      1        6          -0.001462241   -0.001393618    0.000075765
      2        8           0.000435745    0.001771345    0.000116425
      3        8           0.002078447   -0.000123733   -0.000698087
      4        1          -0.001444399   -0.000051612    0.000649572
      5        6          -0.000600778   -0.000043390    0.000112320
      6        9           0.000560617   -0.000245177    0.000242162
      7        9           0.000141378    0.000089965   -0.000478581
      8        9           0.000333783    0.000382770   -0.000053881
      9        8           0.000123555   -0.000506684    0.000312579
     10        1          -0.000029975    0.000311584   -0.000136884
     11        1          -0.000011542    0.000151320   -0.000045007
     12        8           0.000119156   -0.001479449   -0.000238221
     13        1           0.000225375   -0.000728271   -0.000377363
     14        1          -0.000763591    0.002187697    0.000032239
     15        8           0.000063639   -0.000207786   -0.000488684
     16        1          -0.000004162   -0.000051097   -0.000046566
     17        1           0.000105821   -0.000192048    0.000702946
     18        8          -0.000748221   -0.000357467   -0.000091249
     19        1           0.000516895    0.000567059   -0.000082300
     20        1           0.000291714   -0.000096821    0.000122549
     21        8          -0.001149851    0.000430151   -0.000637127
     22        1           0.000219536   -0.000205915    0.000464941
     23        1           0.000999099   -0.000208825    0.000542453
 -------------------------------------------------------------------
 Cartesian Forces:  Max     0.002187697 RMS     0.000667484

 GradGradGradGradGradGradGradGradGradGradGradGradGradGradGradGradGradGrad
 Berny optimization.
 Using GEDIIS/GDIIS optimizer.
 FormGI is forming the generalized inverse of G from B-inverse, IUseBI=4.
 Internal  Forces:  Max     0.001911259 RMS     0.000397349
 Search for a local minimum.
 Step number  10 out of a maximum of  138
 All quantities printed in internal units (Hartrees-Bohrs-Radians)
 Mixed Optimization -- En-DIIS/RFO-DIIS
 Swapping is turned off.
 Update second derivatives using D2CorX and points    9   10
 DE= -7.02D-05 DEPred=-1.09D-04 R= 6.42D-01
 TightC=F SS=  1.41D+00  RLast= 4.45D-01 DXNew= 2.1083D+00 1.3347D+00
 Trust test= 6.42D-01 RLast= 4.45D-01 DXMaxT set to 1.33D+00
 ITU=  1  1  1  1  1  0 -1  0  1  0
     Eigenvalues ---    0.00012   0.00021   0.00030   0.00086   0.00171
     Eigenvalues ---    0.00196   0.00291   0.00322   0.00431   0.00546
     Eigenvalues ---    0.00613   0.00630   0.00822   0.00878   0.00968
     Eigenvalues ---    0.01204   0.01260   0.01465   0.01581   0.01701
     Eigenvalues ---    0.01921   0.02197   0.02276   0.02387   0.02436
     Eigenvalues ---    0.02644   0.02730   0.03030   0.03078   0.03246
     Eigenvalues ---    0.03396   0.03748   0.03887   0.05088   0.06661
     Eigenvalues ---    0.07016   0.07122   0.07572   0.07670   0.11764
     Eigenvalues ---    0.13743   0.19403   0.21081   0.21873   0.23550
     Eigenvalues ---    0.25624   0.37055   0.37539   0.38461   0.43026
     Eigenvalues ---    0.45416   0.47331   0.48079   0.49350   0.52042
     Eigenvalues ---    0.52952   0.56615   0.56871   0.57250   0.57522
     Eigenvalues ---    0.59472   0.69006   1.55072
 En-DIIS/RFO-DIIS/Sim-DIIS IScMMF=       -3 using points:    10    9    8    7    6
 RFO step:  Lambda=-1.42781222D-04.
 DidBck=T Rises=F RFO-DIIS coefs:    0.72125    1.56672   -0.76077   -1.30942    0.78221
 Iteration  1 RMS(Cart)=  0.08779729 RMS(Int)=  0.00369312
 Iteration  2 RMS(Cart)=  0.00479446 RMS(Int)=  0.00279439
 Iteration  3 RMS(Cart)=  0.00001104 RMS(Int)=  0.00279438
 Iteration  4 RMS(Cart)=  0.00000004 RMS(Int)=  0.00279438
 Variable       Old X    -DE/DX   Delta X   Delta X   Delta X     New X
                                 (Linear)    (Quad)   (Total)
    R1        2.29942   0.00169  -0.00668   0.00777  -0.00036   2.29906
    R2        2.44103   0.00077  -0.00169   0.00149  -0.00045   2.44058
    R3        2.93198  -0.00050   0.00177  -0.00214  -0.00036   2.93162
    R4        3.36756  -0.00020   0.03134  -0.04914  -0.01960   3.34796
    R5        1.95704  -0.00149  -0.00629   0.00421  -0.00060   1.95644
    R6        2.79359  -0.00008   0.02992  -0.03109   0.00028   2.79387
    R7        2.52960   0.00043  -0.00097   0.00262   0.00165   2.53124
    R8        2.53679   0.00030  -0.00158  -0.00071  -0.00228   2.53451
    R9        2.51616   0.00001   0.00242  -0.00155   0.00087   2.51703
   R10        1.85615   0.00014  -0.00167   0.00223   0.00003   1.85618
   R11        1.81226   0.00013  -0.00019   0.00030   0.00012   1.81238
   R12        3.27125   0.00012   0.00078  -0.00062  -0.00033   3.27092
   R13        3.30809   0.00012  -0.00665   0.00249  -0.00461   3.30348
   R14        1.86201   0.00053  -0.00113   0.00088   0.00059   1.86260
   R15        1.82870   0.00191   0.00508  -0.00340   0.00497   1.83366
   R16        3.23340  -0.00003  -0.00224  -0.00399  -0.00572   3.22768
   R17        3.63096  -0.00031   0.04307  -0.03789   0.00761   3.63857
   R18        1.81427  -0.00002  -0.00039   0.00029  -0.00010   1.81417
   R19        1.85014   0.00007  -0.00368   0.00514  -0.00017   1.84997
   R20        3.47082   0.00023  -0.02920   0.02423  -0.00626   3.46456
   R21        1.85606   0.00076  -0.00155   0.00281   0.00093   1.85699
   R22        1.81312   0.00023  -0.00052   0.00062   0.00010   1.81322
   R23        1.81591   0.00043  -0.00045   0.00047   0.00002   1.81593
   R24        1.84393  -0.00094  -0.00229   0.00199  -0.00182   1.84210
    A1        2.24521  -0.00029  -0.00406   0.00353  -0.00115   2.24406
    A2        2.09382   0.00016  -0.00461   0.00089  -0.00338   2.09044
    A3        1.94404   0.00014   0.00855  -0.00429   0.00462   1.94865
    A4        2.34603  -0.00002   0.01192  -0.02044  -0.01216   2.33387
    A5        1.96849  -0.00009  -0.00160   0.00203   0.00349   1.97197
    A6        1.93885  -0.00061   0.00244  -0.00709  -0.00466   1.93419
    A7        1.91761  -0.00043   0.00511   0.00088   0.00599   1.92360
    A8        1.94011  -0.00066  -0.00408   0.00218  -0.00188   1.93824
    A9        1.88706   0.00060  -0.00096   0.00118   0.00019   1.88725
   A10        1.88989   0.00062  -0.00154   0.00138  -0.00014   1.88976
   A11        1.88873   0.00056  -0.00112   0.00167   0.00057   1.88930
   A12        1.87319  -0.00013   0.00001  -0.00172  -0.00193   1.87126
   A13        1.97582   0.00021   0.00824  -0.00397   0.00381   1.97963
   A14        2.19886  -0.00016  -0.00742  -0.00397  -0.01057   2.18829
   A15        2.23528  -0.00008   0.02353   0.01498   0.02921   2.26448
   A16        1.97468  -0.00026   0.02225   0.00517   0.02168   1.99636
   A17        1.87238   0.00042   0.01487  -0.00271   0.00689   1.87927
   A18        2.31402  -0.00020   0.04951  -0.01419   0.03589   2.34991
   A19        1.56142  -0.00000   0.01380  -0.00215   0.01209   1.57351
   A20        1.36329   0.00025   0.01776   0.00865   0.02906   1.39235
   A21        1.87650   0.00004  -0.00194   0.00505  -0.00469   1.87181
   A22        2.14016  -0.00001   0.01235  -0.00794  -0.00769   2.13248
   A23        2.12583  -0.00009  -0.05682   0.00891  -0.04723   2.07860
   A24        2.92319  -0.00012  -0.00679   0.02634   0.01894   2.94213
   A25        1.78584   0.00015  -0.01770   0.01264  -0.00428   1.78156
   A26        2.10344   0.00002   0.00983  -0.00793   0.00281   2.10625
   A27        1.87199  -0.00008  -0.00376   0.00222  -0.00507   1.86692
   A28        1.91518  -0.00004  -0.00437   0.00310   0.00142   1.91660
   A29        1.99808   0.00000  -0.00986   0.01135  -0.00345   1.99463
   A30        1.83744   0.00018   0.00076   0.00197   0.00394   1.84138
   A31        2.93107   0.00015   0.02901  -0.01773   0.01071   2.94178
   A32        3.08616   0.00063  -0.00193   0.00442   0.00757   3.09373
   A33        3.05006   0.00000   0.01786  -0.01338   0.00459   3.05465
   A34        2.91456  -0.00055  -0.01458   0.00338  -0.00569   2.90887
   A35        2.66658   0.00020  -0.03759  -0.00937  -0.04761   2.61896
   A36        2.91793  -0.00004   0.00539   0.00124   0.00958   2.92751
   A37        3.08722   0.00006   0.00848  -0.00727  -0.00277   3.08445
   A38        3.12196  -0.00022   0.00944  -0.01134  -0.00091   3.12105
   A39        3.22554  -0.00015  -0.00731   0.00155  -0.00428   3.22127
   A40        2.81214  -0.00031  -0.04889   0.01317  -0.03260   2.77954
   A41        3.19157   0.00019   0.00966  -0.00313   0.01251   3.20408
    D1        0.18232   0.00002   0.00283  -0.03567  -0.03134   0.15099
    D2       -2.94079  -0.00007   0.00340  -0.04527  -0.04057  -2.98135
    D3        0.03010  -0.00018  -0.00584   0.00318  -0.00153   0.02857
    D4       -3.12868  -0.00009  -0.00638   0.01215   0.00703  -3.12166
    D5       -2.24541   0.00013   0.06814   0.02008   0.08830  -2.15711
    D6        1.95050   0.00006   0.06458   0.02254   0.08715   2.03765
    D7       -0.13966   0.00006   0.06517   0.01850   0.08372  -0.05594
    D8        0.91168   0.00006   0.06865   0.01196   0.08058   0.99226
    D9       -1.17559  -0.00001   0.06509   0.01442   0.07943  -1.09616
   D10        3.01743  -0.00001   0.06568   0.01037   0.07600   3.09343
   D11       -0.14236   0.00020  -0.10697   0.01656  -0.09109  -0.23345
   D12       -2.91361  -0.00017  -0.10063  -0.00766  -0.11102  -3.02463
   D13       -0.48070   0.00011  -0.02308   0.02275  -0.00095  -0.48165
   D14        0.02451  -0.00005   0.02005  -0.00353   0.01746   0.04197
   D15       -2.16557  -0.00009   0.02138  -0.00325   0.02014  -2.14543
   D16       -2.28627   0.00007   0.01428   0.01097   0.02430  -2.26197
   D17        1.80684   0.00004   0.01562   0.01124   0.02698   1.83382
   D18       -2.64177   0.00014   0.01360  -0.00409   0.00906  -2.63270
   D19        1.60312  -0.00005   0.01693  -0.01197   0.00420   1.60732
   D20        1.14169   0.00021   0.01440   0.00597   0.02112   1.16281
   D21       -0.89660   0.00002   0.01773  -0.00191   0.01625  -0.88035
   D22       -1.65104  -0.00009  -0.03419  -0.01332  -0.04498  -1.69602
   D23        0.19581  -0.00010  -0.02695  -0.01407  -0.04136   0.15445
   D24        2.38625  -0.00021  -0.08947  -0.00741  -0.09604   2.29021
   D25        1.04235   0.00013   0.07877   0.00957   0.08842   1.13077
   D26        2.88920   0.00012   0.08601   0.00881   0.09204   2.98124
   D27       -1.20354   0.00001   0.02349   0.01548   0.03736  -1.16618
   D28       -2.94867   0.00014   0.13034   0.01427   0.15053  -2.79815
   D29       -0.90768   0.00002   0.10980   0.02512   0.13869  -0.76899
   D30        0.89202  -0.00018   0.02909  -0.01117   0.01952   0.91154
   D31        2.93301  -0.00031   0.00854  -0.00033   0.00768   2.94069
   D32       -0.01576   0.00019   0.13127   0.01390   0.14212   0.12636
   D33        2.33977  -0.00001   0.18984  -0.00101   0.18538   2.52515
   D34       -1.33570  -0.00012   0.08378   0.00650   0.09428  -1.24143
   D35        0.05165  -0.00016  -0.08040   0.01302  -0.06088  -0.00923
   D36       -2.27548  -0.00009  -0.15397   0.02706  -0.12301  -2.39849
   D37        1.48016   0.00003  -0.02635   0.01340  -0.01595   1.46421
   D38        0.77507  -0.00009   0.01329  -0.00342   0.01336   0.78843
   D39       -1.32967  -0.00017   0.02387  -0.01529   0.01090  -1.31877
         Item               Value     Threshold  Converged?
 Maximum Force            0.001911     0.000015     NO 
 RMS     Force            0.000397     0.000010     NO 
 Maximum Displacement     0.296718     0.000060     NO 
 RMS     Displacement     0.088964     0.000040     NO 
 Predicted change in Energy=-8.322897D-05
 GradGradGradGradGradGradGradGradGradGradGradGradGradGradGradGradGradGrad

                          Input orientation:                          
 ---------------------------------------------------------------------
 Center     Atomic      Atomic             Coordinates (Angstroms)
 Number     Number       Type             X           Y           Z
 ---------------------------------------------------------------------
      1          6           0       -1.345708   -0.459416    0.443787
      2          8           0       -1.187113    0.719134    0.700706
      3          8           0       -0.562606   -1.254358   -0.206439
      4          1           0        0.314593   -0.797154   -0.511953
      5          6           0       -2.636160   -1.182805    0.910814
      6          9           0       -2.337875   -2.251343    1.661448
      7          9           0       -3.342268   -1.601720   -0.149729
      8          9           0       -3.407161   -0.369090    1.630208
      9          8           0        5.034507    1.388041   -0.858358
     10          1           0        4.424620    1.708639   -0.158312
     11          1           0        5.521334    2.148812   -1.180912
     12          8           0        1.572409   -0.098114   -0.851167
     13          1           0        2.324074   -0.392261   -1.416825
     14          1           0        1.480708    0.861852   -0.958878
     15          8           0        0.752401    2.452387   -0.154435
     16          1           0        0.398987    3.278331   -0.492883
     17          1           0       -0.002235    1.934420    0.192835
     18          8           0        3.788078   -0.532800   -2.285305
     19          1           0        4.352586    0.141770   -1.847191
     20          1           0        4.281803   -1.355535   -2.282727
     21          8           0        3.252452    2.153200    1.060024
     22          1           0        3.120669    1.420689    1.667879
     23          1           0        2.367773    2.361982    0.707904
 ---------------------------------------------------------------------
                    Distance matrix (angstroms):
                    1          2          3          4          5
     1  C    0.000000
     2  O    1.216611   0.000000
     3  O    1.291502   2.259999   0.000000
     4  H    1.945278   2.454546   1.035303   0.000000
     5  C    1.551345   2.400262   2.356481   3.298475   0.000000
     6  F    2.382875   3.327314   2.763071   3.724772   1.339477
     7  F    2.375578   3.279375   2.801857   3.761804   1.341205
     8  F    2.380198   2.641367   3.499781   4.315501   1.331955
     9  O    6.768738   6.448773   6.223740   5.212740   8.281205
    10  H    6.193518   5.762688   5.801214   4.826632   7.704420
    11  H    7.523216   7.112505   7.038856   6.019666   9.056473
    12  O    3.212920   3.269735   2.512143   1.478453   4.689689
    13  H    4.115057   4.248244   3.246716   2.240702   5.535954
    14  H    3.420797   3.145132   3.036386   2.076504   4.962356
    15  O    3.638480   2.738092   3.933435   3.298335   5.082492
    16  H    4.229902   3.238805   4.642412   4.076404   5.575323
    17  H    2.756511   1.771663   3.262168   2.838768   4.143688
    18  O    5.814558   5.936003   4.875529   3.908933   7.204757
    19  H    6.170945   6.124818   5.366595   4.355436   7.629132
    20  H    6.317103   6.566138   5.271575   4.380204   7.621467
    21  O    5.324340   4.679252   5.269730   4.450474   6.769561
    22  H    4.998172   4.470413   4.922953   4.188622   6.363365
    23  H    4.671187   3.916148   4.743528   3.960270   6.135637
                    6          7          8          9         10
     6  F    0.000000
     7  F    2.170525   0.000000
     8  F    2.165000   2.166048   0.000000
     9  O    8.599218   8.922510   8.974532   0.000000
    10  H    8.045143   8.442932   8.297744   0.982247   0.000000
    11  H    9.444975   9.679529   9.693310   0.959070   1.562769
    12  O    5.122494   5.187186   5.570168   3.767603   3.446667
    13  H    5.887760   5.930916   6.490918   3.290563   3.226443
    14  H    5.580293   5.475857   5.666555   3.593948   3.166160
    15  O    5.913740   5.762129   5.333633   4.468195   3.746780
    16  H    6.535201   6.158705   5.683130   5.019443   4.333773
    17  H    5.013248   4.876214   4.354965   5.174196   4.446495
    18  O    7.487159   7.519649   8.193260   2.698035   3.154891
    19  H    7.924632   8.070435   8.518624   1.730895   2.304904
    20  H    7.757520   7.920654   8.683565   3.181603   3.731314
    21  O    7.142372   7.684613   7.144054   2.727888   1.748128
    22  H    6.578721   7.362623   6.768848   3.169497   2.262338
    23  H    6.658464   7.003645   6.454399   3.242407   2.325468
                   11         12         13         14         15
    11  H    0.000000
    12  O    4.555373   0.000000
    13  H    4.090866   0.985644   0.000000
    14  H    4.246437   0.970333   1.579172   0.000000
    15  O    4.887590   2.768195   3.486519   1.925451   0.000000
    16  H    5.290335   3.592447   4.246514   2.688242   0.960017
    17  H    5.695873   2.775002   3.662809   2.162398   0.978960
    18  O    3.378595   2.674863   1.708015   3.004733   4.761017
    19  H    2.416220   2.962936   2.141323   3.091165   4.600620
    20  H    3.876968   3.312294   2.347421   3.809924   5.611290
    21  O    3.188987   3.397589   3.670973   2.980373   2.795475
    22  H    3.795914   3.324073   3.665618   3.146684   3.161316
    23  H    3.682121   3.019169   3.478827   2.411521   1.833366
                   16         17         18         19         20
    16  H    0.000000
    17  H    1.561181   0.000000
    18  O    5.405871   5.157017   0.000000
    19  H    5.225238   5.132228   0.982679   0.000000
    20  H    6.304960   5.941817   0.959512   1.560969   0.000000
    21  O    3.437980   3.375333   4.323507   3.702437   4.954268
    22  H    3.940467   3.491734   4.459733   3.938142   4.966179
    23  H    2.481473   2.462731   4.399583   3.923943   5.140750
                   21         22         23
    21  O    0.000000
    22  H    0.960951   0.000000
    23  H    0.974800   1.540920   0.000000
 Stoichiometry    C2H11F3O7
 Framework group  C1[X(C2H11F3O7)]
 Deg. of freedom    63
 Full point group                 C1      NOp   1
 Largest Abelian subgroup         C1      NOp   1
 Largest concise Abelian subgroup C1      NOp   1
                         Standard orientation:                         
 ---------------------------------------------------------------------
 Center     Atomic      Atomic             Coordinates (Angstroms)
 Number     Number       Type             X           Y           Z
 ---------------------------------------------------------------------
      1          6           0        1.680518   -0.029962   -0.074671
      2          8           0        1.219589   -1.126728   -0.329213
      3          8           0        1.061459    1.098280    0.034011
      4          1           0        0.038027    1.012083   -0.096412
      5          6           0        3.206525    0.130153    0.154103
      6          9           0        3.453606    0.677707    1.351322
      7          9           0        3.735034    0.927007   -0.786393
      8          9           0        3.824982   -1.048183    0.098083
      9          8           0       -5.071414    0.098276    0.384451
     10          1           0       -4.447673   -0.631989    0.590538
     11          1           0       -5.837977   -0.293876   -0.037937
     12          8           0       -1.419786    0.800276   -0.221882
     13          1           0       -2.149946    1.460001   -0.277770
     14          1           0       -1.668270    0.038732   -0.769470
     15          8           0       -1.317021   -1.827948   -1.084890
     16          1           0       -1.337692   -2.397035   -1.857771
     17          1           0       -0.376598   -1.693700   -0.848363
     18          8           0       -3.654659    2.260661   -0.387746
     19          1           0       -4.283489    1.554015   -0.121511
     20          1           0       -3.843783    3.024953    0.160664
     21          8           0       -3.224334   -1.825198    0.958839
     22          1           0       -2.724347   -1.551038    1.732321
     23          1           0       -2.563788   -1.953030    0.253450
 ---------------------------------------------------------------------
 Rotational constants (GHZ):           1.2296133           0.2502541           0.2257972
 Standard basis: 6-31++G(d,p) (6D, 7F)
 There are   294 symmetry adapted cartesian basis functions of A   symmetry.
 There are   294 symmetry adapted basis functions of A   symmetry.
   294 basis functions,   472 primitive gaussians,   294 cartesian basis functions
    53 alpha electrons       53 beta electrons
       nuclear repulsion energy       821.3761784082 Hartrees.
 NAtoms=   23 NActive=   23 NUniq=   23 SFac= 1.00D+00 NAtFMM=   60 NAOKFM=F Big=F
 Integral buffers will be    131072 words long.
 Raffenetti 2 integral format.
 Two-electron integral symmetry is turned on.
 Nuclear repulsion after empirical dispersion term =      821.3660582333 Hartrees.
 One-electron integrals computed using PRISM.
 NBasis=   294 RedAO= T EigKep=  4.26D-05  NBF=   294
 NBsUse=   294 1.00D-06 EigRej= -1.00D+00 NBFU=   294
 Initial guess from the checkpoint file:  "/local_scratch/slurm.5660450/Gau-1729851.chk"
 B after Tr=    -0.000000   -0.000000    0.000000
         Rot=    0.999954   -0.008998   -0.000304   -0.003290 Ang=  -1.10 deg.
 ExpMin= 3.60D-02 ExpMax= 7.00D+03 ExpMxC= 1.05D+03 IAcc=3 IRadAn=         5 AccDes= 0.00D+00
 Harris functional with IExCor= 4639 and IRadAn=       5 diagonalized for initial guess.
 HarFok:  IExCor= 4639 AccDes= 0.00D+00 IRadAn=         5 IDoV= 1 UseB2=F ITyADJ=14
 ICtDFT=  3500011 ScaDFX=  1.000000  1.000000  1.000000  1.000000
 FoFCou: FMM=F IPFlag=           0 FMFlag=      100000 FMFlg1=           0
         NFxFlg=           0 DoJE=T BraDBF=F KetDBF=T FulRan=T
         wScrn=  0.000000 ICntrl=       500 IOpCl=  0 I1Cent=   200000004 NGrid=           0
         NMat0=    1 NMatS0=      1 NMatT0=    0 NMatD0=    1 NMtDS0=    0 NMtDT0=    0
 Petite list used in FoFCou.
 Requested convergence on RMS density matrix=1.00D-10 within 128 cycles.
 Requested convergence on MAX density matrix=1.00D-08.
 Requested convergence on             energy=1.00D-08.
 No special actions if energy rises.
 SCF Done:  E(RwB97XD) =  -908.814789220     A.U. after   15 cycles
            NFock= 15  Conv=0.90D-10     -V/T= 2.0082
 Calling FoFJK, ICntrl=      2127 FMM=F ISym2X=0 I1Cent= 0 IOpClX= 0 NMat=1 NMatS=1 NMatT=0.
 ***** Axes restored to original set *****
 -------------------------------------------------------------------
 Center     Atomic                   Forces (Hartrees/Bohr)
 Number     Number              X              Y              Z
 -------------------------------------------------------------------
      1        6          -0.001270498   -0.001066830    0.000201404
      2        8           0.000618336    0.002320358    0.000072518
      3        8           0.001599959   -0.000539364   -0.000944148
      4        1          -0.001340331   -0.000254927    0.000951427
      5        6          -0.000638441   -0.000037390    0.000193351
      6        9           0.000650614   -0.000263333    0.000264562
      7        9           0.000061956    0.000060260   -0.000571825
      8        9           0.000507069   -0.000081851   -0.000317300
      9        8           0.000221663   -0.000367859   -0.000002978
     10        1          -0.000186304    0.000176898    0.000058698
     11        1           0.000078503    0.000122241   -0.000063266
     12        8          -0.000332033    0.001388041   -0.000963489
     13        1           0.000031460   -0.000618388   -0.000000320
     14        1          -0.000413151   -0.000933447    0.000772320
     15        8          -0.000040450    0.000637966   -0.000764009
     16        1           0.000265391    0.000221736   -0.000275702
     17        1           0.000020326   -0.000791056    0.001174021
     18        8          -0.000176342   -0.000028960   -0.000048190
     19        1           0.000232055    0.000443180    0.000032198
     20        1           0.000053826   -0.000308739    0.000002144
     21        8           0.000351611    0.000378066   -0.000105938
     22        1          -0.000041615   -0.000028251    0.000242336
     23        1          -0.000253603   -0.000428350    0.000092185
 -------------------------------------------------------------------
 Cartesian Forces:  Max     0.002320358 RMS     0.000616431

 GradGradGradGradGradGradGradGradGradGradGradGradGradGradGradGradGradGrad
 Berny optimization.
 Using GEDIIS/GDIIS optimizer.
 FormGI is forming the generalized inverse of G from B-inverse, IUseBI=4.
 Internal  Forces:  Max     0.002290495 RMS     0.000420406
 Search for a local minimum.
 Step number  11 out of a maximum of  138
 All quantities printed in internal units (Hartrees-Bohrs-Radians)
 Mixed Optimization -- En-DIIS/RFO-DIIS
 Swapping is turned off.
 Update second derivatives using D2CorX and points   10   11
 DE= -8.40D-05 DEPred=-8.32D-05 R= 1.01D+00
 TightC=F SS=  1.41D+00  RLast= 4.84D-01 DXNew= 2.2447D+00 1.4516D+00
 Trust test= 1.01D+00 RLast= 4.84D-01 DXMaxT set to 1.45D+00
 ITU=  1  1  1  1  1  1  0 -1  0  1  0
     Eigenvalues ---    0.00012   0.00018   0.00032   0.00088   0.00147
     Eigenvalues ---    0.00194   0.00307   0.00328   0.00509   0.00526
     Eigenvalues ---    0.00605   0.00629   0.00794   0.00878   0.00959
     Eigenvalues ---    0.01152   0.01254   0.01381   0.01551   0.01697
     Eigenvalues ---    0.01909   0.02132   0.02242   0.02316   0.02402
     Eigenvalues ---    0.02646   0.02717   0.02975   0.03070   0.03237
     Eigenvalues ---    0.03367   0.03735   0.03854   0.05192   0.06397
     Eigenvalues ---    0.06811   0.07112   0.07417   0.07674   0.11770
     Eigenvalues ---    0.13761   0.19378   0.21656   0.22053   0.23639
     Eigenvalues ---    0.25781   0.36788   0.37508   0.38404   0.43287
     Eigenvalues ---    0.46226   0.47974   0.48784   0.49509   0.52925
     Eigenvalues ---    0.53467   0.56600   0.56936   0.57247   0.57517
     Eigenvalues ---    0.59487   0.69296   1.46161
 En-DIIS/RFO-DIIS/Sim-DIIS IScMMF=       -3 using points:    11   10    9    8    7    6
 RFO step:  Lambda=-1.08031823D-04.
 DidBck=F Rises=F RFO-DIIS coefs:    0.95205   -0.36475    1.73958   -1.18066   -0.68458
                  RFO-DIIS coefs:    0.53837
 Iteration  1 RMS(Cart)=  0.05180519 RMS(Int)=  0.00247982
 Iteration  2 RMS(Cart)=  0.00168578 RMS(Int)=  0.00220579
 Iteration  3 RMS(Cart)=  0.00000401 RMS(Int)=  0.00220579
 Iteration  4 RMS(Cart)=  0.00000001 RMS(Int)=  0.00220579
 Variable       Old X    -DE/DX   Delta X   Delta X   Delta X     New X
                                 (Linear)    (Quad)   (Total)
    R1        2.29906   0.00229  -0.00601   0.00807   0.00061   2.29968
    R2        2.44058   0.00056  -0.00241   0.00230  -0.00060   2.43999
    R3        2.93162  -0.00046   0.00072  -0.00098  -0.00026   2.93136
    R4        3.34796  -0.00013   0.01442  -0.01937  -0.00636   3.34160
    R5        1.95644  -0.00172  -0.00449   0.00147  -0.00175   1.95469
    R6        2.79387  -0.00021   0.02456  -0.02666  -0.00076   2.79311
    R7        2.53124   0.00050  -0.00042   0.00173   0.00130   2.53255
    R8        2.53451   0.00040  -0.00127  -0.00011  -0.00138   2.53313
    R9        2.51703  -0.00052   0.00156  -0.00149   0.00007   2.51710
   R10        1.85618   0.00032  -0.00199   0.00201  -0.00062   1.85556
   R11        1.81238   0.00016  -0.00005   0.00019   0.00015   1.81253
   R12        3.27092   0.00003   0.00172  -0.00307  -0.00206   3.26886
   R13        3.30348   0.00011  -0.00346   0.00217  -0.00183   3.30165
   R14        1.86260   0.00029  -0.00017   0.00057   0.00125   1.86385
   R15        1.83366  -0.00078   0.00725  -0.00826   0.00176   1.83542
   R16        3.22768   0.00010  -0.00103  -0.00469  -0.00524   3.22244
   R17        3.63857   0.00000   0.03399  -0.03044   0.00602   3.64460
   R18        1.81417   0.00019  -0.00026   0.00033   0.00007   1.81423
   R19        1.84997   0.00070  -0.00199   0.00421   0.00095   1.85092
   R20        3.46456   0.00012  -0.01427   0.01348  -0.00175   3.46281
   R21        1.85699   0.00048  -0.00219   0.00298   0.00021   1.85720
   R22        1.81322   0.00029  -0.00028   0.00039   0.00011   1.81333
   R23        1.81593   0.00018  -0.00015   0.00013  -0.00002   1.81591
   R24        1.84210   0.00023  -0.00262   0.00327  -0.00054   1.84157
    A1        2.24406  -0.00010  -0.00457   0.00460  -0.00092   2.24314
    A2        2.09044   0.00119  -0.00244   0.00165  -0.00027   2.09017
    A3        1.94865  -0.00109   0.00692  -0.00622   0.00121   1.94987
    A4        2.33387  -0.00036   0.00609  -0.00387  -0.00080   2.33306
    A5        1.97197  -0.00047  -0.00185  -0.00260  -0.00192   1.97005
    A6        1.93419  -0.00079   0.00055  -0.00413  -0.00359   1.93060
    A7        1.92360  -0.00048   0.00377  -0.00013   0.00364   1.92724
    A8        1.93824  -0.00028  -0.00287   0.00204  -0.00081   1.93743
    A9        1.88725   0.00064  -0.00040   0.00077   0.00034   1.88760
   A10        1.88976   0.00053  -0.00072   0.00070  -0.00001   1.88975
   A11        1.88930   0.00045  -0.00039   0.00083   0.00046   1.88976
   A12        1.87126   0.00006   0.00119  -0.00163  -0.00010   1.87116
   A13        1.97963  -0.00003   0.00576  -0.00871  -0.00355   1.97608
   A14        2.18829  -0.00011  -0.00720  -0.00472  -0.01170   2.17659
   A15        2.26448  -0.00049   0.00912   0.01269   0.01134   2.27582
   A16        1.99636   0.00019   0.01242   0.00638   0.01419   2.01055
   A17        1.87927   0.00037   0.01484  -0.00500   0.00688   1.88616
   A18        2.34991  -0.00003   0.03833  -0.02898   0.00949   2.35941
   A19        1.57351  -0.00036   0.00073  -0.00253  -0.00164   1.57187
   A20        1.39235   0.00019   0.00454   0.00542   0.01187   1.40422
   A21        1.87181   0.00021   0.00188   0.00275   0.00071   1.87252
   A22        2.13248  -0.00010   0.00326   0.00550  -0.00035   2.13213
   A23        2.07860   0.00001  -0.03043   0.01178  -0.01996   2.05864
   A24        2.94213  -0.00022   0.01044  -0.00036   0.00919   2.95131
   A25        1.78156   0.00013  -0.01465   0.01651   0.00261   1.78417
   A26        2.10625  -0.00006   0.00936  -0.01149  -0.00138   2.10487
   A27        1.86692   0.00001  -0.00429   0.00499  -0.00198   1.86495
   A28        1.91660   0.00020  -0.00452   0.00550   0.00343   1.92003
   A29        1.99463  -0.00019  -0.00749   0.01191   0.00108   1.99571
   A30        1.84138  -0.00006   0.00013   0.00052   0.00095   1.84233
   A31        2.94178   0.00018   0.02638  -0.00467   0.02139   2.96317
   A32        3.09373   0.00068   0.00285  -0.00470   0.00294   3.09667
   A33        3.05465  -0.00003   0.01232  -0.01187   0.00052   3.05518
   A34        2.90887  -0.00010  -0.01213   0.01161   0.00484   2.91371
   A35        2.61896   0.00068  -0.02648   0.00848  -0.01890   2.60007
   A36        2.92751   0.00005   0.00364  -0.00021   0.00533   2.93284
   A37        3.08445   0.00008   0.01095  -0.01052  -0.00049   3.08396
   A38        3.12105  -0.00007   0.00423  -0.00494  -0.00028   3.12078
   A39        3.22127  -0.00005  -0.00824   0.00221  -0.00542   3.21585
   A40        2.77954   0.00015  -0.04307   0.02444  -0.01568   2.76386
   A41        3.20408   0.00006   0.01206  -0.01471   0.00065   3.20472
    D1        0.15099   0.00004  -0.00276  -0.02124  -0.02406   0.12693
    D2       -2.98135  -0.00005  -0.00358  -0.02659  -0.02987  -3.01122
    D3        0.02857  -0.00005  -0.00749   0.00543  -0.00098   0.02760
    D4       -3.12166   0.00004  -0.00674   0.01045   0.00445  -3.11721
    D5       -2.15711   0.00005   0.05500   0.00414   0.05900  -2.09811
    D6        2.03765   0.00008   0.05279   0.00591   0.05852   2.09617
    D7       -0.05594   0.00001   0.05259   0.00363   0.05607   0.00013
    D8        0.99226  -0.00002   0.05435  -0.00040   0.05412   1.04638
    D9       -1.09616   0.00000   0.05214   0.00136   0.05364  -1.04252
   D10        3.09343  -0.00006   0.05194  -0.00091   0.05119  -3.13856
   D11       -0.23345  -0.00001  -0.05003   0.01345  -0.03717  -0.27062
   D12       -3.02463  -0.00023  -0.05614  -0.01344  -0.06675  -3.09138
   D13       -0.48165   0.00004  -0.01106   0.01847   0.00770  -0.47395
   D14        0.04197   0.00001   0.01736  -0.01808   0.00068   0.04265
   D15       -2.14543   0.00002   0.01871  -0.01925   0.00098  -2.14445
   D16       -2.26197   0.00006   0.01248   0.00620   0.01872  -2.24325
   D17        1.83382   0.00007   0.01384   0.00504   0.01902   1.85284
   D18       -2.63270   0.00005   0.00512   0.00482   0.00993  -2.62277
   D19        1.60732   0.00012   0.00947  -0.00386   0.00562   1.61294
   D20        1.16281   0.00016   0.00655   0.02279   0.03055   1.19336
   D21       -0.88035   0.00023   0.01090   0.01411   0.02624  -0.85412
   D22       -1.69602  -0.00012  -0.03144   0.00554  -0.02355  -1.71958
   D23        0.15445   0.00003  -0.02942   0.00146  -0.02569   0.12876
   D24        2.29021   0.00003  -0.05668   0.00995  -0.04598   2.24423
   D25        1.13077  -0.00006   0.03842   0.02244   0.06200   1.19277
   D26        2.98124   0.00009   0.04044   0.01836   0.05986   3.04110
   D27       -1.16618   0.00009   0.01318   0.02686   0.03957  -1.12661
   D28       -2.79815   0.00021   0.08478   0.01842   0.10670  -2.69145
   D29       -0.76899   0.00026   0.06623   0.03713   0.10566  -0.66333
   D30        0.91154  -0.00021   0.02019  -0.00339   0.01816   0.92969
   D31        2.94069  -0.00015   0.00163   0.01532   0.01712   2.95782
   D32        0.12636  -0.00004   0.08068  -0.00588   0.07359   0.19995
   D33        2.52515  -0.00017   0.12292  -0.03803   0.08354   2.60869
   D34       -1.24143  -0.00005   0.06615  -0.00937   0.05882  -1.18261
   D35       -0.00923   0.00017  -0.06342  -0.00815  -0.06742  -0.07665
   D36       -2.39849   0.00012  -0.11389   0.02188  -0.08799  -2.48648
   D37        1.46421  -0.00015  -0.04644  -0.01075  -0.05815   1.40606
   D38        0.78843   0.00007   0.01418   0.01905   0.03702   0.82545
   D39       -1.31877  -0.00002   0.02402   0.00480   0.03143  -1.28734
         Item               Value     Threshold  Converged?
 Maximum Force            0.002290     0.000015     NO 
 RMS     Force            0.000420     0.000010     NO 
 Maximum Displacement     0.158972     0.000060     NO 
 RMS     Displacement     0.052430     0.000040     NO 
 Predicted change in Energy=-3.279361D-05
 GradGradGradGradGradGradGradGradGradGradGradGradGradGradGradGradGradGrad

                          Input orientation:                          
 ---------------------------------------------------------------------
 Center     Atomic      Atomic             Coordinates (Angstroms)
 Number     Number       Type             X           Y           Z
 ---------------------------------------------------------------------
      1          6           0       -1.337542   -0.452713    0.434681
      2          8           0       -1.184152    0.728237    0.685202
      3          8           0       -0.563040   -1.240112   -0.234130
      4          1           0        0.299220   -0.772487   -0.562417
      5          6           0       -2.604414   -1.189417    0.943158
      6          9           0       -2.267432   -2.209231    1.744701
      7          9           0       -3.304340   -1.682571   -0.088236
      8          9           0       -3.394536   -0.363789    1.627447
      9          8           0        5.046639    1.346934   -0.802502
     10          1           0        4.421848    1.673854   -0.119184
     11          1           0        5.549993    2.102620   -1.111591
     12          8           0        1.540940   -0.062747   -0.935291
     13          1           0        2.308335   -0.359883   -1.478993
     14          1           0        1.452200    0.898818   -1.039561
     15          8           0        0.742614    2.470244   -0.175415
     16          1           0        0.388165    3.310714   -0.474874
     17          1           0       -0.008284    1.943518    0.168182
     18          8           0        3.797546   -0.522280   -2.293684
     19          1           0        4.362282    0.133293   -1.827666
     20          1           0        4.272119   -1.356204   -2.282369
     21          8           0        3.224413    2.130099    1.068481
     22          1           0        3.073385    1.403577    1.679024
     23          1           0        2.349910    2.344187    0.695530
 ---------------------------------------------------------------------
                    Distance matrix (angstroms):
                    1          2          3          4          5
     1  C    0.000000
     2  O    1.216936   0.000000
     3  O    1.291185   2.259502   0.000000
     4  H    1.943052   2.451351   1.034378   0.000000
     5  C    1.551208   2.400226   2.357071   3.297223   0.000000
     6  F    2.380379   3.305261   2.785663   3.738279   1.340168
     7  F    2.377874   3.302332   2.780608   3.746831   1.340473
     8  F    2.379458   2.639345   3.500111   4.313510   1.331993
     9  O    6.747378   6.435744   6.203575   5.204571   8.247364
    10  H    6.164384   5.741817   5.775251   4.814260   7.661283
    11  H    7.507251   7.103950   7.022319   6.011526   9.030717
    12  O    3.211628   3.267687   2.510885   1.478050   4.688487
    13  H    4.118639   4.250320   3.251043   2.246530   5.539860
    14  H    3.432592   3.155037   3.047118   2.085734   4.974738
    15  O    3.639085   2.736362   3.933817   3.295705   5.083987
    16  H    4.238955   3.238386   4.655401   4.085107   5.587265
    17  H    2.753157   1.768300   3.256548   2.829314   4.141952
    18  O    5.815320   5.937581   4.875629   3.911288   7.204673
    19  H    6.160326   6.118121   5.355781   4.350835   7.613270
    20  H    6.298171   6.551509   5.252383   4.368396   7.597273
    21  O    5.280535   4.641935   5.234493   4.431883   6.708958
    22  H    4.944743   4.423843   4.885983   4.177954   6.285103
    23  H    4.635514   3.886000   4.711342   3.937184   6.090403
                    6          7          8          9         10
     6  F    0.000000
     7  F    2.170762   0.000000
     8  F    2.165587   2.165846   0.000000
     9  O    8.522334   8.912178   8.949003   0.000000
    10  H    7.956060   8.423807   8.264295   0.981918   0.000000
    11  H    9.373505   9.683704   9.674197   0.959147   1.562505
    12  O    5.127713   5.178616   5.569306   3.780841   3.461423
    13  H    5.894908   5.931765   6.494053   3.296842   3.232972
    14  H    5.589968   5.494839   5.674324   3.630013   3.204151
    15  O    5.885975   5.799250   5.328983   4.492182   3.764859
    16  H    6.515251   6.222297   5.677196   5.066078   4.367656
    17  H    4.983421   4.906960   4.349692   5.181735   4.447625
    18  O    7.479192   7.526424   8.193072   2.697742   3.152967
    19  H    7.886845   8.068461   8.506064   1.729806   2.301258
    20  H    7.727268   7.894521   8.663091   3.177552   3.725995
    21  O    7.031885   7.648468   7.095238   2.726616   1.747158
    22  H    6.448334   7.302252   6.705240   3.170948   2.263837
    23  H    6.569187   6.985671   6.418743   3.242061   2.325088
                   11         12         13         14         15
    11  H    0.000000
    12  O    4.559869   0.000000
    13  H    4.087450   0.986306   0.000000
    14  H    4.271561   0.971264   1.584423   0.000000
    15  O    4.911463   2.762386   3.487180   1.928637   0.000000
    16  H    5.339416   3.594594   4.262463   2.695976   0.960051
    17  H    5.705925   2.764569   3.658629   2.164037   0.979462
    18  O    3.370239   2.673701   1.705239   3.015459   4.772303
    19  H    2.408666   2.965592   2.140909   3.110581   4.614464
    20  H    3.868739   3.308624   2.344038   3.818591   5.615903
    21  O    3.187757   3.414346   3.678157   3.016725   2.796838
    22  H    3.796022   3.366473   3.697048   3.205265   3.163735
    23  H    3.683011   3.017837   3.470198   2.430126   1.832440
                   16         17         18         19         20
    16  H    0.000000
    17  H    1.562023   0.000000
    18  O    5.442774   5.159969   0.000000
    19  H    5.264946   5.134411   0.982789   0.000000
    20  H    6.335003   5.934241   0.959571   1.559963   0.000000
    21  O    3.438036   3.360904   4.320619   3.697250   4.947747
    22  H    3.935334   3.474315   4.473895   3.946106   4.974534
    23  H    2.480416   2.449431   4.387218   3.912060   5.124028
                   21         22         23
    21  O    0.000000
    22  H    0.960941   0.000000
    23  H    0.974516   1.541241   0.000000
 Stoichiometry    C2H11F3O7
 Framework group  C1[X(C2H11F3O7)]
 Deg. of freedom    63
 Full point group                 C1      NOp   1
 Largest Abelian subgroup         C1      NOp   1
 Largest concise Abelian subgroup C1      NOp   1
                         Standard orientation:                         
 ---------------------------------------------------------------------
 Center     Atomic      Atomic             Coordinates (Angstroms)
 Number     Number       Type             X           Y           Z
 ---------------------------------------------------------------------
      1          6           0        1.674079   -0.023377   -0.097266
      2          8           0        1.217852   -1.120522   -0.360063
      3          8           0        1.053010    1.104912   -0.005631
      4          1           0        0.034116    1.016794   -0.160641
      5          6           0        3.193290    0.133943    0.173834
      6          9           0        3.405171    0.618451    1.405260
      7          9           0        3.740525    0.981898   -0.708423
      8          9           0        3.820239   -1.036861    0.072056
      9          8           0       -5.048772    0.090048    0.466215
     10          1           0       -4.414396   -0.637466    0.646365
     11          1           0       -5.826155   -0.303970    0.065730
     12          8           0       -1.420432    0.807044   -0.318525
     13          1           0       -2.160926    1.458015   -0.345065
     14          1           0       -1.671299    0.043039   -0.863241
     15          8           0       -1.312236   -1.834486   -1.119395
     16          1           0       -1.328635   -2.435032   -1.868243
     17          1           0       -0.372759   -1.687974   -0.884312
     18          8           0       -3.671527    2.248195   -0.384319
     19          1           0       -4.284435    1.540459   -0.085443
     20          1           0       -3.837412    3.012792    0.171244
     21          8           0       -3.173953   -1.825139    0.967762
     22          1           0       -2.655168   -1.560203    1.732012
     23          1           0       -2.532092   -1.941654    0.243801
 ---------------------------------------------------------------------
 Rotational constants (GHZ):           1.2162403           0.2516286           0.2274219
 Standard basis: 6-31++G(d,p) (6D, 7F)
 There are   294 symmetry adapted cartesian basis functions of A   symmetry.
 There are   294 symmetry adapted basis functions of A   symmetry.
   294 basis functions,   472 primitive gaussians,   294 cartesian basis functions
    53 alpha electrons       53 beta electrons
       nuclear repulsion energy       821.7757892174 Hartrees.
 NAtoms=   23 NActive=   23 NUniq=   23 SFac= 1.00D+00 NAtFMM=   60 NAOKFM=F Big=F
 Integral buffers will be    131072 words long.
 Raffenetti 2 integral format.
 Two-electron integral symmetry is turned on.
 Nuclear repulsion after empirical dispersion term =      821.7656931288 Hartrees.
 One-electron integrals computed using PRISM.
 NBasis=   294 RedAO= T EigKep=  4.27D-05  NBF=   294
 NBsUse=   294 1.00D-06 EigRej= -1.00D+00 NBFU=   294
 Initial guess from the checkpoint file:  "/local_scratch/slurm.5660450/Gau-1729851.chk"
 B after Tr=     0.000000    0.000000   -0.000000
         Rot=    0.999989   -0.004536    0.000033   -0.001354 Ang=  -0.54 deg.
 ExpMin= 3.60D-02 ExpMax= 7.00D+03 ExpMxC= 1.05D+03 IAcc=3 IRadAn=         5 AccDes= 0.00D+00
 Harris functional with IExCor= 4639 and IRadAn=       5 diagonalized for initial guess.
 HarFok:  IExCor= 4639 AccDes= 0.00D+00 IRadAn=         5 IDoV= 1 UseB2=F ITyADJ=14
 ICtDFT=  3500011 ScaDFX=  1.000000  1.000000  1.000000  1.000000
 FoFCou: FMM=F IPFlag=           0 FMFlag=      100000 FMFlg1=           0
         NFxFlg=           0 DoJE=T BraDBF=F KetDBF=T FulRan=T
         wScrn=  0.000000 ICntrl=       500 IOpCl=  0 I1Cent=   200000004 NGrid=           0
         NMat0=    1 NMatS0=      1 NMatT0=    0 NMatD0=    1 NMtDS0=    0 NMtDT0=    0
 Petite list used in FoFCou.
 Requested convergence on RMS density matrix=1.00D-10 within 128 cycles.
 Requested convergence on MAX density matrix=1.00D-08.
 Requested convergence on             energy=1.00D-08.
 No special actions if energy rises.
 SCF Done:  E(RwB97XD) =  -908.814826057     A.U. after   15 cycles
            NFock= 15  Conv=0.51D-10     -V/T= 2.0082
 Calling FoFJK, ICntrl=      2127 FMM=F ISym2X=0 I1Cent= 0 IOpClX= 0 NMat=1 NMatS=1 NMatT=0.
 ***** Axes restored to original set *****
 -------------------------------------------------------------------
 Center     Atomic                   Forces (Hartrees/Bohr)
 Number     Number              X              Y              Z
 -------------------------------------------------------------------
      1        6          -0.001296818   -0.000407482    0.000414462
      2        8           0.000490794    0.001911134    0.000010219
      3        8           0.001275140   -0.000791748   -0.001012899
      4        1          -0.000849083   -0.000310055    0.000916143
      5        6          -0.000599448    0.000093542    0.000187289
      6        9           0.000628422   -0.000212079    0.000202580
      7        9           0.000043145   -0.000003543   -0.000514629
      8        9           0.000468386   -0.000226003   -0.000322924
      9        8           0.000495501   -0.000452130   -0.000372844
     10        1          -0.000420442    0.000253529    0.000309019
     11        1           0.000059661    0.000114045    0.000008415
     12        8          -0.000219544    0.002277521   -0.001462346
     13        1          -0.000308320   -0.000274180    0.000326062
     14        1          -0.000095466   -0.002232238    0.000970921
     15        8          -0.000198870    0.000521145   -0.000783883
     16        1           0.000233510    0.000182383   -0.000222278
     17        1           0.000251069   -0.000529078    0.001108589
     18        8          -0.000056668   -0.000090987   -0.000046088
     19        1           0.000189589    0.000555217    0.000129147
     20        1          -0.000059016   -0.000364352   -0.000075671
     21        8           0.000777322    0.000243984    0.000044869
     22        1          -0.000075671    0.000054049    0.000179118
     23        1          -0.000733194   -0.000312674    0.000006729
 -------------------------------------------------------------------
 Cartesian Forces:  Max     0.002277521 RMS     0.000674526

 GradGradGradGradGradGradGradGradGradGradGradGradGradGradGradGradGradGrad
 Berny optimization.
 Using GEDIIS/GDIIS optimizer.
 FormGI is forming the generalized inverse of G from B-inverse, IUseBI=4.
 Internal  Forces:  Max     0.001927572 RMS     0.000435336
 Search for a local minimum.
 Step number  12 out of a maximum of  138
 All quantities printed in internal units (Hartrees-Bohrs-Radians)
 Mixed Optimization -- En-DIIS/RFO-DIIS
 Swapping is turned off.
 Update second derivatives using D2CorX and points   11   12
 DE= -3.68D-05 DEPred=-3.28D-05 R= 1.12D+00
 TightC=F SS=  1.41D+00  RLast= 3.17D-01 DXNew= 2.4413D+00 9.5006D-01
 Trust test= 1.12D+00 RLast= 3.17D-01 DXMaxT set to 1.45D+00
 ITU=  1  1  1  1  1  1  1  0 -1  0  1  0
     Eigenvalues ---    0.00010   0.00017   0.00027   0.00088   0.00124
     Eigenvalues ---    0.00193   0.00306   0.00353   0.00497   0.00509
     Eigenvalues ---    0.00599   0.00623   0.00769   0.00888   0.00942
     Eigenvalues ---    0.01111   0.01251   0.01380   0.01600   0.01703
     Eigenvalues ---    0.01918   0.02151   0.02244   0.02315   0.02396
     Eigenvalues ---    0.02669   0.02716   0.02928   0.03051   0.03273
     Eigenvalues ---    0.03355   0.03729   0.03855   0.05170   0.06194
     Eigenvalues ---    0.06775   0.07104   0.07550   0.07697   0.11787
     Eigenvalues ---    0.13788   0.19276   0.21642   0.22108   0.23682
     Eigenvalues ---    0.25842   0.36735   0.37514   0.38397   0.43724
     Eigenvalues ---    0.46155   0.47832   0.48632   0.49738   0.52939
     Eigenvalues ---    0.56471   0.56654   0.57121   0.57510   0.58539
     Eigenvalues ---    0.60491   0.69428   1.42702
 En-DIIS/RFO-DIIS/Sim-DIIS IScMMF=       -3 using points:    12   11   10    9    8    7    6
 RFO step:  Lambda=-1.26016484D-04.
 DidBck=F Rises=F RFO-DIIS coefs:    2.33942   -1.12435    0.23584   -0.14287   -0.57795
                  RFO-DIIS coefs:    0.00294    0.26698
 Iteration  1 RMS(Cart)=  0.09336851 RMS(Int)=  0.01075495
 Iteration  2 RMS(Cart)=  0.01511352 RMS(Int)=  0.00168796
 Iteration  3 RMS(Cart)=  0.00021070 RMS(Int)=  0.00168268
 Iteration  4 RMS(Cart)=  0.00000018 RMS(Int)=  0.00168268
 Variable       Old X    -DE/DX   Delta X   Delta X   Delta X     New X
                                 (Linear)    (Quad)   (Total)
    R1        2.29968   0.00188   0.00063   0.00091   0.00056   2.30024
    R2        2.43999   0.00083  -0.00100   0.00088  -0.00029   2.43970
    R3        2.93136  -0.00042   0.00026  -0.00032  -0.00007   2.93129
    R4        3.34160  -0.00007  -0.00069  -0.01419  -0.01592   3.32568
    R5        1.95469  -0.00132   0.00106  -0.00222  -0.00028   1.95442
    R6        2.79311  -0.00019   0.00937  -0.01465  -0.00433   2.78878
    R7        2.53255   0.00044   0.00278   0.00022   0.00300   2.53555
    R8        2.53313   0.00037  -0.00314   0.00053  -0.00261   2.53051
    R9        2.51710  -0.00058   0.00061  -0.00137  -0.00076   2.51634
   R10        1.85556   0.00065  -0.00051   0.00152   0.00050   1.85605
   R11        1.81253   0.00012   0.00023   0.00011   0.00033   1.81286
   R12        3.26886  -0.00002  -0.00185  -0.00351  -0.00529   3.26357
   R13        3.30165   0.00009  -0.00677   0.00461  -0.00269   3.29896
   R14        1.86385  -0.00022   0.00134  -0.00165   0.00026   1.86411
   R15        1.83542  -0.00193   0.00133  -0.00556  -0.00344   1.83198
   R16        3.22244   0.00012  -0.01612   0.00067  -0.01490   3.20754
   R17        3.64460   0.00019   0.03057  -0.01597   0.01549   3.66009
   R18        1.81423   0.00014   0.00022  -0.00006   0.00017   1.81440
   R19        1.85092   0.00043   0.00171   0.00000   0.00073   1.85164
   R20        3.46281   0.00004  -0.01306  -0.00310  -0.01649   3.44632
   R21        1.85720   0.00054   0.00037   0.00251   0.00308   1.86028
   R22        1.81333   0.00029   0.00006   0.00003   0.00009   1.81342
   R23        1.81591   0.00008  -0.00037  -0.00033  -0.00070   1.81522
   R24        1.84157   0.00061   0.00006   0.00104   0.00074   1.84231
    A1        2.24314  -0.00006  -0.00028  -0.00036  -0.00161   2.24153
    A2        2.09017   0.00132  -0.00184   0.00463   0.00326   2.09343
    A3        1.94987  -0.00127   0.00213  -0.00427  -0.00168   1.94819
    A4        2.33306  -0.00048   0.00389  -0.00544  -0.00407   2.32899
    A5        1.97005  -0.00043  -0.00158  -0.00026  -0.00074   1.96931
    A6        1.93060  -0.00083  -0.00714  -0.00136  -0.00850   1.92210
    A7        1.92724  -0.00043   0.00796  -0.00085   0.00711   1.93436
    A8        1.93743  -0.00004  -0.00065   0.00140   0.00074   1.93817
    A9        1.88760   0.00056  -0.00010   0.00039   0.00030   1.88790
   A10        1.88975   0.00045  -0.00057   0.00031  -0.00028   1.88947
   A11        1.88976   0.00035   0.00049   0.00014   0.00063   1.89039
   A12        1.87116   0.00008  -0.00277  -0.00222  -0.00645   1.86471
   A13        1.97608  -0.00013  -0.00469  -0.00414  -0.00991   1.96618
   A14        2.17659  -0.00005  -0.02583  -0.00773  -0.03396   2.14264
   A15        2.27582  -0.00048   0.02651   0.01167   0.02917   2.30499
   A16        2.01055   0.00028   0.03638  -0.00127   0.02988   2.04043
   A17        1.88616   0.00029   0.01219   0.00222   0.00657   1.89273
   A18        2.35941   0.00001   0.02819  -0.03575  -0.00707   2.35233
   A19        1.57187  -0.00032  -0.00407  -0.00472  -0.00901   1.56286
   A20        1.40422   0.00020   0.02305   0.00640   0.03035   1.43457
   A21        1.87252   0.00010   0.00117   0.00564   0.00700   1.87952
   A22        2.13213  -0.00012  -0.01399   0.01002  -0.00152   2.13060
   A23        2.05864   0.00010  -0.03355   0.00996  -0.02417   2.03447
   A24        2.95131  -0.00011   0.01629   0.00700   0.02147   2.97278
   A25        1.78417   0.00010  -0.00204   0.01203   0.01206   1.79623
   A26        2.10487  -0.00008  -0.00592  -0.00237  -0.00926   2.09561
   A27        1.86495   0.00009  -0.00357   0.00527   0.00105   1.86599
   A28        1.92003   0.00027   0.01585   0.00959   0.02527   1.94530
   A29        1.99571  -0.00025   0.00533   0.00253   0.00632   2.00203
   A30        1.84233  -0.00011   0.00398   0.00106   0.00450   1.84683
   A31        2.96317   0.00006   0.04399   0.00396   0.04622   3.00939
   A32        3.09667   0.00048   0.00112   0.00306   0.00653   3.10320
   A33        3.05518  -0.00006   0.01244   0.00178   0.01364   3.06882
   A34        2.91371   0.00012   0.00855  -0.00283   0.00914   2.92285
   A35        2.60007   0.00071  -0.03836   0.00724  -0.02934   2.57073
   A36        2.93284   0.00005   0.01056   0.00224   0.01352   2.94636
   A37        3.08396   0.00013   0.00563   0.00628   0.01358   3.09755
   A38        3.12078  -0.00001   0.01217   0.00089   0.01316   3.13394
   A39        3.21585  -0.00002  -0.01158   0.00053  -0.00997   3.20588
   A40        2.76386   0.00039  -0.01386   0.02491   0.00862   2.77248
   A41        3.20472  -0.00002  -0.00254  -0.01036  -0.01517   3.18955
    D1        0.12693   0.00003  -0.06147   0.00917  -0.05193   0.07499
    D2       -3.01122  -0.00006  -0.07449   0.00835  -0.06592  -3.07714
    D3        0.02760   0.00003  -0.00579  -0.00032  -0.00618   0.02141
    D4       -3.11721   0.00012   0.00634   0.00045   0.00686  -3.11035
    D5       -2.09811   0.00000   0.11604  -0.00363   0.11246  -1.98565
    D6        2.09617   0.00012   0.11563  -0.00269   0.11301   2.20918
    D7        0.00013  -0.00001   0.11016  -0.00322   0.10700   0.10713
    D8        1.04638  -0.00007   0.10507  -0.00432   0.10068   1.14706
    D9       -1.04252   0.00004   0.10466  -0.00338   0.10122  -0.94130
   D10       -3.13856  -0.00009   0.09919  -0.00391   0.09522  -3.04334
   D11       -0.27062  -0.00016  -0.08651  -0.00755  -0.09264  -0.36326
   D12       -3.09138  -0.00016  -0.10883  -0.00851  -0.12058   3.07123
   D13       -0.47395   0.00010   0.04990   0.01801   0.07047  -0.40348
   D14        0.04265   0.00003  -0.01761  -0.01247  -0.02924   0.01341
   D15       -2.14445   0.00003  -0.01034  -0.02122  -0.03134  -2.17579
   D16       -2.24325   0.00010   0.02323   0.00744   0.03037  -2.21288
   D17        1.85284   0.00010   0.03050  -0.00131   0.02827   1.88111
   D18       -2.62277   0.00005   0.05370   0.01648   0.06984  -2.55294
   D19        1.61294   0.00018   0.03189   0.00660   0.03824   1.65118
   D20        1.19336   0.00017   0.10109   0.03494   0.13687   1.33023
   D21       -0.85412   0.00031   0.07928   0.02505   0.10528  -0.74884
   D22       -1.71958  -0.00011  -0.07137   0.00676  -0.06369  -1.78326
   D23        0.12876   0.00003  -0.07387   0.00111  -0.07080   0.05796
   D24        2.24423   0.00004  -0.10891   0.00792  -0.09984   2.14439
   D25        1.19277  -0.00007   0.10443   0.01907   0.12167   1.31444
   D26        3.04110   0.00006   0.10194   0.01342   0.11456  -3.12752
   D27       -1.12661   0.00008   0.06690   0.02022   0.08552  -1.04109
   D28       -2.69145   0.00012   0.24387   0.01343   0.25728  -2.43417
   D29       -0.66333   0.00031   0.23452   0.02942   0.26520  -0.39812
   D30        0.92969  -0.00023   0.04944  -0.01442   0.03273   0.96242
   D31        2.95782  -0.00004   0.04008   0.00156   0.04066   2.99847
   D32        0.19995  -0.00010   0.17650  -0.00854   0.16892   0.36887
   D33        2.60869  -0.00020   0.20640  -0.04823   0.15932   2.76801
   D34       -1.18261  -0.00014   0.14990  -0.01227   0.13712  -1.04548
   D35       -0.07665   0.00022  -0.12655  -0.00619  -0.13290  -0.20955
   D36       -2.48648   0.00011  -0.17662   0.02967  -0.14667  -2.63315
   D37        1.40606  -0.00006  -0.11161  -0.01027  -0.12238   1.28367
   D38        0.82545   0.00014   0.05070  -0.00289   0.04736   0.87280
   D39       -1.28734   0.00003   0.02532  -0.01712   0.00836  -1.27898
         Item               Value     Threshold  Converged?
 Maximum Force            0.001928     0.000015     NO 
 RMS     Force            0.000435     0.000010     NO 
 Maximum Displacement     0.330050     0.000060     NO 
 RMS     Displacement     0.106239     0.000040     NO 
 Predicted change in Energy=-7.281462D-05
 GradGradGradGradGradGradGradGradGradGradGradGradGradGradGradGradGradGrad

                          Input orientation:                          
 ---------------------------------------------------------------------
 Center     Atomic      Atomic             Coordinates (Angstroms)
 Number     Number       Type             X           Y           Z
 ---------------------------------------------------------------------
      1          6           0       -1.321493   -0.439295    0.417640
      2          8           0       -1.180597    0.747251    0.649827
      3          8           0       -0.560425   -1.216892   -0.277260
      4          1           0        0.273389   -0.732752   -0.651426
      5          6           0       -2.538555   -1.203373    1.001660
      6          9           0       -2.125806   -2.115078    1.895384
      7          9           0       -3.209400   -1.841155    0.034002
      8          9           0       -3.377916   -0.369916    1.613178
      9          8           0        5.066307    1.239093   -0.676215
     10          1           0        4.414192    1.588690   -0.030300
     11          1           0        5.602950    1.982209   -0.959222
     12          8           0        1.472971   -0.005689   -1.109946
     13          1           0        2.269825   -0.296488   -1.613462
     14          1           0        1.402071    0.958741   -1.178221
     15          8           0        0.731427    2.496743   -0.210691
     16          1           0        0.379624    3.353737   -0.463005
     17          1           0       -0.014705    1.954042    0.119250
     18          8           0        3.799783   -0.481921   -2.324698
     19          1           0        4.366984    0.115154   -1.785384
     20          1           0        4.226125   -1.341609   -2.330912
     21          8           0        3.177104    2.115175    1.083263
     22          1           0        2.993317    1.445261    1.746690
     23          1           0        2.318697    2.322734    0.670342
 ---------------------------------------------------------------------
                    Distance matrix (angstroms):
                    1          2          3          4          5
     1  C    0.000000
     2  O    1.217232   0.000000
     3  O    1.291033   2.258752   0.000000
     4  H    1.942335   2.449029   1.034232   0.000000
     5  C    1.551172   2.402659   2.355593   3.295634   0.000000
     6  F    2.374635   3.261557   2.824453   3.762074   1.341756
     7  F    2.382558   3.345912   2.739280   3.718627   1.339090
     8  F    2.379706   2.646566   3.497053   4.311856   1.331590
     9  O    6.694586   6.405006   6.152327   5.182745   8.161790
    10  H    6.100119   5.698444   5.716563   4.787603   7.563150
    11  H    7.463735   7.080302   6.977572   5.989155   8.959748
    12  O    3.214119   3.271872   2.508999   1.475757   4.688887
    13  H    4.128358   4.256440   3.262345   2.258672   5.548137
    14  H    3.452402   3.171224   3.065371   2.100616   4.995513
    15  O    3.637252   2.730760   3.932480   3.291456   5.084627
    16  H    4.249286   3.235190   4.669994   4.092210   5.606092
    17  H    2.743136   1.759875   3.241891   2.809947   4.137359
    18  O    5.809449   5.929827   4.872740   3.911293   7.194420
    19  H    6.125316   6.091425   5.322419   4.331550   7.562579
    20  H    6.256578   6.517728   5.210000   4.337684   7.542283
    21  O    5.215912   4.587879   5.188719   4.421695   6.609703
    22  H    4.892392   4.371714   4.879806   4.229977   6.178344
    23  H    4.576423   3.837659   4.660069   3.907218   6.011331
                    6          7          8          9         10
     6  F    0.000000
     7  F    2.171164   0.000000
     8  F    2.166336   2.164888   0.000000
     9  O    8.342066   8.858874   8.895792   0.000000
    10  H    7.758719   8.359852   8.200859   0.982180   0.000000
    11  H    9.201641   9.657231   9.633570   0.959323   1.559134
    12  O    5.141276   5.157727   5.574869   3.827488   3.515461
    13  H    5.911078   5.926385   6.504889   3.325169   3.264753
    14  H    5.598332   5.529427   5.692583   3.709074   3.284423
    15  O    5.819641   5.865778   5.332065   4.537574   3.797350
    16  H    6.461200   6.333641   5.682889   5.146083   4.424971
    17  H    4.916211   4.961538   4.352446   5.192360   4.446457
    18  O    7.455796   7.519284   8.187721   2.698789   3.151062
    19  H    7.789628   8.033611   8.471658   1.727004   2.292129
    20  H    7.668563   7.818528   8.620989   3.178670   3.730259
    21  O    6.831941   7.585573   7.030275   2.726237   1.745736
    22  H    6.237270   7.225477   6.626107   3.195350   2.279726
    23  H    6.399102   6.950018   6.371083   3.246052   2.328266
                   11         12         13         14         15
    11  H    0.000000
    12  O    4.585977   0.000000
    13  H    4.090258   0.986443   0.000000
    14  H    4.329299   0.969441   1.586831   0.000000
    15  O    4.955480   2.760565   3.483760   1.936835   0.000000
    16  H    5.423141   3.591613   4.268554   2.700544   0.960139
    17  H    5.720310   2.750392   3.645033   2.163634   0.979846
    18  O    3.344827   2.667672   1.697355   3.023068   4.770354
    19  H    2.386640   2.974245   2.144081   3.141814   4.622651
    20  H    3.850317   3.294737   2.331119   3.820417   5.607245
    21  O    3.173981   3.494610   3.729825   3.098772   2.793071
    22  H    3.797428   3.546417   3.853278   3.365095   3.170662
    23  H    3.682086   3.050612   3.475410   2.473432   1.823711
                   16         17         18         19         20
    16  H    0.000000
    17  H    1.566417   0.000000
    18  O    5.465863   5.143649   0.000000
    19  H    5.304352   5.119409   0.984416   0.000000
    20  H    6.350662   5.903325   0.959619   1.561922   0.000000
    21  O    3.427955   3.338103   4.329761   3.693918   4.970551
    22  H    3.918727   3.457689   4.576091   4.016427   5.090510
    23  H    2.471325   2.425778   4.362335   3.885805   5.106193
                   21         22         23
    21  O    0.000000
    22  H    0.960571   0.000000
    23  H    0.974909   1.543890   0.000000
 Stoichiometry    C2H11F3O7
 Framework group  C1[X(C2H11F3O7)]
 Deg. of freedom    63
 Full point group                 C1      NOp   1
 Largest Abelian subgroup         C1      NOp   1
 Largest concise Abelian subgroup C1      NOp   1
                         Standard orientation:                         
 ---------------------------------------------------------------------
 Center     Atomic      Atomic             Coordinates (Angstroms)
 Number     Number       Type             X           Y           Z
 ---------------------------------------------------------------------
      1          6           0        1.661879   -0.013614   -0.140077
      2          8           0        1.213419   -1.106265   -0.434440
      3          8           0        1.039106    1.114470   -0.060392
      4          1           0        0.028515    1.030207   -0.263469
      5          6           0        3.164846    0.137021    0.212818
      6          9           0        3.304228    0.479229    1.502692
      7          9           0        3.736694    1.088714   -0.535802
      8          9           0        3.820270   -1.004360    0.010822
      9          8           0       -4.985013    0.087450    0.651189
     10          1           0       -4.337655   -0.642136    0.766567
     11          1           0       -5.783697   -0.303936    0.291716
     12          8           0       -1.414986    0.840951   -0.505017
     13          1           0       -2.177356    1.466307   -0.476892
     14          1           0       -1.675012    0.063374   -1.022294
     15          8           0       -1.308485   -1.831000   -1.190623
     16          1           0       -1.324115   -2.461120   -1.914895
     17          1           0       -0.370486   -1.661752   -0.963442
     18          8           0       -3.695494    2.219840   -0.384917
     19          1           0       -4.267853    1.515772   -0.003121
     20          1           0       -3.812386    3.000848    0.160272
     21          8           0       -3.094219   -1.852601    0.956918
     22          1           0       -2.545150   -1.674605    1.724733
     23          1           0       -2.480511   -1.928399    0.203218
 ---------------------------------------------------------------------
 Rotational constants (GHZ):           1.1822246           0.2545533           0.2309768
 Standard basis: 6-31++G(d,p) (6D, 7F)
 There are   294 symmetry adapted cartesian basis functions of A   symmetry.
 There are   294 symmetry adapted basis functions of A   symmetry.
   294 basis functions,   472 primitive gaussians,   294 cartesian basis functions
    53 alpha electrons       53 beta electrons
       nuclear repulsion energy       822.2628244220 Hartrees.
 NAtoms=   23 NActive=   23 NUniq=   23 SFac= 1.00D+00 NAtFMM=   60 NAOKFM=F Big=F
 Integral buffers will be    131072 words long.
 Raffenetti 2 integral format.
 Two-electron integral symmetry is turned on.
 Nuclear repulsion after empirical dispersion term =      822.2528133825 Hartrees.
 One-electron integrals computed using PRISM.
 NBasis=   294 RedAO= T EigKep=  4.36D-05  NBF=   294
 NBsUse=   294 1.00D-06 EigRej= -1.00D+00 NBFU=   294
 Initial guess from the checkpoint file:  "/local_scratch/slurm.5660450/Gau-1729851.chk"
 B after Tr=     0.000000    0.000000   -0.000000
         Rot=    0.999914   -0.012930    0.000114   -0.002166 Ang=  -1.50 deg.
 ExpMin= 3.60D-02 ExpMax= 7.00D+03 ExpMxC= 1.05D+03 IAcc=3 IRadAn=         5 AccDes= 0.00D+00
 Harris functional with IExCor= 4639 and IRadAn=       5 diagonalized for initial guess.
 HarFok:  IExCor= 4639 AccDes= 0.00D+00 IRadAn=         5 IDoV= 1 UseB2=F ITyADJ=14
 ICtDFT=  3500011 ScaDFX=  1.000000  1.000000  1.000000  1.000000
 FoFCou: FMM=F IPFlag=           0 FMFlag=      100000 FMFlg1=           0
         NFxFlg=           0 DoJE=T BraDBF=F KetDBF=T FulRan=T
         wScrn=  0.000000 ICntrl=       500 IOpCl=  0 I1Cent=   200000004 NGrid=           0
         NMat0=    1 NMatS0=      1 NMatT0=    0 NMatD0=    1 NMtDS0=    0 NMtDT0=    0
 Petite list used in FoFCou.
 Requested convergence on RMS density matrix=1.00D-10 within 128 cycles.
 Requested convergence on MAX density matrix=1.00D-08.
 Requested convergence on             energy=1.00D-08.
 No special actions if energy rises.
 SCF Done:  E(RwB97XD) =  -908.814955425     A.U. after   16 cycles
            NFock= 16  Conv=0.45D-10     -V/T= 2.0082
 Calling FoFJK, ICntrl=      2127 FMM=F ISym2X=0 I1Cent= 0 IOpClX= 0 NMat=1 NMatS=1 NMatT=0.
 ***** Axes restored to original set *****
 -------------------------------------------------------------------
 Center     Atomic                   Forces (Hartrees/Bohr)
 Number     Number              X              Y              Z
 -------------------------------------------------------------------
      1        6          -0.000706457   -0.000616764    0.000264544
      2        8          -0.000122077    0.001519332    0.000171009
      3        8           0.001382015   -0.000544288   -0.001202487
      4        1          -0.000817623   -0.000523813    0.000897748
      5        6          -0.000376969    0.000088622    0.000171059
      6        9           0.000493601   -0.000034793    0.000051982
      7        9           0.000055209   -0.000045189   -0.000440652
      8        9           0.000273397    0.000062395   -0.000110845
      9        8           0.000221291   -0.000126005   -0.000268209
     10        1          -0.000451170   -0.000081041    0.000291917
     11        1           0.000268603    0.000032355   -0.000095696
     12        8          -0.000220921    0.001366465   -0.001677184
     13        1          -0.000150422   -0.000456326    0.000599688
     14        1          -0.000341499   -0.001159745    0.001087595
     15        8           0.000504374    0.000326985   -0.001219831
     16        1          -0.000137657   -0.000168223    0.000098028
     17        1          -0.000070886    0.000163713    0.001156246
     18        8           0.000521201    0.000454557    0.000420905
     19        1          -0.000301590   -0.000103236   -0.000370708
     20        1           0.000021327   -0.000274292   -0.000087639
     21        8           0.001062663    0.000249397   -0.000191649
     22        1          -0.000133121    0.000039402    0.000242457
     23        1          -0.000973289   -0.000169507    0.000211724
 -------------------------------------------------------------------
 Cartesian Forces:  Max     0.001677184 RMS     0.000595615

 GradGradGradGradGradGradGradGradGradGradGradGradGradGradGradGradGradGrad
 Berny optimization.
 Using GEDIIS/GDIIS optimizer.
 FormGI is forming the generalized inverse of G from B-inverse, IUseBI=4.
 Internal  Forces:  Max     0.001626969 RMS     0.000356678
 Search for a local minimum.
 Step number  13 out of a maximum of  138
 All quantities printed in internal units (Hartrees-Bohrs-Radians)
 Mixed Optimization -- En-DIIS/RFO-DIIS
 Swapping is turned off.
 Update second derivatives using D2CorX and points   12   13
 DE= -1.29D-04 DEPred=-7.28D-05 R= 1.78D+00
 TightC=F SS=  1.41D+00  RLast= 6.90D-01 DXNew= 2.4413D+00 2.0689D+00
 Trust test= 1.78D+00 RLast= 6.90D-01 DXMaxT set to 2.07D+00
 ITU=  1  1  1  1  1  1  1  1  0 -1  0  1  0
     Eigenvalues ---    0.00004   0.00015   0.00029   0.00081   0.00109
     Eigenvalues ---    0.00202   0.00304   0.00334   0.00450   0.00487
     Eigenvalues ---    0.00603   0.00632   0.00771   0.00908   0.00933
     Eigenvalues ---    0.01099   0.01233   0.01272   0.01579   0.01679
     Eigenvalues ---    0.01913   0.02105   0.02204   0.02278   0.02393
     Eigenvalues ---    0.02684   0.02726   0.02796   0.02871   0.03215
     Eigenvalues ---    0.03326   0.03724   0.03870   0.05125   0.05681
     Eigenvalues ---    0.06741   0.07271   0.07625   0.07966   0.11786
     Eigenvalues ---    0.13774   0.19997   0.21748   0.21945   0.23550
     Eigenvalues ---    0.25647   0.36268   0.37566   0.38572   0.43113
     Eigenvalues ---    0.45410   0.47655   0.49511   0.49855   0.52952
     Eigenvalues ---    0.55274   0.56658   0.57296   0.57469   0.57674
     Eigenvalues ---    0.59890   0.69592   1.37912
 Eigenvalue     1 is   3.87D-05 Eigenvector:
                          D29       D28       D36       D35       D33
   1                   -0.38420  -0.37355   0.29477   0.24553  -0.24253
                          D32       D12       D37       D25       D26
   1                   -0.23164   0.21570   0.21283  -0.20698  -0.19754
 En-DIIS/RFO-DIIS/Sim-DIIS IScMMF=       -3 using points:    13   12   11   10    9    8    7    6
 RFO step:  Lambda=-2.47087233D-04.
 DidBck=F Rises=F RFO-DIIS coefs:    0.84528    1.50132   -1.95439    1.78472   -2.00000
                  RFO-DIIS coefs:    0.53218    0.41567   -0.12478
 Iteration  1 RMS(Cart)=  0.06866551 RMS(Int)=  0.00611830
 Iteration  2 RMS(Cart)=  0.00356732 RMS(Int)=  0.00390767
 Iteration  3 RMS(Cart)=  0.00002531 RMS(Int)=  0.00390764
 Iteration  4 RMS(Cart)=  0.00000028 RMS(Int)=  0.00390764
 Variable       Old X    -DE/DX   Delta X   Delta X   Delta X     New X
                                 (Linear)    (Quad)   (Total)
    R1        2.30024   0.00163   0.00665  -0.00796  -0.00062   2.29962
    R2        2.43970   0.00098   0.00228  -0.00328  -0.00020   2.43950
    R3        2.93129  -0.00051   0.00054   0.00006   0.00060   2.93189
    R4        3.32568   0.00004   0.01526  -0.00655   0.00881   3.33450
    R5        1.95442  -0.00144   0.00529  -0.00444   0.00067   1.95509
    R6        2.78878  -0.00021  -0.00825   0.00264  -0.00585   2.78292
    R7        2.53555   0.00021   0.00082  -0.00000   0.00082   2.53637
    R8        2.53051   0.00031   0.00052   0.00040   0.00092   2.53143
    R9        2.51634  -0.00018  -0.00113  -0.00107  -0.00220   2.51414
   R10        1.85605   0.00058   0.00187  -0.00065   0.00203   1.85808
   R11        1.81286   0.00020   0.00005   0.00018   0.00023   1.81309
   R12        3.26357  -0.00004  -0.00394   0.00018  -0.00217   3.26140
   R13        3.29896   0.00011  -0.00341   0.00452   0.00183   3.30080
   R14        1.86411  -0.00007   0.00020  -0.00224  -0.00275   1.86136
   R15        1.83198  -0.00088  -0.01268   0.00810  -0.00780   1.82417
   R16        3.20754   0.00023  -0.01306   0.00105  -0.01199   3.19554
   R17        3.66009   0.00014   0.00843  -0.01014  -0.00505   3.65504
   R18        1.81440  -0.00013   0.00053  -0.00070  -0.00017   1.81423
   R19        1.85164   0.00039   0.00341  -0.00374  -0.00012   1.85152
   R20        3.44632   0.00006  -0.00652  -0.00992  -0.01575   3.43056
   R21        1.86028  -0.00048   0.00141   0.00121   0.00412   1.86440
   R22        1.81342   0.00026   0.00009  -0.00025  -0.00017   1.81325
   R23        1.81522   0.00017  -0.00045  -0.00061  -0.00106   1.81416
   R24        1.84231   0.00078   0.00560  -0.00568   0.00093   1.84324
    A1        2.24153   0.00035   0.00655  -0.00571   0.00086   2.24238
    A2        2.09343   0.00034   0.00166   0.00756   0.00921   2.10264
    A3        1.94819  -0.00069  -0.00824  -0.00187  -0.01011   1.93808
    A4        2.32899  -0.00054   0.01389  -0.01276   0.00033   2.32933
    A5        1.96931  -0.00035  -0.00316   0.00708   0.00234   1.97164
    A6        1.92210  -0.00067  -0.00057  -0.00134  -0.00189   1.92021
    A7        1.93436  -0.00037  -0.00229  -0.00005  -0.00235   1.93200
    A8        1.93817  -0.00018   0.00353   0.00158   0.00512   1.94329
    A9        1.88790   0.00047  -0.00040  -0.00005  -0.00046   1.88744
   A10        1.88947   0.00043  -0.00019  -0.00004  -0.00019   1.88929
   A11        1.89039   0.00038  -0.00017  -0.00013  -0.00031   1.89008
   A12        1.86471   0.00017  -0.00231  -0.00487  -0.01136   1.85335
   A13        1.96618  -0.00007  -0.01184   0.00092  -0.01140   1.95478
   A14        2.14264  -0.00010  -0.00576  -0.02925  -0.03560   2.10704
   A15        2.30499  -0.00047   0.00320   0.01683   0.02223   2.32722
   A16        2.04043   0.00008   0.01672  -0.00683   0.00748   2.04791
   A17        1.89273   0.00047  -0.00768   0.01975   0.00337   1.89610
   A18        2.35233   0.00009  -0.01833  -0.02873  -0.04548   2.30685
   A19        1.56286  -0.00008  -0.01160   0.01473   0.00097   1.56383
   A20        1.43457   0.00006  -0.00496   0.03803   0.02943   1.46400
   A21        1.87952  -0.00017   0.00199  -0.00723  -0.00452   1.87500
   A22        2.13060  -0.00002  -0.00882  -0.00140   0.00438   2.13498
   A23        2.03447   0.00020   0.02173  -0.01129   0.01445   2.04892
   A24        2.97278  -0.00047  -0.01587   0.00537  -0.00854   2.96424
   A25        1.79623   0.00010   0.01100   0.00406   0.01636   1.81259
   A26        2.09561  -0.00007  -0.01801   0.00919  -0.01178   2.08383
   A27        1.86599   0.00006   0.00612  -0.00400   0.00567   1.87166
   A28        1.94530   0.00022   0.01912   0.02412   0.03788   1.98318
   A29        2.00203  -0.00010   0.01757  -0.00800   0.01046   2.01248
   A30        1.84683  -0.00016  -0.00020   0.00799   0.00621   1.85304
   A31        3.00939  -0.00008   0.01529   0.01156   0.02306   3.03245
   A32        3.10320   0.00019  -0.01546   0.02266   0.00492   3.10812
   A33        3.06882   0.00019   0.00179   0.02336   0.02433   3.09315
   A34        2.92285   0.00014   0.02789  -0.01930   0.00264   2.92549
   A35        2.57073   0.00086   0.01913  -0.01489   0.00684   2.57757
   A36        2.94636   0.00002  -0.00369   0.01979   0.01414   2.96050
   A37        3.09755   0.00011  -0.00420   0.01910   0.01610   3.11365
   A38        3.13394   0.00011   0.01475   0.00636   0.01974   3.15368
   A39        3.20588  -0.00002   0.00079  -0.01323  -0.00867   3.19721
   A40        2.77248   0.00042   0.05126   0.00587   0.04841   2.82089
   A41        3.18955  -0.00006  -0.02857   0.01515  -0.01972   3.16983
    D1        0.07499   0.00005  -0.02293  -0.00869  -0.02909   0.04590
    D2       -3.07714   0.00001  -0.02299  -0.01098  -0.03350  -3.11064
    D3        0.02141   0.00013   0.00440  -0.01241  -0.01137   0.01005
    D4       -3.11035   0.00017   0.00450  -0.01032  -0.00739  -3.11774
    D5       -1.98565  -0.00003  -0.04324  -0.00045  -0.04291  -2.02856
    D6        2.20918   0.00006  -0.04090   0.00050  -0.03963   2.16954
    D7        0.10713  -0.00004  -0.04146  -0.00036  -0.04108   0.06605
    D8        1.14706  -0.00006  -0.04340  -0.00242  -0.04657   1.10050
    D9       -0.94130   0.00003  -0.04106  -0.00147  -0.04329  -0.98459
   D10       -3.04334  -0.00008  -0.04162  -0.00233  -0.04473  -3.08808
   D11       -0.36326  -0.00013  -0.00753  -0.01441  -0.01973  -0.38299
   D12        3.07123  -0.00020   0.01369  -0.06143  -0.06803   3.00319
   D13       -0.40348   0.00017   0.04961   0.04637   0.09673  -0.30674
   D14        0.01341   0.00005  -0.04766  -0.00273  -0.05105  -0.03764
   D15       -2.17579   0.00004  -0.04161  -0.01284  -0.05624  -2.23203
   D16       -2.21288  -0.00004  -0.01231   0.02487   0.01119  -2.20169
   D17        1.88111  -0.00005  -0.00627   0.01476   0.00600   1.88711
   D18       -2.55294   0.00005   0.05234   0.05399   0.10580  -2.44714
   D19        1.65118   0.00012   0.02901   0.02525   0.05273   1.70391
   D20        1.33023   0.00013   0.08146   0.09851   0.17856   1.50879
   D21       -0.74884   0.00020   0.05814   0.06977   0.12549  -0.62335
   D22       -1.78326  -0.00003  -0.00521  -0.03251  -0.04159  -1.82485
   D23        0.05796  -0.00003  -0.01022  -0.03535  -0.05316   0.00480
   D24        2.14439   0.00008   0.01181  -0.06119  -0.05118   2.09320
   D25        1.31444   0.00010   0.01351   0.06930   0.07687   1.39131
   D26       -3.12752   0.00010   0.00850   0.06646   0.06530  -3.06222
   D27       -1.04109   0.00021   0.03053   0.04062   0.06727  -0.97382
   D28       -2.43417   0.00008   0.06088   0.13192   0.18886  -2.24531
   D29       -0.39812   0.00024   0.07768   0.12772   0.20411  -0.19401
   D30        0.96242  -0.00026   0.02216  -0.01493   0.00171   0.96413
   D31        2.99847  -0.00010   0.03896  -0.01913   0.01696   3.01543
   D32        0.36887  -0.00013   0.01421   0.04554   0.06001   0.42887
   D33        2.76801  -0.00012  -0.00964   0.01827   0.00917   2.77718
   D34       -1.04548  -0.00014   0.03430  -0.00556   0.02754  -1.01794
   D35       -0.20955   0.00009  -0.02317  -0.06407  -0.09344  -0.30299
   D36       -2.63315  -0.00007   0.00238  -0.05669  -0.06073  -2.69388
   D37        1.28367  -0.00001  -0.05087  -0.02592  -0.07935   1.20432
   D38        0.87280  -0.00000   0.02193  -0.00517   0.00747   0.88027
   D39       -1.27898  -0.00010  -0.01153  -0.03665  -0.05346  -1.33244
         Item               Value     Threshold  Converged?
 Maximum Force            0.001627     0.000015     NO 
 RMS     Force            0.000357     0.000010     NO 
 Maximum Displacement     0.296466     0.000060     NO 
 RMS     Displacement     0.069925     0.000040     NO 
 Predicted change in Energy=-1.206998D-04
 GradGradGradGradGradGradGradGradGradGradGradGradGradGradGradGradGradGrad

                          Input orientation:                          
 ---------------------------------------------------------------------
 Center     Atomic      Atomic             Coordinates (Angstroms)
 Number     Number       Type             X           Y           Z
 ---------------------------------------------------------------------
      1          6           0       -1.314912   -0.435986    0.414667
      2          8           0       -1.184661    0.754117    0.632721
      3          8           0       -0.557831   -1.211731   -0.286432
      4          1           0        0.258353   -0.721309   -0.691034
      5          6           0       -2.503709   -1.222611    1.027117
      6          9           0       -2.047773   -2.157392    1.875516
      7          9           0       -3.208521   -1.837706    0.068282
      8          9           0       -3.323887   -0.416891    1.696564
      9          8           0        5.080267    1.147747   -0.586136
     10          1           0        4.414380    1.531045    0.027429
     11          1           0        5.637814    1.876967   -0.865267
     12          8           0        1.423895    0.011212   -1.214153
     13          1           0        2.237809   -0.267359   -1.693885
     14          1           0        1.371484    0.974980   -1.229286
     15          8           0        0.731891    2.502952   -0.230679
     16          1           0        0.379209    3.351966   -0.507246
     17          1           0       -0.019189    1.965812    0.096930
     18          8           0        3.789941   -0.453559   -2.338653
     19          1           0        4.358611    0.094781   -1.747624
     20          1           0        4.181595   -1.328621   -2.378303
     21          8           0        3.170316    2.166125    1.076220
     22          1           0        2.976386    1.602144    1.828507
     23          1           0        2.314402    2.347977    0.645237
 ---------------------------------------------------------------------
                    Distance matrix (angstroms):
                    1          2          3          4          5
     1  C    0.000000
     2  O    1.216905   0.000000
     3  O    1.290926   2.258830   0.000000
     4  H    1.944003   2.451836   1.034588   0.000000
     5  C    1.551487   2.408919   2.347759   3.291251   0.000000
     6  F    2.373690   3.281217   2.790738   3.737343   1.342190
     7  F    2.381293   3.336487   2.746602   3.720500   1.339576
     8  F    2.383193   2.660698   3.495013   4.315755   1.330427
     9  O    6.663942   6.394519   6.119240   5.172546   8.107890
    10  H    6.069921   5.685002   5.687196   4.781406   7.512786
    11  H    7.438304   7.074667   6.947022   5.976620   8.914757
    12  O    3.217779   3.281373   2.506689   1.472660   4.687396
    13  H    4.134761   4.262606   3.269306   2.264956   5.549626
    14  H    3.451105   3.170130   3.064789   2.099088   4.993784
    15  O    3.639125   2.734420   3.932602   3.291204   5.092247
    16  H    4.250711   3.239449   4.664132   4.079209   5.620697
    17  H    2.747451   1.764540   3.245593   2.813989   4.147786
    18  O    5.800052   5.918970   4.867192   3.906207   7.178431
    19  H    6.094758   6.068659   5.292774   4.312134   7.518387
    20  H    6.229692   6.496211   5.181867   4.313644   7.503426
    21  O    5.227418   4.599596   5.212083   4.465422   6.609123
    22  H    4.956627   4.411730   4.988140   4.374268   6.217146
    23  H    4.579905   3.844995   4.667895   3.928546   6.009087
                    6          7          8          9         10
     6  F    0.000000
     7  F    2.171549   0.000000
     8  F    2.165603   2.164099   0.000000
     9  O    8.233628   8.834319   8.848086   0.000000
    10  H    7.666773   8.334192   8.152377   0.983253   0.000000
    11  H    9.102537   9.639914   9.598794   0.959445   1.553499
    12  O    5.128487   5.149991   5.585426   3.880100   3.576929
    13  H    5.888893   5.935800   6.515364   3.362916   3.306757
    14  H    5.580579   5.529135   5.704772   3.768098   3.338825
    15  O    5.820773   5.870054   5.356220   4.568513   3.817322
    16  H    6.474628   6.335276   5.724856   5.192760   4.459174
    17  H    4.927406   4.963809   4.376886   5.209632   4.455377
    18  O    7.398728   7.529121   8.178684   2.701932   3.150701
    19  H    7.696829   8.018323   8.434751   1.725856   2.284027
    20  H    7.588600   7.801202   8.588833   3.186200   3.744252
    21  O    6.823498   7.598431   7.016515   2.729182   1.746706
    22  H    6.275228   7.292738   6.617201   3.234701   2.305811
    23  H    6.390658   6.953811   6.367110   3.256814   2.336444
                   11         12         13         14         15
    11  H    0.000000
    12  O    4.621675   0.000000
    13  H    4.104239   0.984988   0.000000
    14  H    4.375804   0.965310   1.584228   0.000000
    15  O    4.986245   2.766742   3.476117   1.934165   0.000000
    16  H    5.473274   3.570955   4.238162   2.675072   0.960050
    17  H    5.738937   2.760777   3.645286   2.162075   0.979780
    18  O    3.319164   2.660580   1.691008   3.019992   4.747229
    19  H    2.364551   2.983980   2.152170   3.156953   4.610153
    20  H    3.832185   3.279529   2.317975   3.810976   5.585132
    21  O    3.153019   3.597144   3.803275   3.157527   2.786998
    22  H    3.796728   3.768166   4.055587   3.509863   3.176392
    23  H    3.680834   3.116216   3.509607   2.507599   1.815376
                   16         17         18         19         20
    16  H    0.000000
    17  H    1.563705   0.000000
    18  O    5.428550   5.127854   0.000000
    19  H    5.289936   5.105709   0.986599   0.000000
    20  H    6.314023   5.884441   0.959530   1.566896   0.000000
    21  O    3.421091   3.342466   4.348337   3.698189   5.016937
    22  H    3.906782   3.479092   4.717309   4.119636   5.266798
    23  H    2.466006   2.427414   4.350795   3.870590   5.113274
                   21         22         23
    21  O    0.000000
    22  H    0.960010   0.000000
    23  H    0.975400   1.547455   0.000000
 Stoichiometry    C2H11F3O7
 Framework group  C1[X(C2H11F3O7)]
 Deg. of freedom    63
 Full point group                 C1      NOp   1
 Largest Abelian subgroup         C1      NOp   1
 Largest concise Abelian subgroup C1      NOp   1
                         Standard orientation:                         
 ---------------------------------------------------------------------
 Center     Atomic      Atomic             Coordinates (Angstroms)
 Number     Number       Type             X           Y           Z
 ---------------------------------------------------------------------
      1          6           0        1.658663   -0.020194   -0.155719
      2          8           0        1.212060   -1.106641   -0.473583
      3          8           0        1.039786    1.109684   -0.072907
      4          1           0        0.034642    1.037531   -0.307112
      5          6           0        3.151860    0.132392    0.236956
      6          9           0        3.252936    0.514606    1.519597
      7          9           0        3.748804    1.060069   -0.523002
      8          9           0        3.810571   -1.014243    0.090788
      9          8           0       -4.937786    0.116857    0.780340
     10          1           0       -4.297941   -0.627221    0.841440
     11          1           0       -5.752071   -0.257962    0.438308
     12          8           0       -1.397202    0.878277   -0.612384
     13          1           0       -2.171721    1.484283   -0.556909
     14          1           0       -1.663651    0.079502   -1.084386
     15          8           0       -1.318505   -1.818308   -1.226461
     16          1           0       -1.340671   -2.423463   -1.971440
     17          1           0       -0.377266   -1.656556   -1.007657
     18          8           0       -3.691157    2.207871   -0.391843
     19          1           0       -4.236004    1.514801    0.051070
     20          1           0       -3.776570    3.010937    0.126314
     21          8           0       -3.101241   -1.897489    0.914319
     22          1           0       -2.551412   -1.863480    1.700544
     23          1           0       -2.488913   -1.937459    0.156123
 ---------------------------------------------------------------------
 Rotational constants (GHZ):           1.1554563           0.2556672           0.2324120
 Standard basis: 6-31++G(d,p) (6D, 7F)
 There are   294 symmetry adapted cartesian basis functions of A   symmetry.
 There are   294 symmetry adapted basis functions of A   symmetry.
   294 basis functions,   472 primitive gaussians,   294 cartesian basis functions
    53 alpha electrons       53 beta electrons
       nuclear repulsion energy       821.7341507869 Hartrees.
 NAtoms=   23 NActive=   23 NUniq=   23 SFac= 1.00D+00 NAtFMM=   60 NAOKFM=F Big=F
 Integral buffers will be    131072 words long.
 Raffenetti 2 integral format.
 Two-electron integral symmetry is turned on.
 Nuclear repulsion after empirical dispersion term =      821.7242472559 Hartrees.
 One-electron integrals computed using PRISM.
 NBasis=   294 RedAO= T EigKep=  4.34D-05  NBF=   294
 NBsUse=   294 1.00D-06 EigRej= -1.00D+00 NBFU=   294
 Initial guess from the checkpoint file:  "/local_scratch/slurm.5660450/Gau-1729851.chk"
 B after Tr=     0.000000    0.000000   -0.000000
         Rot=    0.999999   -0.000877    0.000474    0.000604 Ang=  -0.13 deg.
 ExpMin= 3.60D-02 ExpMax= 7.00D+03 ExpMxC= 1.05D+03 IAcc=3 IRadAn=         5 AccDes= 0.00D+00
 Harris functional with IExCor= 4639 and IRadAn=       5 diagonalized for initial guess.
 HarFok:  IExCor= 4639 AccDes= 0.00D+00 IRadAn=         5 IDoV= 1 UseB2=F ITyADJ=14
 ICtDFT=  3500011 ScaDFX=  1.000000  1.000000  1.000000  1.000000
 FoFCou: FMM=F IPFlag=           0 FMFlag=      100000 FMFlg1=           0
         NFxFlg=           0 DoJE=T BraDBF=F KetDBF=T FulRan=T
         wScrn=  0.000000 ICntrl=       500 IOpCl=  0 I1Cent=   200000004 NGrid=           0
         NMat0=    1 NMatS0=      1 NMatT0=    0 NMatD0=    1 NMtDS0=    0 NMtDT0=    0
 Petite list used in FoFCou.
 Requested convergence on RMS density matrix=1.00D-10 within 128 cycles.
 Requested convergence on MAX density matrix=1.00D-08.
 Requested convergence on             energy=1.00D-08.
 No special actions if energy rises.
 SCF Done:  E(RwB97XD) =  -908.815102799     A.U. after   16 cycles
            NFock= 16  Conv=0.33D-10     -V/T= 2.0082
 Calling FoFJK, ICntrl=      2127 FMM=F ISym2X=0 I1Cent= 0 IOpClX= 0 NMat=1 NMatS=1 NMatT=0.
 ***** Axes restored to original set *****
 -------------------------------------------------------------------
 Center     Atomic                   Forces (Hartrees/Bohr)
 Number     Number              X              Y              Z
 -------------------------------------------------------------------
      1        6          -0.000151673   -0.002254024    0.000382226
      2        8          -0.000823179    0.001935439    0.000385065
      3        8           0.001912175    0.000043518   -0.001819251
      4        1          -0.000865663   -0.000715768    0.000887028
      5        6          -0.000006653   -0.000324083    0.000316790
      6        9           0.000184847    0.000210964   -0.000081588
      7        9           0.000075720    0.000054181   -0.000453325
      8        9          -0.000033341    0.000963007    0.000195540
      9        8          -0.001000891    0.000798691    0.000470435
     10        1           0.000094922   -0.000941468   -0.000125132
     11        1           0.000758049   -0.000069955   -0.000397229
     12        8          -0.001357324   -0.001726175   -0.001263633
     13        1           0.001053166   -0.000996155    0.000403927
     14        1          -0.000679678    0.002761068    0.000990712
     15        8          -0.000106071    0.000308419   -0.001350740
     16        1           0.000108082    0.000237291    0.000043019
     17        1           0.000184790   -0.000369298    0.001241426
     18        8           0.001117206    0.001393302    0.001019791
     19        1          -0.000925804   -0.001342974   -0.001311377
     20        1           0.000423282   -0.000109907    0.000142429
     21        8           0.001100218    0.000557094   -0.000836372
     22        1          -0.000269140   -0.000124435    0.000382731
     23        1          -0.000793039   -0.000288733    0.000777530
 -------------------------------------------------------------------
 Cartesian Forces:  Max     0.002761068 RMS     0.000915841

 GradGradGradGradGradGradGradGradGradGradGradGradGradGradGradGradGradGrad
 Berny optimization.
 Using GEDIIS/GDIIS optimizer.
 FormGI is forming the generalized inverse of G from B-inverse, IUseBI=4.
 Internal  Forces:  Max     0.002775773 RMS     0.000584023
 Search for a local minimum.
 Step number  14 out of a maximum of  138
 All quantities printed in internal units (Hartrees-Bohrs-Radians)
 Mixed Optimization -- En-DIIS/RFO-DIIS
 Swapping is turned off.
 Update second derivatives using D2CorX and points   13   14
 DE= -1.47D-04 DEPred=-1.21D-04 R= 1.22D+00
 TightC=F SS=  1.41D+00  RLast= 4.84D-01 DXNew= 3.4795D+00 1.4508D+00
 Trust test= 1.22D+00 RLast= 4.84D-01 DXMaxT set to 2.07D+00
 ITU=  1  1  1  1  1  1  1  1  1  0 -1  0  1  0
     Eigenvalues ---    0.00003   0.00017   0.00029   0.00074   0.00105
     Eigenvalues ---    0.00200   0.00251   0.00333   0.00427   0.00486
     Eigenvalues ---    0.00610   0.00625   0.00744   0.00886   0.00929
     Eigenvalues ---    0.01085   0.01172   0.01268   0.01537   0.01687
     Eigenvalues ---    0.01897   0.02031   0.02178   0.02262   0.02295
     Eigenvalues ---    0.02419   0.02663   0.02737   0.02781   0.03178
     Eigenvalues ---    0.03323   0.03823   0.03919   0.04906   0.05582
     Eigenvalues ---    0.06690   0.07381   0.07620   0.07824   0.11849
     Eigenvalues ---    0.13846   0.19995   0.21824   0.23233   0.23921
     Eigenvalues ---    0.25714   0.36356   0.37546   0.38580   0.43444
     Eigenvalues ---    0.45463   0.47449   0.49014   0.50500   0.52687
     Eigenvalues ---    0.56619   0.56765   0.57247   0.57479   0.59250
     Eigenvalues ---    0.60788   0.72857   1.39351
 Eigenvalue     1 is   2.86D-05 Eigenvector:
                          D29       D28       D36       D35       D20
   1                    0.40246   0.38578  -0.27279  -0.24071   0.22671
                          D12       D32       D33       D37       D25
   1                   -0.22331   0.22033   0.21081  -0.21036   0.20540
 En-DIIS/RFO-DIIS/Sim-DIIS IScMMF=       -3 using points:    14   13   12   11   10    9    8    7    6
 RFO step:  Lambda=-2.79991254D-04.
 DidBck=F Rises=F RFO-DIIS coefs:    0.81197    0.52503    1.05585   -2.00000    1.43367
                  RFO-DIIS coefs:   -1.38917    0.70226   -0.06099   -0.07861
 Iteration  1 RMS(Cart)=  0.07254096 RMS(Int)=  0.01547848
 Iteration  2 RMS(Cart)=  0.01827401 RMS(Int)=  0.00508830
 Iteration  3 RMS(Cart)=  0.00040878 RMS(Int)=  0.00507533
 Iteration  4 RMS(Cart)=  0.00000241 RMS(Int)=  0.00507533
 Iteration  5 RMS(Cart)=  0.00000003 RMS(Int)=  0.00507533
 Variable       Old X    -DE/DX   Delta X   Delta X   Delta X     New X
                                 (Linear)    (Quad)   (Total)
    R1        2.29962   0.00198   0.00498  -0.00401  -0.00161   2.29801
    R2        2.43950   0.00140   0.00183  -0.00200  -0.00056   2.43894
    R3        2.93189  -0.00064   0.00052  -0.00045   0.00008   2.93196
    R4        3.33450  -0.00006   0.00755  -0.01059  -0.00597   3.32853
    R5        1.95509  -0.00154  -0.00062   0.00110   0.00297   1.95806
    R6        2.78292  -0.00018  -0.00630  -0.00477  -0.00849   2.77443
    R7        2.53637  -0.00014   0.00107  -0.00004   0.00103   2.53740
    R8        2.53143   0.00026  -0.00071  -0.00011  -0.00082   2.53061
    R9        2.51414   0.00070  -0.00047   0.00022  -0.00025   2.51390
   R10        1.85808  -0.00032   0.00110  -0.00073  -0.00151   1.85656
   R11        1.81309   0.00050   0.00009   0.00014   0.00023   1.81331
   R12        3.26140   0.00000  -0.00764   0.00120  -0.00669   3.25470
   R13        3.30080   0.00018  -0.00642   0.00390  -0.00439   3.29641
   R14        1.86136   0.00137   0.00070  -0.00112   0.00115   1.86251
   R15        1.82417   0.00278  -0.01054   0.00686  -0.00238   1.82179
   R16        3.19554   0.00044  -0.01473   0.00140  -0.01114   3.18440
   R17        3.65504  -0.00021   0.02286  -0.01622   0.00855   3.66360
   R18        1.81423   0.00016   0.00039  -0.00055  -0.00017   1.81406
   R19        1.85152   0.00040   0.00231  -0.00137  -0.00158   1.84994
   R20        3.43056   0.00019  -0.01932   0.00550  -0.01375   3.41681
   R21        1.86440  -0.00209   0.00171  -0.00156   0.00015   1.86455
   R22        1.81325   0.00027   0.00005  -0.00010  -0.00005   1.81320
   R23        1.81416   0.00043  -0.00055  -0.00010  -0.00065   1.81350
   R24        1.84324   0.00050   0.00472  -0.00309   0.00176   1.84500
    A1        2.24238   0.00050   0.00362  -0.00273  -0.00183   2.24056
    A2        2.10264  -0.00173   0.00027   0.00059   0.00220   2.10485
    A3        1.93808   0.00123  -0.00393   0.00212  -0.00045   1.93763
    A4        2.32933  -0.00018   0.01026  -0.01074  -0.00809   2.32124
    A5        1.97164  -0.00032  -0.00513   0.00445   0.00219   1.97383
    A6        1.92021  -0.00011  -0.00182  -0.00140  -0.00320   1.91701
    A7        1.93200  -0.00038   0.00148   0.00140   0.00286   1.93486
    A8        1.94329  -0.00110   0.00087  -0.00004   0.00084   1.94413
    A9        1.88744   0.00045  -0.00009  -0.00003  -0.00013   1.88731
   A10        1.88929   0.00056  -0.00044   0.00003  -0.00038   1.88891
   A11        1.89008   0.00066  -0.00005   0.00003  -0.00004   1.89005
   A12        1.85335   0.00031  -0.00167   0.00096  -0.00463   1.84871
   A13        1.95478   0.00022  -0.01150   0.00118  -0.01519   1.93959
   A14        2.10704  -0.00023  -0.01227  -0.01298  -0.02543   2.08160
   A15        2.32722  -0.00030   0.02400  -0.00407  -0.00435   2.32287
   A16        2.04791  -0.00006   0.03423  -0.00476   0.01377   2.06168
   A17        1.89610   0.00042  -0.00001   0.01944   0.00194   1.89804
   A18        2.30685   0.00016   0.00785  -0.01689  -0.01053   2.29632
   A19        1.56383  -0.00019  -0.00857   0.00375  -0.00480   1.55904
   A20        1.46400  -0.00017   0.01162   0.02138   0.03447   1.49847
   A21        1.87500   0.00023   0.00505  -0.00034   0.00086   1.87586
   A22        2.13498  -0.00006   0.00392  -0.00566   0.00072   2.13570
   A23        2.04892  -0.00006  -0.02318   0.00045  -0.02313   2.02579
   A24        2.96424  -0.00036  -0.00302   0.01141   0.00978   2.97402
   A25        1.81259   0.00014   0.01093   0.00249   0.02021   1.83280
   A26        2.08383   0.00002  -0.01389   0.00962  -0.00953   2.07430
   A27        1.87166  -0.00023   0.00464  -0.00241   0.00398   1.87564
   A28        1.98318   0.00003   0.01517   0.01848   0.02990   2.01308
   A29        2.01248   0.00015   0.01327  -0.00033   0.01106   2.02354
   A30        1.85304  -0.00022  -0.00067   0.00258  -0.00004   1.85300
   A31        3.03245  -0.00007   0.04013   0.00057   0.03712   3.06957
   A32        3.10812  -0.00012  -0.01224   0.01007   0.00638   3.11450
   A33        3.09315   0.00061   0.00339   0.01524   0.01547   3.10862
   A34        2.92549  -0.00004   0.02688  -0.00307   0.02478   2.95027
   A35        2.57757   0.00071  -0.01465  -0.00513  -0.01765   2.55992
   A36        2.96050  -0.00006   0.00065   0.00763   0.00808   2.96859
   A37        3.11365   0.00009  -0.00333   0.01994   0.02097   3.13462
   A38        3.15368   0.00023   0.01249   0.00248   0.01600   3.16967
   A39        3.19721  -0.00001  -0.00282  -0.01047  -0.01370   3.18351
   A40        2.82089   0.00004   0.01402   0.00444   0.01530   2.83620
   A41        3.16983  -0.00002  -0.02613   0.00971  -0.02446   3.14537
    D1        0.04590   0.00003  -0.02292  -0.00446  -0.02537   0.02053
    D2       -3.11064   0.00025  -0.02514  -0.00576  -0.03067  -3.14131
    D3        0.01005   0.00017   0.00539  -0.00493  -0.00263   0.00741
    D4       -3.11774  -0.00001   0.00756  -0.00372   0.00224  -3.11550
    D5       -2.02856   0.00003   0.01992   0.01923   0.03986  -1.98870
    D6        2.16954  -0.00022   0.02030   0.01928   0.04027   2.20981
    D7        0.06605  -0.00005   0.01882   0.01833   0.03781   0.10386
    D8        1.10050   0.00021   0.01795   0.01811   0.03539   1.13588
    D9       -0.98459  -0.00003   0.01832   0.01816   0.03580  -0.94879
   D10       -3.08808   0.00013   0.01684   0.01720   0.03334  -3.05474
   D11       -0.38299   0.00018  -0.09960   0.00805  -0.08992  -0.47291
   D12        3.00319  -0.00046  -0.09555  -0.04138  -0.15894   2.84425
   D13       -0.30674   0.00003   0.02272   0.03107   0.05934  -0.24741
   D14       -0.03764   0.00010  -0.02634   0.00326  -0.02273  -0.06038
   D15       -2.23203   0.00010  -0.02450  -0.00665  -0.03373  -2.26575
   D16       -2.20169  -0.00040   0.01431   0.00776   0.02162  -2.18007
   D17        1.88711  -0.00039   0.01616  -0.00215   0.01063   1.89774
   D18       -2.44714  -0.00001   0.04761   0.05082   0.09763  -2.34951
   D19        1.70391  -0.00004   0.03006   0.02785   0.05658   1.76049
   D20        1.50879  -0.00007   0.08363   0.06626   0.15017   1.65897
   D21       -0.62335  -0.00010   0.06608   0.04328   0.10913  -0.51422
   D22       -1.82485  -0.00021  -0.02116  -0.01969  -0.04196  -1.86681
   D23        0.00480   0.00001  -0.02484  -0.02086  -0.05168  -0.04688
   D24        2.09320   0.00007  -0.04991  -0.02693  -0.08249   2.01071
   D25        1.39131   0.00014   0.10487   0.04979   0.14989   1.54120
   D26       -3.06222   0.00036   0.10119   0.04863   0.14018  -2.92205
   D27       -0.97382   0.00042   0.07612   0.04256   0.10936  -0.86446
   D28       -2.24531   0.00027   0.17178   0.07513   0.23815  -2.00716
   D29       -0.19401   0.00007   0.18732   0.07624   0.25820   0.06420
   D30        0.96413  -0.00023   0.03615  -0.01999   0.01451   0.97864
   D31        3.01543  -0.00043   0.05168  -0.01888   0.03456   3.04999
   D32        0.42887  -0.00017   0.12110   0.01105   0.13276   0.56163
   D33        2.77718  -0.00001   0.12737  -0.00583   0.11949   2.89667
   D34       -1.01794   0.00012   0.10930  -0.01500   0.09508  -0.92286
   D35       -0.30299  -0.00004  -0.09636  -0.06048  -0.15813  -0.46111
   D36       -2.69388  -0.00008  -0.11543  -0.05307  -0.17366  -2.86753
   D37        1.20432  -0.00034  -0.09422  -0.04504  -0.14323   1.06110
   D38        0.88027  -0.00032   0.05443   0.00896   0.05660   0.93687
   D39       -1.33244  -0.00029   0.02877  -0.01723   0.00843  -1.32401
         Item               Value     Threshold  Converged?
 Maximum Force            0.002776     0.000015     NO 
 RMS     Force            0.000584     0.000010     NO 
 Maximum Displacement     0.295521     0.000060     NO 
 RMS     Displacement     0.090333     0.000040     NO 
 Predicted change in Energy=-1.704640D-04
 GradGradGradGradGradGradGradGradGradGradGradGradGradGradGradGradGradGrad

                          Input orientation:                          
 ---------------------------------------------------------------------
 Center     Atomic      Atomic             Coordinates (Angstroms)
 Number     Number       Type             X           Y           Z
 ---------------------------------------------------------------------
      1          6           0       -1.287537   -0.428404    0.404233
      2          8           0       -1.166670    0.761503    0.623991
      3          8           0       -0.548288   -1.185932   -0.334276
      4          1           0        0.241715   -0.679281   -0.773403
      5          6           0       -2.430991   -1.241655    1.066333
      6          9           0       -1.915534   -2.139820    1.921049
      7          9           0       -3.141136   -1.903754    0.144047
      8          9           0       -3.259675   -0.451138    1.743131
      9          8           0        5.074791    1.035623   -0.473911
     10          1           0        4.395519    1.452402    0.100629
     11          1           0        5.667142    1.743191   -0.737028
     12          8           0        1.353999    0.070230   -1.370536
     13          1           0        2.201045   -0.204452   -1.792984
     14          1           0        1.316780    1.033306   -1.348403
     15          8           0        0.720809    2.525320   -0.263398
     16          1           0        0.360651    3.382587   -0.501947
     17          1           0       -0.020198    1.975978    0.064424
     18          8           0        3.781021   -0.435169   -2.331551
     19          1           0        4.344956    0.053889   -1.686310
     20          1           0        4.123192   -1.329466   -2.393164
     21          8           0        3.139897    2.180539    1.068155
     22          1           0        2.922577    1.713728    1.877980
     23          1           0        2.291805    2.345435    0.613432
 ---------------------------------------------------------------------
                    Distance matrix (angstroms):
                    1          2          3          4          5
     1  C    0.000000
     2  O    1.216052   0.000000
     3  O    1.290633   2.256807   0.000000
     4  H    1.946374   2.451962   1.036162   0.000000
     5  C    1.551528   2.409733   2.347207   3.293060   0.000000
     6  F    2.371509   3.265093   2.804596   3.747929   1.342734
     7  F    2.383314   3.351487   2.732568   3.712779   1.339140
     8  F    2.383799   2.665266   3.493875   4.317953   1.330297
     9  O    6.587391   6.343214   6.047629   5.137043   7.993441
    10  H    5.993891   5.629315   5.620602   4.749957   7.402145
    11  H    7.374677   7.036837   6.882844   5.941797   8.817095
    12  O    3.221203   3.287821   2.504091   1.468165   4.688872
    13  H    4.128937   4.256330   3.263428   2.259200   5.541412
    14  H    3.462773   3.183039   3.071148   2.102223   5.005215
    15  O    3.633686   2.731499   3.922885   3.280107   5.088431
    16  H    4.249864   3.235819   4.661078   4.072665   5.624622
    17  H    2.739100   1.761380   3.230405   2.796596   4.143537
    18  O    5.759760   5.886162   4.826559   3.874804   7.126369
    19  H    6.027267   6.017992   5.225800   4.267028   7.427579
    20  H    6.157380   6.438790   5.107088   4.255847   7.411690
    21  O    5.181655   4.556036   5.186776   4.468710   6.538058
    22  H    4.948305   4.381913   5.034780   4.465797   6.168772
    23  H    4.533171   3.803945   4.629777   3.908336   5.947868
                    6          7          8          9         10
     6  F    0.000000
     7  F    2.171535   0.000000
     8  F    2.165644   2.163612   0.000000
     9  O    8.042631   8.747758   8.751517   0.000000
    10  H    7.486480   8.250263   8.057498   0.982451   0.000000
    11  H    8.924132   9.574041   9.521257   0.959564   1.550243
    12  O    5.138939   5.137783   5.590414   3.947178   3.650421
    13  H    5.872472   5.931157   6.510333   3.396492   3.338660
    14  H    5.586224   5.543171   5.718837   3.858418   3.428406
    15  O    5.786678   5.890444   5.360011   4.606590   3.845408
    16  H    6.445844   6.373792   5.731020   5.266131   4.513188
    17  H    4.896851   4.979851   4.382141   5.208933   4.446797
    18  O    7.310348   7.496772   8.134783   2.699610   3.139431
    19  H    7.551102   7.951361   8.357423   1.722316   2.269701
    20  H    7.465610   7.716069   8.508062   3.191038   3.745925
    21  O    6.704500   7.548961   6.952398   2.726282   1.744384
    22  H    6.185387   7.270579   6.551723   3.259331   2.323107
    23  H    6.287215   6.913233   6.317909   3.262350   2.342240
                   11         12         13         14         15
    11  H    0.000000
    12  O    4.669405   0.000000
    13  H    4.113658   0.985597   0.000000
    14  H    4.450098   0.964049   1.584810   0.000000
    15  O    5.030135   2.766614   3.461559   1.938691   0.000000
    16  H    5.558932   3.565515   4.233282   2.673909   0.959962
    17  H    5.748248   2.753072   3.624661   2.161532   0.978946
    18  O    3.293206   2.658838   1.685114   3.032406   4.733566
    19  H    2.345859   3.007624   2.162053   3.200514   4.611625
    20  H    3.816778   3.267009   2.306626   3.814468   5.565204
    21  O    3.136387   3.686469   3.841320   3.237229   2.782785
    22  H    3.791011   3.964137   4.204284   3.667575   3.176784
    23  H    3.685015   3.161039   3.507278   2.553655   1.808098
                   16         17         18         19         20
    16  H    0.000000
    17  H    1.563449   0.000000
    18  O    5.442577   5.099372   0.000000
    19  H    5.325188   5.080754   0.986680   0.000000
    20  H    6.319562   5.842379   0.959503   1.569234   0.000000
    21  O    3.410916   3.321976   4.337161   3.682646   5.026702
    22  H    3.874610   3.466653   4.803627   4.181194   5.380072
    23  H    2.459494   2.404843   4.315373   3.841278   5.089057
                   21         22         23
    21  O    0.000000
    22  H    0.959665   0.000000
    23  H    0.976332   1.547904   0.000000
 Stoichiometry    C2H11F3O7
 Framework group  C1[X(C2H11F3O7)]
 Deg. of freedom    63
 Full point group                 C1      NOp   1
 Largest Abelian subgroup         C1      NOp   1
 Largest concise Abelian subgroup C1      NOp   1
                         Standard orientation:                         
 ---------------------------------------------------------------------
 Center     Atomic      Atomic             Coordinates (Angstroms)
 Number     Number       Type             X           Y           Z
 ---------------------------------------------------------------------
      1          6           0        1.641213   -0.018963   -0.181461
      2          8           0        1.201991   -1.106429   -0.502842
      3          8           0        1.022962    1.113003   -0.135079
      4          1           0        0.025831    1.042933   -0.407938
      5          6           0        3.117317    0.134225    0.271188
      6          9           0        3.162607    0.485962    1.566243
      7          9           0        3.738245    1.083547   -0.440520
      8          9           0        3.790129   -1.004092    0.125419
      9          8           0       -4.848094    0.138978    0.939997
     10          1           0       -4.216356   -0.613426    0.942031
     11          1           0       -5.684975   -0.220754    0.638359
     12          8           0       -1.384330    0.902856   -0.791778
     13          1           0       -2.175227    1.478575   -0.671652
     14          1           0       -1.657527    0.088313   -1.229127
     15          8           0       -1.317999   -1.819773   -1.278648
     16          1           0       -1.330971   -2.450480   -2.002228
     17          1           0       -0.380503   -1.647037   -1.055939
     18          8           0       -3.677074    2.183838   -0.377255
     19          1           0       -4.180900    1.507705    0.135130
     20          1           0       -3.713784    3.005688    0.116567
     21          8           0       -3.059446   -1.917917    0.889674
     22          1           0       -2.499599   -2.001762    1.664592
     23          1           0       -2.460075   -1.926523    0.119023
 ---------------------------------------------------------------------
 Rotational constants (GHZ):           1.1194393           0.2595761           0.2369553
 Standard basis: 6-31++G(d,p) (6D, 7F)
 There are   294 symmetry adapted cartesian basis functions of A   symmetry.
 There are   294 symmetry adapted basis functions of A   symmetry.
   294 basis functions,   472 primitive gaussians,   294 cartesian basis functions
    53 alpha electrons       53 beta electrons
       nuclear repulsion energy       822.5779626712 Hartrees.
 NAtoms=   23 NActive=   23 NUniq=   23 SFac= 1.00D+00 NAtFMM=   60 NAOKFM=F Big=F
 Integral buffers will be    131072 words long.
 Raffenetti 2 integral format.
 Two-electron integral symmetry is turned on.
 Nuclear repulsion after empirical dispersion term =      822.5681209763 Hartrees.
 One-electron integrals computed using PRISM.
 NBasis=   294 RedAO= T EigKep=  4.36D-05  NBF=   294
 NBsUse=   294 1.00D-06 EigRej= -1.00D+00 NBFU=   294
 Initial guess from the checkpoint file:  "/local_scratch/slurm.5660450/Gau-1729851.chk"
 B after Tr=    -0.000000   -0.000000    0.000000
         Rot=    0.999996   -0.002918    0.000213   -0.000537 Ang=  -0.34 deg.
 ExpMin= 3.60D-02 ExpMax= 7.00D+03 ExpMxC= 1.05D+03 IAcc=3 IRadAn=         5 AccDes= 0.00D+00
 Harris functional with IExCor= 4639 and IRadAn=       5 diagonalized for initial guess.
 HarFok:  IExCor= 4639 AccDes= 0.00D+00 IRadAn=         5 IDoV= 1 UseB2=F ITyADJ=14
 ICtDFT=  3500011 ScaDFX=  1.000000  1.000000  1.000000  1.000000
 FoFCou: FMM=F IPFlag=           0 FMFlag=      100000 FMFlg1=           0
         NFxFlg=           0 DoJE=T BraDBF=F KetDBF=T FulRan=T
         wScrn=  0.000000 ICntrl=       500 IOpCl=  0 I1Cent=   200000004 NGrid=           0
         NMat0=    1 NMatS0=      1 NMatT0=    0 NMatD0=    1 NMtDS0=    0 NMtDT0=    0
 Petite list used in FoFCou.
 Requested convergence on RMS density matrix=1.00D-10 within 128 cycles.
 Requested convergence on MAX density matrix=1.00D-08.
 Requested convergence on             energy=1.00D-08.
 No special actions if energy rises.
 SCF Done:  E(RwB97XD) =  -908.815318766     A.U. after   16 cycles
            NFock= 16  Conv=0.35D-10     -V/T= 2.0082
 Calling FoFJK, ICntrl=      2127 FMM=F ISym2X=0 I1Cent= 0 IOpClX= 0 NMat=1 NMatS=1 NMatT=0.
 ***** Axes restored to original set *****
 -------------------------------------------------------------------
 Center     Atomic                   Forces (Hartrees/Bohr)
 Number     Number              X              Y              Z
 -------------------------------------------------------------------
      1        6           0.000315786   -0.003791763   -0.000258836
      2        8          -0.001104353    0.003562724    0.001010222
      3        8           0.002154744   -0.000195654   -0.002078915
      4        1          -0.001253079   -0.000748942    0.001211240
      5        6           0.000036115   -0.000412042    0.000286876
      6        9           0.000174790    0.000192477   -0.000080917
      7        9           0.000120419    0.000122300   -0.000426377
      8        9          -0.000122993    0.001188771    0.000265022
      9        8          -0.000717431    0.000683576    0.000101390
     10        1          -0.000318537   -0.000744689    0.000384630
     11        1           0.000914501   -0.000149223   -0.000447269
     12        8          -0.001177605   -0.002568241   -0.002382118
     13        1           0.001028425   -0.001291405    0.000827285
     14        1          -0.000769778    0.003707706    0.001434781
     15        8           0.000626791    0.000612053   -0.001783388
     16        1           0.000104333    0.000349460    0.000097795
     17        1          -0.000652002   -0.000769349    0.001658481
     18        8           0.000686822    0.001127664    0.000932894
     19        1          -0.000621961   -0.001162230   -0.001460694
     20        1           0.000587614   -0.000055165    0.000282643
     21        8           0.000332304    0.000431230   -0.001192000
     22        1          -0.000082058   -0.000234996    0.000668053
     23        1          -0.000262846    0.000145741    0.000949199
 -------------------------------------------------------------------
 Cartesian Forces:  Max     0.003791763 RMS     0.001194334

 GradGradGradGradGradGradGradGradGradGradGradGradGradGradGradGradGradGrad
 Berny optimization.
 Using GEDIIS/GDIIS optimizer.
 FormGI is forming the generalized inverse of G from B-inverse, IUseBI=4.
 Internal  Forces:  Max     0.003983743 RMS     0.000775209
 Search for a local minimum.
 Step number  15 out of a maximum of  138
 All quantities printed in internal units (Hartrees-Bohrs-Radians)
 Mixed Optimization -- En-DIIS/RFO-DIIS
 Swapping is turned off.
 Update second derivatives using D2CorX and points   14   15
 DE= -2.16D-04 DEPred=-1.70D-04 R= 1.27D+00
 TightC=F SS=  1.41D+00  RLast= 6.45D-01 DXNew= 3.4795D+00 1.9345D+00
 Trust test= 1.27D+00 RLast= 6.45D-01 DXMaxT set to 2.07D+00
 ITU=  1  1  1  1  1  1  1  1  1  1  0 -1  0  1  0
     Eigenvalues ---   -0.00737   0.00006   0.00028   0.00040   0.00073
     Eigenvalues ---    0.00116   0.00138   0.00221   0.00311   0.00456
     Eigenvalues ---    0.00471   0.00580   0.00655   0.00739   0.00827
     Eigenvalues ---    0.01050   0.01078   0.01255   0.01433   0.01634
     Eigenvalues ---    0.01749   0.01923   0.01956   0.02067   0.02257
     Eigenvalues ---    0.02370   0.02565   0.02695   0.02728   0.03148
     Eigenvalues ---    0.03177   0.03624   0.03832   0.04057   0.05247
     Eigenvalues ---    0.06221   0.07144   0.07372   0.07794   0.11781
     Eigenvalues ---    0.13755   0.17321   0.20998   0.21896   0.23386
     Eigenvalues ---    0.25265   0.35584   0.37388   0.38176   0.40947
     Eigenvalues ---    0.43637   0.44109   0.47032   0.48510   0.49856
     Eigenvalues ---    0.52402   0.56612   0.56807   0.57212   0.57526
     Eigenvalues ---    0.59389   0.66678   1.30889
 Eigenvalue     2 is   5.74D-05 Eigenvector:
                          D29       D28       D5        D6        D7
   1                   -0.30997  -0.26855  -0.26251  -0.26124  -0.25042
                          D8        D9        D37       D10       D36
   1                   -0.24077  -0.23950   0.23237  -0.22868   0.22688
 Use linear search instead of GDIIS.
 RFO step:  Lambda=-7.80465877D-03 EMin=-7.37253404D-03
 I=     1 Eig=   -7.37D-03 Dot1=  1.08D-03
 I=     1 Stepn=  6.00D-01 RXN=   6.00D-01 EDone=F
 Mixed    1 eigenvectors in step.  Raw Step.Grad=  1.08D-03.
 RFO eigenvector is Hessian eigenvector with negative curvature.
 Taking step of  6.00D-01 in eigenvector direction(s).  Step.Grad= -2.84D-05.
 Skip linear search -- no minimum in search direction.
 Iteration  1 RMS(Cart)=  0.10572257 RMS(Int)=  0.00644947
 Iteration  2 RMS(Cart)=  0.01252871 RMS(Int)=  0.00293208
 Iteration  3 RMS(Cart)=  0.00006693 RMS(Int)=  0.00293107
 Iteration  4 RMS(Cart)=  0.00000033 RMS(Int)=  0.00293107
 Variable       Old X    -DE/DX   Delta X   Delta X   Delta X     New X
                                 (Linear)    (Quad)   (Total)
    R1        2.29801   0.00361   0.00000   0.02529   0.02498   2.32299
    R2        2.43894   0.00152   0.00000  -0.00705  -0.00696   2.43198
    R3        2.93196  -0.00071   0.00000   0.00393   0.00393   2.93590
    R4        3.32853  -0.00015   0.00000  -0.00773  -0.00830   3.32022
    R5        1.95806  -0.00188   0.00000  -0.02052  -0.02009   1.93798
    R6        2.77443  -0.00005   0.00000   0.02946   0.02993   2.80436
    R7        2.53740  -0.00011   0.00000   0.00071   0.00071   2.53811
    R8        2.53061   0.00017   0.00000  -0.00311  -0.00311   2.52749
    R9        2.51390   0.00092   0.00000   0.00437   0.00437   2.51826
   R10        1.85656   0.00040   0.00000   0.03343   0.03280   1.88936
   R11        1.81331   0.00058   0.00000   0.00057   0.00057   1.81388
   R12        3.25470   0.00006   0.00000   0.04106   0.04079   3.29549
   R13        3.29641   0.00027   0.00000   0.02833   0.02769   3.32410
   R14        1.86251   0.00130   0.00000  -0.02024  -0.01989   1.84262
   R15        1.82179   0.00398   0.00000   0.01706   0.01767   1.83946
   R16        3.18440   0.00043   0.00000  -0.01489  -0.01422   3.17018
   R17        3.66360   0.00001   0.00000   0.04010   0.04042   3.70401
   R18        1.81406   0.00025   0.00000   0.00176   0.00176   1.81582
   R19        1.84994   0.00132   0.00000   0.03390   0.03306   1.88300
   R20        3.41681   0.00027   0.00000   0.06847   0.06866   3.48547
   R21        1.86455  -0.00187   0.00000   0.00899   0.00893   1.87349
   R22        1.81320   0.00024   0.00000  -0.00046  -0.00046   1.81274
   R23        1.81350   0.00070   0.00000   0.00512   0.00512   1.81862
   R24        1.84500   0.00008   0.00000  -0.01303  -0.01279   1.83221
    A1        2.24056   0.00092   0.00000   0.02591   0.02576   2.26632
    A2        2.10485  -0.00233   0.00000  -0.02874  -0.02871   2.07614
    A3        1.93763   0.00141   0.00000   0.00306   0.00309   1.94072
    A4        2.32124  -0.00051   0.00000  -0.01810  -0.01908   2.30216
    A5        1.97383  -0.00060   0.00000  -0.02737  -0.02644   1.94739
    A6        1.91701  -0.00004   0.00000   0.01050   0.01051   1.92752
    A7        1.93486  -0.00042   0.00000  -0.00212  -0.00213   1.93273
    A8        1.94413  -0.00131   0.00000  -0.00475  -0.00475   1.93938
    A9        1.88731   0.00048   0.00000  -0.00130  -0.00130   1.88600
   A10        1.88891   0.00062   0.00000  -0.00184  -0.00183   1.88708
   A11        1.89005   0.00076   0.00000  -0.00056  -0.00058   1.88947
   A12        1.84871   0.00034   0.00000   0.01841   0.01119   1.85990
   A13        1.93959   0.00034   0.00000   0.08839   0.08359   2.02318
   A14        2.08160  -0.00026   0.00000   0.01318   0.01017   2.09177
   A15        2.32287  -0.00053   0.00000  -0.10301  -0.10277   2.22010
   A16        2.06168  -0.00009   0.00000  -0.00588  -0.01355   2.04813
   A17        1.89804   0.00060   0.00000   0.10215   0.09072   1.98876
   A18        2.29632   0.00016   0.00000  -0.02192  -0.02254   2.27378
   A19        1.55904  -0.00022   0.00000   0.02800   0.02946   1.58850
   A20        1.49847  -0.00005   0.00000   0.09041   0.09257   1.59104
   A21        1.87586   0.00025   0.00000  -0.00694  -0.00633   1.86952
   A22        2.13570  -0.00011   0.00000  -0.04342  -0.04464   2.09106
   A23        2.02579  -0.00012   0.00000  -0.02298  -0.02988   1.99591
   A24        2.97402  -0.00060   0.00000  -0.03210  -0.03729   2.93673
   A25        1.83280   0.00021   0.00000  -0.01493  -0.01226   1.82054
   A26        2.07430   0.00006   0.00000   0.07561   0.07083   2.14513
   A27        1.87564  -0.00033   0.00000  -0.02494  -0.02371   1.85193
   A28        2.01308  -0.00014   0.00000  -0.04057  -0.04057   1.97252
   A29        2.02354   0.00017   0.00000  -0.00698  -0.00739   2.01615
   A30        1.85300  -0.00000   0.00000   0.05602   0.05642   1.90941
   A31        3.06957  -0.00022   0.00000  -0.17914  -0.17719   2.89237
   A32        3.11450   0.00008   0.00000   0.05643   0.05577   3.17027
   A33        3.10862   0.00065   0.00000  -0.00458  -0.00326   3.10536
   A34        2.95027   0.00000   0.00000  -0.00628  -0.00604   2.94423
   A35        2.55992   0.00093   0.00000  -0.02305  -0.01931   2.54061
   A36        2.96859  -0.00021   0.00000  -0.01008  -0.01037   2.95822
   A37        3.13462  -0.00001   0.00000   0.00258   0.00018   3.13480
   A38        3.16967   0.00031   0.00000  -0.02511  -0.02191   3.14777
   A39        3.18351   0.00009   0.00000   0.03710   0.03239   3.21590
   A40        2.83620   0.00008   0.00000   0.04842   0.04996   2.88616
   A41        3.14537   0.00001   0.00000   0.14399   0.14215   3.28752
    D1        0.02053   0.00000   0.00000  -0.05864  -0.05994  -0.03941
    D2       -3.14131   0.00025   0.00000  -0.04346  -0.04302   3.09885
    D3        0.00741   0.00013   0.00000  -0.02056  -0.01663  -0.00922
    D4       -3.11550  -0.00007   0.00000  -0.03421  -0.03217   3.13551
    D5       -1.98870   0.00002   0.00000  -0.04556  -0.04615  -2.03485
    D6        2.20981  -0.00028   0.00000  -0.04935  -0.04994   2.15987
    D7        0.10386  -0.00007   0.00000  -0.04398  -0.04458   0.05928
    D8        1.13588   0.00023   0.00000  -0.03249  -0.03189   1.10400
    D9       -0.94879  -0.00007   0.00000  -0.03627  -0.03568  -0.98447
   D10       -3.05474   0.00015   0.00000  -0.03091  -0.03032  -3.08506
   D11       -0.47291   0.00019   0.00000   0.01856   0.01669  -0.45622
   D12        2.84425  -0.00064   0.00000  -0.09940  -0.08462   2.75964
   D13       -0.24741   0.00014   0.00000   0.12478   0.12438  -0.12303
   D14       -0.06038   0.00007   0.00000   0.05658   0.05749  -0.00289
   D15       -2.26575   0.00005   0.00000   0.03210   0.03077  -2.23498
   D16       -2.18007  -0.00051   0.00000  -0.08510  -0.08681  -2.26687
   D17        1.89774  -0.00052   0.00000  -0.10958  -0.11352   1.78423
   D18       -2.34951   0.00008   0.00000   0.04253   0.04195  -2.30756
   D19        1.76049  -0.00016   0.00000   0.00927   0.00758   1.76807
   D20        1.65897   0.00001   0.00000  -0.05932  -0.05920   1.59977
   D21       -0.51422  -0.00023   0.00000  -0.09258  -0.09358  -0.60779
   D22       -1.86681  -0.00033   0.00000  -0.08987  -0.09327  -1.96008
   D23       -0.04688  -0.00011   0.00000  -0.07479  -0.07528  -0.12216
   D24        2.01071  -0.00014   0.00000  -0.12803  -0.13037   1.88033
   D25        1.54120   0.00023   0.00000   0.12196   0.12668   1.66788
   D26       -2.92205   0.00045   0.00000   0.13704   0.14467  -2.77737
   D27       -0.86446   0.00042   0.00000   0.08381   0.08958  -0.77488
   D28       -2.00716   0.00023   0.00000   0.04769   0.04448  -1.96267
   D29        0.06420   0.00000   0.00000   0.04674   0.04291   0.10710
   D30        0.97864  -0.00042   0.00000  -0.16282  -0.16081   0.81783
   D31        3.04999  -0.00064   0.00000  -0.16376  -0.16239   2.88760
   D32        0.56163  -0.00012   0.00000   0.06212   0.06223   0.62386
   D33        2.89667   0.00003   0.00000   0.04822   0.04849   2.94516
   D34       -0.92286   0.00003   0.00000  -0.05366  -0.05433  -0.97718
   D35       -0.46111  -0.00004   0.00000  -0.02815  -0.02824  -0.48936
   D36       -2.86753  -0.00015   0.00000  -0.05157  -0.05107  -2.91861
   D37        1.06110  -0.00030   0.00000   0.04994   0.04895   1.11005
   D38        0.93687  -0.00032   0.00000   0.04202   0.04165   0.97852
   D39       -1.32401  -0.00026   0.00000   0.05375   0.05345  -1.27056
         Item               Value     Threshold  Converged?
 Maximum Force            0.003984     0.000015     NO 
 RMS     Force            0.000775     0.000010     NO 
 Maximum Displacement     0.317817     0.000060     NO 
 RMS     Displacement     0.112984     0.000040     NO 
 Predicted change in Energy=-2.455808D-03
 GradGradGradGradGradGradGradGradGradGradGradGradGradGradGradGradGradGrad

                          Input orientation:                          
 ---------------------------------------------------------------------
 Center     Atomic      Atomic             Coordinates (Angstroms)
 Number     Number       Type             X           Y           Z
 ---------------------------------------------------------------------
      1          6           0       -1.206018   -0.413264    0.387521
      2          8           0       -1.155692    0.797996    0.591062
      3          8           0       -0.461642   -1.156527   -0.353897
      4          1           0        0.262333   -0.608718   -0.830848
      5          6           0       -2.304664   -1.250430    1.098741
      6          9           0       -1.747353   -2.144271    1.932049
      7          9           0       -3.042368   -1.919581    0.206039
      8          9           0       -3.117107   -0.470263    1.810865
      9          8           0        4.946237    0.965849   -0.432824
     10          1           0        4.274809    1.413850    0.157171
     11          1           0        5.633439    1.613213   -0.606071
     12          8           0        1.329471    0.146766   -1.532793
     13          1           0        2.163989   -0.207465   -1.891768
     14          1           0        1.309655    1.117498   -1.463569
     15          8           0        0.713943    2.586614   -0.310859
     16          1           0        0.360599    3.450716   -0.538439
     17          1           0       -0.046886    2.037917    0.025248
     18          8           0        3.743216   -0.536792   -2.352086
     19          1           0        4.296321    0.017802   -1.744311
     20          1           0        4.120760   -1.418230   -2.325491
     21          8           0        3.047327    2.166185    1.167860
     22          1           0        2.796855    1.623779    1.922328
     23          1           0        2.248645    2.462015    0.704565
 ---------------------------------------------------------------------
                    Distance matrix (angstroms):
                    1          2          3          4          5
     1  C    0.000000
     2  O    1.229273   0.000000
     3  O    1.286949   2.279213   0.000000
     4  H    1.917989   2.451829   1.025532   0.000000
     5  C    1.553610   2.402899   2.348554   3.274841   0.000000
     6  F    2.382224   3.287133   2.802542   3.745712   1.343112
     7  F    2.382038   3.330617   2.748804   3.703315   1.337492
     8  F    2.383572   2.635062   3.494088   4.291670   1.332608
     9  O    6.358079   6.189511   5.809980   4.957483   7.735189
    10  H    5.781944   5.482507   5.413132   4.600753   7.160615
    11  H    7.202223   6.941902   6.699632   5.816896   8.609316
    12  O    3.229543   3.333300   2.509274   1.484004   4.699369
    13  H    4.073630   4.265639   3.187429   2.214239   5.477206
    14  H    3.478272   3.225139   3.088698   2.115902   5.023526
    15  O    3.629498   2.740101   3.923641   3.268714   5.081522
    16  H    4.271069   3.257581   4.683676   4.071138   5.646659
    17  H    2.735529   1.756986   3.243493   2.798784   4.130759
    18  O    5.658235   5.868822   4.696558   3.799458   6.999596
    19  H    5.916609   5.982233   5.094165   4.183300   7.298244
    20  H    6.061762   6.423307   4.995406   4.216246   7.282829
    21  O    5.035219   4.457578   5.066460   4.410341   6.349948
    22  H    4.746385   4.251683   4.850681   4.357502   5.913110
    23  H    4.505823   3.790957   4.643258   3.966400   5.888144
                    6          7          8          9         10
     6  F    0.000000
     7  F    2.169483   0.000000
     8  F    2.166383   2.163695   0.000000
     9  O    7.750459   8.517726   8.492000   0.000000
    10  H    7.216429   8.040847   7.805447   0.999807   0.000000
    11  H    8.662380   9.402647   9.314210   0.959865   1.571038
    12  O    5.169219   5.138706   5.597574   3.868052   3.624431
    13  H    5.802706   5.868414   6.455117   3.353519   3.358925
    14  H    5.613791   5.563411   5.730543   3.782878   3.392163
    15  O    5.785317   5.889214   5.340707   4.533660   3.778121
    16  H    6.469208   6.401134   5.743495   5.216685   4.466961
    17  H    4.900834   4.966627   4.348063   5.127421   4.368514
    18  O    7.147318   7.382429   8.024875   2.718226   3.222416
    19  H    7.397039   7.836687   8.236286   1.743899   2.359036
    20  H    7.286188   7.613829   8.390161   3.153955   3.769353
    21  O    6.492531   7.396145   6.735321   2.758415   1.759037
    22  H    5.903230   7.042554   6.274741   3.255680   2.311752
    23  H    6.220336   6.887795   6.213972   3.287731   2.345982
                   11         12         13         14         15
    11  H    0.000000
    12  O    4.640412   0.000000
    13  H    4.123708   0.975071   0.000000
    14  H    4.435781   0.973399   1.633637   0.000000
    15  O    5.023555   2.797294   3.522611   1.960080   0.000000
    16  H    5.584249   3.583788   4.297209   2.683371   0.960893
    17  H    5.731059   2.810392   3.688450   2.214486   0.996442
    18  O    3.353212   2.639064   1.677589   3.073818   4.806118
    19  H    2.372512   2.977175   2.149262   3.195047   4.635409
    20  H    3.799244   3.296798   2.341585   3.882672   5.630624
    21  O    3.184429   3.784522   3.971879   3.323201   2.794289
    22  H    3.799884   4.033936   4.278002   3.732610   3.201984
    23  H    3.727608   3.348288   3.724814   2.718499   1.844431
                   16         17         18         19         20
    16  H    0.000000
    17  H    1.574734   0.000000
    18  O    5.534585   5.161949   0.000000
    19  H    5.359938   5.106433   0.991407   0.000000
    20  H    6.406169   5.902559   0.959260   1.559095   0.000000
    21  O    3.432198   3.300935   4.492256   3.828352   5.118964
    22  H    3.915152   3.443441   4.882036   4.274553   5.389853
    23  H    2.467247   2.431213   4.535383   4.020467   5.267102
                   21         22         23
    21  O    0.000000
    22  H    0.962373   0.000000
    23  H    0.969562   1.576743   0.000000
 Stoichiometry    C2H11F3O7
 Framework group  C1[X(C2H11F3O7)]
 Deg. of freedom    63
 Full point group                 C1      NOp   1
 Largest Abelian subgroup         C1      NOp   1
 Largest concise Abelian subgroup C1      NOp   1
                         Standard orientation:                         
 ---------------------------------------------------------------------
 Center     Atomic      Atomic             Coordinates (Angstroms)
 Number     Number       Type             X           Y           Z
 ---------------------------------------------------------------------
      1          6           0        1.579570   -0.007994   -0.205436
      2          8           0        1.193350   -1.116814   -0.569392
      3          8           0        0.946580    1.111572   -0.159257
      4          1           0       -0.018102    1.013452   -0.493142
      5          6           0        3.041967    0.152552    0.293885
      6          9           0        3.058828    0.520919    1.585385
      7          9           0        3.683565    1.089394   -0.412914
      8          9           0        3.716407   -0.991152    0.180236
      9          8           0       -4.660247    0.132269    1.007073
     10          1           0       -4.038064   -0.650347    1.003055
     11          1           0       -5.541060   -0.217602    0.855086
     12          8           0       -1.422729    0.911406   -0.960984
     13          1           0       -2.159804    1.513698   -0.749494
     14          1           0       -1.703583    0.065258   -1.351701
     15          8           0       -1.329946   -1.858832   -1.337856
     16          1           0       -1.355588   -2.501777   -2.051494
     17          1           0       -0.370230   -1.688940   -1.130542
     18          8           0       -3.606257    2.252007   -0.328805
     19          1           0       -4.121476    1.538925    0.128307
     20          1           0       -3.651886    3.021227    0.242508
     21          8           0       -2.897389   -1.989037    0.971738
     22          1           0       -2.286654   -1.980485    1.715439
     23          1           0       -2.398866   -2.093764    0.146779
 ---------------------------------------------------------------------
 Rotational constants (GHZ):           1.0516050           0.2708224           0.2464607
 Standard basis: 6-31++G(d,p) (6D, 7F)
 There are   294 symmetry adapted cartesian basis functions of A   symmetry.
 There are   294 symmetry adapted basis functions of A   symmetry.
   294 basis functions,   472 primitive gaussians,   294 cartesian basis functions
    53 alpha electrons       53 beta electrons
       nuclear repulsion energy       824.1160508170 Hartrees.
 NAtoms=   23 NActive=   23 NUniq=   23 SFac= 1.00D+00 NAtFMM=   60 NAOKFM=F Big=F
 Integral buffers will be    131072 words long.
 Raffenetti 2 integral format.
 Two-electron integral symmetry is turned on.
 Nuclear repulsion after empirical dispersion term =      824.1062773508 Hartrees.
 One-electron integrals computed using PRISM.
 NBasis=   294 RedAO= T EigKep=  4.34D-05  NBF=   294
 NBsUse=   294 1.00D-06 EigRej= -1.00D+00 NBFU=   294
 Initial guess from the checkpoint file:  "/local_scratch/slurm.5660450/Gau-1729851.chk"
 B after Tr=     0.000000   -0.000000   -0.000000
         Rot=    0.999994    0.001132   -0.002365   -0.002354 Ang=   0.40 deg.
 ExpMin= 3.60D-02 ExpMax= 7.00D+03 ExpMxC= 1.05D+03 IAcc=3 IRadAn=         5 AccDes= 0.00D+00
 Harris functional with IExCor= 4639 and IRadAn=       5 diagonalized for initial guess.
 HarFok:  IExCor= 4639 AccDes= 0.00D+00 IRadAn=         5 IDoV= 1 UseB2=F ITyADJ=14
 ICtDFT=  3500011 ScaDFX=  1.000000  1.000000  1.000000  1.000000
 FoFCou: FMM=F IPFlag=           0 FMFlag=      100000 FMFlg1=           0
         NFxFlg=           0 DoJE=T BraDBF=F KetDBF=T FulRan=T
         wScrn=  0.000000 ICntrl=       500 IOpCl=  0 I1Cent=   200000004 NGrid=           0
         NMat0=    1 NMatS0=      1 NMatT0=    0 NMatD0=    1 NMtDS0=    0 NMtDT0=    0
 Petite list used in FoFCou.
 Requested convergence on RMS density matrix=1.00D-10 within 128 cycles.
 Requested convergence on MAX density matrix=1.00D-08.
 Requested convergence on             energy=1.00D-08.
 No special actions if energy rises.
 SCF Done:  E(RwB97XD) =  -908.813251566     A.U. after   16 cycles
            NFock= 16  Conv=0.68D-10     -V/T= 2.0084
 Calling FoFJK, ICntrl=      2127 FMM=F ISym2X=0 I1Cent= 0 IOpClX= 0 NMat=1 NMatS=1 NMatT=0.
 ***** Axes restored to original set *****
 -------------------------------------------------------------------
 Center     Atomic                   Forces (Hartrees/Bohr)
 Number     Number              X              Y              Z
 -------------------------------------------------------------------
      1        6          -0.008588060    0.012453924    0.009342179
      2        8           0.003172622   -0.015580778   -0.005664174
      3        8          -0.000501812    0.002427271    0.000390313
      4        1           0.006766028    0.000540944   -0.004073171
      5        6          -0.000369451    0.001020676    0.002211207
      6        9           0.000780109    0.000720813   -0.000609449
      7        9          -0.000552251   -0.000631683   -0.001653764
      8        9           0.000789131   -0.000282439   -0.000538866
      9        8          -0.009630014    0.006820806    0.007673305
     10        1           0.009153220   -0.006602577   -0.008975016
     11        1          -0.000043640    0.000424806    0.000648523
     12        8          -0.018228588    0.004790758    0.004759600
     13        1           0.009625801    0.002835498   -0.002501084
     14        1           0.005253296   -0.006540509   -0.000442830
     15        8          -0.010004117   -0.005670747    0.003606898
     16        1          -0.000188699   -0.000414696   -0.000256552
     17        1           0.010846497    0.006128394   -0.003590903
     18        8           0.007329951    0.004908178    0.003382031
     19        1          -0.005626915   -0.004369433   -0.002244708
     20        1          -0.000553751   -0.001110664   -0.000291029
     21        8           0.011214917   -0.001146989    0.002371960
     22        1          -0.003409248    0.002891446   -0.003653530
     23        1          -0.007235028   -0.003613002    0.000109060
 -------------------------------------------------------------------
 Cartesian Forces:  Max     0.018228588 RMS     0.005818301

 GradGradGradGradGradGradGradGradGradGradGradGradGradGradGradGradGradGrad
 Berny optimization.
 Using GEDIIS/GDIIS optimizer.
 FormGI is forming the generalized inverse of G from B-inverse, IUseBI=4.
 Internal  Forces:  Max     0.015469188 RMS     0.003326952
 Search for a local minimum.
 Step number  16 out of a maximum of  138
 All quantities printed in internal units (Hartrees-Bohrs-Radians)
 Mixed Optimization -- RFO/linear search
 Update second derivatives using D2CorX and points   16   15
 ITU=  0  1  1  1  1  1  1  1  1  1  1  0 -1  0  1  0
 Use linear search instead of GDIIS.
     Eigenvalues ---    0.00008   0.00027   0.00043   0.00071   0.00117
     Eigenvalues ---    0.00124   0.00176   0.00241   0.00404   0.00456
     Eigenvalues ---    0.00558   0.00605   0.00689   0.00771   0.00982
     Eigenvalues ---    0.01068   0.01121   0.01250   0.01440   0.01674
     Eigenvalues ---    0.01836   0.01924   0.02020   0.02140   0.02276
     Eigenvalues ---    0.02385   0.02543   0.02710   0.02779   0.03128
     Eigenvalues ---    0.03203   0.03692   0.03846   0.04460   0.05244
     Eigenvalues ---    0.06476   0.07210   0.07713   0.07870   0.11808
     Eigenvalues ---    0.13783   0.19685   0.20997   0.21894   0.23502
     Eigenvalues ---    0.25537   0.36518   0.37515   0.38445   0.43576
     Eigenvalues ---    0.43921   0.46685   0.48289   0.49261   0.52297
     Eigenvalues ---    0.53572   0.56625   0.57145   0.57404   0.57532
     Eigenvalues ---    0.59730   0.67259   1.34273
 RFO step:  Lambda=-6.82710774D-04 EMin= 7.91504853D-05
 Quartic linear search produced a step of -0.83870.
 Iteration  1 RMS(Cart)=  0.07144664 RMS(Int)=  0.02075999
 Iteration  2 RMS(Cart)=  0.02077744 RMS(Int)=  0.00363234
 Iteration  3 RMS(Cart)=  0.00263947 RMS(Int)=  0.00284541
 Iteration  4 RMS(Cart)=  0.00003979 RMS(Int)=  0.00284481
 Iteration  5 RMS(Cart)=  0.00000015 RMS(Int)=  0.00284481
 Variable       Old X    -DE/DX   Delta X   Delta X   Delta X     New X
                                 (Linear)    (Quad)   (Total)
    R1        2.32299  -0.01524  -0.02095   0.00456  -0.01645   2.30653
    R2        2.43198   0.00357   0.00584  -0.00487   0.00082   2.43280
    R3        2.93590  -0.00117  -0.00330  -0.00019  -0.00348   2.93241
    R4        3.32022   0.00085   0.00696   0.00104   0.00805   3.32827
    R5        1.93798   0.00458   0.01685   0.00247   0.01924   1.95721
    R6        2.80436  -0.00237  -0.02510  -0.02783  -0.05297   2.75139
    R7        2.53811  -0.00053  -0.00060  -0.00115  -0.00175   2.53636
    R8        2.52749   0.00172   0.00261  -0.00136   0.00125   2.52875
    R9        2.51826  -0.00093  -0.00366   0.00398   0.00032   2.51859
   R10        1.88936  -0.01547  -0.02751   0.00059  -0.02645   1.86291
   R11        1.81388   0.00014  -0.00048   0.00040  -0.00008   1.81381
   R12        3.29549  -0.00037  -0.03421  -0.00558  -0.03950   3.25599
   R13        3.32410  -0.00106  -0.02322  -0.00316  -0.02589   3.29821
   R14        1.84262   0.00985   0.01668   0.00152   0.01781   1.86043
   R15        1.83946  -0.00870  -0.01482   0.00666  -0.00941   1.83005
   R16        3.17018   0.00162   0.01193  -0.00038   0.01123   3.18142
   R17        3.70401  -0.00234  -0.03390  -0.00366  -0.03818   3.66584
   R18        1.81582  -0.00024  -0.00148   0.00010  -0.00137   1.81445
   R19        1.88300  -0.01208  -0.02773   0.00400  -0.02338   1.85962
   R20        3.48547  -0.00098  -0.05758   0.01354  -0.04359   3.44188
   R21        1.87349  -0.00714  -0.00749  -0.00875  -0.01614   1.85735
   R22        1.81274   0.00079   0.00038   0.00016   0.00054   1.81328
   R23        1.81862  -0.00361  -0.00429   0.00110  -0.00319   1.81543
   R24        1.83221   0.00418   0.01073   0.00700   0.01828   1.85049
    A1        2.26632  -0.00496  -0.02160   0.00753  -0.01494   2.25138
    A2        2.07614   0.00288   0.02408  -0.01911   0.00540   2.08154
    A3        1.94072   0.00208  -0.00259   0.01160   0.00945   1.95018
    A4        2.30216   0.00416   0.01600   0.01734   0.03236   2.33452
    A5        1.94739   0.00348   0.02218  -0.00550   0.01543   1.96282
    A6        1.92752  -0.00177  -0.00881   0.00325  -0.00556   1.92195
    A7        1.93273  -0.00078   0.00179   0.00450   0.00630   1.93903
    A8        1.93938  -0.00002   0.00398  -0.00664  -0.00266   1.93672
    A9        1.88600   0.00109   0.00109   0.00002   0.00112   1.88713
   A10        1.88708   0.00088   0.00154  -0.00080   0.00072   1.88780
   A11        1.88947   0.00071   0.00048  -0.00035   0.00014   1.88961
   A12        1.85990  -0.00020  -0.00939   0.01010   0.00223   1.86214
   A13        2.02318  -0.00041  -0.07011  -0.01331  -0.08201   1.94117
   A14        2.09177   0.00068  -0.00853   0.01143   0.00260   2.09437
   A15        2.22010   0.00397   0.08619  -0.00126   0.08199   2.30209
   A16        2.04813   0.00106   0.01137  -0.04265  -0.02638   2.02175
   A17        1.98876  -0.00541  -0.07608  -0.02150  -0.09076   1.89799
   A18        2.27378   0.00054   0.01891  -0.05637  -0.03782   2.23596
   A19        1.58850   0.00044  -0.02471  -0.02497  -0.05069   1.53780
   A20        1.59104  -0.00201  -0.07764   0.04040  -0.03771   1.55334
   A21        1.86952  -0.00002   0.00531  -0.00205  -0.00227   1.86725
   A22        2.09106   0.00046   0.03744   0.02748   0.06576   2.15683
   A23        1.99591   0.00064   0.02506   0.00335   0.03128   2.02719
   A24        2.93673   0.00308   0.03127  -0.02888   0.00698   2.94372
   A25        1.82054  -0.00087   0.01028   0.04946   0.05968   1.88022
   A26        2.14513  -0.00008  -0.05941  -0.00525  -0.06705   2.07808
   A27        1.85193   0.00022   0.01989   0.00103   0.02526   1.87719
   A28        1.97252   0.00285   0.03402   0.03788   0.06933   2.04185
   A29        2.01615   0.00060   0.00620   0.01946   0.02721   2.04336
   A30        1.90941  -0.00428  -0.04732   0.00303  -0.04670   1.86272
   A31        2.89237   0.00183   0.14861   0.00501   0.15238   3.04475
   A32        3.17027  -0.00417  -0.04677   0.00228  -0.04240   3.12787
   A33        3.10536   0.00093   0.00274   0.00730   0.00884   3.11420
   A34        2.94423   0.00070   0.00506   0.07766   0.08231   3.02654
   A35        2.54061  -0.00228   0.01620   0.07402   0.08794   2.62855
   A36        2.95822   0.00146   0.00870  -0.00574   0.00164   2.95986
   A37        3.13480   0.00119  -0.00015   0.01648   0.01854   3.15334
   A38        3.14777  -0.00009   0.01837   0.03172   0.04706   3.19482
   A39        3.21590  -0.00108  -0.02716  -0.01252  -0.03315   3.18274
   A40        2.88616   0.00074  -0.04190   0.08747   0.04319   2.92935
   A41        3.28752  -0.00042  -0.11922  -0.01772  -0.13691   3.15061
    D1       -0.03941   0.00039   0.05027  -0.00240   0.04981   0.01040
    D2        3.09885  -0.00000   0.03608   0.00113   0.03746   3.13631
    D3       -0.00922  -0.00026   0.01395  -0.00825   0.00235  -0.00686
    D4        3.13551   0.00010   0.02698  -0.01152   0.01396  -3.13372
    D5       -2.03485   0.00009   0.03871   0.06752   0.10688  -1.92797
    D6        2.15987   0.00037   0.04188   0.06249   0.10504   2.26492
    D7        0.05928   0.00001   0.03739   0.06434   0.10241   0.16169
    D8        1.10400  -0.00024   0.02674   0.07044   0.09650   1.20050
    D9       -0.98447   0.00004   0.02992   0.06541   0.09466  -0.88980
   D10       -3.08506  -0.00032   0.02543   0.06725   0.09203  -2.99303
   D11       -0.45622   0.00042  -0.01400  -0.04766  -0.05919  -0.51540
   D12        2.75964  -0.00213   0.07097  -0.20189  -0.14703   2.61260
   D13       -0.12303   0.00055  -0.10432   0.11143   0.00828  -0.11474
   D14       -0.00289   0.00038  -0.04821  -0.00070  -0.04670  -0.04959
   D15       -2.23498   0.00070  -0.02581  -0.02472  -0.05353  -2.28851
   D16       -2.26687   0.00013   0.07280  -0.00958   0.06668  -2.20020
   D17        1.78423   0.00045   0.09521  -0.03360   0.05984   1.84407
   D18       -2.30756  -0.00102  -0.03519   0.12811   0.09433  -2.21323
   D19        1.76807   0.00164  -0.00636   0.06902   0.06253   1.83060
   D20        1.59977  -0.00143   0.04965   0.12725   0.17627   1.77604
   D21       -0.60779   0.00124   0.07848   0.06816   0.14446  -0.46333
   D22       -1.96008   0.00063   0.07823  -0.02288   0.05686  -1.90322
   D23       -0.12216   0.00068   0.06314  -0.04548   0.01745  -0.10471
   D24        1.88033   0.00153   0.10935  -0.05213   0.05687   1.93720
   D25        1.66788  -0.00011  -0.10625   0.18772   0.07503   1.74291
   D26       -2.77737  -0.00005  -0.12134   0.16512   0.03562  -2.74176
   D27       -0.77488   0.00079  -0.07513   0.15848   0.07504  -0.69984
   D28       -1.96267   0.00222  -0.03731   0.17536   0.14001  -1.82266
   D29        0.10710   0.00150  -0.03599   0.23799   0.20074   0.30785
   D30        0.81783   0.00034   0.13487  -0.09689   0.03724   0.85507
   D31        2.88760  -0.00039   0.13620  -0.03426   0.09798   2.98558
   D32        0.62386  -0.00081  -0.05219   0.03877  -0.01361   0.61025
   D33        2.94516  -0.00004  -0.04067  -0.03434  -0.07533   2.86984
   D34       -0.97718   0.00117   0.04556   0.00562   0.05231  -0.92488
   D35       -0.48936   0.00026   0.02369  -0.07714  -0.05621  -0.54557
   D36       -2.91861   0.00102   0.04284  -0.05674  -0.01507  -2.93368
   D37        1.11005  -0.00015  -0.04105  -0.08614  -0.13016   0.97989
   D38        0.97852   0.00045  -0.03493   0.04060   0.00039   0.97892
   D39       -1.27056  -0.00017  -0.04483  -0.03100  -0.07705  -1.34761
[truncated: 998,188 more chars]
