# Supplementary material for: The Hydration of Trifluoroacetic Acid from 0 to 298 K
Source: J Phys Chem A. 2026 Jan 20;130(4):927–35. doi: 10.1021/acs.jpca.5c08151 (PMC12862820; doi:10.1021/acs.jpca.5c08151)
Supplement: Supplementary file 1 [file jp5c08151_si_001.zip › TFA_SI/within1kcal-hightemps/5-H2O/20K-485-12529-wb97xd.log]

 Entering Gaussian System, Link 0=g16
 Initial command:
 /software/commercial/MERCURY/GAUSSIAN/AVX2/g16/l1.exe "/local_scratch/slurm.5660509/Gau-31438.inp" -scrdir="/local_scratch/slurm.5660509/"
 Entering Link 1 = /software/commercial/MERCURY/GAUSSIAN/AVX2/g16/l1.exe PID=     31439.
  
 Copyright (c) 1988-2019, Gaussian, Inc.  All Rights Reserved.
  
 This is part of the Gaussian(R) 16 program.  It is based on
 the Gaussian(R) 09 system (copyright 2009, Gaussian, Inc.),
 the Gaussian(R) 03 system (copyright 2003, Gaussian, Inc.),
 the Gaussian(R) 98 system (copyright 1998, Gaussian, Inc.),
 the Gaussian(R) 94 system (copyright 1995, Gaussian, Inc.),
 the Gaussian 92(TM) system (copyright 1992, Gaussian, Inc.),
 the Gaussian 90(TM) system (copyright 1990, Gaussian, Inc.),
 the Gaussian 88(TM) system (copyright 1988, Gaussian, Inc.),
 the Gaussian 86(TM) system (copyright 1986, Carnegie Mellon
 University), and the Gaussian 82(TM) system (copyright 1983,
 Carnegie Mellon University). Gaussian is a federally registered
 trademark of Gaussian, Inc.
  
 This software contains proprietary and confidential information,
 including trade secrets, belonging to Gaussian, Inc.
  
 This software is provided under written license and may be
 used, copied, transmitted, or stored only in accord with that
 written license.
  
 The following legend is applicable only to US Government
 contracts under FAR:
  
                    RESTRICTED RIGHTS LEGEND
  
 Use, reproduction and disclosure by the US Government is
 subject to restrictions as set forth in subparagraphs (a)
 and (c) of the Commercial Computer Software - Restricted
 Rights clause in FAR 52.227-19.
  
 Gaussian, Inc.
 340 Quinnipiac St., Bldg. 40, Wallingford CT 06492
  
  
 ---------------------------------------------------------------
 Warning -- This program may not be used in any manner that
 competes with the business of Gaussian, Inc. or will provide
 assistance to any competitor of Gaussian, Inc.  The licensee
 of this program is prohibited from giving any competitor of
 Gaussian, Inc. access to this program.  By using this program,
 the user acknowledges that Gaussian, Inc. is engaged in the
 business of creating and licensing software in the field of
 computational chemistry and represents and warrants to the
 licensee that it is not a competitor of Gaussian, Inc. and that
 it will not use this program in any manner prohibited above.
 ---------------------------------------------------------------
  

 Cite this work as:
 Gaussian 16, Revision C.01,
 M. J. Frisch, G. W. Trucks, H. B. Schlegel, G. E. Scuseria, 
 M. A. Robb, J. R. Cheeseman, G. Scalmani, V. Barone, 
 G. A. Petersson, H. Nakatsuji, X. Li, M. Caricato, A. V. Marenich, 
 J. Bloino, B. G. Janesko, R. Gomperts, B. Mennucci, H. P. Hratchian, 
 J. V. Ortiz, A. F. Izmaylov, J. L. Sonnenberg, D. Williams-Young, 
 F. Ding, F. Lipparini, F. Egidi, J. Goings, B. Peng, A. Petrone, 
 T. Henderson, D. Ranasinghe, V. G. Zakrzewski, J. Gao, N. Rega, 
 G. Zheng, W. Liang, M. Hada, M. Ehara, K. Toyota, R. Fukuda, 
 J. Hasegawa, M. Ishida, T. Nakajima, Y. Honda, O. Kitao, H. Nakai, 
 T. Vreven, K. Throssell, J. A. Montgomery, Jr., J. E. Peralta, 
 F. Ogliaro, M. J. Bearpark, J. J. Heyd, E. N. Brothers, K. N. Kudin, 
 V. N. Staroverov, T. A. Keith, R. Kobayashi, J. Normand, 
 K. Raghavachari, A. P. Rendell, J. C. Burant, S. S. Iyengar, 
 J. Tomasi, M. Cossi, J. M. Millam, M. Klene, C. Adamo, R. Cammi, 
 J. W. Ochterski, R. L. Martin, K. Morokuma, O. Farkas, 
 J. B. Foresman, and D. J. Fox, Gaussian, Inc., Wallingford CT, 2019.
 
 ******************************************
 Gaussian 16:  ES64L-G16RevC.01  3-Jul-2019
                25-Sep-2025 
 ******************************************
 %nproc=20
 Will use up to   20 processors via shared memory.
 %mem=18gb
 ----------------------------------------------------------------------
 # wb97xd/6-31++g** scf(conver=10) opt(tight,maxcycles=300,calcfc) freq
 ----------------------------------------------------------------------
 1/6=300,7=10,10=4,18=20,19=15,26=3,38=1/1,3;
 2/9=110,12=2,17=6,18=5,40=1/2;
 3/5=1,6=6,7=1111,11=2,25=1,30=1,71=2,74=-58,140=1/1,2,3;
 4//1;
 5/5=2,6=10,38=5/2;
 8/6=4,10=90,11=11/1;
 11/6=1,8=1,9=11,15=111,16=1/1,2,10;
 10/6=1,13=1/2;
 6/7=2,8=2,9=2,10=2,28=1/1;
 7/10=1,25=1/1,2,3,16;
 1/6=300,7=10,10=4,18=20,19=15,26=3/3(2);
 2/9=110/2;
 99//99;
 2/9=110/2;
 3/5=1,6=6,7=1111,11=2,25=1,30=1,71=1,74=-58/1,2,3;
 4/5=5,16=3,69=1/1;
 5/5=2,6=10,38=5/2;
 7//1,2,3,16;
 1/6=300,7=10,18=20,19=15,26=3/3(-5);
 2/9=110/2;
 6/7=2,8=2,9=2,10=2,19=2,28=1/1;
 99/9=1/99;
 -------------
 20K-485-12529
 -------------
 Symbolic Z-matrix:
 Charge =  0 Multiplicity = 1
 C                    -0.72013   2.11723   2.89243 
 O                    -0.78964   0.96924   2.52828 
 O                    -0.74011   3.17949   2.17613 
 H                    -0.82116   2.97797   1.12109 
 C                    -0.57694   2.45368   4.41045 
 F                     0.60548   3.0296    4.6673 
 F                    -0.65959   1.35792   5.16669 
 F                    -1.52967   3.29819   4.81984 
 O                     0.45013   0.95657  -3.31723 
 H                    -0.24146   1.65086  -3.29488 
 H                     0.87066   1.02238  -4.17535 
 O                     1.47825   1.57968  -0.92383 
 H                     1.77343   0.79444  -0.46037 
 H                     1.23022   1.29696  -1.83202 
 O                    -1.21187   3.07916  -2.97272 
 H                    -0.93777   3.97187  -3.18923 
 H                    -1.27402   3.03741  -2.0018 
 O                    -1.95888   0.16981   0.12604 
 H                    -1.65766   0.15035   1.04752 
 H                    -1.6518   -0.63461  -0.29536 
 O                    -0.87837   2.56298  -0.26707 
 H                     0.05399   2.28261  -0.46762 
 H                    -1.39512   1.72226  -0.23111 
 
 Add virtual bond connecting atoms O21        and H4         Dist= 2.74D+00.
 Add virtual bond connecting atoms H22        and O12        Dist= 3.12D+00.
 Add virtual bond connecting atoms H23        and O18        Dist= 3.19D+00.
 Add virtual bond connecting atoms H14        and O9         Dist= 3.23D+00.
 Add virtual bond connecting atoms O15        and H10        Dist= 3.32D+00.
 Add virtual bond connecting atoms H17        and O21        Dist= 3.48D+00.

 GradGradGradGradGradGradGradGradGradGradGradGradGradGradGradGradGradGrad
 Berny optimization.
 Initialization pass.
                           ----------------------------
                           !    Initial Parameters    !
                           ! (Angstroms and Degrees)  !
 --------------------------                            --------------------------
 ! Name  Definition              Value          Derivative Info.                !
 --------------------------------------------------------------------------------
 ! R1    R(1,2)                  1.2064         calculate D2E/DX2 analytically  !
 ! R2    R(1,3)                  1.2814         calculate D2E/DX2 analytically  !
 ! R3    R(1,5)                  1.5614         calculate D2E/DX2 analytically  !
 ! R4    R(3,4)                  1.0772         calculate D2E/DX2 analytically  !
 ! R5    R(4,21)                 1.45           calculate D2E/DX2 analytically  !
 ! R6    R(5,6)                  1.3401         calculate D2E/DX2 analytically  !
 ! R7    R(5,7)                  1.334          calculate D2E/DX2 analytically  !
 ! R8    R(5,8)                  1.3373         calculate D2E/DX2 analytically  !
 ! R9    R(9,10)                 0.9802         calculate D2E/DX2 analytically  !
 ! R10   R(9,11)                 0.9579         calculate D2E/DX2 analytically  !
 ! R11   R(9,14)                 1.7118         calculate D2E/DX2 analytically  !
 ! R12   R(10,15)                1.7566         calculate D2E/DX2 analytically  !
 ! R13   R(12,13)                0.9584         calculate D2E/DX2 analytically  !
 ! R14   R(12,14)                0.983          calculate D2E/DX2 analytically  !
 ! R15   R(12,22)                1.6525         calculate D2E/DX2 analytically  !
 ! R16   R(15,16)                0.9586         calculate D2E/DX2 analytically  !
 ! R17   R(15,17)                0.9738         calculate D2E/DX2 analytically  !
 ! R18   R(17,21)                1.8414         calculate D2E/DX2 analytically  !
 ! R19   R(18,19)                0.9697         calculate D2E/DX2 analytically  !
 ! R20   R(18,20)                0.9586         calculate D2E/DX2 analytically  !
 ! R21   R(18,23)                1.6898         calculate D2E/DX2 analytically  !
 ! R22   R(21,22)                0.994          calculate D2E/DX2 analytically  !
 ! R23   R(21,23)                0.9875         calculate D2E/DX2 analytically  !
 ! A1    A(2,1,3)              128.2622         calculate D2E/DX2 analytically  !
 ! A2    A(2,1,5)              120.2513         calculate D2E/DX2 analytically  !
 ! A3    A(3,1,5)              111.4854         calculate D2E/DX2 analytically  !
 ! A4    A(1,3,4)              113.1791         calculate D2E/DX2 analytically  !
 ! A5    A(1,5,6)              111.0917         calculate D2E/DX2 analytically  !
 ! A6    A(1,5,7)              111.6216         calculate D2E/DX2 analytically  !
 ! A7    A(1,5,8)              111.6138         calculate D2E/DX2 analytically  !
 ! A8    A(6,5,7)              107.3997         calculate D2E/DX2 analytically  !
 ! A9    A(6,5,8)              107.3694         calculate D2E/DX2 analytically  !
 ! A10   A(7,5,8)              107.5201         calculate D2E/DX2 analytically  !
 ! A11   A(10,9,11)            106.35           calculate D2E/DX2 analytically  !
 ! A12   A(10,9,14)             99.2593         calculate D2E/DX2 analytically  !
 ! A13   A(11,9,14)            124.301          calculate D2E/DX2 analytically  !
 ! A14   A(13,12,14)           106.7887         calculate D2E/DX2 analytically  !
 ! A15   A(13,12,22)           118.7163         calculate D2E/DX2 analytically  !
 ! A16   A(14,12,22)            99.2032         calculate D2E/DX2 analytically  !
 ! A17   A(10,15,16)           123.9063         calculate D2E/DX2 analytically  !
 ! A18   A(10,15,17)           100.5601         calculate D2E/DX2 analytically  !
 ! A19   A(16,15,17)           106.4609         calculate D2E/DX2 analytically  !
 ! A20   A(15,17,21)           159.487          calculate D2E/DX2 analytically  !
 ! A21   A(19,18,20)           107.541          calculate D2E/DX2 analytically  !
 ! A22   A(19,18,23)            96.6411         calculate D2E/DX2 analytically  !
 ! A23   A(20,18,23)           124.8302         calculate D2E/DX2 analytically  !
 ! A24   A(4,21,17)            146.7845         calculate D2E/DX2 analytically  !
 ! A25   A(4,21,22)            103.7013         calculate D2E/DX2 analytically  !
 ! A26   A(4,21,23)            103.2644         calculate D2E/DX2 analytically  !
 ! A27   A(17,21,22)            94.8262         calculate D2E/DX2 analytically  !
 ! A28   A(17,21,23)            98.1189         calculate D2E/DX2 analytically  !
 ! A29   A(22,21,23)           104.9541         calculate D2E/DX2 analytically  !
 ! A30   A(18,23,21)           164.6756         calculate D2E/DX2 analytically  !
 ! A31   L(3,4,21,19,-1)       174.9844         calculate D2E/DX2 analytically  !
 ! A32   L(9,10,15,1,-1)       170.8652         calculate D2E/DX2 analytically  !
 ! A33   L(9,14,12,17,-1)      167.4413         calculate D2E/DX2 analytically  !
 ! A34   L(12,22,21,2,-1)      179.4711         calculate D2E/DX2 analytically  !
 ! A35   L(3,4,21,19,-2)       183.7351         calculate D2E/DX2 analytically  !
 ! A36   L(9,10,15,1,-2)       169.0092         calculate D2E/DX2 analytically  !
 ! A37   L(9,14,12,17,-2)      176.0217         calculate D2E/DX2 analytically  !
 ! A38   L(12,22,21,2,-2)      190.7174         calculate D2E/DX2 analytically  !
 ! D1    D(2,1,3,4)             -0.6036         calculate D2E/DX2 analytically  !
 ! D2    D(5,1,3,4)            179.0086         calculate D2E/DX2 analytically  !
 ! D3    D(2,1,5,6)            114.6683         calculate D2E/DX2 analytically  !
 ! D4    D(2,1,5,7)             -5.1761         calculate D2E/DX2 analytically  !
 ! D5    D(2,1,5,8)           -125.5312         calculate D2E/DX2 analytically  !
 ! D6    D(3,1,5,6)            -64.9793         calculate D2E/DX2 analytically  !
 ! D7    D(3,1,5,7)            175.1764         calculate D2E/DX2 analytically  !
 ! D8    D(3,1,5,8)             54.8213         calculate D2E/DX2 analytically  !
 ! D9    D(1,3,21,17)          160.5434         calculate D2E/DX2 analytically  !
 ! D10   D(1,3,21,22)          -76.9239         calculate D2E/DX2 analytically  !
 ! D11   D(1,3,21,23)           31.4013         calculate D2E/DX2 analytically  !
 ! D12   D(10,9,12,13)         144.3903         calculate D2E/DX2 analytically  !
 ! D13   D(10,9,12,22)          23.0101         calculate D2E/DX2 analytically  !
 ! D14   D(11,9,12,13)        -100.3998         calculate D2E/DX2 analytically  !
 ! D15   D(11,9,12,22)         138.2199         calculate D2E/DX2 analytically  !
 ! D16   D(11,9,15,16)         -45.5091         calculate D2E/DX2 analytically  !
 ! D17   D(11,9,15,17)        -160.1819         calculate D2E/DX2 analytically  !
 ! D18   D(14,9,15,16)          81.4567         calculate D2E/DX2 analytically  !
 ! D19   D(14,9,15,17)         -33.2161         calculate D2E/DX2 analytically  !
 ! D20   D(13,12,21,4)          62.99           calculate D2E/DX2 analytically  !
 ! D21   D(13,12,21,17)       -143.0272         calculate D2E/DX2 analytically  !
 ! D22   D(13,12,21,23)        -44.2902         calculate D2E/DX2 analytically  !
 ! D23   D(14,12,21,4)         175.6846         calculate D2E/DX2 analytically  !
 ! D24   D(14,12,21,17)        -30.3326         calculate D2E/DX2 analytically  !
 ! D25   D(14,12,21,23)         68.4043         calculate D2E/DX2 analytically  !
 ! D26   D(10,15,17,21)         18.3019         calculate D2E/DX2 analytically  !
 ! D27   D(16,15,17,21)       -111.9975         calculate D2E/DX2 analytically  !
 ! D28   D(15,17,21,4)         144.4446         calculate D2E/DX2 analytically  !
 ! D29   D(15,17,21,22)         20.1892         calculate D2E/DX2 analytically  !
 ! D30   D(15,17,21,23)        -85.6912         calculate D2E/DX2 analytically  !
 ! D31   D(19,18,20,23)       -111.5735         calculate D2E/DX2 analytically  !
 ! D32   D(19,18,23,21)         32.0929         calculate D2E/DX2 analytically  !
 ! D33   D(20,18,23,21)        -84.6932         calculate D2E/DX2 analytically  !
 ! D34   D(4,21,23,18)         -55.006          calculate D2E/DX2 analytically  !
 ! D35   D(17,21,23,18)        150.5878         calculate D2E/DX2 analytically  !
 ! D36   D(22,21,23,18)         53.3455         calculate D2E/DX2 analytically  !
 --------------------------------------------------------------------------------
 Trust Radius=3.00D-01 FncErr=1.00D-07 GrdErr=1.00D-06 EigMax=2.50D+02 EigMin=1.00D-04
 Number of steps in this run=    138 maximum allowed number of steps=    138.
 GradGradGradGradGradGradGradGradGradGradGradGradGradGradGradGradGradGrad

                          Input orientation:                          
 ---------------------------------------------------------------------
 Center     Atomic      Atomic             Coordinates (Angstroms)
 Number     Number       Type             X           Y           Z
 ---------------------------------------------------------------------
      1          6           0       -0.720133    2.117227    2.892427
      2          8           0       -0.789640    0.969244    2.528282
      3          8           0       -0.740107    3.179492    2.176134
      4          1           0       -0.821156    2.977972    1.121088
      5          6           0       -0.576944    2.453679    4.410449
      6          9           0        0.605482    3.029604    4.667302
      7          9           0       -0.659590    1.357919    5.166694
      8          9           0       -1.529675    3.298187    4.819838
      9          8           0        0.450133    0.956568   -3.317229
     10          1           0       -0.241457    1.650861   -3.294883
     11          1           0        0.870657    1.022376   -4.175348
     12          8           0        1.478252    1.579678   -0.923826
     13          1           0        1.773429    0.794440   -0.460370
     14          1           0        1.230223    1.296956   -1.832022
     15          8           0       -1.211867    3.079156   -2.972716
     16          1           0       -0.937775    3.971865   -3.189228
     17          1           0       -1.274016    3.037412   -2.001800
     18          8           0       -1.958881    0.169812    0.126035
     19          1           0       -1.657661    0.150350    1.047523
     20          1           0       -1.651796   -0.634610   -0.295361
     21          8           0       -0.878371    2.562979   -0.267072
     22          1           0        0.053989    2.282609   -0.467621
     23          1           0       -1.395119    1.722263   -0.231106
 ---------------------------------------------------------------------
                    Distance matrix (angstroms):
                    1          2          3          4          5
     1  C    0.000000
     2  O    1.206357   0.000000
     3  O    1.281359   2.238673   0.000000
     4  H    1.971987   2.452790   1.077174   0.000000
     5  C    1.561439   2.406520   2.354907   3.339823   0.000000
     6  F    2.395802   3.281288   2.835311   3.822773   1.340073
     7  F    2.398438   2.670056   3.502578   4.360918   1.333951
     8  F    2.401028   3.350052   2.761643   3.779588   1.337343
     9  O    6.424677   5.975550   6.044427   5.039931   7.938087
    10  H    6.223298   5.888494   5.702402   4.647372   7.754302
    11  H    7.326852   6.906379   6.898481   5.893965   8.823836
    12  O    4.436850   4.175286   4.134038   3.379967   5.782923
    13  H    4.382792   3.941056   4.354020   3.741750   5.657049
    14  H    5.176597   4.816586   4.846799   3.969236   6.600932
    15  O    5.963808   5.906859   5.171391   4.113650   7.436764
    16  H    6.361885   6.459691   5.427158   4.424957   7.758233
    17  H    5.010687   5.003357   4.214307   3.156112   6.476387
    18  O    3.602755   2.788729   3.840116   3.189093   5.047970
    19  H    2.855037   1.901761   3.360264   2.949678   4.216935
    20  H    4.313073   3.359854   4.635390   3.968254   5.730400
    21  O    3.194710   3.218986   2.523582   1.449994   4.688498
    22  H    3.452034   3.378176   2.902486   1.942525   4.921677
    23  H    3.219947   2.923673   2.889180   1.932528   4.769529
                    6          7          8          9         10
     6  F    0.000000
     7  F    2.155071   0.000000
     8  F    2.157382   2.154529   0.000000
     9  O    8.250717   8.565600   8.695669   0.000000
    10  H    8.124938   8.476965   8.379849   0.980224   0.000000
    11  H    9.071479   9.472486   9.584063   0.957883   1.551454
    12  O    5.841637   6.458636   6.707501   2.678371   2.929911
    13  H    5.714287   6.156373   6.712662   3.152625   3.581577
    14  H    6.755263   7.249630   7.474570   1.711795   2.105007
    15  O    7.853348   8.337724   7.802106   2.717777   1.756563
    16  H    8.061920   8.759654   8.059114   3.321850   2.425506
    17  H    6.928888   7.388201   6.831406   3.005487   2.158880
    18  O    5.947896   5.339288   5.657095   4.275324   4.104355
    19  H    5.149244   4.407033   4.914836   4.913639   4.807667
    20  H    6.568850   5.898193   6.453453   4.010192   4.026111
    21  O    5.173742   5.570085   5.180867   3.694446   3.225718
    22  H    5.218196   5.754107   5.612183   3.167899   2.912011
    23  H    5.450315   5.459852   5.292794   3.676329   3.274563
                   11         12         13         14         15
    11  H    0.000000
    12  O    3.354423   0.000000
    13  H    3.829885   0.958394   0.000000
    14  H    2.386600   0.982991   1.558533   0.000000
    15  O    3.164423   3.699071   4.521482   3.231288   0.000000
    16  H    3.597547   4.085559   4.989322   3.700995   0.958611
    17  H    3.658456   3.295755   4.085812   3.054379   0.973798
    18  O    5.218721   3.860546   3.829382   3.908302   4.315619
    19  H    5.867811   3.970283   3.802759   4.236315   4.993892
    20  H    4.915554   3.885260   3.715048   3.794511   4.599329
    21  O    4.550513   2.636641   3.193296   2.915142   2.774556
    22  H    4.000297   1.652502   2.274022   2.053444   2.917598
    23  H    4.602242   2.959130   3.309549   3.104229   3.064500
                   16         17         18         19         20
    16  H    0.000000
    17  H    1.547982   0.000000
    18  O    5.146770   3.635911   0.000000
    19  H    5.750850   4.216715   0.969666   0.000000
    20  H    5.486703   4.066743   0.958629   1.555485   0.000000
    21  O    3.244609   1.841440   2.655049   2.855912   3.289918
    22  H    3.353256   2.164955   2.977916   3.126010   3.383718
    23  H    3.744377   2.208990   1.689818   2.043216   2.371680
                   21         22         23
    21  O    0.000000
    22  H    0.994043   0.000000
    23  H    0.987484   1.571572   0.000000
 Stoichiometry    C2H11F3O7
 Framework group  C1[X(C2H11F3O7)]
 Deg. of freedom    63
 Full point group                 C1      NOp   1
 Largest Abelian subgroup         C1      NOp   1
 Largest concise Abelian subgroup C1      NOp   1
                         Standard orientation:                         
 ---------------------------------------------------------------------
 Center     Atomic      Atomic             Coordinates (Angstroms)
 Number     Number       Type             X           Y           Z
 ---------------------------------------------------------------------
      1          6           0        1.575419    0.069808   -0.098104
      2          8           0        1.106274    1.181066   -0.115569
      3          8           0        0.968361   -1.050059   -0.236884
      4          1           0       -0.094392   -0.941928   -0.375326
      5          6           0        3.107435   -0.133879    0.124452
      6          9           0        3.346702   -0.767781    1.280616
      7          9           0        3.757165    1.030403    0.165993
      8          9           0        3.654171   -0.865392   -0.852511
      9          8           0       -4.777282    0.561440    0.725279
     10          1           0       -4.645521   -0.075757   -0.007836
     11          1           0       -5.648909    0.385971    1.081672
     12          8           0       -2.401592    0.090071    1.868774
     13          1           0       -2.035497    0.891413    2.246060
     14          1           0       -3.316207    0.304580    1.579401
     15          8           0       -4.127589   -1.393802   -1.047076
     16          1           0       -4.272532   -2.320273   -0.848139
     17          1           0       -3.163360   -1.257774   -1.040697
     18          8           0       -1.286766    1.836952   -1.388431
     19          1           0       -0.391565    1.919898   -1.025129
     20          1           0       -1.802274    2.574400   -1.057687
     21          8           0       -1.510268   -0.654439   -0.498318
     22          1           0       -1.793446   -0.462288    0.434961
     23          1           0       -1.524870    0.221263   -0.954451
 ---------------------------------------------------------------------
 Rotational constants (GHZ):           1.3300019           0.2546939           0.2515082
 Standard basis: 6-31++G(d,p) (6D, 7F)
 There are   294 symmetry adapted cartesian basis functions of A   symmetry.
 There are   294 symmetry adapted basis functions of A   symmetry.
   294 basis functions,   472 primitive gaussians,   294 cartesian basis functions
    53 alpha electrons       53 beta electrons
       nuclear repulsion energy       834.9662062509 Hartrees.
 NAtoms=   23 NActive=   23 NUniq=   23 SFac= 1.00D+00 NAtFMM=   60 NAOKFM=F Big=F
 Integral buffers will be    131072 words long.
 Raffenetti 2 integral format.
 Two-electron integral symmetry is turned on.
 Nuclear repulsion after empirical dispersion term =      834.9554699893 Hartrees.
 One-electron integrals computed using PRISM.
 NBasis=   294 RedAO= T EigKep=  3.50D-05  NBF=   294
 NBsUse=   294 1.00D-06 EigRej= -1.00D+00 NBFU=   294
 ExpMin= 3.60D-02 ExpMax= 7.00D+03 ExpMxC= 1.05D+03 IAcc=3 IRadAn=         5 AccDes= 0.00D+00
 Harris functional with IExCor= 4639 and IRadAn=       5 diagonalized for initial guess.
 HarFok:  IExCor= 4639 AccDes= 0.00D+00 IRadAn=         5 IDoV= 1 UseB2=F ITyADJ=14
 ICtDFT=  3500011 ScaDFX=  1.000000  1.000000  1.000000  1.000000
 FoFCou: FMM=F IPFlag=           0 FMFlag=      100000 FMFlg1=           0
         NFxFlg=           0 DoJE=T BraDBF=F KetDBF=T FulRan=T
         wScrn=  0.000000 ICntrl=       500 IOpCl=  0 I1Cent=   200000004 NGrid=           0
         NMat0=    1 NMatS0=      1 NMatT0=    0 NMatD0=    1 NMtDS0=    0 NMtDT0=    0
 Petite list used in FoFCou.
 Requested convergence on RMS density matrix=1.00D-10 within 128 cycles.
 Requested convergence on MAX density matrix=1.00D-08.
 Requested convergence on             energy=1.00D-08.
 No special actions if energy rises.
 SCF Done:  E(RwB97XD) =  -908.807295476     A.U. after   18 cycles
            NFock= 18  Conv=0.63D-10     -V/T= 2.0081
 DoSCS=F DFT=T ScalE2(SS,OS)=  1.000000  1.000000
 Range of M.O.s used for correlation:     1   294
 NBasis=   294 NAE=    53 NBE=    53 NFC=     0 NFV=     0
 NROrb=    294 NOA=    53 NOB=    53 NVA=   241 NVB=   241

 **** Warning!!: The largest alpha MO coefficient is  0.43322773D+02

 Symmetrizing basis deriv contribution to polar:
 IMax=3 JMax=2 DiffMx= 0.00D+00
 G2DrvN: will do    24 centers at a time, making    1 passes.
 Calling FoFCou, ICntrl=  3107 FMM=F I1Cent=   0 AccDes= 0.00D+00.
 End of G2Drv F.D. properties file   721 does not exist.
 End of G2Drv F.D. properties file   722 does not exist.
 End of G2Drv F.D. properties file   788 does not exist.
          IDoAtm=11111111111111111111111
          Differentiating once with respect to nuclear coordinates.
 Keep R1 ints in memory in canonical form, NReq=1915881181.
          There are    72 degrees of freedom in the 1st order CPHF.  IDoFFX=6 NUNeed=     0.
     66 vectors produced by pass  0 Test12= 1.77D-14 1.39D-09 XBig12= 1.81D-01 7.10D-02.
 AX will form    66 AO Fock derivatives at one time.
     66 vectors produced by pass  1 Test12= 1.77D-14 1.39D-09 XBig12= 7.60D-02 8.03D-02.
     66 vectors produced by pass  2 Test12= 1.77D-14 1.39D-09 XBig12= 2.05D-03 5.89D-03.
     66 vectors produced by pass  3 Test12= 1.77D-14 1.39D-09 XBig12= 2.02D-05 7.48D-04.
     66 vectors produced by pass  4 Test12= 1.77D-14 1.39D-09 XBig12= 2.07D-07 6.49D-05.
     66 vectors produced by pass  5 Test12= 1.77D-14 1.39D-09 XBig12= 1.33D-09 4.80D-06.
     54 vectors produced by pass  6 Test12= 1.77D-14 1.39D-09 XBig12= 6.95D-12 2.14D-07.
     15 vectors produced by pass  7 Test12= 1.77D-14 1.39D-09 XBig12= 3.23D-14 1.76D-08.
 InvSVY:  IOpt=1 It=  1 EMax= 2.78D-16
 Solved reduced A of dimension   465 with    72 vectors.
 End of Minotr F.D. properties file   721 does not exist.
 End of Minotr F.D. properties file   722 does not exist.
 End of Minotr F.D. properties file   788 does not exist.

 **********************************************************************

            Population analysis using the SCF Density.

 **********************************************************************

 Orbital symmetries:
       Occupied  (A) (A) (A) (A) (A) (A) (A) (A) (A) (A) (A) (A)
                 (A) (A) (A) (A) (A) (A) (A) (A) (A) (A) (A) (A)
                 (A) (A) (A) (A) (A) (A) (A) (A) (A) (A) (A) (A)
                 (A) (A) (A) (A) (A) (A) (A) (A) (A) (A) (A) (A)
                 (A) (A) (A) (A) (A)
       Virtual   (A) (A) (A) (A) (A) (A) (A) (A) (A) (A) (A) (A)
                 (A) (A) (A) (A) (A) (A) (A) (A) (A) (A) (A) (A)
                 (A) (A) (A) (A) (A) (A) (A) (A) (A) (A) (A) (A)
                 (A) (A) (A) (A) (A) (A) (A) (A) (A) (A) (A) (A)
                 (A) (A) (A) (A) (A) (A) (A) (A) (A) (A) (A) (A)
                 (A) (A) (A) (A) (A) (A) (A) (A) (A) (A) (A) (A)
                 (A) (A) (A) (A) (A) (A) (A) (A) (A) (A) (A) (A)
                 (A) (A) (A) (A) (A) (A) (A) (A) (A) (A) (A) (A)
                 (A) (A) (A) (A) (A) (A) (A) (A) (A) (A) (A) (A)
                 (A) (A) (A) (A) (A) (A) (A) (A) (A) (A) (A) (A)
                 (A) (A) (A) (A) (A) (A) (A) (A) (A) (A) (A) (A)
                 (A) (A) (A) (A) (A) (A) (A) (A) (A) (A) (A) (A)
                 (A) (A) (A) (A) (A) (A) (A) (A) (A) (A) (A) (A)
                 (A) (A) (A) (A) (A) (A) (A) (A) (A) (A) (A) (A)
                 (A) (A) (A) (A) (A) (A) (A) (A) (A) (A) (A) (A)
                 (A) (A) (A) (A) (A) (A) (A) (A) (A) (A) (A) (A)
                 (A) (A) (A) (A) (A) (A) (A) (A) (A) (A) (A) (A)
                 (A) (A) (A) (A) (A) (A) (A) (A) (A) (A) (A) (A)
                 (A) (A) (A) (A) (A) (A) (A) (A) (A) (A) (A) (A)
                 (A) (A) (A) (A) (A) (A) (A) (A) (A) (A) (A) (A)
                 (A)
 The electronic state is 1-A.
 Alpha  occ. eigenvalues --  -24.88177 -24.88175 -24.88016 -19.33109 -19.31225
 Alpha  occ. eigenvalues --  -19.31021 -19.30401 -19.30227 -19.30198 -19.30045
 Alpha  occ. eigenvalues --  -10.56826 -10.47185  -1.43908  -1.34594  -1.34532
 Alpha  occ. eigenvalues --   -1.24057  -1.16183  -1.15218  -1.14626  -1.13782
 Alpha  occ. eigenvalues --   -1.13491  -1.12279  -0.85544  -0.75936  -0.70229
 Alpha  occ. eigenvalues --   -0.70012  -0.67843  -0.66940  -0.66101  -0.65221
 Alpha  occ. eigenvalues --   -0.64576  -0.63604  -0.60469  -0.58043  -0.57359
 Alpha  occ. eigenvalues --   -0.56245  -0.55862  -0.55020  -0.53095  -0.52875
 Alpha  occ. eigenvalues --   -0.52589  -0.50953  -0.50680  -0.49988  -0.49529
 Alpha  occ. eigenvalues --   -0.47447  -0.43535  -0.43225  -0.43047  -0.42744
 Alpha  occ. eigenvalues --   -0.42410  -0.41823  -0.39593
 Alpha virt. eigenvalues --    0.02433   0.04286   0.04343   0.05513   0.06277
 Alpha virt. eigenvalues --    0.08302   0.09312   0.09985   0.10216   0.11082
 Alpha virt. eigenvalues --    0.11509   0.12238   0.13538   0.14386   0.14793
 Alpha virt. eigenvalues --    0.15963   0.17576   0.18308   0.19177   0.19442
 Alpha virt. eigenvalues --    0.21293   0.21680   0.21859   0.22415   0.23765
 Alpha virt. eigenvalues --    0.24474   0.25664   0.26028   0.26412   0.26767
 Alpha virt. eigenvalues --    0.27502   0.27994   0.29141   0.29330   0.29729
 Alpha virt. eigenvalues --    0.30009   0.30189   0.30590   0.31318   0.31790
 Alpha virt. eigenvalues --    0.32313   0.32370   0.33241   0.33993   0.34181
 Alpha virt. eigenvalues --    0.34880   0.35023   0.36363   0.36480   0.36861
 Alpha virt. eigenvalues --    0.36964   0.37978   0.38324   0.38575   0.39816
 Alpha virt. eigenvalues --    0.40893   0.41601   0.41896   0.42949   0.43754
 Alpha virt. eigenvalues --    0.44845   0.45223   0.45380   0.45971   0.46267
 Alpha virt. eigenvalues --    0.46911   0.47361   0.47908   0.48510   0.51411
 Alpha virt. eigenvalues --    0.52900   0.54562   0.55869   0.56291   0.57876
 Alpha virt. eigenvalues --    0.61167   0.62340   0.82104   0.83740   0.84709
 Alpha virt. eigenvalues --    0.89338   0.91132   0.92280   1.04870   1.05787
 Alpha virt. eigenvalues --    1.07251   1.08772   1.16294   1.17875   1.18329
 Alpha virt. eigenvalues --    1.19391   1.20720   1.22255   1.22517   1.23185
 Alpha virt. eigenvalues --    1.24353   1.24798   1.25394   1.26071   1.27186
 Alpha virt. eigenvalues --    1.28222   1.28426   1.29181   1.30222   1.31168
 Alpha virt. eigenvalues --    1.31482   1.32552   1.33353   1.34700   1.34946
 Alpha virt. eigenvalues --    1.35863   1.37449   1.38297   1.39012   1.40032
 Alpha virt. eigenvalues --    1.41643   1.45975   1.47805   1.48452   1.52665
 Alpha virt. eigenvalues --    1.53562   1.55602   1.56334   1.56699   1.58713
 Alpha virt. eigenvalues --    1.60282   1.61107   1.61954   1.62457   1.62844
 Alpha virt. eigenvalues --    1.63771   1.64287   1.65023   1.66231   1.67324
 Alpha virt. eigenvalues --    1.68172   1.68383   1.69008   1.71684   1.72313
 Alpha virt. eigenvalues --    1.73454   1.73924   1.75042   1.75145   1.77218
 Alpha virt. eigenvalues --    1.77807   1.79588   1.81078   1.82567   1.83292
 Alpha virt. eigenvalues --    1.85506   1.86465   1.88156   1.90664   1.91587
 Alpha virt. eigenvalues --    1.92668   1.93464   1.94394   1.95427   1.96979
 Alpha virt. eigenvalues --    1.97286   2.01917   2.12102   2.12882   2.15688
 Alpha virt. eigenvalues --    2.16799   2.17048   2.18504   2.24569   2.28917
 Alpha virt. eigenvalues --    2.30451   2.32116   2.32547   2.33484   2.34193
 Alpha virt. eigenvalues --    2.35245   2.37899   2.39686   2.41808   2.42244
 Alpha virt. eigenvalues --    2.45010   2.48368   2.50341   2.52701   2.57254
 Alpha virt. eigenvalues --    2.59201   2.62432   2.62879   2.63530   2.65399
 Alpha virt. eigenvalues --    2.66931   2.67930   2.70627   2.72128   2.73056
 Alpha virt. eigenvalues --    2.74587   2.75564   2.79301   2.80903   2.81744
 Alpha virt. eigenvalues --    2.83306   2.85052   2.88796   2.89669   2.94937
 Alpha virt. eigenvalues --    2.98482   3.01756   3.09886   3.10776   3.12830
 Alpha virt. eigenvalues --    3.14194   3.17148   3.21168   3.23387   3.26560
 Alpha virt. eigenvalues --    3.26917   3.38486   3.39438   3.46735   3.50462
 Alpha virt. eigenvalues --    3.51820   3.53539   3.58885   3.71246   3.73458
 Alpha virt. eigenvalues --    3.74793   3.75792   3.82959   3.86332   4.31634
 Alpha virt. eigenvalues --    4.33703   4.40227   4.43003   4.44809   4.48194
 Alpha virt. eigenvalues --    4.65484   4.76400   4.82551   5.59030   5.89693
 Alpha virt. eigenvalues --    6.59782
          Condensed to atoms (all electrons):
               1          2          3          4          5          6
     1  C    5.689725   0.364810   0.356240  -0.033372  -0.572682  -0.031899
     2  O    0.364810   8.284912  -0.170334  -0.004819  -0.003442   0.000873
     3  O    0.356240  -0.170334   8.347301   0.193241  -0.245683   0.016076
     4  H   -0.033372  -0.004819   0.193241   0.260589  -0.010044   0.001305
     5  C   -0.572682  -0.003442  -0.245683  -0.010044   5.448266   0.154002
     6  F   -0.031899   0.000873   0.016076   0.001305   0.154002   9.232378
     7  F   -0.050667   0.002987   0.013372   0.001532   0.176901  -0.038028
     8  F   -0.057795   0.003119   0.017017   0.000884   0.170368  -0.045986
     9  O    0.001327  -0.000063  -0.000033   0.001151   0.000207   0.000000
    10  H   -0.000577   0.000028   0.000057  -0.000030  -0.000140   0.000002
    11  H   -0.000057   0.000014   0.000004  -0.000153  -0.000003  -0.000000
    12  O    0.003653  -0.000075  -0.001658  -0.002953   0.001142   0.000041
    13  H   -0.001257   0.000383  -0.000226  -0.000056  -0.001660  -0.000014
    14  H   -0.000880  -0.000210   0.000515   0.001377  -0.000331   0.000008
    15  O    0.000092   0.000021  -0.000998   0.003031   0.000129  -0.000000
    16  H   -0.000249  -0.000086   0.000161  -0.000012  -0.000241   0.000003
    17  H    0.003060   0.001746  -0.002161  -0.001878   0.002981  -0.000059
    18  O   -0.003082  -0.019433   0.003464   0.003121  -0.024254   0.000034
    19  H   -0.013036   0.035975  -0.001335  -0.001759   0.004729   0.000056
    20  H    0.001051   0.000384   0.000273   0.000153   0.000697  -0.000017
    21  O    0.004713   0.017308  -0.039173   0.053357  -0.018303  -0.000533
    22  H    0.005284  -0.004722  -0.005617  -0.010800   0.006846  -0.000078
    23  H   -0.000406  -0.009767   0.001605  -0.002743  -0.017324   0.000257
               7          8          9         10         11         12
     1  C   -0.050667  -0.057795   0.001327  -0.000577  -0.000057   0.003653
     2  O    0.002987   0.003119  -0.000063   0.000028   0.000014  -0.000075
     3  O    0.013372   0.017017  -0.000033   0.000057   0.000004  -0.001658
     4  H    0.001532   0.000884   0.001151  -0.000030  -0.000153  -0.002953
     5  C    0.176901   0.170368   0.000207  -0.000140  -0.000003   0.001142
     6  F   -0.038028  -0.045986   0.000000   0.000002  -0.000000   0.000041
     7  F    9.239385  -0.040025  -0.000000   0.000003  -0.000000   0.000012
     8  F   -0.040025   9.235412   0.000000   0.000002  -0.000000   0.000002
     9  O   -0.000000   0.000000   8.358491   0.247715   0.275923  -0.066016
    10  H    0.000003   0.000002   0.247715   0.312524  -0.023768   0.002672
    11  H   -0.000000  -0.000000   0.275923  -0.023768   0.363200   0.006080
    12  O    0.000012   0.000002  -0.066016   0.002672   0.006080   8.359911
    13  H    0.000002  -0.000016   0.002686   0.000667  -0.000631   0.282316
    14  H    0.000008   0.000014   0.046392  -0.004492  -0.007606   0.229223
    15  O    0.000000  -0.000000  -0.049350   0.040062  -0.000556  -0.004777
    16  H    0.000001   0.000001   0.002684  -0.005152  -0.000505  -0.000266
    17  H   -0.000040  -0.000045   0.001671  -0.004971   0.000865   0.001669
    18  O    0.000228   0.000003   0.000588   0.000163  -0.000022  -0.001801
    19  H   -0.000060   0.000287  -0.000716   0.000244  -0.000014  -0.001140
    20  H   -0.000038  -0.000056   0.000594  -0.000879   0.000122   0.001446
    21  O    0.000103  -0.000143   0.001618   0.003496  -0.000935  -0.060540
    22  H   -0.000100  -0.000211  -0.009149   0.001148   0.002288   0.057518
    23  H    0.000430   0.000460  -0.001440   0.000137   0.000378  -0.003749
              13         14         15         16         17         18
     1  C   -0.001257  -0.000880   0.000092  -0.000249   0.003060  -0.003082
     2  O    0.000383  -0.000210   0.000021  -0.000086   0.001746  -0.019433
     3  O   -0.000226   0.000515  -0.000998   0.000161  -0.002161   0.003464
     4  H   -0.000056   0.001377   0.003031  -0.000012  -0.001878   0.003121
     5  C   -0.001660  -0.000331   0.000129  -0.000241   0.002981  -0.024254
     6  F   -0.000014   0.000008  -0.000000   0.000003  -0.000059   0.000034
     7  F    0.000002   0.000008   0.000000   0.000001  -0.000040   0.000228
     8  F   -0.000016   0.000014  -0.000000   0.000001  -0.000045   0.000003
     9  O    0.002686   0.046392  -0.049350   0.002684   0.001671   0.000588
    10  H    0.000667  -0.004492   0.040062  -0.005152  -0.004971   0.000163
    11  H   -0.000631  -0.007606  -0.000556  -0.000505   0.000865  -0.000022
    12  O    0.282316   0.229223  -0.004777  -0.000266   0.001669  -0.001801
    13  H    0.355358  -0.024378   0.000641   0.000019  -0.000314   0.001263
    14  H   -0.024378   0.305989   0.002738   0.000657  -0.001617   0.000164
    15  O    0.000641   0.002738   8.316070   0.276891   0.229944  -0.001267
    16  H    0.000019   0.000657   0.276891   0.365076  -0.019165   0.000674
    17  H   -0.000314  -0.001617   0.229944  -0.019165   0.340694  -0.006596
    18  O    0.001263   0.000164  -0.001267   0.000674  -0.006596   8.276848
    19  H    0.000503   0.000287  -0.000129  -0.000039   0.001777   0.243398
    20  H   -0.000685  -0.000367   0.000095  -0.000004  -0.000023   0.283042
    21  O    0.004128   0.004653  -0.011242  -0.001557   0.008937  -0.057884
    22  H   -0.003272  -0.011173  -0.008706  -0.000987   0.000691  -0.001207
    23  H    0.000694   0.000719  -0.001155   0.000788  -0.012970   0.070517
              19         20         21         22         23
     1  C   -0.013036   0.001051   0.004713   0.005284  -0.000406
     2  O    0.035975   0.000384   0.017308  -0.004722  -0.009767
     3  O   -0.001335   0.000273  -0.039173  -0.005617   0.001605
     4  H   -0.001759   0.000153   0.053357  -0.010800  -0.002743
     5  C    0.004729   0.000697  -0.018303   0.006846  -0.017324
     6  F    0.000056  -0.000017  -0.000533  -0.000078   0.000257
     7  F   -0.000060  -0.000038   0.000103  -0.000100   0.000430
     8  F    0.000287  -0.000056  -0.000143  -0.000211   0.000460
     9  O   -0.000716   0.000594   0.001618  -0.009149  -0.001440
    10  H    0.000244  -0.000879   0.003496   0.001148   0.000137
    11  H   -0.000014   0.000122  -0.000935   0.002288   0.000378
    12  O   -0.001140   0.001446  -0.060540   0.057518  -0.003749
    13  H    0.000503  -0.000685   0.004128  -0.003272   0.000694
    14  H    0.000287  -0.000367   0.004653  -0.011173   0.000719
    15  O   -0.000129   0.000095  -0.011242  -0.008706  -0.001155
    16  H   -0.000039  -0.000004  -0.001557  -0.000987   0.000788
    17  H    0.001777  -0.000023   0.008937   0.000691  -0.012970
    18  O    0.243398   0.283042  -0.057884  -0.001207   0.070517
    19  H    0.321444  -0.025573   0.001677  -0.001221  -0.009086
    20  H   -0.025573   0.356827   0.005079   0.000829  -0.004364
    21  O    0.001677   0.005079   8.711426   0.241132   0.242086
    22  H   -0.001221   0.000829   0.241132   0.250103  -0.027062
    23  H   -0.009086  -0.004364   0.242086  -0.027062   0.278731
 Mulliken charges:
               1
     1  C    0.336006
     2  O   -0.499611
     3  O   -0.482107
     4  H    0.548877
     5  C    0.927838
     6  F   -0.288419
     7  F   -0.306005
     8  F   -0.283292
     9  O   -0.814281
    10  H    0.431088
    11  H    0.385376
    12  O   -0.802709
    13  H    0.383845
    14  H    0.458312
    15  O   -0.791533
    16  H    0.381306
    17  H    0.455802
    18  O   -0.767962
    19  H    0.443730
    20  H    0.381412
    21  O   -1.109402
    22  H    0.518465
    23  H    0.493265
 Sum of Mulliken charges =  -0.00000
 Mulliken charges with hydrogens summed into heavy atoms:
               1
     1  C    0.336006
     2  O   -0.499611
     3  O    0.066769
     5  C    0.927838
     6  F   -0.288419
     7  F   -0.306005
     8  F   -0.283292
     9  O    0.002183
    12  O    0.039448
    15  O    0.045574
    18  O    0.057181
    21  O   -0.097672
 APT charges:
               1
     1  C    0.200538
     2  O   -0.494587
     3  O   -0.428531
     4  H    0.445735
     5  C    0.326295
     6  F   -0.102881
     7  F   -0.024854
     8  F   -0.048768
     9  O   -1.633954
    10  H    0.190894
    11  H    1.365112
    12  O   -1.139793
    13  H    0.474532
    14  H    0.743706
    15  O   -0.620148
    16  H    0.873667
    17  H   -0.195288
    18  O   -1.006731
    19  H    0.229154
    20  H    0.831784
    21  O   -1.010638
    22  H    0.532474
    23  H    0.492282
 Sum of APT charges =  -0.00000
 APT charges with hydrogens summed into heavy atoms:
               1
     1  C    0.200538
     2  O   -0.494587
     3  O    0.017204
     5  C    0.326295
     6  F   -0.102881
     7  F   -0.024854
     8  F   -0.048768
     9  O   -0.077949
    12  O    0.078445
    15  O    0.058231
    18  O    0.054208
    21  O    0.014119
 Electronic spatial extent (au):  <R**2>=           4239.1922
 Charge=             -0.0000 electrons
 Dipole moment (field-independent basis, Debye):
    X=             -5.0366    Y=              0.6390    Z=              1.4046  Tot=              5.2677
 Quadrupole moment (field-independent basis, Debye-Ang):
   XX=            -63.9154   YY=            -64.8301   ZZ=            -74.6654
   XY=              3.2009   XZ=             -7.2135   YZ=              3.4197
 Traceless Quadrupole moment (field-independent basis, Debye-Ang):
   XX=              3.8882   YY=              2.9735   ZZ=             -6.8618
   XY=              3.2009   XZ=             -7.2135   YZ=              3.4197
 Octapole moment (field-independent basis, Debye-Ang**2):
  XXX=           -118.5928  YYY=              1.0752  ZZZ=             14.0099  XYY=            -33.3203
  XXY=            -25.8279  XXZ=             37.1499  XZZ=             11.0567  YZZ=              7.7585
  YYZ=             -1.5875  XYZ=             -7.2520
 Hexadecapole moment (field-independent basis, Debye-Ang**3):
 XXXX=          -3100.5926 YYYY=           -376.6534 ZZZZ=           -450.0808 XXXY=            128.1949
 XXXZ=           -234.9909 YYYX=             34.9451 YYYZ=              2.9167 ZZZX=            -31.4832
 ZZZY=             34.5769 XXYY=           -628.0749 XXZZ=           -713.8399 YYZZ=           -152.8949
 XXYZ=              9.1345 YYXZ=             16.1480 ZZXY=            -21.9014
 N-N= 8.349554699893D+02 E-N=-3.817269454479D+03  KE= 9.014839780354D+02
  Exact polarizability:       0.000       0.000       0.000       0.000       0.000       0.000
 Approx polarizability:      76.272      -1.233      82.924       0.747       1.684      65.848
 Calling FoFJK, ICntrl=    100127 FMM=F ISym2X=0 I1Cent= 0 IOpClX= 0 NMat=1 NMatS=1 NMatT=0.
 ***** Axes restored to original set *****
 -------------------------------------------------------------------
 Center     Atomic                   Forces (Hartrees/Bohr)
 Number     Number              X              Y              Z
 -------------------------------------------------------------------
      1        6           0.001336056    0.006615660    0.014644995
      2        8          -0.001920283   -0.019135865   -0.003482867
      3        8          -0.001991241    0.012540870   -0.023444482
      4        1           0.001240882    0.000585430    0.018652752
      5        6           0.000898538   -0.001325860    0.004799408
      6        9           0.003840439    0.001096604   -0.003593159
      7        9          -0.000639657   -0.002705098   -0.003196441
      8        9          -0.004074697    0.002051239   -0.002912271
      9        8          -0.001995013   -0.001649574    0.002733350
     10        1           0.000658618    0.002349050   -0.003654426
     11        1           0.001440595   -0.000337334   -0.001603890
     12        8          -0.000841094    0.002400882   -0.001342884
     13        1           0.000733055   -0.001055152    0.001999550
     14        1           0.003474306   -0.001894876   -0.002164508
     15        8          -0.002189220   -0.002626252   -0.000671789
     16        1           0.000562666    0.001284571   -0.000633915
     17        1          -0.000436305    0.003069571    0.002050243
     18        8          -0.003347816    0.000332830   -0.000169383
     19        1           0.002144396   -0.000019067    0.002280074
     20        1           0.000218184   -0.001023135   -0.001363814
     21        8          -0.001439753    0.005549262    0.000432502
     22        1          -0.000138157   -0.003372324    0.002039129
     23        1           0.002465503   -0.002731434   -0.001398176
 -------------------------------------------------------------------
 Cartesian Forces:  Max     0.023444482 RMS     0.005374995
 FormGI is forming the generalized inverse of G from B-inverse, IUseBI=4.

 GradGradGradGradGradGradGradGradGradGradGradGradGradGradGradGradGradGrad
 Berny optimization.
 Internal  Forces:  Max     0.019415293 RMS     0.003642197
 Search for a local minimum.
 Step number   1 out of a maximum of  138
 All quantities printed in internal units (Hartrees-Bohrs-Radians)
 Mixed Optimization -- RFO/linear search
 Second derivative matrix not updated -- analytic derivatives used.
 ITU=  0
     Eigenvalues ---   -0.00114   0.00021   0.00027   0.00030   0.00046
     Eigenvalues ---    0.00201   0.00277   0.00493   0.00518   0.00538
     Eigenvalues ---    0.00675   0.00802   0.00991   0.01100   0.01321
     Eigenvalues ---    0.01363   0.01429   0.01504   0.01846   0.02079
     Eigenvalues ---    0.02195   0.02389   0.02441   0.02554   0.02720
     Eigenvalues ---    0.03068   0.03096   0.03460   0.03552   0.03955
     Eigenvalues ---    0.05033   0.05506   0.05796   0.06029   0.07237
     Eigenvalues ---    0.07536   0.09465   0.11638   0.11899   0.13605
     Eigenvalues ---    0.19647   0.21473   0.21811   0.23776   0.25788
     Eigenvalues ---    0.29527   0.37289   0.37684   0.38797   0.42816
     Eigenvalues ---    0.46404   0.46994   0.47967   0.50226   0.51620
     Eigenvalues ---    0.55874   0.57289   0.57347   0.57368   0.57556
     Eigenvalues ---    0.60246   0.92865   0.97919
 RFO step:  Lambda=-7.03533102D-03 EMin=-1.13751102D-03
 Linear search not attempted -- first point.
 Maximum step size (   0.300) exceeded in Quadratic search.
    -- Step size scaled by   0.535
 Iteration  1 RMS(Cart)=  0.24006097 RMS(Int)=  0.01146359
 Iteration  2 RMS(Cart)=  0.01935255 RMS(Int)=  0.00127847
 Iteration  3 RMS(Cart)=  0.00012112 RMS(Int)=  0.00127728
 Iteration  4 RMS(Cart)=  0.00000029 RMS(Int)=  0.00127728
 Variable       Old X    -DE/DX   Delta X   Delta X   Delta X     New X
                                 (Linear)    (Quad)   (Total)
    R1        2.27968   0.01942   0.00000   0.00591   0.00589   2.28558
    R2        2.42142   0.01464   0.00000   0.01885   0.01887   2.44029
    R3        2.95069  -0.00495   0.00000  -0.01175  -0.01175   2.93895
    R4        2.03556  -0.01723   0.00000  -0.07945  -0.07947   1.95609
    R5        2.74009   0.00124   0.00000   0.12439   0.12438   2.86447
    R6        2.53237   0.00317   0.00000   0.00162   0.00162   2.53399
    R7        2.52080   0.00045   0.00000  -0.00384  -0.00384   2.51696
    R8        2.52721   0.00331   0.00000   0.00230   0.00230   2.52952
    R9        1.85235   0.00258   0.00000   0.00221   0.00126   1.85362
   R10        1.81014   0.00205   0.00000   0.00166   0.00166   1.81179
   R11        3.23482   0.00129   0.00000   0.00606   0.00606   3.24088
   R12        3.31942   0.00153   0.00000   0.01053   0.00960   3.32903
   R13        1.81110   0.00206   0.00000   0.00091   0.00091   1.81201
   R14        1.85758   0.00267   0.00000   0.00264   0.00285   1.86043
   R15        3.12278   0.00225   0.00000   0.03005   0.03103   3.15381
   R16        1.81151   0.00150   0.00000   0.00160   0.00160   1.81311
   R17        1.84021   0.00275   0.00000   0.00504   0.00474   1.84495
   R18        3.47982   0.00120   0.00000  -0.02062  -0.02062   3.45920
   R19        1.83240   0.00284   0.00000   0.00303   0.00303   1.83543
   R20        1.81155   0.00153   0.00000   0.00016   0.00016   1.81170
   R21        3.19329   0.00114   0.00000   0.05532   0.05532   3.24862
   R22        1.87847   0.00270   0.00000  -0.00292  -0.00186   1.87661
   R23        1.86607   0.00212   0.00000  -0.00485  -0.00485   1.86122
    A1        2.23860   0.00391   0.00000   0.00182   0.00181   2.24041
    A2        2.09878  -0.00155   0.00000   0.00395   0.00395   2.10274
    A3        1.94579  -0.00236   0.00000  -0.00577  -0.00576   1.94002
    A4        1.97535   0.00050   0.00000  -0.00150  -0.00158   1.97376
    A5        1.93892  -0.00516   0.00000  -0.00895  -0.00899   1.92993
    A6        1.94816  -0.00489   0.00000  -0.00649  -0.00651   1.94165
    A7        1.94803  -0.00507   0.00000  -0.00847  -0.00851   1.93952
    A8        1.87448   0.00542   0.00000   0.00894   0.00891   1.88339
    A9        1.87395   0.00547   0.00000   0.00805   0.00801   1.88196
   A10        1.87658   0.00528   0.00000   0.00859   0.00857   1.88514
   A11        1.85616  -0.00042   0.00000   0.00260   0.00311   1.85926
   A12        1.73240   0.00119   0.00000   0.01907   0.01880   1.75120
   A13        2.16946  -0.00034   0.00000   0.00318   0.00312   2.17259
   A14        1.86382  -0.00001   0.00000   0.00549   0.00263   1.86645
   A15        2.07199  -0.00153   0.00000   0.02425   0.02188   2.09387
   A16        1.73142   0.00271   0.00000   0.05557   0.05826   1.78968
   A17        2.16257  -0.00095   0.00000  -0.02777  -0.02618   2.13639
   A18        1.75511   0.00173   0.00000   0.02646   0.02471   1.77982
   A19        1.85809  -0.00054   0.00000  -0.00512  -0.00431   1.85378
   A20        2.78357  -0.00012   0.00000   0.05587   0.05553   2.83911
   A21        1.87694   0.00008   0.00000   0.00356   0.00311   1.88006
   A22        1.68671  -0.00039   0.00000  -0.00309  -0.00362   1.68308
   A23        2.17870  -0.00041   0.00000   0.04965   0.04939   2.22809
   A24        2.56187  -0.00153   0.00000  -0.12934  -0.12767   2.43420
   A25        1.80993   0.00136   0.00000   0.05868   0.05764   1.86757
   A26        1.80230   0.00012   0.00000  -0.01104  -0.01408   1.78823
   A27        1.65503   0.00044   0.00000   0.01943   0.02114   1.67617
   A28        1.71250   0.00073   0.00000   0.08203   0.08142   1.79392
   A29        1.83179  -0.00175   0.00000   0.01207   0.01120   1.84300
   A30        2.87413   0.00015   0.00000  -0.01382  -0.01378   2.86035
   A31        3.05405   0.00521   0.00000   0.04358   0.04296   3.09701
   A32        2.98216  -0.00195   0.00000  -0.04344  -0.04544   2.93672
   A33        2.92240  -0.00273   0.00000  -0.02645  -0.02375   2.89865
   A34        3.13236   0.00181   0.00000   0.10790   0.10461   3.23697
   A35        3.20678  -0.00105   0.00000  -0.02100  -0.02180   3.18498
   A36        2.94977   0.00143   0.00000   0.03729   0.04016   2.98992
   A37        3.07216   0.00008   0.00000   0.02596   0.02680   3.09895
   A38        3.32865  -0.00087   0.00000  -0.04987  -0.05337   3.27528
    D1       -0.01053  -0.00157   0.00000  -0.02487  -0.02491  -0.03544
    D2        3.12429  -0.00149   0.00000  -0.02495  -0.02497   3.09932
    D3        2.00134   0.00009   0.00000   0.01381   0.01381   2.01515
    D4       -0.09034   0.00001   0.00000   0.01290   0.01291  -0.07743
    D5       -2.19093   0.00013   0.00000   0.01226   0.01228  -2.17865
    D6       -1.13410  -0.00001   0.00000   0.01388   0.01387  -1.12024
    D7        3.05741  -0.00009   0.00000   0.01298   0.01297   3.07037
    D8        0.95681   0.00004   0.00000   0.01234   0.01234   0.96915
    D9        2.80201  -0.00064   0.00000  -0.09629  -0.09480   2.70721
   D10       -1.34257  -0.00103   0.00000  -0.10432  -0.10459  -1.44717
   D11        0.54806  -0.00170   0.00000  -0.06987  -0.07135   0.47671
   D12        2.52009   0.00046   0.00000   0.03182   0.03192   2.55200
   D13        0.40160   0.00133   0.00000  -0.02361  -0.02620   0.37540
   D14       -1.75231   0.00022   0.00000   0.04309   0.04422  -1.70808
   D15        2.41239   0.00109   0.00000  -0.01235  -0.01389   2.39850
   D16       -0.79428   0.00021   0.00000   0.08225   0.08229  -0.71200
   D17       -2.79570   0.00027   0.00000   0.08471   0.08445  -2.71125
   D18        1.42169   0.00042   0.00000   0.09876   0.09863   1.52032
   D19       -0.57973   0.00048   0.00000   0.10122   0.10079  -0.47894
   D20        1.09938  -0.00006   0.00000   0.13841   0.14025   1.23964
   D21       -2.49630  -0.00106   0.00000   0.01414   0.01284  -2.48346
   D22       -0.77301  -0.00046   0.00000   0.09972   0.09734  -0.67567
   D23        3.06627   0.00120   0.00000   0.19871   0.20186  -3.01505
   D24       -0.52940   0.00020   0.00000   0.07444   0.07444  -0.45496
   D25        1.19388   0.00080   0.00000   0.16002   0.15895   1.35283
   D26        0.31943  -0.00074   0.00000  -0.04842  -0.04588   0.27355
   D27       -1.95473  -0.00033   0.00000  -0.02826  -0.02693  -1.98166
   D28        2.52103   0.00063   0.00000  -0.08006  -0.07733   2.44370
   D29        0.35237  -0.00139   0.00000  -0.09570  -0.09355   0.25882
   D30       -1.49559   0.00022   0.00000  -0.12187  -0.12236  -1.61795
   D31       -1.94732   0.00071   0.00000  -0.02943  -0.02974  -1.97706
   D32        0.56013  -0.00187   0.00000  -0.01739  -0.01726   0.54286
   D33       -1.47817  -0.00145   0.00000  -0.04339  -0.04350  -1.52167
   D34       -0.96004  -0.00162   0.00000   0.06425   0.06467  -0.89537
   D35        2.62825  -0.00033   0.00000   0.17435   0.17600   2.80425
   D36        0.93105  -0.00069   0.00000   0.12822   0.12618   1.05724
         Item               Value     Threshold  Converged?
 Maximum Force            0.019415     0.000015     NO 
 RMS     Force            0.003642     0.000010     NO 
 Maximum Displacement     0.774504     0.000060     NO 
 RMS     Displacement     0.241282     0.000040     NO 
 Predicted change in Energy=-3.715814D-03
 GradGradGradGradGradGradGradGradGradGradGradGradGradGradGradGradGradGrad

                          Input orientation:                          
 ---------------------------------------------------------------------
 Center     Atomic      Atomic             Coordinates (Angstroms)
 Number     Number       Type             X           Y           Z
 ---------------------------------------------------------------------
      1          6           0       -0.808510    2.134046    2.981374
      2          8           0       -1.015889    0.970627    2.723931
      3          8           0       -0.685713    3.126258    2.164055
      4          1           0       -0.750340    2.843947    1.170276
      5          6           0       -0.644133    2.598365    4.456538
      6          9           0        0.595891    3.062268    4.669210
      7          9           0       -0.856940    1.594156    5.305235
      8          9           0       -1.505140    3.579679    4.752241
      9          8           0        0.563609    1.206148   -3.600272
     10          1           0       -0.156888    1.860157   -3.476557
     11          1           0        0.998679    1.432225   -4.424178
     12          8           0        1.529593    1.419848   -1.109004
     13          1           0        1.879599    0.592510   -0.773672
     14          1           0        1.309756    1.274811   -2.057620
     15          8           0       -1.222879    3.135485   -2.892953
     16          1           0       -1.017655    4.066535   -3.000576
     17          1           0       -1.231869    2.967709   -1.931213
     18          8           0       -2.004070    0.017846    0.299215
     19          1           0       -1.737616    0.077751    1.231296
     20          1           0       -1.755959   -0.851485   -0.019898
     21          8           0       -0.808250    2.349041   -0.261295
     22          1           0        0.102854    2.031085   -0.495723
     23          1           0       -1.360154    1.537028   -0.183220
 ---------------------------------------------------------------------
                    Distance matrix (angstroms):
                    1          2          3          4          5
     1  C    0.000000
     2  O    1.209475   0.000000
     3  O    1.291345   2.251494   0.000000
     4  H    1.946129   2.448201   1.035119   0.000000
     5  C    1.555224   2.406172   2.352845   3.297136   0.000000
     6  F    2.383848   3.279773   2.814677   3.755336   1.340931
     7  F    2.386244   2.660298   3.499095   4.321022   1.331919
     8  F    2.389794   3.340742   2.752410   3.733831   1.338563
     9  O    6.786882   6.522717   6.202829   5.212195   8.264932
    10  H    6.496499   6.322595   5.805099   4.786762   7.982253
    11  H    7.655108   7.440902   7.007977   6.029092   9.106362
    12  O    4.765290   4.623059   4.304919   3.524382   6.090094
    13  H    4.868535   4.556320   4.650907   3.970451   6.143922
    14  H    5.533244   5.325822   5.023175   4.138296   6.928473
    15  O    5.973466   6.023192   5.085466   4.100990   7.391784
    16  H    6.289831   6.508043   5.260011   4.354559   7.609441
    17  H    5.000774   5.070045   4.134567   3.141086   6.425357
    18  O    3.619619   2.786313   3.857190   3.212076   5.078567
    19  H    2.855584   1.883103   3.357072   2.937733   4.236908
    20  H    4.338052   3.375854   4.662351   4.010486   5.759870
    21  O    3.249788   3.294650   2.549784   1.515810   4.727266
    22  H    3.596023   3.569640   2.982559   2.040646   5.040306
    23  H    3.267322   2.981754   2.913798   1.977843   4.813157
                    6          7          8          9         10
     6  F    0.000000
     7  F    2.161157   0.000000
     8  F    2.165396   2.160617   0.000000
     9  O    8.475291   9.026437   8.926245   0.000000
    10  H    8.268330   8.813666   8.513968   0.980892   0.000000
    11  H    9.247107   9.906111   9.751273   0.958759   1.554492
    12  O    6.079235   6.846049   6.944686   2.680524   2.939966
    13  H    6.113312   6.741295   7.135499   3.177742   3.613834
    14  H    6.996774   7.681679   7.720768   1.715000   2.122983
    15  O    7.778149   8.349844   7.663287   2.722900   1.761645
    16  H    7.901753   8.667467   7.783369   3.322928   2.415695
    17  H    6.849470   7.375189   6.716974   3.018708   2.184112
    18  O    5.926649   5.372234   5.724074   4.817783   4.589406
    19  H    5.115843   4.435319   4.971378   5.469275   5.276320
    20  H    6.544952   5.928443   6.517011   4.736383   4.675309
    21  O    5.175924   5.617693   5.209190   3.786420   3.316805
    22  H    5.289892   5.896035   5.703061   3.245157   2.997008
    23  H    5.449638   5.511772   5.343427   3.935301   3.521127
                   11         12         13         14         15
    11  H    0.000000
    12  O    3.357440   0.000000
    13  H    3.848030   0.958874   0.000000
    14  H    2.392101   0.984498   1.561658   0.000000
    15  O    3.190778   3.701620   4.536898   3.251789   0.000000
    16  H    3.609963   4.131763   5.042026   3.754961   0.959455
    17  H    3.680751   3.270714   4.081997   3.056426   0.976306
    18  O    5.772990   4.054068   4.069915   4.256298   4.529886
    19  H    6.426998   4.237084   4.167627   4.640732   5.159857
    20  H    5.674596   4.140043   3.983789   4.251123   4.943131
    21  O    4.629810   2.654717   3.251533   2.977701   2.777776
    22  H    4.073561   1.668925   2.302949   2.113785   2.953639
    23  H    4.853947   3.036684   3.425894   3.272698   3.149057
                   16         17         18         19         20
    16  H    0.000000
    17  H    1.548174   0.000000
    18  O    5.315403   3.777936   0.000000
    19  H    5.859819   4.313827   0.971268   0.000000
    20  H    5.797969   4.302794   0.958712   1.558622   0.000000
    21  O    3.239953   1.830527   2.679296   2.872335   3.346609
    22  H    3.416561   2.172414   3.020626   3.191463   3.462773
    23  H    3.801737   2.262473   1.719094   2.067081   2.426588
                   21         22         23
    21  O    0.000000
    22  H    0.993057   0.000000
    23  H    0.984916   1.575482   0.000000
 Stoichiometry    C2H11F3O7
 Framework group  C1[X(C2H11F3O7)]
 Deg. of freedom    63
 Full point group                 C1      NOp   1
 Largest Abelian subgroup         C1      NOp   1
 Largest concise Abelian subgroup C1      NOp   1
                         Standard orientation:                         
 ---------------------------------------------------------------------
 Center     Atomic      Atomic             Coordinates (Angstroms)
 Number     Number       Type             X           Y           Z
 ---------------------------------------------------------------------
      1          6           0        1.659538    0.135043   -0.077641
      2          8           0        1.298629    1.279172    0.075791
      3          8           0        0.945405   -0.896521   -0.383357
      4          1           0       -0.063116   -0.680496   -0.471058
      5          6           0        3.155318   -0.251083    0.102003
      6          9           0        3.304849   -1.087382    1.139471
      7          9           0        3.907275    0.824160    0.330961
      8          9           0        3.630011   -0.863288   -0.989611
      9          8           0       -5.079674    0.077574    0.723281
     10          1           0       -4.822859   -0.286505   -0.150585
     11          1           0       -5.910191   -0.339389    0.959080
     12          8           0       -2.676090   -0.269358    1.858019
     13          1           0       -2.463809    0.414470    2.495792
     14          1           0       -3.611343   -0.127048    1.585462
     15          8           0       -4.013312   -1.085685   -1.495701
     16          1           0       -4.038577   -2.036821   -1.619217
     17          1           0       -3.078107   -0.856486   -1.334353
     18          8           0       -1.116158    2.332616   -0.831183
     19          1           0       -0.210550    2.253479   -0.489168
     20          1           0       -1.547332    3.043389   -0.353670
     21          8           0       -1.528505   -0.298214   -0.535668
     22          1           0       -1.876011   -0.321622    0.394308
     23          1           0       -1.488810    0.655191   -0.779598
 ---------------------------------------------------------------------
 Rotational constants (GHZ):           1.2720978           0.2445315           0.2398283
 Standard basis: 6-31++G(d,p) (6D, 7F)
 There are   294 symmetry adapted cartesian basis functions of A   symmetry.
 There are   294 symmetry adapted basis functions of A   symmetry.
   294 basis functions,   472 primitive gaussians,   294 cartesian basis functions
    53 alpha electrons       53 beta electrons
       nuclear repulsion energy       825.3847982284 Hartrees.
 NAtoms=   23 NActive=   23 NUniq=   23 SFac= 1.00D+00 NAtFMM=   60 NAOKFM=F Big=F
 Integral buffers will be    131072 words long.
 Raffenetti 2 integral format.
 Two-electron integral symmetry is turned on.
 Nuclear repulsion after empirical dispersion term =      825.3745789527 Hartrees.
 One-electron integrals computed using PRISM.
 NBasis=   294 RedAO= T EigKep=  3.87D-05  NBF=   294
 NBsUse=   294 1.00D-06 EigRej= -1.00D+00 NBFU=   294
 Initial guess from the checkpoint file:  "/local_scratch/slurm.5660509/Gau-31439.chk"
 B after Tr=    -0.000000   -0.000000    0.000000
         Rot=    0.991901   -0.126485    0.010430    0.004954 Ang= -14.59 deg.
 ExpMin= 3.60D-02 ExpMax= 7.00D+03 ExpMxC= 1.05D+03 IAcc=3 IRadAn=         5 AccDes= 0.00D+00
 Harris functional with IExCor= 4639 and IRadAn=       5 diagonalized for initial guess.
 HarFok:  IExCor= 4639 AccDes= 0.00D+00 IRadAn=         5 IDoV= 1 UseB2=F ITyADJ=14
 ICtDFT=  3500011 ScaDFX=  1.000000  1.000000  1.000000  1.000000
 FoFCou: FMM=F IPFlag=           0 FMFlag=      100000 FMFlg1=           0
         NFxFlg=           0 DoJE=T BraDBF=F KetDBF=T FulRan=T
         wScrn=  0.000000 ICntrl=       500 IOpCl=  0 I1Cent=   200000004 NGrid=           0
         NMat0=    1 NMatS0=      1 NMatT0=    0 NMatD0=    1 NMtDS0=    0 NMtDT0=    0
 Petite list used in FoFCou.
 Requested convergence on RMS density matrix=1.00D-10 within 128 cycles.
 Requested convergence on MAX density matrix=1.00D-08.
 Requested convergence on             energy=1.00D-08.
 No special actions if energy rises.
 SCF Done:  E(RwB97XD) =  -908.810800540     A.U. after   17 cycles
            NFock= 17  Conv=0.35D-10     -V/T= 2.0082
 Calling FoFJK, ICntrl=      2127 FMM=F ISym2X=0 I1Cent= 0 IOpClX= 0 NMat=1 NMatS=1 NMatT=0.
 ***** Axes restored to original set *****
 -------------------------------------------------------------------
 Center     Atomic                   Forces (Hartrees/Bohr)
 Number     Number              X              Y              Z
 -------------------------------------------------------------------
      1        6           0.000836436    0.004141964    0.006698771
      2        8          -0.001989299   -0.009228387   -0.000774965
      3        8           0.000507942    0.005972495   -0.008262776
      4        1           0.000363239    0.000454816    0.006093630
      5        6           0.000350401   -0.000430581    0.002366248
      6        9           0.001849209    0.000152611   -0.001717311
      7        9          -0.000455330   -0.001418157   -0.001285471
      8        9          -0.001763770    0.001024007   -0.001519538
      9        8          -0.001218545   -0.001316762    0.000967548
     10        1           0.000348278    0.002098391   -0.001922439
     11        1           0.000971104   -0.000179001   -0.000646898
     12        8          -0.000772312    0.000727491   -0.000781047
     13        1           0.000645335   -0.000705825    0.000960525
     14        1           0.002186656   -0.000239314   -0.000857727
     15        8          -0.001172205   -0.001436074   -0.000043476
     16        1           0.000083122    0.000629768   -0.000468875
     17        1          -0.000249910    0.001623602    0.001301134
     18        8          -0.002107337    0.000708680    0.000809279
     19        1           0.000827771   -0.000083979    0.001059209
     20        1           0.000077921   -0.000701645   -0.000835760
     21        8          -0.001223888    0.002969848    0.000580665
     22        1          -0.000968720   -0.002015695    0.000868003
     23        1           0.002873902   -0.002748252   -0.002588729
 -------------------------------------------------------------------
 Cartesian Forces:  Max     0.009228387 RMS     0.002394632

 GradGradGradGradGradGradGradGradGradGradGradGradGradGradGradGradGradGrad
 Berny optimization.
 Using GEDIIS/GDIIS optimizer.
 FormGI is forming the generalized inverse of G from B-inverse, IUseBI=4.
 Internal  Forces:  Max     0.009408198 RMS     0.001663198
 Search for a local minimum.
 Step number   2 out of a maximum of  138
 All quantities printed in internal units (Hartrees-Bohrs-Radians)
 Mixed Optimization -- RFO/linear search
 Update second derivatives using D2CorX and points    1    2
 DE= -3.51D-03 DEPred=-3.72D-03 R= 9.43D-01
 TightC=F SS=  1.41D+00  RLast= 5.83D-01 DXNew= 5.0454D-01 1.7476D+00
 Trust test= 9.43D-01 RLast= 5.83D-01 DXMaxT set to 5.05D-01
 ITU=  1  0
 Use linear search instead of GDIIS.
     Eigenvalues ---   -0.00178   0.00021   0.00027   0.00030   0.00046
     Eigenvalues ---    0.00203   0.00276   0.00495   0.00518   0.00537
     Eigenvalues ---    0.00675   0.00802   0.00981   0.01133   0.01347
     Eigenvalues ---    0.01363   0.01496   0.01518   0.01788   0.02023
     Eigenvalues ---    0.02204   0.02335   0.02454   0.02614   0.02719
     Eigenvalues ---    0.03022   0.03072   0.03452   0.03538   0.03935
     Eigenvalues ---    0.05054   0.05525   0.05810   0.06010   0.07126
     Eigenvalues ---    0.07455   0.09344   0.11592   0.11815   0.13594
     Eigenvalues ---    0.19636   0.21417   0.21806   0.23901   0.26622
     Eigenvalues ---    0.30188   0.35918   0.37680   0.38788   0.42831
     Eigenvalues ---    0.46370   0.46891   0.47834   0.50138   0.51560
     Eigenvalues ---    0.55449   0.57270   0.57312   0.57349   0.57541
     Eigenvalues ---    0.59892   0.88089   0.98319
 RFO step:  Lambda=-1.83666036D-03 EMin=-1.77820311D-03
 I=     1 Eig=   -1.78D-03 Dot1= -1.68D-04
 I=     1 Stepn= -6.00D-01 RXN=   6.00D-01 EDone=F
 Mixed    1 eigenvectors in step.  Raw Step.Grad=  1.68D-04.
 RFO eigenvector is Hessian eigenvector with negative curvature.
 Taking step of  6.00D-01 in eigenvector direction(s).  Step.Grad= -2.60D-04.
 Quartic linear search produced a step of  0.73716.
 Iteration  1 RMS(Cart)=  0.04683526 RMS(Int)=  0.00141033
 Iteration  2 RMS(Cart)=  0.00127491 RMS(Int)=  0.00093690
 Iteration  3 RMS(Cart)=  0.00000164 RMS(Int)=  0.00093690
 Iteration  4 RMS(Cart)=  0.00000001 RMS(Int)=  0.00093690
 Variable       Old X    -DE/DX   Delta X   Delta X   Delta X     New X
                                 (Linear)    (Quad)   (Total)
    R1        2.28558   0.00941   0.00434   0.00384   0.00819   2.29376
    R2        2.44029   0.00695   0.01391   0.00634   0.02028   2.46056
    R3        2.93895  -0.00225  -0.00866  -0.00386  -0.01252   2.92643
    R4        1.95609  -0.00433  -0.05858  -0.01847  -0.07709   1.87900
    R5        2.86447   0.00169   0.09168   0.03085   0.12251   2.98698
    R6        2.53399   0.00149   0.00120   0.00094   0.00213   2.53613
    R7        2.51696   0.00032  -0.00283  -0.00065  -0.00348   2.51348
    R8        2.52952   0.00155   0.00170   0.00006   0.00176   2.53128
    R9        1.85362   0.00177   0.00093   0.00303   0.00320   1.85682
   R10        1.81179   0.00095   0.00122   0.00097   0.00219   1.81399
   R11        3.24088   0.00090   0.00446   0.03230   0.03668   3.27756
   R12        3.32903   0.00093   0.00708   0.01162   0.01797   3.34699
   R13        1.81201   0.00118   0.00067   0.00157   0.00224   1.81425
   R14        1.86043   0.00109   0.00210  -0.00190   0.00029   1.86072
   R15        3.15381   0.00134   0.02288   0.03098   0.05454   3.20835
   R16        1.81311   0.00068   0.00118   0.00049   0.00166   1.81477
   R17        1.84495   0.00132   0.00349  -0.00038   0.00305   1.84800
   R18        3.45920   0.00052  -0.01520   0.03136   0.01633   3.47552
   R19        1.83543   0.00124   0.00223  -0.00108   0.00115   1.83658
   R20        1.81170   0.00094   0.00012   0.00182   0.00194   1.81364
   R21        3.24862   0.00081   0.04078  -0.00162   0.03916   3.28778
   R22        1.87661   0.00084  -0.00137  -0.00372  -0.00436   1.87225
   R23        1.86122   0.00126  -0.00358   0.00190  -0.00167   1.85955
    A1        2.24041   0.00199   0.00133  -0.00131   0.00001   2.24042
    A2        2.10274  -0.00081   0.00291   0.00192   0.00484   2.10757
    A3        1.94002  -0.00118  -0.00425  -0.00063  -0.00487   1.93515
    A4        1.97376   0.00114  -0.00117  -0.01155  -0.01283   1.96094
    A5        1.92993  -0.00249  -0.00662  -0.00442  -0.01111   1.91882
    A6        1.94165  -0.00224  -0.00480  -0.00244  -0.00730   1.93436
    A7        1.93952  -0.00245  -0.00627  -0.00181  -0.00814   1.93138
    A8        1.88339   0.00254   0.00657   0.00306   0.00957   1.89296
    A9        1.88196   0.00256   0.00591   0.00307   0.00890   1.89086
   A10        1.88514   0.00246   0.00631   0.00300   0.00927   1.89441
   A11        1.85926  -0.00019   0.00229  -0.00352  -0.00062   1.85864
   A12        1.75120   0.00079   0.01386   0.00550   0.01864   1.76984
   A13        2.17259  -0.00030   0.00230  -0.01128  -0.00960   2.16299
   A14        1.86645   0.00015   0.00194   0.00552   0.00572   1.87216
   A15        2.09387  -0.00077   0.01613  -0.05266  -0.03780   2.05607
   A16        1.78968   0.00129   0.04294  -0.02190   0.02291   1.81259
   A17        2.13639  -0.00050  -0.01930  -0.00418  -0.02237   2.11402
   A18        1.77982   0.00080   0.01822   0.00345   0.02037   1.80019
   A19        1.85378  -0.00020  -0.00318  -0.00010  -0.00251   1.85127
   A20        2.83911  -0.00024   0.04094  -0.05580  -0.01506   2.82405
   A21        1.88006   0.00006   0.00230   0.00269   0.00455   1.88461
   A22        1.68308   0.00003  -0.00267   0.00536   0.00218   1.68527
   A23        2.22809  -0.00042   0.03641  -0.06949  -0.03333   2.19476
   A24        2.43420  -0.00122  -0.09412   0.11465   0.02167   2.45587
   A25        1.86757   0.00078   0.04249  -0.04134   0.00029   1.86786
   A26        1.78823   0.00070  -0.01038  -0.00086  -0.01342   1.77480
   A27        1.67617   0.00045   0.01558  -0.01873  -0.00216   1.67401
   A28        1.79392   0.00010   0.06002  -0.06246  -0.00271   1.79121
   A29        1.84300  -0.00110   0.00826  -0.01955  -0.01198   1.83102
   A30        2.86035   0.00077  -0.01016   0.00750  -0.00264   2.85771
   A31        3.09701   0.00365   0.03166  -0.01286   0.01836   3.11537
   A32        2.93672  -0.00121  -0.03349   0.01046  -0.02523   2.91149
   A33        2.89865  -0.00146  -0.01751  -0.03566  -0.05138   2.84727
   A34        3.23697   0.00086   0.07712  -0.07147   0.00368   3.24066
   A35        3.18498  -0.00075  -0.01607   0.02103   0.00444   3.18943
   A36        2.98992   0.00133   0.02960   0.00942   0.04140   3.03132
   A37        3.09895  -0.00007   0.01975  -0.01973   0.00038   3.09933
   A38        3.27528  -0.00073  -0.03934   0.03400  -0.00803   3.26725
    D1       -0.03544  -0.00068  -0.01836   0.00370  -0.01469  -0.05014
    D2        3.09932  -0.00066  -0.01841   0.00070  -0.01772   3.08160
    D3        2.01515   0.00006   0.01018  -0.01972  -0.00955   2.00560
    D4       -0.07743  -0.00002   0.00952  -0.01903  -0.00952  -0.08694
    D5       -2.17865   0.00004   0.00905  -0.01996  -0.01089  -2.18954
    D6       -1.12024   0.00002   0.01022  -0.01698  -0.00677  -1.12700
    D7        3.07037  -0.00005   0.00956  -0.01628  -0.00674   3.06364
    D8        0.96915  -0.00000   0.00909  -0.01721  -0.00811   0.96104
    D9        2.70721  -0.00024  -0.06988   0.09246   0.02350   2.73070
   D10       -1.44717  -0.00073  -0.07710   0.11124   0.03414  -1.41303
   D11        0.47671  -0.00082  -0.05259   0.07236   0.01862   0.49533
   D12        2.55200   0.00028   0.02353   0.00257   0.02589   2.57790
   D13        0.37540   0.00064  -0.01931   0.08510   0.06345   0.43886
   D14       -1.70808   0.00032   0.03260  -0.00434   0.02900  -1.67908
   D15        2.39850   0.00069  -0.01024   0.07819   0.06656   2.46506
   D16       -0.71200   0.00025   0.06066  -0.09373  -0.03333  -0.74533
   D17       -2.71125   0.00024   0.06225  -0.09690  -0.03519  -2.74644
   D18        1.52032   0.00039   0.07270  -0.09919  -0.02647   1.49385
   D19       -0.47894   0.00038   0.07430  -0.10236  -0.02833  -0.50727
   D20        1.23964   0.00034   0.10339  -0.17842  -0.07357   1.16607
   D21       -2.48346  -0.00057   0.00946  -0.05802  -0.04958  -2.53304
   D22       -0.67567  -0.00049   0.07176  -0.12423  -0.05412  -0.72979
   D23       -3.01505   0.00124   0.14880  -0.21605  -0.06516  -3.08021
   D24       -0.45496   0.00033   0.05487  -0.09564  -0.04117  -0.49614
   D25        1.35283   0.00041   0.11717  -0.16186  -0.04572   1.30711
   D26        0.27355  -0.00050  -0.03382   0.00403  -0.02807   0.24548
   D27       -1.98166  -0.00026  -0.01986   0.00704  -0.01196  -1.99362
   D28        2.44370   0.00010  -0.05701   0.10641   0.05132   2.49502
   D29        0.25882  -0.00082  -0.06896   0.10008   0.03270   0.29152
   D30       -1.61795   0.00019  -0.09020   0.13693   0.04623  -1.57172
   D31       -1.97706   0.00018  -0.02192   0.03693   0.01474  -1.96232
   D32        0.54286  -0.00091  -0.01273   0.00083  -0.01173   0.53113
   D33       -1.52167  -0.00080  -0.03206   0.02987  -0.00234  -1.52401
   D34       -0.89537  -0.00076   0.04767  -0.08585  -0.03794  -0.93331
   D35        2.80425   0.00019   0.12974  -0.18418  -0.05323   2.75102
   D36        1.05724  -0.00002   0.09302  -0.13832  -0.04674   1.01049
         Item               Value     Threshold  Converged?
 Maximum Force            0.009408     0.000015     NO 
 RMS     Force            0.001663     0.000010     NO 
 Maximum Displacement     0.211381     0.000060     NO 
 RMS     Displacement     0.046700     0.000040     NO 
 Predicted change in Energy=-8.193204D-04
 GradGradGradGradGradGradGradGradGradGradGradGradGradGradGradGradGradGrad

                          Input orientation:                          
 ---------------------------------------------------------------------
 Center     Atomic      Atomic             Coordinates (Angstroms)
 Number     Number       Type             X           Y           Z
 ---------------------------------------------------------------------
      1          6           0       -0.819595    2.134407    3.002418
      2          8           0       -1.017325    0.968347    2.729412
      3          8           0       -0.722264    3.148914    2.192046
      4          1           0       -0.785027    2.877782    1.237462
      5          6           0       -0.631790    2.582637    4.472784
      6          9           0        0.613903    3.048029    4.653850
      7          9           0       -0.826218    1.564411    5.306162
      8          9           0       -1.495472    3.558233    4.783443
      9          8           0        0.538186    1.157540   -3.586905
     10          1           0       -0.153147    1.849372   -3.492548
     11          1           0        0.973835    1.320367   -4.426633
     12          8           0        1.538282    1.449733   -1.105378
     13          1           0        1.882297    0.642309   -0.716229
     14          1           0        1.333452    1.255353   -2.048670
     15          8           0       -1.218532    3.141824   -2.916783
     16          1           0       -0.990319    4.066155   -3.042390
     17          1           0       -1.240765    2.997469   -1.949831
     18          8           0       -2.001757    0.017732    0.277007
     19          1           0       -1.696749    0.048600    1.199266
     20          1           0       -1.739508   -0.827821   -0.093617
     21          8           0       -0.829083    2.387114   -0.264446
     22          1           0        0.080308    2.066077   -0.491451
     23          1           0       -1.374733    1.571453   -0.191776
 ---------------------------------------------------------------------
                    Distance matrix (angstroms):
                    1          2          3          4          5
     1  C    0.000000
     2  O    1.213807   0.000000
     3  O    1.302075   2.265104   0.000000
     4  H    1.915430   2.434301   0.994326   0.000000
     5  C    1.548598   2.407056   2.351727   3.252369   0.000000
     6  F    2.369989   3.269472   2.802855   3.695632   1.342060
     7  F    2.373221   2.651689   3.495593   4.275624   1.330078
     8  F    2.378265   3.339937   2.735092   3.679909   1.339494
     9  O    6.798310   6.507785   6.241040   5.290051   8.267910
    10  H    6.535288   6.343169   5.858952   4.881587   8.013320
    11  H    7.685691   7.436236   7.072994   6.131974   9.130771
    12  O    4.785640   4.633408   4.343995   3.595273   6.091680
    13  H    4.832692   4.515147   4.639491   3.991099   6.083697
    14  H    5.560741   5.332785   5.078899   4.233071   6.939252
    15  O    6.017556   6.053429   5.132881   4.185139   7.433885
    16  H    6.348268   6.550637   5.320950   4.446516   7.668586
    17  H    5.044505   5.105151   4.176951   3.221933   6.464744
    18  O    3.647696   2.808392   3.887001   3.253121   5.104909
    19  H    2.893329   1.910209   3.398114   2.972704   4.274506
    20  H    4.382519   3.423048   4.698240   4.051457   5.806056
    21  O    3.276637   3.318361   2.574121   1.580639   4.745366
    22  H    3.608547   3.575439   3.002968   2.096857   5.041581
    23  H    3.290588   3.004133   2.932014   2.024097   4.830380
                    6          7          8          9         10
     6  F    0.000000
     7  F    2.168083   0.000000
     8  F    2.174067   2.167133   0.000000
     9  O    8.455159   9.006319   8.942137   0.000000
    10  H    8.269761   8.829016   8.556523   0.982587   0.000000
    11  H    9.250380   9.900860   9.794438   0.959920   1.556422
    12  O    6.047952   6.834607   6.951809   2.691384   2.952834
    13  H    6.019473   6.667497   7.082255   3.211367   3.648011
    14  H    6.975329   7.671587   7.744924   1.734411   2.155834
    15  O    7.789807   8.382062   7.716448   2.733589   1.771153
    16  H    7.927309   8.716879   7.858552   3.330595   2.411975
    17  H    6.859369   7.407762   6.761384   3.038095   2.209303
    18  O    5.931369   5.391336   5.753212   4.762382   4.580591
    19  H    5.125411   4.463418   5.020395   5.397417   5.257244
    20  H    6.564998   5.976160   6.563745   4.618723   4.608323
    21  O    5.168041   5.631031   5.224631   3.797370   3.341662
    22  H    5.265270   5.889463   5.703869   3.258363   3.017954
    23  H    5.441970   5.525236   5.358608   3.918862   3.530525
                   11         12         13         14         15
    11  H    0.000000
    12  O    3.371361   0.000000
    13  H    3.879712   0.960061   0.000000
    14  H    2.405880   0.984652   1.566031   0.000000
    15  O    3.225496   3.707342   4.550292   3.290139   0.000000
    16  H    3.648750   4.122076   5.038420   3.779947   0.960336
    17  H    3.721784   3.291154   4.101472   3.109877   0.977921
    18  O    5.716225   4.061218   4.057400   4.250188   4.535823
    19  H    6.356111   4.211886   4.102583   4.602984   5.170937
    20  H    5.545446   4.117623   3.958080   4.195823   4.898956
    21  O    4.659642   2.681468   3.255770   3.023392   2.784986
    22  H    4.103673   1.697785   2.307554   2.156983   2.954057
    23  H    4.849003   3.055346   3.427332   3.298824   3.148988
                   16         17         18         19         20
    16  H    0.000000
    17  H    1.548709   0.000000
    18  O    5.332085   3.796939   0.000000
    19  H    5.884848   4.338267   0.971877   0.000000
    20  H    5.762599   4.281018   0.959738   1.562526   0.000000
    21  O    3.249946   1.839168   2.698575   2.892049   3.345724
    22  H    3.413773   2.177062   3.020139   3.175952   3.441605
    23  H    3.807534   2.267647   1.739818   2.087528   2.428830
                   21         22         23
    21  O    0.000000
    22  H    0.990752   0.000000
    23  H    0.984031   1.565759   0.000000
 Stoichiometry    C2H11F3O7
 Framework group  C1[X(C2H11F3O7)]
 Deg. of freedom    63
 Full point group                 C1      NOp   1
 Largest Abelian subgroup         C1      NOp   1
 Largest concise Abelian subgroup C1      NOp   1
                         Standard orientation:                         
 ---------------------------------------------------------------------
 Center     Atomic      Atomic             Coordinates (Angstroms)
 Number     Number       Type             X           Y           Z
 ---------------------------------------------------------------------
      1          6           0        1.678206    0.135488   -0.096562
      2          8           0        1.300958    1.281247    0.038517
      3          8           0        0.974697   -0.916044   -0.404385
      4          1           0        0.005624   -0.710733   -0.490583
      5          6           0        3.166337   -0.238195    0.113160
      6          9           0        3.288512   -1.054487    1.171397
      7          9           0        3.900551    0.848895    0.332869
      8          9           0        3.651489   -0.869301   -0.964141
      9          8           0       -5.069432    0.146048    0.731859
     10          1           0       -4.843414   -0.286242   -0.121088
     11          1           0       -5.921322   -0.206726    0.998840
     12          8           0       -2.665623   -0.258247    1.872821
     13          1           0       -2.395196    0.427977    2.487380
     14          1           0       -3.603212   -0.080418    1.630241
     15          8           0       -4.044758   -1.134705   -1.454971
     16          1           0       -4.090657   -2.090726   -1.533468
     17          1           0       -3.100240   -0.919058   -1.321883
     18          8           0       -1.145192    2.306387   -0.884794
     19          1           0       -0.254359    2.250564   -0.500290
     20          1           0       -1.624499    2.997690   -0.422775
     21          8           0       -1.530554   -0.344098   -0.555042
     22          1           0       -1.867302   -0.340948    0.376720
     23          1           0       -1.498413    0.604197   -0.815850
 ---------------------------------------------------------------------
 Rotational constants (GHZ):           1.2646990           0.2436381           0.2390905
 Standard basis: 6-31++G(d,p) (6D, 7F)
 There are   294 symmetry adapted cartesian basis functions of A   symmetry.
 There are   294 symmetry adapted basis functions of A   symmetry.
   294 basis functions,   472 primitive gaussians,   294 cartesian basis functions
    53 alpha electrons       53 beta electrons
       nuclear repulsion energy       823.6684894430 Hartrees.
 NAtoms=   23 NActive=   23 NUniq=   23 SFac= 1.00D+00 NAtFMM=   60 NAOKFM=F Big=F
 Integral buffers will be    131072 words long.
 Raffenetti 2 integral format.
 Two-electron integral symmetry is turned on.
 Nuclear repulsion after empirical dispersion term =      823.6583157359 Hartrees.
 One-electron integrals computed using PRISM.
 NBasis=   294 RedAO= T EigKep=  3.80D-05  NBF=   294
 NBsUse=   294 1.00D-06 EigRej= -1.00D+00 NBFU=   294
 Initial guess from the checkpoint file:  "/local_scratch/slurm.5660509/Gau-31439.chk"
 B after Tr=     0.000000    0.000000    0.000000
         Rot=    0.999930    0.011815   -0.000591   -0.000672 Ang=   1.36 deg.
 ExpMin= 3.60D-02 ExpMax= 7.00D+03 ExpMxC= 1.05D+03 IAcc=3 IRadAn=         5 AccDes= 0.00D+00
 Harris functional with IExCor= 4639 and IRadAn=       5 diagonalized for initial guess.
 HarFok:  IExCor= 4639 AccDes= 0.00D+00 IRadAn=         5 IDoV= 1 UseB2=F ITyADJ=14
 ICtDFT=  3500011 ScaDFX=  1.000000  1.000000  1.000000  1.000000
 FoFCou: FMM=F IPFlag=           0 FMFlag=      100000 FMFlg1=           0
         NFxFlg=           0 DoJE=T BraDBF=F KetDBF=T FulRan=T
         wScrn=  0.000000 ICntrl=       500 IOpCl=  0 I1Cent=   200000004 NGrid=           0
         NMat0=    1 NMatS0=      1 NMatT0=    0 NMatD0=    1 NMtDS0=    0 NMtDT0=    0
 Petite list used in FoFCou.
 Requested convergence on RMS density matrix=1.00D-10 within 128 cycles.
 Requested convergence on MAX density matrix=1.00D-08.
 Requested convergence on             energy=1.00D-08.
 No special actions if energy rises.
 SCF Done:  E(RwB97XD) =  -908.810998667     A.U. after   16 cycles
            NFock= 16  Conv=0.52D-10     -V/T= 2.0082
 Calling FoFJK, ICntrl=      2127 FMM=F ISym2X=0 I1Cent= 0 IOpClX= 0 NMat=1 NMatS=1 NMatT=0.
 ***** Axes restored to original set *****
 -------------------------------------------------------------------
 Center     Atomic                   Forces (Hartrees/Bohr)
 Number     Number              X              Y              Z
 -------------------------------------------------------------------
      1        6          -0.000374275   -0.000262964   -0.001119962
      2        8           0.000297238    0.001505339    0.000080378
      3        8           0.000995161    0.003246365    0.016119215
      4        1          -0.000884727   -0.003649739   -0.014400313
      5        6          -0.000054099   -0.000032938   -0.000620305
      6        9          -0.000262004    0.000056630    0.000476100
      7        9           0.000077236    0.000154807    0.000671716
      8        9           0.000320205   -0.000103935    0.000434881
      9        8          -0.000949221    0.000680270   -0.000349995
     10        1           0.000923842    0.000338380   -0.000539450
     11        1           0.000321896   -0.000604178    0.000270011
     12        8          -0.000416761   -0.000727070   -0.000479410
     13        1           0.000484474    0.000216639   -0.000256739
     14        1           0.000719976    0.000335661    0.000613427
     15        8          -0.000571866   -0.000341577    0.000769686
     16        1          -0.000228402   -0.000145561   -0.000333167
     17        1           0.000342070    0.000858212    0.000085703
     18        8          -0.000667720    0.000380651    0.001531511
     19        1          -0.000259559   -0.000197161   -0.000294050
     20        1          -0.000123728    0.000073938   -0.000030840
     21        8          -0.001042136    0.000300484   -0.000152496
     22        1          -0.000898144   -0.000490424    0.000094596
     23        1           0.002250545   -0.001591830   -0.002570498
 -------------------------------------------------------------------
 Cartesian Forces:  Max     0.016119215 RMS     0.002759421

 GradGradGradGradGradGradGradGradGradGradGradGradGradGradGradGradGradGrad
 Berny optimization.
 Using GEDIIS/GDIIS optimizer.
 FormGI is forming the generalized inverse of G from B-inverse, IUseBI=4.
 Internal  Forces:  Max     0.016689848 RMS     0.001752802
 Search for a local minimum.
 Step number   3 out of a maximum of  138
 All quantities printed in internal units (Hartrees-Bohrs-Radians)
 Mixed Optimization -- RFO/linear search
 Update second derivatives using D2CorX and points    1    2    3
 ITU=  0  1  0
 Use linear search instead of GDIIS.
     Eigenvalues ---   -0.00178   0.00021   0.00027   0.00030   0.00046
     Eigenvalues ---    0.00201   0.00275   0.00492   0.00518   0.00534
     Eigenvalues ---    0.00673   0.00806   0.00973   0.01148   0.01351
     Eigenvalues ---    0.01364   0.01500   0.01629   0.01881   0.02045
     Eigenvalues ---    0.02262   0.02367   0.02472   0.02558   0.02752
     Eigenvalues ---    0.03056   0.03101   0.03446   0.03569   0.03947
     Eigenvalues ---    0.05047   0.05492   0.05790   0.05991   0.07210
     Eigenvalues ---    0.07463   0.09459   0.11610   0.11837   0.13595
     Eigenvalues ---    0.19666   0.21499   0.21831   0.24018   0.28384
     Eigenvalues ---    0.33363   0.37676   0.38766   0.40171   0.42722
     Eigenvalues ---    0.46387   0.46999   0.47923   0.50127   0.51595
     Eigenvalues ---    0.55494   0.57280   0.57346   0.57348   0.57532
     Eigenvalues ---    0.59687   0.88613   0.97919
 RFO step:  Lambda=-2.65123307D-03 EMin=-1.78358613D-03
 Quartic linear search produced a step of -0.41081.
 Iteration  1 RMS(Cart)=  0.33067168 RMS(Int)=  0.04483096
 Iteration  2 RMS(Cart)=  0.12553849 RMS(Int)=  0.00666505
 Iteration  3 RMS(Cart)=  0.00864597 RMS(Int)=  0.00566305
 Iteration  4 RMS(Cart)=  0.00013176 RMS(Int)=  0.00566300
 Iteration  5 RMS(Cart)=  0.00000352 RMS(Int)=  0.00566300
 Iteration  6 RMS(Cart)=  0.00000010 RMS(Int)=  0.00566300
 Variable       Old X    -DE/DX   Delta X   Delta X   Delta X     New X
                                 (Linear)    (Quad)   (Total)
    R1        2.29376  -0.00149  -0.00336   0.00571   0.00321   2.29697
    R2        2.46056  -0.00106  -0.00833   0.00677  -0.00081   2.45976
    R3        2.92643   0.00095   0.00514  -0.00589  -0.00074   2.92568
    R4        1.87900   0.01669   0.03167   0.01544   0.04621   1.92522
    R5        2.98698   0.00183  -0.05033  -0.00744  -0.05864   2.92834
    R6        2.53613  -0.00016  -0.00088   0.00213   0.00125   2.53738
    R7        2.51348   0.00029   0.00143  -0.00165  -0.00022   2.51326
    R8        2.53128  -0.00018  -0.00072   0.00277   0.00205   2.53332
    R9        1.85682  -0.00016  -0.00132  -0.00215  -0.00659   1.85023
   R10        1.81399  -0.00019  -0.00090   0.00039  -0.00051   1.81348
   R11        3.27756   0.00032  -0.01507  -0.01135  -0.02669   3.25087
   R12        3.34699   0.00031  -0.00738   0.00207  -0.00833   3.33867
   R13        1.81425  -0.00011  -0.00092  -0.00058  -0.00150   1.81275
   R14        1.86072  -0.00053  -0.00012   0.00322   0.00360   1.86432
   R15        3.20835   0.00066  -0.02241  -0.00657  -0.02652   3.18183
   R16        1.81477  -0.00015  -0.00068   0.00113   0.00045   1.81522
   R17        1.84800  -0.00021  -0.00125   0.00210   0.00083   1.84884
   R18        3.47552  -0.00006  -0.00671  -0.02534  -0.03139   3.44413
   R19        1.83658  -0.00037  -0.00047   0.00534   0.00488   1.84146
   R20        1.81364  -0.00009  -0.00080  -0.00124  -0.00204   1.81160
   R21        3.28778   0.00047  -0.01609   0.03584   0.01976   3.30754
   R22        1.87225  -0.00004   0.00179   0.00421   0.00928   1.88153
   R23        1.85955   0.00034   0.00069  -0.00198  -0.00130   1.85825
    A1        2.24042  -0.00052  -0.00001   0.00382   0.00346   2.24388
    A2        2.10757   0.00009  -0.00199  -0.00271  -0.00452   2.10305
    A3        1.93515   0.00043   0.00200  -0.00109   0.00109   1.93624
    A4        1.96094   0.00083   0.00527   0.00870   0.01030   1.97124
    A5        1.91882   0.00061   0.00457  -0.00499  -0.00041   1.91841
    A6        1.93436   0.00084   0.00300  -0.00113   0.00188   1.93623
    A7        1.93138   0.00059   0.00334  -0.00492  -0.00156   1.92982
    A8        1.89296  -0.00072  -0.00393   0.00404   0.00013   1.89309
    A9        1.89086  -0.00067  -0.00366   0.00348  -0.00015   1.89071
   A10        1.89441  -0.00072  -0.00381   0.00391   0.00011   1.89452
   A11        1.85864   0.00010   0.00026   0.01139   0.01580   1.87444
   A12        1.76984   0.00018  -0.00766   0.02608   0.01847   1.78831
   A13        2.16299  -0.00006   0.00394   0.02258   0.02511   2.18810
   A14        1.87216   0.00007  -0.00235  -0.00028  -0.01332   1.85885
   A15        2.05607   0.00004   0.01553   0.07258   0.08323   2.13931
   A16        1.81259   0.00032  -0.00941   0.09541   0.09325   1.90583
   A17        2.11402  -0.00019   0.00919  -0.02533  -0.00851   2.10551
   A18        1.80019   0.00014  -0.00837   0.03518   0.02283   1.82302
   A19        1.85127   0.00001   0.00103  -0.00228   0.00264   1.85391
   A20        2.82405   0.00017   0.00619   0.09425   0.10036   2.92441
   A21        1.88461  -0.00007  -0.00187   0.00175  -0.00194   1.88267
   A22        1.68527   0.00022  -0.00090  -0.00450  -0.00736   1.67791
   A23        2.19476  -0.00004   0.01369   0.09053   0.10317   2.29793
   A24        2.45587  -0.00059  -0.00890  -0.26083  -0.26214   2.19373
   A25        1.86786   0.00036  -0.00012   0.11272   0.10640   1.97426
   A26        1.77480   0.00008   0.00551  -0.01595  -0.02051   1.75430
   A27        1.67401   0.00003   0.00089   0.04260   0.04813   1.72214
   A28        1.79121   0.00017   0.00111   0.15274   0.14974   1.94095
   A29        1.83102   0.00012   0.00492   0.03329   0.03348   1.86450
   A30        2.85771   0.00052   0.00108  -0.02295  -0.02191   2.83580
   A31        3.11537   0.00071  -0.00754   0.06106   0.04601   3.16138
   A32        2.91149  -0.00032   0.01036  -0.07612  -0.07304   2.83846
   A33        2.84727  -0.00034   0.02111  -0.01426   0.01735   2.86463
   A34        3.24066   0.00067  -0.00151   0.18695   0.17169   3.41235
   A35        3.18943  -0.00039  -0.00183  -0.05157  -0.05567   3.13376
   A36        3.03132   0.00061  -0.01701   0.07003   0.07428   3.10561
   A37        3.09933   0.00007  -0.00015   0.04784   0.05007   3.14940
   A38        3.26725  -0.00056   0.00330  -0.11276  -0.12251   3.14474
    D1       -0.05014   0.00006   0.00604  -0.03385  -0.02799  -0.07813
    D2        3.08160   0.00004   0.00728  -0.03244  -0.02525   3.05635
    D3        2.00560   0.00003   0.00392   0.01742   0.02138   2.02698
    D4       -0.08694  -0.00001   0.00391   0.01634   0.02028  -0.06666
    D5       -2.18954  -0.00005   0.00447   0.01544   0.01994  -2.16960
    D6       -1.12700   0.00005   0.00278   0.01610   0.01885  -1.10816
    D7        3.06364   0.00002   0.00277   0.01501   0.01775   3.08139
    D8        0.96104  -0.00002   0.00333   0.01412   0.01741   0.97845
    D9        2.73070  -0.00011  -0.00965  -0.18849  -0.19071   2.53999
   D10       -1.41303  -0.00029  -0.01402  -0.21629  -0.23160  -1.64463
   D11        0.49533   0.00007  -0.00765  -0.13856  -0.15392   0.34142
   D12        2.57790   0.00036  -0.01064   0.12097   0.10546   2.68336
   D13        0.43886   0.00014  -0.02607  -0.03374  -0.07636   0.36250
   D14       -1.67908   0.00058  -0.01191   0.15937   0.15141  -1.52767
   D15        2.46506   0.00036  -0.02734   0.00466  -0.03040   2.43466
   D16       -0.74533   0.00018   0.01369   0.13191   0.14642  -0.59890
   D17       -2.74644   0.00013   0.01446   0.12594   0.13667  -2.60977
   D18        1.49385   0.00032   0.01087   0.17964   0.18944   1.68329
   D19       -0.50727   0.00027   0.01164   0.17366   0.17969  -0.32757
   D20        1.16607   0.00034   0.03022   0.26571   0.30028   1.46635
   D21       -2.53304  -0.00024   0.02037  -0.00580   0.01066  -2.52238
   D22       -0.72979  -0.00007   0.02223   0.15301   0.16755  -0.56225
   D23       -3.08021   0.00073   0.02677   0.38787   0.42236  -2.65785
   D24       -0.49614   0.00015   0.01691   0.11636   0.13274  -0.36340
   D25        1.30711   0.00032   0.01878   0.27517   0.28963   1.59674
   D26        0.24548  -0.00042   0.01153  -0.10783  -0.08093   0.16455
   D27       -1.99362  -0.00029   0.00491  -0.09651  -0.08525  -2.07887
   D28        2.49502  -0.00004  -0.02108  -0.10756  -0.11405   2.38097
   D29        0.29152  -0.00016  -0.01344  -0.12029  -0.12303   0.16849
   D30       -1.57172  -0.00031  -0.01899  -0.19303  -0.21315  -1.78487
   D31       -1.96232  -0.00021  -0.00606  -0.05403  -0.06096  -2.02328
   D32        0.53113   0.00000   0.00482  -0.03097  -0.02563   0.50550
   D33       -1.52401  -0.00007   0.00096  -0.07543  -0.07502  -1.59904
   D34       -0.93331   0.00009   0.01558   0.15889   0.17634  -0.75697
   D35        2.75102   0.00066   0.02187   0.38802   0.41702  -3.11514
   D36        1.01049   0.00055   0.01920   0.28621   0.29638   1.30687
         Item               Value     Threshold  Converged?
 Maximum Force            0.016690     0.000015     NO 
 RMS     Force            0.001753     0.000010     NO 
 Maximum Displacement     1.429589     0.000060     NO 
 RMS     Displacement     0.423314     0.000040     NO 
 Predicted change in Energy=-3.180534D-03
 GradGradGradGradGradGradGradGradGradGradGradGradGradGradGradGradGradGrad

                          Input orientation:                          
 ---------------------------------------------------------------------
 Center     Atomic      Atomic             Coordinates (Angstroms)
 Number     Number       Type             X           Y           Z
 ---------------------------------------------------------------------
      1          6           0       -0.949773    2.174561    3.037590
      2          8           0       -1.373723    1.039795    2.937455
      3          8           0       -0.591107    2.993247    2.091334
      4          1           0       -0.625003    2.569443    1.165506
      5          6           0       -0.765278    2.824279    4.430705
      6          9           0        0.534729    3.081436    4.646933
      7          9           0       -1.200679    2.016436    5.393310
      8          9           0       -1.441571    3.979378    4.505015
      9          8           0        0.672471    1.667767   -3.910121
     10          1           0       -0.052520    2.271219   -3.647684
     11          1           0        1.134462    2.076873   -4.645053
     12          8           0        1.571431    1.161709   -1.433565
     13          1           0        2.018440    0.319878   -1.325429
     14          1           0        1.377835    1.254584   -2.396472
     15          8           0       -1.194179    3.215567   -2.685281
     16          1           0       -1.087377    4.165638   -2.592219
     17          1           0       -1.120525    2.842659   -1.783778
     18          8           0       -2.035896   -0.214413    0.611774
     19          1           0       -1.830571    0.013348    1.536725
     20          1           0       -1.876337   -1.152770    0.497519
     21          8           0       -0.673984    1.954678   -0.256099
     22          1           0        0.200340    1.580069   -0.550327
     23          1           0       -1.273206    1.190656   -0.100645
 ---------------------------------------------------------------------
                    Distance matrix (angstroms):
                    1          2          3          4          5
     1  C    0.000000
     2  O    1.215506   0.000000
     3  O    1.301649   2.268123   0.000000
     4  H    1.940646   2.457683   1.018782   0.000000
     5  C    1.548205   2.405074   2.351923   3.278131   0.000000
     6  F    2.369842   3.276095   2.793988   3.705057   1.342721
     7  F    2.374315   2.648583   3.496968   4.302504   1.329960
     8  F    2.377512   3.332115   2.742554   3.715780   1.340577
     9  O    7.152567   7.174299   6.274630   5.315867   8.542483
    10  H    6.745910   6.828326   5.809279   4.856282   8.128608
    11  H    7.960942   8.053630   7.014003   6.091054   9.302527
    12  O    5.231976   5.272060   4.522832   3.682554   6.527941
    13  H    5.593396   5.495202   5.062698   4.272364   6.866891
    14  H    5.982738   6.005663   5.200008   4.292773   7.325791
    15  O    5.821914   6.031698   4.819665   3.945884   7.139630
    16  H    5.973113   6.358474   4.853499   4.108787   7.157126
    17  H    4.870431   5.060086   3.914007   3.003076   6.224655
    18  O    3.573716   2.724024   3.816490   3.169715   5.043050
    19  H    2.774751   1.795647   3.274700   2.850407   4.172685
    20  H    4.287379   3.318622   4.624015   3.983329   5.702747
    21  O    3.312521   3.394913   2.568255   1.549611   4.767669
    22  H    3.814358   3.864479   3.098682   2.145724   5.224093
    23  H    3.304724   3.043504   2.918795   1.980999   4.843536
                    6          7          8          9         10
     6  F    0.000000
     7  F    2.168627   0.000000
     8  F    2.175362   2.168003   0.000000
     9  O    8.674134   9.496530   8.979266   0.000000
    10  H    8.354758   9.117168   8.444748   0.979102   0.000000
    11  H    9.365352  10.306564   9.694288   0.959650   1.562512
    12  O    6.460074   7.417639   7.230779   2.682825   2.961512
    13  H    6.745125   7.640844   7.704395   3.210774   3.672802
    14  H    7.325146   8.240744   7.937511   1.720288   2.155225
    15  O    7.534485   8.167104   7.234982   2.716671   1.766748
    16  H    7.497469   8.270464   7.108507   3.327655   2.402864
    17  H    6.644616   7.224933   6.398759   3.019361   2.222909
    18  O    5.809753   5.342037   5.753123   5.596909   5.315555
    19  H    4.968017   4.391170   4.969050   6.218557   5.927693
    20  H    6.399951   5.871043   6.525947   5.820579   5.677386
    21  O    5.174001   5.674243   5.230373   3.904758   3.462552
    22  H    5.420094   6.122098   5.831726   3.393938   3.183590
    23  H    5.420624   5.556142   5.386781   4.304115   3.903739
                   11         12         13         14         15
    11  H    0.000000
    12  O    3.367807   0.000000
    13  H    3.858543   0.959266   0.000000
    14  H    2.406555   0.986557   1.559225   0.000000
    15  O    3.249600   3.665204   4.533777   3.247171   0.000000
    16  H    3.676089   4.175563   5.103011   3.819662   0.960574
    17  H    3.722673   3.192940   4.053099   3.023108   0.978362
    18  O    6.552510   4.369203   4.525026   4.781324   4.831544
    19  H    7.159884   4.659933   4.806327   5.225378   5.337090
    20  H    6.778020   4.579629   4.545450   4.975959   5.447744
    21  O    4.748508   2.656523   3.326438   3.046521   2.785923
    22  H    4.229206   1.683754   2.344004   2.213750   3.029449
    23  H    5.218611   3.141572   3.618465   3.507553   3.284335
                   16         17         18         19         20
    16  H    0.000000
    17  H    1.550790   0.000000
    18  O    5.509093   3.990270   0.000000
    19  H    5.902714   4.419831   0.974458   0.000000
    20  H    6.201161   4.662511   0.958659   1.562650   0.000000
    21  O    3.242946   1.822557   2.704249   2.884558   3.416112
    22  H    3.537330   2.204590   3.093767   3.306811   3.588729
    23  H    3.884970   2.363337   1.750273   2.092293   2.492631
                   21         22         23
    21  O    0.000000
    22  H    0.995663   0.000000
    23  H    0.983343   1.589086   0.000000
 Stoichiometry    C2H11F3O7
 Framework group  C1[X(C2H11F3O7)]
 Deg. of freedom    63
 Full point group                 C1      NOp   1
 Largest Abelian subgroup         C1      NOp   1
 Largest concise Abelian subgroup C1      NOp   1
                         Standard orientation:                         
 ---------------------------------------------------------------------
 Center     Atomic      Atomic             Coordinates (Angstroms)
 Number     Number       Type             X           Y           Z
 ---------------------------------------------------------------------
      1          6           0        1.740435    0.179021   -0.070626
      2          8           0        1.565109    1.381775   -0.060765
      3          8           0        0.858053   -0.768562   -0.203963
      4          1           0       -0.098174   -0.418792   -0.238680
      5          6           0        3.162467   -0.409089    0.099348
      6          9           0        3.227916   -1.127684    1.231708
      7          9           0        4.072707    0.558597    0.161322
      8          9           0        3.465251   -1.214130   -0.928941
      9          8           0       -5.374370   -0.377270    0.408217
     10          1           0       -4.945452   -0.643511   -0.430702
     11          1           0       -6.111711   -0.973596    0.555364
     12          8           0       -3.121821   -0.106255    1.840042
     13          1           0       -3.176609    0.507410    2.575300
     14          1           0       -4.031295   -0.174965    1.463968
     15          8           0       -3.730674   -1.025066   -1.655499
     16          1           0       -3.540883   -1.937244   -1.889192
     17          1           0       -2.898458   -0.655878   -1.297296
     18          8           0       -0.780566    2.654660   -0.606548
     19          1           0        0.128069    2.420689   -0.343474
     20          1           0       -1.026229    3.453585   -0.137086
     21          8           0       -1.562602    0.083893   -0.302339
     22          1           0       -2.016017    0.080277    0.584084
     23          1           0       -1.418556    1.025985   -0.544574
 ---------------------------------------------------------------------
 Rotational constants (GHZ):           1.1823918           0.2386840           0.2292020
 Standard basis: 6-31++G(d,p) (6D, 7F)
 There are   294 symmetry adapted cartesian basis functions of A   symmetry.
 There are   294 symmetry adapted basis functions of A   symmetry.
   294 basis functions,   472 primitive gaussians,   294 cartesian basis functions
    53 alpha electrons       53 beta electrons
       nuclear repulsion energy       817.1557578357 Hartrees.
 NAtoms=   23 NActive=   23 NUniq=   23 SFac= 1.00D+00 NAtFMM=   60 NAOKFM=F Big=F
 Integral buffers will be    131072 words long.
 Raffenetti 2 integral format.
 Two-electron integral symmetry is turned on.
 Nuclear repulsion after empirical dispersion term =      817.1459558548 Hartrees.
 One-electron integrals computed using PRISM.
 NBasis=   294 RedAO= T EigKep=  4.29D-05  NBF=   294
 NBsUse=   294 1.00D-06 EigRej= -1.00D+00 NBFU=   294
 Initial guess from the checkpoint file:  "/local_scratch/slurm.5660509/Gau-31439.chk"
 B after Tr=     0.000000   -0.000000   -0.000000
         Rot=    0.999480   -0.025279    0.015570    0.012569 Ang=  -3.70 deg.
 ExpMin= 3.60D-02 ExpMax= 7.00D+03 ExpMxC= 1.05D+03 IAcc=3 IRadAn=         5 AccDes= 0.00D+00
 Harris functional with IExCor= 4639 and IRadAn=       5 diagonalized for initial guess.
 HarFok:  IExCor= 4639 AccDes= 0.00D+00 IRadAn=         5 IDoV= 1 UseB2=F ITyADJ=14
 ICtDFT=  3500011 ScaDFX=  1.000000  1.000000  1.000000  1.000000
 FoFCou: FMM=F IPFlag=           0 FMFlag=      100000 FMFlg1=           0
         NFxFlg=           0 DoJE=T BraDBF=F KetDBF=T FulRan=T
         wScrn=  0.000000 ICntrl=       500 IOpCl=  0 I1Cent=   200000004 NGrid=           0
         NMat0=    1 NMatS0=      1 NMatT0=    0 NMatD0=    1 NMtDS0=    0 NMtDT0=    0
 Petite list used in FoFCou.
 Requested convergence on RMS density matrix=1.00D-10 within 128 cycles.
 Requested convergence on MAX density matrix=1.00D-08.
 Requested convergence on             energy=1.00D-08.
 No special actions if energy rises.
 SCF Done:  E(RwB97XD) =  -908.812120630     A.U. after   18 cycles
            NFock= 18  Conv=0.71D-10     -V/T= 2.0083
 Calling FoFJK, ICntrl=      2127 FMM=F ISym2X=0 I1Cent= 0 IOpClX= 0 NMat=1 NMatS=1 NMatT=0.
 ***** Axes restored to original set *****
 -------------------------------------------------------------------
 Center     Atomic                   Forces (Hartrees/Bohr)
 Number     Number              X              Y              Z
 -------------------------------------------------------------------
      1        6          -0.000319762    0.000152787   -0.002430193
      2        8           0.002314853    0.003282661    0.001487102
      3        8           0.000038401   -0.002414341    0.003606444
      4        1           0.000188344    0.000913553   -0.001634744
      5        6          -0.000047338    0.000519836   -0.000433674
      6        9          -0.000976949    0.000050990    0.000418030
      7        9           0.000147655    0.000450322    0.000463406
      8        9           0.000637174   -0.000567169    0.000535867
      9        8           0.001459026   -0.002101978   -0.001973229
     10        1          -0.001229493    0.001778327    0.001037755
     11        1           0.000008327   -0.000165540    0.000487996
     12        8           0.001048920   -0.002181985   -0.001996569
     13        1           0.000461776   -0.000453476    0.001218386
     14        1          -0.000352634    0.002329026    0.002086987
     15        8           0.000048991    0.000516957    0.000507749
     16        1          -0.000444164   -0.000426889   -0.000099950
     17        1          -0.000508676    0.000232095   -0.000045868
     18        8          -0.000594549    0.001073932    0.000599400
     19        1          -0.001351658   -0.000439015   -0.000548004
     20        1           0.000104289   -0.000443478   -0.000878337
     21        8           0.000995024   -0.000485504    0.002856724
     22        1          -0.004618086    0.001953998   -0.000983804
     23        1           0.002990528   -0.003575109   -0.004281474
 -------------------------------------------------------------------
 Cartesian Forces:  Max     0.004618086 RMS     0.001569028

 GradGradGradGradGradGradGradGradGradGradGradGradGradGradGradGradGradGrad
 Berny optimization.
 Using GEDIIS/GDIIS optimizer.
 FormGI is forming the generalized inverse of G from B-inverse, IUseBI=4.
 Internal  Forces:  Max     0.009393533 RMS     0.002223777
 Search for a local minimum.
 Step number   4 out of a maximum of  138
 All quantities printed in internal units (Hartrees-Bohrs-Radians)
 Mixed Optimization -- RFO/linear search
 Update second derivatives using D2CorX and points    3    4
 DE= -1.12D-03 DEPred=-3.18D-03 R= 3.53D-01
 Trust test= 3.53D-01 RLast= 1.13D+00 DXMaxT set to 5.05D-01
 ITU=  0  0  1  0
 Use linear search instead of GDIIS.
     Eigenvalues ---    0.00021   0.00027   0.00031   0.00043   0.00105
     Eigenvalues ---    0.00209   0.00280   0.00489   0.00516   0.00652
     Eigenvalues ---    0.00678   0.00899   0.01026   0.01177   0.01345
     Eigenvalues ---    0.01360   0.01516   0.01694   0.01967   0.02069
     Eigenvalues ---    0.02216   0.02358   0.02456   0.02675   0.02740
     Eigenvalues ---    0.03009   0.03107   0.03471   0.03759   0.04055
     Eigenvalues ---    0.05119   0.05588   0.05933   0.06177   0.07175
     Eigenvalues ---    0.07451   0.09708   0.11581   0.11804   0.13595
     Eigenvalues ---    0.19670   0.21504   0.21835   0.24066   0.28608
     Eigenvalues ---    0.35525   0.37679   0.38777   0.42871   0.46338
     Eigenvalues ---    0.46854   0.47926   0.50108   0.51514   0.55362
     Eigenvalues ---    0.57264   0.57327   0.57349   0.57542   0.59832
     Eigenvalues ---    0.70266   0.89543   1.01598
 RFO step:  Lambda=-2.03227146D-03 EMin= 2.11727809D-04
 Quartic linear search produced a step of -0.19063.
 Iteration  1 RMS(Cart)=  0.13640213 RMS(Int)=  0.00494800
 Iteration  2 RMS(Cart)=  0.01400450 RMS(Int)=  0.00206630
 Iteration  3 RMS(Cart)=  0.00008395 RMS(Int)=  0.00206597
 Iteration  4 RMS(Cart)=  0.00000146 RMS(Int)=  0.00206597
 Iteration  5 RMS(Cart)=  0.00000001 RMS(Int)=  0.00206597
 Variable       Old X    -DE/DX   Delta X   Delta X   Delta X     New X
                                 (Linear)    (Quad)   (Total)
    R1        2.29697  -0.00391  -0.00061  -0.00290  -0.00377   2.29320
    R2        2.45976  -0.00281   0.00015  -0.00449  -0.00459   2.45517
    R3        2.92568   0.00105   0.00014   0.00413   0.00427   2.92995
    R4        1.92522   0.00389  -0.00881   0.02880   0.02032   1.94554
    R5        2.92834   0.00276   0.01118  -0.01610  -0.00466   2.92369
    R6        2.53738  -0.00087  -0.00024  -0.00047  -0.00071   2.53667
    R7        2.51326   0.00001   0.00004   0.00128   0.00132   2.51458
    R8        2.53332  -0.00078  -0.00039  -0.00023  -0.00062   2.53270
    R9        1.85023   0.00303   0.00126  -0.00166  -0.00029   1.84994
   R10        1.81348  -0.00044   0.00010  -0.00081  -0.00072   1.81276
   R11        3.25087   0.00058   0.00509   0.00961   0.01470   3.26557
   R12        3.33867   0.00065   0.00159   0.00046   0.00211   3.34078
   R13        1.81275   0.00075   0.00029  -0.00050  -0.00021   1.81254
   R14        1.86432  -0.00121  -0.00069  -0.00591  -0.00657   1.85775
   R15        3.18183   0.00011   0.00505   0.01724   0.02232   3.20416
   R16        1.81522  -0.00048  -0.00009  -0.00083  -0.00091   1.81431
   R17        1.84884  -0.00046  -0.00016   0.00042   0.00015   1.84899
   R18        3.44413  -0.00026   0.00598  -0.00130   0.00455   3.44868
   R19        1.84146  -0.00091  -0.00093  -0.00165  -0.00258   1.83888
   R20        1.81160   0.00056   0.00039   0.00035   0.00074   1.81234
   R21        3.30754   0.00031  -0.00377  -0.01066  -0.01443   3.29311
   R22        1.88153  -0.00391  -0.00177  -0.00140  -0.00318   1.87835
   R23        1.85825   0.00112   0.00025   0.00090   0.00114   1.85939
    A1        2.24388   0.00157  -0.00066   0.00020  -0.00037   2.24351
    A2        2.10305  -0.00093   0.00086  -0.00101  -0.00019   2.10286
    A3        1.93624  -0.00065  -0.00021   0.00081   0.00056   1.93679
    A4        1.97124   0.00939  -0.00196   0.00206   0.00129   1.97253
    A5        1.91841   0.00073   0.00008   0.00293   0.00300   1.92141
    A6        1.93623   0.00083  -0.00036   0.00216   0.00180   1.93804
    A7        1.92982   0.00077   0.00030   0.00229   0.00258   1.93240
    A8        1.89309  -0.00080  -0.00002  -0.00264  -0.00266   1.89042
    A9        1.89071  -0.00080   0.00003  -0.00239  -0.00236   1.88835
   A10        1.89452  -0.00081  -0.00002  -0.00262  -0.00264   1.89189
   A11        1.87444   0.00036  -0.00301   0.00639   0.00159   1.87603
   A12        1.78831   0.00045  -0.00352   0.00622   0.00223   1.79054
   A13        2.18810  -0.00061  -0.00479  -0.00041  -0.00395   2.18415
   A14        1.85885   0.00171   0.00254   0.00678   0.00974   1.86859
   A15        2.13931   0.00091  -0.01587   0.02783   0.01179   2.15110
   A16        1.90583  -0.00189  -0.01778   0.00448  -0.01395   1.89188
   A17        2.10551   0.00099   0.00162   0.03191   0.03067   2.13618
   A18        1.82302  -0.00105  -0.00435   0.01427   0.01100   1.83402
   A19        1.85391   0.00048  -0.00050   0.00523   0.00288   1.85679
   A20        2.92441  -0.00177  -0.01913   0.01079  -0.00633   2.91808
   A21        1.88267   0.00024   0.00037  -0.00332  -0.00256   1.88010
   A22        1.67791   0.00102   0.00140   0.01599   0.01774   1.69565
   A23        2.29793  -0.00118  -0.01967  -0.01019  -0.02966   2.26827
   A24        2.19373  -0.00214   0.04997  -0.05995  -0.01946   2.17427
   A25        1.97426  -0.00150  -0.02028  -0.07020  -0.09114   1.88312
   A26        1.75430   0.00667   0.00391   0.08162   0.08557   1.83987
   A27        1.72214   0.00150  -0.00917  -0.02521  -0.03640   1.68574
   A28        1.94095  -0.00333  -0.02854   0.07915   0.04988   1.99083
   A29        1.86450  -0.00189  -0.00638   0.00026  -0.00383   1.86067
   A30        2.83580   0.00815   0.00418   0.01916   0.02329   2.85909
   A31        3.16138   0.00901  -0.00877   0.03126   0.02564   3.18702
   A32        2.83846   0.00007   0.01392  -0.01677  -0.00143   2.83703
   A33        2.86463   0.00061  -0.00331  -0.00535  -0.00974   2.85489
   A34        3.41235  -0.00264  -0.03273  -0.02431  -0.05701   3.35533
   A35        3.13376  -0.00108   0.01061   0.04124   0.05220   3.18596
   A36        3.10561   0.00300  -0.01416   0.06618   0.04430   3.14991
   A37        3.14940  -0.00106  -0.00955   0.00094  -0.01003   3.13937
   A38        3.14474  -0.00127   0.02335  -0.07797  -0.04924   3.09551
    D1       -0.07813   0.00150   0.00534   0.02730   0.03261  -0.04552
    D2        3.05635   0.00123   0.00481   0.02765   0.03244   3.08879
    D3        2.02698  -0.00013  -0.00408   0.00388  -0.00019   2.02679
    D4       -0.06666  -0.00013  -0.00387   0.00388   0.00002  -0.06664
    D5       -2.16960  -0.00018  -0.00380   0.00422   0.00043  -2.16917
    D6       -1.10816   0.00010  -0.00359   0.00356  -0.00004  -1.10820
    D7        3.08139   0.00010  -0.00338   0.00357   0.00017   3.08156
    D8        0.97845   0.00006  -0.00332   0.00390   0.00058   0.97903
    D9        2.53999   0.00302   0.03636   0.04830   0.08124   2.62123
   D10       -1.64463  -0.00128   0.04415  -0.13875  -0.08937  -1.73400
   D11        0.34142   0.00138   0.02934  -0.11999  -0.09241   0.24901
   D12        2.68336  -0.00107  -0.02010   0.03046   0.01192   2.69527
   D13        0.36250  -0.00141   0.01456  -0.01388   0.00636   0.36886
   D14       -1.52767  -0.00001  -0.02886   0.04513   0.01512  -1.51255
   D15        2.43466  -0.00035   0.00580   0.00080   0.00956   2.44422
   D16       -0.59890   0.00006  -0.02791   0.05539   0.02765  -0.57126
   D17       -2.60977  -0.00031  -0.02605   0.02085  -0.00352  -2.61329
   D18        1.68329   0.00010  -0.03611   0.06526   0.02932   1.71261
   D19       -0.32757  -0.00027  -0.03425   0.03072  -0.00184  -0.32942
   D20        1.46635   0.00142  -0.05724   0.11495   0.05629   1.52264
   D21       -2.52238   0.00042  -0.00203  -0.01578  -0.01626  -2.53865
   D22       -0.56225  -0.00261  -0.03194   0.06683   0.03521  -0.52703
   D23       -2.65785   0.00197  -0.08052   0.15704   0.07474  -2.58311
   D24       -0.36340   0.00097  -0.02530   0.02631   0.00219  -0.36121
   D25        1.59674  -0.00206  -0.05521   0.10891   0.05367   1.65041
   D26        0.16455   0.00107   0.01543  -0.04844  -0.03834   0.12621
   D27       -2.07887   0.00023   0.01625  -0.09736  -0.08332  -2.16219
   D28        2.38097  -0.00180   0.02174  -0.16031  -0.14117   2.23981
   D29        0.16849   0.00039   0.02345   0.00914   0.02787   0.19636
   D30       -1.78487   0.00285   0.04063  -0.00443   0.03500  -1.74987
   D31       -2.02328  -0.00094   0.01162  -0.01300  -0.00128  -2.02456
   D32        0.50550   0.00079   0.00489  -0.06415  -0.05949   0.44600
   D33       -1.59904   0.00008   0.01430  -0.07013  -0.05564  -1.65467
   D34       -0.75697   0.00022  -0.03362   0.21525   0.18379  -0.57317
   D35       -3.11514   0.00017  -0.07950   0.17878   0.09564  -3.01950
   D36        1.30687   0.00081  -0.05650   0.17363   0.11855   1.42542
         Item               Value     Threshold  Converged?
 Maximum Force            0.009394     0.000015     NO 
 RMS     Force            0.002224     0.000010     NO 
 Maximum Displacement     0.403196     0.000060     NO 
 RMS     Displacement     0.147202     0.000040     NO 
 Predicted change in Energy=-1.331637D-03
 GradGradGradGradGradGradGradGradGradGradGradGradGradGradGradGradGradGrad

                          Input orientation:                          
 ---------------------------------------------------------------------
 Center     Atomic      Atomic             Coordinates (Angstroms)
 Number     Number       Type             X           Y           Z
 ---------------------------------------------------------------------
      1          6           0       -0.924157    2.198328    3.034137
      2          8           0       -1.409646    1.086714    2.999218
      3          8           0       -0.579151    2.962588    2.041740
      4          1           0       -0.716675    2.517098    1.123827
      5          6           0       -0.627590    2.884810    4.392346
      6          9           0        0.693044    3.081271    4.531009
      7          9           0       -1.047739    2.135223    5.408341
      8          9           0       -1.237749    4.075908    4.464817
      9          8           0        0.803732    1.757685   -3.834087
     10          1           0        0.041685    2.329388   -3.608750
     11          1           0        1.301824    2.200044   -4.524323
     12          8           0        1.541636    1.209567   -1.310860
     13          1           0        2.018250    0.387108   -1.182894
     14          1           0        1.424254    1.327176   -2.279797
     15          8           0       -1.215674    3.186489   -2.708881
     16          1           0       -1.204088    4.139058   -2.589492
     17          1           0       -1.198190    2.795665   -1.812051
     18          8           0       -2.142879   -0.354388    0.506534
     19          1           0       -2.043934   -0.120448    1.445894
     20          1           0       -1.905085   -1.278374    0.409182
     21          8           0       -0.834703    1.875009   -0.278834
     22          1           0        0.068720    1.558996   -0.547078
     23          1           0       -1.387909    1.071122   -0.152805
 ---------------------------------------------------------------------
                    Distance matrix (angstroms):
                    1          2          3          4          5
     1  C    0.000000
     2  O    1.213510   0.000000
     3  O    1.299221   2.263933   0.000000
     4  H    1.947806   2.458313   1.029533   0.000000
     5  C    1.550465   2.405321   2.352392   3.290345   0.000000
     6  F    2.373932   3.278102   2.798041   3.730214   1.342348
     7  F    2.378255   2.652210   3.498301   4.314220   1.330658
     8  F    2.381279   3.333588   2.746732   3.723388   1.340247
     9  O    7.095933   7.214105   6.155445   5.241113   8.425752
    10  H    6.714013   6.878651   5.719651   4.796627   8.048227
    11  H    7.879423   8.074358   6.872607   6.006368   9.148690
    12  O    5.092817   5.225126   4.337136   3.568937   6.327602
    13  H    5.451755   5.452521   4.876254   4.163849   6.657499
    14  H    5.874677   5.996400   5.036257   4.193346   7.152187
    15  O    5.834698   6.085153   4.798301   3.922593   7.131920
    16  H    5.955669   6.371243   4.819017   4.081306   7.116990
    17  H    4.890547   5.110141   3.906760   2.988116   6.231218
    18  O    3.793471   2.971175   3.975479   3.265048   5.280913
    19  H    3.025416   2.066973   3.464929   2.970184   4.440629
    20  H    4.465430   3.542229   4.733826   4.040872   5.901669
    21  O    3.329911   3.420174   2.575499   1.547148   4.783567
    22  H    3.770895   3.871025   3.015258   2.080079   5.161447
    23  H    3.412075   3.152137   3.007950   2.042350   4.952368
                    6          7          8          9         10
     6  F    0.000000
     7  F    2.166805   0.000000
     8  F    2.172935   2.166241   0.000000
     9  O    8.469886   9.433608   8.855146   0.000000
    10  H    8.200322   9.084738   8.358813   0.978947   0.000000
    11  H    9.118455  10.206981   9.527483   0.959272   1.562996
    12  O    6.192805   7.260122   7.021349   2.685444   2.963807
    13  H    6.454718   7.476668   7.490355   3.222167   3.682939
    14  H    7.070969   8.116104   7.754457   1.728064   2.163803
    15  O    7.488010   8.186737   7.228658   2.717641   1.767862
    16  H    7.444431   8.246522   7.054671   3.354295   2.421930
    17  H    6.625161   7.252095   6.406220   3.028816   2.232225
    18  O    6.003550   5.605819   6.009557   5.655472   5.376851
    19  H    5.221111   4.667059   5.231944   6.286079   5.991738
    20  H    6.538061   6.113859   6.749952   5.878833   5.740177
    21  O    5.188802   5.697109   5.244866   3.916384   3.473162
    22  H    5.337984   6.086503   5.758541   3.374041   3.157225
    23  H    5.505378   5.672245   5.511236   4.338952   3.945951
                   11         12         13         14         15
    11  H    0.000000
    12  O    3.371186   0.000000
    13  H    3.868482   0.959153   0.000000
    14  H    2.411387   0.983081   1.561971   0.000000
    15  O    3.256793   3.669529   4.541304   3.257358   0.000000
    16  H    3.712538   4.213765   5.141897   3.861447   0.960091
    17  H    3.736476   3.205238   4.067244   3.041786   0.978444
    18  O    6.610645   4.395968   4.551811   4.828637   4.872003
    19  H    7.226497   4.714334   4.865129   5.291948   5.374384
    20  H    6.835432   4.585661   4.549846   5.010389   5.489318
    21  O    4.763883   2.674861   3.342233   3.067061   2.787517
    22  H    4.213071   1.695567   2.361833   2.212132   2.995296
    23  H    5.255407   3.153172   3.623656   3.535240   3.322344
                   16         17         18         19         20
    16  H    0.000000
    17  H    1.552144   0.000000
    18  O    5.536945   4.023818   0.000000
    19  H    5.927316   4.453449   0.973095   0.000000
    20  H    6.231533   4.693759   0.959048   1.560398   0.000000
    21  O    3.255995   1.824962   2.701543   2.901512   3.400427
    22  H    3.528202   2.175907   3.108425   3.354962   3.586225
    23  H    3.922176   2.400655   1.742637   2.099058   2.470512
                   21         22         23
    21  O    0.000000
    22  H    0.993978   0.000000
    23  H    0.983949   1.585951   0.000000
 Stoichiometry    C2H11F3O7
 Framework group  C1[X(C2H11F3O7)]
 Deg. of freedom    63
 Full point group                 C1      NOp   1
 Largest Abelian subgroup         C1      NOp   1
 Largest concise Abelian subgroup C1      NOp   1
                         Standard orientation:                         
 ---------------------------------------------------------------------
 Center     Atomic      Atomic             Coordinates (Angstroms)
 Number     Number       Type             X           Y           Z
 ---------------------------------------------------------------------
      1          6           0        1.743469    0.212049   -0.078229
      2          8           0        1.624777    1.412911    0.050017
      3          8           0        0.822545   -0.670801   -0.324095
      4          1           0       -0.122086   -0.264301   -0.372750
      5          6           0        3.133823   -0.460122    0.059779
      6          9           0        3.141351   -1.291712    1.113487
      7          9           0        4.088611    0.449398    0.238113
      8          9           0        3.427315   -1.171965   -1.037218
      9          8           0       -5.279438   -0.633140    0.484536
     10          1           0       -4.896162   -0.727266   -0.411330
     11          1           0       -5.961362   -1.301305    0.578004
     12          8           0       -2.949409   -0.407690    1.800496
     13          1           0       -2.983165    0.064832    2.634497
     14          1           0       -3.875277   -0.498506    1.482741
     15          8           0       -3.754513   -0.781630   -1.760041
     16          1           0       -3.517522   -1.601084   -2.200614
     17          1           0       -2.922657   -0.408734   -1.404630
     18          8           0       -0.927841    2.898259   -0.275197
     19          1           0        0.015600    2.694433   -0.151554
     20          1           0       -1.168576    3.567798    0.367872
     21          8           0       -1.571414    0.276897   -0.387507
     22          1           0       -1.981029    0.077161    0.495846
     23          1           0       -1.484665    1.255471   -0.442475
 ---------------------------------------------------------------------
 Rotational constants (GHZ):           1.1035064           0.2432577           0.2307915
 Standard basis: 6-31++G(d,p) (6D, 7F)
 There are   294 symmetry adapted cartesian basis functions of A   symmetry.
 There are   294 symmetry adapted basis functions of A   symmetry.
   294 basis functions,   472 primitive gaussians,   294 cartesian basis functions
    53 alpha electrons       53 beta electrons
       nuclear repulsion energy       814.3277273984 Hartrees.
 NAtoms=   23 NActive=   23 NUniq=   23 SFac= 1.00D+00 NAtFMM=   60 NAOKFM=F Big=F
 Integral buffers will be    131072 words long.
 Raffenetti 2 integral format.
 Two-electron integral symmetry is turned on.
 Nuclear repulsion after empirical dispersion term =      814.3180732292 Hartrees.
 One-electron integrals computed using PRISM.
 NBasis=   294 RedAO= T EigKep=  4.54D-05  NBF=   294
 NBsUse=   294 1.00D-06 EigRej= -1.00D+00 NBFU=   294
 Initial guess from the checkpoint file:  "/local_scratch/slurm.5660509/Gau-31439.chk"
 B after Tr=    -0.000000    0.000000    0.000000
         Rot=    0.997850   -0.065398   -0.003747   -0.002227 Ang=  -7.52 deg.
 ExpMin= 3.60D-02 ExpMax= 7.00D+03 ExpMxC= 1.05D+03 IAcc=3 IRadAn=         5 AccDes= 0.00D+00
 Harris functional with IExCor= 4639 and IRadAn=       5 diagonalized for initial guess.
 HarFok:  IExCor= 4639 AccDes= 0.00D+00 IRadAn=         5 IDoV= 1 UseB2=F ITyADJ=14
 ICtDFT=  3500011 ScaDFX=  1.000000  1.000000  1.000000  1.000000
 FoFCou: FMM=F IPFlag=           0 FMFlag=      100000 FMFlg1=           0
         NFxFlg=           0 DoJE=T BraDBF=F KetDBF=T FulRan=T
         wScrn=  0.000000 ICntrl=       500 IOpCl=  0 I1Cent=   200000004 NGrid=           0
         NMat0=    1 NMatS0=      1 NMatT0=    0 NMatD0=    1 NMtDS0=    0 NMtDT0=    0
 Petite list used in FoFCou.
 Requested convergence on RMS density matrix=1.00D-10 within 128 cycles.
 Requested convergence on MAX density matrix=1.00D-08.
 Requested convergence on             energy=1.00D-08.
 No special actions if energy rises.
 SCF Done:  E(RwB97XD) =  -908.812065850     A.U. after   16 cycles
            NFock= 16  Conv=0.84D-10     -V/T= 2.0083
 Calling FoFJK, ICntrl=      2127 FMM=F ISym2X=0 I1Cent= 0 IOpClX= 0 NMat=1 NMatS=1 NMatT=0.
 ***** Axes restored to original set *****
 -------------------------------------------------------------------
 Center     Atomic                   Forces (Hartrees/Bohr)
 Number     Number              X              Y              Z
 -------------------------------------------------------------------
      1        6          -0.000974925   -0.001433469    0.000758673
      2        8          -0.000428640   -0.000982161   -0.003440510
      3        8          -0.000649935   -0.001726334   -0.005739056
      4        1           0.000912097    0.002515630    0.005341675
      5        6           0.000135130   -0.000003455   -0.000649928
      6        9           0.000027756    0.000149563    0.000210365
      7        9          -0.000027540    0.000055401    0.000156144
      8        9          -0.000010897    0.000175457    0.000230536
      9        8           0.001608952   -0.002090263   -0.001344172
     10        1          -0.001252281    0.001605078    0.000790027
     11        1           0.000033165    0.000132497    0.000198260
     12        8           0.000435247   -0.001261047    0.000882395
     13        1           0.000216880   -0.000370501    0.000686853
     14        1          -0.000584982    0.001739234   -0.000566981
     15        8          -0.000050695   -0.000078232    0.000955731
     16        1          -0.000217625   -0.000068781   -0.000113075
     17        1          -0.001132664    0.000280332   -0.000555570
     18        8          -0.001245437    0.003774106    0.004841008
     19        1           0.000498484   -0.001287281   -0.001238116
     20        1           0.000425240   -0.000419258    0.000270262
     21        8           0.002624466   -0.000297157    0.001846213
     22        1          -0.003172137    0.000362468   -0.000878777
     23        1           0.002830339   -0.000771827   -0.002641958
 -------------------------------------------------------------------
 Cartesian Forces:  Max     0.005739056 RMS     0.001669883

 GradGradGradGradGradGradGradGradGradGradGradGradGradGradGradGradGradGrad
 Berny optimization.
 Using GEDIIS/GDIIS optimizer.
 FormGI is forming the generalized inverse of G from B-inverse, IUseBI=4.
 Internal  Forces:  Max     0.015404944 RMS     0.002948103
 Search for a local minimum.
 Step number   5 out of a maximum of  138
 All quantities printed in internal units (Hartrees-Bohrs-Radians)
 Mixed Optimization -- RFO/linear search
 Update second derivatives using D2CorX and points    5    4
 DE=  5.48D-05 DEPred=-1.33D-03 R=-4.11D-02
 Trust test=-4.11D-02 RLast= 4.13D-01 DXMaxT set to 2.52D-01
 ITU= -1  0  0  1  0
 Use linear search instead of GDIIS.
     Eigenvalues ---    0.00021   0.00026   0.00031   0.00044   0.00120
     Eigenvalues ---    0.00214   0.00290   0.00466   0.00514   0.00660
     Eigenvalues ---    0.00730   0.00965   0.01082   0.01190   0.01336
     Eigenvalues ---    0.01403   0.01554   0.01701   0.01936   0.02159
     Eigenvalues ---    0.02196   0.02316   0.02445   0.02636   0.02733
     Eigenvalues ---    0.02961   0.03157   0.03433   0.03883   0.03978
     Eigenvalues ---    0.05208   0.05664   0.05773   0.06133   0.07162
     Eigenvalues ---    0.07383   0.09643   0.11583   0.11808   0.13595
     Eigenvalues ---    0.19671   0.21503   0.21835   0.24059   0.28598
     Eigenvalues ---    0.35048   0.37679   0.38772   0.41991   0.46370
     Eigenvalues ---    0.46876   0.47749   0.50058   0.51556   0.55350
     Eigenvalues ---    0.57258   0.57277   0.57346   0.57520   0.59732
     Eigenvalues ---    0.71402   0.89646   1.31065
 RFO step:  Lambda=-1.30695631D-03 EMin= 2.11697309D-04
 Quartic linear search produced a step of -0.54195.
 Maximum step size (   0.252) exceeded in Quadratic search.
    -- Step size scaled by   0.834
 Iteration  1 RMS(Cart)=  0.18090195 RMS(Int)=  0.00884218
 Iteration  2 RMS(Cart)=  0.01761137 RMS(Int)=  0.00254116
 Iteration  3 RMS(Cart)=  0.00014685 RMS(Int)=  0.00254070
 Iteration  4 RMS(Cart)=  0.00000072 RMS(Int)=  0.00254070
 Variable       Old X    -DE/DX   Delta X   Delta X   Delta X     New X
                                 (Linear)    (Quad)   (Total)
    R1        2.29320   0.00112   0.00204  -0.00449  -0.00221   2.29099
    R2        2.45517  -0.00061   0.00249  -0.00354  -0.00083   2.45434
    R3        2.92995   0.00014  -0.00231   0.00522   0.00291   2.93286
    R4        1.94554  -0.00936  -0.01101  -0.00340  -0.01467   1.93087
    R5        2.92369  -0.00339   0.00252   0.02300   0.02526   2.94895
    R6        2.53667   0.00007   0.00038  -0.00207  -0.00169   2.53498
    R7        2.51458   0.00010  -0.00072   0.00182   0.00110   2.51568
    R8        2.53270   0.00017   0.00034  -0.00123  -0.00089   2.53181
    R9        1.84994   0.00220   0.00016   0.01290   0.01128   1.86122
   R10        1.81276  -0.00006   0.00039  -0.00060  -0.00021   1.81255
   R11        3.26557   0.00008  -0.00796   0.03641   0.02706   3.29263
   R12        3.34078   0.00011  -0.00114   0.01695   0.01429   3.35507
   R13        1.81254   0.00052   0.00012   0.00040   0.00052   1.81305
   R14        1.85775   0.00105   0.00356  -0.00162   0.00097   1.85872
   R15        3.20416   0.00010  -0.01210   0.02509   0.01461   3.21876
   R16        1.81431  -0.00008   0.00049  -0.00129  -0.00079   1.81352
   R17        1.84899  -0.00079  -0.00008  -0.00475  -0.00396   1.84503
   R18        3.44868   0.00011  -0.00246   0.00964   0.00854   3.45722
   R19        1.83888  -0.00146   0.00140  -0.00663  -0.00524   1.83365
   R20        1.81234   0.00048  -0.00040   0.00185   0.00145   1.81379
   R21        3.29311  -0.00009   0.00782   0.00132   0.00914   3.30224
   R22        1.87835  -0.00264   0.00173  -0.02058  -0.01704   1.86130
   R23        1.85939  -0.00230  -0.00062  -0.00056  -0.00118   1.85822
    A1        2.24351  -0.00492   0.00020  -0.00503  -0.00493   2.23858
    A2        2.10286   0.00287   0.00010   0.00447   0.00462   2.10748
    A3        1.93679   0.00204  -0.00030   0.00056   0.00031   1.93710
    A4        1.97253  -0.01540  -0.00070  -0.01277  -0.01451   1.95802
    A5        1.92141   0.00036  -0.00163   0.00495   0.00332   1.92473
    A6        1.93804   0.00008  -0.00098   0.00096  -0.00002   1.93802
    A7        1.93240   0.00029  -0.00140   0.00290   0.00150   1.93390
    A8        1.89042  -0.00020   0.00144  -0.00282  -0.00138   1.88905
    A9        1.88835  -0.00030   0.00128  -0.00284  -0.00156   1.88679
   A10        1.89189  -0.00026   0.00143  -0.00349  -0.00206   1.88982
   A11        1.87603  -0.00026  -0.00086  -0.00982  -0.00793   1.86810
   A12        1.79054  -0.00112  -0.00121   0.02759   0.02439   1.81492
   A13        2.18415   0.00030   0.00214  -0.03401  -0.03183   2.15232
   A14        1.86859   0.00029  -0.00528   0.03322   0.02569   1.89428
   A15        2.15110  -0.00067  -0.00639  -0.00820  -0.01603   2.13507
   A16        1.89188  -0.00054   0.00756  -0.08657  -0.07536   1.81653
   A17        2.13618  -0.00061  -0.01662   0.03105   0.01792   2.15409
   A18        1.83402  -0.00003  -0.00596  -0.02071  -0.02622   1.80779
   A19        1.85679  -0.00009  -0.00156   0.00093  -0.00012   1.85667
   A20        2.91808   0.00054   0.00343  -0.06832  -0.06160   2.85647
   A21        1.88010  -0.00080   0.00139  -0.00093   0.00032   1.88042
   A22        1.69565   0.00062  -0.00962   0.02845   0.01859   1.71424
   A23        2.26827  -0.00039   0.01607  -0.07097  -0.05501   2.21326
   A24        2.17427   0.00191   0.01055   0.07159   0.07748   2.25175
   A25        1.88312   0.00192   0.04939   0.00027   0.04222   1.92534
   A26        1.83987  -0.00589  -0.04638   0.01984  -0.02260   1.81726
   A27        1.68574  -0.00070   0.01972   0.02548   0.04334   1.72908
   A28        1.99083   0.00239  -0.02703  -0.10062  -0.12457   1.86625
   A29        1.86067   0.00127   0.00208  -0.02401  -0.01972   1.84095
   A30        2.85909  -0.01045  -0.01262   0.00190  -0.01073   2.84836
   A31        3.18702  -0.01441  -0.01390  -0.04180  -0.05640   3.13062
   A32        2.83703  -0.00013   0.00078   0.04005   0.03669   2.87371
   A33        2.85489   0.00033   0.00528  -0.00899  -0.00159   2.85330
   A34        3.35533  -0.00098   0.03090  -0.09537  -0.06892   3.28641
   A35        3.18596   0.00019  -0.02829  -0.00701  -0.03400   3.15196
   A36        3.14991  -0.00179  -0.02401   0.02326   0.00768   3.15759
   A37        3.13937  -0.00043   0.00544  -0.04111  -0.03486   3.10451
   A38        3.09551   0.00123   0.02668   0.06956   0.08698   3.18249
    D1       -0.04552   0.00003  -0.01767   0.03901   0.02123  -0.02429
    D2        3.08879   0.00013  -0.01758   0.03956   0.02192   3.11070
    D3        2.02679   0.00003   0.00010  -0.00706  -0.00693   2.01985
    D4       -0.06664  -0.00001  -0.00001  -0.00739  -0.00738  -0.07402
    D5       -2.16917   0.00007  -0.00023  -0.00556  -0.00577  -2.17494
    D6       -1.10820  -0.00002   0.00002  -0.00752  -0.00752  -1.11571
    D7        3.08156  -0.00006  -0.00009  -0.00785  -0.00796   3.07360
    D8        0.97903   0.00002  -0.00031  -0.00602  -0.00635   0.97268
    D9        2.62123  -0.00356  -0.04403   0.00657  -0.04195   2.57928
   D10       -1.73400   0.00216   0.04844   0.09596   0.14520  -1.58880
   D11        0.24901  -0.00012   0.05008   0.07373   0.12688   0.37589
   D12        2.69527   0.00067  -0.00646  -0.08187  -0.08925   2.60602
   D13        0.36886   0.00183  -0.00345  -0.00049  -0.00969   0.35916
   D14       -1.51255  -0.00051  -0.00819  -0.07944  -0.08636  -1.59891
   D15        2.44422   0.00065  -0.00518   0.00194  -0.00681   2.43742
   D16       -0.57126   0.00012  -0.01498   0.00754  -0.00711  -0.57837
   D17       -2.61329   0.00054   0.00191  -0.00718  -0.00669  -2.61998
   D18        1.71261  -0.00014  -0.01589  -0.00107  -0.01625   1.69636
   D19       -0.32942   0.00029   0.00100  -0.01580  -0.01583  -0.34525
   D20        1.52264  -0.00256  -0.03051  -0.04435  -0.07730   1.44535
   D21       -2.53865  -0.00049   0.00881   0.07372   0.08336  -2.45529
   D22       -0.52703   0.00261  -0.01908  -0.00911  -0.02805  -0.55508
   D23       -2.58311  -0.00186  -0.04051  -0.08856  -0.13049  -2.71359
   D24       -0.36121   0.00021  -0.00119   0.02951   0.03017  -0.33104
   D25        1.65041   0.00331  -0.02908  -0.05333  -0.08124   1.56917
   D26        0.12621  -0.00169   0.02078  -0.01591   0.01279   0.13900
   D27       -2.16219  -0.00088   0.04515  -0.04110   0.00747  -2.15472
   D28        2.23981   0.00158   0.07650   0.05293   0.13463   2.37444
   D29        0.19636  -0.00127  -0.01510  -0.00317  -0.01366   0.18271
   D30       -1.74987  -0.00307  -0.01897   0.04090   0.02433  -1.72554
   D31       -2.02456   0.00024   0.00069   0.01223   0.01273  -2.01184
   D32        0.44600  -0.00089   0.03224  -0.05722  -0.02502   0.42098
   D33       -1.65467  -0.00012   0.03015  -0.04044  -0.01024  -1.66492
   D34       -0.57317   0.00017  -0.09961  -0.01863  -0.11643  -0.68961
   D35       -3.01950   0.00114  -0.05183  -0.04638  -0.09675  -3.11625
   D36        1.42542   0.00024  -0.06425  -0.01986  -0.08738   1.33804
         Item               Value     Threshold  Converged?
 Maximum Force            0.015405     0.000015     NO 
 RMS     Force            0.002948     0.000010     NO 
 Maximum Displacement     0.572807     0.000060     NO 
 RMS     Displacement     0.185276     0.000040     NO 
 Predicted change in Energy=-9.857567D-04
 GradGradGradGradGradGradGradGradGradGradGradGradGradGradGradGradGradGrad

                          Input orientation:                          
 ---------------------------------------------------------------------
 Center     Atomic      Atomic             Coordinates (Angstroms)
 Number     Number       Type             X           Y           Z
 ---------------------------------------------------------------------
      1          6           0       -0.850107    2.178458    3.017524
      2          8           0       -1.178348    1.021619    2.863404
      3          8           0       -0.575870    3.064612    2.108478
      4          1           0       -0.640954    2.681039    1.163674
      5          6           0       -0.699945    2.777774    4.441246
      6          9           0        0.575519    3.126955    4.666563
      7          9           0       -1.061080    1.896460    5.371339
      8          9           0       -1.461688    3.871150    4.580061
      9          8           0        0.671355    1.546643   -3.781023
     10          1           0       -0.051357    2.183653   -3.576159
     11          1           0        1.149212    1.896927   -4.535303
     12          8           0        1.590275    1.183060   -1.268915
     13          1           0        1.966727    0.321269   -1.078915
     14          1           0        1.414511    1.241380   -2.234918
     15          8           0       -1.276601    3.179262   -2.763953
     16          1           0       -1.251139    4.138425   -2.745881
     17          1           0       -1.231411    2.885074   -1.834076
     18          8           0       -2.064824   -0.160336    0.465035
     19          1           0       -1.867601   -0.023506    1.405199
     20          1           0       -1.838853   -1.067529    0.247824
     21          8           0       -0.733367    2.074754   -0.271277
     22          1           0        0.143180    1.723316   -0.551103
     23          1           0       -1.309658    1.285578   -0.161631
 ---------------------------------------------------------------------
                    Distance matrix (angstroms):
                    1          2          3          4          5
     1  C    0.000000
     2  O    1.212342   0.000000
     3  O    1.298783   2.259803   0.000000
     4  H    1.932121   2.435477   1.021772   0.000000
     5  C    1.552003   2.408845   2.353609   3.279530   0.000000
     6  F    2.377265   3.280225   2.805955   3.734820   1.341456
     7  F    2.380016   2.658728   3.499466   4.300757   1.331242
     8  F    2.383434   3.338715   2.746616   3.709672   1.339774
     9  O    6.995304   6.917042   6.208545   5.240137   8.426260
    10  H    6.641889   6.639910   5.776358   4.802191   8.065509
    11  H    7.818039   7.805419   6.962702   6.024771   9.207264
    12  O    5.031882   4.976686   4.431615   3.624888   6.355640
    13  H    5.307025   5.091548   4.914286   4.171057   6.604372
    14  H    5.796098   5.723994   5.113793   4.224687   7.169560
    15  O    5.882940   6.027622   4.923896   4.009804   7.239379
    16  H    6.100748   6.417465   5.017356   4.216743   7.335528
    17  H    4.917593   5.053870   4.000713   3.062153   6.298701
    18  O    3.668883   2.816920   3.913845   3.254062   5.128903
    19  H    2.912650   1.921905   3.420474   2.979523   4.292805
    20  H    4.380102   3.412048   4.704439   4.040484   5.802436
    21  O    3.292506   3.336664   2.582220   1.560515   4.764791
    22  H    3.732140   3.727958   3.064225   2.114842   5.171681
    23  H    3.333984   3.039368   2.976038   2.037378   4.876974
                    6          7          8          9         10
     6  F    0.000000
     7  F    2.165476   0.000000
     8  F    2.170604   2.164719   0.000000
     9  O    8.594666   9.321450   8.936494   0.000000
    10  H    8.320172   9.008870   8.447521   0.984917   0.000000
    11  H    9.301421  10.150219   9.685257   0.959158   1.563180
    12  O    6.327587   7.185513   7.123961   2.699499   3.003251
    13  H    6.543535   7.297576   7.508641   3.237425   3.711787
    14  H    7.203454   8.025760   7.850614   1.742386   2.198994
    15  O    7.658045   8.238628   7.378855   2.737591   1.775427
    16  H    7.700914   8.423288   7.333838   3.388929   2.439257
    17  H    6.751431   7.274914   6.493576   3.033565   2.217966
    18  O    5.952356   5.413846   5.792244   5.331929   5.087198
    19  H    5.150800   4.479621   5.041117   5.984026   5.743189
    20  H    6.553484   5.969972   6.580356   5.419100   5.328055
    21  O    5.215610   5.654936   5.224268   3.817127   3.376276
    22  H    5.420439   6.046117   5.789441   3.277586   3.066059
    23  H    5.500548   5.572138   5.402956   4.134315   3.748181
                   11         12         13         14         15
    11  H    0.000000
    12  O    3.372452   0.000000
    13  H    3.885569   0.959427   0.000000
    14  H    2.406636   0.983593   1.577305   0.000000
    15  O    3.265981   3.799860   4.639682   3.358176   0.000000
    16  H    3.740057   4.357665   5.263470   3.969842   0.959671
    17  H    3.733688   3.343377   4.167907   3.140590   0.976350
    18  O    6.290130   4.262751   4.343861   4.621723   4.711748
    19  H    6.933887   4.534710   4.581677   5.061882   5.290447
    20  H    6.371408   4.373165   4.262797   4.698877   5.236617
    21  O    4.664509   2.681364   3.319261   3.027173   2.780013
    22  H    4.112918   1.703296   2.360010   2.164204   3.005371
    23  H    5.054581   3.105833   3.536382   3.423677   3.218572
                   16         17         18         19         20
    16  H    0.000000
    17  H    1.550054   0.000000
    18  O    5.426915   3.905766   0.000000
    19  H    5.910428   4.399713   0.970324   0.000000
    20  H    6.034040   4.508477   0.959814   1.558951   0.000000
    21  O    3.263509   1.829483   2.703805   2.915433   3.371277
    22  H    3.548792   2.210249   3.075055   3.304806   3.515047
    23  H    3.849741   2.315508   1.747471   2.116591   2.446388
                   21         22         23
    21  O    0.000000
    22  H    0.984959   0.000000
    23  H    0.983326   1.566537   0.000000
 Stoichiometry    C2H11F3O7
 Framework group  C1[X(C2H11F3O7)]
 Deg. of freedom    63
 Full point group                 C1      NOp   1
 Largest Abelian subgroup         C1      NOp   1
 Largest concise Abelian subgroup C1      NOp   1
                         Standard orientation:                         
 ---------------------------------------------------------------------
 Center     Atomic      Atomic             Coordinates (Angstroms)
 Number     Number       Type             X           Y           Z
 ---------------------------------------------------------------------
      1          6           0        1.705010    0.155850   -0.043452
      2          8           0        1.449415    1.335757    0.067296
      3          8           0        0.885503   -0.827384   -0.263664
      4          1           0       -0.085400   -0.514556   -0.322876
      5          6           0        3.164722   -0.355376    0.085398
      6          9           0        3.284094   -1.156496    1.154725
      7          9           0        4.015475    0.658635    0.227544
      8          9           0        3.521709   -1.054350   -1.000415
      9          8           0       -5.248613   -0.322004    0.550729
     10          1           0       -4.886593   -0.612303   -0.318023
     11          1           0       -6.004066   -0.881398    0.741400
     12          8           0       -2.920791   -0.172572    1.909481
     13          1           0       -2.881429    0.485969    2.606098
     14          1           0       -3.846104   -0.224191    1.579956
     15          8           0       -3.824756   -0.995033   -1.688482
     16          1           0       -3.692896   -1.884970   -2.022541
     17          1           0       -2.948939   -0.678426   -1.395287
     18          8           0       -0.958398    2.601570   -0.664271
     19          1           0       -0.037213    2.463768   -0.392320
     20          1           0       -1.308922    3.332346   -0.150131
     21          8           0       -1.563614   -0.020144   -0.398018
     22          1           0       -1.982259   -0.057174    0.492774
     23          1           0       -1.486047    0.936485   -0.611968
 ---------------------------------------------------------------------
 Rotational constants (GHZ):           1.1807308           0.2405156           0.2333607
 Standard basis: 6-31++G(d,p) (6D, 7F)
 There are   294 symmetry adapted cartesian basis functions of A   symmetry.
 There are   294 symmetry adapted basis functions of A   symmetry.
   294 basis functions,   472 primitive gaussians,   294 cartesian basis functions
    53 alpha electrons       53 beta electrons
       nuclear repulsion energy       817.6371279263 Hartrees.
 NAtoms=   23 NActive=   23 NUniq=   23 SFac= 1.00D+00 NAtFMM=   60 NAOKFM=F Big=F
 Integral buffers will be    131072 words long.
 Raffenetti 2 integral format.
 Two-electron integral symmetry is turned on.
 Nuclear repulsion after empirical dispersion term =      817.6273113879 Hartrees.
 One-electron integrals computed using PRISM.
 NBasis=   294 RedAO= T EigKep=  4.24D-05  NBF=   294
 NBsUse=   294 1.00D-06 EigRej= -1.00D+00 NBFU=   294
 Lowest energy guess from the checkpoint file:  "/local_scratch/slurm.5660509/Gau-31439.chk"
 B after Tr=    -0.000000    0.000000   -0.000000
         Rot=    0.999913   -0.009292   -0.006577   -0.006672 Ang=  -1.51 deg.
 B after Tr=     0.000000    0.000000   -0.000000
         Rot=    0.998282    0.058317   -0.002317   -0.005191 Ang=   6.72 deg.
 Requested convergence on RMS density matrix=1.00D-10 within 128 cycles.
 Requested convergence on MAX density matrix=1.00D-08.
 Requested convergence on             energy=1.00D-08.
 No special actions if energy rises.
 SCF Done:  E(RwB97XD) =  -908.812589009     A.U. after   16 cycles
            NFock= 16  Conv=0.91D-10     -V/T= 2.0082
 Calling FoFJK, ICntrl=      2127 FMM=F ISym2X=0 I1Cent= 0 IOpClX= 0 NMat=1 NMatS=1 NMatT=0.
 ***** Axes restored to original set *****
 -------------------------------------------------------------------
 Center     Atomic                   Forces (Hartrees/Bohr)
 Number     Number              X              Y              Z
 -------------------------------------------------------------------
      1        6           0.000034811    0.000841555    0.001277389
      2        8          -0.000981439   -0.001588304    0.000390394
      3        8           0.000020910    0.000314979   -0.003064628
      4        1           0.000421262    0.000520388    0.001897527
      5        6           0.000036836   -0.000319700    0.000620415
      6        9           0.000535128   -0.000029102   -0.000419854
      7        9          -0.000065343   -0.000298589   -0.000450895
      8        9          -0.000382629    0.000175598   -0.000483664
      9        8          -0.002197991    0.002182844    0.001192926
     10        1           0.002103699   -0.002036562   -0.000730310
     11        1           0.000265718    0.000113574   -0.000324989
     12        8          -0.000734760    0.001539113    0.000840351
     13        1          -0.000204363    0.000033012   -0.001511142
     14        1           0.000596665   -0.001320490    0.000035182
     15        8          -0.000028968   -0.000122673   -0.000909441
     16        1          -0.000131150    0.000350106   -0.000318073
     17        1           0.000543239   -0.000069738    0.001218592
     18        8          -0.001476096    0.000237238   -0.000337973
     19        1           0.001214850    0.000485132    0.000799695
     20        1          -0.000220925    0.000256919    0.000083063
     21        8          -0.004863500    0.002170760    0.001795341
     22        1           0.003887342   -0.001412398   -0.000802348
     23        1           0.001626706   -0.002023662   -0.000797558
 -------------------------------------------------------------------
 Cartesian Forces:  Max     0.004863500 RMS     0.001285054

 GradGradGradGradGradGradGradGradGradGradGradGradGradGradGradGradGradGrad
 Berny optimization.
 Using GEDIIS/GDIIS optimizer.
 FormGI is forming the generalized inverse of G from B-inverse, IUseBI=4.
 Internal  Forces:  Max     0.003958778 RMS     0.000821502
 Search for a local minimum.
 Step number   6 out of a maximum of  138
 All quantities printed in internal units (Hartrees-Bohrs-Radians)
 Mixed Optimization -- En-DIIS/RFO-DIIS
 Update second derivatives using D2CorX and points    5    4    6
 DE= -4.68D-04 DEPred=-9.86D-04 R= 4.75D-01
 Trust test= 4.75D-01 RLast= 3.66D-01 DXMaxT set to 2.52D-01
 ITU=  0 -1  0  0  1  0
 Use linear search instead of GDIIS.
     Eigenvalues ---    0.00021   0.00027   0.00031   0.00044   0.00148
     Eigenvalues ---    0.00226   0.00308   0.00510   0.00530   0.00682
     Eigenvalues ---    0.00767   0.00956   0.01091   0.01195   0.01355
     Eigenvalues ---    0.01439   0.01555   0.01716   0.01962   0.02165
     Eigenvalues ---    0.02257   0.02395   0.02485   0.02699   0.02795
     Eigenvalues ---    0.02939   0.03151   0.03465   0.03929   0.04071
     Eigenvalues ---    0.05198   0.05729   0.05951   0.06537   0.07228
     Eigenvalues ---    0.07579   0.09969   0.11604   0.11834   0.13597
     Eigenvalues ---    0.19672   0.21508   0.21837   0.24065   0.28607
     Eigenvalues ---    0.35395   0.37679   0.38775   0.43914   0.46604
     Eigenvalues ---    0.46908   0.48082   0.50289   0.51607   0.55353
     Eigenvalues ---    0.57265   0.57317   0.57348   0.57555   0.59904
     Eigenvalues ---    0.70780   0.90151   1.27255
 RFO step:  Lambda=-5.40591751D-04 EMin= 2.12197764D-04
 Quartic linear search produced a step of -0.35994.
 Iteration  1 RMS(Cart)=  0.15793316 RMS(Int)=  0.00936854
 Iteration  2 RMS(Cart)=  0.01301152 RMS(Int)=  0.00123913
 Iteration  3 RMS(Cart)=  0.00019209 RMS(Int)=  0.00123654
 Iteration  4 RMS(Cart)=  0.00000018 RMS(Int)=  0.00123654
 Variable       Old X    -DE/DX   Delta X   Delta X   Delta X     New X
                                 (Linear)    (Quad)   (Total)
    R1        2.29099   0.00175   0.00215  -0.00016   0.00215   2.29314
    R2        2.45434   0.00165   0.00195  -0.00165   0.00044   2.45479
    R3        2.93286  -0.00084  -0.00258   0.00069  -0.00189   2.93097
    R4        1.93087  -0.00237  -0.00203   0.00923   0.00703   1.93790
    R5        2.94895  -0.00039  -0.00742  -0.00609  -0.01367   2.93528
    R6        2.53498   0.00043   0.00086  -0.00019   0.00067   2.53566
    R7        2.51568  -0.00010  -0.00087   0.00018  -0.00070   2.51499
    R8        2.53181   0.00031   0.00055   0.00004   0.00059   2.53239
    R9        1.86122  -0.00296  -0.00396  -0.00284  -0.00782   1.85341
   R10        1.81255   0.00043   0.00033  -0.00024   0.00009   1.81264
   R11        3.29263  -0.00028  -0.01503   0.00032  -0.01518   3.27745
   R12        3.35507   0.00006  -0.00590   0.00677  -0.00000   3.35507
   R13        1.81305  -0.00041  -0.00011  -0.00021  -0.00032   1.81274
   R14        1.85872  -0.00052   0.00202  -0.00162   0.00016   1.85888
   R15        3.21876  -0.00013  -0.01329  -0.00675  -0.01926   3.19951
   R16        1.81352   0.00034   0.00061  -0.00026   0.00036   1.81387
   R17        1.84503   0.00136   0.00137   0.00019   0.00193   1.84696
   R18        3.45722   0.00008  -0.00471  -0.00470  -0.00880   3.44842
   R19        1.83365   0.00109   0.00281   0.00132   0.00413   1.83778
   R20        1.81379  -0.00031  -0.00079  -0.00024  -0.00102   1.81276
   R21        3.30224  -0.00041   0.00191   0.01359   0.01549   3.31774
   R22        1.86130   0.00396   0.00728   0.00306   0.01119   1.87249
   R23        1.85822   0.00014   0.00001  -0.00109  -0.00108   1.85714
    A1        2.23858   0.00088   0.00191  -0.00018   0.00167   2.24025
    A2        2.10748  -0.00054  -0.00160  -0.00063  -0.00220   2.10528
    A3        1.93710  -0.00033  -0.00031   0.00081   0.00053   1.93763
    A4        1.95802   0.00050   0.00476   0.00239   0.00648   1.96450
    A5        1.92473  -0.00063  -0.00228   0.00056  -0.00171   1.92302
    A6        1.93802  -0.00063  -0.00064   0.00074   0.00010   1.93811
    A7        1.93390  -0.00070  -0.00147   0.00018  -0.00129   1.93261
    A8        1.88905   0.00067   0.00145  -0.00043   0.00102   1.89007
    A9        1.88679   0.00069   0.00141  -0.00055   0.00086   1.88765
   A10        1.88982   0.00069   0.00169  -0.00056   0.00113   1.89096
   A11        1.86810  -0.00016   0.00228   0.00298   0.00641   1.87452
   A12        1.81492   0.00022  -0.00958   0.00250  -0.00766   1.80727
   A13        2.15232   0.00010   0.01288   0.00765   0.02058   2.17290
   A14        1.89428  -0.00098  -0.01275  -0.00071  -0.01489   1.87938
   A15        2.13507   0.00004   0.00153   0.01708   0.01809   2.15316
   A16        1.81653   0.00098   0.03214   0.01877   0.05367   1.87020
   A17        2.15409  -0.00026  -0.01749   0.02017   0.00361   2.15770
   A18        1.80779   0.00043   0.00548   0.01322   0.01922   1.82702
   A19        1.85667  -0.00008  -0.00099   0.00206   0.00184   1.85850
   A20        2.85647   0.00044   0.02445   0.01954   0.04597   2.90244
   A21        1.88042   0.00012   0.00081  -0.00241  -0.00180   1.87862
   A22        1.71424  -0.00083  -0.01308   0.00298  -0.01021   1.70403
   A23        2.21326   0.00049   0.03048   0.01793   0.04833   2.26159
   A24        2.25175   0.00032  -0.02088  -0.06203  -0.08526   2.16649
   A25        1.92534   0.00042   0.01761  -0.01090   0.00306   1.92840
   A26        1.81726  -0.00128  -0.02266   0.03094   0.01038   1.82764
   A27        1.72908  -0.00076  -0.00250  -0.00972  -0.01267   1.71640
   A28        1.86625   0.00079   0.02689   0.05229   0.08018   1.94644
   A29        1.84095   0.00075   0.00848   0.00983   0.01856   1.85951
   A30        2.84836  -0.00196  -0.00452  -0.04246  -0.04697   2.80139
   A31        3.13062   0.00010   0.01107   0.02124   0.03177   3.16239
   A32        2.87371   0.00038  -0.01269  -0.01500  -0.02896   2.84476
   A33        2.85330  -0.00034   0.00408   0.00005   0.00633   2.85963
   A34        3.28641   0.00146   0.04533   0.01453   0.05623   3.34264
   A35        3.15196   0.00010  -0.00655   0.00266  -0.00316   3.14880
   A36        3.15759  -0.00072  -0.01871   0.03842   0.02381   3.18140
   A37        3.10451   0.00052   0.01616   0.00546   0.02253   3.12704
   A38        3.18249  -0.00038  -0.01359  -0.06744  -0.08414   3.09835
    D1       -0.02429  -0.00074  -0.01938  -0.00008  -0.01946  -0.04375
    D2        3.11070  -0.00068  -0.01956  -0.00031  -0.01988   3.09083
    D3        2.01985   0.00007   0.00256  -0.00053   0.00203   2.02189
    D4       -0.07402   0.00005   0.00265  -0.00084   0.00181  -0.07221
    D5       -2.17494   0.00007   0.00192  -0.00074   0.00118  -2.17376
    D6       -1.11571   0.00001   0.00272  -0.00032   0.00240  -1.11332
    D7        3.07360  -0.00001   0.00280  -0.00063   0.00218   3.07577
    D8        0.97268   0.00001   0.00208  -0.00053   0.00154   0.97422
    D9        2.57928  -0.00042  -0.01414   0.06893   0.05213   2.63141
   D10       -1.58880  -0.00090  -0.02009  -0.02471  -0.04385  -1.63265
   D11        0.37589  -0.00049  -0.01241   0.00061  -0.01023   0.36566
   D12        2.60602   0.00047   0.02783   0.01704   0.04395   2.64997
   D13        0.35916   0.00010   0.00120  -0.01890  -0.02089   0.33828
   D14       -1.59891   0.00032   0.02564   0.02674   0.05305  -1.54586
   D15        2.43742  -0.00005  -0.00099  -0.00920  -0.01179   2.42563
   D16       -0.57837   0.00022  -0.00739   0.06694   0.05992  -0.51844
   D17       -2.61998   0.00001   0.00368   0.04149   0.04437  -2.57561
   D18        1.69636   0.00027  -0.00471   0.07906   0.07371   1.77008
   D19       -0.34525   0.00007   0.00636   0.05362   0.05817  -0.28709
   D20        1.44535   0.00051   0.00756   0.10589   0.11191   1.55726
   D21       -2.45529   0.00019  -0.02415   0.00086  -0.02314  -2.47843
   D22       -0.55508   0.00074  -0.00258   0.05789   0.05566  -0.49942
   D23       -2.71359   0.00001   0.02006   0.14172   0.16066  -2.55293
   D24       -0.33104  -0.00031  -0.01165   0.03669   0.02560  -0.30543
   D25        1.56917   0.00023   0.00993   0.09372   0.10441   1.67358
   D26        0.13900  -0.00029   0.00920  -0.06785  -0.05577   0.08322
   D27       -2.15472  -0.00019   0.02730  -0.10112  -0.07319  -2.22791
   D28        2.37444   0.00015   0.00235  -0.07618  -0.07100   2.30343
   D29        0.18271   0.00011  -0.00512  -0.00089  -0.00489   0.17782
   D30       -1.72554  -0.00063  -0.02136  -0.02228  -0.04340  -1.76894
   D31       -2.01184   0.00073  -0.00412  -0.01459  -0.01866  -2.03050
   D32        0.42098  -0.00088   0.03042  -0.19359  -0.16299   0.25799
   D33       -1.66492  -0.00055   0.02371  -0.20363  -0.18009  -1.84501
   D34       -0.68961  -0.00010  -0.02425   0.20765   0.18430  -0.50530
   D35       -3.11625  -0.00013   0.00040   0.22516   0.22595  -2.89030
   D36        1.33804   0.00013  -0.01122   0.21293   0.20044   1.53847
         Item               Value     Threshold  Converged?
 Maximum Force            0.003959     0.000015     NO 
 RMS     Force            0.000822     0.000010     NO 
 Maximum Displacement     0.589322     0.000060     NO 
 RMS     Displacement     0.157827     0.000040     NO 
 Predicted change in Energy=-5.460664D-04
 GradGradGradGradGradGradGradGradGradGradGradGradGradGradGradGradGradGrad

                          Input orientation:                          
 ---------------------------------------------------------------------
 Center     Atomic      Atomic             Coordinates (Angstroms)
 Number     Number       Type             X           Y           Z
 ---------------------------------------------------------------------
      1          6           0       -0.881026    2.171780    3.010839
      2          8           0       -1.255439    1.019594    2.941457
      3          8           0       -0.593515    2.985805    2.040196
      4          1           0       -0.673631    2.543057    1.118681
      5          6           0       -0.678426    2.855100    4.388387
      6          9           0        0.614037    3.170541    4.563024
      7          9           0       -1.049588    2.049584    5.380660
      8          9           0       -1.398011    3.982724    4.468952
      9          8           0        0.799891    1.763225   -3.842947
     10          1           0        0.044874    2.344277   -3.610011
     11          1           0        1.304659    2.208783   -4.526148
     12          8           0        1.565150    1.135767   -1.338297
     13          1           0        1.996336    0.285401   -1.232776
     14          1           0        1.438116    1.288823   -2.301654
     15          8           0       -1.235046    3.184891   -2.711508
     16          1           0       -1.272113    4.138197   -2.605847
     17          1           0       -1.194314    2.807417   -1.810895
     18          8           0       -2.155414   -0.248644    0.602885
     19          1           0       -1.942466   -0.021732    1.524266
     20          1           0       -2.002580   -1.189198    0.492416
     21          8           0       -0.771240    1.893741   -0.288993
     22          1           0        0.111840    1.544421   -0.571813
     23          1           0       -1.354115    1.112484   -0.163683
 ---------------------------------------------------------------------
                    Distance matrix (angstroms):
                    1          2          3          4          5
     1  C    0.000000
     2  O    1.213479   0.000000
     3  O    1.299018   2.261946   0.000000
     4  H    1.939361   2.445802   1.025492   0.000000
     5  C    1.551003   2.407412   2.353358   3.284566   0.000000
     6  F    2.375293   3.278871   2.803029   3.730325   1.341813
     7  F    2.378948   2.655742   3.499030   4.306892   1.330873
     8  F    2.381781   3.336721   2.745891   3.717753   1.340084
     9  O    7.068719   7.127798   6.168278   5.234230   8.434007
    10  H    6.687503   6.809356   5.722231   4.787096   8.047265
    11  H    7.847597   7.983320   6.879223   5.990782   9.155288
    12  O    5.096282   5.126940   4.415505   3.609619   6.386286
    13  H    5.463142   5.342032   4.971102   4.213679   6.734626
    14  H    5.863499   5.900672   5.085167   4.210851   7.189550
    15  O    5.822112   6.053507   4.798947   3.923964   7.129313
    16  H    5.963800   6.363847   4.834690   4.095701   7.135693
    17  H    4.873531   5.077883   3.901754   2.987208   6.220893
    18  O    3.644278   2.808434   3.868727   3.202393   5.113194
    19  H    2.854479   1.888067   3.336335   2.890084   4.251724
    20  H    4.347011   3.381535   4.670303   4.010989   5.769603
    21  O    3.313345   3.381477   2.578626   1.553282   4.776056
    22  H    3.770247   3.806305   3.065567   2.114712   5.190952
    23  H    3.379869   3.108096   2.990807   2.038150   4.920834
                    6          7          8          9         10
     6  F    0.000000
     7  F    2.166269   0.000000
     8  F    2.171825   2.165557   0.000000
     9  O    8.524989   9.411562   8.879449   0.000000
    10  H    8.234389   9.061835   8.368755   0.980781   0.000000
    11  H    9.165970  10.183942   9.558406   0.959206   1.563562
    12  O    6.314311   7.267482   7.114045   2.693064   2.988715
    13  H    6.620128   7.491831   7.596150   3.229309   3.701137
    14  H    7.165457   8.110818   7.819324   1.734351   2.183324
    15  O    7.505874   8.173525   7.226487   2.728050   1.775425
    16  H    7.475737   8.258094   7.077628   3.385869   2.441505
    17  H    6.635423   7.232822   6.392129   3.032561   2.233138
    18  O    5.919746   5.415887   5.781402   5.704986   5.414148
    19  H    5.095132   4.467589   5.000328   6.285982   5.992355
    20  H    6.513360   5.940776   6.551878   5.946933   5.788559
    21  O    5.204929   5.678620   5.233998   3.887940   3.449374
    22  H    5.409531   6.085724   5.799507   3.349867   3.142436
    23  H    5.518241   5.631219   5.449909   4.312794   3.918119
                   11         12         13         14         15
    11  H    0.000000
    12  O    3.373665   0.000000
    13  H    3.876095   0.959259   0.000000
    14  H    2.410915   0.983677   1.568746   0.000000
    15  O    3.270445   3.731718   4.586450   3.302855   0.000000
    16  H    3.748326   4.321033   5.235658   3.944211   0.959860
    17  H    3.738427   3.260737   4.107923   3.078418   0.977369
    18  O    6.657179   4.418979   4.570764   4.869662   4.860189
    19  H    7.219870   4.673054   4.817652   5.271010   5.359539
    20  H    6.904353   4.635263   4.598049   5.077972   5.476029
    21  O    4.728857   2.671007   3.337208   3.049259   2.784020
    22  H    4.183415   1.693106   2.360790   2.194696   3.013891
    23  H    5.225137   3.146803   3.612831   3.521160   3.286405
                   16         17         18         19         20
    16  H    0.000000
    17  H    1.552088   0.000000
    18  O    5.506410   4.011178   0.000000
    19  H    5.900188   4.437016   0.972511   0.000000
    20  H    6.205961   4.683104   0.959272   1.559263   0.000000
    21  O    3.264394   1.824824   2.702073   2.885952   3.410470
    22  H    3.574954   2.199209   3.120166   3.326643   3.616078
    23  H    3.889194   2.368890   1.755670   2.117021   2.479660
                   21         22         23
    21  O    0.000000
    22  H    0.990879   0.000000
    23  H    0.982755   1.581822   0.000000
 Stoichiometry    C2H11F3O7
 Framework group  C1[X(C2H11F3O7)]
 Deg. of freedom    63
 Full point group                 C1      NOp   1
 Largest Abelian subgroup         C1      NOp   1
 Largest concise Abelian subgroup C1      NOp   1
                         Standard orientation:                         
 ---------------------------------------------------------------------
 Center     Atomic      Atomic             Coordinates (Angstroms)
 Number     Number       Type             X           Y           Z
 ---------------------------------------------------------------------
      1          6           0        1.715943    0.183404   -0.032958
      2          8           0        1.555513    1.373403    0.142239
      3          8           0        0.822291   -0.718834   -0.306457
      4          1           0       -0.128556   -0.335611   -0.332238
      5          6           0        3.129549   -0.446664    0.068749
      6          9           0        3.177626   -1.313108    1.092187
      7          9           0        4.056009    0.487667    0.268552
      8          9           0        3.435116   -1.110147   -1.054748
      9          8           0       -5.293276   -0.571431    0.484595
     10          1           0       -4.899170   -0.726683   -0.400000
     11          1           0       -5.975552   -1.232963    0.614794
     12          8           0       -2.998418   -0.243118    1.855154
     13          1           0       -3.051143    0.316903    2.632184
     14          1           0       -3.912700   -0.368280    1.514504
     15          8           0       -3.752553   -0.836781   -1.751029
     16          1           0       -3.528832   -1.659110   -2.192679
     17          1           0       -2.916321   -0.476129   -1.396210
     18          8           0       -0.787652    2.795170   -0.470506
     19          1           0        0.120375    2.541967   -0.231439
     20          1           0       -1.029075    3.552605    0.066345
     21          8           0       -1.580883    0.214434   -0.361943
     22          1           0       -2.012198    0.102846    0.523131
     23          1           0       -1.478710    1.181562   -0.503476
 ---------------------------------------------------------------------
 Rotational constants (GHZ):           1.1265179           0.2427450           0.2323536
 Standard basis: 6-31++G(d,p) (6D, 7F)
 There are   294 symmetry adapted cartesian basis functions of A   symmetry.
 There are   294 symmetry adapted basis functions of A   symmetry.
   294 basis functions,   472 primitive gaussians,   294 cartesian basis functions
    53 alpha electrons       53 beta electrons
       nuclear repulsion energy       816.4550771697 Hartrees.
 NAtoms=   23 NActive=   23 NUniq=   23 SFac= 1.00D+00 NAtFMM=   60 NAOKFM=F Big=F
 Integral buffers will be    131072 words long.
 Raffenetti 2 integral format.
 Two-electron integral symmetry is turned on.
 Nuclear repulsion after empirical dispersion term =      816.4453466041 Hartrees.
 One-electron integrals computed using PRISM.
 NBasis=   294 RedAO= T EigKep=  4.40D-05  NBF=   294
 NBsUse=   294 1.00D-06 EigRej= -1.00D+00 NBFU=   294
 Initial guess from the checkpoint file:  "/local_scratch/slurm.5660509/Gau-31439.chk"
 B after Tr=    -0.000000    0.000000    0.000000
         Rot=    0.999184   -0.039552    0.003686    0.007320 Ang=  -4.63 deg.
 ExpMin= 3.60D-02 ExpMax= 7.00D+03 ExpMxC= 1.05D+03 IAcc=3 IRadAn=         5 AccDes= 0.00D+00
 Harris functional with IExCor= 4639 and IRadAn=       5 diagonalized for initial guess.
 HarFok:  IExCor= 4639 AccDes= 0.00D+00 IRadAn=         5 IDoV= 1 UseB2=F ITyADJ=14
 ICtDFT=  3500011 ScaDFX=  1.000000  1.000000  1.000000  1.000000
 FoFCou: FMM=F IPFlag=           0 FMFlag=      100000 FMFlg1=           0
         NFxFlg=           0 DoJE=T BraDBF=F KetDBF=T FulRan=T
         wScrn=  0.000000 ICntrl=       500 IOpCl=  0 I1Cent=   200000004 NGrid=           0
         NMat0=    1 NMatS0=      1 NMatT0=    0 NMatD0=    1 NMtDS0=    0 NMtDT0=    0
 Petite list used in FoFCou.
 Requested convergence on RMS density matrix=1.00D-10 within 128 cycles.
 Requested convergence on MAX density matrix=1.00D-08.
 Requested convergence on             energy=1.00D-08.
 No special actions if energy rises.
 SCF Done:  E(RwB97XD) =  -908.813227072     A.U. after   16 cycles
            NFock= 16  Conv=0.77D-10     -V/T= 2.0083
 Calling FoFJK, ICntrl=      2127 FMM=F ISym2X=0 I1Cent= 0 IOpClX= 0 NMat=1 NMatS=1 NMatT=0.
 ***** Axes restored to original set *****
 -------------------------------------------------------------------
 Center     Atomic                   Forces (Hartrees/Bohr)
 Number     Number              X              Y              Z
 -------------------------------------------------------------------
      1        6          -0.000083649    0.000352743    0.000328577
      2        8          -0.000531035   -0.000341228    0.000019846
      3        8          -0.000097276   -0.001444667   -0.003568056
      4        1           0.000408837    0.001582281    0.002882044
      5        6           0.000107629   -0.000023121    0.000283800
      6        9           0.000117311   -0.000048195   -0.000195497
      7        9          -0.000041839   -0.000133671   -0.000224969
      8        9          -0.000138321    0.000012641   -0.000211005
      9        8           0.000202632   -0.000581678   -0.000315397
     10        1          -0.000117069    0.000207801    0.000301864
     11        1           0.000099399    0.000213602    0.000070794
     12        8           0.000089501   -0.000190540    0.000550902
     13        1          -0.000046379   -0.000193509   -0.000245344
     14        1          -0.000104619    0.000494051    0.000012346
     15        8           0.000095293    0.000110716   -0.000144646
     16        1          -0.000149164    0.000068605   -0.000164104
     17        1          -0.000374947   -0.000095886    0.000392737
     18        8          -0.001051671    0.001112722    0.000556608
     19        1           0.000698541   -0.000198214    0.000075189
     20        1          -0.000028336   -0.000087493   -0.000193357
     21        8          -0.000260373    0.000856989    0.001361923
     22        1          -0.000590905    0.000217450   -0.000712468
     23        1           0.001796440   -0.001891398   -0.000861787
 -------------------------------------------------------------------
 Cartesian Forces:  Max     0.003568056 RMS     0.000788092

 GradGradGradGradGradGradGradGradGradGradGradGradGradGradGradGradGradGrad
 Berny optimization.
 Using GEDIIS/GDIIS optimizer.
 FormGI is forming the generalized inverse of G from B-inverse, IUseBI=4.
 Internal  Forces:  Max     0.003966879 RMS     0.000498308
 Search for a local minimum.
 Step number   7 out of a maximum of  138
 All quantities printed in internal units (Hartrees-Bohrs-Radians)
 Mixed Optimization -- En-DIIS/RFO-DIIS
 Swapping is turned off.
 Update second derivatives using D2CorX and points    5    6    7
 DE= -6.38D-04 DEPred=-5.46D-04 R= 1.17D+00
 TightC=F SS=  1.41D+00  RLast= 5.65D-01 DXNew= 4.2426D-01 1.6939D+00
 Trust test= 1.17D+00 RLast= 5.65D-01 DXMaxT set to 4.24D-01
 ITU=  1  0 -1  0  0  1  0
     Eigenvalues ---    0.00021   0.00027   0.00030   0.00054   0.00100
     Eigenvalues ---    0.00227   0.00314   0.00510   0.00529   0.00678
     Eigenvalues ---    0.00782   0.00970   0.01084   0.01188   0.01367
     Eigenvalues ---    0.01484   0.01533   0.01711   0.01957   0.02168
     Eigenvalues ---    0.02226   0.02357   0.02497   0.02695   0.02733
     Eigenvalues ---    0.03043   0.03154   0.03502   0.03897   0.04088
     Eigenvalues ---    0.05210   0.05650   0.05869   0.06220   0.07229
     Eigenvalues ---    0.07394   0.09604   0.11620   0.11839   0.13597
     Eigenvalues ---    0.19671   0.21505   0.21835   0.24066   0.28614
     Eigenvalues ---    0.35294   0.37679   0.38776   0.44527   0.46573
     Eigenvalues ---    0.46908   0.48269   0.50253   0.51657   0.55393
     Eigenvalues ---    0.57260   0.57310   0.57346   0.57553   0.59692
     Eigenvalues ---    0.69952   0.89783   1.21572
 En-DIIS/RFO-DIIS/Sim-DIIS IScMMF=       -3 using points:     7    6
 RFO step:  Lambda=-5.75301126D-04.
 DidBck=F Rises=F RFO-DIIS coefs:    2.26615   -1.26615
 Iteration  1 RMS(Cart)=  0.16533200 RMS(Int)=  0.04186774
 Iteration  2 RMS(Cart)=  0.04400324 RMS(Int)=  0.00370044
 Iteration  3 RMS(Cart)=  0.00527041 RMS(Int)=  0.00216952
 Iteration  4 RMS(Cart)=  0.00007107 RMS(Int)=  0.00216893
 Iteration  5 RMS(Cart)=  0.00000013 RMS(Int)=  0.00216893
 Variable       Old X    -DE/DX   Delta X   Delta X   Delta X     New X
                                 (Linear)    (Quad)   (Total)
    R1        2.29314   0.00050   0.00272  -0.00060   0.00256   2.29570
    R2        2.45479   0.00024   0.00056  -0.00168  -0.00075   2.45403
    R3        2.93097  -0.00039  -0.00239   0.00131  -0.00108   2.92989
    R4        1.93790  -0.00397   0.00890  -0.00037   0.00807   1.94597
    R5        2.93528  -0.00066  -0.01731  -0.00940  -0.02713   2.90814
    R6        2.53566   0.00008   0.00085  -0.00055   0.00030   2.53596
    R7        2.51499  -0.00008  -0.00088   0.00027  -0.00061   2.51437
    R8        2.53239   0.00007   0.00074   0.00001   0.00075   2.53314
    R9        1.85341   0.00040  -0.00990   0.00994  -0.00111   1.85230
   R10        1.81264   0.00010   0.00011   0.00009   0.00021   1.81284
   R11        3.27745  -0.00011  -0.01923   0.01962  -0.00016   3.27729
   R12        3.35507   0.00009  -0.00000   0.01382   0.01278   3.36784
   R13        1.81274   0.00012  -0.00040   0.00001  -0.00039   1.81235
   R14        1.85888  -0.00001   0.00020   0.00073   0.00062   1.85950
   R15        3.19951  -0.00013  -0.02438   0.03234   0.00886   3.20837
   R16        1.81387   0.00006   0.00045  -0.00055  -0.00010   1.81377
   R17        1.84696   0.00032   0.00244  -0.00281   0.00009   1.84705
   R18        3.44842   0.00001  -0.01115   0.01200   0.00159   3.45001
   R19        1.83778   0.00018   0.00523  -0.00091   0.00433   1.84211
   R20        1.81276   0.00010  -0.00130   0.00089  -0.00040   1.81236
   R21        3.31774  -0.00028   0.01962  -0.04567  -0.02605   3.29168
   R22        1.87249  -0.00049   0.01416  -0.01774  -0.00254   1.86995
   R23        1.85714  -0.00005  -0.00137   0.00460   0.00323   1.86037
    A1        2.24025   0.00008   0.00212   0.00095   0.00293   2.24318
    A2        2.10528  -0.00004  -0.00279  -0.00096  -0.00367   2.10161
    A3        1.93763  -0.00003   0.00067   0.00001   0.00075   1.93837
    A4        1.96450  -0.00045   0.00821   0.00141   0.00782   1.97232
    A5        1.92302  -0.00025  -0.00217   0.00175  -0.00041   1.92261
    A6        1.93811  -0.00032   0.00012   0.00046   0.00058   1.93869
    A7        1.93261  -0.00030  -0.00163   0.00014  -0.00149   1.93112
    A8        1.89007   0.00031   0.00130  -0.00074   0.00055   1.89062
    A9        1.88765   0.00029   0.00109  -0.00084   0.00025   1.88791
   A10        1.89096   0.00030   0.00143  -0.00086   0.00057   1.89153
   A11        1.87452  -0.00004   0.00812  -0.00654   0.00373   1.87824
   A12        1.80727  -0.00015  -0.00970   0.01499   0.00518   1.81244
   A13        2.17290  -0.00000   0.02606  -0.03122  -0.00554   2.16736
   A14        1.87938   0.00001  -0.01886   0.01746  -0.00427   1.87511
   A15        2.15316   0.00011   0.02291   0.02804   0.05053   2.20369
   A16        1.87020  -0.00022   0.06796  -0.06502   0.00552   1.87572
   A17        2.15770   0.00001   0.00457   0.01956   0.02696   2.18466
   A18        1.82702  -0.00013   0.02434  -0.01943   0.00432   1.83134
   A19        1.85850   0.00007   0.00232   0.00138   0.00379   1.86229
   A20        2.90244  -0.00024   0.05820  -0.06612  -0.00709   2.89536
   A21        1.87862  -0.00011  -0.00228   0.00671   0.00394   1.88257
   A22        1.70403  -0.00010  -0.01293   0.01399   0.00047   1.70450
   A23        2.26159  -0.00011   0.06119  -0.03696   0.02391   2.28550
   A24        2.16649  -0.00016  -0.10795  -0.01749  -0.12698   2.03951
   A25        1.92840   0.00035   0.00388   0.06691   0.06651   1.99491
   A26        1.82764  -0.00026   0.01314  -0.00612   0.00457   1.83221
   A27        1.71640  -0.00003  -0.01605   0.04867   0.03324   1.74965
   A28        1.94644   0.00016   0.10152  -0.07713   0.02380   1.97023
   A29        1.85951  -0.00002   0.02350  -0.00657   0.01615   1.87566
   A30        2.80139  -0.00124  -0.05947   0.04141  -0.01807   2.78332
   A31        3.16239  -0.00043   0.04023  -0.01709   0.01992   3.18231
   A32        2.84476   0.00019  -0.03667   0.04403   0.00573   2.85049
   A33        2.85963   0.00009   0.00802  -0.00003   0.01112   2.87076
   A34        3.34264  -0.00047   0.07119  -0.04150   0.02377   3.36641
   A35        3.14880   0.00013  -0.00400  -0.02547  -0.02932   3.11948
   A36        3.18140  -0.00005   0.03015   0.00772   0.04732   3.22872
   A37        3.12704  -0.00011   0.02853  -0.03317  -0.00434   3.12271
   A38        3.09835  -0.00020  -0.10653   0.06602  -0.04619   3.05216
    D1       -0.04375  -0.00051  -0.02464   0.01211  -0.01247  -0.05623
    D2        3.09083  -0.00038  -0.02517   0.01317  -0.01196   3.07887
    D3        2.02189   0.00008   0.00257   0.01191   0.01448   2.03636
    D4       -0.07221   0.00006   0.00230   0.01140   0.01368  -0.05852
    D5       -2.17376   0.00009   0.00150   0.01209   0.01357  -2.16019
    D6       -1.11332  -0.00004   0.00303   0.01094   0.01398  -1.09933
    D7        3.07577  -0.00006   0.00275   0.01042   0.01319   3.08897
    D8        0.97422  -0.00003   0.00196   0.01111   0.01308   0.98730
    D9        2.63141  -0.00078   0.06601  -0.24510  -0.17788   2.45353
   D10       -1.63265  -0.00048  -0.05552  -0.11756  -0.17374  -1.80639
   D11        0.36566  -0.00056  -0.01295  -0.09674  -0.11018   0.25548
   D12        2.64997   0.00007   0.05564  -0.02170   0.03145   2.68142
   D13        0.33828   0.00011  -0.02644  -0.00437  -0.03769   0.30058
   D14       -1.54586  -0.00010   0.06716  -0.02695   0.04145  -1.50441
   D15        2.42563  -0.00006  -0.01492  -0.00961  -0.02769   2.39794
   D16       -0.51844   0.00014   0.07587   0.01475   0.09143  -0.42701
   D17       -2.57561   0.00010   0.05618   0.00422   0.05833  -2.51728
   D18        1.77008   0.00008   0.09333   0.00052   0.09431   1.86439
   D19       -0.28709   0.00004   0.07365  -0.01001   0.06121  -0.22587
   D20        1.55726   0.00007   0.14170  -0.01092   0.12978   1.68703
   D21       -2.47843   0.00002  -0.02930   0.04238   0.01348  -2.46495
   D22       -0.49942   0.00032   0.07048  -0.01675   0.05204  -0.44738
   D23       -2.55293   0.00013   0.20342  -0.03593   0.16732  -2.38561
   D24       -0.30543   0.00009   0.03242   0.01737   0.05103  -0.25441
   D25        1.67358   0.00039   0.13220  -0.04176   0.08959   1.76317
   D26        0.08322  -0.00016  -0.07062  -0.04285  -0.10634  -0.02311
   D27       -2.22791  -0.00013  -0.09267  -0.05506  -0.14476  -2.37267
   D28        2.30343   0.00014  -0.08990   0.17014   0.08537   2.38881
   D29        0.17782  -0.00022  -0.00619   0.04723   0.04547   0.22329
   D30       -1.76894  -0.00023  -0.05495   0.05530   0.00182  -1.76712
   D31       -2.03050   0.00036  -0.02363  -0.00008  -0.02404  -2.05454
   D32        0.25799  -0.00091  -0.20638  -0.09214  -0.29846  -0.04048
   D33       -1.84501  -0.00057  -0.22802  -0.09265  -0.32075  -2.16576
   D34       -0.50530  -0.00034   0.23336   0.09464   0.32878  -0.17652
   D35       -2.89030  -0.00004   0.28609   0.18504   0.47357  -2.41672
   D36        1.53847  -0.00007   0.25378   0.16478   0.41531   1.95378
         Item               Value     Threshold  Converged?
 Maximum Force            0.003967     0.000015     NO 
 RMS     Force            0.000498     0.000010     NO 
 Maximum Displacement     0.540879     0.000060     NO 
 RMS     Displacement     0.178723     0.000040     NO 
 Predicted change in Energy=-4.824196D-04
 GradGradGradGradGradGradGradGradGradGradGradGradGradGradGradGradGradGrad

                          Input orientation:                          
 ---------------------------------------------------------------------
 Center     Atomic      Atomic             Coordinates (Angstroms)
 Number     Number       Type             X           Y           Z
 ---------------------------------------------------------------------
      1          6           0       -0.931761    2.185222    2.997996
      2          8           0       -1.420752    1.073214    2.986128
      3          8           0       -0.502819    2.890940    1.995807
      4          1           0       -0.559470    2.390450    1.097634
      5          6           0       -0.743309    2.945530    4.336000
      6          9           0        0.561388    3.157913    4.567416
      7          9           0       -1.241304    2.250610    5.355534
      8          9           0       -1.359531    4.135249    4.294403
      9          8           0        0.799756    1.950695   -3.883037
     10          1           0        0.044534    2.490726   -3.568730
     11          1           0        1.290438    2.478498   -4.516236
     12          8           0        1.636271    1.021800   -1.495271
     13          1           0        2.100437    0.182890   -1.518998
     14          1           0        1.477360    1.297287   -2.426466
     15          8           0       -1.246646    3.185636   -2.555745
     16          1           0       -1.366503    4.121109   -2.377555
     17          1           0       -1.151411    2.744495   -1.688755
     18          8           0       -2.185213   -0.267920    0.689763
     19          1           0       -1.990760    0.019940    1.600566
     20          1           0       -2.148645   -1.226076    0.669923
     21          8           0       -0.640166    1.704869   -0.277776
     22          1           0        0.225814    1.364516   -0.614553
     23          1           0       -1.229733    0.928444   -0.140854
 ---------------------------------------------------------------------
                    Distance matrix (angstroms):
                    1          2          3          4          5
     1  C    0.000000
     2  O    1.214831   0.000000
     3  O    1.298619   2.264390   0.000000
     4  H    1.947330   2.458318   1.029764   0.000000
     5  C    1.550432   2.405546   2.353151   3.290733   0.000000
     6  F    2.374595   3.282578   2.795887   3.726219   1.341974
     7  F    2.378672   2.651896   3.499021   4.314414   1.330550
     8  F    2.380391   3.330373   2.750600   3.728773   1.340481
     9  O    7.099420   7.272280   6.094388   5.181502   8.421598
    10  H    6.645928   6.864588   5.605696   4.706360   7.956902
    11  H    7.841419   8.100052   6.767022   5.911467   9.094852
    12  O    5.304506   5.425032   4.500780   3.663010   6.585352
    13  H    5.797136   5.786847   5.144349   4.335342   7.071072
    14  H    6.001423   6.143731   5.100719   4.214613   7.306095
    15  O    5.651904   5.933380   4.621336   3.801540   6.914271
    16  H    5.730026   6.169416   4.624452   3.965276   6.844134
    17  H    4.725110   4.971947   3.744077   2.870489   6.041907
    18  O    3.594021   2.767008   3.809802   3.142663   5.069555
    19  H    2.786168   1.831414   3.257732   2.814401   4.194974
    20  H    4.305541   3.343855   4.627799   3.973371   5.728646
    21  O    3.323619   3.414875   2.568035   1.538924   4.778787
    22  H    3.881243   3.970005   3.110443   2.144947   5.286472
    23  H    3.394209   3.136154   2.990838   2.029918   4.934315
                    6          7          8          9         10
     6  F    0.000000
     7  F    2.166571   0.000000
     8  F    2.172476   2.166065   0.000000
     9  O    8.539575   9.466101   8.735291   0.000000
    10  H    8.179800   9.019619   8.155041   0.980195   0.000000
    11  H    9.138153  10.193797   9.348503   0.959315   1.565310
    12  O    6.517248   7.531531   7.224176   2.695186   2.998433
    13  H    6.947219   7.918452   7.835058   3.225769   3.708672
    14  H    7.294883   8.298162   7.827646   1.734268   2.186790
    15  O    7.349093   7.966344   6.916576   2.733961   1.782185
    16  H    7.271666   7.957079   6.671976   3.416116   2.463345
    17  H    6.499559   7.062154   6.146193   3.041717   2.242541
    18  O    5.858015   5.385479   5.750049   5.894301   5.542261
    19  H    5.016227   4.431406   4.958928   6.448620   6.080200
    20  H    6.461740   5.904708   6.519460   6.286047   6.049035
    21  O    5.199130   5.691519   5.227719   3.889950   3.452067
    22  H    5.493786   6.211244   5.855607   3.369866   3.166760
    23  H    5.508761   5.653189   5.474664   4.378099   3.976784
                   11         12         13         14         15
    11  H    0.000000
    12  O    3.371616   0.000000
    13  H    3.861263   0.959053   0.000000
    14  H    2.407766   0.984007   1.566399   0.000000
    15  O    3.283347   3.757393   4.614574   3.317044   0.000000
    16  H    3.785692   4.404633   5.316612   4.007981   0.959805
    17  H    3.745401   3.282726   4.143085   3.090156   0.977418
    18  O    6.835597   4.587100   4.842380   5.057193   4.831281
    19  H    7.363833   4.872709   5.147439   5.465937   5.277335
    20  H    7.242058   4.905772   4.983097   5.394710   5.539110
    21  O    4.721258   2.670402   3.371640   3.044160   2.783816
    22  H    4.194938   1.697795   2.393422   2.203160   3.041849
    23  H    5.281846   3.171299   3.680375   3.562081   3.305586
                   16         17         18         19         20
    16  H    0.000000
    17  H    1.554277   0.000000
    18  O    5.416853   3.975014   0.000000
    19  H    5.747585   4.352854   0.974802   0.000000
    20  H    6.204131   4.724750   0.959059   1.563196   0.000000
    21  O    3.282507   1.825666   2.686112   2.862038   3.429880
    22  H    3.639018   2.225983   3.190476   3.409962   3.741537
    23  H    3.900595   2.387503   1.741882   2.106440   2.478652
                   21         22         23
    21  O    0.000000
    22  H    0.989536   0.000000
    23  H    0.984465   1.591593   0.000000
 Stoichiometry    C2H11F3O7
 Framework group  C1[X(C2H11F3O7)]
 Deg. of freedom    63
 Full point group                 C1      NOp   1
 Largest Abelian subgroup         C1      NOp   1
 Largest concise Abelian subgroup C1      NOp   1
                         Standard orientation:                         
 ---------------------------------------------------------------------
 Center     Atomic      Atomic             Coordinates (Angstroms)
 Number     Number       Type             X           Y           Z
 ---------------------------------------------------------------------
      1          6           0        1.722369    0.200807   -0.016541
      2          8           0        1.638919    1.410934    0.050119
      3          8           0        0.767885   -0.669707   -0.149116
      4          1           0       -0.169216   -0.242796   -0.147760
      5          6           0        3.104777   -0.496332    0.065813
      6          9           0        3.164876   -1.276866    1.155790
      7          9           0        4.087956    0.397379    0.136547
      8          9           0        3.310585   -1.266623   -1.011770
      9          8           0       -5.311201   -0.717236    0.279850
     10          1           0       -4.820334   -0.831230   -0.560886
     11          1           0       -5.936329   -1.441366    0.351518
     12          8           0       -3.216078   -0.168990    1.884191
     13          1           0       -3.417626    0.357951    2.659752
     14          1           0       -4.069362   -0.383362    1.443486
     15          8           0       -3.544594   -0.801480   -1.804987
     16          1           0       -3.230367   -1.565865   -2.293048
     17          1           0       -2.766311   -0.414026   -1.358331
     18          8           0       -0.672666    2.843473   -0.460508
     19          1           0        0.228624    2.541678   -0.244095
     20          1           0       -0.822214    3.673938   -0.004704
     21          8           0       -1.594623    0.336580   -0.176471
     22          1           0       -2.098041    0.221499    0.667631
     23          1           0       -1.473581    1.303135   -0.318918
 ---------------------------------------------------------------------
 Rotational constants (GHZ):           1.0953467           0.2443793           0.2323143
 Standard basis: 6-31++G(d,p) (6D, 7F)
 There are   294 symmetry adapted cartesian basis functions of A   symmetry.
 There are   294 symmetry adapted basis functions of A   symmetry.
   294 basis functions,   472 primitive gaussians,   294 cartesian basis functions
    53 alpha electrons       53 beta electrons
       nuclear repulsion energy       816.0864549354 Hartrees.
 NAtoms=   23 NActive=   23 NUniq=   23 SFac= 1.00D+00 NAtFMM=   60 NAOKFM=F Big=F
 Integral buffers will be    131072 words long.
 Raffenetti 2 integral format.
 Two-electron integral symmetry is turned on.
 Nuclear repulsion after empirical dispersion term =      816.0767822806 Hartrees.
 One-electron integrals computed using PRISM.
 NBasis=   294 RedAO= T EigKep=  4.50D-05  NBF=   294
 NBsUse=   294 1.00D-06 EigRej= -1.00D+00 NBFU=   294
 Initial guess from the checkpoint file:  "/local_scratch/slurm.5660509/Gau-31439.chk"
 B after Tr=     0.000000   -0.000000   -0.000000
         Rot=    0.999958    0.004214    0.006995    0.004273 Ang=   1.06 deg.
 ExpMin= 3.60D-02 ExpMax= 7.00D+03 ExpMxC= 1.05D+03 IAcc=3 IRadAn=         5 AccDes= 0.00D+00
 Harris functional with IExCor= 4639 and IRadAn=       5 diagonalized for initial guess.
 HarFok:  IExCor= 4639 AccDes= 0.00D+00 IRadAn=         5 IDoV= 1 UseB2=F ITyADJ=14
 ICtDFT=  3500011 ScaDFX=  1.000000  1.000000  1.000000  1.000000
 FoFCou: FMM=F IPFlag=           0 FMFlag=      100000 FMFlg1=           0
         NFxFlg=           0 DoJE=T BraDBF=F KetDBF=T FulRan=T
         wScrn=  0.000000 ICntrl=       500 IOpCl=  0 I1Cent=   200000004 NGrid=           0
         NMat0=    1 NMatS0=      1 NMatT0=    0 NMatD0=    1 NMtDS0=    0 NMtDT0=    0
 Petite list used in FoFCou.
 Requested convergence on RMS density matrix=1.00D-10 within 128 cycles.
 Requested convergence on MAX density matrix=1.00D-08.
 Requested convergence on             energy=1.00D-08.
 No special actions if energy rises.
 SCF Done:  E(RwB97XD) =  -908.813657995     A.U. after   16 cycles
            NFock= 16  Conv=0.93D-10     -V/T= 2.0083
 Calling FoFJK, ICntrl=      2127 FMM=F ISym2X=0 I1Cent= 0 IOpClX= 0 NMat=1 NMatS=1 NMatT=0.
 ***** Axes restored to original set *****
 -------------------------------------------------------------------
 Center     Atomic                   Forces (Hartrees/Bohr)
 Number     Number              X              Y              Z
 -------------------------------------------------------------------
      1        6          -0.000289431   -0.000287964    0.000058402
      2        8           0.000718425    0.001075959    0.000052965
      3        8          -0.000012152   -0.003098906   -0.003712264
      4        1           0.000456613    0.002634952    0.003502345
      5        6           0.000130762    0.000278473    0.000131452
      6        9          -0.000161869   -0.000070720   -0.000090873
      7        9          -0.000028185   -0.000028122   -0.000167368
      8        9          -0.000011153   -0.000079022   -0.000071817
      9        8           0.000549352   -0.000691011   -0.000286242
     10        1          -0.000418385    0.000250594    0.000115631
     11        1          -0.000219134    0.000376242    0.000300026
     12        8           0.000492052    0.000117102   -0.000212236
     13        1          -0.000302532   -0.000415386    0.000261086
     14        1          -0.000362926    0.000485627    0.000461654
     15        8           0.000328196    0.000258040    0.000164550
     16        1          -0.000052852    0.000003550   -0.000174077
     17        1          -0.000288107   -0.000579774   -0.000228323
     18        8          -0.000090464    0.000968185    0.000285948
     19        1          -0.000532145   -0.000572280   -0.000408075
     20        1           0.000074936   -0.000172215   -0.000172941
     21        8          -0.001042331   -0.000014776    0.001794789
     22        1          -0.000285993    0.000329643   -0.000758658
     23        1           0.001347324   -0.000768191   -0.000845973
 -------------------------------------------------------------------
 Cartesian Forces:  Max     0.003712264 RMS     0.000918550

 GradGradGradGradGradGradGradGradGradGradGradGradGradGradGradGradGradGrad
 Berny optimization.
 Using GEDIIS/GDIIS optimizer.
 FormGI is forming the generalized inverse of G from B-inverse, IUseBI=4.
 Internal  Forces:  Max     0.004399505 RMS     0.000706804
 Search for a local minimum.
 Step number   8 out of a maximum of  138
 All quantities printed in internal units (Hartrees-Bohrs-Radians)
 Mixed Optimization -- En-DIIS/RFO-DIIS
 Swapping is turned off.
 Update second derivatives using D2CorX and points    7    8
 DE= -4.31D-04 DEPred=-4.82D-04 R= 8.93D-01
 TightC=F SS=  1.41D+00  RLast= 9.68D-01 DXNew= 7.1352D-01 2.9042D+00
 Trust test= 8.93D-01 RLast= 9.68D-01 DXMaxT set to 7.14D-01
 ITU=  1  1  0 -1  0  0  1  0
     Eigenvalues ---    0.00019   0.00027   0.00031   0.00039   0.00121
     Eigenvalues ---    0.00229   0.00315   0.00510   0.00532   0.00671
     Eigenvalues ---    0.00778   0.01002   0.01110   0.01238   0.01351
     Eigenvalues ---    0.01492   0.01522   0.01706   0.01959   0.02156
     Eigenvalues ---    0.02205   0.02337   0.02515   0.02668   0.02737
     Eigenvalues ---    0.03011   0.03136   0.03454   0.03863   0.04146
     Eigenvalues ---    0.05218   0.05671   0.05993   0.06629   0.07188
     Eigenvalues ---    0.07680   0.10059   0.11569   0.11775   0.13597
     Eigenvalues ---    0.19677   0.21504   0.21833   0.24086   0.28671
     Eigenvalues ---    0.35568   0.37680   0.38776   0.44464   0.46531
     Eigenvalues ---    0.46939   0.48247   0.50228   0.51724   0.55395
     Eigenvalues ---    0.57255   0.57305   0.57347   0.57557   0.59610
     Eigenvalues ---    0.66943   0.89784   1.22743
 En-DIIS/RFO-DIIS/Sim-DIIS IScMMF=       -3 using points:     8    7    6
 RFO step:  Lambda=-4.38168583D-04.
 DidBck=F Rises=F RFO-DIIS coefs:    1.19538    0.86619   -1.06158
 Iteration  1 RMS(Cart)=  0.12057919 RMS(Int)=  0.04074441
 Iteration  2 RMS(Cart)=  0.03429362 RMS(Int)=  0.00364848
 Iteration  3 RMS(Cart)=  0.00354920 RMS(Int)=  0.00354429
 Iteration  4 RMS(Cart)=  0.00001011 RMS(Int)=  0.00354428
 Iteration  5 RMS(Cart)=  0.00000003 RMS(Int)=  0.00354428
 Variable       Old X    -DE/DX   Delta X   Delta X   Delta X     New X
                                 (Linear)    (Quad)   (Total)
    R1        2.29570  -0.00124   0.00278  -0.00248   0.00096   2.29666
    R2        2.45403  -0.00065   0.00032  -0.00244  -0.00156   2.45247
    R3        2.92989  -0.00013  -0.00222   0.00246   0.00024   2.93013
    R4        1.94597  -0.00440   0.00904  -0.00145   0.00687   1.95284
    R5        2.90814  -0.00006  -0.01981   0.00608  -0.01441   2.89373
    R6        2.53596  -0.00018   0.00078  -0.00104  -0.00026   2.53570
    R7        2.51437  -0.00010  -0.00086   0.00103   0.00017   2.51455
    R8        2.53314  -0.00006   0.00077  -0.00085  -0.00008   2.53306
    R9        1.85230   0.00039  -0.00851   0.00869  -0.00150   1.85080
   R10        1.81284  -0.00010   0.00014  -0.00021  -0.00007   1.81277
   R11        3.27729  -0.00002  -0.01615   0.01579  -0.00119   3.27611
   R12        3.36784  -0.00014   0.00249   0.00190   0.00289   3.37073
   R13        1.81235   0.00021  -0.00041   0.00057   0.00016   1.81250
   R14        1.85950  -0.00026   0.00029   0.00035   0.00015   1.85966
   R15        3.20837  -0.00047  -0.01871   0.00525  -0.01216   3.19621
   R16        1.81377  -0.00002   0.00036  -0.00060  -0.00024   1.81352
   R17        1.84705   0.00001   0.00206  -0.00365  -0.00087   1.84618
   R18        3.45001  -0.00005  -0.00904   0.00773  -0.00014   3.44986
   R19        1.84211  -0.00066   0.00523  -0.00427   0.00097   1.84307
   R20        1.81236   0.00018  -0.00117   0.00104  -0.00012   1.81224
   R21        3.29168   0.00001   0.01136  -0.00874   0.00262   3.29430
   R22        1.86995  -0.00047   0.01138  -0.01038   0.00245   1.87240
   R23        1.86037  -0.00021  -0.00051  -0.00025  -0.00076   1.85961
    A1        2.24318   0.00011   0.00235  -0.00307  -0.00090   2.24228
    A2        2.10161   0.00009  -0.00305   0.00259  -0.00038   2.10123
    A3        1.93837  -0.00020   0.00070   0.00048   0.00127   1.93965
    A4        1.97232   0.00192   0.00841  -0.00625  -0.00064   1.97168
    A5        1.92261  -0.00006  -0.00190   0.00195   0.00005   1.92266
    A6        1.93869  -0.00020   0.00021  -0.00001   0.00020   1.93890
    A7        1.93112  -0.00010  -0.00166   0.00198   0.00032   1.93144
    A8        1.89062   0.00014   0.00119  -0.00126  -0.00007   1.89056
    A9        1.88791   0.00011   0.00097  -0.00114  -0.00018   1.88772
   A10        1.89153   0.00012   0.00131  -0.00166  -0.00035   1.89118
   A11        1.87824  -0.00019   0.00754  -0.00971   0.00139   1.87963
   A12        1.81244   0.00025  -0.00712   0.01339   0.00612   1.81856
   A13        2.16736  -0.00005   0.02077  -0.02531  -0.00550   2.16186
   A14        1.87511   0.00044  -0.01664   0.02719   0.00645   1.88156
   A15        2.20369   0.00009   0.02908  -0.03653  -0.00808   2.19561
   A16        1.87572  -0.00063   0.05806  -0.05385   0.00827   1.88399
   A17        2.18466   0.00005   0.00910   0.00697   0.01996   2.20463
   A18        1.83134  -0.00026   0.02125  -0.00871   0.01210   1.84344
   A19        1.86229   0.00022   0.00269   0.00008   0.00277   1.86506
   A20        2.89536  -0.00033   0.04741  -0.04773   0.00028   2.89563
   A21        1.88257  -0.00023  -0.00114   0.00006  -0.00221   1.88036
   A22        1.70450   0.00066  -0.01075   0.02404   0.01205   1.71655
   A23        2.28550  -0.00050   0.05598  -0.03239   0.02287   2.30838
   A24        2.03951  -0.00030  -0.11532   0.06645  -0.04735   1.99216
   A25        1.99491  -0.00081   0.01625  -0.02441  -0.01706   1.97785
   A26        1.83221   0.00191   0.01191   0.02665   0.03917   1.87138
   A27        1.74965   0.00020  -0.00696  -0.00202  -0.01026   1.73939
   A28        1.97023  -0.00083   0.08977  -0.06591   0.02450   1.99474
   A29        1.87566  -0.00037   0.02286  -0.01118   0.01072   1.88638
   A30        2.78332   0.00230  -0.05339   0.01320  -0.04019   2.74312
   A31        3.18231   0.00199   0.03762  -0.01754   0.01626   3.19857
   A32        2.85049   0.00005  -0.02962   0.03328   0.00291   2.85339
   A33        2.87076   0.00023   0.00890  -0.01479  -0.00128   2.86948
   A34        3.36641  -0.00080   0.06434  -0.08087  -0.02832   3.33809
   A35        3.11948  -0.00002  -0.00908   0.01486   0.00686   3.12634
   A36        3.22872   0.00035   0.03452  -0.00310   0.04633   3.27505
   A37        3.12271  -0.00024   0.02307  -0.01655   0.00922   3.13193
   A38        3.05216  -0.00038  -0.09834   0.04373  -0.06263   2.98953
    D1       -0.05623   0.00040  -0.02310   0.02207  -0.00081  -0.05703
    D2        3.07887   0.00040  -0.02344   0.02184  -0.00147   3.07739
    D3        2.03636  -0.00002   0.00499  -0.01537  -0.01043   2.02594
    D4       -0.05852  -0.00003   0.00460  -0.01506  -0.01051  -0.06903
    D5       -2.16019   0.00002   0.00391  -0.01428  -0.01042  -2.17060
    D6       -1.09933  -0.00002   0.00527  -0.01514  -0.00982  -1.10915
    D7        3.08897  -0.00003   0.00489  -0.01483  -0.00990   3.07906
    D8        0.98730   0.00002   0.00420  -0.01405  -0.00981   0.97749
    D9        2.45353   0.00071   0.02059   0.01630   0.03498   2.48851
   D10       -1.80639  -0.00048  -0.08050   0.04904  -0.02897  -1.83536
   D11        0.25548   0.00021  -0.03239   0.03350   0.00129   0.25677
   D12        2.68142  -0.00044   0.05280  -0.10314  -0.05410   2.62733
   D13        0.30058  -0.00027  -0.02954  -0.01491  -0.05530   0.24528
   D14       -1.50441  -0.00039   0.06441  -0.11962  -0.05332  -1.55773
   D15        2.39794  -0.00021  -0.01792  -0.03139  -0.05453   2.34341
   D16       -0.42701   0.00005   0.08147   0.03775   0.12086  -0.30615
   D17       -2.51728  -0.00001   0.05850   0.03075   0.08523  -2.43204
   D18        1.86439   0.00005   0.09668   0.02010   0.11708   1.98147
   D19       -0.22587  -0.00002   0.07371   0.01310   0.08145  -0.14442
   D20        1.68703   0.00049   0.14416  -0.03621   0.10727   1.79430
   D21       -2.46495   0.00017  -0.02193   0.05854   0.03604  -2.42891
   D22       -0.44738  -0.00065   0.06926   0.00117   0.06837  -0.37901
   D23       -2.38561   0.00052   0.20324  -0.07757   0.12688  -2.25873
   D24       -0.25441   0.00020   0.03715   0.01718   0.05565  -0.19876
   D25        1.76317  -0.00062   0.12834  -0.04019   0.08798   1.85115
   D26       -0.02311   0.00006  -0.07998  -0.04766  -0.11651  -0.13962
   D27       -2.37267   0.00002  -0.10598  -0.05040  -0.15214  -2.52481
   D28        2.38881  -0.00093  -0.05869   0.02687  -0.02050   2.36831
   D29        0.22329   0.00011   0.00369   0.02169   0.03161   0.25489
   D30       -1.76712   0.00075  -0.04572   0.06112   0.01531  -1.75181
   D31       -2.05454  -0.00035  -0.02451  -0.01095  -0.03601  -2.09055
   D32       -0.04048   0.00004  -0.23135  -0.12674  -0.35779  -0.39827
   D33       -2.16576   0.00000  -0.25385  -0.13084  -0.38498  -2.55074
   D34       -0.17652   0.00043   0.25989   0.07652   0.33803   0.16151
   D35       -2.41672  -0.00006   0.33239   0.01609   0.35177  -2.06495
   D36        1.95378   0.00032   0.29392   0.05666   0.34568   2.29946
         Item               Value     Threshold  Converged?
 Maximum Force            0.004400     0.000015     NO 
 RMS     Force            0.000707     0.000010     NO 
 Maximum Displacement     0.503684     0.000060     NO 
 RMS     Displacement     0.135833     0.000040     NO 
 Predicted change in Energy=-3.252765D-04
 GradGradGradGradGradGradGradGradGradGradGradGradGradGradGradGradGradGrad

                          Input orientation:                          
 ---------------------------------------------------------------------
 Center     Atomic      Atomic             Coordinates (Angstroms)
 Number     Number       Type             X           Y           Z
 ---------------------------------------------------------------------
      1          6           0       -0.888989    2.184580    2.976026
      2          8           0       -1.363294    1.066754    3.026573
      3          8           0       -0.502855    2.851378    1.931733
      4          1           0       -0.582001    2.309547    1.055337
      5          6           0       -0.666829    3.001919    4.274808
      6          9           0        0.642673    3.228345    4.460435
      7          9           0       -1.133170    2.349629    5.336718
      8          9           0       -1.289205    4.186773    4.200325
      9          8           0        0.920594    2.116593   -3.819408
     10          1           0        0.111752    2.580197   -3.519278
     11          1           0        1.423258    2.728270   -4.361063
     12          8           0        1.655760    1.024841   -1.468247
     13          1           0        2.135866    0.196347   -1.523347
     14          1           0        1.537672    1.365672   -2.383845
     15          8           0       -1.288285    3.093108   -2.540271
     16          1           0       -1.547472    3.997112   -2.349022
     17          1           0       -1.188945    2.639001   -1.680988
     18          8           0       -2.323767   -0.286990    0.687943
     19          1           0       -2.123839   -0.006301    1.600345
     20          1           0       -2.415183   -1.241617    0.689359
     21          8           0       -0.670270    1.579408   -0.287784
     22          1           0        0.209542    1.276254   -0.628040
     23          1           0       -1.235035    0.785216   -0.151118
 ---------------------------------------------------------------------
                    Distance matrix (angstroms):
                    1          2          3          4          5
     1  C    0.000000
     2  O    1.215341   0.000000
     3  O    1.297793   2.263606   0.000000
     4  H    1.949077   2.457788   1.033399   0.000000
     5  C    1.550560   2.405830   2.353625   3.294172   0.000000
     6  F    2.374638   3.279076   2.801548   3.733458   1.341835
     7  F    2.379019   2.652450   3.498996   4.316898   1.330642
     8  F    2.380727   3.334322   2.747387   3.730290   1.340440
     9  O    7.032576   7.292856   5.970070   5.104720   8.295785
    10  H    6.583842   6.878549   5.492250   4.634831   7.844222
    11  H    7.712001   8.068622   6.582124   5.790836   8.889411
    12  O    5.250934   5.414781   4.422186   3.609228   6.502765
    13  H    5.774701   5.805471   5.094077   4.301398   7.024595
    14  H    5.940328   6.146346   4.999528   4.148721   7.202415
    15  O    5.604854   5.924650   4.546883   3.747159   6.843962
    16  H    5.663480   6.125188   4.552888   3.920417   6.755817
    17  H    4.688736   4.966234   3.683419   2.822126   5.989643
    18  O    3.660952   2.867808   3.835634   3.148132   5.140814
    19  H    2.866584   1.940103   3.302080   2.835039   4.280773
    20  H    4.392828   3.449292   4.685414   4.013137   5.824070
    21  O    3.326639   3.424625   2.563629   1.531297   4.779205
    22  H    3.875708   3.984205   3.088845   2.127908   5.271040
    23  H    3.443398   3.192715   3.023802   2.050749   4.982514
                    6          7          8          9         10
     6  F    0.000000
     7  F    2.166479   0.000000
     8  F    2.172186   2.165834   0.000000
     9  O    8.358770   9.386527   8.572337   0.000000
    10  H    8.023578   8.946042   8.008498   0.979403   0.000000
    11  H    8.870074  10.036217   9.098464   0.959276   1.565431
    12  O    6.405548   7.472666   7.127646   2.694504   3.001637
    13  H    6.872284   7.898335   7.772710   3.230500   3.709922
    14  H    7.149457   8.228526   7.700723   1.733641   2.190326
    15  O    7.263385   7.913518   6.828743   2.732932   1.783714
    16  H    7.194195   7.871241   6.557180   3.433619   2.475919
    17  H    6.435777   7.023890   6.082391   3.048918   2.252683
    18  O    5.948869   5.475435   5.781151   6.051388   5.643866
    19  H    5.128024   4.526843   5.003836   6.568788   6.156166
    20  H    6.599399   6.011535   6.562174   6.537122   6.221277
    21  O    5.195036   5.695835   5.227290   3.910471   3.472131
    22  H    5.467251   6.207523   5.833564   3.375885   3.173183
    23  H    5.546268   5.707372   5.523457   4.458212   4.047258
                   11         12         13         14         15
    11  H    0.000000
    12  O    3.365132   0.000000
    13  H    3.869248   0.959135   0.000000
    14  H    2.403988   0.984088   1.570228   0.000000
    15  O    3.286466   3.754246   4.598931   3.315801   0.000000
    16  H    3.805721   4.457674   5.356728   4.055096   0.959676
    17  H    3.743578   3.277670   4.128653   3.090277   0.976959
    18  O    6.973123   4.712398   5.001174   5.203641   4.787342
    19  H    7.456417   4.976432   5.286170   5.582359   5.239196
    20  H    7.483341   5.134654   5.260784   5.645139   5.521797
    21  O    4.721689   2.666731   3.363610   3.051911   2.783330
    22  H    4.185322   1.691362   2.382960   2.203356   3.033326
    23  H    5.344682   3.185742   3.686835   3.606925   3.322236
                   16         17         18         19         20
    16  H    0.000000
    17  H    1.555403   0.000000
    18  O    5.308420   3.932058   0.000000
    19  H    5.653053   4.317267   0.975313   0.000000
    20  H    6.117921   4.709713   0.958995   1.562301   0.000000
    21  O    3.295979   1.825590   2.677599   2.862231   3.457992
    22  H    3.667690   2.218455   3.254719   3.472076   3.868384
    23  H    3.904443   2.403985   1.743268   2.117567   2.491426
                   21         22         23
    21  O    0.000000
    22  H    0.990830   0.000000
    23  H    0.984062   1.598555   0.000000
 Stoichiometry    C2H11F3O7
 Framework group  C1[X(C2H11F3O7)]
 Deg. of freedom    63
 Full point group                 C1      NOp   1
 Largest Abelian subgroup         C1      NOp   1
 Largest concise Abelian subgroup C1      NOp   1
                         Standard orientation:                         
 ---------------------------------------------------------------------
 Center     Atomic      Atomic             Coordinates (Angstroms)
 Number     Number       Type             X           Y           Z
 ---------------------------------------------------------------------
      1          6           0        1.710818    0.211624    0.023467
      2          8           0        1.678821    1.404783    0.252379
      3          8           0        0.720740   -0.589523   -0.225883
      4          1           0       -0.199763   -0.123578   -0.166857
      5          6           0        3.061775   -0.549335    0.013886
      6          9           0        3.085371   -1.462155    0.997108
      7          9           0        4.082633    0.285103    0.193249
      8          9           0        3.237382   -1.186707   -1.152175
      9          8           0       -5.221561   -0.955154    0.218090
     10          1           0       -4.748531   -0.878679   -0.636091
     11          1           0       -5.743033   -1.759874    0.191578
     12          8           0       -3.168831   -0.386529    1.868337
     13          1           0       -3.403180    0.030713    2.699559
     14          1           0       -4.003769   -0.631932    1.408896
     15          8           0       -3.518078   -0.491817   -1.868146
     16          1           0       -3.171963   -1.090704   -2.533366
     17          1           0       -2.750842   -0.143794   -1.373496
     18          8           0       -0.657143    2.989978   -0.252350
     19          1           0        0.246226    2.674271   -0.063961
     20          1           0       -0.770614    3.832571    0.191308
     21          8           0       -1.601796    0.488958   -0.103814
     22          1           0       -2.102876    0.238575    0.713482
     23          1           0       -1.492912    1.466970   -0.107717
 ---------------------------------------------------------------------
 Rotational constants (GHZ):           1.0394835           0.2500308           0.2351091
 Standard basis: 6-31++G(d,p) (6D, 7F)
 There are   294 symmetry adapted cartesian basis functions of A   symmetry.
 There are   294 symmetry adapted basis functions of A   symmetry.
   294 basis functions,   472 primitive gaussians,   294 cartesian basis functions
    53 alpha electrons       53 beta electrons
       nuclear repulsion energy       815.7662263238 Hartrees.
 NAtoms=   23 NActive=   23 NUniq=   23 SFac= 1.00D+00 NAtFMM=   60 NAOKFM=F Big=F
 Integral buffers will be    131072 words long.
 Raffenetti 2 integral format.
 Two-electron integral symmetry is turned on.
 Nuclear repulsion after empirical dispersion term =      815.7566076821 Hartrees.
 One-electron integrals computed using PRISM.
 NBasis=   294 RedAO= T EigKep=  4.53D-05  NBF=   294
 NBsUse=   294 1.00D-06 EigRej= -1.00D+00 NBFU=   294
 Initial guess from the checkpoint file:  "/local_scratch/slurm.5660509/Gau-31439.chk"
 B after Tr=     0.000000    0.000000    0.000000
         Rot=    0.998371   -0.057028   -0.000464    0.001601 Ang=  -6.54 deg.
 ExpMin= 3.60D-02 ExpMax= 7.00D+03 ExpMxC= 1.05D+03 IAcc=3 IRadAn=         5 AccDes= 0.00D+00
 Harris functional with IExCor= 4639 and IRadAn=       5 diagonalized for initial guess.
 HarFok:  IExCor= 4639 AccDes= 0.00D+00 IRadAn=         5 IDoV= 1 UseB2=F ITyADJ=14
 ICtDFT=  3500011 ScaDFX=  1.000000  1.000000  1.000000  1.000000
 FoFCou: FMM=F IPFlag=           0 FMFlag=      100000 FMFlg1=           0
         NFxFlg=           0 DoJE=T BraDBF=F KetDBF=T FulRan=T
         wScrn=  0.000000 ICntrl=       500 IOpCl=  0 I1Cent=   200000004 NGrid=           0
         NMat0=    1 NMatS0=      1 NMatT0=    0 NMatD0=    1 NMtDS0=    0 NMtDT0=    0
 Petite list used in FoFCou.
 Requested convergence on RMS density matrix=1.00D-10 within 128 cycles.
 Requested convergence on MAX density matrix=1.00D-08.
 Requested convergence on             energy=1.00D-08.
 No special actions if energy rises.
 SCF Done:  E(RwB97XD) =  -908.813598759     A.U. after   16 cycles
            NFock= 16  Conv=0.57D-10     -V/T= 2.0083
 Calling FoFJK, ICntrl=      2127 FMM=F ISym2X=0 I1Cent= 0 IOpClX= 0 NMat=1 NMatS=1 NMatT=0.
 ***** Axes restored to original set *****
 -------------------------------------------------------------------
 Center     Atomic                   Forces (Hartrees/Bohr)
 Number     Number              X              Y              Z
 -------------------------------------------------------------------
      1        6          -0.001207448   -0.002426006    0.001015752
      2        8          -0.000247522    0.001028044   -0.002292389
      3        8          -0.000086946   -0.003214630   -0.005867820
      4        1           0.000750878    0.003405828    0.005203285
      5        6           0.000211634   -0.000050530   -0.000370348
      6        9           0.000119791    0.000054660    0.000062308
      7        9          -0.000037833   -0.000014768    0.000002839
      8        9          -0.000148665    0.000250051    0.000012174
      9        8           0.001003960   -0.001035283   -0.000549963
     10        1          -0.000840070    0.000351229    0.000326087
     11        1          -0.000265805    0.000418634    0.000376190
     12        8           0.000329734    0.000179178    0.000207833
     13        1          -0.000345446   -0.000195728   -0.000242687
     14        1          -0.000257854    0.000194704    0.000457312
     15        8           0.000427793    0.000607781   -0.000050428
     16        1          -0.000005247    0.000026448   -0.000128202
     17        1          -0.000654332   -0.000991618   -0.000135576
     18        8           0.000874567    0.002185448    0.003324420
     19        1          -0.000074649   -0.001076795   -0.001646856
     20        1           0.000174774   -0.000429925    0.000198704
     21        8           0.000965908   -0.001056908    0.000823248
     22        1          -0.000741601    0.000453327   -0.000317928
     23        1           0.000054379    0.001336861   -0.000407954
 -------------------------------------------------------------------
 Cartesian Forces:  Max     0.005867820 RMS     0.001381754

 GradGradGradGradGradGradGradGradGradGradGradGradGradGradGradGradGradGrad
 Berny optimization.
 Using GEDIIS/GDIIS optimizer.
 FormGI is forming the generalized inverse of G from B-inverse, IUseBI=4.
 Internal  Forces:  Max     0.008892553 RMS     0.001900566
 Search for a local minimum.
 Step number   9 out of a maximum of  138
 All quantities printed in internal units (Hartrees-Bohrs-Radians)
 Mixed Optimization -- RFO/linear search
 Update second derivatives using D2CorX and points    9    8
 DE=  5.92D-05 DEPred=-3.25D-04 R=-1.82D-01
 Trust test=-1.82D-01 RLast= 8.89D-01 DXMaxT set to 3.57D-01
 ITU= -1  1  1  0 -1  0  0  1  0
 Use linear search instead of GDIIS.
     Eigenvalues ---    0.00025   0.00026   0.00038   0.00056   0.00172
     Eigenvalues ---    0.00230   0.00324   0.00513   0.00523   0.00668
     Eigenvalues ---    0.00786   0.00998   0.01110   0.01212   0.01326
     Eigenvalues ---    0.01506   0.01523   0.01703   0.01952   0.02138
     Eigenvalues ---    0.02165   0.02341   0.02508   0.02594   0.02746
     Eigenvalues ---    0.03020   0.03273   0.03442   0.03745   0.04158
     Eigenvalues ---    0.05199   0.05634   0.06016   0.06640   0.07216
     Eigenvalues ---    0.07767   0.10258   0.11569   0.11789   0.13597
     Eigenvalues ---    0.19681   0.21505   0.21832   0.24070   0.28631
     Eigenvalues ---    0.35471   0.37679   0.38776   0.44381   0.46499
     Eigenvalues ---    0.46918   0.48214   0.50206   0.51780   0.55364
     Eigenvalues ---    0.57255   0.57307   0.57349   0.57559   0.59854
     Eigenvalues ---    0.64048   0.89873   1.55511
 RFO step:  Lambda=-3.94964669D-04 EMin= 2.54795263D-04
 Quartic linear search produced a step of -0.50111.
 Iteration  1 RMS(Cart)=  0.06498363 RMS(Int)=  0.00232550
 Iteration  2 RMS(Cart)=  0.00420386 RMS(Int)=  0.00030179
 Iteration  3 RMS(Cart)=  0.00001391 RMS(Int)=  0.00030162
 Iteration  4 RMS(Cart)=  0.00000000 RMS(Int)=  0.00030162
 Variable       Old X    -DE/DX   Delta X   Delta X   Delta X     New X
                                 (Linear)    (Quad)   (Total)
    R1        2.29666  -0.00099  -0.00048  -0.00230  -0.00276   2.29390
    R2        2.45247  -0.00032   0.00078  -0.00006   0.00075   2.45323
    R3        2.93013  -0.00010  -0.00012   0.00103   0.00091   2.93104
    R4        1.95284  -0.00864  -0.00344  -0.00666  -0.01014   1.94270
    R5        2.89373  -0.00241   0.00722   0.00913   0.01632   2.91006
    R6        2.53570   0.00013   0.00013  -0.00076  -0.00063   2.53507
    R7        2.51455   0.00002  -0.00009   0.00034   0.00025   2.51480
    R8        2.53306   0.00029   0.00004   0.00009   0.00013   2.53319
    R9        1.85080   0.00057   0.00075  -0.00020   0.00070   1.85151
   R10        1.81277  -0.00008   0.00004  -0.00001   0.00003   1.81280
   R11        3.27611  -0.00022   0.00059  -0.00673  -0.00613   3.26998
   R12        3.37073  -0.00041  -0.00145  -0.00482  -0.00607   3.36466
   R13        1.81250   0.00001  -0.00008   0.00005  -0.00003   1.81247
   R14        1.85966  -0.00046  -0.00008   0.00059   0.00046   1.86012
   R15        3.19621  -0.00012   0.00609  -0.01312  -0.00725   3.18896
   R16        1.81352   0.00000   0.00012  -0.00037  -0.00025   1.81328
   R17        1.84618   0.00029   0.00044   0.00033   0.00084   1.84702
   R18        3.44986   0.00007   0.00007  -0.00883  -0.00872   3.44114
   R19        1.84307  -0.00187  -0.00048  -0.00326  -0.00374   1.83933
   R20        1.81224   0.00041   0.00006   0.00025   0.00031   1.81255
   R21        3.29430  -0.00013  -0.00131   0.00310   0.00178   3.29608
   R22        1.87240  -0.00082  -0.00123   0.00022  -0.00121   1.87118
   R23        1.85961  -0.00201   0.00038  -0.00294  -0.00256   1.85705
    A1        2.24228  -0.00301   0.00045  -0.00186  -0.00141   2.24088
    A2        2.10123   0.00200   0.00019   0.00250   0.00269   2.10392
    A3        1.93965   0.00102  -0.00064  -0.00064  -0.00128   1.93837
    A4        1.97168  -0.00889   0.00032  -0.00350  -0.00330   1.96839
    A5        1.92266   0.00012  -0.00003   0.00193   0.00191   1.92457
    A6        1.93890  -0.00007  -0.00010  -0.00036  -0.00046   1.93844
    A7        1.93144   0.00002  -0.00016   0.00016  -0.00000   1.93143
    A8        1.89056  -0.00001   0.00003  -0.00042  -0.00039   1.89017
    A9        1.88772  -0.00004   0.00009  -0.00051  -0.00042   1.88731
   A10        1.89118  -0.00002   0.00017  -0.00086  -0.00069   1.89049
   A11        1.87963  -0.00043  -0.00070   0.00021  -0.00002   1.87961
   A12        1.81856  -0.00055  -0.00307   0.00568   0.00244   1.82100
   A13        2.16186   0.00021   0.00276  -0.02050  -0.01815   2.14370
   A14        1.88156  -0.00021  -0.00323   0.00621   0.00324   1.88480
   A15        2.19561  -0.00043   0.00405  -0.00651  -0.00181   2.19380
   A16        1.88399  -0.00001  -0.00414  -0.00331  -0.00836   1.87563
   A17        2.20463  -0.00039  -0.01000   0.01929   0.00952   2.21415
   A18        1.84344  -0.00021  -0.00607   0.00194  -0.00414   1.83930
   A19        1.86506   0.00008  -0.00139   0.00568   0.00473   1.86979
   A20        2.89563   0.00045  -0.00014   0.01017   0.00931   2.90494
   A21        1.88036  -0.00041   0.00111  -0.00072   0.00056   1.88092
   A22        1.71655   0.00023  -0.00604   0.01169   0.00579   1.72234
   A23        2.30838  -0.00019  -0.01146   0.00010  -0.01127   2.29711
   A24        1.99216   0.00104   0.02373  -0.01014   0.01385   2.00601
   A25        1.97785   0.00167   0.00855   0.00698   0.01601   1.99386
   A26        1.87138  -0.00374  -0.01963   0.01002  -0.01006   1.86132
   A27        1.73939  -0.00083   0.00514  -0.00330   0.00161   1.74099
   A28        1.99474   0.00131  -0.01228  -0.01817  -0.03031   1.96443
   A29        1.88638   0.00102  -0.00537   0.01515   0.00996   1.89634
   A30        2.74312  -0.00597   0.02014   0.00781   0.02795   2.77108
   A31        3.19857  -0.00844  -0.00815  -0.01612  -0.02458   3.17399
   A32        2.85339  -0.00048  -0.00146  -0.00110  -0.00267   2.85072
   A33        2.86948   0.00026   0.00064   0.01658   0.01656   2.88604
   A34        3.33809   0.00028   0.01419  -0.01514   0.00007   3.33816
   A35        3.12634   0.00123  -0.00344  -0.00770  -0.01112   3.11522
   A36        3.27505  -0.00153  -0.02322   0.02405   0.00189   3.27694
   A37        3.13193   0.00008  -0.00462   0.00349  -0.00130   3.13063
   A38        2.98953   0.00070   0.03138  -0.04011  -0.00941   2.98013
    D1       -0.05703  -0.00096   0.00040   0.02310   0.02353  -0.03351
    D2        3.07739  -0.00049   0.00074   0.02382   0.02457   3.10196
    D3        2.02594   0.00020   0.00522   0.00228   0.00750   2.03344
    D4       -0.06903   0.00018   0.00527   0.00177   0.00703  -0.06200
    D5       -2.17060   0.00024   0.00522   0.00299   0.00821  -2.16239
    D6       -1.10915  -0.00021   0.00492   0.00165   0.00657  -1.10258
    D7        3.07906  -0.00023   0.00496   0.00114   0.00610   3.08517
    D8        0.97749  -0.00017   0.00492   0.00236   0.00728   0.98477
    D9        2.48851  -0.00284  -0.01753  -0.09555  -0.11258   2.37594
   D10       -1.83536   0.00022   0.01452  -0.09722  -0.08305  -1.91841
   D11        0.25677  -0.00158  -0.00065  -0.06861  -0.06933   0.18744
   D12        2.62733   0.00046   0.02711  -0.09295  -0.06626   2.56107
   D13        0.24528   0.00110   0.02771  -0.08497  -0.05802   0.18726
   D14       -1.55773  -0.00053   0.02672  -0.09984  -0.07322  -1.63095
   D15        2.34341   0.00011   0.02732  -0.09186  -0.06498   2.27843
   D16       -0.30615   0.00008  -0.06056   0.15075   0.08998  -0.21618
   D17       -2.43204   0.00037  -0.04271   0.12285   0.07978  -2.35227
   D18        1.98147  -0.00014  -0.05867   0.12218   0.06346   2.04493
   D19       -0.14442   0.00016  -0.04082   0.09427   0.05326  -0.09116
   D20        1.79430  -0.00115  -0.05375   0.09878   0.04515   1.83946
   D21       -2.42891  -0.00012  -0.01806   0.08502   0.06688  -2.36204
   D22       -0.37901   0.00170  -0.03426   0.07187   0.03750  -0.34151
   D23       -2.25873  -0.00109  -0.06358   0.10076   0.03711  -2.22162
   D24       -0.19876  -0.00005  -0.02789   0.08699   0.05883  -0.13992
   D25        1.85115   0.00176  -0.04409   0.07384   0.02946   1.88061
   D26       -0.13962  -0.00093   0.05838  -0.09183  -0.03314  -0.17276
   D27       -2.52481  -0.00034   0.07624  -0.12197  -0.04570  -2.57051
   D28        2.36831   0.00119   0.01027  -0.00610   0.00397   2.37228
   D29        0.25489  -0.00076  -0.01584  -0.00759  -0.02303   0.23187
   D30       -1.75181  -0.00200  -0.00767  -0.01614  -0.02361  -1.77542
   D31       -2.09055   0.00029   0.01804  -0.01811  -0.00004  -2.09059
   D32       -0.39827  -0.00062   0.17929  -0.03896   0.14024  -0.25803
   D33       -2.55074  -0.00011   0.19292  -0.05176   0.14125  -2.40948
   D34        0.16151  -0.00113  -0.16939   0.05772  -0.11147   0.05004
   D35       -2.06495  -0.00045  -0.17628   0.07646  -0.10013  -2.16508
   D36        2.29946  -0.00072  -0.17322   0.08067  -0.09244   2.20702
         Item               Value     Threshold  Converged?
 Maximum Force            0.008893     0.000015     NO 
 RMS     Force            0.001901     0.000010     NO 
 Maximum Displacement     0.251995     0.000060     NO 
 RMS     Displacement     0.066355     0.000040     NO 
 Predicted change in Energy=-3.695156D-04
 GradGradGradGradGradGradGradGradGradGradGradGradGradGradGradGradGradGrad

                          Input orientation:                          
 ---------------------------------------------------------------------
 Center     Atomic      Atomic             Coordinates (Angstroms)
 Number     Number       Type             X           Y           Z
 ---------------------------------------------------------------------
      1          6           0       -0.901265    2.199255    2.966518
      2          8           0       -1.444444    1.113796    2.982121
      3          8           0       -0.414304    2.842582    1.949513
      4          1           0       -0.496141    2.317026    1.069770
      5          6           0       -0.706343    3.002129    4.279199
      6          9           0        0.600506    3.156982    4.539567
      7          9           0       -1.266520    2.375376    5.310871
      8          9           0       -1.258234    4.219353    4.175580
      9          8           0        0.910142    2.148724   -3.830817
     10          1           0        0.094373    2.595041   -3.522144
     11          1           0        1.422976    2.789504   -4.327446
     12          8           0        1.648627    0.970327   -1.523232
     13          1           0        2.086311    0.122183   -1.618047
     14          1           0        1.519357    1.348017   -2.422982
     15          8           0       -1.302652    3.073311   -2.527271
     16          1           0       -1.595959    3.967264   -2.338731
     17          1           0       -1.174803    2.625044   -1.668187
     18          8           0       -2.277266   -0.275828    0.723907
     19          1           0       -2.086282    0.012612    1.633689
     20          1           0       -2.337819   -1.233070    0.726949
     21          8           0       -0.623338    1.584864   -0.278993
     22          1           0        0.235760    1.256611   -0.645970
     23          1           0       -1.214706    0.814932   -0.126672
 ---------------------------------------------------------------------
                    Distance matrix (angstroms):
                    1          2          3          4          5
     1  C    0.000000
     2  O    1.213881   0.000000
     3  O    1.298192   2.261895   0.000000
     4  H    1.943103   2.450332   1.028034   0.000000
     5  C    1.551042   2.406866   2.353334   3.288462   0.000000
     6  F    2.376350   3.283606   2.799476   3.734656   1.341501
     7  F    2.379164   2.654491   3.499040   4.310897   1.330776
     8  F    2.381188   3.332192   2.750107   3.720980   1.340506
     9  O    7.034736   7.282257   5.970579   5.101148   8.313464
    10  H    6.576525   6.845985   5.500824   4.638068   7.852886
    11  H    7.678047   8.028690   6.540538   5.747712   8.868684
    12  O    5.307548   5.466797   4.452076   3.624539   6.583487
    13  H    5.853040   5.883118   5.136257   4.325593   7.132357
    14  H    5.969148   6.168801   5.009140   4.147352   7.253210
    15  O    5.577348   5.849205   4.569901   3.763128   6.832912
    16  H    5.635080   6.039594   4.588056   3.943446   6.746844
    17  H    4.662254   4.897135   3.703165   2.837580   5.977712
    18  O    3.612301   2.779240   3.833695   3.164636   5.084574
    19  H    2.821720   1.855486   3.302118   2.856025   4.223762
    20  H    4.342834   3.375159   4.669637   4.014036   5.763428
    21  O    3.314824   3.395730   2.567447   1.539935   4.774163
    22  H    3.902752   4.000815   3.110372   2.145675   5.309583
    23  H    3.403295   3.131563   3.010407   2.050389   4.945094
                    6          7          8          9         10
     6  F    0.000000
     7  F    2.166011   0.000000
     8  F    2.171643   2.165458   0.000000
     9  O    8.436574   9.399984   8.549371   0.000000
    10  H    8.097107   8.939936   7.982662   0.979774   0.000000
    11  H    8.912655  10.015092   9.029663   0.959291   1.565731
    12  O    6.529744   7.561561   7.175128   2.694239   3.008496
    13  H    7.023805   8.020491   7.844674   3.222823   3.702490
    14  H    7.252154   8.284266   7.713663   1.730397   2.189476
    15  O    7.319099   7.869237   6.800264   2.729570   1.780504
    16  H    7.265810   7.820425   6.527928   3.437144   2.478041
    17  H    6.478494   6.984124   6.057920   3.041521   2.246969
    18  O    5.884302   5.393582   5.758396   6.064943   5.647611
    19  H    5.054703   4.447059   4.984330   6.588047   6.164967
    20  H    6.514781   5.931350   6.541214   6.539038   6.214884
    21  O    5.214198   5.682004   5.214100   3.909598   3.471829
    22  H    5.534821   6.244392   5.852965   3.375486   3.175494
    23  H    5.527565   5.657256   5.486469   4.473776   4.051137
                   11         12         13         14         15
    11  H    0.000000
    12  O    3.350215   0.000000
    13  H    3.859464   0.959118   0.000000
    14  H    2.390431   0.984332   1.572268   0.000000
    15  O    3.278754   3.760410   4.584857   3.309268   0.000000
    16  H    3.802115   4.491549   5.372444   4.070964   0.959546
    17  H    3.721178   3.275798   4.111167   3.075551   0.977403
    18  O    6.971673   4.692033   4.968296   5.191737   4.768309
    19  H    7.453936   4.983263   5.291156   5.589322   5.224514
    20  H    7.474731   5.080357   5.187355   5.609089   5.496039
    21  O    4.693457   2.662256   3.357782   3.040383   2.780593
    22  H    4.160831   1.687525   2.378319   2.194026   3.034206
    23  H    5.338802   3.189546   3.687929   3.610030   3.297103
                   16         17         18         19         20
    16  H    0.000000
    17  H    1.558383   0.000000
    18  O    5.277098   3.918238   0.000000
    19  H    5.626705   4.307897   0.973332   0.000000
    20  H    6.082123   4.687677   0.959160   1.561145   0.000000
    21  O    3.296111   1.820974   2.683927   2.875854   3.448495
    22  H    3.683514   2.215225   3.246572   3.483713   3.834935
    23  H    3.869852   2.377890   1.744212   2.121847   2.486838
                   21         22         23
    21  O    0.000000
    22  H    0.990187   0.000000
    23  H    0.982707   1.602686   0.000000
 Stoichiometry    C2H11F3O7
 Framework group  C1[X(C2H11F3O7)]
 Deg. of freedom    63
 Full point group                 C1      NOp   1
 Largest Abelian subgroup         C1      NOp   1
 Largest concise Abelian subgroup C1      NOp   1
                         Standard orientation:                         
 ---------------------------------------------------------------------
 Center     Atomic      Atomic             Coordinates (Angstroms)
 Number     Number       Type             X           Y           Z
 ---------------------------------------------------------------------
      1          6           0        1.704810    0.196672    0.018573
      2          8           0        1.655586    1.403484    0.139774
      3          8           0        0.722224   -0.640595   -0.118574
      4          1           0       -0.197863   -0.183055   -0.087701
      5          6           0        3.069181   -0.541028    0.023037
      6          9           0        3.147048   -1.367785    1.076619
      7          9           0        4.079465    0.322271    0.093809
      8          9           0        3.215972   -1.270841   -1.091764
      9          8           0       -5.232155   -0.960503    0.182828
     10          1           0       -4.745945   -0.885845   -0.664511
     11          1           0       -5.709476   -1.792550    0.172752
     12          8           0       -3.243939   -0.291871    1.873642
     13          1           0       -3.517806    0.182521    2.660951
     14          1           0       -4.054267   -0.569367    1.388591
     15          8           0       -3.495441   -0.502046   -1.872456
     16          1           0       -3.145483   -1.089798   -2.545365
     17          1           0       -2.734261   -0.165731   -1.359804
     18          8           0       -0.617310    2.948030   -0.275552
     19          1           0        0.283582    2.632098   -0.085930
     20          1           0       -0.734620    3.786196    0.175784
     21          8           0       -1.598263    0.457433   -0.080304
     22          1           0       -2.132160    0.258157    0.729458
     23          1           0       -1.463641    1.429240   -0.136712
 ---------------------------------------------------------------------
 Rotational constants (GHZ):           1.0539633           0.2489596           0.2346627
 Standard basis: 6-31++G(d,p) (6D, 7F)
 There are   294 symmetry adapted cartesian basis functions of A   symmetry.
 There are   294 symmetry adapted basis functions of A   symmetry.
   294 basis functions,   472 primitive gaussians,   294 cartesian basis functions
    53 alpha electrons       53 beta electrons
       nuclear repulsion energy       816.5733460548 Hartrees.
 NAtoms=   23 NActive=   23 NUniq=   23 SFac= 1.00D+00 NAtFMM=   60 NAOKFM=F Big=F
 Integral buffers will be    131072 words long.
 Raffenetti 2 integral format.
 Two-electron integral symmetry is turned on.
 Nuclear repulsion after empirical dispersion term =      816.5637034618 Hartrees.
 One-electron integrals computed using PRISM.
 NBasis=   294 RedAO= T EigKep=  4.53D-05  NBF=   294
 NBsUse=   294 1.00D-06 EigRej= -1.00D+00 NBFU=   294
 Lowest energy guess from the checkpoint file:  "/local_scratch/slurm.5660509/Gau-31439.chk"
 B after Tr=     0.000000    0.000000    0.000000
         Rot=    0.999158   -0.040967    0.000839    0.001949 Ang=  -4.70 deg.
 B after Tr=     0.000000   -0.000000   -0.000000
         Rot=    0.999879    0.015488    0.001229    0.000437 Ang=   1.78 deg.
 Requested convergence on RMS density matrix=1.00D-10 within 128 cycles.
 Requested convergence on MAX density matrix=1.00D-08.
 Requested convergence on             energy=1.00D-08.
 No special actions if energy rises.
 SCF Done:  E(RwB97XD) =  -908.814002669     A.U. after   16 cycles
            NFock= 16  Conv=0.50D-10     -V/T= 2.0083
 Calling FoFJK, ICntrl=      2127 FMM=F ISym2X=0 I1Cent= 0 IOpClX= 0 NMat=1 NMatS=1 NMatT=0.
 ***** Axes restored to original set *****
 -------------------------------------------------------------------
 Center     Atomic                   Forces (Hartrees/Bohr)
 Number     Number              X              Y              Z
 -------------------------------------------------------------------
      1        6           0.000017021    0.000058076    0.000257022
      2        8          -0.000102178    0.000021506    0.000533984
      3        8          -0.000091432   -0.001907375   -0.003588257
      4        1           0.000449989    0.001807431    0.003011745
      5        6          -0.000043435    0.000023120    0.000270397
      6        9           0.000190915   -0.000110209   -0.000217229
      7        9          -0.000068091   -0.000175072   -0.000173217
      8        9          -0.000145387    0.000050860   -0.000245240
      9        8           0.000820229   -0.001044088   -0.000487663
     10        1          -0.000545101    0.000366779    0.000244489
     11        1          -0.000325396    0.000472994    0.000350213
     12        8           0.000279141    0.000492994    0.000582306
     13        1          -0.000395480   -0.000065047   -0.000565654
     14        1           0.000056495   -0.000291254    0.000206110
     15        8           0.000511320    0.000294250   -0.000371730
     16        1           0.000007740   -0.000058292    0.000130914
     17        1          -0.000718817   -0.000428685    0.000044635
     18        8          -0.000054919   -0.000009407    0.000044137
     19        1           0.000008597    0.000421341   -0.000161618
     20        1           0.000052599   -0.000149444   -0.000259468
     21        8           0.000126355    0.001555494    0.000822447
     22        1          -0.000555248   -0.000320592   -0.000147510
     23        1           0.000525085   -0.001005380   -0.000280814
 -------------------------------------------------------------------
 Cartesian Forces:  Max     0.003588257 RMS     0.000765036

 GradGradGradGradGradGradGradGradGradGradGradGradGradGradGradGradGradGrad
 Berny optimization.
 Using GEDIIS/GDIIS optimizer.
 FormGI is forming the generalized inverse of G from B-inverse, IUseBI=4.
 Internal  Forces:  Max     0.003784334 RMS     0.000509951
 Search for a local minimum.
 Step number  10 out of a maximum of  138
 All quantities printed in internal units (Hartrees-Bohrs-Radians)
 Mixed Optimization -- En-DIIS/RFO-DIIS
 Update second derivatives using D2CorX and points    9    8   10
 DE= -3.45D-04 DEPred=-3.70D-04 R= 9.33D-01
 TightC=F SS=  1.41D+00  RLast= 8.16D-01 DXNew= 6.0000D-01 2.4487D+00
 Trust test= 9.33D-01 RLast= 8.16D-01 DXMaxT set to 6.00D-01
 ITU=  1 -1  1  1  0 -1  0  0  1  0
 Use linear search instead of GDIIS.
     Eigenvalues ---    0.00025   0.00027   0.00037   0.00043   0.00172
     Eigenvalues ---    0.00218   0.00305   0.00495   0.00531   0.00669
     Eigenvalues ---    0.00784   0.01011   0.01080   0.01222   0.01349
     Eigenvalues ---    0.01497   0.01507   0.01703   0.01944   0.02110
     Eigenvalues ---    0.02138   0.02330   0.02491   0.02547   0.02737
     Eigenvalues ---    0.03009   0.03288   0.03642   0.03869   0.04156
     Eigenvalues ---    0.05232   0.05610   0.06308   0.06543   0.07160
     Eigenvalues ---    0.08226   0.10496   0.11656   0.11987   0.13604
     Eigenvalues ---    0.19660   0.21502   0.21833   0.24103   0.28689
     Eigenvalues ---    0.35894   0.37680   0.38774   0.44316   0.46298
     Eigenvalues ---    0.46848   0.48222   0.50158   0.51210   0.54686
     Eigenvalues ---    0.56012   0.57285   0.57340   0.57467   0.57562
     Eigenvalues ---    0.60357   0.90574   1.53203
 RFO step:  Lambda=-2.29609615D-04 EMin= 2.49989363D-04
 Quartic linear search produced a step of  0.38211.
 Iteration  1 RMS(Cart)=  0.07675062 RMS(Int)=  0.00310692
 Iteration  2 RMS(Cart)=  0.00449300 RMS(Int)=  0.00041030
 Iteration  3 RMS(Cart)=  0.00001174 RMS(Int)=  0.00041014
 Iteration  4 RMS(Cart)=  0.00000000 RMS(Int)=  0.00041014
 Variable       Old X    -DE/DX   Delta X   Delta X   Delta X     New X
                                 (Linear)    (Quad)   (Total)
    R1        2.29390   0.00006  -0.00069  -0.00003  -0.00073   2.29317
    R2        2.45323   0.00047  -0.00031   0.00037   0.00003   2.45326
    R3        2.93104  -0.00043   0.00044  -0.00129  -0.00085   2.93019
    R4        1.94270  -0.00378  -0.00125  -0.00694  -0.00816   1.93455
    R5        2.91006  -0.00024   0.00073   0.00158   0.00234   2.91240
    R6        2.53507   0.00013  -0.00034  -0.00043  -0.00077   2.53430
    R7        2.51480  -0.00002   0.00016  -0.00042  -0.00026   2.51455
    R8        2.53319   0.00012   0.00002   0.00087   0.00089   2.53408
    R9        1.85151   0.00063  -0.00030   0.00146   0.00121   1.85271
   R10        1.81280  -0.00004  -0.00002   0.00059   0.00057   1.81337
   R11        3.26998  -0.00010  -0.00280   0.00043  -0.00223   3.26774
   R12        3.36466  -0.00009  -0.00121   0.00150   0.00026   3.36493
   R13        1.81247  -0.00007   0.00005   0.00023   0.00027   1.81274
   R14        1.86012  -0.00041   0.00023  -0.00033   0.00005   1.86016
   R15        3.18896  -0.00015  -0.00742   0.00155  -0.00582   3.18314
   R16        1.81328  -0.00003  -0.00019   0.00007  -0.00011   1.81317
   R17        1.84702   0.00018  -0.00001  -0.00127  -0.00143   1.84559
   R18        3.44114   0.00004  -0.00339   0.01646   0.01289   3.45404
   R19        1.83933  -0.00003  -0.00106   0.00022  -0.00084   1.83849
   R20        1.81255   0.00014   0.00007   0.00025   0.00032   1.81287
   R21        3.29608  -0.00035   0.00168  -0.00951  -0.00783   3.28826
   R22        1.87118  -0.00044   0.00047   0.00067   0.00113   1.87231
   R23        1.85705   0.00016  -0.00127   0.00117  -0.00010   1.85695
    A1        2.24088   0.00085  -0.00088   0.00135   0.00047   2.24135
    A2        2.10392  -0.00039   0.00088   0.00005   0.00093   2.10486
    A3        1.93837  -0.00045  -0.00000  -0.00138  -0.00139   1.93698
    A4        1.96839   0.00153  -0.00150   0.00498   0.00361   1.97200
    A5        1.92457  -0.00035   0.00075   0.00081   0.00156   1.92613
    A6        1.93844  -0.00029  -0.00010   0.00001  -0.00009   1.93835
    A7        1.93143  -0.00032   0.00012  -0.00320  -0.00308   1.92835
    A8        1.89017   0.00035  -0.00018   0.00105   0.00087   1.89104
    A9        1.88731   0.00034  -0.00023   0.00080   0.00057   1.88788
   A10        1.89049   0.00032  -0.00040   0.00063   0.00024   1.89073
   A11        1.87961  -0.00028   0.00052  -0.01358  -0.01410   1.86551
   A12        1.82100   0.00004   0.00327  -0.01738  -0.01542   1.80558
   A13        2.14370   0.00002  -0.00904  -0.01907  -0.02838   2.11533
   A14        1.88480  -0.00029   0.00370  -0.00596  -0.00158   1.88323
   A15        2.19380   0.00021  -0.00378  -0.00752  -0.01194   2.18186
   A16        1.87563  -0.00005  -0.00004  -0.00721  -0.00776   1.86787
   A17        2.21415   0.00015   0.01127   0.00265   0.01417   2.22832
   A18        1.83930  -0.00001   0.00304   0.00802   0.00965   1.84895
   A19        1.86979  -0.00010   0.00287  -0.00579  -0.00317   1.86662
   A20        2.90494  -0.00046   0.00366  -0.02910  -0.02671   2.87823
   A21        1.88092   0.00044  -0.00063   0.00378   0.00306   1.88398
   A22        1.72234  -0.00027   0.00682  -0.00489   0.00186   1.72420
   A23        2.29711  -0.00016   0.00443  -0.01032  -0.00593   2.29117
   A24        2.00601  -0.00000  -0.01280   0.03157   0.01925   2.02526
   A25        1.99386  -0.00024  -0.00040  -0.00100  -0.00165   1.99221
   A26        1.86132   0.00078   0.01112   0.00592   0.01677   1.87809
   A27        1.74099   0.00024  -0.00331  -0.00960  -0.01360   1.72739
   A28        1.96443  -0.00025  -0.00222  -0.02632  -0.02844   1.93599
   A29        1.89634  -0.00064   0.00790  -0.00386   0.00397   1.90031
   A30        2.77108   0.00032  -0.00468  -0.01117  -0.01584   2.75524
   A31        3.17399   0.00131  -0.00318   0.00480   0.00176   3.17575
   A32        2.85072   0.00011   0.00009   0.02967   0.02854   2.87926
   A33        2.88604  -0.00001   0.00584  -0.00196   0.00282   2.88886
   A34        3.33816  -0.00036  -0.01080  -0.03372  -0.04383   3.29433
   A35        3.11522   0.00001  -0.00163   0.00402   0.00233   3.11755
   A36        3.27694   0.00010   0.01842  -0.01910  -0.00151   3.27543
   A37        3.13063  -0.00010   0.00303  -0.01090  -0.00761   3.12302
   A38        2.98013  -0.00025  -0.02752  -0.00370  -0.03117   2.94895
    D1       -0.03351   0.00001   0.00868  -0.00156   0.00712  -0.02639
    D2        3.10196   0.00000   0.00883   0.00159   0.01041   3.11237
    D3        2.03344   0.00002  -0.00112   0.03583   0.03471   2.06815
    D4       -0.06200   0.00001  -0.00133   0.03397   0.03265  -0.02935
    D5       -2.16239   0.00001  -0.00084   0.03530   0.03446  -2.12794
    D6       -1.10258   0.00002  -0.00124   0.03296   0.03171  -1.07087
    D7        3.08517   0.00001  -0.00145   0.03110   0.02965   3.11482
    D8        0.98477   0.00002  -0.00097   0.03243   0.03146   1.01623
    D9        2.37594   0.00026  -0.02965  -0.03900  -0.06837   2.30757
   D10       -1.91841   0.00002  -0.04280  -0.03186  -0.07488  -1.99328
   D11        0.18744  -0.00018  -0.02600  -0.03321  -0.05931   0.12813
   D12        2.56107  -0.00006  -0.04599  -0.06153  -0.10688   2.45419
   D13        0.18726  -0.00005  -0.04330  -0.03469  -0.07739   0.10988
   D14       -1.63095  -0.00038  -0.04835  -0.10919  -0.15712  -1.78807
   D15        2.27843  -0.00038  -0.04566  -0.08236  -0.12763   2.15080
   D16       -0.21618   0.00001   0.08056   0.07293   0.15335  -0.06283
   D17       -2.35227   0.00008   0.06305   0.06381   0.12713  -2.22514
   D18        2.04493  -0.00007   0.06899   0.03141   0.10089   2.14582
   D19       -0.09116   0.00001   0.05147   0.02229   0.07466  -0.01650
   D20        1.83946   0.00022   0.05824   0.01373   0.07243   1.91189
   D21       -2.36204   0.00033   0.03932   0.05213   0.09195  -2.27009
   D22       -0.34151   0.00005   0.04045   0.02648   0.06686  -0.27465
   D23       -2.22162  -0.00008   0.06266  -0.00353   0.05951  -2.16211
   D24       -0.13992   0.00004   0.04375   0.03486   0.07902  -0.06090
   D25        1.88061  -0.00025   0.04487   0.00922   0.05393   1.93454
   D26       -0.17276   0.00016  -0.05718   0.01282  -0.04415  -0.21691
   D27       -2.57051   0.00006  -0.07560   0.00767  -0.06749  -2.63800
   D28        2.37228  -0.00032  -0.00632  -0.03702  -0.04317   2.32910
   D29        0.23187  -0.00018   0.00328  -0.04529  -0.04167   0.19020
   D30       -1.77542   0.00053  -0.00317  -0.02560  -0.02883  -1.80425
   D31       -2.09059   0.00004  -0.01378   0.01233  -0.00145  -2.09204
   D32       -0.25803   0.00028  -0.08313  -0.01567  -0.09875  -0.35677
   D33       -2.40948   0.00004  -0.09313  -0.00790  -0.10107  -2.51056
   D34        0.05004   0.00037   0.08657   0.04379   0.13025   0.18029
   D35       -2.16508  -0.00003   0.09615   0.01698   0.11295  -2.05214
   D36        2.20702   0.00018   0.09677   0.04391   0.14097   2.34799
         Item               Value     Threshold  Converged?
 Maximum Force            0.003784     0.000015     NO 
 RMS     Force            0.000510     0.000010     NO 
 Maximum Displacement     0.312662     0.000060     NO 
 RMS     Displacement     0.077487     0.000040     NO 
 Predicted change in Energy=-1.619939D-04
 GradGradGradGradGradGradGradGradGradGradGradGradGradGradGradGradGradGrad

                          Input orientation:                          
 ---------------------------------------------------------------------
 Center     Atomic      Atomic             Coordinates (Angstroms)
 Number     Number       Type             X           Y           Z
 ---------------------------------------------------------------------
      1          6           0       -0.889416    2.204954    2.961314
      2          8           0       -1.486216    1.148678    2.987347
      3          8           0       -0.363050    2.809185    1.939949
      4          1           0       -0.467940    2.284376    1.067269
      5          6           0       -0.667784    3.018584    4.262550
      6          9           0        0.643131    3.150116    4.513005
      7          9           0       -1.235126    2.417036    5.305080
      8          9           0       -1.196101    4.245452    4.144666
      9          8           0        0.977405    2.232762   -3.791207
     10          1           0        0.122245    2.607192   -3.491685
     11          1           0        1.478223    2.954958   -4.176480
     12          8           0        1.659776    0.962213   -1.516379
     13          1           0        2.069300    0.104607   -1.646715
     14          1           0        1.554823    1.384698   -2.399243
     15          8           0       -1.342464    2.983585   -2.551663
     16          1           0       -1.730139    3.846319   -2.390379
     17          1           0       -1.218270    2.559885   -1.680519
     18          8           0       -2.324924   -0.262599    0.714172
     19          1           0       -2.146625    0.034614    1.623231
     20          1           0       -2.412482   -1.217836    0.727344
     21          8           0       -0.623944    1.549269   -0.278279
     22          1           0        0.229802    1.231404   -0.667808
     23          1           0       -1.212247    0.776585   -0.128379
 ---------------------------------------------------------------------
                    Distance matrix (angstroms):
                    1          2          3          4          5
     1  C    0.000000
     2  O    1.213493   0.000000
     3  O    1.298207   2.261820   0.000000
     4  H    1.941998   2.452223   1.023718   0.000000
     5  C    1.550590   2.406765   2.351848   3.284634   0.000000
     6  F    2.376926   3.296590   2.783748   3.722511   1.341092
     7  F    2.378600   2.653990   3.498343   4.308738   1.330641
     8  F    2.378657   3.318669   2.760002   3.721077   1.340978
     9  O    7.005878   7.293385   5.913986   5.069169   8.257552
    10  H    6.544191   6.833174   5.457010   4.608317   7.805225
    11  H    7.557534   7.960588   6.389228   5.633305   8.707848
    12  O    5.300237   5.496870   4.410140   3.598684   6.560657
    13  H    5.865098   5.933490   5.108349   4.307515   7.134585
    14  H    5.948335   6.190232   4.953381   4.113112   7.210343
    15  O    5.586092   5.836795   4.600461   3.788186   6.847621
    16  H    5.660522   6.021354   4.657930   3.998517   6.787872
    17  H    4.666983   4.883879   3.728450   2.861684   5.986110
    18  O    3.633063   2.804008   3.845431   3.171773   5.109135
    19  H    2.842783   1.880982   3.313562   2.861556   4.249359
    20  H    4.361862   3.400878   4.678406   4.020233   5.786959
    21  O    3.315925   3.401221   2.564369   1.541174   4.772833
    22  H    3.920583   4.038777   3.105039   2.146179   5.320536
    23  H    3.419161   3.149804   3.021685   2.063250   4.960167
                    6          7          8          9         10
     6  F    0.000000
     7  F    2.166250   0.000000
     8  F    2.172144   2.165915   0.000000
     9  O    8.361413   9.363316   8.470722   0.000000
    10  H    8.039972   8.902903   7.920592   0.980413   0.000000
    11  H    8.731702   9.876821   8.835092   0.959594   1.558385
    12  O    6.494148   7.551773   7.140246   2.693468   2.995295
    13  H    7.017922   8.037040   7.832594   3.212496   3.668497
    14  H    7.192152   8.258700   7.653381   1.729216   2.177200
    15  O    7.340290   7.877874   6.815757   2.735324   1.780642
    16  H    7.333063   7.842702   6.568966   3.449156   2.485887
    17  H    6.494069   6.987080   6.064190   3.063169   2.253783
    18  O    5.906531   5.426282   5.776249   6.118059   5.649210
    19  H    5.083295   4.479150   4.999229   6.626278   6.158595
    20  H    6.538119   5.962728   6.557834   6.619310   6.233449
    21  O    5.208128   5.683350   5.211450   3.920732   3.464386
    22  H    5.540138   6.263157   5.854707   3.364112   3.143031
    23  H    5.533401   5.675745   5.503836   4.509029   4.055098
                   11         12         13         14         15
    11  H    0.000000
    12  O    3.328683   0.000000
    13  H    3.856628   0.959263   0.000000
    14  H    2.372794   0.984357   1.571502   0.000000
    15  O    3.255323   3.764466   4.554951   3.312694   0.000000
    16  H    3.778660   4.535798   5.384160   4.104952   0.959486
    17  H    3.695535   3.295853   4.103370   3.096396   0.976646
    18  O    6.981051   4.727933   5.001782   5.240169   4.708356
    19  H    7.436704   5.020585   5.335866   5.630607   5.174247
    20  H    7.523117   5.135191   5.241315   5.682274   5.435877
    21  O    4.646615   2.663250   3.348615   3.045093   2.782410
    22  H    4.103653   1.684447   2.368898   2.185645   3.015140
    23  H    5.326449   3.195234   3.677696   3.630882   3.280261
                   16         17         18         19         20
    16  H    0.000000
    17  H    1.555900   0.000000
    18  O    5.184131   3.863372   0.000000
    19  H    5.550821   4.260703   0.972889   0.000000
    20  H    5.985938   4.636283   0.959331   1.562665   0.000000
    21  O    3.310751   1.827797   2.676035   2.868532   3.444854
    22  H    3.694103   2.210737   3.266273   3.511206   3.863533
    23  H    3.848132   2.364177   1.740070   2.119367   2.480028
                   21         22         23
    21  O    0.000000
    22  H    0.990784   0.000000
    23  H    0.982656   1.605413   0.000000
 Stoichiometry    C2H11F3O7
 Framework group  C1[X(C2H11F3O7)]
 Deg. of freedom    63
 Full point group                 C1      NOp   1
 Largest Abelian subgroup         C1      NOp   1
 Largest concise Abelian subgroup C1      NOp   1
                         Standard orientation:                         
 ---------------------------------------------------------------------
 Center     Atomic      Atomic             Coordinates (Angstroms)
 Number     Number       Type             X           Y           Z
 ---------------------------------------------------------------------
      1          6           0        1.704609    0.199475    0.028731
      2          8           0        1.673562    1.402857    0.181941
      3          8           0        0.709236   -0.621319   -0.115740
      4          1           0       -0.201947   -0.157248   -0.066926
      5          6           0        3.057852   -0.556494   -0.010937
      6          9           0        3.126820   -1.442726    0.993236
      7          9           0        4.080399    0.287184    0.104002
      8          9           0        3.189198   -1.223363   -1.166902
      9          8           0       -5.181578   -1.086535    0.123256
     10          1           0       -4.710021   -0.866649   -0.707703
     11          1           0       -5.533998   -1.972795    0.017600
     12          8           0       -3.229325   -0.431164    1.859334
     13          1           0       -3.535452    0.006330    2.656247
     14          1           0       -4.020400   -0.724938    1.352524
     15          8           0       -3.520529   -0.269034   -1.890348
     16          1           0       -3.186628   -0.723076   -2.666860
     17          1           0       -2.743952    0.013919   -1.370056
     18          8           0       -0.622129    2.986280   -0.109666
     19          1           0        0.282545    2.660985    0.039537
     20          1           0       -0.727408    3.803100    0.382307
     21          8           0       -1.597537    0.495604   -0.030446
     22          1           0       -2.149266    0.229406    0.748262
     23          1           0       -1.469593    1.469709   -0.011373
 ---------------------------------------------------------------------
 Rotational constants (GHZ):           1.0358179           0.2508189           0.2353279
 Standard basis: 6-31++G(d,p) (6D, 7F)
 There are   294 symmetry adapted cartesian basis functions of A   symmetry.
 There are   294 symmetry adapted basis functions of A   symmetry.
   294 basis functions,   472 primitive gaussians,   294 cartesian basis functions
    53 alpha electrons       53 beta electrons
       nuclear repulsion energy       816.5150013971 Hartrees.
 NAtoms=   23 NActive=   23 NUniq=   23 SFac= 1.00D+00 NAtFMM=   60 NAOKFM=F Big=F
 Integral buffers will be    131072 words long.
 Raffenetti 2 integral format.
 Two-electron integral symmetry is turned on.
 Nuclear repulsion after empirical dispersion term =      816.5053715866 Hartrees.
 One-electron integrals computed using PRISM.
 NBasis=   294 RedAO= T EigKep=  4.52D-05  NBF=   294
 NBsUse=   294 1.00D-06 EigRej= -1.00D+00 NBFU=   294
 Initial guess from the checkpoint file:  "/local_scratch/slurm.5660509/Gau-31439.chk"
 B after Tr=    -0.000000    0.000000    0.000000
         Rot=    0.999414   -0.034208   -0.000840    0.000033 Ang=  -3.92 deg.
 ExpMin= 3.60D-02 ExpMax= 7.00D+03 ExpMxC= 1.05D+03 IAcc=3 IRadAn=         5 AccDes= 0.00D+00
 Harris functional with IExCor= 4639 and IRadAn=       5 diagonalized for initial guess.
 HarFok:  IExCor= 4639 AccDes= 0.00D+00 IRadAn=         5 IDoV= 1 UseB2=F ITyADJ=14
 ICtDFT=  3500011 ScaDFX=  1.000000  1.000000  1.000000  1.000000
 FoFCou: FMM=F IPFlag=           0 FMFlag=      100000 FMFlg1=           0
         NFxFlg=           0 DoJE=T BraDBF=F KetDBF=T FulRan=T
         wScrn=  0.000000 ICntrl=       500 IOpCl=  0 I1Cent=   200000004 NGrid=           0
         NMat0=    1 NMatS0=      1 NMatT0=    0 NMatD0=    1 NMtDS0=    0 NMtDT0=    0
 Petite list used in FoFCou.
 Requested convergence on RMS density matrix=1.00D-10 within 128 cycles.
 Requested convergence on MAX density matrix=1.00D-08.
 Requested convergence on             energy=1.00D-08.
 No special actions if energy rises.
 SCF Done:  E(RwB97XD) =  -908.814162569     A.U. after   16 cycles
            NFock= 16  Conv=0.39D-10     -V/T= 2.0083
 Calling FoFJK, ICntrl=      2127 FMM=F ISym2X=0 I1Cent= 0 IOpClX= 0 NMat=1 NMatS=1 NMatT=0.
 ***** Axes restored to original set *****
 -------------------------------------------------------------------
 Center     Atomic                   Forces (Hartrees/Bohr)
 Number     Number              X              Y              Z
 -------------------------------------------------------------------
      1        6           0.000173538    0.000071577    0.000116374
      2        8          -0.000529384   -0.000700803   -0.000133884
      3        8           0.000102088   -0.000276732   -0.001645771
      4        1           0.000203636    0.000463952    0.001343915
      5        6          -0.000118495   -0.000014357   -0.000025854
      6        9           0.000138184   -0.000029653   -0.000024611
      7        9          -0.000023118   -0.000110908    0.000015294
      8        9          -0.000050158    0.000104600   -0.000060779
      9        8           0.000025168    0.000285426   -0.000028353
     10        1          -0.000514060   -0.000210777   -0.000070153
     11        1           0.000274417    0.000008818    0.000078031
     12        8           0.000110873    0.000508429    0.000624304
     13        1          -0.000344384    0.000061916   -0.000599975
     14        1           0.000072153   -0.000548900   -0.000113055
     15        8           0.000313222    0.000682303   -0.000249279
     16        1          -0.000045034    0.000139985   -0.000272360
     17        1          -0.000147267   -0.001048603    0.000511297
     18        8          -0.000026130   -0.000064750   -0.000097701
     19        1           0.000064642    0.000233890    0.000249472
     20        1           0.000096338    0.000047530    0.000195299
     21        8           0.000352934    0.001203025   -0.000801913
     22        1          -0.000452225   -0.000398627    0.000886195
     23        1           0.000323063   -0.000407343    0.000103507
 -------------------------------------------------------------------
 Cartesian Forces:  Max     0.001645771 RMS     0.000444557

 GradGradGradGradGradGradGradGradGradGradGradGradGradGradGradGradGradGrad
 Berny optimization.
 Using GEDIIS/GDIIS optimizer.
 FormGI is forming the generalized inverse of G from B-inverse, IUseBI=4.
 Internal  Forces:  Max     0.002018901 RMS     0.000476712
 Search for a local minimum.
 Step number  11 out of a maximum of  138
 All quantities printed in internal units (Hartrees-Bohrs-Radians)
 Mixed Optimization -- En-DIIS/RFO-DIIS
 Swapping is turned off.
 Update second derivatives using D2CorX and points   10   11
 DE= -1.60D-04 DEPred=-1.62D-04 R= 9.87D-01
 TightC=F SS=  1.41D+00  RLast= 5.04D-01 DXNew= 1.0091D+00 1.5121D+00
 Trust test= 9.87D-01 RLast= 5.04D-01 DXMaxT set to 1.01D+00
 ITU=  1  1 -1  1  1  0 -1  0  0  1  0
     Eigenvalues ---    0.00020   0.00027   0.00032   0.00051   0.00166
     Eigenvalues ---    0.00230   0.00295   0.00515   0.00537   0.00667
     Eigenvalues ---    0.00791   0.01023   0.01139   0.01249   0.01355
     Eigenvalues ---    0.01488   0.01532   0.01682   0.01968   0.02088
     Eigenvalues ---    0.02248   0.02323   0.02473   0.02625   0.02834
     Eigenvalues ---    0.03013   0.03291   0.03684   0.03842   0.04119
     Eigenvalues ---    0.05240   0.05607   0.06120   0.06689   0.07101
     Eigenvalues ---    0.08064   0.10498   0.11653   0.11949   0.13603
     Eigenvalues ---    0.19678   0.21502   0.21834   0.24109   0.28722
     Eigenvalues ---    0.35923   0.37680   0.38775   0.43994   0.45698
     Eigenvalues ---    0.46900   0.48184   0.49211   0.50721   0.52508
     Eigenvalues ---    0.55504   0.57282   0.57354   0.57422   0.57582
     Eigenvalues ---    0.60375   0.90517   1.64344
 En-DIIS/RFO-DIIS/Sim-DIIS IScMMF=       -3 using points:    11   10
 RFO step:  Lambda=-2.02500156D-04.
 DidBck=F Rises=F RFO-DIIS coefs:    1.98207   -0.98207
 Iteration  1 RMS(Cart)=  0.14251310 RMS(Int)=  0.00959633
 Iteration  2 RMS(Cart)=  0.01309428 RMS(Int)=  0.00080842
 Iteration  3 RMS(Cart)=  0.00011243 RMS(Int)=  0.00080127
 Iteration  4 RMS(Cart)=  0.00000007 RMS(Int)=  0.00080127
 Variable       Old X    -DE/DX   Delta X   Delta X   Delta X     New X
                                 (Linear)    (Quad)   (Total)
    R1        2.29317   0.00084  -0.00072   0.00086   0.00012   2.29329
    R2        2.45326   0.00038   0.00003   0.00012   0.00015   2.45340
    R3        2.93019  -0.00012  -0.00084   0.00053  -0.00030   2.92989
    R4        1.93455  -0.00200  -0.00801   0.00342  -0.00458   1.92997
    R5        2.91240  -0.00059   0.00230   0.00453   0.00684   2.91924
    R6        2.53430   0.00013  -0.00076   0.00007  -0.00069   2.53361
    R7        2.51455   0.00007  -0.00025   0.00024  -0.00001   2.51453
    R8        2.53408   0.00012   0.00088  -0.00035   0.00052   2.53460
    R9        1.85271   0.00011   0.00119  -0.00072   0.00052   1.85323
   R10        1.81337   0.00012   0.00056  -0.00014   0.00042   1.81379
   R11        3.26774   0.00001  -0.00219  -0.00615  -0.00827   3.25948
   R12        3.36493  -0.00024   0.00026  -0.00792  -0.00760   3.35733
   R13        1.81274  -0.00012   0.00027  -0.00005   0.00022   1.81297
   R14        1.86016  -0.00011   0.00005   0.00083   0.00094   1.86110
   R15        3.18314  -0.00003  -0.00571  -0.00696  -0.01272   3.17043
   R16        1.81317   0.00010  -0.00011  -0.00011  -0.00022   1.81294
   R17        1.84559   0.00084  -0.00140   0.00436   0.00285   1.84845
   R18        3.45404  -0.00005   0.01266  -0.02283  -0.01025   3.44378
   R19        1.83849   0.00032  -0.00082   0.00114   0.00032   1.83881
   R20        1.81287  -0.00005   0.00032  -0.00049  -0.00017   1.81270
   R21        3.28826  -0.00005  -0.00769   0.02399   0.01630   3.30456
   R22        1.87231  -0.00070   0.00111  -0.00224  -0.00115   1.87116
   R23        1.85695  -0.00006  -0.00010  -0.00107  -0.00116   1.85579
    A1        2.24135  -0.00023   0.00046  -0.00016   0.00032   2.24167
    A2        2.10486   0.00007   0.00092  -0.00087   0.00003   2.10489
    A3        1.93698   0.00016  -0.00137   0.00103  -0.00035   1.93663
    A4        1.97200  -0.00202   0.00355  -0.00375  -0.00015   1.97185
    A5        1.92613  -0.00009   0.00154  -0.00058   0.00096   1.92709
    A6        1.93835  -0.00011  -0.00009   0.00001  -0.00008   1.93827
    A7        1.92835  -0.00003  -0.00303   0.00135  -0.00168   1.92668
    A8        1.89104   0.00007   0.00085  -0.00040   0.00046   1.89149
    A9        1.88788   0.00007   0.00056  -0.00031   0.00026   1.88814
   A10        1.89073   0.00010   0.00023  -0.00011   0.00012   1.89084
   A11        1.86551   0.00012  -0.01385   0.01465   0.00048   1.86599
   A12        1.80558  -0.00010  -0.01514   0.01730  -0.00080   1.80478
   A13        2.11533  -0.00001  -0.02787  -0.02006  -0.04890   2.06643
   A14        1.88323  -0.00041  -0.00155  -0.00075  -0.00108   1.88215
   A15        2.18186  -0.00018  -0.01172   0.00111  -0.00990   2.17197
   A16        1.86787   0.00043  -0.00762   0.01358   0.00419   1.87206
   A17        2.22832  -0.00011   0.01392   0.00147   0.01558   2.24391
   A18        1.84895  -0.00007   0.00947   0.00212   0.00901   1.85796
   A19        1.86662   0.00015  -0.00311   0.00915   0.00669   1.87331
   A20        2.87823   0.00027  -0.02623   0.04595   0.01664   2.89487
   A21        1.88398   0.00002   0.00301  -0.00371  -0.00075   1.88323
   A22        1.72420  -0.00013   0.00183  -0.00435  -0.00258   1.72162
   A23        2.29117   0.00013  -0.00582   0.02337   0.01751   2.30869
   A24        2.02526   0.00029   0.01890  -0.02629  -0.00729   2.01797
   A25        1.99221   0.00037  -0.00162  -0.01131  -0.01259   1.97962
   A26        1.87809  -0.00098   0.01647  -0.00297   0.01282   1.89090
   A27        1.72739  -0.00006  -0.01336   0.00813  -0.00662   1.72078
   A28        1.93599   0.00055  -0.02793   0.04171   0.01489   1.95088
   A29        1.90031  -0.00006   0.00390  -0.00653  -0.00262   1.89769
   A30        2.75524  -0.00176  -0.01556  -0.02560  -0.04116   2.71408
   A31        3.17575  -0.00177   0.00173   0.00258   0.00422   3.17997
   A32        2.87926  -0.00036   0.02803  -0.04472  -0.01887   2.86040
   A33        2.88886   0.00010   0.00277   0.02677   0.02687   2.91573
   A34        3.29433   0.00074  -0.04304   0.04170   0.00041   3.29475
   A35        3.11755   0.00010   0.00229   0.00152   0.00372   3.12126
   A36        3.27543  -0.00041  -0.00148   0.03447   0.03456   3.30999
   A37        3.12302   0.00026  -0.00747   0.02275   0.01437   3.13740
   A38        2.94895   0.00011  -0.03061  -0.03114  -0.06257   2.88639
    D1       -0.02639  -0.00015   0.00699  -0.00905  -0.00203  -0.02841
    D2        3.11237  -0.00008   0.01023  -0.00849   0.00175   3.11413
    D3        2.06815   0.00002   0.03409  -0.01455   0.01953   2.08768
    D4       -0.02935   0.00007   0.03206  -0.01368   0.01838  -0.01098
    D5       -2.12794   0.00003   0.03384  -0.01444   0.01939  -2.10855
    D6       -1.07087  -0.00005   0.03115  -0.01506   0.01609  -1.05478
    D7        3.11482   0.00000   0.02912  -0.01419   0.01493   3.12975
    D8        1.01623  -0.00004   0.03090  -0.01496   0.01595   1.03218
    D9        2.30757  -0.00048  -0.06714   0.06583  -0.00044   2.30714
   D10       -1.99328   0.00045  -0.07353   0.04950  -0.02421  -2.01750
   D11        0.12813  -0.00039  -0.05825   0.03176  -0.02702   0.10111
   D12        2.45419   0.00000  -0.10496  -0.04944  -0.15484   2.29934
   D13        0.10988   0.00006  -0.07600  -0.07057  -0.14781  -0.03793
   D14       -1.78807   0.00005  -0.15431  -0.02477  -0.17867  -1.96674
   D15        2.15080   0.00010  -0.12534  -0.04591  -0.17163   1.97917
   D16       -0.06283   0.00018   0.15060   0.09177   0.24197   0.17914
   D17       -2.22514   0.00018   0.12485   0.08542   0.20988  -2.01526
   D18        2.14582   0.00009   0.09908   0.06844   0.16746   2.31328
   D19       -0.01650   0.00009   0.07332   0.06210   0.13537   0.11887
   D20        1.91189  -0.00012   0.07113   0.10487   0.17677   2.08865
   D21       -2.27009   0.00016   0.09030   0.06144   0.15201  -2.11808
   D22       -0.27465   0.00069   0.06566   0.09935   0.16471  -0.10994
   D23       -2.16211  -0.00041   0.05844   0.10626   0.16431  -1.99780
   D24       -0.06090  -0.00012   0.07761   0.06282   0.13956   0.07865
   D25        1.93454   0.00040   0.05297   0.10074   0.15225   2.08679
   D26       -0.21691   0.00001  -0.04335   0.00487  -0.03886  -0.25577
   D27       -2.63800   0.00009  -0.06628  -0.00585  -0.07232  -2.71032
   D28        2.32910   0.00034  -0.04240  -0.08793  -0.13065   2.19845
   D29        0.19020  -0.00021  -0.04092  -0.06654  -0.10746   0.08273
   D30       -1.80425  -0.00030  -0.02832  -0.07760  -0.10635  -1.91060
   D31       -2.09204   0.00008  -0.00142  -0.00912  -0.01057  -2.10261
   D32       -0.35677   0.00021  -0.09697   0.08616  -0.01081  -0.36758
   D33       -2.51056   0.00024  -0.09926   0.07902  -0.02025  -2.53081
   D34        0.18029   0.00014   0.12792  -0.07669   0.05134   0.23163
   D35       -2.05214   0.00010   0.11092  -0.07009   0.04039  -2.01175
   D36        2.34799  -0.00006   0.13844  -0.09643   0.04234   2.39033
         Item               Value     Threshold  Converged?
 Maximum Force            0.002019     0.000015     NO 
 RMS     Force            0.000477     0.000010     NO 
 Maximum Displacement     0.643116     0.000060     NO 
 RMS     Displacement     0.143104     0.000040     NO 
 Predicted change in Energy=-1.418642D-04
 GradGradGradGradGradGradGradGradGradGradGradGradGradGradGradGradGradGrad

                          Input orientation:                          
 ---------------------------------------------------------------------
 Center     Atomic      Atomic             Coordinates (Angstroms)
 Number     Number       Type             X           Y           Z
 ---------------------------------------------------------------------
      1          6           0       -0.875226    2.210337    2.919493
      2          8           0       -1.504032    1.174309    2.982510
      3          8           0       -0.343206    2.769334    1.875452
      4          1           0       -0.473232    2.224308    1.021587
      5          6           0       -0.616800    3.055483    4.193375
      6          9           0        0.699875    3.174798    4.416275
      7          9           0       -1.173770    2.491670    5.262245
      8          9           0       -1.130187    4.286243    4.049752
      9          8           0        1.102747    2.446720   -3.679626
     10          1           0        0.193722    2.727911   -3.442247
     11          1           0        1.610399    3.246119   -3.836157
     12          8           0        1.621988    0.895837   -1.539236
     13          1           0        1.983878    0.037150   -1.767502
     14          1           0        1.561887    1.427406   -2.366132
     15          8           0       -1.352844    2.891459   -2.583313
     16          1           0       -1.872281    3.683790   -2.432369
     17          1           0       -1.237461    2.449478   -1.718368
     18          8           0       -2.377537   -0.281923    0.778733
     19          1           0       -2.193706    0.076830    1.664365
     20          1           0       -2.495675   -1.230089    0.863390
     21          8           0       -0.658375    1.455117   -0.305236
     22          1           0        0.192218    1.128474   -0.692849
     23          1           0       -1.244404    0.685277   -0.136951
 ---------------------------------------------------------------------
                    Distance matrix (angstroms):
                    1          2          3          4          5
     1  C    0.000000
     2  O    1.213558   0.000000
     3  O    1.298285   2.262122   0.000000
     4  H    1.940062   2.451584   1.021295   0.000000
     5  C    1.550430   2.406697   2.351490   3.282027   0.000000
     6  F    2.377286   3.303763   2.776366   3.715309   1.340729
     7  F    2.378396   2.653621   3.498186   4.306439   1.330633
     8  F    2.377367   3.311027   2.765490   3.721955   1.341255
     9  O    6.893231   7.266249   5.749239   4.963324   8.081558
    10  H    6.471651   6.824481   5.344897   4.541394   7.685504
    11  H    7.272550   7.777294   6.055277   5.383614   8.334875
    12  O    5.276766   5.504156   4.362576   3.565473   6.522199
    13  H    5.904671   6.001771   5.113830   4.312780   7.169792
    14  H    5.872847   6.170242   4.839544   4.031551   7.101017
    15  O    5.565331   5.826649   4.573277   3.770161   6.818516
    16  H    5.639823   5.979466   4.661718   4.002154   6.772849
    17  H    4.658128   4.878049   3.717195   2.853437   5.975045
    18  O    3.612638   2.782132   3.827723   3.156985   5.089033
    19  H    2.804565   1.848680   3.273909   2.825749   4.213656
    20  H    4.323187   3.354870   4.653254   4.006016   5.743266
    21  O    3.319075   3.406356   2.565521   1.544796   4.774977
    22  H    3.919041   4.048163   3.094393   2.140787   5.314420
    23  H    3.435687   3.168216   3.034010   2.074978   4.976292
                    6          7          8          9         10
     6  F    0.000000
     7  F    2.166305   0.000000
     8  F    2.172275   2.166225   0.000000
     9  O    8.138552   9.227222   8.253068   0.000000
    10  H    7.887475   8.814421   7.766027   0.980686   0.000000
    11  H    8.302818   9.544722   8.413100   0.959819   1.559064
    12  O    6.442987   7.524832   7.092681   2.693718   3.002980
    13  H    7.052135   8.087815   7.848098   3.199786   3.640003
    14  H    7.056734   8.173654   7.522220   1.724841   2.172835
    15  O    7.299875   7.857779   6.781781   2.725734   1.776621
    16  H    7.333416   7.817682   6.552217   3.454966   2.490367
    17  H    6.474041   6.981031   6.054455   3.053378   2.257780
    18  O    5.886519   5.407750   5.755310   6.279716   5.786808
    19  H    5.054031   4.451569   4.953817   6.711275   6.229408
    20  H    6.499044   5.911755   6.515165   6.863422   6.437168
    21  O    5.205268   5.686557   5.215727   3.933362   3.490975
    22  H    5.527053   6.259982   5.849148   3.389347   3.180784
    23  H    5.541643   5.693800   5.523449   4.600255   4.143132
                   11         12         13         14         15
    11  H    0.000000
    12  O    3.286306   0.000000
    13  H    3.836183   0.959381   0.000000
    14  H    2.339026   0.984853   1.571383   0.000000
    15  O    3.236699   3.731250   4.466132   3.268987   0.000000
    16  H    3.780376   4.558540   5.348831   4.109643   0.959369
    17  H    3.637304   3.259193   4.024769   3.049685   0.978156
    18  O    7.046129   4.770356   5.060342   5.322691   4.735367
    19  H    7.400767   5.049094   5.406616   5.672163   5.164489
    20  H    7.679976   5.219897   5.347326   5.827170   5.492994
    21  O    4.563160   2.652471   3.336218   3.029459   2.781187
    22  H    4.046733   1.677717   2.357099   2.182941   3.011509
    23  H    5.328409   3.197959   3.674312   3.659955   3.296010
                   16         17         18         19         20
    16  H    0.000000
    17  H    1.560872   0.000000
    18  O    5.127703   3.872446   0.000000
    19  H    5.467787   4.241078   0.973058   0.000000
    20  H    5.949526   4.667739   0.959240   1.562301   0.000000
    21  O    3.311382   1.822371   2.673540   2.852410   3.457122
    22  H    3.717220   2.200164   3.280002   3.514974   3.899932
    23  H    3.828088   2.369248   1.748698   2.125116   2.496996
                   21         22         23
    21  O    0.000000
    22  H    0.990175   0.000000
    23  H    0.982040   1.602913   0.000000
 Stoichiometry    C2H11F3O7
 Framework group  C1[X(C2H11F3O7)]
 Deg. of freedom    63
 Full point group                 C1      NOp   1
 Largest Abelian subgroup         C1      NOp   1
 Largest concise Abelian subgroup C1      NOp   1
                         Standard orientation:                         
 ---------------------------------------------------------------------
 Center     Atomic      Atomic             Coordinates (Angstroms)
 Number     Number       Type             X           Y           Z
 ---------------------------------------------------------------------
      1          6           0        1.684388    0.202320    0.029629
      2          8           0        1.696590    1.406628    0.178675
      3          8           0        0.660106   -0.583844   -0.105790
      4          1           0       -0.231897   -0.089469   -0.051319
      5          6           0        3.010011   -0.600167   -0.021045
      6          9           0        3.049089   -1.501735    0.970521
      7          9           0        4.061649    0.205599    0.102990
      8          9           0        3.115473   -1.255218   -1.186699
      9          8           0       -5.038944   -1.317709    0.084015
     10          1           0       -4.632619   -0.974696   -0.739992
     11          1           0       -5.157363   -2.262677   -0.035415
     12          8           0       -3.234159   -0.379488    1.849974
     13          1           0       -3.629935    0.069533    2.599743
     14          1           0       -3.961603   -0.775336    1.316997
     15          8           0       -3.539149   -0.135309   -1.860766
     16          1           0       -3.204832   -0.436334   -2.708117
     17          1           0       -2.770300    0.156596   -1.331188
     18          8           0       -0.532525    3.053131   -0.066952
     19          1           0        0.356889    2.672797    0.038544
     20          1           0       -0.562893    3.873901    0.428584
     21          8           0       -1.609773    0.607131   -0.000311
     22          1           0       -2.160797    0.333301    0.775470
     23          1           0       -1.464118    1.577338    0.043118
 ---------------------------------------------------------------------
 Rotational constants (GHZ):           0.9965053           0.2576735           0.2385350
 Standard basis: 6-31++G(d,p) (6D, 7F)
 There are   294 symmetry adapted cartesian basis functions of A   symmetry.
 There are   294 symmetry adapted basis functions of A   symmetry.
   294 basis functions,   472 primitive gaussians,   294 cartesian basis functions
    53 alpha electrons       53 beta electrons
       nuclear repulsion energy       818.0925910713 Hartrees.
 NAtoms=   23 NActive=   23 NUniq=   23 SFac= 1.00D+00 NAtFMM=   60 NAOKFM=F Big=F
 Integral buffers will be    131072 words long.
 Raffenetti 2 integral format.
 Two-electron integral symmetry is turned on.
 Nuclear repulsion after empirical dispersion term =      818.0829149892 Hartrees.
 One-electron integrals computed using PRISM.
 NBasis=   294 RedAO= T EigKep=  4.57D-05  NBF=   294
 NBsUse=   294 1.00D-06 EigRej= -1.00D+00 NBFU=   294
 Initial guess from the checkpoint file:  "/local_scratch/slurm.5660509/Gau-31439.chk"
 B after Tr=    -0.000000   -0.000000    0.000000
         Rot=    0.999955   -0.009083   -0.000325    0.002833 Ang=  -1.09 deg.
 ExpMin= 3.60D-02 ExpMax= 7.00D+03 ExpMxC= 1.05D+03 IAcc=3 IRadAn=         5 AccDes= 0.00D+00
 Harris functional with IExCor= 4639 and IRadAn=       5 diagonalized for initial guess.
 HarFok:  IExCor= 4639 AccDes= 0.00D+00 IRadAn=         5 IDoV= 1 UseB2=F ITyADJ=14
 ICtDFT=  3500011 ScaDFX=  1.000000  1.000000  1.000000  1.000000
 FoFCou: FMM=F IPFlag=           0 FMFlag=      100000 FMFlg1=           0
         NFxFlg=           0 DoJE=T BraDBF=F KetDBF=T FulRan=T
         wScrn=  0.000000 ICntrl=       500 IOpCl=  0 I1Cent=   200000004 NGrid=           0
         NMat0=    1 NMatS0=      1 NMatT0=    0 NMatD0=    1 NMtDS0=    0 NMtDT0=    0
 Petite list used in FoFCou.
 Requested convergence on RMS density matrix=1.00D-10 within 128 cycles.
 Requested convergence on MAX density matrix=1.00D-08.
 Requested convergence on             energy=1.00D-08.
 No special actions if energy rises.
 SCF Done:  E(RwB97XD) =  -908.814248499     A.U. after   16 cycles
            NFock= 16  Conv=0.73D-10     -V/T= 2.0082
 Calling FoFJK, ICntrl=      2127 FMM=F ISym2X=0 I1Cent= 0 IOpClX= 0 NMat=1 NMatS=1 NMatT=0.
 ***** Axes restored to original set *****
 -------------------------------------------------------------------
 Center     Atomic                   Forces (Hartrees/Bohr)
 Number     Number              X              Y              Z
 -------------------------------------------------------------------
      1        6           0.000223823    0.000535895    0.000071160
      2        8          -0.000497206   -0.000311244    0.000245398
      3        8           0.000073708    0.000076003   -0.000478516
      4        1          -0.000004041   -0.000197509    0.000287417
      5        6          -0.000105485   -0.000021684    0.000071925
      6        9           0.000110013   -0.000018853    0.000009107
      7        9           0.000031200   -0.000062747   -0.000040927
      8        9          -0.000011953    0.000010095   -0.000046652
      9        8          -0.000017380    0.000150842   -0.000124066
     10        1           0.000103894   -0.000256537    0.000251605
     11        1          -0.000002166    0.000080100   -0.000060794
     12        8           0.000387496    0.000010166    0.000922009
     13        1          -0.000174560    0.000295925   -0.000698900
     14        1           0.000091160   -0.000654874   -0.000374847
     15        8           0.000462307    0.000082303    0.000372391
     16        1          -0.000068263   -0.000051795    0.000094981
     17        1          -0.000685485   -0.000000495   -0.000429247
     18        8          -0.000490545   -0.000350204   -0.001129678
     19        1           0.000430749   -0.000178192    0.000642110
     20        1           0.000118443    0.000070967    0.000181435
     21        8          -0.000115285    0.000584695   -0.000746066
     22        1           0.000448765    0.000055722    0.000061205
     23        1          -0.000309188    0.000151420    0.000918949
 -------------------------------------------------------------------
 Cartesian Forces:  Max     0.001129678 RMS     0.000360224

 GradGradGradGradGradGradGradGradGradGradGradGradGradGradGradGradGradGrad
 Berny optimization.
 Using GEDIIS/GDIIS optimizer.
 FormGI is forming the generalized inverse of G from B-inverse, IUseBI=4.
 Internal  Forces:  Max     0.001728214 RMS     0.000318988
 Search for a local minimum.
 Step number  12 out of a maximum of  138
 All quantities printed in internal units (Hartrees-Bohrs-Radians)
 Mixed Optimization -- En-DIIS/RFO-DIIS
 Swapping is turned off.
 Update second derivatives using D2CorX and points   11   12
 DE= -8.59D-05 DEPred=-1.42D-04 R= 6.06D-01
 TightC=F SS=  1.41D+00  RLast= 6.91D-01 DXNew= 1.6971D+00 2.0715D+00
 Trust test= 6.06D-01 RLast= 6.91D-01 DXMaxT set to 1.70D+00
 ITU=  1  1  1 -1  1  1  0 -1  0  0  1  0
     Eigenvalues ---    0.00023   0.00028   0.00031   0.00059   0.00145
     Eigenvalues ---    0.00233   0.00289   0.00512   0.00535   0.00659
     Eigenvalues ---    0.00759   0.01038   0.01126   0.01250   0.01363
     Eigenvalues ---    0.01506   0.01553   0.01760   0.01956   0.02046
     Eigenvalues ---    0.02239   0.02329   0.02531   0.02721   0.02846
     Eigenvalues ---    0.02990   0.03281   0.03665   0.03854   0.04413
     Eigenvalues ---    0.05287   0.05488   0.06014   0.06644   0.07103
     Eigenvalues ---    0.07888   0.10422   0.11681   0.12205   0.13604
     Eigenvalues ---    0.19671   0.21502   0.21837   0.24109   0.28730
     Eigenvalues ---    0.35899   0.37682   0.38775   0.44213   0.45366
     Eigenvalues ---    0.46887   0.48080   0.49014   0.50674   0.52090
     Eigenvalues ---    0.55480   0.57280   0.57349   0.57435   0.57572
     Eigenvalues ---    0.60373   0.90261   1.69077
 En-DIIS/RFO-DIIS/Sim-DIIS IScMMF=       -3 using points:    12   11   10
 RFO step:  Lambda=-1.79075114D-04.
 DidBck=F Rises=F RFO-DIIS coefs:    1.02504    0.26306   -0.28811
 Iteration  1 RMS(Cart)=  0.07433408 RMS(Int)=  0.00206218
 Iteration  2 RMS(Cart)=  0.00329212 RMS(Int)=  0.00035940
 Iteration  3 RMS(Cart)=  0.00000421 RMS(Int)=  0.00035939
 Iteration  4 RMS(Cart)=  0.00000000 RMS(Int)=  0.00035939
 Variable       Old X    -DE/DX   Delta X   Delta X   Delta X     New X
                                 (Linear)    (Quad)   (Total)
    R1        2.29329   0.00053  -0.00021   0.00106   0.00082   2.29411
    R2        2.45340   0.00029   0.00001   0.00114   0.00112   2.45453
    R3        2.92989  -0.00005  -0.00025  -0.00031  -0.00057   2.92932
    R4        1.92997  -0.00005  -0.00246  -0.00094  -0.00335   1.92661
    R5        2.91924   0.00008   0.00085   0.00143   0.00232   2.92156
    R6        2.53361   0.00011  -0.00024   0.00028   0.00004   2.53365
    R7        2.51453  -0.00002  -0.00007  -0.00017  -0.00024   2.51429
    R8        2.53460   0.00002   0.00027   0.00025   0.00052   2.53513
    R9        1.85323   0.00003   0.00036   0.00180   0.00212   1.85534
   R10        1.81379   0.00008   0.00018   0.00013   0.00031   1.81410
   R11        3.25948   0.00003  -0.00085   0.00337   0.00259   3.26206
   R12        3.35733   0.00010  -0.00012  -0.00336  -0.00353   3.35379
   R13        1.81297  -0.00016   0.00008  -0.00000   0.00008   1.81305
   R14        1.86110  -0.00003   0.00004  -0.00053  -0.00041   1.86069
   R15        3.17043   0.00032  -0.00199   0.02053   0.01858   3.18900
   R16        1.81294   0.00001  -0.00004   0.00006   0.00002   1.81297
   R17        1.84845  -0.00052  -0.00034   0.00190   0.00149   1.84994
   R18        3.44378  -0.00003   0.00346  -0.00720  -0.00381   3.43997
   R19        1.83881   0.00060  -0.00023   0.00134   0.00110   1.83992
   R20        1.81270  -0.00007   0.00009   0.00017   0.00026   1.81296
   R21        3.30456   0.00005  -0.00185  -0.01798  -0.01983   3.28473
   R22        1.87116   0.00070   0.00030  -0.00362  -0.00330   1.86786
   R23        1.85579   0.00049  -0.00006   0.00293   0.00287   1.85866
    A1        2.24167   0.00032   0.00014   0.00039   0.00054   2.24220
    A2        2.10489  -0.00027   0.00027  -0.00076  -0.00050   2.10439
    A3        1.93663  -0.00006  -0.00041   0.00037  -0.00004   1.93658
    A4        1.97185   0.00086   0.00104  -0.00170  -0.00048   1.97137
    A5        1.92709  -0.00002   0.00047   0.00023   0.00070   1.92779
    A6        1.93827  -0.00009  -0.00003  -0.00035  -0.00038   1.93790
    A7        1.92668  -0.00004  -0.00093  -0.00039  -0.00132   1.92536
    A8        1.89149   0.00002   0.00026  -0.00003   0.00023   1.89172
    A9        1.88814   0.00005   0.00017   0.00010   0.00027   1.88841
   A10        1.89084   0.00009   0.00007   0.00046   0.00053   1.89137
   A11        1.86599   0.00006  -0.00405   0.00384  -0.00120   1.86479
   A12        1.80478  -0.00005  -0.00446   0.00124  -0.00457   1.80022
   A13        2.06643   0.00004  -0.00940  -0.00746  -0.01744   2.04899
   A14        1.88215  -0.00035  -0.00048  -0.00754  -0.00762   1.87453
   A15        2.17197   0.00025  -0.00369   0.01394   0.00975   2.18172
   A16        1.87206   0.00002  -0.00213  -0.00945  -0.01204   1.86002
   A17        2.24391   0.00020   0.00447  -0.00167   0.00279   2.24669
   A18        1.85796   0.00013   0.00300  -0.00110   0.00094   1.85889
   A19        1.87331  -0.00022  -0.00075   0.00131   0.00072   1.87403
   A20        2.89487  -0.00029  -0.00728  -0.00238  -0.01058   2.88429
   A21        1.88323  -0.00030   0.00086  -0.00244  -0.00178   1.88145
   A22        1.72162   0.00007   0.00047  -0.00346  -0.00321   1.71841
   A23        2.30869  -0.00002  -0.00127  -0.01998  -0.02138   2.28731
   A24        2.01797  -0.00025   0.00536  -0.01492  -0.00961   2.00836
   A25        1.97962   0.00005  -0.00079   0.02089   0.02034   1.99995
   A26        1.89090   0.00027   0.00515  -0.01860  -0.01371   1.87719
   A27        1.72078   0.00020  -0.00408   0.01598   0.01160   1.73238
   A28        1.95088   0.00005  -0.00782   0.00609  -0.00172   1.94915
   A29        1.89769  -0.00035   0.00108  -0.00551  -0.00445   1.89324
   A30        2.71408   0.00173  -0.00559   0.05269   0.04709   2.76117
   A31        3.17997   0.00109   0.00061  -0.00342  -0.00261   3.17736
   A32        2.86040   0.00043   0.00775   0.00206   0.00847   2.86887
   A33        2.91573  -0.00031   0.00149   0.00611   0.00677   2.92250
   A34        3.29475  -0.00002  -0.01262   0.02589   0.01403   3.30878
   A35        3.12126  -0.00019   0.00076  -0.01814  -0.01752   3.10374
   A36        3.30999   0.00000   0.00043  -0.00501  -0.00538   3.30461
   A37        3.13740   0.00023  -0.00183   0.00535   0.00383   3.14123
   A38        2.88639   0.00016  -0.01055   0.02831   0.01806   2.90445
    D1       -0.02841  -0.00033   0.00200   0.00180   0.00377  -0.02464
    D2        3.11413  -0.00027   0.00304   0.00308   0.00611   3.12024
    D3        2.08768   0.00001   0.01049   0.01179   0.02228   2.10996
    D4       -0.01098   0.00006   0.00987   0.01190   0.02177   0.01080
    D5       -2.10855   0.00003   0.01041   0.01181   0.02223  -2.08632
    D6       -1.05478  -0.00004   0.00954   0.01063   0.02016  -1.03462
    D7        3.12975   0.00001   0.00892   0.01074   0.01965  -3.13378
    D8        1.03218  -0.00002   0.00946   0.01065   0.02011   1.05229
    D9        2.30714  -0.00017  -0.01971  -0.10397  -0.12321   2.18392
   D10       -2.01750  -0.00036  -0.02218  -0.07780  -0.10017  -2.11766
   D11        0.10111  -0.00038  -0.01777  -0.08069  -0.09887   0.00225
   D12        2.29934   0.00004  -0.03467  -0.00461  -0.03885   2.26049
   D13       -0.03793  -0.00006  -0.02600  -0.01263  -0.03807  -0.07600
   D14       -1.96674   0.00001  -0.04974  -0.00179  -0.05123  -2.01797
   D15        1.97917  -0.00009  -0.04107  -0.00981  -0.05045   1.92872
   D16        0.17914  -0.00000   0.05024  -0.00418   0.04574   0.22489
   D17       -2.01526  -0.00009   0.04188  -0.00209   0.03990  -1.97537
   D18        2.31328   0.00013   0.03326  -0.01076   0.02267   2.33595
   D19        0.11887   0.00005   0.02490  -0.00866   0.01682   0.13570
   D20        2.08865   0.00035   0.02529   0.01945   0.04501   2.13366
   D21       -2.11808   0.00022   0.03030   0.01843   0.04922  -2.06886
   D22       -0.10994   0.00022   0.02339   0.02418   0.04739  -0.06255
   D23       -1.99780  -0.00007   0.02126  -0.00280   0.01864  -1.97916
   D24        0.07865  -0.00020   0.02626  -0.00381   0.02285   0.10151
   D25        2.08679  -0.00020   0.01935   0.00193   0.02102   2.10781
   D26       -0.25577   0.00033  -0.01369   0.05125   0.03714  -0.21863
   D27       -2.71032   0.00013  -0.02126   0.05333   0.03196  -2.67836
   D28        2.19845   0.00006  -0.01571   0.00606  -0.00989   2.18856
   D29        0.08273  -0.00001  -0.01470  -0.02254  -0.03743   0.04531
   D30       -1.91060   0.00027  -0.01097  -0.02649  -0.03767  -1.94827
   D31       -2.10261   0.00027  -0.00068   0.02686   0.02608  -2.07652
   D32       -0.36758  -0.00052  -0.02872   0.06527   0.03662  -0.33096
   D33       -2.53081  -0.00012  -0.02963   0.08913   0.05944  -2.47138
   D34        0.23163  -0.00032   0.03881  -0.00813   0.03065   0.26228
   D35       -2.01175  -0.00024   0.03355   0.02127   0.05471  -1.95704
   D36        2.39033  -0.00032   0.04167   0.00237   0.04420   2.43453
         Item               Value     Threshold  Converged?
 Maximum Force            0.001728     0.000015     NO 
 RMS     Force            0.000319     0.000010     NO 
 Maximum Displacement     0.232220     0.000060     NO 
 RMS     Displacement     0.074717     0.000040     NO 
 Predicted change in Energy=-9.581390D-05
 GradGradGradGradGradGradGradGradGradGradGradGradGradGradGradGradGradGrad

                          Input orientation:                          
 ---------------------------------------------------------------------
 Center     Atomic      Atomic             Coordinates (Angstroms)
 Number     Number       Type             X           Y           Z
 ---------------------------------------------------------------------
      1          6           0       -0.903458    2.242245    2.919272
      2          8           0       -1.608841    1.255015    2.959062
      3          8           0       -0.276546    2.746835    1.899735
      4          1           0       -0.402766    2.203160    1.046560
      5          6           0       -0.655724    3.086231    4.195681
      6          9           0        0.654274    3.137457    4.476563
      7          9           0       -1.289493    2.565226    5.243122
      8          9           0       -1.095257    4.341046    4.016917
      9          8           0        1.065982    2.459247   -3.691460
     10          1           0        0.165510    2.741634   -3.420627
     11          1           0        1.583672    3.258619   -3.812139
     12          8           0        1.620067    0.832943   -1.614072
     13          1           0        1.933314   -0.030781   -1.890388
     14          1           0        1.540321    1.389692   -2.422267
     15          8           0       -1.353780    2.917935   -2.520394
     16          1           0       -1.859694    3.714415   -2.346960
     17          1           0       -1.224219    2.461653   -1.664033
     18          8           0       -2.325615   -0.318038    0.755330
     19          1           0       -2.197890    0.056037    1.645124
     20          1           0       -2.385619   -1.271436    0.843863
     21          8           0       -0.603628    1.446309   -0.286489
     22          1           0        0.229852    1.111222   -0.698824
     23          1           0       -1.192484    0.679369   -0.106384
 ---------------------------------------------------------------------
                    Distance matrix (angstroms):
                    1          2          3          4          5
     1  C    0.000000
     2  O    1.213989   0.000000
     3  O    1.298879   2.263340   0.000000
     4  H    1.938884   2.451786   1.019520   0.000000
     5  C    1.550130   2.406452   2.351666   3.280360   0.000000
     6  F    2.377622   3.311810   2.767499   3.708795   1.340751
     7  F    2.377734   2.652464   3.498182   4.304475   1.330505
     8  F    2.376252   3.302485   2.773852   3.724663   1.341531
     9  O    6.901272   7.268720   5.757304   4.967055   8.097182
    10  H    6.448752   6.786662   5.338698   4.535268   7.668201
    11  H    7.247808   7.749563   6.028917   5.354147   8.316837
    12  O    5.376385   5.614048   4.427975   3.612244   6.633984
    13  H    6.028827   6.141440   5.192655   4.367313   7.311573
    14  H    5.935566   6.236510   4.880835   4.058335   7.176217
    15  O    5.499938   5.731910   4.552719   3.760119   6.754352
    16  H    5.551114   5.853669   4.634327   3.990302   6.682088
    17  H    4.599751   4.793424   3.698629   2.844102   5.920264
    18  O    3.641460   2.800839   3.860285   3.184117   5.119922
    19  H    2.842273   1.873756   3.316140   2.861972   4.250376
    20  H    4.341668   3.385322   4.659352   4.005697   5.763374
    21  O    3.316672   3.403034   2.564747   1.546023   4.773039
    22  H    3.956542   4.096534   3.111941   2.153810   5.351736
    23  H    3.417706   3.146694   3.022892   2.067577   4.958716
                    6          7          8          9         10
     6  F    0.000000
     7  F    2.166400   0.000000
     8  F    2.172730   2.166758   0.000000
     9  O    8.206464   9.240467   8.223818   0.000000
    10  H    7.922195   8.786848   7.711336   0.981806   0.000000
    11  H    8.341525   9.525419   8.345203   0.959980   1.559403
    12  O    6.583264   7.647708   7.168528   2.695814   3.003744
    13  H    7.225769   8.246981   7.948670   3.193175   3.626713
    14  H    7.171723   8.255175   7.557767   1.726208   2.171307
    15  O    7.282711   7.771790   6.695410   2.727093   1.774751
    16  H    7.294749   7.697733   6.440183   3.455822   2.490083
    17  H    6.456962   6.908239   5.985143   3.058674   2.257290
    18  O    5.887933   5.433879   5.818831   6.244212   5.745077
    19  H    5.064290   4.479599   5.020209   6.701299   6.201606
    20  H    6.471150   5.939271   6.575200   6.811806   6.387399
    21  O    5.208546   5.683219   5.209654   3.925235   3.477393
    22  H    5.574082   6.303115   5.867357   3.387057   3.173420
    23  H    5.518706   5.673014   5.515337   4.595803   4.132952
                   11         12         13         14         15
    11  H    0.000000
    12  O    3.273641   0.000000
    13  H    3.825641   0.959424   0.000000
    14  H    2.329487   0.984636   1.566870   0.000000
    15  O    3.226964   3.743310   4.460584   3.274290   0.000000
    16  H    3.769784   4.576979   5.349940   4.119479   0.959380
    17  H    3.624054   3.277980   4.029079   3.060507   0.978945
    18  O    6.995482   4.744178   5.022033   5.287620   4.705991
    19  H    7.371463   5.079639   5.438219   5.683003   5.123916
    20  H    7.612820   5.149308   5.260089   5.758664   5.471174
    21  O    4.527578   2.661486   3.345199   3.026759   2.778263
    22  H    4.017073   1.687547   2.371872   2.182918   3.014998
    23  H    5.300207   3.194863   3.668459   3.651862   3.296155
                   16         17         18         19         20
    16  H    0.000000
    17  H    1.561932   0.000000
    18  O    5.109008   3.846176   0.000000
    19  H    5.425388   4.205418   0.973642   0.000000
    20  H    5.942782   4.644819   0.959378   1.561872   0.000000
    21  O    3.311729   1.820353   2.676480   2.864551   3.440832
    22  H    3.722790   2.206720   3.269214   3.535737   3.859745
    23  H    3.831038   2.367238   1.738205   2.113567   2.476324
                   21         22         23
    21  O    0.000000
    22  H    0.988429   0.000000
    23  H    0.983558   1.600163   0.000000
 Stoichiometry    C2H11F3O7
 Framework group  C1[X(C2H11F3O7)]
 Deg. of freedom    63
 Full point group                 C1      NOp   1
 Largest Abelian subgroup         C1      NOp   1
 Largest concise Abelian subgroup C1      NOp   1
                         Standard orientation:                         
 ---------------------------------------------------------------------
 Center     Atomic      Atomic             Coordinates (Angstroms)
 Number     Number       Type             X           Y           Z
 ---------------------------------------------------------------------
      1          6           0        1.690154    0.201616    0.014803
      2          8           0        1.692949    1.415578    0.022495
      3          8           0        0.671344   -0.604047    0.010220
      4          1           0       -0.222634   -0.114647    0.036909
      5          6           0        3.022960   -0.589853    0.004351
      6          9           0        3.100869   -1.390465    1.076994
      7          9           0        4.067665    0.233935    0.018732
      8          9           0        3.102267   -1.353985   -1.095430
      9          8           0       -5.041037   -1.320630    0.052032
     10          1           0       -4.594562   -1.014012   -0.766861
     11          1           0       -5.121373   -2.274854   -0.015538
     12          8           0       -3.338736   -0.267297    1.857600
     13          1           0       -3.785044    0.240753    2.538179
     14          1           0       -4.033382   -0.695122    1.306291
     15          8           0       -3.452679   -0.240634   -1.883881
     16          1           0       -3.086789   -0.584369   -2.701427
     17          1           0       -2.703898    0.078042   -1.339723
     18          8           0       -0.580270    3.045248   -0.123596
     19          1           0        0.324173    2.693408   -0.045046
     20          1           0       -0.625366    3.855206    0.388596
     21          8           0       -1.605180    0.577137    0.023145
     22          1           0       -2.187216    0.348315    0.788564
     23          1           0       -1.450930    1.548510    0.028344
 ---------------------------------------------------------------------
 Rotational constants (GHZ):           0.9985862           0.2563990           0.2377569
 Standard basis: 6-31++G(d,p) (6D, 7F)
 There are   294 symmetry adapted cartesian basis functions of A   symmetry.
 There are   294 symmetry adapted basis functions of A   symmetry.
   294 basis functions,   472 primitive gaussians,   294 cartesian basis functions
    53 alpha electrons       53 beta electrons
       nuclear repulsion energy       817.3786891940 Hartrees.
 NAtoms=   23 NActive=   23 NUniq=   23 SFac= 1.00D+00 NAtFMM=   60 NAOKFM=F Big=F
 Integral buffers will be    131072 words long.
 Raffenetti 2 integral format.
 Two-electron integral symmetry is turned on.
 Nuclear repulsion after empirical dispersion term =      817.3690292954 Hartrees.
 One-electron integrals computed using PRISM.
 NBasis=   294 RedAO= T EigKep=  4.54D-05  NBF=   294
 NBsUse=   294 1.00D-06 EigRej= -1.00D+00 NBFU=   294
 Initial guess from the checkpoint file:  "/local_scratch/slurm.5660509/Gau-31439.chk"
 B after Tr=     0.000000    0.000000   -0.000000
         Rot=    0.999723    0.023237    0.003094   -0.001874 Ang=   2.70 deg.
 ExpMin= 3.60D-02 ExpMax= 7.00D+03 ExpMxC= 1.05D+03 IAcc=3 IRadAn=         5 AccDes= 0.00D+00
 Harris functional with IExCor= 4639 and IRadAn=       5 diagonalized for initial guess.
 HarFok:  IExCor= 4639 AccDes= 0.00D+00 IRadAn=         5 IDoV= 1 UseB2=F ITyADJ=14
 ICtDFT=  3500011 ScaDFX=  1.000000  1.000000  1.000000  1.000000
 FoFCou: FMM=F IPFlag=           0 FMFlag=      100000 FMFlg1=           0
         NFxFlg=           0 DoJE=T BraDBF=F KetDBF=T FulRan=T
         wScrn=  0.000000 ICntrl=       500 IOpCl=  0 I1Cent=   200000004 NGrid=           0
         NMat0=    1 NMatS0=      1 NMatT0=    0 NMatD0=    1 NMtDS0=    0 NMtDT0=    0
 Petite list used in FoFCou.
 Requested convergence on RMS density matrix=1.00D-10 within 128 cycles.
 Requested convergence on MAX density matrix=1.00D-08.
 Requested convergence on             energy=1.00D-08.
 No special actions if energy rises.
 SCF Done:  E(RwB97XD) =  -908.814301068     A.U. after   16 cycles
            NFock= 16  Conv=0.47D-10     -V/T= 2.0083
 Calling FoFJK, ICntrl=      2127 FMM=F ISym2X=0 I1Cent= 0 IOpClX= 0 NMat=1 NMatS=1 NMatT=0.
 ***** Axes restored to original set *****
 -------------------------------------------------------------------
 Center     Atomic                   Forces (Hartrees/Bohr)
 Number     Number              X              Y              Z
 -------------------------------------------------------------------
      1        6          -0.000324860   -0.000216183   -0.000068239
      2        8           0.000432190   -0.000037068   -0.000271863
      3        8           0.000234948    0.000089819    0.000736469
      4        1          -0.000300016   -0.000140297   -0.000653051
      5        6          -0.000100384    0.000042157   -0.000070589
      6        9          -0.000038011    0.000020644    0.000062763
      7        9           0.000054327    0.000053789   -0.000007378
      8        9           0.000030744   -0.000019240    0.000086906
      9        8          -0.000820280    0.000324060    0.000354349
     10        1           0.000980931   -0.000273226   -0.000136595
     11        1          -0.000143158    0.000053317   -0.000147750
     12        8           0.000454783    0.000014539    0.000628024
     13        1          -0.000250452    0.000073780   -0.000192560
     14        1          -0.000001993   -0.000210627   -0.000454875
     15        8           0.000458678   -0.000296930    0.001020632
     16        1          -0.000049119   -0.000068017    0.000048668
     17        1          -0.000517429    0.000341082   -0.001130362
     18        8           0.000015899    0.000138924    0.000482127
     19        1          -0.000165810    0.000096746   -0.000253273
     20        1           0.000102780    0.000030396    0.000084341
     21        8          -0.001380092    0.000036566    0.000473661
     22        1           0.001129065   -0.000435907   -0.000519143
     23        1           0.000197259    0.000381674   -0.000072262
 -------------------------------------------------------------------
 Cartesian Forces:  Max     0.001380092 RMS     0.000416992

 GradGradGradGradGradGradGradGradGradGradGradGradGradGradGradGradGradGrad
 Berny optimization.
 Using GEDIIS/GDIIS optimizer.
 FormGI is forming the generalized inverse of G from B-inverse, IUseBI=4.
 Internal  Forces:  Max     0.001572762 RMS     0.000401717
 Search for a local minimum.
 Step number  13 out of a maximum of  138
 All quantities printed in internal units (Hartrees-Bohrs-Radians)
 Mixed Optimization -- En-DIIS/RFO-DIIS
 Swapping is turned off.
 Update second derivatives using D2CorX and points   12   13
 DE= -5.26D-05 DEPred=-9.58D-05 R= 5.49D-01
 TightC=F SS=  1.41D+00  RLast= 2.85D-01 DXNew= 2.8541D+00 8.5477D-01
 Trust test= 5.49D-01 RLast= 2.85D-01 DXMaxT set to 1.70D+00
 ITU=  1  1  1  1 -1  1  1  0 -1  0  0  1  0
     Eigenvalues ---    0.00026   0.00028   0.00030   0.00062   0.00175
     Eigenvalues ---    0.00234   0.00282   0.00512   0.00534   0.00639
     Eigenvalues ---    0.00811   0.01047   0.01102   0.01250   0.01363
     Eigenvalues ---    0.01466   0.01533   0.01769   0.01954   0.02035
     Eigenvalues ---    0.02239   0.02328   0.02544   0.02748   0.02871
     Eigenvalues ---    0.03013   0.03312   0.03663   0.03888   0.04517
     Eigenvalues ---    0.05318   0.05517   0.05908   0.06743   0.07052
     Eigenvalues ---    0.08047   0.10438   0.11687   0.12652   0.13603
     Eigenvalues ---    0.19662   0.21504   0.21840   0.24111   0.28738
     Eigenvalues ---    0.35899   0.37681   0.38775   0.44217   0.45405
     Eigenvalues ---    0.47035   0.48329   0.49127   0.50627   0.52164
     Eigenvalues ---    0.55488   0.57280   0.57350   0.57421   0.57561
     Eigenvalues ---    0.60389   0.90478   1.75843
 En-DIIS/RFO-DIIS/Sim-DIIS IScMMF=       -3 using points:    13   12   11   10
 RFO step:  Lambda=-1.04794981D-04.
 DidBck=F Rises=F RFO-DIIS coefs:    0.92599    0.21335   -0.64794    0.50860
 Iteration  1 RMS(Cart)=  0.05012393 RMS(Int)=  0.00149939
 Iteration  2 RMS(Cart)=  0.00202004 RMS(Int)=  0.00066391
 Iteration  3 RMS(Cart)=  0.00000269 RMS(Int)=  0.00066391
 Iteration  4 RMS(Cart)=  0.00000000 RMS(Int)=  0.00066391
 Variable       Old X    -DE/DX   Delta X   Delta X   Delta X     New X
                                 (Linear)    (Quad)   (Total)
    R1        2.29411  -0.00024   0.00033  -0.00025   0.00015   2.29425
    R2        2.45453  -0.00018  -0.00008  -0.00046  -0.00047   2.45405
    R3        2.92932   0.00010   0.00043  -0.00029   0.00015   2.92947
    R4        1.92661   0.00040   0.00376  -0.00045   0.00321   1.92983
    R5        2.92156  -0.00025  -0.00041  -0.00017  -0.00067   2.92089
    R6        2.53365  -0.00002   0.00029  -0.00017   0.00012   2.53378
    R7        2.51429  -0.00005   0.00015  -0.00019  -0.00004   2.51425
    R8        2.53513  -0.00004  -0.00042   0.00006  -0.00036   2.53476
    R9        1.85534  -0.00096  -0.00070  -0.00093  -0.00167   1.85367
   R10        1.81410  -0.00001  -0.00025   0.00005  -0.00020   1.81389
   R11        3.26206   0.00002  -0.00021   0.00515   0.00481   3.26687
   R12        3.35379   0.00005  -0.00093   0.00327   0.00236   3.35615
   R13        1.81305  -0.00009  -0.00011   0.00034   0.00023   1.81328
   R14        1.86069   0.00026   0.00014  -0.00007  -0.00007   1.86063
   R15        3.18900   0.00012  -0.00019   0.00517   0.00501   3.19401
   R16        1.81297  -0.00002   0.00002  -0.00004  -0.00002   1.81295
   R17        1.84994  -0.00116   0.00101  -0.00586  -0.00478   1.84516
   R18        3.43997   0.00005  -0.00770   0.01163   0.00404   3.44401
   R19        1.83992  -0.00022   0.00039   0.00003   0.00042   1.84034
   R20        1.81296  -0.00003  -0.00021   0.00019  -0.00002   1.81294
   R21        3.28473   0.00003   0.00772   0.00639   0.01411   3.29884
   R22        1.86786   0.00142  -0.00049   0.00606   0.00568   1.87354
   R23        1.85866  -0.00055  -0.00033  -0.00082  -0.00114   1.85751
    A1        2.24220  -0.00055  -0.00023  -0.00039  -0.00063   2.24157
    A2        2.10439   0.00022  -0.00043   0.00004  -0.00039   2.10401
    A3        1.93658   0.00033   0.00066   0.00035   0.00102   1.93761
    A4        1.97137  -0.00146  -0.00182   0.00116  -0.00100   1.97037
    A5        1.92779   0.00008  -0.00071   0.00029  -0.00042   1.92736
    A6        1.93790   0.00004   0.00006  -0.00032  -0.00026   1.93764
    A7        1.92536   0.00013   0.00143  -0.00068   0.00075   1.92611
    A8        1.89172  -0.00009  -0.00040   0.00022  -0.00017   1.89155
    A9        1.88841  -0.00008  -0.00028   0.00030   0.00002   1.88843
   A10        1.89137  -0.00009  -0.00014   0.00022   0.00008   1.89145
   A11        1.86479  -0.00010   0.00733  -0.01441  -0.00469   1.86010
   A12        1.80022   0.00001   0.00807  -0.01231  -0.00241   1.79780
   A13        2.04899   0.00013   0.00891   0.02078   0.03050   2.07949
   A14        1.87453  -0.00005   0.00122  -0.00163  -0.00138   1.87315
   A15        2.18172  -0.00009   0.00397  -0.03001  -0.02471   2.15700
   A16        1.86002  -0.00009   0.00542  -0.00406   0.00191   1.86193
   A17        2.24669  -0.00005  -0.00524   0.00904   0.00366   2.25035
   A18        1.85889   0.00023  -0.00372   0.00203  -0.00060   1.85829
   A19        1.87403  -0.00020   0.00249  -0.00930  -0.00645   1.86758
   A20        2.88429   0.00009   0.01669  -0.03346  -0.01601   2.86829
   A21        1.88145   0.00008  -0.00153  -0.00031  -0.00184   1.87960
   A22        1.71841  -0.00003  -0.00107  -0.00491  -0.00598   1.71243
   A23        2.28731  -0.00002   0.00704  -0.01244  -0.00540   2.28191
   A24        2.00836   0.00026  -0.01010   0.01456   0.00412   2.01248
   A25        1.99995   0.00017  -0.00242  -0.01076  -0.01328   1.98667
   A26        1.87719  -0.00082  -0.00573   0.00254  -0.00311   1.87408
   A27        1.73238  -0.00023   0.00514  -0.00289   0.00280   1.73518
   A28        1.94915   0.00025   0.01667  -0.00287   0.01380   1.96295
   A29        1.89324   0.00048  -0.00206  -0.00193  -0.00418   1.88906
   A30        2.76117  -0.00149  -0.00116  -0.00343  -0.00459   2.75658
   A31        3.17736  -0.00157  -0.00011  -0.00022  -0.00083   3.17653
   A32        2.86887   0.00020  -0.01777   0.03844   0.02261   2.89148
   A33        2.92250  -0.00030   0.00181  -0.02394  -0.02095   2.90155
   A34        3.30878   0.00026   0.02131  -0.03730  -0.01713   3.29165
   A35        3.10374   0.00014   0.00063   0.00695   0.00774   3.11148
   A36        3.30461  -0.00024   0.00598  -0.02377  -0.01538   3.28922
   A37        3.14123   0.00014   0.00559  -0.00104   0.00395   3.14518
   A38        2.90445   0.00010   0.00580   0.00403   0.00913   2.91358
    D1       -0.02464   0.00041  -0.00418   0.00473   0.00058  -0.02406
    D2        3.12024   0.00030  -0.00550   0.00453  -0.00095   3.11929
    D3        2.10996  -0.00007  -0.01658   0.00639  -0.01020   2.09976
    D4        0.01080  -0.00004  -0.01565   0.00613  -0.00953   0.00127
    D5       -2.08632  -0.00004  -0.01647   0.00652  -0.00996  -2.09628
    D6       -1.03462   0.00002  -0.01538   0.00657  -0.00880  -1.04342
    D7       -3.13378   0.00006  -0.01445   0.00631  -0.00813   3.14127
    D8        1.05229   0.00006  -0.01527   0.00669  -0.00856   1.04372
    D9        2.18392  -0.00003   0.04383   0.03726   0.08095   2.26487
   D10       -2.11766   0.00044   0.04212   0.03665   0.07903  -2.03864
   D11        0.00225   0.00030   0.03372   0.02737   0.06121   0.06346
   D12        2.26049   0.00001   0.03566  -0.04282  -0.00837   2.25212
   D13       -0.07600   0.00025   0.02158   0.00622   0.02603  -0.04997
   D14       -2.01797  -0.00012   0.05881  -0.06487  -0.00671  -2.02468
   D15        1.92872   0.00012   0.04473  -0.01582   0.02769   1.95641
   D16        0.22489  -0.00008  -0.04766  -0.02100  -0.06815   0.15673
   D17       -1.97537  -0.00013  -0.03836  -0.02589  -0.06479  -2.04016
   D18        2.33595   0.00013  -0.02965   0.00241  -0.02814   2.30780
   D19        0.13570   0.00008  -0.02036  -0.00248  -0.02478   0.11091
   D20        2.13366  -0.00013  -0.01554   0.00899  -0.00713   2.12652
   D21       -2.06886   0.00007  -0.02922   0.02717  -0.00288  -2.07174
   D22       -0.06255   0.00041  -0.01456   0.03356   0.01903  -0.04352
   D23       -1.97916  -0.00034  -0.00875  -0.01060  -0.01994  -1.99910
   D24        0.10151  -0.00014  -0.02244   0.00758  -0.01569   0.08582
   D25        2.10781   0.00020  -0.00777   0.01397   0.00623   2.11404
   D26       -0.21863  -0.00016   0.01429   0.05484   0.06924  -0.14939
   D27       -2.67836  -0.00012   0.02189   0.04882   0.07031  -2.60805
   D28        2.18856   0.00016   0.00448  -0.07337  -0.06883   2.11973
   D29        0.04531  -0.00003   0.00899  -0.06565  -0.05664  -0.01134
   D30       -1.94827  -0.00054   0.00263  -0.06097  -0.05835  -2.00663
   D31       -2.07652  -0.00003  -0.00267   0.01867   0.01600  -2.06052
   D32       -0.33096   0.00032   0.04601   0.01649   0.06249  -0.26847
   D33       -2.47138   0.00025   0.04419   0.03164   0.07582  -2.39555
   D34        0.26228   0.00014  -0.06136  -0.03857  -0.10001   0.16227
   D35       -1.95704   0.00024  -0.05587  -0.05713  -0.11276  -2.06980
   D36        2.43453   0.00014  -0.06907  -0.05131  -0.12054   2.31399
         Item               Value     Threshold  Converged?
 Maximum Force            0.001573     0.000015     NO 
 RMS     Force            0.000402     0.000010     NO 
 Maximum Displacement     0.139055     0.000060     NO 
 RMS     Displacement     0.050133     0.000040     NO 
 Predicted change in Energy=-5.487643D-05
 GradGradGradGradGradGradGradGradGradGradGradGradGradGradGradGradGradGrad

                          Input orientation:                          
 ---------------------------------------------------------------------
 Center     Atomic      Atomic             Coordinates (Angstroms)
 Number     Number       Type             X           Y           Z
 ---------------------------------------------------------------------
      1          6           0       -0.892217    2.227300    2.913733
      2          8           0       -1.544887    1.204841    2.964294
      3          8           0       -0.327628    2.774281    1.880055
      4          1           0       -0.457038    2.232972    1.023825
      5          6           0       -0.642159    3.066568    4.192891
      6          9           0        0.672522    3.170198    4.435094
      7          9           0       -1.220915    2.506408    5.251874
      8          9           0       -1.139503    4.303384    4.044144
      9          8           0        1.092989    2.435942   -3.679241
     10          1           0        0.194061    2.726504   -3.415213
     11          1           0        1.603408    3.233497   -3.836505
     12          8           0        1.609548    0.843653   -1.566789
     13          1           0        1.910544   -0.032486   -1.816803
     14          1           0        1.555222    1.381006   -2.390038
     15          8           0       -1.345913    2.944908   -2.557920
     16          1           0       -1.834568    3.753815   -2.392766
     17          1           0       -1.252672    2.487477   -1.700334
     18          8           0       -2.327180   -0.320313    0.781051
     19          1           0       -2.159151    0.048364    1.666633
     20          1           0       -2.360709   -1.275464    0.864413
     21          8           0       -0.657024    1.473941   -0.307703
     22          1           0        0.184914    1.132130   -0.704254
     23          1           0       -1.243667    0.707112   -0.123248
 ---------------------------------------------------------------------
                    Distance matrix (angstroms):
                    1          2          3          4          5
     1  C    0.000000
     2  O    1.214066   0.000000
     3  O    1.298629   2.262837   0.000000
     4  H    1.939373   2.450691   1.021222   0.000000
     5  C    1.550208   2.406325   2.352355   3.282093   0.000000
     6  F    2.377394   3.307988   2.772232   3.713631   1.340816
     7  F    2.377572   2.651803   3.498411   4.305192   1.330482
     8  F    2.376784   3.306264   2.771385   3.724875   1.341339
     9  O    6.888532   7.253313   5.747904   4.956068   8.085722
    10  H    6.440867   6.785094   5.321119   4.513597   7.661473
    11  H    7.266794   7.763895   6.051351   5.373016   8.339163
    12  O    5.314921   5.532777   4.400081   3.593363   6.571564
    13  H    5.944752   6.027426   5.153069   4.336693   7.227507
    14  H    5.902217   6.189554   4.870322   4.053331   7.141748
    15  O    5.537129   5.793295   4.556495   3.758438   6.788485
    16  H    5.601536   5.939636   4.635446   3.985430   6.727929
    17  H    4.635433   4.846576   3.709064   2.849360   5.952998
    18  O    3.619086   2.775721   3.844806   3.174214   5.094204
    19  H    2.812143   1.843552   3.290996   2.843045   4.218152
    20  H    4.315732   3.350668   4.643854   3.994809   5.734582
    21  O    3.316703   3.400982   2.566257   1.545668   4.774101
    22  H    3.930577   4.056567   3.104515   2.147140   5.329928
    23  H    3.414344   3.141875   3.020851   2.064657   4.955593
                    6          7          8          9         10
     6  F    0.000000
     7  F    2.166299   0.000000
     8  F    2.172646   2.166648   0.000000
     9  O    8.158330   9.226263   8.253607   0.000000
    10  H    7.877379   8.784589   7.739958   0.980922   0.000000
    11  H    8.324055   9.544847   8.412660   0.959872   1.555889
    12  O    6.504876   7.567723   7.142099   2.695305   2.994228
    13  H    7.132748   8.137458   7.902738   3.198469   3.621223
    14  H    7.110751   8.208062   7.563104   1.728755   2.171199
    15  O    7.281970   7.823094   6.743539   2.732150   1.775998
    16  H    7.296971   7.770014   6.497612   3.458669   2.493210
    17  H    6.466526   6.952307   6.025725   3.069341   2.256320
    18  O    5.876556   5.403927   5.782467   6.260088   5.766141
    19  H    5.042678   4.447046   4.979703   6.697411   6.207673
    20  H    6.458650   5.903516   6.536481   6.807889   6.392010
    21  O    5.209520   5.682681   5.213167   3.918578   3.456859
    22  H    5.550168   6.272197   5.861588   3.372695   3.145061
    23  H    5.524224   5.668326   5.505559   4.592809   4.120927
                   11         12         13         14         15
    11  H    0.000000
    12  O    3.295907   0.000000
    13  H    3.852294   0.959545   0.000000
    14  H    2.350810   0.984601   1.566146   0.000000
    15  O    3.227469   3.759303   4.474219   3.300084   0.000000
    16  H    3.764942   4.584017   5.356647   4.137741   0.959370
    17  H    3.643757   3.303376   4.045950   3.095842   0.976417
    18  O    7.028578   4.729164   4.978955   5.293708   4.772136
    19  H    7.388265   5.028975   5.357544   5.659425   5.186345
    20  H    7.625194   5.115109   5.193988   5.743065   5.527541
    21  O    4.545111   2.668315   3.337530   3.039537   2.775210
    22  H    4.029748   1.690198   2.360487   2.186676   3.010926
    23  H    5.317587   3.200513   3.655705   3.664184   3.308446
                   16         17         18         19         20
    16  H    0.000000
    17  H    1.556174   0.000000
    18  O    5.187899   3.898143   0.000000
    19  H    5.505856   4.255285   0.973864   0.000000
    20  H    6.014955   4.686726   0.959368   1.560994   0.000000
    21  O    3.306346   1.822491   2.682192   2.861234   3.440294
    22  H    3.715186   2.212644   3.259806   3.505752   3.838935
    23  H    3.844772   2.378441   1.745669   2.115594   2.480699
                   21         22         23
    21  O    0.000000
    22  H    0.991436   0.000000
    23  H    0.982954   1.599703   0.000000
 Stoichiometry    C2H11F3O7
 Framework group  C1[X(C2H11F3O7)]
 Deg. of freedom    63
 Full point group                 C1      NOp   1
 Largest Abelian subgroup         C1      NOp   1
 Largest concise Abelian subgroup C1      NOp   1
                         Standard orientation:                         
 ---------------------------------------------------------------------
 Center     Atomic      Atomic             Coordinates (Angstroms)
 Number     Number       Type             X           Y           Z
 ---------------------------------------------------------------------
      1          6           0        1.682851    0.199278    0.013939
      2          8           0        1.687059    1.411798    0.075049
      3          8           0        0.663171   -0.601996   -0.054248
      4          1           0       -0.231227   -0.109636   -0.031271
      5          6           0        3.014690   -0.594015    0.007916
      6          9           0        3.065144   -1.431834    1.053527
      7          9           0        4.059416    0.226903    0.077377
      8          9           0        3.120805   -1.319207   -1.115484
      9          8           0       -5.039094   -1.302414    0.124594
     10          1           0       -4.602128   -1.012291   -0.704319
     11          1           0       -5.157809   -2.252268    0.053615
     12          8           0       -3.278109   -0.243703    1.868937
     13          1           0       -3.692991    0.289768    2.550119
     14          1           0       -3.998677   -0.673441    1.353625
     15          8           0       -3.497127   -0.276171   -1.883840
     16          1           0       -3.146070   -0.648690   -2.695245
     17          1           0       -2.737591    0.066853   -1.375086
     18          8           0       -0.544868    3.046902   -0.147570
     19          1           0        0.347830    2.673809   -0.036654
     20          1           0       -0.593747    3.847501    0.378775
     21          8           0       -1.610557    0.587818   -0.040971
     22          1           0       -2.175683    0.368739    0.743620
     23          1           0       -1.449229    1.557441   -0.042701
 ---------------------------------------------------------------------
 Rotational constants (GHZ):           0.9966703           0.2571299           0.2385487
 Standard basis: 6-31++G(d,p) (6D, 7F)
 There are   294 symmetry adapted cartesian basis functions of A   symmetry.
 There are   294 symmetry adapted basis functions of A   symmetry.
   294 basis functions,   472 primitive gaussians,   294 cartesian basis functions
    53 alpha electrons       53 beta electrons
       nuclear repulsion energy       817.8033547129 Hartrees.
 NAtoms=   23 NActive=   23 NUniq=   23 SFac= 1.00D+00 NAtFMM=   60 NAOKFM=F Big=F
 Integral buffers will be    131072 words long.
 Raffenetti 2 integral format.
 Two-electron integral symmetry is turned on.
 Nuclear repulsion after empirical dispersion term =      817.7936864610 Hartrees.
 One-electron integrals computed using PRISM.
 NBasis=   294 RedAO= T EigKep=  4.56D-05  NBF=   294
 NBsUse=   294 1.00D-06 EigRej= -1.00D+00 NBFU=   294
 Initial guess from the checkpoint file:  "/local_scratch/slurm.5660509/Gau-31439.chk"
 B after Tr=     0.000000    0.000000    0.000000
         Rot=    0.999997    0.001833   -0.001474    0.001179 Ang=   0.30 deg.
 ExpMin= 3.60D-02 ExpMax= 7.00D+03 ExpMxC= 1.05D+03 IAcc=3 IRadAn=         5 AccDes= 0.00D+00
 Harris functional with IExCor= 4639 and IRadAn=       5 diagonalized for initial guess.
 HarFok:  IExCor= 4639 AccDes= 0.00D+00 IRadAn=         5 IDoV= 1 UseB2=F ITyADJ=14
 ICtDFT=  3500011 ScaDFX=  1.000000  1.000000  1.000000  1.000000
 FoFCou: FMM=F IPFlag=           0 FMFlag=      100000 FMFlg1=           0
         NFxFlg=           0 DoJE=T BraDBF=F KetDBF=T FulRan=T
         wScrn=  0.000000 ICntrl=       500 IOpCl=  0 I1Cent=   200000004 NGrid=           0
         NMat0=    1 NMatS0=      1 NMatT0=    0 NMatD0=    1 NMtDS0=    0 NMtDT0=    0
 Petite list used in FoFCou.
 Requested convergence on RMS density matrix=1.00D-10 within 128 cycles.
 Requested convergence on MAX density matrix=1.00D-08.
 Requested convergence on             energy=1.00D-08.
 No special actions if energy rises.
 SCF Done:  E(RwB97XD) =  -908.814329226     A.U. after   15 cycles
            NFock= 15  Conv=0.81D-10     -V/T= 2.0082
 Calling FoFJK, ICntrl=      2127 FMM=F ISym2X=0 I1Cent= 0 IOpClX= 0 NMat=1 NMatS=1 NMatT=0.
 ***** Axes restored to original set *****
 -------------------------------------------------------------------
 Center     Atomic                   Forces (Hartrees/Bohr)
 Number     Number              X              Y              Z
 -------------------------------------------------------------------
      1        6          -0.000089252   -0.000054441   -0.000139978
      2        8           0.000300158    0.000302755    0.000373828
      3        8          -0.000040615   -0.000275593   -0.000086440
      4        1          -0.000004828    0.000129793    0.000095183
      5        6           0.000003576   -0.000000611    0.000005960
      6        9          -0.000043978    0.000021289   -0.000015810
      7        9           0.000011156    0.000045629    0.000004890
      8        9           0.000016022   -0.000047583    0.000026843
      9        8          -0.000603885    0.000379930    0.000221355
     10        1           0.000074356   -0.000134369   -0.000288109
     11        1           0.000372381   -0.000164779   -0.000045019
     12        8          -0.000001351   -0.000248433    0.000360038
     13        1          -0.000090642    0.000076961   -0.000188011
     14        1          -0.000072914    0.000135251    0.000000652
     15        8          -0.000191032    0.000683082   -0.000234638
     16        1          -0.000026903    0.000232417   -0.000464721
     17        1           0.000318314   -0.000990652    0.000612778
     18        8          -0.000050349   -0.000152316   -0.000243870
     19        1          -0.000109575    0.000097224   -0.000128264
     20        1           0.000019599    0.000014544   -0.000083961
     21        8           0.000659605   -0.000598725   -0.000666981
     22        1          -0.000490815    0.000700517    0.000498593
     23        1           0.000040971   -0.000151890    0.000385683
 -------------------------------------------------------------------
 Cartesian Forces:  Max     0.000990652 RMS     0.000304032

 GradGradGradGradGradGradGradGradGradGradGradGradGradGradGradGradGradGrad
 Berny optimization.
 Using GEDIIS/GDIIS optimizer.
 FormGI is forming the generalized inverse of G from B-inverse, IUseBI=4.
 Internal  Forces:  Max     0.001911282 RMS     0.000393370
 Search for a local minimum.
 Step number  14 out of a maximum of  138
 All quantities printed in internal units (Hartrees-Bohrs-Radians)
 Mixed Optimization -- En-DIIS/RFO-DIIS
 Swapping is turned off.
 Update second derivatives using D2CorX and points   12   13   14
 DE= -2.82D-05 DEPred=-5.49D-05 R= 5.13D-01
 TightC=F SS=  1.41D+00  RLast= 3.20D-01 DXNew= 2.8541D+00 9.6090D-01
 Trust test= 5.13D-01 RLast= 3.20D-01 DXMaxT set to 1.70D+00
 ITU=  1  1  1  1  1 -1  1  1  0 -1  0  0  1  0
     Eigenvalues ---    0.00025   0.00027   0.00028   0.00071   0.00172
     Eigenvalues ---    0.00222   0.00278   0.00501   0.00533   0.00601
     Eigenvalues ---    0.00948   0.01035   0.01073   0.01255   0.01340
     Eigenvalues ---    0.01403   0.01690   0.01773   0.01971   0.02036
     Eigenvalues ---    0.02250   0.02339   0.02548   0.02749   0.02858
     Eigenvalues ---    0.03075   0.03366   0.03724   0.04010   0.04674
     Eigenvalues ---    0.05360   0.05484   0.06056   0.06739   0.07040
     Eigenvalues ---    0.08373   0.10515   0.11691   0.12961   0.13606
     Eigenvalues ---    0.19673   0.21504   0.21846   0.24111   0.28743
     Eigenvalues ---    0.35923   0.37680   0.38775   0.45010   0.45489
     Eigenvalues ---    0.47021   0.48128   0.49167   0.51879   0.52673
     Eigenvalues ---    0.55508   0.57292   0.57351   0.57410   0.57560
     Eigenvalues ---    0.60373   0.90586   1.84711
 En-DIIS/RFO-DIIS/Sim-DIIS IScMMF=       -3 using points:    14   13   12   11   10
 RFO step:  Lambda=-5.35634556D-05.
 DidBck=F Rises=F RFO-DIIS coefs:    1.10256    0.27759   -0.42361    0.20910   -0.16564
 Iteration  1 RMS(Cart)=  0.02612676 RMS(Int)=  0.00034592
 Iteration  2 RMS(Cart)=  0.00045782 RMS(Int)=  0.00020158
 Iteration  3 RMS(Cart)=  0.00000014 RMS(Int)=  0.00020158
 Variable       Old X    -DE/DX   Delta X   Delta X   Delta X     New X
                                 (Linear)    (Quad)   (Total)
    R1        2.29425  -0.00040   0.00020  -0.00037  -0.00019   2.29406
    R2        2.45405   0.00001   0.00038  -0.00037  -0.00001   2.45405
    R3        2.92947   0.00003  -0.00033   0.00052   0.00019   2.92966
    R4        1.92983   0.00015  -0.00210   0.00169  -0.00038   1.92945
    R5        2.92089   0.00031   0.00090  -0.00007   0.00086   2.92174
    R6        2.53378  -0.00004  -0.00007  -0.00047  -0.00054   2.53324
    R7        2.51425  -0.00002  -0.00014   0.00008  -0.00006   2.51419
    R8        2.53476  -0.00005   0.00029   0.00022   0.00051   2.53527
    R9        1.85367  -0.00026   0.00081  -0.00072   0.00010   1.85378
   R10        1.81389   0.00007   0.00017  -0.00023  -0.00006   1.81383
   R11        3.26687   0.00009   0.00147  -0.00120   0.00034   3.26721
   R12        3.35615  -0.00007  -0.00073  -0.00380  -0.00453   3.35162
   R13        1.81328  -0.00005   0.00009  -0.00009  -0.00000   1.81327
   R14        1.86063   0.00016  -0.00020   0.00022   0.00009   1.86072
   R15        3.19401  -0.00025   0.00716  -0.00458   0.00258   3.19659
   R16        1.81295   0.00013  -0.00000  -0.00000  -0.00000   1.81294
   R17        1.84516   0.00113  -0.00028   0.00214   0.00180   1.84696
   R18        3.44401   0.00008   0.00155  -0.00028   0.00120   3.44520
   R19        1.84034  -0.00010   0.00031  -0.00039  -0.00008   1.84026
   R20        1.81294  -0.00002   0.00016  -0.00008   0.00008   1.81302
   R21        3.29884  -0.00012  -0.00810   0.00340  -0.00469   3.29415
   R22        1.87354  -0.00108  -0.00043  -0.00206  -0.00252   1.87102
   R23        1.85751   0.00020   0.00101  -0.00063   0.00037   1.85789
    A1        2.24157   0.00058   0.00020  -0.00028  -0.00007   2.24150
    A2        2.10401  -0.00026  -0.00008   0.00058   0.00049   2.10450
    A3        1.93761  -0.00032  -0.00013  -0.00030  -0.00043   1.93718
    A4        1.97037   0.00191   0.00032   0.00005   0.00047   1.97083
    A5        1.92736  -0.00000   0.00044   0.00124   0.00168   1.92904
    A6        1.93764   0.00007  -0.00018   0.00047   0.00029   1.93792
    A7        1.92611   0.00001  -0.00086  -0.00075  -0.00161   1.92450
    A8        1.89155  -0.00001   0.00020  -0.00018   0.00001   1.89156
    A9        1.88843  -0.00002   0.00019  -0.00032  -0.00013   1.88830
   A10        1.89145  -0.00005   0.00024  -0.00049  -0.00025   1.89120
   A11        1.86010   0.00023  -0.00329   0.00818   0.00438   1.86448
   A12        1.79780   0.00015  -0.00450   0.01072   0.00573   1.80354
   A13        2.07949  -0.00013  -0.00608   0.00314  -0.00323   2.07626
   A14        1.87315  -0.00002  -0.00325   0.00061  -0.00253   1.87062
   A15        2.15700   0.00003  -0.00037   0.00456   0.00367   2.16068
   A16        1.86193   0.00002  -0.00585   0.00037  -0.00583   1.85609
   A17        2.25035  -0.00014   0.00311  -0.00664  -0.00351   2.24684
   A18        1.85829  -0.00023   0.00150  -0.00011   0.00100   1.85929
   A19        1.86758   0.00047  -0.00120   0.00469   0.00357   1.87115
   A20        2.86829   0.00010  -0.01081   0.01716   0.00585   2.87414
   A21        1.87960   0.00013  -0.00033  -0.00023  -0.00076   1.87885
   A22        1.71243  -0.00002  -0.00141   0.00177   0.00015   1.71258
   A23        2.28191  -0.00007  -0.01043   0.00213  -0.00842   2.27349
   A24        2.01248  -0.00015   0.00028  -0.00979  -0.00933   2.00315
   A25        1.98667  -0.00046   0.00664  -0.00618   0.00050   1.98717
   A26        1.87408   0.00069  -0.00331   0.00216  -0.00125   1.87284
   A27        1.73518   0.00021   0.00273  -0.00064   0.00184   1.73702
   A28        1.96295  -0.00027  -0.00460   0.01176   0.00717   1.97013
   A29        1.88906  -0.00010  -0.00135   0.00332   0.00205   1.89111
   A30        2.75658   0.00132   0.01660  -0.01088   0.00572   2.76230
   A31        3.17653   0.00179  -0.00097   0.00264   0.00180   3.17833
   A32        2.89148  -0.00017   0.01109  -0.01954  -0.00903   2.88245
   A33        2.90155   0.00025  -0.00027   0.01123   0.01061   2.91216
   A34        3.29165  -0.00010  -0.00370   0.00997   0.00670   3.29835
   A35        3.11148  -0.00009  -0.00564   0.00455  -0.00116   3.11033
   A36        3.28922   0.00023  -0.00537   0.02041   0.01448   3.30371
   A37        3.14518  -0.00011  -0.00002  -0.00386  -0.00325   3.14194
   A38        2.91358   0.00012   0.00536  -0.00896  -0.00346   2.91012
    D1       -0.02406   0.00021   0.00276   0.00208   0.00484  -0.01922
    D2        3.11929   0.00013   0.00387   0.00326   0.00713   3.12642
    D3        2.09976  -0.00001   0.01233   0.01419   0.02652   2.12628
    D4        0.00127  -0.00004   0.01191   0.01330   0.02521   0.02648
    D5       -2.09628  -0.00003   0.01229   0.01410   0.02640  -2.06988
    D6       -1.04342   0.00006   0.01132   0.01312   0.02443  -1.01899
    D7        3.14127   0.00003   0.01090   0.01222   0.02312  -3.11880
    D8        1.04372   0.00004   0.01128   0.01303   0.02431   1.06803
    D9        2.26487   0.00052  -0.04984   0.02428  -0.02545   2.23942
   D10       -2.03864  -0.00016  -0.04132   0.01162  -0.02974  -2.06838
   D11        0.06346   0.00020  -0.03996   0.01282  -0.02727   0.03619
   D12        2.25212  -0.00020  -0.02660   0.00702  -0.01920   2.23293
   D13       -0.04997  -0.00025  -0.01820  -0.00062  -0.01845  -0.06842
   D14       -2.02468   0.00022  -0.03843   0.03008  -0.00815  -2.03283
   D15        1.95641   0.00016  -0.03002   0.02244  -0.00741   1.94900
   D16        0.15673   0.00020   0.02528  -0.01354   0.01164   0.16838
   D17       -2.04016  -0.00006   0.02046  -0.01055   0.00990  -2.03026
   D18        2.30780   0.00012   0.01517  -0.00567   0.00953   2.31733
   D19        0.11091  -0.00013   0.01034  -0.00268   0.00779   0.11870
   D20        2.12652   0.00036   0.02069   0.02356   0.04440   2.17093
   D21       -2.07174   0.00016   0.02704   0.00628   0.03361  -2.03813
   D22       -0.04352  -0.00021   0.02388   0.01690   0.04064  -0.00289
   D23       -1.99910   0.00023   0.00776   0.02450   0.03258  -1.96652
   D24        0.08582   0.00002   0.01410   0.00722   0.02178   0.10760
   D25        2.11404  -0.00034   0.01095   0.01784   0.02881   2.14285
   D26       -0.14939   0.00016   0.01560   0.01020   0.02570  -0.12369
   D27       -2.60805   0.00015   0.01132   0.01526   0.02655  -2.58150
   D28        2.11973  -0.00029  -0.01229  -0.02781  -0.04011   2.07962
   D29       -0.01134   0.00021  -0.02227  -0.01508  -0.03736  -0.04870
   D30       -2.00663   0.00031  -0.02046  -0.02288  -0.04337  -2.05000
   D31       -2.06052  -0.00006   0.01178  -0.00423   0.00746  -2.05306
   D32       -0.26847   0.00018   0.00444  -0.02099  -0.01647  -0.28495
   D33       -2.39555   0.00006   0.01451  -0.02410  -0.00967  -2.40522
   D34        0.16227   0.00029   0.02074   0.01620   0.03695   0.19922
   D35       -2.06980   0.00016   0.02619   0.01881   0.04489  -2.02491
   D36        2.31399   0.00010   0.02595   0.01199   0.03802   2.35201
         Item               Value     Threshold  Converged?
 Maximum Force            0.001911     0.000015     NO 
 RMS     Force            0.000393     0.000010     NO 
 Maximum Displacement     0.098199     0.000060     NO 
 RMS     Displacement     0.026334     0.000040     NO 
 Predicted change in Energy=-2.679091D-05
 GradGradGradGradGradGradGradGradGradGradGradGradGradGradGradGradGradGrad

                          Input orientation:                          
 ---------------------------------------------------------------------
 Center     Atomic      Atomic             Coordinates (Angstroms)
 Number     Number       Type             X           Y           Z
 ---------------------------------------------------------------------
      1          6           0       -0.894341    2.232885    2.908970
      2          8           0       -1.566786    1.223642    2.963296
      3          8           0       -0.308254    2.757636    1.875738
      4          1           0       -0.442112    2.212234    1.023037
      5          6           0       -0.644622    3.083619    4.180721
      6          9           0        0.669427    3.194279    4.421657
      7          9           0       -1.221266    2.531841    5.245205
      8          9           0       -1.146408    4.317477    4.020353
      9          8           0        1.096265    2.467451   -3.661093
     10          1           0        0.195714    2.756276   -3.400506
     11          1           0        1.614524    3.263586   -3.798452
     12          8           0        1.606052    0.820077   -1.587310
     13          1           0        1.891371   -0.051759   -1.868768
     14          1           0        1.549175    1.381940   -2.393913
     15          8           0       -1.343113    2.946950   -2.539512
     16          1           0       -1.836217    3.750573   -2.362236
     17          1           0       -1.246969    2.473335   -1.689987
     18          8           0       -2.330623   -0.333416    0.780129
     19          1           0       -2.178048    0.045071    1.664322
     20          1           0       -2.355790   -1.288018    0.872715
     21          8           0       -0.647701    1.449191   -0.305868
     22          1           0        0.191392    1.108126   -0.705747
     23          1           0       -1.233694    0.683043   -0.115559
 ---------------------------------------------------------------------
                    Distance matrix (angstroms):
                    1          2          3          4          5
     1  C    0.000000
     2  O    1.213963   0.000000
     3  O    1.298626   2.262703   0.000000
     4  H    1.939505   2.450879   1.021019   0.000000
     5  C    1.550309   2.406663   2.352096   3.281964   0.000000
     6  F    2.378628   3.318265   2.761923   3.708174   1.340530
     7  F    2.377867   2.652900   3.498269   4.305338   1.330453
     8  F    2.375759   3.296347   2.781183   3.729877   1.341608
     9  O    6.869007   7.247167   5.719561   4.936883   8.056326
    10  H    6.424301   6.778890   5.300259   4.502282   7.634679
    11  H    7.235071   7.746182   6.012444   5.346199   8.294777
    12  O    5.335216   5.562174   4.405838   3.598193   6.592370
    13  H    5.983859   6.077363   5.172269   4.351246   7.270362
    14  H    5.900461   6.199513   4.855152   4.041059   7.136825
    15  O    5.513370   5.770677   4.538856   3.747449   6.757818
    16  H    5.565620   5.900785   4.613136   3.971157   6.683937
    17  H    4.618719   4.828774   3.698163   2.841913   5.932999
    18  O    3.630533   2.788206   3.852913   3.178964   5.107128
    19  H    2.825524   1.857419   3.301338   2.849792   4.232781
    20  H    4.321912   3.361768   4.643896   3.992057   5.743014
    21  O    3.318160   3.403384   2.566448   1.546121   4.775023
    22  H    3.938283   4.070186   3.103964   2.146876   5.336577
    23  H    3.415398   3.143651   3.020867   2.064322   4.956591
                    6          7          8          9         10
     6  F    0.000000
     7  F    2.166051   0.000000
     8  F    2.172528   2.166648   0.000000
     9  O    8.126581   9.203110   8.213208   0.000000
    10  H    7.848726   8.763934   7.701155   0.980977   0.000000
    11  H    8.274551   9.506045   8.358656   0.959839   1.558443
    12  O    6.528537   7.589936   7.159171   2.697090   3.004263
    13  H    7.183269   8.183649   7.937258   3.192341   3.620295
    14  H    7.107076   8.206933   7.551579   1.728932   2.175750
    15  O    7.250474   7.796730   6.704391   2.727348   1.773600
    16  H    7.253201   7.728948   6.444739   3.454400   2.489051
    17  H    6.445504   6.935486   6.001579   3.062032   2.255497
    18  O    5.891151   5.420081   5.790701   6.269997   5.779817
    19  H    5.062463   4.463427   4.986844   6.704408   6.215936
    20  H    6.468224   5.915838   6.541544   6.824635   6.413027
    21  O    5.208613   5.684674   5.214591   3.916096   3.463612
    22  H    5.556152   6.279841   5.867338   3.376481   3.158820
    23  H    5.523994   5.670626   5.506586   4.602567   4.139128
                   11         12         13         14         15
    11  H    0.000000
    12  O    3.295445   0.000000
    13  H    3.846016   0.959543   0.000000
    14  H    2.348956   0.984648   1.564726   0.000000
    15  O    3.229985   3.758704   4.461395   3.291776   0.000000
    16  H    3.769281   4.586668   5.347536   4.131864   0.959368
    17  H    3.641190   3.299020   4.032027   3.083031   0.977368
    18  O    7.033207   4.736319   4.992115   5.298095   4.770325
    19  H    7.388121   5.049075   5.390015   5.669980   5.175929
    20  H    7.635463   5.117810   5.204080   5.748764   5.532067
    21  O    4.539585   2.667823   3.338022   3.031620   2.777778
    22  H    4.029408   1.691564   2.363869   2.183678   3.016401
    23  H    5.323086   3.201403   3.657828   3.663838   3.318554
                   16         17         18         19         20
    16  H    0.000000
    17  H    1.558996   0.000000
    18  O    5.176665   3.892766   0.000000
    19  H    5.482770   4.244380   0.973822   0.000000
    20  H    6.010180   4.684518   0.959411   1.560563   0.000000
    21  O    3.307201   1.823124   2.681287   2.862719   3.434958
    22  H    3.719903   2.213912   3.262887   3.515901   3.836820
    23  H    3.849718   2.384144   1.743187   2.113478   2.474039
                   21         22         23
    21  O    0.000000
    22  H    0.990104   0.000000
    23  H    0.983152   1.599965   0.000000
 Stoichiometry    C2H11F3O7
 Framework group  C1[X(C2H11F3O7)]
 Deg. of freedom    63
 Full point group                 C1      NOp   1
 Largest Abelian subgroup         C1      NOp   1
 Largest concise Abelian subgroup C1      NOp   1
                         Standard orientation:                         
 ---------------------------------------------------------------------
 Center     Atomic      Atomic             Coordinates (Angstroms)
 Number     Number       Type             X           Y           Z
 ---------------------------------------------------------------------
      1          6           0        1.681503    0.201946    0.016182
      2          8           0        1.692097    1.415518    0.045108
      3          8           0        0.657311   -0.595665   -0.019568
      4          1           0       -0.234453   -0.098668   -0.004386
      5          6           0        3.009177   -0.598510    0.013211
      6          9           0        3.057097   -1.433267    1.061021
      7          9           0        4.058516    0.216831    0.078109
      8          9           0        3.109541   -1.327904   -1.108316
      9          8           0       -5.012932   -1.334011    0.109131
     10          1           0       -4.576785   -1.047550   -0.721551
     11          1           0       -5.111747   -2.287306    0.056630
     12          8           0       -3.304895   -0.210489    1.868280
     13          1           0       -3.750845    0.332171    2.522016
     14          1           0       -4.002614   -0.663700    1.341668
     15          8           0       -3.469304   -0.296824   -1.885834
     16          1           0       -3.102877   -0.667981   -2.691042
     17          1           0       -2.722899    0.062932   -1.367467
     18          8           0       -0.549187    3.060534   -0.166224
     19          1           0        0.346192    2.690635   -0.067231
     20          1           0       -0.593553    3.860300    0.361864
     21          8           0       -1.612070    0.602883   -0.026463
     22          1           0       -2.182401    0.390044    0.754387
     23          1           0       -1.446661    1.571991   -0.034013
 ---------------------------------------------------------------------
 Rotational constants (GHZ):           0.9892867           0.2581514           0.2389567
 Standard basis: 6-31++G(d,p) (6D, 7F)
 There are   294 symmetry adapted cartesian basis functions of A   symmetry.
 There are   294 symmetry adapted basis functions of A   symmetry.
   294 basis functions,   472 primitive gaussians,   294 cartesian basis functions
    53 alpha electrons       53 beta electrons
       nuclear repulsion energy       817.7779624384 Hartrees.
 NAtoms=   23 NActive=   23 NUniq=   23 SFac= 1.00D+00 NAtFMM=   60 NAOKFM=F Big=F
 Integral buffers will be    131072 words long.
 Raffenetti 2 integral format.
 Two-electron integral symmetry is turned on.
 Nuclear repulsion after empirical dispersion term =      817.7682954481 Hartrees.
 One-electron integrals computed using PRISM.
 NBasis=   294 RedAO= T EigKep=  4.58D-05  NBF=   294
 NBsUse=   294 1.00D-06 EigRej= -1.00D+00 NBFU=   294
 Initial guess from the checkpoint file:  "/local_scratch/slurm.5660509/Gau-31439.chk"
 B after Tr=    -0.000000   -0.000000   -0.000000
         Rot=    0.999992    0.003772    0.001034   -0.000216 Ang=   0.45 deg.
 ExpMin= 3.60D-02 ExpMax= 7.00D+03 ExpMxC= 1.05D+03 IAcc=3 IRadAn=         5 AccDes= 0.00D+00
 Harris functional with IExCor= 4639 and IRadAn=       5 diagonalized for initial guess.
 HarFok:  IExCor= 4639 AccDes= 0.00D+00 IRadAn=         5 IDoV= 1 UseB2=F ITyADJ=14
 ICtDFT=  3500011 ScaDFX=  1.000000  1.000000  1.000000  1.000000
 FoFCou: FMM=F IPFlag=           0 FMFlag=      100000 FMFlg1=           0
         NFxFlg=           0 DoJE=T BraDBF=F KetDBF=T FulRan=T
         wScrn=  0.000000 ICntrl=       500 IOpCl=  0 I1Cent=   200000004 NGrid=           0
         NMat0=    1 NMatS0=      1 NMatT0=    0 NMatD0=    1 NMtDS0=    0 NMtDT0=    0
 Petite list used in FoFCou.
 Requested convergence on RMS density matrix=1.00D-10 within 128 cycles.
 Requested convergence on MAX density matrix=1.00D-08.
 Requested convergence on             energy=1.00D-08.
 No special actions if energy rises.
 SCF Done:  E(RwB97XD) =  -908.814360530     A.U. after   15 cycles
            NFock= 15  Conv=0.53D-10     -V/T= 2.0082
 Calling FoFJK, ICntrl=      2127 FMM=F ISym2X=0 I1Cent= 0 IOpClX= 0 NMat=1 NMatS=1 NMatT=0.
 ***** Axes restored to original set *****
 -------------------------------------------------------------------
 Center     Atomic                   Forces (Hartrees/Bohr)
 Number     Number              X              Y              Z
 -------------------------------------------------------------------
      1        6          -0.000077897   -0.000114906   -0.000038426
      2        8           0.000170406    0.000093352    0.000130293
      3        8          -0.000030122   -0.000128018   -0.000153953
      4        1           0.000020486    0.000144402    0.000054555
      5        6           0.000003119   -0.000002695    0.000005190
      6        9          -0.000014316    0.000002596   -0.000013929
      7        9          -0.000019018   -0.000014263    0.000008554
      8        9          -0.000003460   -0.000004581   -0.000007165
      9        8          -0.000383446    0.000092397    0.000069123
     10        1           0.000289709   -0.000070643   -0.000083390
     11        1           0.000101623   -0.000054142    0.000002633
     12        8           0.000071987   -0.000106427    0.000235360
     13        1          -0.000112225    0.000010453   -0.000071864
     14        1          -0.000030643    0.000129371   -0.000055309
     15        8          -0.000060521    0.000172150    0.000171798
     16        1          -0.000035222    0.000068571   -0.000149677
     17        1           0.000064753   -0.000276180   -0.000031671
     18        8           0.000029805    0.000044828    0.000106203
     19        1          -0.000079677    0.000063366   -0.000187438
     20        1           0.000017189    0.000001580   -0.000028836
     21        8          -0.000138805   -0.000202637   -0.000035829
     22        1           0.000167390    0.000187682   -0.000056492
     23        1           0.000048882   -0.000036255    0.000130271
 -------------------------------------------------------------------
 Cartesian Forces:  Max     0.000383446 RMS     0.000114464

 GradGradGradGradGradGradGradGradGradGradGradGradGradGradGradGradGradGrad
 Berny optimization.
 Using GEDIIS/GDIIS optimizer.
 FormGI is forming the generalized inverse of G from B-inverse, IUseBI=4.
 Internal  Forces:  Max     0.000287136 RMS     0.000083985
 Search for a local minimum.
 Step number  15 out of a maximum of  138
 All quantities printed in internal units (Hartrees-Bohrs-Radians)
 Mixed Optimization -- En-DIIS/RFO-DIIS
 Swapping is turned off.
 Update second derivatives using D2CorX and points   12   13   14   15
 DE= -3.13D-05 DEPred=-2.68D-05 R= 1.17D+00
 TightC=F SS=  1.41D+00  RLast= 1.64D-01 DXNew= 2.8541D+00 4.9215D-01
 Trust test= 1.17D+00 RLast= 1.64D-01 DXMaxT set to 1.70D+00
 ITU=  1  1  1  1  1  1 -1  1  1  0 -1  0  0  1  0
     Eigenvalues ---    0.00022   0.00027   0.00029   0.00070   0.00185
     Eigenvalues ---    0.00211   0.00277   0.00482   0.00534   0.00576
     Eigenvalues ---    0.00929   0.01037   0.01087   0.01256   0.01370
     Eigenvalues ---    0.01407   0.01666   0.01762   0.01965   0.02070
     Eigenvalues ---    0.02251   0.02336   0.02542   0.02736   0.02978
     Eigenvalues ---    0.03077   0.03367   0.03712   0.03992   0.04615
     Eigenvalues ---    0.05303   0.05526   0.06015   0.06713   0.07044
     Eigenvalues ---    0.08112   0.10548   0.11694   0.12725   0.13605
     Eigenvalues ---    0.19688   0.21503   0.21842   0.24111   0.28741
     Eigenvalues ---    0.35978   0.37682   0.38780   0.44889   0.45665
     Eigenvalues ---    0.46991   0.47808   0.49184   0.51882   0.52322
     Eigenvalues ---    0.55539   0.57273   0.57351   0.57427   0.57563
     Eigenvalues ---    0.60394   0.90510   1.81388
 En-DIIS/RFO-DIIS/Sim-DIIS IScMMF=       -3 using points:    15   14   13   12   11   10
 RFO step:  Lambda=-2.16800231D-05.
 DidBck=F Rises=F RFO-DIIS coefs:    2.03260   -0.67411   -0.41853    0.17564   -0.01278
                  RFO-DIIS coefs:   -0.10281
 Iteration  1 RMS(Cart)=  0.04009184 RMS(Int)=  0.00064434
 Iteration  2 RMS(Cart)=  0.00084849 RMS(Int)=  0.00024698
 Iteration  3 RMS(Cart)=  0.00000056 RMS(Int)=  0.00024698
 Variable       Old X    -DE/DX   Delta X   Delta X   Delta X     New X
                                 (Linear)    (Quad)   (Total)
    R1        2.29406  -0.00017  -0.00026   0.00025  -0.00002   2.29403
    R2        2.45405   0.00006  -0.00022  -0.00001  -0.00024   2.45381
    R3        2.92966  -0.00002   0.00016  -0.00015   0.00001   2.92967
    R4        1.92945  -0.00014  -0.00041   0.00098   0.00058   1.93003
    R5        2.92174  -0.00002   0.00153  -0.00334  -0.00179   2.91995
    R6        2.53324  -0.00002  -0.00067   0.00016  -0.00052   2.53272
    R7        2.51419   0.00002  -0.00009   0.00016   0.00008   2.51427
    R8        2.53527  -0.00000   0.00052  -0.00014   0.00038   2.53565
    R9        1.85378  -0.00027  -0.00043   0.00016  -0.00017   1.85361
   R10        1.81383   0.00001  -0.00005   0.00004  -0.00001   1.81382
   R11        3.26721  -0.00003   0.00073  -0.00271  -0.00187   3.26534
   R12        3.35162   0.00004  -0.00447   0.00443   0.00004   3.35166
   R13        1.81327  -0.00002   0.00013   0.00010   0.00023   1.81350
   R14        1.86072   0.00009   0.00021   0.00041   0.00070   1.86142
   R15        3.19659  -0.00015   0.00128  -0.00286  -0.00167   3.19493
   R16        1.81294   0.00005  -0.00005  -0.00005  -0.00010   1.81284
   R17        1.84696   0.00013   0.00024  -0.00012   0.00004   1.84699
   R18        3.44520   0.00001   0.00305  -0.00566  -0.00271   3.44249
   R19        1.84026  -0.00016  -0.00005   0.00004  -0.00001   1.84025
   R20        1.81302  -0.00001   0.00008  -0.00003   0.00005   1.81307
   R21        3.29415  -0.00010   0.00248  -0.00566  -0.00318   3.29097
   R22        1.87102  -0.00003  -0.00038   0.00062   0.00014   1.87116
   R23        1.85789  -0.00006  -0.00034   0.00049   0.00015   1.85803
    A1        2.24150   0.00015  -0.00025   0.00031   0.00006   2.24156
    A2        2.10450  -0.00012   0.00050  -0.00093  -0.00043   2.10407
    A3        1.93718  -0.00003  -0.00026   0.00062   0.00036   1.93754
    A4        1.97083   0.00029   0.00051  -0.00009   0.00046   1.97130
    A5        1.92904  -0.00001   0.00181  -0.00049   0.00133   1.93037
    A6        1.93792  -0.00002   0.00021  -0.00029  -0.00008   1.93784
    A7        1.92450  -0.00001  -0.00183   0.00057  -0.00126   1.92324
    A8        1.89156   0.00002   0.00008   0.00004   0.00012   1.89168
    A9        1.88830   0.00001  -0.00006   0.00003  -0.00002   1.88828
   A10        1.89120   0.00001  -0.00022   0.00014  -0.00009   1.89111
   A11        1.86448   0.00005   0.00152  -0.00038   0.00091   1.86538
   A12        1.80354   0.00004   0.00365   0.00145   0.00455   1.80808
   A13        2.07626  -0.00006   0.00007  -0.00728  -0.00748   2.06877
   A14        1.87062   0.00003  -0.00293   0.00104  -0.00197   1.86865
   A15        2.16068  -0.00005  -0.00802  -0.00824  -0.01650   2.14418
   A16        1.85609  -0.00005  -0.00493  -0.00508  -0.01097   1.84513
   A17        2.24684  -0.00004   0.00077   0.00739   0.00829   2.25513
   A18        1.85929  -0.00007   0.00279  -0.00444  -0.00237   1.85692
   A19        1.87115   0.00013   0.00178  -0.00012   0.00186   1.87302
   A20        2.87414   0.00006   0.00012  -0.00051  -0.00149   2.87265
   A21        1.87885   0.00010  -0.00111   0.00005  -0.00109   1.87776
   A22        1.71258  -0.00005  -0.00190  -0.00094  -0.00287   1.70971
   A23        2.27349  -0.00001  -0.00793   0.00048  -0.00747   2.26602
   A24        2.00315   0.00001  -0.00644  -0.00799  -0.01419   1.98896
   A25        1.98717  -0.00010  -0.00709   0.00128  -0.00576   1.98141
   A26        1.87284   0.00004   0.00163  -0.00168  -0.00028   1.87256
   A27        1.73702  -0.00000   0.00004   0.00322   0.00258   1.73960
   A28        1.97013  -0.00004   0.01125   0.00587   0.01741   1.98753
   A29        1.89111   0.00010   0.00099   0.00015   0.00123   1.89234
   A30        2.76230  -0.00002  -0.00496   0.00411  -0.00084   2.76145
   A31        3.17833   0.00016   0.00239  -0.00170   0.00071   3.17904
   A32        2.88245   0.00002  -0.00097   0.00397   0.00252   2.88496
   A33        2.91216   0.00004   0.00643   0.00034   0.00606   2.91822
   A34        3.29835  -0.00001  -0.00452  -0.00187  -0.00553   3.29282
   A35        3.11033  -0.00003   0.00330  -0.00085   0.00244   3.11277
   A36        3.30371   0.00006   0.01360   0.00257   0.01635   3.32005
   A37        3.14194  -0.00005  -0.00129  -0.00239  -0.00365   3.13829
   A38        2.91012   0.00012  -0.01182   0.00953  -0.00255   2.90757
    D1       -0.01922   0.00015   0.00547  -0.00436   0.00113  -0.01809
    D2        3.12642   0.00011   0.00793  -0.00482   0.00311   3.12953
    D3        2.12628  -0.00001   0.02822  -0.01118   0.01704   2.14333
    D4        0.02648  -0.00002   0.02679  -0.01072   0.01606   0.04254
    D5       -2.06988  -0.00002   0.02813  -0.01108   0.01705  -2.05283
    D6       -1.01899   0.00002   0.02598  -0.01075   0.01524  -1.00375
    D7       -3.11880   0.00001   0.02455  -0.01029   0.01426  -3.10454
    D8        1.06803   0.00002   0.02590  -0.01065   0.01525   1.08328
    D9        2.23942   0.00018   0.00306   0.00859   0.01187   2.25129
   D10       -2.06838   0.00006  -0.00687   0.00872   0.00171  -2.06667
   D11        0.03619   0.00018  -0.00950   0.00850  -0.00104   0.03515
   D12        2.23293  -0.00007  -0.04938  -0.00518  -0.05452   2.17840
   D13       -0.06842   0.00002  -0.03248   0.00902  -0.02360  -0.09202
   D14       -2.03283   0.00001  -0.04455  -0.00742  -0.05181  -2.08465
   D15        1.94900   0.00010  -0.02765   0.00679  -0.02090   1.92811
   D16        0.16838   0.00007   0.02858   0.00028   0.02874   0.19712
   D17       -2.03026  -0.00003   0.02193  -0.00230   0.01957  -2.01069
   D18        2.31733   0.00004   0.02812  -0.00606   0.02207   2.33940
   D19        0.11870  -0.00006   0.02147  -0.00864   0.01290   0.13160
   D20        2.17093   0.00007   0.06847   0.01085   0.07955   2.25048
   D21       -2.03813   0.00007   0.05774   0.00521   0.06294  -1.97519
   D22       -0.00289   0.00003   0.07185   0.01394   0.08560   0.08271
   D23       -1.96652   0.00001   0.05048   0.00070   0.05139  -1.91513
   D24        0.10760  -0.00000   0.03976  -0.00494   0.03478   0.14239
   D25        2.14285  -0.00004   0.05386   0.00379   0.05744   2.20029
   D26       -0.12369   0.00001   0.04009   0.00746   0.04757  -0.07612
   D27       -2.58150   0.00002   0.03540   0.00138   0.03680  -2.54470
   D28        2.07962  -0.00006  -0.08504   0.00040  -0.08465   1.99497
   D29       -0.04870   0.00007  -0.07335   0.00065  -0.07262  -0.12132
   D30       -2.05000  -0.00003  -0.07870  -0.00349  -0.08222  -2.13222
   D31       -2.05306  -0.00002   0.01050   0.00101   0.01150  -2.04156
   D32       -0.28495   0.00015  -0.00821  -0.01144  -0.01964  -0.30458
   D33       -2.40522   0.00007   0.00090  -0.01082  -0.00993  -2.41515
   D34        0.19922   0.00014   0.01979   0.00200   0.02193   0.22115
   D35       -2.02491   0.00012   0.01893   0.00948   0.02815  -1.99676
   D36        2.35201   0.00009   0.01279   0.00263   0.01553   2.36754
         Item               Value     Threshold  Converged?
 Maximum Force            0.000287     0.000015     NO 
 RMS     Force            0.000084     0.000010     NO 
 Maximum Displacement     0.181216     0.000060     NO 
 RMS     Displacement     0.040265     0.000040     NO 
 Predicted change in Energy=-1.065242D-05
 GradGradGradGradGradGradGradGradGradGradGradGradGradGradGradGradGradGrad

                          Input orientation:                          
 ---------------------------------------------------------------------
 Center     Atomic      Atomic             Coordinates (Angstroms)
 Number     Number       Type             X           Y           Z
 ---------------------------------------------------------------------
      1          6           0       -0.887440    2.234507    2.891404
      2          8           0       -1.556689    1.224106    2.961180
      3          8           0       -0.311636    2.750816    1.848344
      4          1           0       -0.451949    2.197627    1.001349
      5          6           0       -0.631860    3.099191    4.152548
      6          9           0        0.683200    3.234602    4.372936
      7          9           0       -1.183227    2.546704    5.230029
      8          9           0       -1.157431    4.322956    3.989396
      9          8           0        1.125852    2.515213   -3.610456
     10          1           0        0.218712    2.795735   -3.364400
     11          1           0        1.649357    3.314426   -3.702556
     12          8           0        1.596011    0.793430   -1.588085
     13          1           0        1.843295   -0.077089   -1.907459
     14          1           0        1.552070    1.387450   -2.372605
     15          8           0       -1.341899    2.948095   -2.535539
     16          1           0       -1.857042    3.736440   -2.352712
     17          1           0       -1.257825    2.454384   -1.696215
     18          8           0       -2.340642   -0.348833    0.792210
     19          1           0       -2.183601    0.040749    1.670780
     20          1           0       -2.357281   -1.302419    0.896693
     21          8           0       -0.663753    1.421790   -0.318037
     22          1           0        0.176735    1.081245   -0.715604
     23          1           0       -1.244980    0.654913   -0.116008
 ---------------------------------------------------------------------
                    Distance matrix (angstroms):
                    1          2          3          4          5
     1  C    0.000000
     2  O    1.213950   0.000000
     3  O    1.298499   2.262611   0.000000
     4  H    1.939928   2.451353   1.021326   0.000000
     5  C    1.550317   2.406369   2.352289   3.282566   0.000000
     6  F    2.379503   3.324493   2.756322   3.705601   1.340257
     7  F    2.377841   2.652625   3.498161   4.305620   1.330494
     8  F    2.374889   3.289301   2.787669   3.734053   1.341807
     9  O    6.812219   7.214526   5.649812   4.884574   7.980903
    10  H    6.377588   6.755370   5.239845   4.457272   7.571001
    11  H    7.147158   7.684631   5.914020   5.271570   8.182477
    12  O    5.320719   5.551650   4.390845   3.587628   6.575318
    13  H    5.985773   6.079198   5.171734   4.347832   7.275907
    14  H    5.863319   6.175786   4.811297   4.006999   7.090644
    15  O    5.492491   5.764738   4.507637   3.723546   6.727369
    16  H    5.540459   5.885532   4.583514   3.948665   6.650230
    17  H    4.607795   4.826410   3.680631   2.827050   5.917401
    18  O    3.632088   2.791622   3.852287   3.177319   5.108882
    19  H    2.825338   1.859700   3.298522   2.845853   4.233337
    20  H    4.318467   3.359522   4.638860   3.986423   5.740369
    21  O    3.318291   3.404362   2.565833   1.545174   4.775020
    22  H    3.933571   4.067420   3.098354   2.142307   5.331494
    23  H    3.415769   3.144874   3.020367   2.063335   4.956912
                    6          7          8          9         10
     6  F    0.000000
     7  F    2.165955   0.000000
     8  F    2.172450   2.166773   0.000000
     9  O    8.027952   9.137123   8.138739   0.000000
    10  H    7.763679   8.711582   7.635737   0.980887   0.000000
    11  H    8.133474   9.402341   8.249928   0.959834   1.558889
    12  O    6.505867   7.568673   7.151733   2.697327   3.010228
    13  H    7.194197   8.184612   7.945920   3.183544   3.607639
    14  H    7.047640   8.162461   7.512233   1.727943   2.178248
    15  O    7.204869   7.777554   6.670761   2.726285   1.773621
    16  H    7.206872   7.705028   6.407479   3.459909   2.493430
    17  H    6.419572   6.927261   5.985633   3.057766   2.253780
    18  O    5.899680   5.423835   5.783390   6.293076   5.806548
    19  H    5.071577   4.466410   4.976575   6.705737   6.222064
    20  H    6.474052   5.913710   6.530643   6.857180   6.448838
    21  O    5.206322   5.684745   5.216747   3.903625   3.456414
    22  H    5.548575   6.272768   5.867342   3.367085   3.155528
    23  H    5.524788   5.671226   5.506046   4.614404   4.156628
                   11         12         13         14         15
    11  H    0.000000
    12  O    3.290784   0.000000
    13  H    3.842182   0.959663   0.000000
    14  H    2.343389   0.985020   1.563985   0.000000
    15  O    3.231678   3.764515   4.437532   3.291993   0.000000
    16  H    3.780874   4.601037   5.332330   4.140072   0.959315
    17  H    3.635489   3.303762   4.008731   3.080805   0.977387
    18  O    7.038642   4.740022   4.986721   5.308855   4.789691
    19  H    7.367582   5.046999   5.388281   5.667257   5.182108
    20  H    7.649934   5.118126   5.197070   5.762528   5.556806
    21  O    4.515254   2.667282   3.325386   3.021970   2.776114
    22  H    4.009688   1.690682   2.353652   2.175078   3.017208
    23  H    5.321045   3.202721   3.644525   3.667741   3.334997
                   16         17         18         19         20
    16  H    0.000000
    17  H    1.560038   0.000000
    18  O    5.178210   3.901638   0.000000
    19  H    5.472957   4.244920   0.973818   0.000000
    20  H    6.016558   4.695268   0.959437   1.559960   0.000000
    21  O    3.304761   1.821688   2.679498   2.858777   3.430003
    22  H    3.723766   2.214739   3.264324   3.514064   3.834395
    23  H    3.856588   2.394851   1.741506   2.109697   2.468588
                   21         22         23
    21  O    0.000000
    22  H    0.990177   0.000000
    23  H    0.983229   1.600795   0.000000
 Stoichiometry    C2H11F3O7
 Framework group  C1[X(C2H11F3O7)]
 Deg. of freedom    63
 Full point group                 C1      NOp   1
 Largest Abelian subgroup         C1      NOp   1
 Largest concise Abelian subgroup C1      NOp   1
                         Standard orientation:                         
 ---------------------------------------------------------------------
 Center     Atomic      Atomic             Coordinates (Angstroms)
 Number     Number       Type             X           Y           Z
 ---------------------------------------------------------------------
      1          6           0        1.670760    0.204803    0.018629
      2          8           0        1.693554    1.418235    0.045758
      3          8           0        0.638808   -0.582446   -0.018990
      4          1           0       -0.248445   -0.076706   -0.008309
      5          6           0        2.990663   -0.608424    0.018000
      6          9           0        3.021907   -1.457565    1.054471
      7          9           0        4.047104    0.195943    0.102502
      8          9           0        3.093535   -1.323593   -1.112661
      9          8           0       -4.951124   -1.391074    0.119399
     10          1           0       -4.528618   -1.099441   -0.716410
     11          1           0       -5.004296   -2.348831    0.085395
     12          8           0       -3.302860   -0.170525    1.871273
     13          1           0       -3.781726    0.394949    2.481090
     14          1           0       -3.974646   -0.661628    1.344220
     15          8           0       -3.454375   -0.311912   -1.887534
     16          1           0       -3.079463   -0.662644   -2.697913
     17          1           0       -2.720471    0.075760   -1.371413
     18          8           0       -0.535714    3.082676   -0.184790
     19          1           0        0.355629    2.703223   -0.085569
     20          1           0       -0.571879    3.880691    0.346607
     21          8           0       -1.618911    0.636569   -0.033277
     22          1           0       -2.187934    0.426903    0.749477
     23          1           0       -1.444632    1.604202   -0.040469
 ---------------------------------------------------------------------
 Rotational constants (GHZ):           0.9754107           0.2611783           0.2407740
 Standard basis: 6-31++G(d,p) (6D, 7F)
 There are   294 symmetry adapted cartesian basis functions of A   symmetry.
 There are   294 symmetry adapted basis functions of A   symmetry.
   294 basis functions,   472 primitive gaussians,   294 cartesian basis functions
    53 alpha electrons       53 beta electrons
       nuclear repulsion energy       818.4848906353 Hartrees.
 NAtoms=   23 NActive=   23 NUniq=   23 SFac= 1.00D+00 NAtFMM=   60 NAOKFM=F Big=F
 Integral buffers will be    131072 words long.
 Raffenetti 2 integral format.
 Two-electron integral symmetry is turned on.
 Nuclear repulsion after empirical dispersion term =      818.4752036980 Hartrees.
 One-electron integrals computed using PRISM.
 NBasis=   294 RedAO= T EigKep=  4.60D-05  NBF=   294
 NBsUse=   294 1.00D-06 EigRej= -1.00D+00 NBFU=   294
 Initial guess from the checkpoint file:  "/local_scratch/slurm.5660509/Gau-31439.chk"
 B after Tr=     0.000000    0.000000    0.000000
         Rot=    0.999997    0.002269    0.000462    0.000122 Ang=   0.27 deg.
 ExpMin= 3.60D-02 ExpMax= 7.00D+03 ExpMxC= 1.05D+03 IAcc=3 IRadAn=         5 AccDes= 0.00D+00
 Harris functional with IExCor= 4639 and IRadAn=       5 diagonalized for initial guess.
 HarFok:  IExCor= 4639 AccDes= 0.00D+00 IRadAn=         5 IDoV= 1 UseB2=F ITyADJ=14
 ICtDFT=  3500011 ScaDFX=  1.000000  1.000000  1.000000  1.000000
 FoFCou: FMM=F IPFlag=           0 FMFlag=      100000 FMFlg1=           0
         NFxFlg=           0 DoJE=T BraDBF=F KetDBF=T FulRan=T
         wScrn=  0.000000 ICntrl=       500 IOpCl=  0 I1Cent=   200000004 NGrid=           0
         NMat0=    1 NMatS0=      1 NMatT0=    0 NMatD0=    1 NMtDS0=    0 NMtDT0=    0
 Petite list used in FoFCou.
 Requested convergence on RMS density matrix=1.00D-10 within 128 cycles.
 Requested convergence on MAX density matrix=1.00D-08.
 Requested convergence on             energy=1.00D-08.
 No special actions if energy rises.
 SCF Done:  E(RwB97XD) =  -908.814375054     A.U. after   15 cycles
            NFock= 15  Conv=0.49D-10     -V/T= 2.0082
 Calling FoFJK, ICntrl=      2127 FMM=F ISym2X=0 I1Cent= 0 IOpClX= 0 NMat=1 NMatS=1 NMatT=0.
 ***** Axes restored to original set *****
 -------------------------------------------------------------------
 Center     Atomic                   Forces (Hartrees/Bohr)
 Number     Number              X              Y              Z
 -------------------------------------------------------------------
      1        6          -0.000088186   -0.000104753    0.000064735
      2        8           0.000043984   -0.000022692   -0.000032048
      3        8          -0.000031162   -0.000034770   -0.000274802
      4        1           0.000057324    0.000122348    0.000184239
      5        6          -0.000020195   -0.000007430   -0.000002116
      6        9           0.000025723   -0.000002938   -0.000007911
      7        9          -0.000000727   -0.000002525   -0.000000452
      8        9          -0.000004128    0.000013632   -0.000009847
      9        8          -0.000271576    0.000063300    0.000114622
     10        1           0.000261049   -0.000063595   -0.000071756
     11        1           0.000044366    0.000018738   -0.000045637
     12        8          -0.000098953    0.000007304    0.000119693
     13        1          -0.000002132    0.000072400   -0.000092340
     14        1           0.000033641   -0.000099995   -0.000010635
     15        8          -0.000017167    0.000012295    0.000023824
     16        1          -0.000006196    0.000039937   -0.000053396
     17        1          -0.000007346   -0.000055031    0.000031636
     18        8           0.000050473    0.000054487    0.000094531
     19        1          -0.000032191    0.000006803   -0.000032571
     20        1          -0.000005791   -0.000019974   -0.000002850
     21        8          -0.000115159   -0.000150432    0.000127341
     22        1           0.000260238    0.000071649   -0.000146995
     23        1          -0.000075890    0.000081240    0.000022734
 -------------------------------------------------------------------
 Cartesian Forces:  Max     0.000274802 RMS     0.000090547

 GradGradGradGradGradGradGradGradGradGradGradGradGradGradGradGradGradGrad
 Berny optimization.
 Using GEDIIS/GDIIS optimizer.
 FormGI is forming the generalized inverse of G from B-inverse, IUseBI=4.
 Internal  Forces:  Max     0.000313245 RMS     0.000078763
 Search for a local minimum.
 Step number  16 out of a maximum of  138
 All quantities printed in internal units (Hartrees-Bohrs-Radians)
 Mixed Optimization -- En-DIIS/RFO-DIIS
 Swapping is turned off.
 Update second derivatives using D2CorX and points   13   14   15   16
 DE= -1.45D-05 DEPred=-1.07D-05 R= 1.36D+00
 TightC=F SS=  1.41D+00  RLast= 2.48D-01 DXNew= 2.8541D+00 7.4372D-01
 Trust test= 1.36D+00 RLast= 2.48D-01 DXMaxT set to 1.70D+00
 ITU=  1  1  1  1  1  1  1 -1  1  1  0 -1  0  0  1  0
     Eigenvalues ---    0.00020   0.00027   0.00029   0.00071   0.00165
     Eigenvalues ---    0.00200   0.00278   0.00482   0.00535   0.00569
     Eigenvalues ---    0.00929   0.01042   0.01087   0.01262   0.01369
     Eigenvalues ---    0.01408   0.01654   0.01767   0.01961   0.02063
     Eigenvalues ---    0.02243   0.02332   0.02528   0.02676   0.02931
     Eigenvalues ---    0.03068   0.03363   0.03722   0.04123   0.04551
     Eigenvalues ---    0.05238   0.05482   0.06030   0.06609   0.07066
     Eigenvalues ---    0.08008   0.10556   0.11691   0.12476   0.13605
     Eigenvalues ---    0.19697   0.21503   0.21841   0.24110   0.28726
     Eigenvalues ---    0.35987   0.37682   0.38782   0.44958   0.45991
     Eigenvalues ---    0.46789   0.47420   0.49563   0.51780   0.52449
     Eigenvalues ---    0.55572   0.57259   0.57350   0.57441   0.57557
     Eigenvalues ---    0.60366   0.90502   1.82516
 En-DIIS/RFO-DIIS/Sim-DIIS IScMMF=       -3 using points:    16   15   14   13   12   11   10
 RFO step:  Lambda=-5.46402318D-06.
 DidBck=F Rises=F RFO-DIIS coefs:    1.30000   -0.22109   -0.04526   -0.11758    0.05365
                  RFO-DIIS coefs:   -0.04984    0.08012
 Iteration  1 RMS(Cart)=  0.00943681 RMS(Int)=  0.00013676
 Iteration  2 RMS(Cart)=  0.00007078 RMS(Int)=  0.00013005
 Iteration  3 RMS(Cart)=  0.00000001 RMS(Int)=  0.00013005
 Variable       Old X    -DE/DX   Delta X   Delta X   Delta X     New X
                                 (Linear)    (Quad)   (Total)
    R1        2.29403  -0.00001  -0.00003  -0.00004  -0.00006   2.29397
    R2        2.45381   0.00008  -0.00019   0.00028   0.00010   2.45391
    R3        2.92967  -0.00002   0.00015  -0.00015  -0.00000   2.92967
    R4        1.93003  -0.00031   0.00133  -0.00138  -0.00007   1.92995
    R5        2.91995  -0.00009  -0.00108   0.00040  -0.00069   2.91926
    R6        2.53272   0.00002  -0.00011   0.00024   0.00012   2.53284
    R7        2.51427   0.00000   0.00006  -0.00002   0.00004   2.51431
    R8        2.53565   0.00001   0.00001  -0.00010  -0.00009   2.53556
    R9        1.85361  -0.00024  -0.00039  -0.00021  -0.00064   1.85297
   R10        1.81382   0.00004  -0.00010   0.00006  -0.00004   1.81379
   R11        3.26534  -0.00002  -0.00016   0.00010  -0.00007   3.26527
   R12        3.35166   0.00004   0.00024   0.00110   0.00131   3.35297
   R13        1.81350  -0.00004   0.00004  -0.00003   0.00001   1.81351
   R14        1.86142  -0.00007   0.00022  -0.00042  -0.00021   1.86121
   R15        3.19493  -0.00007  -0.00084  -0.00130  -0.00210   3.19282
   R16        1.81284   0.00003  -0.00002   0.00005   0.00004   1.81288
   R17        1.84699   0.00008  -0.00011   0.00013   0.00002   1.84702
   R18        3.44249   0.00002  -0.00099   0.00288   0.00190   3.44439
   R19        1.84025  -0.00003  -0.00003  -0.00003  -0.00006   1.84019
   R20        1.81307   0.00002  -0.00002   0.00006   0.00003   1.81311
   R21        3.29097  -0.00000   0.00095  -0.00037   0.00058   3.29155
   R22        1.87116   0.00019   0.00026   0.00032   0.00062   1.87178
   R23        1.85803  -0.00004  -0.00016   0.00004  -0.00013   1.85791
    A1        2.24156  -0.00004  -0.00010   0.00012   0.00001   2.24158
    A2        2.10407   0.00005  -0.00014   0.00012  -0.00002   2.10405
    A3        1.93754  -0.00000   0.00023  -0.00023   0.00001   1.93754
    A4        1.97130  -0.00029  -0.00010  -0.00019  -0.00034   1.97096
    A5        1.93037  -0.00002   0.00030  -0.00065  -0.00035   1.93002
    A6        1.93784   0.00000   0.00003   0.00002   0.00005   1.93789
    A7        1.92324  -0.00001  -0.00007   0.00042   0.00035   1.92359
    A8        1.89168   0.00001  -0.00007   0.00005  -0.00003   1.89165
    A9        1.88828   0.00001  -0.00009   0.00006  -0.00003   1.88824
   A10        1.89111   0.00001  -0.00011   0.00012   0.00001   1.89112
   A11        1.86538   0.00000   0.00168  -0.00032   0.00151   1.86690
   A12        1.80808   0.00001   0.00338  -0.00269   0.00107   1.80915
   A13        2.06877   0.00002   0.00374   0.00411   0.00795   2.07672
   A14        1.86865  -0.00007  -0.00004  -0.00219  -0.00252   1.86614
   A15        2.14418   0.00001  -0.00505   0.00331  -0.00161   2.14257
   A16        1.84513   0.00004  -0.00218   0.00179  -0.00003   1.84509
   A17        2.25513  -0.00005   0.00049  -0.00404  -0.00358   2.25155
   A18        1.85692   0.00003  -0.00178   0.00265   0.00116   1.85808
   A19        1.87302   0.00002   0.00061   0.00005   0.00066   1.87367
   A20        2.87265  -0.00000   0.00200  -0.00317  -0.00082   2.87183
   A21        1.87776   0.00001  -0.00052   0.00032  -0.00018   1.87758
   A22        1.70971   0.00000  -0.00085   0.00063  -0.00019   1.70952
   A23        2.26602   0.00000  -0.00135  -0.00049  -0.00182   2.26419
   A24        1.98896   0.00004  -0.00537   0.00014  -0.00539   1.98357
   A25        1.98141   0.00006  -0.00333   0.00166  -0.00172   1.97969
   A26        1.87256  -0.00016  -0.00087   0.00029  -0.00046   1.87210
   A27        1.73960  -0.00010   0.00133  -0.00231  -0.00085   1.73874
   A28        1.98753   0.00004   0.00822  -0.00027   0.00790   1.99543
   A29        1.89234   0.00014   0.00052   0.00045   0.00084   1.89318
   A30        2.76145  -0.00023  -0.00139   0.00066  -0.00074   2.76072
   A31        3.17904  -0.00030   0.00028  -0.00109  -0.00086   3.17817
   A32        2.88496   0.00001  -0.00162   0.00107  -0.00013   2.88484
   A33        2.91822  -0.00003   0.00034  -0.00071   0.00008   2.91830
   A34        3.29282   0.00005   0.00061  -0.00232  -0.00208   3.29074
   A35        3.11277  -0.00007   0.00207  -0.00265  -0.00055   3.11222
   A36        3.32005  -0.00005   0.00506  -0.00223   0.00303   3.32308
   A37        3.13829   0.00001  -0.00137  -0.00176  -0.00341   3.13488
   A38        2.90757   0.00008   0.00214  -0.00008   0.00209   2.90966
    D1       -0.01809   0.00004  -0.00009  -0.00166  -0.00174  -0.01983
    D2        3.12953   0.00002   0.00006  -0.00235  -0.00229   3.12723
    D3        2.14333  -0.00001   0.00162  -0.00720  -0.00558   2.13775
    D4        0.04254  -0.00001   0.00149  -0.00684  -0.00535   0.03719
    D5       -2.05283  -0.00002   0.00165  -0.00727  -0.00562  -2.05845
    D6       -1.00375   0.00001   0.00148  -0.00656  -0.00508  -1.00883
    D7       -3.10454   0.00001   0.00135  -0.00620  -0.00485  -3.10939
    D8        1.08328   0.00000   0.00151  -0.00664  -0.00512   1.07816
    D9        2.25129   0.00000   0.02011  -0.00116   0.01882   2.27011
   D10       -2.06667   0.00003   0.01596  -0.00262   0.01344  -2.05324
   D11        0.03515   0.00010   0.01346  -0.00041   0.01310   0.04825
   D12        2.17840   0.00003  -0.00164   0.00178  -0.00008   2.17832
   D13       -0.09202   0.00003   0.00621  -0.00181   0.00417  -0.08786
   D14       -2.08465   0.00003   0.00588   0.00138   0.00721  -2.07744
   D15        1.92811   0.00004   0.01373  -0.00221   0.01146   1.93957
   D16        0.19712   0.00001  -0.01620  -0.00323  -0.01940   0.17772
   D17       -2.01069  -0.00002  -0.01542  -0.00309  -0.01850  -2.02919
   D18        2.33940   0.00004  -0.00863   0.00021  -0.00847   2.33094
   D19        0.13160   0.00001  -0.00784   0.00036  -0.00757   0.12403
   D20        2.25048   0.00001   0.01220   0.00110   0.01313   2.26361
   D21       -1.97519   0.00003   0.00534   0.00100   0.00617  -1.96902
   D22        0.08271   0.00007   0.01521   0.00026   0.01551   0.09822
   D23       -1.91513  -0.00003   0.00601   0.00263   0.00850  -1.90663
   D24        0.14239  -0.00001  -0.00085   0.00253   0.00154   0.14393
   D25        2.20029   0.00003   0.00902   0.00179   0.01088   2.21117
   D26       -0.07612  -0.00003   0.02023   0.00088   0.02111  -0.05501
   D27       -2.54470   0.00001   0.02042   0.00401   0.02439  -2.52031
   D28        1.99497   0.00005  -0.02263  -0.00105  -0.02364   1.97133
   D29       -0.12132   0.00002  -0.01691  -0.00166  -0.01857  -0.13989
   D30       -2.13222  -0.00010  -0.02136  -0.00077  -0.02221  -2.15443
   D31       -2.04156  -0.00002   0.00282  -0.00093   0.00190  -2.03966
   D32       -0.30458   0.00003   0.00008  -0.00152  -0.00145  -0.30603
   D33       -2.41515   0.00001   0.00253  -0.00233   0.00021  -2.41494
   D34        0.22115  -0.00002  -0.00843   0.00114  -0.00733   0.21383
   D35       -1.99676   0.00002  -0.00667   0.00093  -0.00562  -2.00238
   D36        2.36754   0.00004  -0.01268   0.00359  -0.00918   2.35836
         Item               Value     Threshold  Converged?
 Maximum Force            0.000313     0.000015     NO 
 RMS     Force            0.000079     0.000010     NO 
 Maximum Displacement     0.027855     0.000060     NO 
 RMS     Displacement     0.009439     0.000040     NO 
 Predicted change in Energy=-2.702428D-06
 GradGradGradGradGradGradGradGradGradGradGradGradGradGradGradGradGradGrad

                          Input orientation:                          
 ---------------------------------------------------------------------
 Center     Atomic      Atomic             Coordinates (Angstroms)
 Number     Number       Type             X           Y           Z
 ---------------------------------------------------------------------
      1          6           0       -0.885534    2.231945    2.888031
      2          8           0       -1.541949    1.213544    2.962678
      3          8           0       -0.323526    2.755082    1.840790
      4          1           0       -0.462014    2.199076    0.995387
      5          6           0       -0.630738    3.099410    4.147421
      6          9           0        0.684408    3.244652    4.361340
      7          9           0       -1.172732    2.543422    5.227879
      8          9           0       -1.166068    4.319153    3.986278
      9          8           0        1.131910    2.517344   -3.604048
     10          1           0        0.225649    2.801656   -3.360460
     11          1           0        1.657595    3.313972   -3.705457
     12          8           0        1.591284    0.791843   -1.582558
     13          1           0        1.835406   -0.077851   -1.906596
     14          1           0        1.552290    1.388758   -2.365003
     15          8           0       -1.338069    2.955511   -2.536255
     16          1           0       -1.847480    3.746952   -2.350661
     17          1           0       -1.260588    2.455861   -1.699800
     18          8           0       -2.341852   -0.352741    0.800125
     19          1           0       -2.177660    0.035966    1.677737
     20          1           0       -2.356129   -1.306481    0.903715
     21          8           0       -0.672934    1.418656   -0.321006
     22          1           0        0.169155    1.078870   -0.716643
     23          1           0       -1.252446    0.651436   -0.115703
 ---------------------------------------------------------------------
                    Distance matrix (angstroms):
                    1          2          3          4          5
     1  C    0.000000
     2  O    1.213917   0.000000
     3  O    1.298553   2.262637   0.000000
     4  H    1.939729   2.451074   1.021288   0.000000
     5  C    1.550317   2.406328   2.352337   3.282437   0.000000
     6  F    2.379272   3.322397   2.758402   3.706367   1.340322
     7  F    2.377896   2.652552   3.498331   4.305541   1.330514
     8  F    2.375138   3.291482   2.785554   3.733075   1.341759
     9  O    6.804309   7.209113   5.641017   4.878185   7.970634
    10  H    6.372043   6.754893   5.230370   4.450774   7.562430
    11  H    7.149292   7.688492   5.915915   5.275763   8.182310
    12  O    5.309867   5.536620   4.386356   3.583593   6.564672
    13  H    5.977217   6.064986   5.170048   4.345577   7.268286
    14  H    5.852206   6.163538   4.803564   4.000782   7.078391
    15  O    5.491011   5.771852   4.497554   3.716471   6.722540
    16  H    5.537551   5.894325   4.568862   3.938461   6.642653
    17  H    4.608578   4.833344   3.674697   2.822710   5.916153
    18  O    3.627784   2.787424   3.849051   3.175482   5.103887
    19  H    2.820767   1.855234   3.295147   2.843956   4.228121
    20  H    4.315161   3.354510   4.637443   3.985599   5.736766
    21  O    3.317311   3.402916   2.565440   1.544808   4.774260
    22  H    3.928820   4.059977   3.097238   2.141093   5.327432
    23  H    3.413949   3.142643   3.019285   2.062642   4.955132
                    6          7          8          9         10
     6  F    0.000000
     7  F    2.166006   0.000000
     8  F    2.172437   2.166757   0.000000
     9  O    8.011033   9.127704   8.132667   0.000000
    10  H    7.748091   8.705270   7.629825   0.980550   0.000000
    11  H    8.125584   9.402605   8.255074   0.959816   1.559475
    12  O    6.493738   7.555784   7.145407   2.697183   3.010854
    13  H    7.186852   8.174393   7.941565   3.179825   3.605080
    14  H    7.031448   8.149285   7.504363   1.727905   2.178806
    15  O    7.193805   7.776819   6.665773   2.726347   1.774316
    16  H    7.191225   7.703118   6.399104   3.458278   2.492217
    17  H    6.414252   6.928789   5.984336   3.058429   2.255275
    18  O    5.897605   5.418451   5.775867   6.300885   5.818311
    19  H    5.068415   4.461023   4.969746   6.708781   6.229636
    20  H    6.474013   5.909363   6.524277   6.863526   6.459532
    21  O    5.205862   5.683750   5.216201   3.904221   3.458095
    22  H    5.544548   6.267608   5.865127   3.366484   3.156098
    23  H    5.524499   5.669200   5.503259   4.619016   4.163731
                   11         12         13         14         15
    11  H    0.000000
    12  O    3.297306   0.000000
    13  H    3.843434   0.959669   0.000000
    14  H    2.348267   0.984910   1.562445   0.000000
    15  O    3.235666   3.764585   4.434941   3.292145   0.000000
    16  H    3.782658   4.598668   5.328224   4.137599   0.959335
    17  H    3.643461   3.303919   4.005951   3.081151   0.977399
    18  O    7.052704   4.738862   4.985117   5.311798   4.804533
    19  H    7.377892   5.040419   5.381923   5.664479   5.194842
    20  H    7.661791   5.115330   5.193876   5.764077   5.570854
    21  O    4.525273   2.666664   3.323462   3.021662   2.776986
    22  H    4.017978   1.689570   2.351677   2.173979   3.017365
    23  H    5.333270   3.202839   3.643348   3.670087   3.342927
                   16         17         18         19         20
    16  H    0.000000
    17  H    1.560442   0.000000
    18  O    5.194164   3.912416   0.000000
    19  H    5.487115   4.254958   0.973784   0.000000
    20  H    6.032153   4.704649   0.959455   1.559847   0.000000
    21  O    3.304545   1.822691   2.679565   2.858497   3.429207
    22  H    3.722297   2.215145   3.264238   3.511160   3.833082
    23  H    3.864107   2.401120   1.741815   2.109799   2.467949
                   21         22         23
    21  O    0.000000
    22  H    0.990503   0.000000
    23  H    0.983163   1.601492   0.000000
 Stoichiometry    C2H11F3O7
 Framework group  C1[X(C2H11F3O7)]
 Deg. of freedom    63
 Full point group                 C1      NOp   1
 Largest Abelian subgroup         C1      NOp   1
 Largest concise Abelian subgroup C1      NOp   1
                         Standard orientation:                         
 ---------------------------------------------------------------------
 Center     Atomic      Atomic             Coordinates (Angstroms)
 Number     Number       Type             X           Y           Z
 ---------------------------------------------------------------------
      1          6           0        1.667966    0.204825    0.019260
      2          8           0        1.693054    1.417947    0.055304
      3          8           0        0.634616   -0.580064   -0.029484
      4          1           0       -0.251487   -0.072400   -0.018142
      5          6           0        2.986218   -0.611075    0.020458
      6          9           0        3.012300   -1.462739    1.055084
      7          9           0        4.044076    0.190878    0.110326
      8          9           0        3.091329   -1.323827   -1.111467
      9          8           0       -4.945216   -1.392496    0.133317
     10          1           0       -4.524706   -1.109566   -0.706088
     11          1           0       -5.008760   -2.349815    0.105968
     12          8           0       -3.295619   -0.153880    1.870975
     13          1           0       -3.777976    0.416254    2.473672
     14          1           0       -3.966113   -0.652676    1.349738
     15          8           0       -3.454095   -0.328966   -1.886196
     16          1           0       -3.077286   -0.690189   -2.691092
     17          1           0       -2.722514    0.069716   -1.375167
     18          8           0       -0.525577    3.086031   -0.199450
     19          1           0        0.363392    2.703304   -0.092175
     20          1           0       -0.562432    3.885838    0.329233
     21          8           0       -1.619434    0.644908   -0.043036
     22          1           0       -2.186667    0.438556    0.742306
     23          1           0       -1.441717    1.611819   -0.053482
 ---------------------------------------------------------------------
 Rotational constants (GHZ):           0.9734441           0.2617627           0.2411528
 Standard basis: 6-31++G(d,p) (6D, 7F)
 There are   294 symmetry adapted cartesian basis functions of A   symmetry.
 There are   294 symmetry adapted basis functions of A   symmetry.
   294 basis functions,   472 primitive gaussians,   294 cartesian basis functions
    53 alpha electrons       53 beta electrons
       nuclear repulsion energy       818.6876742039 Hartrees.
 NAtoms=   23 NActive=   23 NUniq=   23 SFac= 1.00D+00 NAtFMM=   60 NAOKFM=F Big=F
 Integral buffers will be    131072 words long.
 Raffenetti 2 integral format.
 Two-electron integral symmetry is turned on.
 Nuclear repulsion after empirical dispersion term =      818.6779830020 Hartrees.
 One-electron integrals computed using PRISM.
 NBasis=   294 RedAO= T EigKep=  4.61D-05  NBF=   294
 NBsUse=   294 1.00D-06 EigRej= -1.00D+00 NBFU=   294
 Initial guess from the checkpoint file:  "/local_scratch/slurm.5660509/Gau-31439.chk"
 B after Tr=    -0.000000   -0.000000   -0.000000
         Rot=    0.999998    0.002162   -0.000040    0.000372 Ang=   0.25 deg.
 ExpMin= 3.60D-02 ExpMax= 7.00D+03 ExpMxC= 1.05D+03 IAcc=3 IRadAn=         5 AccDes= 0.00D+00
 Harris functional with IExCor= 4639 and IRadAn=       5 diagonalized for initial guess.
 HarFok:  IExCor= 4639 AccDes= 0.00D+00 IRadAn=         5 IDoV= 1 UseB2=F ITyADJ=14
 ICtDFT=  3500011 ScaDFX=  1.000000  1.000000  1.000000  1.000000
 FoFCou: FMM=F IPFlag=           0 FMFlag=      100000 FMFlg1=           0
         NFxFlg=           0 DoJE=T BraDBF=F KetDBF=T FulRan=T
         wScrn=  0.000000 ICntrl=       500 IOpCl=  0 I1Cent=   200000004 NGrid=           0
         NMat0=    1 NMatS0=      1 NMatT0=    0 NMatD0=    1 NMtDS0=    0 NMtDT0=    0
 Petite list used in FoFCou.
 Requested convergence on RMS density matrix=1.00D-10 within 128 cycles.
 Requested convergence on MAX density matrix=1.00D-08.
 Requested convergence on             energy=1.00D-08.
 No special actions if energy rises.
 SCF Done:  E(RwB97XD) =  -908.814377310     A.U. after   15 cycles
[truncated: 491,439 more chars]
