# Supplementary material for: The Hydration of Trifluoroacetic Acid from 0 to 298 K
Source: J Phys Chem A. 2026 Jan 20;130(4):927–35. doi: 10.1021/acs.jpca.5c08151 (PMC12862820; doi:10.1021/acs.jpca.5c08151)
Supplement: Supplementary file 1 [file jp5c08151_si_001.zip › TFA_SI/within1kcal-hightemps/5-H2O/20K-904-7074-wb97xd.log]

 Entering Gaussian System, Link 0=g16
 Initial command:
 /software/commercial/MERCURY/GAUSSIAN/AVX2/g16/l1.exe "/local_scratch/slurm.5660684/Gau-843917.inp" -scrdir="/local_scratch/slurm.5660684/"
 Entering Link 1 = /software/commercial/MERCURY/GAUSSIAN/AVX2/g16/l1.exe PID=    843923.
  
 Copyright (c) 1988-2019, Gaussian, Inc.  All Rights Reserved.
  
 This is part of the Gaussian(R) 16 program.  It is based on
 the Gaussian(R) 09 system (copyright 2009, Gaussian, Inc.),
 the Gaussian(R) 03 system (copyright 2003, Gaussian, Inc.),
 the Gaussian(R) 98 system (copyright 1998, Gaussian, Inc.),
 the Gaussian(R) 94 system (copyright 1995, Gaussian, Inc.),
 the Gaussian 92(TM) system (copyright 1992, Gaussian, Inc.),
 the Gaussian 90(TM) system (copyright 1990, Gaussian, Inc.),
 the Gaussian 88(TM) system (copyright 1988, Gaussian, Inc.),
 the Gaussian 86(TM) system (copyright 1986, Carnegie Mellon
 University), and the Gaussian 82(TM) system (copyright 1983,
 Carnegie Mellon University). Gaussian is a federally registered
 trademark of Gaussian, Inc.
  
 This software contains proprietary and confidential information,
 including trade secrets, belonging to Gaussian, Inc.
  
 This software is provided under written license and may be
 used, copied, transmitted, or stored only in accord with that
 written license.
  
 The following legend is applicable only to US Government
 contracts under FAR:
  
                    RESTRICTED RIGHTS LEGEND
  
 Use, reproduction and disclosure by the US Government is
 subject to restrictions as set forth in subparagraphs (a)
 and (c) of the Commercial Computer Software - Restricted
 Rights clause in FAR 52.227-19.
  
 Gaussian, Inc.
 340 Quinnipiac St., Bldg. 40, Wallingford CT 06492
  
  
 ---------------------------------------------------------------
 Warning -- This program may not be used in any manner that
 competes with the business of Gaussian, Inc. or will provide
 assistance to any competitor of Gaussian, Inc.  The licensee
 of this program is prohibited from giving any competitor of
 Gaussian, Inc. access to this program.  By using this program,
 the user acknowledges that Gaussian, Inc. is engaged in the
 business of creating and licensing software in the field of
 computational chemistry and represents and warrants to the
 licensee that it is not a competitor of Gaussian, Inc. and that
 it will not use this program in any manner prohibited above.
 ---------------------------------------------------------------
  

 Cite this work as:
 Gaussian 16, Revision C.01,
 M. J. Frisch, G. W. Trucks, H. B. Schlegel, G. E. Scuseria, 
 M. A. Robb, J. R. Cheeseman, G. Scalmani, V. Barone, 
 G. A. Petersson, H. Nakatsuji, X. Li, M. Caricato, A. V. Marenich, 
 J. Bloino, B. G. Janesko, R. Gomperts, B. Mennucci, H. P. Hratchian, 
 J. V. Ortiz, A. F. Izmaylov, J. L. Sonnenberg, D. Williams-Young, 
 F. Ding, F. Lipparini, F. Egidi, J. Goings, B. Peng, A. Petrone, 
 T. Henderson, D. Ranasinghe, V. G. Zakrzewski, J. Gao, N. Rega, 
 G. Zheng, W. Liang, M. Hada, M. Ehara, K. Toyota, R. Fukuda, 
 J. Hasegawa, M. Ishida, T. Nakajima, Y. Honda, O. Kitao, H. Nakai, 
 T. Vreven, K. Throssell, J. A. Montgomery, Jr., J. E. Peralta, 
 F. Ogliaro, M. J. Bearpark, J. J. Heyd, E. N. Brothers, K. N. Kudin, 
 V. N. Staroverov, T. A. Keith, R. Kobayashi, J. Normand, 
 K. Raghavachari, A. P. Rendell, J. C. Burant, S. S. Iyengar, 
 J. Tomasi, M. Cossi, J. M. Millam, M. Klene, C. Adamo, R. Cammi, 
 J. W. Ochterski, R. L. Martin, K. Morokuma, O. Farkas, 
 J. B. Foresman, and D. J. Fox, Gaussian, Inc., Wallingford CT, 2019.
 
 ******************************************
 Gaussian 16:  ES64L-G16RevC.01  3-Jul-2019
                25-Sep-2025 
 ******************************************
 %nproc=20
 Will use up to   20 processors via shared memory.
 %mem=18gb
 ----------------------------------------------------------------------
 # wb97xd/6-31++g** scf(conver=10) opt(tight,maxcycles=300,calcfc) freq
 ----------------------------------------------------------------------
 1/6=300,7=10,10=4,18=20,19=15,26=3,38=1/1,3;
 2/9=110,12=2,17=6,18=5,40=1/2;
 3/5=1,6=6,7=1111,11=2,25=1,30=1,71=2,74=-58,140=1/1,2,3;
 4//1;
 5/5=2,6=10,38=5/2;
 8/6=4,10=90,11=11/1;
 11/6=1,8=1,9=11,15=111,16=1/1,2,10;
 10/6=1,13=1/2;
 6/7=2,8=2,9=2,10=2,28=1/1;
 7/10=1,25=1/1,2,3,16;
 1/6=300,7=10,10=4,18=20,19=15,26=3/3(2);
 2/9=110/2;
 99//99;
 2/9=110/2;
 3/5=1,6=6,7=1111,11=2,25=1,30=1,71=1,74=-58/1,2,3;
 4/5=5,16=3,69=1/1;
 5/5=2,6=10,38=5/2;
 7//1,2,3,16;
 1/6=300,7=10,18=20,19=15,26=3/3(-5);
 2/9=110/2;
 6/7=2,8=2,9=2,10=2,19=2,28=1/1;
 99/9=1/99;
 ------------
 20K-904-7074
 ------------
 Symbolic Z-matrix:
 Charge =  0 Multiplicity = 1
 C                     0.6404   -0.22269   1.01588 
 O                     0.06955   0.83222   1.14785 
 O                     0.95667  -0.82645  -0.0629 
 H                     0.68831  -0.27533  -1.00179 
 C                     1.04476  -1.05178   2.27729 
 F                     2.26302  -1.58822   2.15765 
 F                     0.18253  -2.06592   2.46283 
 F                     1.03388  -0.31281   3.38717 
 O                     0.51992  -2.17307  -3.31715 
 H                     0.80677  -2.68487  -2.55589 
 H                     1.11788  -2.37301  -4.04049 
 O                     0.32918   0.27201  -2.20202 
 H                    -0.60309   0.61179  -2.1179 
 H                     0.30451  -0.51234  -2.78657 
 O                    -0.93089   3.09491  -0.13882 
 H                    -0.53265   2.3943    0.40417 
 H                    -0.98009   3.87904   0.40992 
 O                     1.31814   3.04942  -1.95448 
 H                     0.5317    3.2237   -1.42217 
 H                     1.23775   2.13666  -2.2466 
 O                    -2.07878   1.22788  -1.75064 
 H                    -2.62333   0.74911  -1.12263 
 H                    -1.81463   2.05527  -1.30975 
 
 Add virtual bond connecting atoms O12        and H4         Dist= 2.58D+00.
 Add virtual bond connecting atoms O21        and H13        Dist= 3.10D+00.
 Add virtual bond connecting atoms H14        and O9         Dist= 3.32D+00.
 Add virtual bond connecting atoms O2         and H16        Dist= 3.46D+00.
 Add virtual bond connecting atoms H23        and O15        Dist= 3.40D+00.
 Add virtual bond connecting atoms H19        and O15        Dist= 3.69D+00.
 Add virtual bond connecting atoms H20        and O12        Dist= 3.92D+00.

 GradGradGradGradGradGradGradGradGradGradGradGradGradGradGradGradGradGrad
 Berny optimization.
 Initialization pass.
                           ----------------------------
                           !    Initial Parameters    !
                           ! (Angstroms and Degrees)  !
 --------------------------                            --------------------------
 ! Name  Definition              Value          Derivative Info.                !
 --------------------------------------------------------------------------------
 ! R1    R(1,2)                  1.2067         calculate D2E/DX2 analytically  !
 ! R2    R(1,3)                  1.2761         calculate D2E/DX2 analytically  !
 ! R3    R(1,5)                  1.5627         calculate D2E/DX2 analytically  !
 ! R4    R(2,16)                 1.8319         calculate D2E/DX2 analytically  !
 ! R5    R(3,4)                  1.1213         calculate D2E/DX2 analytically  !
 ! R6    R(4,12)                 1.3672         calculate D2E/DX2 analytically  !
 ! R7    R(5,6)                  1.3365         calculate D2E/DX2 analytically  !
 ! R8    R(5,7)                  1.344          calculate D2E/DX2 analytically  !
 ! R9    R(5,8)                  1.3334         calculate D2E/DX2 analytically  !
 ! R10   R(9,10)                 0.9611         calculate D2E/DX2 analytically  !
 ! R11   R(9,11)                 0.9596         calculate D2E/DX2 analytically  !
 ! R12   R(9,14)                 1.7567         calculate D2E/DX2 analytically  !
 ! R13   R(12,13)                0.9958         calculate D2E/DX2 analytically  !
 ! R14   R(12,14)                0.9785         calculate D2E/DX2 analytically  !
 ! R15   R(12,20)                2.0747         calculate D2E/DX2 analytically  !
 ! R16   R(13,21)                1.6408         calculate D2E/DX2 analytically  !
 ! R17   R(15,16)                0.9717         calculate D2E/DX2 analytically  !
 ! R18   R(15,17)                0.9583         calculate D2E/DX2 analytically  !
 ! R19   R(15,19)                1.9501         calculate D2E/DX2 analytically  !
 ! R20   R(15,23)                1.798          calculate D2E/DX2 analytically  !
 ! R21   R(18,19)                0.9655         calculate D2E/DX2 analytically  !
 ! R22   R(18,20)                0.9617         calculate D2E/DX2 analytically  !
 ! R23   R(21,22)                0.9592         calculate D2E/DX2 analytically  !
 ! R24   R(21,23)                0.974          calculate D2E/DX2 analytically  !
 ! A1    A(2,1,3)              128.5601         calculate D2E/DX2 analytically  !
 ! A2    A(2,1,5)              119.8636         calculate D2E/DX2 analytically  !
 ! A3    A(3,1,5)              111.5463         calculate D2E/DX2 analytically  !
 ! A4    A(1,2,16)             148.9335         calculate D2E/DX2 analytically  !
 ! A5    A(1,3,4)              114.5831         calculate D2E/DX2 analytically  !
 ! A6    A(1,5,6)              112.12           calculate D2E/DX2 analytically  !
 ! A7    A(1,5,7)              110.2284         calculate D2E/DX2 analytically  !
 ! A8    A(1,5,8)              112.0701         calculate D2E/DX2 analytically  !
 ! A9    A(6,5,7)              107.1138         calculate D2E/DX2 analytically  !
 ! A10   A(6,5,8)              107.7212         calculate D2E/DX2 analytically  !
 ! A11   A(7,5,8)              107.3398         calculate D2E/DX2 analytically  !
 ! A12   A(10,9,11)            107.4654         calculate D2E/DX2 analytically  !
 ! A13   A(10,9,14)            107.5045         calculate D2E/DX2 analytically  !
 ! A14   A(11,9,14)            120.0719         calculate D2E/DX2 analytically  !
 ! A15   A(4,12,13)            107.9601         calculate D2E/DX2 analytically  !
 ! A16   A(4,12,14)            102.1318         calculate D2E/DX2 analytically  !
 ! A17   A(4,12,20)            105.2865         calculate D2E/DX2 analytically  !
 ! A18   A(13,12,14)           107.4789         calculate D2E/DX2 analytically  !
 ! A19   A(13,12,20)            96.0346         calculate D2E/DX2 analytically  !
 ! A20   A(14,12,20)           135.9405         calculate D2E/DX2 analytically  !
 ! A21   A(9,14,12)            159.2473         calculate D2E/DX2 analytically  !
 ! A22   A(16,15,17)           106.9181         calculate D2E/DX2 analytically  !
 ! A23   A(16,15,19)            96.1989         calculate D2E/DX2 analytically  !
 ! A24   A(16,15,23)            98.5368         calculate D2E/DX2 analytically  !
 ! A25   A(17,15,19)           111.1802         calculate D2E/DX2 analytically  !
 ! A26   A(17,15,23)           145.1614         calculate D2E/DX2 analytically  !
 ! A27   A(19,15,23)            88.7536         calculate D2E/DX2 analytically  !
 ! A28   A(19,18,20)           105.7053         calculate D2E/DX2 analytically  !
 ! A29   A(15,19,18)           164.1172         calculate D2E/DX2 analytically  !
 ! A30   A(12,20,18)           152.0149         calculate D2E/DX2 analytically  !
 ! A31   A(13,21,22)           118.0153         calculate D2E/DX2 analytically  !
 ! A32   A(13,21,23)           100.1581         calculate D2E/DX2 analytically  !
 ! A33   A(22,21,23)           106.354          calculate D2E/DX2 analytically  !
 ! A34   A(15,23,21)           156.8136         calculate D2E/DX2 analytically  !
 ! A35   L(3,4,12,10,-1)       174.3906         calculate D2E/DX2 analytically  !
 ! A36   L(12,13,21,1,-1)      172.2038         calculate D2E/DX2 analytically  !
 ! A37   L(2,16,15,12,-1)      169.7144         calculate D2E/DX2 analytically  !
 ! A38   L(3,4,12,10,-2)       178.2509         calculate D2E/DX2 analytically  !
 ! A39   L(12,13,21,1,-2)      176.4827         calculate D2E/DX2 analytically  !
 ! A40   L(2,16,15,12,-2)      172.7506         calculate D2E/DX2 analytically  !
 ! D1    D(3,1,2,16)           -13.5989         calculate D2E/DX2 analytically  !
 ! D2    D(5,1,2,16)           168.5753         calculate D2E/DX2 analytically  !
 ! D3    D(2,1,3,4)              1.9932         calculate D2E/DX2 analytically  !
 ! D4    D(5,1,3,4)            179.9661         calculate D2E/DX2 analytically  !
 ! D5    D(2,1,5,6)           -138.7909         calculate D2E/DX2 analytically  !
 ! D6    D(2,1,5,7)            101.9796         calculate D2E/DX2 analytically  !
 ! D7    D(2,1,5,8)            -17.5023         calculate D2E/DX2 analytically  !
 ! D8    D(3,1,5,6)             43.0368         calculate D2E/DX2 analytically  !
 ! D9    D(3,1,5,7)            -76.1927         calculate D2E/DX2 analytically  !
 ! D10   D(3,1,5,8)            164.3254         calculate D2E/DX2 analytically  !
 ! D11   D(1,2,15,17)         -153.6598         calculate D2E/DX2 analytically  !
 ! D12   D(1,2,15,19)          -37.5535         calculate D2E/DX2 analytically  !
 ! D13   D(1,2,15,23)           51.234          calculate D2E/DX2 analytically  !
 ! D14   D(1,3,12,13)          -43.9456         calculate D2E/DX2 analytically  !
 ! D15   D(1,3,12,14)         -156.0771         calculate D2E/DX2 analytically  !
 ! D16   D(1,3,12,20)           58.9079         calculate D2E/DX2 analytically  !
 ! D17   D(10,9,11,14)        -123.1303         calculate D2E/DX2 analytically  !
 ! D18   D(10,9,14,12)           7.3969         calculate D2E/DX2 analytically  !
 ! D19   D(11,9,14,12)        -115.7145         calculate D2E/DX2 analytically  !
 ! D20   D(4,12,21,22)         -32.5185         calculate D2E/DX2 analytically  !
 ! D21   D(4,12,21,23)          80.3686         calculate D2E/DX2 analytically  !
 ! D22   D(14,12,21,22)         76.7208         calculate D2E/DX2 analytically  !
 ! D23   D(14,12,21,23)       -170.3921         calculate D2E/DX2 analytically  !
 ! D24   D(20,12,21,22)       -139.4387         calculate D2E/DX2 analytically  !
 ! D25   D(20,12,21,23)        -26.5517         calculate D2E/DX2 analytically  !
 ! D26   D(4,12,14,9)           -9.1097         calculate D2E/DX2 analytically  !
 ! D27   D(13,12,14,9)        -122.5852         calculate D2E/DX2 analytically  !
 ! D28   D(20,12,14,9)         118.4743         calculate D2E/DX2 analytically  !
 ! D29   D(4,12,20,18)         -71.7873         calculate D2E/DX2 analytically  !
 ! D30   D(13,12,20,18)         38.7208         calculate D2E/DX2 analytically  !
 ! D31   D(14,12,20,18)        161.6474         calculate D2E/DX2 analytically  !
 ! D32   D(16,15,19,18)         17.313          calculate D2E/DX2 analytically  !
 ! D33   D(17,15,19,18)        128.1682         calculate D2E/DX2 analytically  !
 ! D34   D(23,15,19,18)        -81.1396         calculate D2E/DX2 analytically  !
 ! D35   D(16,15,23,21)         -8.7596         calculate D2E/DX2 analytically  !
 ! D36   D(17,15,23,21)       -145.7112         calculate D2E/DX2 analytically  !
 ! D37   D(19,15,23,21)         87.3223         calculate D2E/DX2 analytically  !
 ! D38   D(20,18,19,15)         45.1388         calculate D2E/DX2 analytically  !
 ! D39   D(19,18,20,12)         -9.6317         calculate D2E/DX2 analytically  !
 ! D40   D(13,21,23,15)        -51.4924         calculate D2E/DX2 analytically  !
 ! D41   D(22,21,23,15)         71.8667         calculate D2E/DX2 analytically  !
 --------------------------------------------------------------------------------
 Trust Radius=3.00D-01 FncErr=1.00D-07 GrdErr=1.00D-06 EigMax=2.50D+02 EigMin=1.00D-04
 Number of steps in this run=    138 maximum allowed number of steps=    138.
 GradGradGradGradGradGradGradGradGradGradGradGradGradGradGradGradGradGrad

                          Input orientation:                          
 ---------------------------------------------------------------------
 Center     Atomic      Atomic             Coordinates (Angstroms)
 Number     Number       Type             X           Y           Z
 ---------------------------------------------------------------------
      1          6           0        0.640399   -0.222693    1.015880
      2          8           0        0.069550    0.832223    1.147853
      3          8           0        0.956672   -0.826448   -0.062904
      4          1           0        0.688305   -0.275331   -1.001786
      5          6           0        1.044757   -1.051780    2.277295
      6          9           0        2.263020   -1.588222    2.157648
      7          9           0        0.182530   -2.065924    2.462831
      8          9           0        1.033884   -0.312814    3.387170
      9          8           0        0.519918   -2.173070   -3.317155
     10          1           0        0.806772   -2.684869   -2.555892
     11          1           0        1.117876   -2.373012   -4.040493
     12          8           0        0.329185    0.272007   -2.202022
     13          1           0       -0.603089    0.611791   -2.117899
     14          1           0        0.304506   -0.512338   -2.786565
     15          8           0       -0.930889    3.094909   -0.138822
     16          1           0       -0.532646    2.394301    0.404171
     17          1           0       -0.980094    3.879042    0.409922
     18          8           0        1.318140    3.049422   -1.954482
     19          1           0        0.531698    3.223704   -1.422171
     20          1           0        1.237749    2.136659   -2.246602
     21          8           0       -2.078779    1.227877   -1.750643
     22          1           0       -2.623330    0.749112   -1.122626
     23          1           0       -1.814628    2.055266   -1.309753
 ---------------------------------------------------------------------
                    Distance matrix (angstroms):
                    1          2          3          4          5
     1  C    0.000000
     2  O    1.206703   0.000000
     3  O    1.276057   2.236985   0.000000
     4  H    2.018921   2.496093   1.121272   0.000000
     5  C    1.562709   2.403359   2.352671   3.388554   0.000000
     6  F    2.408569   3.418998   2.686577   3.766355   1.336507
     7  F    2.387637   3.184522   2.918036   3.932633   1.344004
     8  F    2.405404   2.693620   3.488952   4.402699   1.333420
     9  O    4.753281   5.401010   3.548844   2.998450   5.729801
    10  H    4.341376   5.160538   3.113067   2.869695   5.107182
    11  H    5.515321   6.188008   4.270722   3.717329   6.454878
    12  O    3.270547   3.406305   2.485190   1.367155   4.725329
    13  H    3.473211   3.341582   2.953708   1.923640   4.980019
    14  H    3.828225   4.164456   2.818212   1.840900   5.146032
    15  O    3.848216   2.788577   4.352665   3.837319   5.189974
    16  H    2.932385   1.831883   3.579029   3.254900   4.227561
    17  H    4.451675   3.305965   5.110407   4.694176   5.648018
    18  O    4.470919   4.012410   4.327943   3.515438   5.899367
    19  H    4.222979   3.540874   4.293243   3.527675   5.677062
    20  H    4.070277   3.819499   3.691550   2.769323   5.537963
    21  O    4.141465   3.629482   4.035180   3.236847   5.583690
    22  H    4.021137   3.523292   4.052384   3.468576   5.315782
    23  H    4.077355   3.329533   4.187960   3.433832   5.540463
                    6          7          8          9         10
     6  F    0.000000
     7  F    2.156334   0.000000
     8  F    2.156192   2.156988   0.000000
     9  O    5.775285   5.790816   6.976581   0.000000
    10  H    5.053785   5.095130   6.402983   0.961117   0.000000
    11  H    6.351708   6.577416   7.708543   0.959556   1.548574
    12  O    5.119267   5.219989   5.663716   2.694123   3.016028
    13  H    5.597762   5.363808   5.817246   3.233390   3.612134
    14  H    5.425730   5.475826   6.219872   1.756690   2.241734
    15  O    6.116089   5.885788   5.282569   6.321253   6.501348
    16  H    5.172129   4.964189   4.322126   5.984734   6.029426
    17  H    6.592671   6.395994   5.521935   7.264241   7.421176
    18  O    6.269781   6.853395   6.318123   5.456048   5.788375
    19  H    6.242372   6.572314   5.990735   5.719814   6.022642
    20  H    5.858612   6.399527   6.146614   4.498347   4.850622
    21  O    6.485088   5.806548   6.201574   4.557809   4.927921
    22  H    6.332436   5.352829   5.902640   4.820282   5.060838
    23  H    6.474958   5.933400   5.981881   5.230544   5.558190
                   11         12         13         14         15
    11  H    0.000000
    12  O    3.316343   0.000000
    13  H    3.945521   0.995823   0.000000
    14  H    2.386632   0.978517   1.592014   0.000000
    15  O    7.022723   3.716633   3.192189   4.642087   0.000000
    16  H    6.723580   3.469745   3.089197   4.396609   0.971746
    17  H    7.955869   4.641892   4.148124   5.581392   0.958334
    18  O    5.813290   2.958605   3.108033   3.795517   2.890816
    19  H    6.206645   3.059689   2.931530   3.983867   1.950060
    20  H    4.854848   2.074706   2.393840   2.860015   3.172376
    21  O    5.331830   2.629776   1.640762   3.127544   2.720557
    22  H    5.679633   3.179634   2.256281   3.596133   3.055322
    23  H    5.972116   2.927813   2.050499   3.642018   1.798035
                   16         17         18         19         20
    16  H    0.000000
    17  H    1.550708   0.000000
    18  O    3.068848   3.400081   0.000000
    19  H    2.270740   2.464051   0.965515   0.000000
    20  H    3.198011   3.874512   0.961735   1.536184   0.000000
    21  O    2.897291   3.592189   3.859875   3.302395   3.474366
    22  H    3.067363   3.852971   4.638814   4.020888   4.254003
    23  H    2.167016   2.641947   3.349366   2.623572   3.193950
                   21         22         23
    21  O    0.000000
    22  H    0.959248   0.000000
    23  H    0.974029   1.547597   0.000000
 Stoichiometry    C2H11F3O7
 Framework group  C1[X(C2H11F3O7)]
 Deg. of freedom    63
 Full point group                 C1      NOp   1
 Largest Abelian subgroup         C1      NOp   1
 Largest concise Abelian subgroup C1      NOp   1
                         Standard orientation:                         
 ---------------------------------------------------------------------
 Center     Atomic      Atomic             Coordinates (Angstroms)
 Number     Number       Type             X           Y           Z
 ---------------------------------------------------------------------
      1          6           0        1.005261   -0.196046    0.037841
      2          8           0        0.460548   -1.244174   -0.208831
      3          8           0        0.474081    0.937264    0.286395
      4          1           0       -0.647051    0.933222    0.303667
      5          6           0        2.565538   -0.109248    0.030112
      6          9           0        3.033588    0.627862    1.041965
      7          9           0        2.993450    0.463906   -1.107751
      8          9           0        3.134666   -1.312632    0.107391
      9          8           0       -1.710338    3.700915   -0.143542
     10          1           0       -0.752324    3.770855   -0.110949
     11          1           0       -2.067932    4.365187    0.449432
     12          8           0       -2.008242    1.054554    0.264291
     13          1           0       -2.338408    0.552737   -0.529960
     14          1           0       -2.124409    2.008228    0.078531
     15          8           0       -1.965836   -2.612056   -0.341954
     16          1           0       -1.071026   -2.248891   -0.233714
     17          1           0       -1.898265   -3.560469   -0.222157
     18          8           0       -2.894869   -1.178830    1.990336
     19          1           0       -2.732595   -1.755772    1.233353
     20          1           0       -2.718061   -0.285956    1.679775
     21          8           0       -2.702829   -0.431001   -1.791529
     22          1           0       -2.083004   -0.474931   -2.522312
     23          1           0       -2.667159   -1.298044   -1.349153
 ---------------------------------------------------------------------
 Rotational constants (GHZ):           0.7280069           0.3968208           0.3133607
 Standard basis: 6-31++G(d,p) (6D, 7F)
 There are   294 symmetry adapted cartesian basis functions of A   symmetry.
 There are   294 symmetry adapted basis functions of A   symmetry.
   294 basis functions,   472 primitive gaussians,   294 cartesian basis functions
    53 alpha electrons       53 beta electrons
       nuclear repulsion energy       851.5837939246 Hartrees.
 NAtoms=   23 NActive=   23 NUniq=   23 SFac= 1.00D+00 NAtFMM=   60 NAOKFM=F Big=F
 Integral buffers will be    131072 words long.
 Raffenetti 2 integral format.
 Two-electron integral symmetry is turned on.
 Nuclear repulsion after empirical dispersion term =      851.5727546756 Hartrees.
 One-electron integrals computed using PRISM.
 NBasis=   294 RedAO= T EigKep=  3.51D-05  NBF=   294
 NBsUse=   294 1.00D-06 EigRej= -1.00D+00 NBFU=   294
 ExpMin= 3.60D-02 ExpMax= 7.00D+03 ExpMxC= 1.05D+03 IAcc=3 IRadAn=         5 AccDes= 0.00D+00
 Harris functional with IExCor= 4639 and IRadAn=       5 diagonalized for initial guess.
 HarFok:  IExCor= 4639 AccDes= 0.00D+00 IRadAn=         5 IDoV= 1 UseB2=F ITyADJ=14
 ICtDFT=  3500011 ScaDFX=  1.000000  1.000000  1.000000  1.000000
 FoFCou: FMM=F IPFlag=           0 FMFlag=      100000 FMFlg1=           0
         NFxFlg=           0 DoJE=T BraDBF=F KetDBF=T FulRan=T
         wScrn=  0.000000 ICntrl=       500 IOpCl=  0 I1Cent=   200000004 NGrid=           0
         NMat0=    1 NMatS0=      1 NMatT0=    0 NMatD0=    1 NMtDS0=    0 NMtDT0=    0
 Petite list used in FoFCou.
 Requested convergence on RMS density matrix=1.00D-10 within 128 cycles.
 Requested convergence on MAX density matrix=1.00D-08.
 Requested convergence on             energy=1.00D-08.
 No special actions if energy rises.
 SCF Done:  E(RwB97XD) =  -908.798255070     A.U. after   18 cycles
            NFock= 18  Conv=0.41D-10     -V/T= 2.0081
 DoSCS=F DFT=T ScalE2(SS,OS)=  1.000000  1.000000
 Range of M.O.s used for correlation:     1   294
 NBasis=   294 NAE=    53 NBE=    53 NFC=     0 NFV=     0
 NROrb=    294 NOA=    53 NOB=    53 NVA=   241 NVB=   241

 **** Warning!!: The largest alpha MO coefficient is  0.32916259D+02

 Symmetrizing basis deriv contribution to polar:
 IMax=3 JMax=2 DiffMx= 0.00D+00
 G2DrvN: will do    24 centers at a time, making    1 passes.
 Calling FoFCou, ICntrl=  3107 FMM=F I1Cent=   0 AccDes= 0.00D+00.
 End of G2Drv F.D. properties file   721 does not exist.
 End of G2Drv F.D. properties file   722 does not exist.
 End of G2Drv F.D. properties file   788 does not exist.
          IDoAtm=11111111111111111111111
          Differentiating once with respect to nuclear coordinates.
 Keep R1 ints in memory in canonical form, NReq=1915881174.
          There are    72 degrees of freedom in the 1st order CPHF.  IDoFFX=6 NUNeed=     0.
     66 vectors produced by pass  0 Test12= 1.77D-14 1.39D-09 XBig12= 1.88D-01 7.05D-02.
 AX will form    66 AO Fock derivatives at one time.
     66 vectors produced by pass  1 Test12= 1.77D-14 1.39D-09 XBig12= 7.55D-02 1.17D-01.
     66 vectors produced by pass  2 Test12= 1.77D-14 1.39D-09 XBig12= 1.85D-03 5.44D-03.
     66 vectors produced by pass  3 Test12= 1.77D-14 1.39D-09 XBig12= 1.89D-05 6.44D-04.
     66 vectors produced by pass  4 Test12= 1.77D-14 1.39D-09 XBig12= 1.52D-07 4.43D-05.
     66 vectors produced by pass  5 Test12= 1.77D-14 1.39D-09 XBig12= 8.87D-10 2.17D-06.
     57 vectors produced by pass  6 Test12= 1.77D-14 1.39D-09 XBig12= 4.73D-12 2.01D-07.
     16 vectors produced by pass  7 Test12= 1.77D-14 1.39D-09 XBig12= 2.13D-14 1.23D-08.
 InvSVY:  IOpt=1 It=  1 EMax= 3.33D-16
 Solved reduced A of dimension   469 with    72 vectors.
 End of Minotr F.D. properties file   721 does not exist.
 End of Minotr F.D. properties file   722 does not exist.
 End of Minotr F.D. properties file   788 does not exist.

 **********************************************************************

            Population analysis using the SCF Density.

 **********************************************************************

 Orbital symmetries:
       Occupied  (A) (A) (A) (A) (A) (A) (A) (A) (A) (A) (A) (A)
                 (A) (A) (A) (A) (A) (A) (A) (A) (A) (A) (A) (A)
                 (A) (A) (A) (A) (A) (A) (A) (A) (A) (A) (A) (A)
                 (A) (A) (A) (A) (A) (A) (A) (A) (A) (A) (A) (A)
                 (A) (A) (A) (A) (A)
       Virtual   (A) (A) (A) (A) (A) (A) (A) (A) (A) (A) (A) (A)
                 (A) (A) (A) (A) (A) (A) (A) (A) (A) (A) (A) (A)
                 (A) (A) (A) (A) (A) (A) (A) (A) (A) (A) (A) (A)
                 (A) (A) (A) (A) (A) (A) (A) (A) (A) (A) (A) (A)
                 (A) (A) (A) (A) (A) (A) (A) (A) (A) (A) (A) (A)
                 (A) (A) (A) (A) (A) (A) (A) (A) (A) (A) (A) (A)
                 (A) (A) (A) (A) (A) (A) (A) (A) (A) (A) (A) (A)
                 (A) (A) (A) (A) (A) (A) (A) (A) (A) (A) (A) (A)
                 (A) (A) (A) (A) (A) (A) (A) (A) (A) (A) (A) (A)
                 (A) (A) (A) (A) (A) (A) (A) (A) (A) (A) (A) (A)
                 (A) (A) (A) (A) (A) (A) (A) (A) (A) (A) (A) (A)
                 (A) (A) (A) (A) (A) (A) (A) (A) (A) (A) (A) (A)
                 (A) (A) (A) (A) (A) (A) (A) (A) (A) (A) (A) (A)
                 (A) (A) (A) (A) (A) (A) (A) (A) (A) (A) (A) (A)
                 (A) (A) (A) (A) (A) (A) (A) (A) (A) (A) (A) (A)
                 (A) (A) (A) (A) (A) (A) (A) (A) (A) (A) (A) (A)
                 (A) (A) (A) (A) (A) (A) (A) (A) (A) (A) (A) (A)
                 (A) (A) (A) (A) (A) (A) (A) (A) (A) (A) (A) (A)
                 (A) (A) (A) (A) (A) (A) (A) (A) (A) (A) (A) (A)
                 (A) (A) (A) (A) (A) (A) (A) (A) (A) (A) (A) (A)
                 (A)
 The electronic state is 1-A.
 Alpha  occ. eigenvalues --  -24.88618 -24.88502 -24.88434 -19.34058 -19.32979
 Alpha  occ. eigenvalues --  -19.31952 -19.31559 -19.31187 -19.30296 -19.24300
 Alpha  occ. eigenvalues --  -10.57130 -10.47403  -1.44250  -1.34962  -1.34902
 Alpha  occ. eigenvalues --   -1.24012  -1.17754  -1.16316  -1.15709  -1.14416
 Alpha  occ. eigenvalues --   -1.13813  -1.07738  -0.85700  -0.76089  -0.70562
 Alpha  occ. eigenvalues --   -0.70370  -0.68687  -0.67969  -0.67554  -0.66664
 Alpha  occ. eigenvalues --   -0.65103  -0.61061  -0.59380  -0.58384  -0.57716
 Alpha  occ. eigenvalues --   -0.56651  -0.56264  -0.55347  -0.53546  -0.53071
 Alpha  occ. eigenvalues --   -0.52893  -0.52519  -0.51372  -0.49548  -0.49158
 Alpha  occ. eigenvalues --   -0.46107  -0.45004  -0.43642  -0.43506  -0.42632
 Alpha  occ. eigenvalues --   -0.42024  -0.40007  -0.36634
 Alpha virt. eigenvalues --    0.01917   0.03614   0.04200   0.05542   0.06520
 Alpha virt. eigenvalues --    0.08379   0.08589   0.10320   0.10665   0.11317
 Alpha virt. eigenvalues --    0.11578   0.12179   0.12800   0.13856   0.15047
 Alpha virt. eigenvalues --    0.15722   0.15737   0.17659   0.19345   0.19791
 Alpha virt. eigenvalues --    0.19996   0.21462   0.22156   0.22669   0.23722
 Alpha virt. eigenvalues --    0.24895   0.25302   0.26006   0.26662   0.26774
 Alpha virt. eigenvalues --    0.27728   0.28186   0.28491   0.29167   0.29525
 Alpha virt. eigenvalues --    0.29692   0.30448   0.30743   0.31099   0.31730
 Alpha virt. eigenvalues --    0.31898   0.32523   0.33538   0.33897   0.34368
 Alpha virt. eigenvalues --    0.35049   0.35279   0.35772   0.36694   0.36836
 Alpha virt. eigenvalues --    0.37266   0.37669   0.38112   0.38933   0.39529
 Alpha virt. eigenvalues --    0.41160   0.41240   0.42352   0.43056   0.43510
 Alpha virt. eigenvalues --    0.43976   0.44443   0.44962   0.45957   0.46192
 Alpha virt. eigenvalues --    0.47678   0.47944   0.48656   0.50807   0.51793
 Alpha virt. eigenvalues --    0.54748   0.56087   0.57114   0.59373   0.60370
 Alpha virt. eigenvalues --    0.63148   0.64665   0.81890   0.82511   0.86593
 Alpha virt. eigenvalues --    0.89411   0.92107   0.94988   1.01230   1.06697
 Alpha virt. eigenvalues --    1.08375   1.09177   1.14614   1.17596   1.18250
 Alpha virt. eigenvalues --    1.19296   1.20544   1.21273   1.22602   1.23281
 Alpha virt. eigenvalues --    1.23350   1.24122   1.25311   1.25983   1.26780
 Alpha virt. eigenvalues --    1.27765   1.28327   1.29323   1.29905   1.30684
 Alpha virt. eigenvalues --    1.32183   1.33012   1.34076   1.34730   1.34999
 Alpha virt. eigenvalues --    1.36093   1.36742   1.38800   1.38984   1.42929
 Alpha virt. eigenvalues --    1.43218   1.47050   1.47830   1.50060   1.53923
 Alpha virt. eigenvalues --    1.54627   1.55263   1.56425   1.57382   1.57893
 Alpha virt. eigenvalues --    1.59607   1.61130   1.61327   1.61755   1.62991
 Alpha virt. eigenvalues --    1.64327   1.64754   1.65658   1.65959   1.67908
 Alpha virt. eigenvalues --    1.69097   1.70353   1.70806   1.72406   1.72693
 Alpha virt. eigenvalues --    1.73258   1.74472   1.75072   1.75614   1.77217
 Alpha virt. eigenvalues --    1.78137   1.79432   1.81209   1.81847   1.83457
 Alpha virt. eigenvalues --    1.84146   1.86342   1.88434   1.89489   1.91054
 Alpha virt. eigenvalues --    1.92257   1.92865   1.94279   1.94851   1.95870
 Alpha virt. eigenvalues --    1.96867   2.03901   2.12283   2.12607   2.15056
 Alpha virt. eigenvalues --    2.16876   2.17637   2.18550   2.24486   2.27992
 Alpha virt. eigenvalues --    2.28679   2.30435   2.31303   2.33545   2.34621
 Alpha virt. eigenvalues --    2.36102   2.37842   2.38152   2.42844   2.44576
 Alpha virt. eigenvalues --    2.46649   2.48387   2.51660   2.53082   2.55002
 Alpha virt. eigenvalues --    2.58047   2.59886   2.62350   2.64606   2.66298
 Alpha virt. eigenvalues --    2.67602   2.68205   2.69833   2.70679   2.71774
 Alpha virt. eigenvalues --    2.74234   2.76165   2.77942   2.79800   2.81977
 Alpha virt. eigenvalues --    2.84030   2.85293   2.87228   2.88313   2.92673
 Alpha virt. eigenvalues --    2.96048   3.01713   3.08576   3.10036   3.12761
 Alpha virt. eigenvalues --    3.13673   3.15386   3.22432   3.24087   3.25286
 Alpha virt. eigenvalues --    3.29429   3.36472   3.38275   3.42441   3.46848
 Alpha virt. eigenvalues --    3.53290   3.59508   3.62745   3.63893   3.72412
 Alpha virt. eigenvalues --    3.78005   3.81572   3.82902   3.87785   4.27359
 Alpha virt. eigenvalues --    4.30083   4.39385   4.44009   4.46334   4.54299
 Alpha virt. eigenvalues --    4.71369   4.79509   4.82686   5.62635   5.91172
 Alpha virt. eigenvalues --    6.56346
          Condensed to atoms (all electrons):
               1          2          3          4          5          6
     1  C    6.313866   0.389116   0.387961  -0.032582  -1.263320  -0.029817
     2  O    0.389116   8.292062  -0.172868  -0.008036  -0.060336   0.007527
     3  O    0.387961  -0.172868   8.449942   0.161817  -0.288076   0.014401
     4  H   -0.032582  -0.008036   0.161817   0.310501  -0.057674   0.003469
     5  C   -1.263320  -0.060336  -0.288076  -0.057674   6.301382   0.138637
     6  F   -0.029817   0.007527   0.014401   0.003469   0.138637   9.239688
     7  F   -0.051858   0.001428   0.015258   0.000131   0.177583  -0.045572
     8  F   -0.037749  -0.000785   0.013641   0.001736   0.166218  -0.042127
     9  O    0.004541   0.000206   0.007129  -0.004170  -0.004032   0.000017
    10  H   -0.002665  -0.000077   0.000704  -0.001413   0.003013  -0.000205
    11  H    0.000048   0.000024  -0.000480   0.002205  -0.001364   0.000012
    12  O    0.006596   0.004118  -0.047565   0.069421  -0.011054   0.000285
    13  H   -0.013895  -0.000476   0.006131   0.016292  -0.017934   0.000076
    14  H    0.011509   0.001111  -0.004029  -0.037372   0.026031  -0.000273
    15  O    0.000981  -0.012057  -0.002955  -0.001790   0.004477   0.000048
    16  H   -0.003353   0.056241   0.003636   0.002966  -0.039622   0.000386
    17  H    0.001171  -0.003648  -0.001158  -0.001614   0.006767  -0.000057
    18  O    0.007828  -0.005658  -0.004041  -0.007305   0.015005   0.000011
    19  H   -0.000189  -0.001349   0.002243   0.001760  -0.006149   0.000025
    20  H    0.005079  -0.000549  -0.002570  -0.005450  -0.002459  -0.000029
    21  O    0.012652  -0.000120  -0.002323   0.000662  -0.005295   0.000005
    22  H    0.001203  -0.002768   0.000850  -0.000426  -0.001095  -0.000010
    23  H   -0.001428   0.000967  -0.000219  -0.000531   0.002615   0.000014
               7          8          9         10         11         12
     1  C   -0.051858  -0.037749   0.004541  -0.002665   0.000048   0.006596
     2  O    0.001428  -0.000785   0.000206  -0.000077   0.000024   0.004118
     3  O    0.015258   0.013641   0.007129   0.000704  -0.000480  -0.047565
     4  H    0.000131   0.001736  -0.004170  -0.001413   0.002205   0.069421
     5  C    0.177583   0.166218  -0.004032   0.003013  -0.001364  -0.011054
     6  F   -0.045572  -0.042127   0.000017  -0.000205   0.000012   0.000285
     7  F    9.237127  -0.038498   0.000020  -0.000088   0.000010   0.000100
     8  F   -0.038498   9.239337  -0.000002   0.000016   0.000000   0.000128
     9  O    0.000020  -0.000002   8.200827   0.286391   0.285521  -0.073683
    10  H   -0.000088   0.000016   0.286391   0.346792  -0.024808   0.005453
    11  H    0.000010   0.000000   0.285521  -0.024808   0.343515   0.003885
    12  O    0.000100   0.000128  -0.073683   0.005453   0.003885   8.610332
    13  H   -0.000032   0.000015  -0.008448   0.001146   0.001570   0.214365
    14  H   -0.000041  -0.000106   0.048954  -0.004276  -0.007342   0.235986
    15  O    0.000084   0.000070   0.000004   0.000005  -0.000032   0.007569
    16  H   -0.000049   0.000029   0.000281  -0.000194   0.000146  -0.003097
    17  H   -0.000017  -0.000049  -0.000015   0.000015  -0.000016   0.001132
    18  O    0.000006   0.000022  -0.000231   0.000075   0.000079   0.006319
    19  H    0.000022   0.000044  -0.000005  -0.000070   0.000039   0.005369
    20  H   -0.000026  -0.000000  -0.000382   0.000112   0.000018   0.010128
    21  O   -0.000086   0.000029   0.001254  -0.000029   0.000104  -0.070256
    22  H    0.000026   0.000011   0.000171   0.000022  -0.000022   0.007732
    23  H    0.000009  -0.000006   0.000506  -0.000063  -0.000097   0.002380
              13         14         15         16         17         18
     1  C   -0.013895   0.011509   0.000981  -0.003353   0.001171   0.007828
     2  O   -0.000476   0.001111  -0.012057   0.056241  -0.003648  -0.005658
     3  O    0.006131  -0.004029  -0.002955   0.003636  -0.001158  -0.004041
     4  H    0.016292  -0.037372  -0.001790   0.002966  -0.001614  -0.007305
     5  C   -0.017934   0.026031   0.004477  -0.039622   0.006767   0.015005
     6  F    0.000076  -0.000273   0.000048   0.000386  -0.000057   0.000011
     7  F   -0.000032  -0.000041   0.000084  -0.000049  -0.000017   0.000006
     8  F    0.000015  -0.000106   0.000070   0.000029  -0.000049   0.000022
     9  O   -0.008448   0.048954   0.000004   0.000281  -0.000015  -0.000231
    10  H    0.001146  -0.004276   0.000005  -0.000194   0.000015   0.000075
    11  H    0.001570  -0.007342  -0.000032   0.000146  -0.000016   0.000079
    12  O    0.214365   0.235986   0.007569  -0.003097   0.001132   0.006319
    13  H    0.289100  -0.040342  -0.007672   0.009320  -0.001698  -0.001406
    14  H   -0.040342   0.332092   0.002398  -0.004333   0.000835  -0.002599
    15  O   -0.007672   0.002398   8.449135   0.202774   0.261505  -0.008839
    16  H    0.009320  -0.004333   0.202774   0.314778  -0.013356  -0.003674
    17  H   -0.001698   0.000835   0.261505  -0.013356   0.331228  -0.001243
    18  O   -0.001406  -0.002599  -0.008839  -0.003674  -0.001243   8.163900
    19  H   -0.001988   0.000890   0.008466  -0.004687   0.000683   0.284082
    20  H   -0.003835  -0.000740   0.001711   0.000133   0.000631   0.291029
    21  O    0.074989  -0.008584  -0.016572  -0.002508   0.005777  -0.001568
    22  H   -0.008131   0.000633   0.001497  -0.002047  -0.000602   0.000699
    23  H   -0.007338   0.002544   0.034653  -0.005618  -0.000130  -0.003282
              19         20         21         22         23
     1  C   -0.000189   0.005079   0.012652   0.001203  -0.001428
     2  O   -0.001349  -0.000549  -0.000120  -0.002768   0.000967
     3  O    0.002243  -0.002570  -0.002323   0.000850  -0.000219
     4  H    0.001760  -0.005450   0.000662  -0.000426  -0.000531
     5  C   -0.006149  -0.002459  -0.005295  -0.001095   0.002615
     6  F    0.000025  -0.000029   0.000005  -0.000010   0.000014
     7  F    0.000022  -0.000026  -0.000086   0.000026   0.000009
     8  F    0.000044  -0.000000   0.000029   0.000011  -0.000006
     9  O   -0.000005  -0.000382   0.001254   0.000171   0.000506
    10  H   -0.000070   0.000112  -0.000029   0.000022  -0.000063
    11  H    0.000039   0.000018   0.000104  -0.000022  -0.000097
    12  O    0.005369   0.010128  -0.070256   0.007732   0.002380
    13  H   -0.001988  -0.003835   0.074989  -0.008131  -0.007338
    14  H    0.000890  -0.000740  -0.008584   0.000633   0.002544
    15  O    0.008466   0.001711  -0.016572   0.001497   0.034653
    16  H   -0.004687   0.000133  -0.002508  -0.002047  -0.005618
    17  H    0.000683   0.000631   0.005777  -0.000602  -0.000130
    18  O    0.284082   0.291029  -0.001568   0.000699  -0.003282
    19  H    0.359944  -0.045238  -0.003886   0.000981  -0.000999
    20  H   -0.045238   0.361086   0.001030  -0.000180  -0.000268
    21  O   -0.003886   0.001030   8.295059   0.280286   0.238210
    22  H    0.000981  -0.000180   0.280286   0.355844  -0.023800
    23  H   -0.000999  -0.000268   0.238210  -0.023800   0.290747
 Mulliken charges:
               1
     1  C    0.294305
     2  O   -0.484071
     3  O   -0.537430
     4  H    0.587405
     5  C    0.916684
     6  F   -0.286512
     7  F   -0.295539
     8  F   -0.301972
     9  O   -0.744854
    10  H    0.390143
    11  H    0.396986
    12  O   -0.985641
    13  H    0.500191
    14  H    0.447054
    15  O   -0.925462
    16  H    0.491850
    17  H    0.413861
    18  O   -0.729209
    19  H    0.400015
    20  H    0.390771
    21  O   -0.798831
    22  H    0.389123
    23  H    0.471135
 Sum of Mulliken charges =  -0.00000
 Mulliken charges with hydrogens summed into heavy atoms:
               1
     1  C    0.294305
     2  O   -0.484071
     3  O    0.049975
     5  C    0.916684
     6  F   -0.286512
     7  F   -0.295539
     8  F   -0.301972
     9  O    0.042275
    12  O   -0.038397
    15  O   -0.019751
    18  O    0.061577
    21  O    0.061427
 APT charges:
               1
     1  C    0.175863
     2  O   -0.451015
     3  O   -0.474801
     4  H    0.519954
     5  C    0.315902
     6  F   -0.084392
     7  F   -0.114243
     8  F   -0.042409
     9  O   -1.297767
    10  H    0.186352
    11  H    1.125291
    12  O   -1.124214
    13  H    0.466938
    14  H    0.695979
    15  O   -1.073662
    16  H    0.078794
    17  H    1.017150
    18  O   -0.406342
    19  H    0.300068
    20  H    0.115833
    21  O   -0.692210
    22  H    0.411119
    23  H    0.351811
 Sum of APT charges =  -0.00000
 APT charges with hydrogens summed into heavy atoms:
               1
     1  C    0.175863
     2  O   -0.451015
     3  O    0.045154
     5  C    0.315902
     6  F   -0.084392
     7  F   -0.114243
     8  F   -0.042409
     9  O    0.013877
    12  O    0.038703
    15  O    0.022282
    18  O    0.009560
    21  O    0.070720
 Electronic spatial extent (au):  <R**2>=           3517.6905
 Charge=              0.0000 electrons
 Dipole moment (field-independent basis, Debye):
    X=             -0.2334    Y=              3.0825    Z=             -2.8063  Tot=              4.1751
 Quadrupole moment (field-independent basis, Debye-Ang):
   XX=            -89.2186   YY=            -44.4224   ZZ=            -77.1597
   XY=             -4.9690   XZ=              6.5942   YZ=              9.4058
 Traceless Quadrupole moment (field-independent basis, Debye-Ang):
   XX=            -18.9517   YY=             25.8445   ZZ=             -6.8928
   XY=             -4.9690   XZ=              6.5942   YZ=              9.4058
 Octapole moment (field-independent basis, Debye-Ang**2):
  XXX=             48.8474  YYY=             46.1822  ZZZ=            -36.2614  XYY=            -42.0287
  XXY=             21.1394  XXZ=            -15.8017  XZZ=             28.0867  YZZ=             10.2351
  YYZ=             17.3315  XYZ=            -27.1529
 Hexadecapole moment (field-independent basis, Debye-Ang**3):
 XXXX=          -2486.1415 YYYY=           -550.0501 ZZZZ=           -441.5237 XXXY=            -80.4594
 XXXZ=             49.5351 YYYX=            -41.4841 YYYZ=            113.2250 ZZZX=             80.7353
 ZZZY=             46.5725 XXYY=           -498.8854 XXZZ=           -550.7382 YYZZ=           -287.6022
 XXYZ=             68.9042 YYXZ=            -34.7656 ZZXY=            -39.4320
 N-N= 8.515727546756D+02 E-N=-3.850356063757D+03  KE= 9.014599798182D+02
  Exact polarizability:       0.000       0.000       0.000       0.000       0.000       0.000
 Approx polarizability:      72.576       1.632      84.830      -0.633       4.006      66.764
 Calling FoFJK, ICntrl=    100127 FMM=F ISym2X=0 I1Cent= 0 IOpClX= 0 NMat=1 NMatS=1 NMatT=0.
 ***** Axes restored to original set *****
 -------------------------------------------------------------------
 Center     Atomic                   Forces (Hartrees/Bohr)
 Number     Number              X              Y              Z
 -------------------------------------------------------------------
      1        6           0.006057453   -0.011175474    0.011604490
      2        8          -0.009547063    0.017851859    0.003921822
      3        8           0.001494610    0.000179394   -0.029272015
      4        1           0.002053138   -0.004974502    0.015766724
      5        6           0.000769723   -0.000872986    0.004083651
      6        9           0.003120347    0.001004654   -0.003166388
      7        9          -0.004360182   -0.001022561   -0.002894647
      8        9          -0.000979046    0.003684302   -0.001995511
      9        8          -0.002389366    0.001507645    0.000214579
     10        1           0.001395731   -0.002119860    0.000031772
     11        1           0.001345256   -0.001134264   -0.000550554
     12        8          -0.001170203   -0.002800657    0.004877443
     13        1           0.000257478   -0.002015530   -0.000116675
     14        1           0.001644153    0.000132839   -0.003310636
     15        8           0.000476948   -0.000556195   -0.000724759
     16        1           0.002093704   -0.003427798    0.002636245
     17        1          -0.001654481    0.002398630    0.000118783
     18        8           0.002810485    0.003382788   -0.001330940
     19        1           0.000204934   -0.000997451    0.000087196
     20        1          -0.000784174   -0.001759323   -0.000021760
     21        8           0.002128029    0.000428745   -0.004050153
     22        1          -0.000873444   -0.000293578    0.001327407
     23        1          -0.004094030    0.002579324    0.002763929
 -------------------------------------------------------------------
 Cartesian Forces:  Max     0.029272015 RMS     0.005550663
 FormGI is forming the generalized inverse of G from B-inverse, IUseBI=4.

 GradGradGradGradGradGradGradGradGradGradGradGradGradGradGradGradGradGrad
 Berny optimization.
 Internal  Forces:  Max     0.018568802 RMS     0.003458836
 Search for a local minimum.
 Step number   1 out of a maximum of  138
 All quantities printed in internal units (Hartrees-Bohrs-Radians)
 Mixed Optimization -- RFO/linear search
 Second derivative matrix not updated -- analytic derivatives used.
 ITU=  0
     Eigenvalues ---   -0.00065   0.00012   0.00018   0.00031   0.00041
     Eigenvalues ---    0.00046   0.00063   0.00195   0.00218   0.00280
     Eigenvalues ---    0.00311   0.00405   0.00419   0.00488   0.00569
     Eigenvalues ---    0.00623   0.00712   0.00809   0.00983   0.01114
     Eigenvalues ---    0.01269   0.01400   0.01445   0.01550   0.01818
     Eigenvalues ---    0.01949   0.02104   0.02417   0.02875   0.03227
     Eigenvalues ---    0.03495   0.03653   0.04194   0.04912   0.05420
     Eigenvalues ---    0.06112   0.07155   0.08244   0.09966   0.11468
     Eigenvalues ---    0.13784   0.19782   0.20197   0.21726   0.23066
     Eigenvalues ---    0.23610   0.25824   0.36083   0.37099   0.38883
     Eigenvalues ---    0.41414   0.48051   0.49907   0.50387   0.51457
     Eigenvalues ---    0.54059   0.55654   0.55914   0.57050   0.57304
     Eigenvalues ---    0.57435   0.60800   0.90116
 RFO step:  Lambda=-9.24817493D-03 EMin=-6.49954585D-04
 Linear search not attempted -- first point.
 Maximum step size (   0.300) exceeded in Quadratic search.
    -- Step size scaled by   0.289
 Iteration  1 RMS(Cart)=  0.12911774 RMS(Int)=  0.00566286
 Iteration  2 RMS(Cart)=  0.00981488 RMS(Int)=  0.00026108
 Iteration  3 RMS(Cart)=  0.00006727 RMS(Int)=  0.00025946
 Iteration  4 RMS(Cart)=  0.00000001 RMS(Int)=  0.00025946
 Variable       Old X    -DE/DX   Delta X   Delta X   Delta X     New X
                                 (Linear)    (Quad)   (Total)
    R1        2.28034   0.01803   0.00000   0.00007   0.00016   2.28050
    R2        2.41140   0.01456   0.00000   0.01618   0.01626   2.42766
    R3        2.95309  -0.00506   0.00000  -0.00752  -0.00752   2.94557
    R4        3.46176  -0.00257   0.00000   0.00948   0.00956   3.47131
    R5        2.11890  -0.01857   0.00000  -0.13083  -0.13085   1.98805
    R6        2.58355  -0.00228   0.00000   0.19147   0.19148   2.77503
    R7        2.52563   0.00273   0.00000  -0.00088  -0.00088   2.52475
    R8        2.53980   0.00317   0.00000  -0.00046  -0.00046   2.53934
    R9        2.51980   0.00039   0.00000  -0.00190  -0.00190   2.51790
   R10        1.81625   0.00157   0.00000  -0.00111  -0.00111   1.81514
   R11        1.81330   0.00149   0.00000   0.00116   0.00116   1.81446
   R12        3.31966   0.00179   0.00000   0.01896   0.01896   3.33863
   R13        1.88183   0.00152   0.00000  -0.01076  -0.01078   1.87106
   R14        1.84913   0.00340   0.00000  -0.00334  -0.00334   1.84579
   R15        3.92063   0.00161   0.00000  -0.04219  -0.04220   3.87843
   R16        3.10059   0.00254   0.00000   0.06288   0.06282   3.16341
   R17        1.83633   0.00236   0.00000  -0.00004   0.00002   1.83635
   R18        1.81099   0.00212   0.00000   0.00082   0.00082   1.81181
   R19        3.68508   0.00194   0.00000   0.03668   0.03683   3.72191
   R20        3.39779   0.00063   0.00000   0.01898   0.01871   3.41650
   R21        1.82456   0.00177   0.00000   0.00004   0.00018   1.82474
   R22        1.81742   0.00318   0.00000   0.00312   0.00319   1.82060
   R23        1.81272   0.00151   0.00000   0.00033   0.00033   1.81304
   R24        1.84065   0.00267   0.00000  -0.00013  -0.00040   1.84024
    A1        2.24380   0.00032   0.00000  -0.00040  -0.00020   2.24360
    A2        2.09201  -0.00137   0.00000   0.00549   0.00540   2.09741
    A3        1.94685   0.00104   0.00000  -0.00512  -0.00522   1.94162
    A4        2.59938  -0.00409   0.00000   0.01738   0.01751   2.61689
    A5        1.99985  -0.00176   0.00000  -0.01113  -0.01090   1.98895
    A6        1.95686  -0.00368   0.00000  -0.00197  -0.00197   1.95489
    A7        1.92385  -0.00518   0.00000  -0.00501  -0.00503   1.91882
    A8        1.95599  -0.00544   0.00000  -0.00846  -0.00848   1.94751
    A9        1.86949   0.00534   0.00000   0.00621   0.00621   1.87569
   A10        1.88009   0.00465   0.00000   0.00487   0.00486   1.88495
   A11        1.87343   0.00533   0.00000   0.00549   0.00547   1.87890
   A12        1.87563  -0.00185   0.00000  -0.00525  -0.00504   1.87058
   A13        1.87631   0.00153   0.00000   0.04703   0.04712   1.92343
   A14        2.09565   0.00021   0.00000  -0.02955  -0.02945   2.06620
   A15        1.88426   0.00104   0.00000   0.01502   0.01490   1.89916
   A16        1.78254   0.00016   0.00000   0.05615   0.05599   1.83853
   A17        1.83760  -0.00016   0.00000  -0.01259  -0.01261   1.82499
   A18        1.87586   0.00106   0.00000  -0.00330  -0.00470   1.87116
   A19        1.67612  -0.00059   0.00000   0.01300   0.01265   1.68877
   A20        2.37261  -0.00099   0.00000  -0.05894  -0.05840   2.31421
   A21        2.77939   0.00095   0.00000   0.11401   0.11401   2.89340
   A22        1.86607   0.00055   0.00000   0.00258   0.00272   1.86879
   A23        1.67899  -0.00032   0.00000  -0.01564  -0.01546   1.66353
   A24        1.71979   0.00064   0.00000   0.01273   0.01260   1.73240
   A25        1.94046   0.00139   0.00000   0.01111   0.01119   1.95165
   A26        2.53354  -0.00094   0.00000  -0.01765  -0.01763   2.51592
   A27        1.54904  -0.00138   0.00000   0.00393   0.00388   1.55293
   A28        1.84491  -0.00094   0.00000  -0.00907  -0.00895   1.83595
   A29        2.86439   0.00127   0.00000  -0.02135  -0.02123   2.84315
   A30        2.65316   0.00202   0.00000   0.03283   0.03260   2.68576
   A31        2.05976  -0.00041   0.00000   0.00393   0.00398   2.06373
   A32        1.74809   0.00235   0.00000   0.00111   0.00072   1.74881
   A33        1.85623  -0.00068   0.00000  -0.00237  -0.00232   1.85391
   A34        2.73691   0.00022   0.00000  -0.00013  -0.00041   2.73650
   A35        3.04369  -0.00400   0.00000   0.02329   0.02313   3.06682
   A36        3.00552   0.00138   0.00000   0.00348   0.00366   3.00919
   A37        2.96208  -0.00193   0.00000  -0.00109  -0.00116   2.96092
   A38        3.11106   0.00223   0.00000   0.01091   0.01068   3.12174
   A39        3.08020  -0.00248   0.00000  -0.02112  -0.02062   3.05958
   A40        3.01507   0.00054   0.00000   0.00723   0.00694   3.02200
    D1       -0.23734  -0.00020   0.00000  -0.01680  -0.01676  -0.25411
    D2        2.94219  -0.00002   0.00000  -0.01556  -0.01569   2.92650
    D3        0.03479  -0.00053   0.00000  -0.00935  -0.00985   0.02494
    D4        3.14100  -0.00074   0.00000  -0.01032  -0.01066   3.13035
    D5       -2.42236   0.00050   0.00000   0.00117   0.00124  -2.42112
    D6        1.77988  -0.00035   0.00000  -0.00201  -0.00192   1.77796
    D7       -0.30547  -0.00004   0.00000  -0.00003   0.00004  -0.30543
    D8        0.75113   0.00066   0.00000   0.00216   0.00208   0.75321
    D9       -1.32981  -0.00020   0.00000  -0.00102  -0.00108  -1.33090
   D10        2.86802   0.00012   0.00000   0.00096   0.00088   2.86890
   D11       -2.68187  -0.00049   0.00000   0.00315   0.00313  -2.67874
   D12       -0.65543   0.00077   0.00000   0.00611   0.00641  -0.64902
   D13        0.89420  -0.00062   0.00000   0.01129   0.01123   0.90544
   D14       -0.76700   0.00034   0.00000  -0.00235  -0.00241  -0.76941
   D15       -2.72406  -0.00110   0.00000  -0.03359  -0.03427  -2.75832
   D16        1.02814   0.00097   0.00000   0.00712   0.00657   1.03471
   D17       -2.14903  -0.00062   0.00000  -0.03790  -0.03794  -2.18697
   D18        0.12910  -0.00074   0.00000   0.01397   0.01380   0.14290
   D19       -2.01960   0.00028   0.00000   0.00131   0.00148  -2.01811
   D20       -0.56756  -0.00069   0.00000  -0.00150  -0.00168  -0.56923
   D21        1.40270  -0.00025   0.00000  -0.00360  -0.00377   1.39893
   D22        1.33903   0.00140   0.00000   0.07783   0.07817   1.41720
   D23       -2.97390   0.00184   0.00000   0.07573   0.07608  -2.89783
   D24       -2.43366  -0.00025   0.00000   0.00918   0.00905  -2.42461
   D25       -0.46341   0.00019   0.00000   0.00708   0.00696  -0.45645
   D26       -0.15899   0.00074   0.00000  -0.01470  -0.01407  -0.17306
   D27       -2.13952  -0.00088   0.00000  -0.05469  -0.05443  -2.19395
   D28        2.06777  -0.00039   0.00000  -0.01760  -0.01849   2.04927
   D29       -1.25292  -0.00093   0.00000  -0.01334  -0.01310  -1.26602
   D30        0.67581  -0.00006   0.00000   0.00415   0.00402   0.67983
   D31        2.82128   0.00013   0.00000  -0.03124  -0.03117   2.79011
   D32        0.30217   0.00026   0.00000   0.01591   0.01565   0.31781
   D33        2.23696   0.00108   0.00000   0.01456   0.01443   2.25138
   D34       -1.41615  -0.00024   0.00000   0.00260   0.00253  -1.41363
   D35       -0.15288   0.00015   0.00000   0.01281   0.01269  -0.14020
   D36       -2.54314  -0.00100   0.00000   0.00860   0.00856  -2.53458
   D37        1.52406  -0.00038   0.00000  -0.00250  -0.00241   1.52165
   D38        0.78782   0.00066   0.00000   0.00038  -0.00013   0.78769
   D39       -0.16810  -0.00063   0.00000  -0.01913  -0.01922  -0.18733
   D40       -0.89871   0.00033   0.00000   0.00719   0.00727  -0.89145
   D41        1.25431   0.00069   0.00000   0.01114   0.01111   1.26542
         Item               Value     Threshold  Converged?
 Maximum Force            0.018569     0.000015     NO 
 RMS     Force            0.003459     0.000010     NO 
 Maximum Displacement     0.703290     0.000060     NO 
 RMS     Displacement     0.133131     0.000040     NO 
 Predicted change in Energy=-3.124780D-03
 GradGradGradGradGradGradGradGradGradGradGradGradGradGradGradGradGradGrad

                          Input orientation:                          
 ---------------------------------------------------------------------
 Center     Atomic      Atomic             Coordinates (Angstroms)
 Number     Number       Type             X           Y           Z
 ---------------------------------------------------------------------
      1          6           0        0.648327   -0.199427    1.100572
      2          8           0        0.069855    0.856306    1.185018
      3          8           0        0.976751   -0.849965    0.042605
      4          1           0        0.713680   -0.367474   -0.854482
      5          6           0        1.051980   -0.976908    2.389847
      6          9           0        2.274630   -1.506736    2.292820
      7          9           0        0.191001   -1.985925    2.604993
      8          9           0        1.028511   -0.189629    3.464543
      9          8           0        0.494617   -2.120896   -3.562529
     10          1           0        0.786300   -2.780428   -2.928056
     11          1           0        1.073022   -2.186692   -4.326101
     12          8           0        0.328732    0.203424   -2.151528
     13          1           0       -0.599919    0.541082   -2.088804
     14          1           0        0.320976   -0.549812   -2.773313
     15          8           0       -0.933156    3.091510   -0.158249
     16          1           0       -0.538654    2.402771    0.402388
     17          1           0       -0.992781    3.887210    0.373297
     18          8           0        1.361136    2.956511   -1.937296
     19          1           0        0.567549    3.172199   -1.431234
     20          1           0        1.249545    2.036943   -2.202102
     21          8           0       -2.098377    1.208610   -1.755151
     22          1           0       -2.666714    0.757603   -1.127399
     23          1           0       -1.825500    2.039537   -1.326882
 ---------------------------------------------------------------------
                    Distance matrix (angstroms):
                    1          2          3          4          5
     1  C    0.000000
     2  O    1.206786   0.000000
     3  O    1.284662   2.244756   0.000000
     4  H    1.963352   2.464084   1.052031   0.000000
     5  C    1.558731   2.403509   2.351876   3.318363   0.000000
     6  F    2.403201   3.416464   2.679423   3.693237   1.336041
     7  F    2.379916   3.179509   2.910951   3.854938   1.343760
     8  F    2.394367   2.685002   3.485452   4.334135   1.332414
     9  O    5.045809   5.619908   3.852884   3.233573   6.086883
    10  H    4.786486   5.536832   3.547927   3.182346   5.621687
    11  H    5.794685   6.374843   4.569650   3.935838   6.824074
    12  O    3.292505   3.409665   2.518686   1.468481   4.747669
    13  H    3.504082   3.356467   2.993961   2.018555   5.009129
    14  H    3.903449   4.208161   2.906807   1.967073   5.232113
    15  O    3.862122   2.794018   4.384440   3.893762   5.194765
    16  H    2.944117   1.836940   3.606409   3.289730   4.231116
    17  H    4.463493   3.312773   5.140938   4.745713   5.648643
    18  O    4.438095   3.978331   4.307786   3.555357   5.855897
    19  H    4.217160   3.529283   4.303191   3.589329   5.661309
    20  H    4.033667   3.775997   3.667065   2.807927   5.496210
    21  O    4.205010   3.670142   4.114130   3.347075   5.646437
    22  H    4.107220   3.584107   4.150665   3.573142   5.404464
    23  H    4.126174   3.361852   4.251744   3.530482   5.585061
                    6          7          8          9         10
     6  F    0.000000
     7  F    2.160691   0.000000
     8  F    2.158823   2.160307   0.000000
     9  O    6.150671   6.176466   7.307159   0.000000
    10  H    5.576287   5.621410   6.901900   0.960529   0.000000
    11  H    6.761385   6.989874   8.042660   0.960169   1.545724
    12  O    5.144259   5.238006   5.673133   2.724134   3.117007
    13  H    5.626297   5.389160   5.833128   3.233574   3.695723
    14  H    5.513454   5.568257   6.288178   1.766725   2.283882
    15  O    6.118946   5.888937   5.266748   6.387240   6.716250
    16  H    5.174220   4.964325   4.307359   6.103424   6.301818
    17  H    6.592056   6.393397   5.501095   7.334877   7.649932
    18  O    6.216826   6.813903   6.260088   5.401139   5.850171
    19  H    6.218934   6.560424   5.956762   5.706540   6.141831
    20  H    5.814877   6.357055   6.092400   4.439404   4.893738
    21  O    6.548463   5.870022   6.243213   4.590843   5.060582
    22  H    6.421995   5.442814   5.969746   4.920328   5.261495
    23  H    6.518387   5.977479   6.006023   5.262154   5.711158
                   11         12         13         14         15
    11  H    0.000000
    12  O    3.315930   0.000000
    13  H    3.904482   0.990121   0.000000
    14  H    2.378255   0.976751   1.583240   0.000000
    15  O    7.018202   3.729151   3.216019   4.655173   0.000000
    16  H    6.783751   3.480226   3.110575   4.420610   0.971755
    17  H    7.952621   4.657405   4.172872   5.595917   0.958767
    18  O    5.678198   2.948091   3.114962   3.751687   2.906375
    19  H    6.111749   3.064226   2.952653   3.964258   1.969548
    20  H    4.730923   2.052376   2.381377   2.807103   3.170746
    21  O    5.309955   2.656759   1.674005   3.159425   2.730046
    22  H    5.734649   3.213822   2.289721   3.653034   3.064572
    23  H    5.937824   2.948231   2.080371   3.661182   1.807935
                   16         17         18         19         20
    16  H    0.000000
    17  H    1.552623   0.000000
    18  O    3.064303   3.427240   0.000000
    19  H    2.275494   2.490423   0.965610   0.000000
    20  H    3.180385   3.883837   0.963420   1.532371   0.000000
    21  O    2.917830   3.595488   3.880279   3.326825   3.477712
    22  H    3.094425   3.853386   4.659905   4.047598   4.257791
    23  H    2.185929   2.645359   3.371661   2.649622   3.197173
                   21         22         23
    21  O    0.000000
    22  H    0.959421   0.000000
    23  H    0.973816   1.546218   0.000000
 Stoichiometry    C2H11F3O7
 Framework group  C1[X(C2H11F3O7)]
 Deg. of freedom    63
 Full point group                 C1      NOp   1
 Largest Abelian subgroup         C1      NOp   1
 Largest concise Abelian subgroup C1      NOp   1
                         Standard orientation:                         
 ---------------------------------------------------------------------
 Center     Atomic      Atomic             Coordinates (Angstroms)
 Number     Number       Type             X           Y           Z
 ---------------------------------------------------------------------
      1          6           0        1.064788   -0.128006    0.030435
      2          8           0        0.574980   -1.205667   -0.204230
      3          8           0        0.471497    0.986065    0.269617
      4          1           0       -0.578323    0.918194    0.276207
      5          6           0        2.613538    0.047762    0.019489
      6          9           0        3.036936    0.819399    1.024634
      7          9           0        3.000457    0.631139   -1.127531
      8          9           0        3.240522   -1.124573    0.108095
      9          8           0       -2.318182    3.611884   -0.139624
     10          1           0       -1.422197    3.958039   -0.141574
     11          1           0       -2.825930    4.142802    0.478633
     12          8           0       -2.046387    0.928449    0.242754
     13          1           0       -2.351635    0.403258   -0.539126
     14          1           0       -2.294657    1.859086    0.080524
     15          8           0       -1.752433   -2.748012   -0.308414
     16          1           0       -0.885008   -2.320432   -0.213252
     17          1           0       -1.617238   -3.689277   -0.186030
     18          8           0       -2.713478   -1.317638    2.031978
     19          1           0       -2.545492   -1.908738    1.287141
     20          1           0       -2.604816   -0.428231    1.677962
     21          8           0       -2.688218   -0.655532   -1.791312
     22          1           0       -2.090289   -0.676412   -2.541334
     23          1           0       -2.577839   -1.506901   -1.331633
 ---------------------------------------------------------------------
 Rotational constants (GHZ):           0.7174918           0.3858097           0.3054154
 Standard basis: 6-31++G(d,p) (6D, 7F)
 There are   294 symmetry adapted cartesian basis functions of A   symmetry.
 There are   294 symmetry adapted basis functions of A   symmetry.
   294 basis functions,   472 primitive gaussians,   294 cartesian basis functions
    53 alpha electrons       53 beta electrons
       nuclear repulsion energy       846.4000499412 Hartrees.
 NAtoms=   23 NActive=   23 NUniq=   23 SFac= 1.00D+00 NAtFMM=   60 NAOKFM=F Big=F
 Integral buffers will be    131072 words long.
 Raffenetti 2 integral format.
 Two-electron integral symmetry is turned on.
 Nuclear repulsion after empirical dispersion term =      846.3893057376 Hartrees.
 One-electron integrals computed using PRISM.
 NBasis=   294 RedAO= T EigKep=  3.45D-05  NBF=   294
 NBsUse=   294 1.00D-06 EigRej= -1.00D+00 NBFU=   294
 Initial guess from the checkpoint file:  "/local_scratch/slurm.5660684/Gau-843923.chk"
 B after Tr=    -0.000000   -0.000000    0.000000
         Rot=    0.999151    0.004897   -0.003968   -0.040707 Ang=   4.72 deg.
 ExpMin= 3.60D-02 ExpMax= 7.00D+03 ExpMxC= 1.05D+03 IAcc=3 IRadAn=         5 AccDes= 0.00D+00
 Harris functional with IExCor= 4639 and IRadAn=       5 diagonalized for initial guess.
 HarFok:  IExCor= 4639 AccDes= 0.00D+00 IRadAn=         5 IDoV= 1 UseB2=F ITyADJ=14
 ICtDFT=  3500011 ScaDFX=  1.000000  1.000000  1.000000  1.000000
 FoFCou: FMM=F IPFlag=           0 FMFlag=      100000 FMFlg1=           0
         NFxFlg=           0 DoJE=T BraDBF=F KetDBF=T FulRan=T
         wScrn=  0.000000 ICntrl=       500 IOpCl=  0 I1Cent=   200000004 NGrid=           0
         NMat0=    1 NMatS0=      1 NMatT0=    0 NMatD0=    1 NMtDS0=    0 NMtDT0=    0
 Petite list used in FoFCou.
 Requested convergence on RMS density matrix=1.00D-10 within 128 cycles.
 Requested convergence on MAX density matrix=1.00D-08.
 Requested convergence on             energy=1.00D-08.
 No special actions if energy rises.
 SCF Done:  E(RwB97XD) =  -908.801039985     A.U. after   16 cycles
            NFock= 16  Conv=0.80D-10     -V/T= 2.0081
 Calling FoFJK, ICntrl=      2127 FMM=F ISym2X=0 I1Cent= 0 IOpClX= 0 NMat=1 NMatS=1 NMatT=0.
 ***** Axes restored to original set *****
 -------------------------------------------------------------------
 Center     Atomic                   Forces (Hartrees/Bohr)
 Number     Number              X              Y              Z
 -------------------------------------------------------------------
      1        6           0.004544731   -0.007829731    0.008926955
      2        8          -0.006960272    0.012775038    0.002087760
      3        8           0.002850759   -0.003852380   -0.014825402
      4        1           0.000085496    0.000008771    0.006555331
      5        6           0.000484271   -0.000411185    0.003014120
      6        9           0.002273565    0.000650304   -0.002276590
      7        9          -0.003099416   -0.000859662   -0.002073471
      8        9          -0.000713378    0.002548950   -0.001491288
      9        8          -0.001459961    0.001072775    0.000260436
     10        1           0.001042697   -0.001863197   -0.000253563
     11        1           0.000841807   -0.000705934   -0.000585430
     12        8          -0.001236077   -0.001992864    0.002871625
     13        1           0.000045091   -0.001529330   -0.000211028
     14        1           0.001256426    0.000539187   -0.002561492
     15        8           0.000582931   -0.000564857   -0.000374715
     16        1           0.001573088   -0.002347762    0.002015208
     17        1          -0.001359628    0.001770463   -0.000051509
     18        8           0.002094406    0.002242775   -0.001039595
     19        1           0.000435813   -0.000592250   -0.000041535
     20        1          -0.000661118   -0.001333500    0.000018496
     21        8           0.001682755    0.000302775   -0.003224627
     22        1          -0.000734966   -0.000112597    0.000955207
     23        1          -0.003569020    0.002084212    0.002305107
 -------------------------------------------------------------------
 Cartesian Forces:  Max     0.014825402 RMS     0.003426005

 GradGradGradGradGradGradGradGradGradGradGradGradGradGradGradGradGradGrad
 Berny optimization.
 Using GEDIIS/GDIIS optimizer.
 FormGI is forming the generalized inverse of G from B-inverse, IUseBI=4.
 Internal  Forces:  Max     0.012991434 RMS     0.002205224
 Search for a local minimum.
 Step number   2 out of a maximum of  138
 All quantities printed in internal units (Hartrees-Bohrs-Radians)
 Mixed Optimization -- RFO/linear search
 Update second derivatives using D2CorX and points    1    2
 DE= -2.78D-03 DEPred=-3.12D-03 R= 8.91D-01
 TightC=F SS=  1.41D+00  RLast= 3.34D-01 DXNew= 5.0454D-01 1.0012D+00
 Trust test= 8.91D-01 RLast= 3.34D-01 DXMaxT set to 5.05D-01
 ITU=  1  0
 Use linear search instead of GDIIS.
     Eigenvalues ---   -0.00218   0.00012   0.00018   0.00031   0.00041
     Eigenvalues ---    0.00048   0.00064   0.00211   0.00242   0.00293
     Eigenvalues ---    0.00317   0.00410   0.00427   0.00499   0.00569
     Eigenvalues ---    0.00687   0.00762   0.00858   0.01008   0.01152
     Eigenvalues ---    0.01268   0.01397   0.01401   0.01556   0.01716
     Eigenvalues ---    0.01961   0.02078   0.02448   0.02897   0.03125
     Eigenvalues ---    0.03501   0.03653   0.04200   0.04858   0.05398
     Eigenvalues ---    0.06087   0.07101   0.08131   0.09817   0.11461
     Eigenvalues ---    0.13782   0.19544   0.19812   0.21694   0.23493
     Eigenvalues ---    0.24449   0.25829   0.33285   0.37098   0.38851
     Eigenvalues ---    0.41336   0.48045   0.49421   0.50366   0.51259
     Eigenvalues ---    0.53890   0.54919   0.55891   0.57003   0.57308
     Eigenvalues ---    0.57331   0.59327   0.83173
 RFO step:  Lambda=-5.83127534D-03 EMin=-2.17813050D-03
 Quartic linear search produced a step of  0.48722.
 Maximum step size (   0.505) exceeded in Quadratic search.
    -- Step size scaled by   0.577
 Iteration  1 RMS(Cart)=  0.16208270 RMS(Int)=  0.00934886
 Iteration  2 RMS(Cart)=  0.01869846 RMS(Int)=  0.00120160
 Iteration  3 RMS(Cart)=  0.00022575 RMS(Int)=  0.00119391
 Iteration  4 RMS(Cart)=  0.00000014 RMS(Int)=  0.00119391
 Variable       Old X    -DE/DX   Delta X   Delta X   Delta X     New X
                                 (Linear)    (Quad)   (Total)
    R1        2.28050   0.01299   0.00008   0.03383   0.03417   2.31467
    R2        2.42766   0.01039   0.00792   0.01879   0.02715   2.45481
    R3        2.94557  -0.00357  -0.00366  -0.02789  -0.03156   2.91402
    R4        3.47131  -0.00163   0.00466  -0.13864  -0.13391   3.33741
    R5        1.98805  -0.00611  -0.06375   0.06430   0.00077   1.98882
    R6        2.77503  -0.00039   0.09329  -0.24306  -0.14953   2.62550
    R7        2.52475   0.00199  -0.00043   0.00630   0.00587   2.53062
    R8        2.53934   0.00230  -0.00023   0.00884   0.00861   2.54795
    R9        2.51790   0.00032  -0.00093  -0.00493  -0.00585   2.51204
   R10        1.81514   0.00143  -0.00054   0.00784   0.00730   1.82243
   R11        1.81446   0.00102   0.00056   0.00380   0.00437   1.81882
   R12        3.33863   0.00163   0.00924   0.06793   0.07717   3.41580
   R13        1.87106   0.00144  -0.00525   0.01301   0.00755   1.87861
   R14        1.84579   0.00272  -0.00163   0.00837   0.00675   1.85254
   R15        3.87843   0.00102  -0.02056   0.19251   0.17085   4.04928
   R16        3.16341   0.00211   0.03061  -0.03808  -0.00747   3.15594
   R17        1.83635   0.00194   0.00001   0.01471   0.01457   1.85092
   R18        1.81181   0.00153   0.00040   0.00430   0.00470   1.81651
   R19        3.72191   0.00171   0.01794   0.03195   0.04987   3.77177
   R20        3.41650   0.00058   0.00911  -0.00647   0.00352   3.42003
   R21        1.82474   0.00126   0.00009   0.00444   0.00436   1.82910
   R22        1.82060   0.00225   0.00155   0.00362   0.00395   1.82455
   R23        1.81304   0.00111   0.00016   0.00520   0.00536   1.81840
   R24        1.84024   0.00204  -0.00020   0.01149   0.01227   1.85251
    A1        2.24360  -0.00005  -0.00010  -0.00028   0.00017   2.24377
    A2        2.09741  -0.00092   0.00263  -0.01825  -0.01591   2.08150
    A3        1.94162   0.00097  -0.00255   0.01833   0.01546   1.95708
    A4        2.61689  -0.00255   0.00853  -0.10280  -0.09410   2.52278
    A5        1.98895  -0.00149  -0.00531   0.01947   0.01491   2.00386
    A6        1.95489  -0.00267  -0.00096  -0.01120  -0.01230   1.94260
    A7        1.91882  -0.00374  -0.00245  -0.02295  -0.02560   1.89322
    A8        1.94751  -0.00385  -0.00413  -0.01269  -0.01699   1.93052
    A9        1.87569   0.00382   0.00302   0.01742   0.02029   1.89598
   A10        1.88495   0.00330   0.00237   0.01394   0.01620   1.90115
   A11        1.87890   0.00378   0.00266   0.01828   0.02071   1.89961
   A12        1.87058  -0.00136  -0.00246  -0.02312  -0.02519   1.84539
   A13        1.92343   0.00130   0.02296  -0.04759  -0.02427   1.89916
   A14        2.06620   0.00006  -0.01435   0.06186   0.04776   2.11396
   A15        1.89916   0.00063   0.00726   0.01405   0.01982   1.91898
   A16        1.83853   0.00060   0.02728  -0.01867   0.00597   1.84450
   A17        1.82499  -0.00049  -0.00614  -0.05048  -0.05607   1.76892
   A18        1.87116   0.00074  -0.00229   0.04354   0.04226   1.91342
   A19        1.68877  -0.00025   0.00616   0.01730   0.02306   1.71183
   A20        2.31421  -0.00097  -0.02845   0.00325  -0.02746   2.28675
   A21        2.89340   0.00094   0.05555  -0.20192  -0.14636   2.74704
   A22        1.86879   0.00023   0.00132   0.01626   0.01870   1.88749
   A23        1.66353  -0.00001  -0.00753   0.04962   0.04198   1.70551
   A24        1.73240   0.00086   0.00614   0.07324   0.07957   1.81196
   A25        1.95165   0.00104   0.00545   0.03153   0.03178   1.98343
   A26        2.51592  -0.00097  -0.00859  -0.09567  -0.10463   2.41128
   A27        1.55293  -0.00097   0.00189  -0.02589  -0.02542   1.52751
   A28        1.83595  -0.00069  -0.00436  -0.02314  -0.02824   1.80772
   A29        2.84315   0.00089  -0.01035   0.06763   0.05796   2.90111
   A30        2.68576   0.00144   0.01588  -0.06214  -0.04711   2.63865
   A31        2.06373  -0.00018   0.00194  -0.03335  -0.03204   2.03170
   A32        1.74881   0.00159   0.00035   0.06034   0.06087   1.80968
   A33        1.85391  -0.00053  -0.00113  -0.01918  -0.02026   1.83365
   A34        2.73650   0.00010  -0.00020  -0.05466  -0.05519   2.68131
   A35        3.06682  -0.00249   0.01127  -0.11521  -0.10462   2.96221
   A36        3.00919   0.00078   0.00178  -0.03345  -0.03470   2.97448
   A37        2.96092  -0.00072  -0.00057   0.01871   0.01765   2.97857
   A38        3.12174   0.00140   0.00520   0.04593   0.05010   3.17184
   A39        3.05958  -0.00191  -0.01005  -0.06238  -0.07384   2.98574
   A40        3.02200   0.00038   0.00338   0.02965   0.03455   3.05656
    D1       -0.25411  -0.00012  -0.00817   0.02046   0.00998  -0.24413
    D2        2.92650  -0.00005  -0.00765   0.02755   0.01848   2.94498
    D3        0.02494  -0.00054  -0.00480  -0.02439  -0.02868  -0.00374
    D4        3.13035  -0.00064  -0.00519  -0.03160  -0.03724   3.09310
    D5       -2.42112   0.00039   0.00061   0.00577   0.00601  -2.41511
    D6        1.77796  -0.00019  -0.00094   0.00644   0.00515   1.78311
    D7       -0.30543   0.00001   0.00002   0.00679   0.00636  -0.29907
    D8        0.75321   0.00046   0.00101   0.01196   0.01338   0.76659
    D9       -1.33090  -0.00011  -0.00053   0.01262   0.01252  -1.31838
   D10        2.86890   0.00008   0.00043   0.01297   0.01373   2.88263
   D11       -2.67874  -0.00041   0.00153  -0.04366  -0.04108  -2.71982
   D12       -0.64902   0.00065   0.00312   0.01576   0.01490  -0.63412
   D13        0.90544  -0.00028   0.00547  -0.00251   0.00079   0.90623
   D14       -0.76941   0.00027  -0.00118   0.02416   0.02511  -0.74430
   D15       -2.75832  -0.00107  -0.01669  -0.01445  -0.02900  -2.78733
   D16        1.03471   0.00056   0.00320   0.05403   0.05722   1.09192
   D17       -2.18697  -0.00062  -0.01849   0.03838   0.02003  -2.16694
   D18        0.14290  -0.00056   0.00672  -0.05224  -0.04564   0.09726
   D19       -2.01811   0.00013   0.00072  -0.02714  -0.02624  -2.04435
   D20       -0.56923  -0.00086  -0.00082  -0.10966  -0.11065  -0.67988
   D21        1.39893  -0.00064  -0.00184  -0.12062  -0.12288   1.27604
   D22        1.41720   0.00130   0.03808  -0.09305  -0.05466   1.36254
   D23       -2.89783   0.00153   0.03707  -0.10401  -0.06689  -2.96472
   D24       -2.42461  -0.00012   0.00441  -0.05136  -0.04680  -2.47141
   D25       -0.45645   0.00011   0.00339  -0.06232  -0.05904  -0.51549
   D26       -0.17306   0.00059  -0.00685   0.09365   0.08662  -0.08645
   D27       -2.19395  -0.00075  -0.02652   0.06673   0.04016  -2.15379
   D28        2.04927  -0.00044  -0.00901  -0.01501  -0.02367   2.02561
   D29       -1.26602  -0.00051  -0.00638   0.00870   0.00380  -1.26222
   D30        0.67983  -0.00004   0.00196   0.01761   0.01853   0.69836
   D31        2.79011   0.00014  -0.01519   0.10592   0.08955   2.87965
   D32        0.31781   0.00038   0.00762  -0.00378   0.00258   0.32040
   D33        2.25138   0.00089   0.00703   0.04514   0.05395   2.30534
   D34       -1.41363  -0.00039   0.00123  -0.07482  -0.07438  -1.48800
   D35       -0.14020  -0.00006   0.00618  -0.03614  -0.03024  -0.17044
   D36       -2.53458  -0.00084   0.00417  -0.07187  -0.06295  -2.59753
   D37        1.52165  -0.00024  -0.00118   0.00972   0.00685   1.52849
   D38        0.78769   0.00049  -0.00006  -0.03048  -0.03045   0.75724
   D39       -0.18733  -0.00032  -0.00937   0.10361   0.09400  -0.09332
   D40       -0.89145   0.00022   0.00354   0.04651   0.05184  -0.83961
   D41        1.26542   0.00055   0.00541   0.02962   0.03569   1.30111
         Item               Value     Threshold  Converged?
 Maximum Force            0.012991     0.000015     NO 
 RMS     Force            0.002205     0.000010     NO 
 Maximum Displacement     0.744620     0.000060     NO 
 RMS     Displacement     0.171506     0.000040     NO 
 Predicted change in Energy=-2.938991D-03
 GradGradGradGradGradGradGradGradGradGradGradGradGradGradGradGradGradGrad

                          Input orientation:                          
 ---------------------------------------------------------------------
 Center     Atomic      Atomic             Coordinates (Angstroms)
 Number     Number       Type             X           Y           Z
 ---------------------------------------------------------------------
      1          6           0        0.643276   -0.201132    1.041597
      2          8           0        0.050373    0.852531    1.237976
      3          8           0        0.928028   -0.771189   -0.090404
      4          1           0        0.597317   -0.250049   -0.942856
      5          6           0        1.094413   -1.048409    2.248435
      6          9           0        2.324580   -1.543790    2.062415
      7          9           0        0.233791   -2.075986    2.394628
      8          9           0        1.086408   -0.320243    3.360547
      9          8           0        0.599334   -2.244741   -3.307018
     10          1           0        0.868175   -2.754887   -2.534020
     11          1           0        1.248607   -2.443031   -3.989291
     12          8           0        0.228690    0.229696   -2.193562
     13          1           0       -0.701675    0.578568   -2.162310
     14          1           0        0.270920   -0.542175   -2.796441
     15          8           0       -0.910534    3.051375   -0.074204
     16          1           0       -0.535786    2.336250    0.480329
     17          1           0       -1.007030    3.835473    0.473418
     18          8           0        1.357075    3.025776   -1.953179
     19          1           0        0.580827    3.175985   -1.394838
     20          1           0        1.254157    2.110523   -2.242884
     21          8           0       -2.137035    1.361650   -1.822325
     22          1           0       -2.738957    0.910524   -1.222229
     23          1           0       -1.853449    2.167094   -1.340827
 ---------------------------------------------------------------------
                    Distance matrix (angstroms):
                    1          2          3          4          5
     1  C    0.000000
     2  O    1.224869   0.000000
     3  O    1.299029   2.274058   0.000000
     4  H    1.985587   2.504168   1.052440   0.000000
     5  C    1.542032   2.392618   2.361082   3.326984   0.000000
     6  F    2.381509   3.405006   2.679907   3.699845   1.339148
     7  F    2.348074   3.153997   2.891340   3.821648   1.348316
     8  F    2.363913   2.637058   3.483892   4.331676   1.329317
     9  O    4.805073   5.527335   3.553308   3.093229   5.704330
    10  H    4.399691   5.283013   3.147999   2.979830   5.082827
    11  H    5.540971   6.294506   4.254308   3.809739   6.393588
    12  O    3.289946   3.492159   2.431895   1.389355   4.702591
    13  H    3.561158   3.493219   2.961514   1.964957   5.032659
    14  H    3.871110   4.274385   2.794078   1.904639   5.136652
    15  O    3.773346   2.734973   4.241764   3.731966   5.120810
    16  H    2.853685   1.766079   3.482049   3.162012   4.152068
    17  H    4.397785   3.255855   5.028287   4.612076   5.605270
    18  O    4.459947   4.076019   4.250994   3.511269   5.858459
    19  H    4.164737   3.551272   4.171604   3.455759   5.602028
    20  H    4.062602   3.892047   3.611619   2.773772   5.493298
    21  O    4.286545   3.795972   4.116207   3.293588   5.729025
    22  H    4.219026   3.719722   4.189983   3.543403   5.529706
    23  H    4.185460   3.464512   4.234817   3.465143   5.649084
                    6          7          8          9         10
     6  F    0.000000
     7  F    2.182887   0.000000
     8  F    2.171470   2.177748   0.000000
     9  O    5.683187   5.715844   6.956821   0.000000
    10  H    4.971427   5.015468   6.381304   0.964391   0.000000
    11  H    6.212044   6.474487   7.651970   0.962480   1.536162
    12  O    5.064716   5.134947   5.646790   2.738614   3.071252
    13  H    5.613459   5.356066   5.874271   3.312711   3.703312
    14  H    5.369286   5.413054   6.214723   1.807561   2.306875
    15  O    6.012208   5.804692   5.210864   6.385894   6.551884
    16  H    5.073401   4.870792   4.240770   6.051279   6.080879
    17  H    6.523879   6.338456   5.476128   7.337650   7.482908
    18  O    6.159707   6.796556   6.285284   5.494125   5.830306
    19  H    6.104879   6.485653   5.923928   5.748135   6.046119
    20  H    5.747644   6.330444   6.110255   4.530949   4.889371
    21  O    6.590812   5.934716   6.330997   4.764251   5.146229
    22  H    6.515516   5.553209   6.095083   5.044426   5.307300
    23  H    6.542831   6.026104   6.077214   5.417227   5.749508
                   11         12         13         14         15
    11  H    0.000000
    12  O    3.377624   0.000000
    13  H    4.033796   0.994116   0.000000
    14  H    2.447859   0.980322   1.613730   0.000000
    15  O    7.083663   3.708285   3.243237   4.660473   0.000000
    16  H    6.782557   3.488794   3.178130   4.435462   0.979463
    17  H    8.026410   4.652032   4.200920   5.611499   0.961255
    18  O    5.836554   3.024748   3.204842   3.823754   2.945038
    19  H    6.224986   3.072878   2.996732   3.985630   1.995936
    20  H    4.876967   2.142784   2.485690   2.882704   3.205350
    21  O    5.534790   2.648734   1.670050   3.220512   2.723123
    22  H    5.899459   3.195925   2.268141   3.694297   3.040450
    23  H    6.155514   2.969170   2.127166   3.737899   1.809800
                   16         17         18         19         20
    16  H    0.000000
    17  H    1.571555   0.000000
    18  O    3.159166   3.483241   0.000000
    19  H    2.338426   2.539014   0.967919   0.000000
    20  H    3.266611   3.932775   0.965510   1.519134   0.000000
    21  O    2.969185   3.559093   3.872369   3.295654   3.498266
    22  H    3.128156   3.798699   4.667553   4.022819   4.292633
    23  H    2.254210   2.606031   3.379316   2.635618   3.236376
                   21         22         23
    21  O    0.000000
    22  H    0.962258   0.000000
    23  H    0.980306   1.541803   0.000000
 Stoichiometry    C2H11F3O7
 Framework group  C1[X(C2H11F3O7)]
 Deg. of freedom    63
 Full point group                 C1      NOp   1
 Largest Abelian subgroup         C1      NOp   1
 Largest concise Abelian subgroup C1      NOp   1
                         Standard orientation:                         
 ---------------------------------------------------------------------
 Center     Atomic      Atomic             Coordinates (Angstroms)
 Number     Number       Type             X           Y           Z
 ---------------------------------------------------------------------
      1          6           0        1.023266   -0.238439    0.015268
      2          8           0        0.513045   -1.323655   -0.234299
      3          8           0        0.437512    0.898161    0.244416
      4          1           0       -0.613764    0.869251    0.204246
      5          6           0        2.560067   -0.111684    0.021528
      6          9           0        2.981955    0.641221    1.045473
      7          9           0        2.945208    0.473251   -1.130632
      8          9           0        3.128140   -1.310597    0.105090
      9          8           0       -1.608658    3.779150   -0.128533
     10          1           0       -0.645606    3.829744   -0.133173
     11          1           0       -1.901777    4.442043    0.504730
     12          8           0       -1.986080    1.082602    0.165042
     13          1           0       -2.383529    0.593602   -0.603840
     14          1           0       -2.100641    2.047661    0.036326
     15          8           0       -1.906465   -2.597992   -0.280232
     16          1           0       -0.996451   -2.240345   -0.222701
     17          1           0       -1.858553   -3.553970   -0.191804
     18          8           0       -2.835386   -1.100069    2.079128
     19          1           0       -2.656541   -1.682099    1.326717
     20          1           0       -2.659882   -0.217349    1.729536
     21          8           0       -2.873216   -0.518813   -1.749181
     22          1           0       -2.320216   -0.598071   -2.532666
     23          1           0       -2.786787   -1.379669   -1.288250
 ---------------------------------------------------------------------
 Rotational constants (GHZ):           0.7127749           0.3996963           0.3135388
 Standard basis: 6-31++G(d,p) (6D, 7F)
 There are   294 symmetry adapted cartesian basis functions of A   symmetry.
 There are   294 symmetry adapted basis functions of A   symmetry.
   294 basis functions,   472 primitive gaussians,   294 cartesian basis functions
    53 alpha electrons       53 beta electrons
       nuclear repulsion energy       849.5921673965 Hartrees.
 NAtoms=   23 NActive=   23 NUniq=   23 SFac= 1.00D+00 NAtFMM=   60 NAOKFM=F Big=F
 Integral buffers will be    131072 words long.
 Raffenetti 2 integral format.
 Two-electron integral symmetry is turned on.
 Nuclear repulsion after empirical dispersion term =      849.5813530218 Hartrees.
 One-electron integrals computed using PRISM.
 NBasis=   294 RedAO= T EigKep=  3.24D-05  NBF=   294
 NBsUse=   294 1.00D-06 EigRej= -1.00D+00 NBFU=   294
 Initial guess from the checkpoint file:  "/local_scratch/slurm.5660684/Gau-843923.chk"
 B after Tr=    -0.000000   -0.000000    0.000000
         Rot=    0.999060    0.003654   -0.002037    0.043139 Ang=   4.97 deg.
 ExpMin= 3.60D-02 ExpMax= 7.00D+03 ExpMxC= 1.05D+03 IAcc=3 IRadAn=         5 AccDes= 0.00D+00
 Harris functional with IExCor= 4639 and IRadAn=       5 diagonalized for initial guess.
 HarFok:  IExCor= 4639 AccDes= 0.00D+00 IRadAn=         5 IDoV= 1 UseB2=F ITyADJ=14
 ICtDFT=  3500011 ScaDFX=  1.000000  1.000000  1.000000  1.000000
 FoFCou: FMM=F IPFlag=           0 FMFlag=      100000 FMFlg1=           0
         NFxFlg=           0 DoJE=T BraDBF=F KetDBF=T FulRan=T
         wScrn=  0.000000 ICntrl=       500 IOpCl=  0 I1Cent=   200000004 NGrid=           0
         NMat0=    1 NMatS0=      1 NMatT0=    0 NMatD0=    1 NMtDS0=    0 NMtDT0=    0
 Petite list used in FoFCou.
 Requested convergence on RMS density matrix=1.00D-10 within 128 cycles.
 Requested convergence on MAX density matrix=1.00D-08.
 Requested convergence on             energy=1.00D-08.
 No special actions if energy rises.
 SCF Done:  E(RwB97XD) =  -908.801199263     A.U. after   17 cycles
            NFock= 17  Conv=0.52D-10     -V/T= 2.0083
 Calling FoFJK, ICntrl=      2127 FMM=F ISym2X=0 I1Cent= 0 IOpClX= 0 NMat=1 NMatS=1 NMatT=0.
 ***** Axes restored to original set *****
 -------------------------------------------------------------------
 Center     Atomic                   Forces (Hartrees/Bohr)
 Number     Number              X              Y              Z
 -------------------------------------------------------------------
      1        6          -0.005327522    0.009183976   -0.008151247
      2        8           0.006471437   -0.011365746   -0.003196594
      3        8          -0.000211601    0.001718401    0.014738341
      4        1           0.001178938   -0.000002105    0.000132651
      5        6          -0.000559667    0.000322572   -0.003118766
      6        9          -0.002065310   -0.000769564    0.002521687
      7        9           0.003154212    0.000441070    0.002175081
      8        9           0.000808348   -0.002809689    0.001762358
      9        8           0.002586580   -0.002136570    0.000747598
     10        1          -0.001128944    0.001074348   -0.000885874
     11        1          -0.001302257    0.000938801   -0.000077455
     12        8          -0.004731705    0.001192036   -0.005672220
     13        1           0.002359335   -0.000821266   -0.001643089
     14        1          -0.000293497    0.002849135    0.001433590
     15        8           0.000882294   -0.000167882    0.001054667
     16        1          -0.000956558    0.002100214   -0.001147467
     17        1           0.000121951   -0.001468318   -0.000749253
     18        8          -0.002298042   -0.002476102    0.000202271
     19        1           0.001885438    0.001431299    0.000191761
     20        1           0.000907963    0.000755435   -0.000625554
     21        8          -0.000093684    0.002646849    0.002024409
     22        1           0.000203082    0.000350515   -0.001423681
     23        1          -0.001590790   -0.002987409   -0.000293214
 -------------------------------------------------------------------
 Cartesian Forces:  Max     0.014738341 RMS     0.003357394

 GradGradGradGradGradGradGradGradGradGradGradGradGradGradGradGradGradGrad
 Berny optimization.
 Using GEDIIS/GDIIS optimizer.
 FormGI is forming the generalized inverse of G from B-inverse, IUseBI=4.
 Internal  Forces:  Max     0.012148693 RMS     0.002250295
 Search for a local minimum.
 Step number   3 out of a maximum of  138
 All quantities printed in internal units (Hartrees-Bohrs-Radians)
 Mixed Optimization -- RFO/linear search
 Update second derivatives using D2CorX and points    1    2    3
 DE= -1.59D-04 DEPred=-2.94D-03 R= 5.42D-02
 Trust test= 5.42D-02 RLast= 5.30D-01 DXMaxT set to 2.52D-01
 ITU= -1  1  0
 Use linear search instead of GDIIS.
     Eigenvalues ---   -0.00360   0.00012   0.00018   0.00031   0.00041
     Eigenvalues ---    0.00047   0.00064   0.00210   0.00235   0.00307
     Eigenvalues ---    0.00316   0.00409   0.00424   0.00531   0.00570
     Eigenvalues ---    0.00660   0.00761   0.00802   0.01003   0.01113
     Eigenvalues ---    0.01263   0.01398   0.01445   0.01555   0.01805
     Eigenvalues ---    0.01954   0.02113   0.02436   0.02896   0.03215
     Eigenvalues ---    0.03553   0.03686   0.04188   0.04908   0.05413
     Eigenvalues ---    0.06087   0.07158   0.08227   0.09957   0.11463
     Eigenvalues ---    0.13780   0.19801   0.20359   0.21732   0.23492
     Eigenvalues ---    0.24333   0.25831   0.35878   0.37102   0.38878
     Eigenvalues ---    0.41457   0.48069   0.49853   0.50369   0.51421
     Eigenvalues ---    0.54002   0.55502   0.55924   0.57039   0.57305
     Eigenvalues ---    0.57410   0.60079   0.86641
 RFO step:  Lambda=-5.47219091D-03 EMin=-3.60315614D-03
 Quartic linear search produced a step of -0.47143.
 Maximum step size (   0.252) exceeded in Quadratic search.
    -- Step size scaled by   0.338
 Iteration  1 RMS(Cart)=  0.17896894 RMS(Int)=  0.01296567
 Iteration  2 RMS(Cart)=  0.03078022 RMS(Int)=  0.00083393
 Iteration  3 RMS(Cart)=  0.00058540 RMS(Int)=  0.00063615
 Iteration  4 RMS(Cart)=  0.00000063 RMS(Int)=  0.00063615
 Variable       Old X    -DE/DX   Delta X   Delta X   Delta X     New X
                                 (Linear)    (Quad)   (Total)
    R1        2.31467  -0.01215  -0.01611  -0.00124  -0.01694   2.29773
    R2        2.45481  -0.00930  -0.01280   0.01099  -0.00156   2.45325
    R3        2.91402   0.00455   0.01488  -0.00364   0.01123   2.92525
    R4        3.33741   0.00131   0.06313   0.01476   0.07825   3.41566
    R5        1.98882   0.00681  -0.00036  -0.08419  -0.08476   1.90407
    R6        2.62550   0.00743   0.07049   0.15405   0.22440   2.84990
    R7        2.53062  -0.00196  -0.00277  -0.00059  -0.00336   2.52726
    R8        2.54795  -0.00211  -0.00406  -0.00050  -0.00455   2.54339
    R9        2.51204  -0.00007   0.00276  -0.00084   0.00192   2.51396
   R10        1.82243  -0.00159  -0.00344  -0.00113  -0.00457   1.81787
   R11        1.81882  -0.00102  -0.00206   0.00076  -0.00130   1.81753
   R12        3.41580   0.00021  -0.03638   0.01505  -0.02133   3.39446
   R13        1.87861  -0.00206  -0.00356  -0.00888  -0.01256   1.86605
   R14        1.85254  -0.00290  -0.00318  -0.00279  -0.00597   1.84657
   R15        4.04928  -0.00079  -0.08054  -0.04707  -0.12741   3.92187
   R16        3.15594   0.00044   0.00352   0.05712   0.06041   3.21635
   R17        1.85092  -0.00130  -0.00687  -0.00083  -0.00733   1.84358
   R18        1.81651  -0.00164  -0.00222   0.00043  -0.00178   1.81473
   R19        3.77177   0.00001  -0.02351   0.03914   0.01567   3.78745
   R20        3.42003   0.00040  -0.00166   0.01566   0.01343   3.43346
   R21        1.82910  -0.00127  -0.00206   0.00018  -0.00182   1.82728
   R22        1.82455  -0.00175  -0.00186   0.00299   0.00138   1.82593
   R23        1.81840  -0.00118  -0.00253  -0.00006  -0.00259   1.81582
   R24        1.85251  -0.00286  -0.00578  -0.00081  -0.00729   1.84522
    A1        2.24377   0.00012  -0.00008  -0.00080  -0.00022   2.24355
    A2        2.08150   0.00130   0.00750   0.00527   0.01245   2.09395
    A3        1.95708  -0.00142  -0.00729  -0.00445  -0.01206   1.94502
    A4        2.52278   0.00231   0.04436   0.01396   0.05934   2.58212
    A5        2.00386   0.00071  -0.00703  -0.01091  -0.01769   1.98616
    A6        1.94260   0.00287   0.00580  -0.00141   0.00443   1.94702
    A7        1.89322   0.00407   0.01207  -0.00250   0.00964   1.90287
    A8        1.93052   0.00456   0.00801  -0.00524   0.00284   1.93336
    A9        1.89598  -0.00399  -0.00956   0.00385  -0.00566   1.89032
   A10        1.90115  -0.00370  -0.00764   0.00260  -0.00499   1.89616
   A11        1.89961  -0.00410  -0.00976   0.00294  -0.00673   1.89288
   A12        1.84539   0.00116   0.01188  -0.00304   0.00919   1.85458
   A13        1.89916  -0.00028   0.01144   0.04432   0.05593   1.95509
   A14        2.11396  -0.00062  -0.02252  -0.02878  -0.05110   2.06286
   A15        1.91898   0.00028  -0.00934   0.01713   0.00831   1.92729
   A16        1.84450   0.00121  -0.00282   0.04870   0.04864   1.89315
   A17        1.76892  -0.00059   0.02643  -0.01416   0.01167   1.78059
   A18        1.91342  -0.00070  -0.01992  -0.00530  -0.02687   1.88655
   A19        1.71183   0.00095  -0.01087   0.01509   0.00328   1.71511
   A20        2.28675  -0.00103   0.01295  -0.05509  -0.04199   2.24476
   A21        2.74704   0.00103   0.06900   0.10846   0.17745   2.92449
   A22        1.88749  -0.00027  -0.00882   0.00091  -0.00801   1.87948
   A23        1.70551  -0.00001  -0.01979  -0.01612  -0.03570   1.66981
   A24        1.81196   0.00052  -0.03751   0.01261  -0.02522   1.78675
   A25        1.98343  -0.00035  -0.01498   0.01041  -0.00341   1.98002
   A26        2.41128  -0.00046   0.04933  -0.01442   0.03482   2.44610
   A27        1.52751   0.00080   0.01198   0.00411   0.01646   1.54397
   A28        1.80772   0.00030   0.01331  -0.00653   0.00709   1.81481
   A29        2.90111  -0.00104  -0.02732  -0.02567  -0.05333   2.84778
   A30        2.63865  -0.00112   0.02221   0.03011   0.05223   2.69087
   A31        2.03170   0.00023   0.01510   0.01029   0.02570   2.05740
   A32        1.80968  -0.00109  -0.02870  -0.00267  -0.03180   1.77788
   A33        1.83365   0.00031   0.00955   0.00000   0.00982   1.84347
   A34        2.68131  -0.00011   0.02602   0.00758   0.03322   2.71452
   A35        2.96221   0.00249   0.04932   0.02039   0.07047   3.03268
   A36        2.97448  -0.00103   0.01636   0.00679   0.02445   2.99893
   A37        2.97857   0.00116  -0.00832   0.00143  -0.00697   2.97159
   A38        3.17184  -0.00065  -0.02362   0.00648  -0.01664   3.15520
   A39        2.98574   0.00045   0.03481  -0.02087   0.01481   3.00055
   A40        3.05656   0.00022  -0.01629   0.00810  -0.00944   3.04712
    D1       -0.24413   0.00002  -0.00470  -0.01010  -0.01409  -0.25821
    D2        2.94498  -0.00003  -0.00871  -0.01060  -0.01893   2.92605
    D3       -0.00374  -0.00010   0.01352  -0.01074   0.00245  -0.00129
    D4        3.09310   0.00000   0.01756  -0.01006   0.00749   3.10060
    D5       -2.41511  -0.00023  -0.00283   0.00591   0.00323  -2.41187
    D6        1.78311   0.00036  -0.00243   0.00361   0.00132   1.78443
    D7       -0.29907   0.00014  -0.00300   0.00467   0.00185  -0.29722
    D8        0.76659  -0.00030  -0.00631   0.00544  -0.00102   0.76557
    D9       -1.31838   0.00029  -0.00590   0.00314  -0.00294  -1.32131
   D10        2.88263   0.00007  -0.00647   0.00420  -0.00241   2.88022
   D11       -2.71982   0.00016   0.01937   0.00150   0.02020  -2.69962
   D12       -0.63412  -0.00036  -0.00702   0.00232  -0.00354  -0.63766
   D13        0.90623   0.00063  -0.00037   0.00586   0.00653   0.91276
   D14       -0.74430   0.00000  -0.01184   0.00029  -0.01280  -0.75709
   D15       -2.78733  -0.00027   0.01367  -0.03530  -0.02230  -2.80963
   D16        1.09192   0.00031  -0.02697   0.00896  -0.01832   1.07360
   D17       -2.16694  -0.00022  -0.00944  -0.03713  -0.04665  -2.21359
   D18        0.09726   0.00021   0.02152   0.00030   0.02150   0.11875
   D19       -2.04435  -0.00067   0.01237  -0.01409  -0.00142  -2.04577
   D20       -0.67988  -0.00075   0.05216  -0.01751   0.03490  -0.64497
   D21        1.27604  -0.00107   0.05793  -0.01464   0.04330   1.31934
   D22        1.36254   0.00020   0.02577   0.06477   0.09010   1.45264
   D23       -2.96472  -0.00012   0.03154   0.06765   0.09849  -2.86623
   D24       -2.47141  -0.00042   0.02206  -0.00541   0.01697  -2.45444
   D25       -0.51549  -0.00074   0.02783  -0.00254   0.02537  -0.49012
   D26       -0.08645   0.00011  -0.04083  -0.00741  -0.04760  -0.13405
   D27       -2.15379  -0.00054  -0.01893  -0.05206  -0.07026  -2.22405
   D28        2.02561  -0.00027   0.01116  -0.01892  -0.00915   2.01646
   D29       -1.26222   0.00018  -0.00179  -0.00786  -0.00997  -1.27219
   D30        0.69836   0.00060  -0.00874   0.01089   0.00251   0.70087
   D31        2.87965  -0.00018  -0.04222  -0.02282  -0.06385   2.81580
   D32        0.32040   0.00032  -0.00122   0.01646   0.01463   0.33503
   D33        2.30534  -0.00011  -0.02543   0.01238  -0.01418   2.29115
   D34       -1.48800  -0.00031   0.03506   0.00302   0.03786  -1.45015
   D35       -0.17044   0.00006   0.01426   0.00537   0.01963  -0.15081
   D36       -2.59753   0.00041   0.02968   0.00224   0.03051  -2.56702
   D37        1.52849   0.00024  -0.00323  -0.01038  -0.01300   1.51549
   D38        0.75724  -0.00045   0.01436   0.00699   0.01934   0.77658
   D39       -0.09332   0.00030  -0.04432  -0.03083  -0.07497  -0.16829
   D40       -0.83961   0.00060  -0.02444   0.02049  -0.00449  -0.84410
   D41        1.30111   0.00048  -0.01682   0.03089   0.01384   1.31495
         Item               Value     Threshold  Converged?
 Maximum Force            0.012149     0.000015     NO 
 RMS     Force            0.002250     0.000010     NO 
 Maximum Displacement     1.029848     0.000060     NO 
 RMS     Displacement     0.201956     0.000040     NO 
 Predicted change in Energy=-2.038132D-03
 GradGradGradGradGradGradGradGradGradGradGradGradGradGradGradGradGradGrad

                          Input orientation:                          
 ---------------------------------------------------------------------
 Center     Atomic      Atomic             Coordinates (Angstroms)
 Number     Number       Type             X           Y           Z
 ---------------------------------------------------------------------
      1          6           0        0.653207   -0.178465    1.155604
      2          8           0        0.061786    0.879550    1.251781
      3          8           0        0.969568   -0.833566    0.080385
      4          1           0        0.673264   -0.384296   -0.771434
      5          6           0        1.081365   -0.943894    2.431154
      6          9           0        2.313750   -1.449126    2.310622
      7          9           0        0.225784   -1.961630    2.640098
      8          9           0        1.051760   -0.143967    3.493708
      9          8           0        0.525286   -2.131837   -3.656036
     10          1           0        0.828880   -2.839118   -3.078992
     11          1           0        1.110238   -2.137348   -4.419480
     12          8           0        0.270435    0.147831   -2.123815
     13          1           0       -0.655172    0.490841   -2.097441
     14          1           0        0.303740   -0.586334   -2.767818
     15          8           0       -0.920930    3.067522   -0.136262
     16          1           0       -0.540570    2.377264    0.438744
     17          1           0       -1.007717    3.868006    0.387085
     18          8           0        1.404849    2.891330   -1.931130
     19          1           0        0.613309    3.119583   -1.424803
     20          1           0        1.262321    1.969816   -2.184337
     21          8           0       -2.137884    1.273876   -1.805396
     22          1           0       -2.757435    0.852925   -1.203511
     23          1           0       -1.848326    2.090850   -1.355769
 ---------------------------------------------------------------------
                    Distance matrix (angstroms):
                    1          2          3          4          5
     1  C    0.000000
     2  O    1.215905   0.000000
     3  O    1.298205   2.265171   0.000000
     4  H    1.938103   2.462643   1.007589   0.000000
     5  C    1.547976   2.399044   2.356011   3.276625   0.000000
     6  F    2.388733   3.408110   2.675761   3.650223   1.337370
     7  F    2.359256   3.166484   2.894456   3.785072   1.345906
     8  F    2.372080   2.655912   3.483256   4.288642   1.330331
     9  O    5.194603   5.776673   3.980419   3.375904   6.226902
    10  H    5.004172   5.759559   3.744823   3.372713   5.832438
    11  H    5.926859   6.508773   4.687048   4.070918   6.953873
    12  O    3.317766   3.460289   2.512056   1.508100   4.753653
    13  H    3.569611   3.447087   3.022707   2.070966   5.057885
    14  H    3.960016   4.285387   2.935424   2.040323   5.268953
    15  O    3.831874   2.771212   4.340438   3.854860   5.166457
    16  H    2.910454   1.807487   3.566282   3.250252   4.198865
    17  H    4.441083   3.289742   5.109647   4.716983   5.629997
    18  O    4.417752   3.997749   4.255644   3.551033   5.817483
    19  H    4.187745   3.533558   4.244985   3.564779   5.621328
    20  H    4.017627   3.799588   3.615746   2.808046   5.461246
    21  O    4.320533   3.786869   4.201635   3.423618   5.764584
    22  H    4.273368   3.738607   4.287562   3.672479   5.583524
    23  H    4.208854   3.451825   4.307583   3.581370   5.668646
                    6          7          8          9         10
     6  F    0.000000
     7  F    2.175044   0.000000
     8  F    2.166967   2.171356   0.000000
     9  O    6.266235   6.305551   7.439599   0.000000
    10  H    5.760630   5.817362   7.107313   0.961974   0.000000
    11  H    6.871416   7.116936   8.160608   0.961793   1.539009
    12  O    5.137085   5.210249   5.679100   2.758539   3.185293
    13  H    5.657648   5.406937   5.880267   3.271260   3.775511
    14  H    5.529476   5.580598   6.321545   1.796272   2.334017
    15  O    6.070462   5.857943   5.232767   6.443111   6.827144
    16  H    5.127605   4.925369   4.269066   6.183468   6.438983
    17  H    6.557745   6.370419   5.476173   7.395610   7.769961
    18  O    6.136621   6.770342   6.226280   5.383413   5.872594
    19  H    6.141498   6.518613   5.919015   5.706449   6.187805
    20  H    5.744503   6.309187   6.062392   4.419578   4.910613
    21  O    6.646306   5.984800   6.345440   4.702789   5.228810
    22  H    6.585248   5.620911   6.129244   5.069511   5.478163
    23  H    6.580025   6.057349   6.076375   5.362495   5.868689
                   11         12         13         14         15
    11  H    0.000000
    12  O    3.346250   0.000000
    13  H    3.926311   0.987471   0.000000
    14  H    2.405009   0.977163   1.590354   0.000000
    15  O    7.040048   3.727508   3.249020   4.666430   0.000000
    16  H    6.834416   3.492107   3.162904   4.447226   0.975583
    17  H    7.978288   4.666690   4.207422   5.613776   0.960312
    18  O    5.618388   2.975031   3.167600   3.742544   2.943101
    19  H    6.070449   3.072050   2.995291   3.953902   2.004230
    20  H    4.678439   2.075362   2.423158   2.791636   3.188441
    21  O    5.387038   2.677567   1.702019   3.216857   2.735718
    22  H    5.851759   3.242239   2.312947   3.726838   3.068585
    23  H    6.001424   2.975629   2.129254   3.713837   1.816907
                   16         17         18         19         20
    16  H    0.000000
    17  H    1.563075   0.000000
    18  O    3.108894   3.485469   0.000000
    19  H    2.314149   2.543777   0.966955   0.000000
    20  H    3.208892   3.920256   0.966238   1.523179   0.000000
    21  O    2.967329   3.579632   3.896527   3.334749   3.491321
    22  H    3.152000   3.831739   4.691389   4.068000   4.285780
    23  H    2.238870   2.627251   3.399258   2.668840   3.221382
                   21         22         23
    21  O    0.000000
    22  H    0.960890   0.000000
    23  H    0.976450   1.543412   0.000000
 Stoichiometry    C2H11F3O7
 Framework group  C1[X(C2H11F3O7)]
 Deg. of freedom    63
 Full point group                 C1      NOp   1
 Largest Abelian subgroup         C1      NOp   1
 Largest concise Abelian subgroup C1      NOp   1
                         Standard orientation:                         
 ---------------------------------------------------------------------
 Center     Atomic      Atomic             Coordinates (Angstroms)
 Number     Number       Type             X           Y           Z
 ---------------------------------------------------------------------
      1          6           0        1.102890   -0.117374    0.014339
      2          8           0        0.657135   -1.225901   -0.211261
      3          8           0        0.454816    0.985662    0.234900
      4          1           0       -0.546965    0.880808    0.208900
      5          6           0        2.633046    0.116768    0.008796
      6          9           0        3.012545    0.909128    1.017114
      7          9           0        2.982159    0.708664   -1.148459
      8          9           0        3.287341   -1.037491    0.105571
      9          8           0       -2.534375    3.588433   -0.131231
     10          1           0       -1.683192    4.036350   -0.147101
     11          1           0       -3.073896    4.058119    0.511699
     12          8           0       -2.054606    0.888980    0.172593
     13          1           0       -2.383908    0.352776   -0.588423
     14          1           0       -2.356268    1.810013    0.047912
     15          8           0       -1.630265   -2.789769   -0.252914
     16          1           0       -0.768253   -2.337148   -0.191018
     17          1           0       -1.474311   -3.730801   -0.141850
     18          8           0       -2.605272   -1.311351    2.097721
     19          1           0       -2.428786   -1.917315    1.365148
     20          1           0       -2.530868   -0.434578    1.698534
     21          8           0       -2.772516   -0.815560   -1.763515
     22          1           0       -2.230691   -0.853111   -2.556185
     23          1           0       -2.596220   -1.648150   -1.284799
 ---------------------------------------------------------------------
 Rotational constants (GHZ):           0.7087364           0.3807184           0.3015046
 Standard basis: 6-31++G(d,p) (6D, 7F)
 There are   294 symmetry adapted cartesian basis functions of A   symmetry.
 There are   294 symmetry adapted basis functions of A   symmetry.
   294 basis functions,   472 primitive gaussians,   294 cartesian basis functions
    53 alpha electrons       53 beta electrons
       nuclear repulsion energy       842.9158198083 Hartrees.
 NAtoms=   23 NActive=   23 NUniq=   23 SFac= 1.00D+00 NAtFMM=   60 NAOKFM=F Big=F
 Integral buffers will be    131072 words long.
 Raffenetti 2 integral format.
 Two-electron integral symmetry is turned on.
 Nuclear repulsion after empirical dispersion term =      842.9052925884 Hartrees.
 One-electron integrals computed using PRISM.
 NBasis=   294 RedAO= T EigKep=  3.29D-05  NBF=   294
 NBsUse=   294 1.00D-06 EigRej= -1.00D+00 NBFU=   294
 Initial guess from the checkpoint file:  "/local_scratch/slurm.5660684/Gau-843923.chk"
 B after Tr=     0.000000    0.000000   -0.000000
         Rot=    0.998200    0.004112   -0.003101   -0.059753 Ang=   6.88 deg.
 ExpMin= 3.60D-02 ExpMax= 7.00D+03 ExpMxC= 1.05D+03 IAcc=3 IRadAn=         5 AccDes= 0.00D+00
 Harris functional with IExCor= 4639 and IRadAn=       5 diagonalized for initial guess.
 HarFok:  IExCor= 4639 AccDes= 0.00D+00 IRadAn=         5 IDoV= 1 UseB2=F ITyADJ=14
 ICtDFT=  3500011 ScaDFX=  1.000000  1.000000  1.000000  1.000000
 FoFCou: FMM=F IPFlag=           0 FMFlag=      100000 FMFlg1=           0
         NFxFlg=           0 DoJE=T BraDBF=F KetDBF=T FulRan=T
         wScrn=  0.000000 ICntrl=       500 IOpCl=  0 I1Cent=   200000004 NGrid=           0
         NMat0=    1 NMatS0=      1 NMatT0=    0 NMatD0=    1 NMtDS0=    0 NMtDT0=    0
 Petite list used in FoFCou.
 Requested convergence on RMS density matrix=1.00D-10 within 128 cycles.
 Requested convergence on MAX density matrix=1.00D-08.
 Requested convergence on             energy=1.00D-08.
 No special actions if energy rises.
 SCF Done:  E(RwB97XD) =  -908.802393093     A.U. after   16 cycles
            NFock= 16  Conv=0.93D-10     -V/T= 2.0082
 Calling FoFJK, ICntrl=      2127 FMM=F ISym2X=0 I1Cent= 0 IOpClX= 0 NMat=1 NMatS=1 NMatT=0.
 ***** Axes restored to original set *****
 -------------------------------------------------------------------
 Center     Atomic                   Forces (Hartrees/Bohr)
 Number     Number              X              Y              Z
 -------------------------------------------------------------------
      1        6          -0.001192934    0.002473720   -0.002290607
      2        8           0.001730806   -0.003310490   -0.000788558
      3        8           0.004073473   -0.005639299    0.015498183
      4        1          -0.003786556    0.007272862   -0.010936489
      5        6          -0.000212514    0.000138826   -0.000860435
      6        9          -0.000630444   -0.000131325    0.000742244
      7        9           0.000951850    0.000162776    0.000597567
      8        9           0.000203667   -0.000809517    0.000669457
      9        8           0.001180586   -0.000605816   -0.000099462
     10        1          -0.000273817   -0.000207455   -0.000226369
     11        1          -0.000559180    0.000340323    0.000017415
     12        8          -0.001778653   -0.001068757   -0.000916580
     13        1           0.000421512   -0.000549744   -0.000864860
     14        1           0.000207058    0.001575830   -0.000364372
     15        8           0.000955119   -0.000564266    0.000615617
     16        1          -0.000134759    0.000584368   -0.000179531
     17        1          -0.000398808   -0.000319320   -0.000469390
     18        8          -0.001047334   -0.001249249   -0.000298866
     19        1           0.001502568    0.000599418   -0.000030710
     20        1           0.000346013    0.000462362   -0.000078664
     21        8           0.000644483    0.001156659   -0.000323677
     22        1          -0.000058960    0.000152881   -0.000442479
     23        1          -0.002143179   -0.000464787    0.001030566
 -------------------------------------------------------------------
 Cartesian Forces:  Max     0.015498183 RMS     0.002783335

 GradGradGradGradGradGradGradGradGradGradGradGradGradGradGradGradGradGrad
 Berny optimization.
 Using GEDIIS/GDIIS optimizer.
 FormGI is forming the generalized inverse of G from B-inverse, IUseBI=4.
 Internal  Forces:  Max     0.015599279 RMS     0.001692477
 Search for a local minimum.
 Step number   4 out of a maximum of  138
 All quantities printed in internal units (Hartrees-Bohrs-Radians)
 Mixed Optimization -- RFO/linear search
 Update second derivatives using D2CorX and points    1    2    3    4
 DE= -1.19D-03 DEPred=-2.04D-03 R= 5.86D-01
 TightC=F SS=  1.41D+00  RLast= 4.45D-01 DXNew= 4.2426D-01 1.3340D+00
 Trust test= 5.86D-01 RLast= 4.45D-01 DXMaxT set to 4.24D-01
 ITU=  1 -1  1  0
 Use linear search instead of GDIIS.
     Eigenvalues ---    0.00012   0.00018   0.00031   0.00041   0.00048
     Eigenvalues ---    0.00064   0.00211   0.00240   0.00268   0.00315
     Eigenvalues ---    0.00402   0.00418   0.00444   0.00567   0.00625
     Eigenvalues ---    0.00700   0.00803   0.00967   0.01115   0.01265
     Eigenvalues ---    0.01399   0.01416   0.01515   0.01800   0.01879
     Eigenvalues ---    0.02050   0.02172   0.02583   0.03043   0.03223
     Eigenvalues ---    0.03614   0.04128   0.04609   0.04920   0.05414
     Eigenvalues ---    0.06098   0.07283   0.08265   0.09999   0.11466
     Eigenvalues ---    0.13785   0.19811   0.20517   0.21748   0.23494
     Eigenvalues ---    0.25740   0.37017   0.37181   0.37716   0.38930
     Eigenvalues ---    0.41578   0.48099   0.50055   0.50458   0.51549
     Eigenvalues ---    0.54058   0.55760   0.56036   0.57061   0.57317
     Eigenvalues ---    0.57477   0.60820   0.89555
 RFO step:  Lambda=-1.93069396D-03 EMin= 1.17707717D-04
 Quartic linear search produced a step of -0.07562.
 Iteration  1 RMS(Cart)=  0.16741579 RMS(Int)=  0.01465080
 Iteration  2 RMS(Cart)=  0.02848435 RMS(Int)=  0.00223795
 Iteration  3 RMS(Cart)=  0.00305459 RMS(Int)=  0.00094724
 Iteration  4 RMS(Cart)=  0.00007751 RMS(Int)=  0.00094581
 Iteration  5 RMS(Cart)=  0.00000005 RMS(Int)=  0.00094581
 Variable       Old X    -DE/DX   Delta X   Delta X   Delta X     New X
                                 (Linear)    (Quad)   (Total)
    R1        2.29773  -0.00336   0.00128  -0.00354  -0.00240   2.29533
    R2        2.45325  -0.00255   0.00012  -0.00881  -0.00875   2.44450
    R3        2.92525   0.00135  -0.00085   0.00725   0.00640   2.93165
    R4        3.41566   0.00054  -0.00592  -0.05554  -0.06156   3.35410
    R5        1.90407   0.01560   0.00641   0.03360   0.04008   1.94414
    R6        2.84990   0.00215  -0.01697   0.00846  -0.00847   2.84143
    R7        2.52726  -0.00060   0.00025  -0.00038  -0.00013   2.52713
    R8        2.54339  -0.00064   0.00034  -0.00161  -0.00127   2.54213
    R9        2.51396   0.00004  -0.00014   0.00261   0.00246   2.51642
   R10        1.81787  -0.00007   0.00035  -0.00317  -0.00283   1.81504
   R11        1.81753  -0.00036   0.00010  -0.00042  -0.00033   1.81720
   R12        3.39446   0.00060   0.00161  -0.05160  -0.04999   3.34447
   R13        1.86605  -0.00005   0.00095  -0.00370  -0.00282   1.86323
   R14        1.84657  -0.00037   0.00045  -0.00103  -0.00058   1.84599
   R15        3.92187  -0.00035   0.00963  -0.01935  -0.00943   3.91244
   R16        3.21635   0.00060  -0.00457   0.01705   0.01231   3.22866
   R17        1.84358  -0.00002   0.00055   0.00045   0.00090   1.84448
   R18        1.81473  -0.00049   0.00013  -0.00141  -0.00128   1.81345
   R19        3.78745   0.00064  -0.00119   0.05093   0.05008   3.83753
   R20        3.43346   0.00035  -0.00102  -0.01408  -0.01558   3.41788
   R21        1.82728  -0.00056   0.00014  -0.00078  -0.00022   1.82706
   R22        1.82593  -0.00096  -0.00010  -0.00050  -0.00012   1.82581
   R23        1.81582  -0.00031   0.00020  -0.00146  -0.00127   1.81455
   R24        1.84522  -0.00055   0.00055  -0.00067  -0.00062   1.84460
    A1        2.24355  -0.00020   0.00002   0.00483   0.00476   2.24831
    A2        2.09395   0.00036  -0.00094  -0.00062  -0.00152   2.09243
    A3        1.94502  -0.00015   0.00091  -0.00414  -0.00318   1.94184
    A4        2.58212   0.00122  -0.00449  -0.03491  -0.03928   2.54284
    A5        1.98616  -0.00054   0.00134   0.00421   0.00564   1.99180
    A6        1.94702   0.00078  -0.00033   0.00112   0.00079   1.94781
    A7        1.90287   0.00114  -0.00073   0.00673   0.00599   1.90886
    A8        1.93336   0.00146  -0.00021   0.00525   0.00503   1.93838
    A9        1.89032  -0.00117   0.00043  -0.00378  -0.00335   1.88697
   A10        1.89616  -0.00111   0.00038  -0.00459  -0.00421   1.89195
   A11        1.89288  -0.00123   0.00051  -0.00517  -0.00467   1.88821
   A12        1.85458   0.00024  -0.00070   0.00692   0.00601   1.86059
   A13        1.95509   0.00037  -0.00423   0.07711   0.07286   2.02795
   A14        2.06286  -0.00037   0.00386  -0.03316  -0.02940   2.03346
   A15        1.92729  -0.00024  -0.00063   0.04851   0.04664   1.97393
   A16        1.89315   0.00155  -0.00368   0.09082   0.08360   1.97675
   A17        1.78059  -0.00097  -0.00088  -0.02521  -0.02610   1.75449
   A18        1.88655  -0.00007   0.00203   0.00042  -0.00171   1.88484
   A19        1.71511   0.00058  -0.00025   0.03490   0.03380   1.74891
   A20        2.24476  -0.00097   0.00318  -0.13514  -0.13018   2.11458
   A21        2.92449   0.00086  -0.01342   0.18555   0.17213   3.09662
   A22        1.87948  -0.00036   0.00061   0.00047   0.00042   1.87990
   A23        1.66981   0.00032   0.00270  -0.00514  -0.00243   1.66739
   A24        1.78675   0.00102   0.00191   0.02929   0.03022   1.81697
   A25        1.98002   0.00007   0.00026   0.02959   0.03119   2.01121
   A26        2.44610  -0.00083  -0.00263  -0.06462  -0.06708   2.37902
   A27        1.54397   0.00022  -0.00124   0.03256   0.03092   1.57488
   A28        1.81481   0.00005  -0.00054  -0.00415  -0.00363   1.81118
   A29        2.84778  -0.00043   0.00403  -0.04808  -0.04395   2.80383
   A30        2.69087  -0.00021  -0.00395   0.00747   0.00388   2.69475
   A31        2.05740   0.00015  -0.00194   0.01742   0.01626   2.07366
   A32        1.77788  -0.00031   0.00241  -0.00412  -0.00412   1.77375
   A33        1.84347  -0.00001  -0.00074   0.00883   0.00851   1.85197
   A34        2.71452  -0.00023  -0.00251   0.00990   0.00611   2.72063
   A35        3.03268   0.00088  -0.00533   0.03178   0.02601   3.05869
   A36        2.99893  -0.00083  -0.00185   0.01979   0.01862   3.01755
   A37        2.97159   0.00149   0.00053   0.04789   0.04849   3.02009
   A38        3.15520  -0.00014   0.00126   0.01400   0.01567   3.17087
   A39        3.00055  -0.00019  -0.00112  -0.03373  -0.03644   2.96411
   A40        3.04712   0.00015   0.00071   0.02923   0.02881   3.07593
    D1       -0.25821   0.00004   0.00107  -0.01524  -0.01406  -0.27227
    D2        2.92605  -0.00004   0.00143  -0.01752  -0.01588   2.91017
    D3       -0.00129  -0.00027  -0.00019  -0.01235  -0.01209  -0.01338
    D4        3.10060  -0.00018  -0.00057  -0.01017  -0.01038   3.09021
    D5       -2.41187  -0.00002  -0.00024   0.02934   0.02904  -2.38283
    D6        1.78443   0.00021  -0.00010   0.02895   0.02881   1.81324
    D7       -0.29722   0.00012  -0.00014   0.02789   0.02770  -0.26952
    D8        0.76557  -0.00008   0.00008   0.02722   0.02734   0.79291
    D9       -1.32131   0.00014   0.00022   0.02684   0.02711  -1.29420
   D10        2.88022   0.00005   0.00018   0.02577   0.02600   2.90622
   D11       -2.69962  -0.00006  -0.00153  -0.02865  -0.03079  -2.73041
   D12       -0.63766   0.00011   0.00027  -0.00338  -0.00304  -0.64070
   D13        0.91276   0.00054  -0.00049   0.03451   0.03422   0.94698
   D14       -0.75709   0.00002   0.00097   0.00681   0.01064  -0.74645
   D15       -2.80963  -0.00075   0.00169  -0.08251  -0.08345  -2.89308
   D16        1.07360   0.00005   0.00139   0.04419   0.04552   1.11912
   D17       -2.21359  -0.00043   0.00353  -0.08630  -0.08261  -2.29620
   D18        0.11875   0.00001  -0.00163  -0.01719  -0.01858   0.10017
   D19       -2.04577  -0.00036   0.00011  -0.06974  -0.06988  -2.11564
   D20       -0.64497  -0.00100  -0.00264  -0.09575  -0.09856  -0.74354
   D21        1.31934  -0.00132  -0.00327  -0.07914  -0.08223   1.23711
   D22        1.45264   0.00065  -0.00681   0.07161   0.06562   1.51826
   D23       -2.86623   0.00033  -0.00745   0.08822   0.08196  -2.78428
   D24       -2.45444  -0.00001  -0.00128  -0.08249  -0.08433  -2.53876
   D25       -0.49012  -0.00033  -0.00192  -0.06589  -0.06800  -0.55812
   D26       -0.13405   0.00021   0.00360  -0.00341   0.00230  -0.13175
   D27       -2.22405  -0.00035   0.00531  -0.11323  -0.10778  -2.33183
   D28        2.01646  -0.00040   0.00069  -0.06123  -0.06280   1.95366
   D29       -1.27219   0.00051   0.00075  -0.03309  -0.03025  -1.30244
   D30        0.70087   0.00019  -0.00019   0.02192   0.02183   0.72270
   D31        2.81580   0.00006   0.00483  -0.03009  -0.02664   2.78916
   D32        0.33503   0.00048  -0.00111   0.07631   0.07483   0.40986
   D33        2.29115   0.00026   0.00107   0.08261   0.08313   2.37428
   D34       -1.45015  -0.00056  -0.00286   0.04373   0.04146  -1.40869
   D35       -0.15081  -0.00028  -0.00148  -0.08954  -0.09186  -0.24267
   D36       -2.56702  -0.00016  -0.00231  -0.04209  -0.04604  -2.61306
   D37        1.51549   0.00009   0.00098  -0.08789  -0.08672   1.42876
   D38        0.77658  -0.00014  -0.00146  -0.06941  -0.07110   0.70548
   D39       -0.16829   0.00052   0.00567  -0.01857  -0.01237  -0.18067
   D40       -0.84410   0.00025   0.00034   0.15544   0.15511  -0.68900
   D41        1.31495   0.00028  -0.00105   0.17699   0.17529   1.49024
         Item               Value     Threshold  Converged?
 Maximum Force            0.015599     0.000015     NO 
 RMS     Force            0.001692     0.000010     NO 
 Maximum Displacement     0.932581     0.000060     NO 
 RMS     Displacement     0.191711     0.000040     NO 
 Predicted change in Energy=-1.232733D-03
 GradGradGradGradGradGradGradGradGradGradGradGradGradGradGradGradGradGrad

                          Input orientation:                          
 ---------------------------------------------------------------------
 Center     Atomic      Atomic             Coordinates (Angstroms)
 Number     Number       Type             X           Y           Z
 ---------------------------------------------------------------------
      1          6           0        0.654158   -0.144074    1.280042
      2          8           0        0.051633    0.909480    1.328238
      3          8           0        0.966510   -0.852912    0.244033
      4          1           0        0.641821   -0.458257   -0.648854
      5          6           0        1.110052   -0.834612    2.592308
      6          9           0        2.359958   -1.300092    2.495159
      7          9           0        0.296370   -1.872880    2.856083
      8          9           0        1.054417    0.008878    3.621228
      9          8           0        0.474952   -1.962145   -3.897515
     10          1           0        0.823485   -2.796054   -3.572493
     11          1           0        0.970646   -1.748677   -4.693399
     12          8           0        0.229533    0.020366   -2.013334
     13          1           0       -0.689519    0.376653   -2.036906
     14          1           0        0.304076   -0.668010   -2.702412
     15          8           0       -0.887357    2.990970   -0.195174
     16          1           0       -0.529243    2.309814    0.405218
     17          1           0       -1.009903    3.794498    0.314950
     18          8           0        1.497044    2.706196   -1.926387
     19          1           0        0.705878    2.999398   -1.454304
     20          1           0        1.309363    1.782411   -2.138269
     21          8           0       -2.148850    1.250522   -1.876315
     22          1           0       -2.855385    0.877516   -1.343684
     23          1           0       -1.848132    2.050824   -1.405257
 ---------------------------------------------------------------------
                    Distance matrix (angstroms):
                    1          2          3          4          5
     1  C    0.000000
     2  O    1.214634   0.000000
     3  O    1.293572   2.262415   0.000000
     4  H    1.954354   2.475463   1.028796   0.000000
     5  C    1.551362   2.399995   2.352729   3.296363   0.000000
     6  F    2.392204   3.401805   2.685002   3.680421   1.337301
     7  F    2.366577   3.183667   2.883094   3.795402   1.345235
     8  F    2.380075   2.659787   3.486525   4.315328   1.331633
     9  O    5.490409   5.977786   4.315605   3.583758   6.617589
    10  H    5.532518   6.192245   4.285105   3.747794   6.475658
    11  H    6.193296   6.646089   5.018032   4.258128   7.344146
    12  O    3.324706   3.462408   2.530109   1.503618   4.766365
    13  H    3.616458   3.486747   3.075214   2.096719   5.112263
    14  H    4.031997   4.335705   3.025648   2.091690   5.358303
    15  O    3.792234   2.745012   4.290123   3.800182   5.137584
    16  H    2.861350   1.774914   3.502298   3.185071   4.166301
    17  H    4.383247   3.236811   5.050708   4.662943   5.577565
    18  O    4.372148   3.988732   4.202313   3.518134   5.753754
    19  H    4.166622   3.540951   4.218124   3.550808   5.589101
    20  H    3.978126   3.789534   3.569011   2.772105   5.409888
    21  O    4.445710   3.902255   4.315758   3.494914   5.910737
    22  H    4.499387   3.948537   4.485767   3.807562   5.843638
    23  H    4.276665   3.519058   4.367385   3.614900   5.749532
                    6          7          8          9         10
     6  F    0.000000
     7  F    2.171807   0.000000
     8  F    2.164687   2.168201   0.000000
     9  O    6.697600   6.756548   7.794371   0.000000
    10  H    6.435453   6.515880   7.724675   0.960478   0.000000
    11  H    7.335311   7.580552   8.498768   0.961620   1.541132
    12  O    5.158375   5.224947   5.694634   2.746037   3.273527
    13  H    5.714053   5.474826   5.932205   3.207466   3.835789
    14  H    5.625027   5.687587   6.403875   1.769818   2.356989
    15  O    6.016325   5.862459   5.218073   6.332185   6.915411
    16  H    5.074126   4.917653   4.259696   6.145857   6.612258
    17  H    6.485686   6.346880   5.433582   7.286192   7.868221
    18  O    6.028684   6.729159   6.184455   5.169471   5.782569
    19  H    6.067937   6.518146   5.901332   5.535298   6.171533
    20  H    5.663412   6.271433   6.031768   4.220532   4.822388
    21  O    6.778256   6.174976   6.482714   4.614197   5.299676
    22  H    6.832166   5.927587   6.378984   5.067236   5.656570
    23  H    6.644540   6.176841   6.153039   5.264219   5.943625
                   11         12         13         14         15
    11  H    0.000000
    12  O    3.295681   0.000000
    13  H    3.785516   0.985977   0.000000
    14  H    2.361395   0.976856   1.587907   0.000000
    15  O    6.793413   3.657545   3.204025   4.592809   0.000000
    16  H    6.687071   3.415656   3.118778   4.383974   0.976059
    17  H    7.728708   4.604474   4.161194   5.544817   0.959636
    18  O    5.270612   2.971166   3.196880   3.662056   2.960332
    19  H    5.753787   3.068233   3.027433   3.894753   2.030733
    20  H    4.371728   2.070373   2.445804   2.708029   3.172036
    21  O    5.163566   2.681186   1.708532   3.221808   2.728875
    22  H    5.723286   3.271063   2.328604   3.770542   3.107877
    23  H    5.761389   2.968032   2.131717   3.702253   1.808663
                   16         17         18         19         20
    16  H    0.000000
    17  H    1.563160   0.000000
    18  O    3.114376   3.534512   0.000000
    19  H    2.336423   2.589661   0.966837   0.000000
    20  H    3.182445   3.930111   0.966176   1.520875   0.000000
    21  O    2.991759   3.545512   3.926071   3.374334   3.508669
    22  H    3.243621   3.829577   4.756811   4.146953   4.335358
    23  H    2.254854   2.588849   3.448376   2.724916   3.252558
                   21         22         23
    21  O    0.000000
    22  H    0.960220   0.000000
    23  H    0.976121   1.547580   0.000000
 Stoichiometry    C2H11F3O7
 Framework group  C1[X(C2H11F3O7)]
 Deg. of freedom    63
 Full point group                 C1      NOp   1
 Largest Abelian subgroup         C1      NOp   1
 Largest concise Abelian subgroup C1      NOp   1
                         Standard orientation:                         
 ---------------------------------------------------------------------
 Center     Atomic      Atomic             Coordinates (Angstroms)
 Number     Number       Type             X           Y           Z
 ---------------------------------------------------------------------
      1          6           0        1.170402   -0.048364   -0.017384
      2          8           0        0.785347   -1.182035   -0.221978
      3          8           0        0.471610    1.024243    0.168444
      4          1           0       -0.545494    0.876714    0.122014
      5          6           0        2.690423    0.261713   -0.006911
      6          9           0        3.021614    1.067076    1.008017
      7          9           0        3.028515    0.875352   -1.155300
      8          9           0        3.406288   -0.856672    0.093089
      9          8           0       -3.203374    3.269070   -0.113851
     10          1           0       -2.590157    4.008289   -0.119966
     11          1           0       -3.887160    3.484568    0.527016
     12          8           0       -2.046002    0.786902    0.086280
     13          1           0       -2.381960    0.213956   -0.642429
     14          1           0       -2.482881    1.657418    0.011545
     15          8           0       -1.425685   -2.808151   -0.175333
     16          1           0       -0.595160   -2.295722   -0.157013
     17          1           0       -1.198490   -3.735786   -0.081648
     18          8           0       -2.400474   -1.295790    2.175436
     19          1           0       -2.226804   -1.941849    1.477424
     20          1           0       -2.389759   -0.448045    1.712067
     21          8           0       -2.814979   -1.039002   -1.720239
     22          1           0       -2.382773   -1.082769   -2.576570
     23          1           0       -2.523594   -1.830573   -1.228994
 ---------------------------------------------------------------------
 Rotational constants (GHZ):           0.7378505           0.3596086           0.2934336
 Standard basis: 6-31++G(d,p) (6D, 7F)
 There are   294 symmetry adapted cartesian basis functions of A   symmetry.
 There are   294 symmetry adapted basis functions of A   symmetry.
   294 basis functions,   472 primitive gaussians,   294 cartesian basis functions
    53 alpha electrons       53 beta electrons
       nuclear repulsion energy       839.4784780502 Hartrees.
 NAtoms=   23 NActive=   23 NUniq=   23 SFac= 1.00D+00 NAtFMM=   60 NAOKFM=F Big=F
 Integral buffers will be    131072 words long.
 Raffenetti 2 integral format.
 Two-electron integral symmetry is turned on.
 Nuclear repulsion after empirical dispersion term =      839.4680933713 Hartrees.
 One-electron integrals computed using PRISM.
 NBasis=   294 RedAO= T EigKep=  3.28D-05  NBF=   294
 NBsUse=   294 1.00D-06 EigRej= -1.00D+00 NBFU=   294
 Initial guess from the checkpoint file:  "/local_scratch/slurm.5660684/Gau-843923.chk"
 B after Tr=    -0.000000   -0.000000    0.000000
         Rot=    0.999148    0.010466   -0.006258   -0.039435 Ang=   4.73 deg.
 ExpMin= 3.60D-02 ExpMax= 7.00D+03 ExpMxC= 1.05D+03 IAcc=3 IRadAn=         5 AccDes= 0.00D+00
 Harris functional with IExCor= 4639 and IRadAn=       5 diagonalized for initial guess.
 HarFok:  IExCor= 4639 AccDes= 0.00D+00 IRadAn=         5 IDoV= 1 UseB2=F ITyADJ=14
 ICtDFT=  3500011 ScaDFX=  1.000000  1.000000  1.000000  1.000000
 FoFCou: FMM=F IPFlag=           0 FMFlag=      100000 FMFlg1=           0
         NFxFlg=           0 DoJE=T BraDBF=F KetDBF=T FulRan=T
         wScrn=  0.000000 ICntrl=       500 IOpCl=  0 I1Cent=   200000004 NGrid=           0
         NMat0=    1 NMatS0=      1 NMatT0=    0 NMatD0=    1 NMtDS0=    0 NMtDT0=    0
 Petite list used in FoFCou.
 Requested convergence on RMS density matrix=1.00D-10 within 128 cycles.
 Requested convergence on MAX density matrix=1.00D-08.
 Requested convergence on             energy=1.00D-08.
 No special actions if energy rises.
 SCF Done:  E(RwB97XD) =  -908.803628138     A.U. after   16 cycles
            NFock= 16  Conv=0.80D-10     -V/T= 2.0082
 Calling FoFJK, ICntrl=      2127 FMM=F ISym2X=0 I1Cent= 0 IOpClX= 0 NMat=1 NMatS=1 NMatT=0.
 ***** Axes restored to original set *****
 -------------------------------------------------------------------
 Center     Atomic                   Forces (Hartrees/Bohr)
 Number     Number              X              Y              Z
 -------------------------------------------------------------------
      1        6           0.000179112    0.000121358    0.001193729
      2        8           0.000064224   -0.000563537   -0.000184771
      3        8           0.000120898   -0.001048693   -0.000195403
      4        1          -0.000012564    0.001575092   -0.000256729
      5        6           0.000106051    0.000062587    0.000593131
      6        9          -0.000053286    0.000068064   -0.000178970
      7        9           0.000060254    0.000118228   -0.000239147
      8        9          -0.000100679   -0.000054037   -0.000394458
      9        8           0.000487092    0.000373423   -0.000578440
     10        1           0.000325057   -0.001075325    0.000046378
     11        1          -0.000236550    0.000023059    0.000013877
     12        8           0.000251075   -0.001390740    0.001279428
     13        1          -0.000452454    0.000533924   -0.000246149
     14        1          -0.000301153    0.000672005   -0.000557114
     15        8           0.000317696    0.000199748   -0.001063926
     16        1          -0.000011594    0.000258638    0.000229495
     17        1          -0.000130207    0.000055206    0.000074850
     18        8          -0.001037107   -0.000895218   -0.000496349
     19        1           0.001332533    0.000414503    0.000231171
     20        1          -0.000047519    0.000442139    0.000336295
     21        8           0.000566678   -0.000061369   -0.001360042
     22        1          -0.000195832    0.000131027   -0.000013880
     23        1          -0.001231725    0.000039919    0.001767024
 -------------------------------------------------------------------
 Cartesian Forces:  Max     0.001767024 RMS     0.000613507

 GradGradGradGradGradGradGradGradGradGradGradGradGradGradGradGradGradGrad
 Berny optimization.
 Using GEDIIS/GDIIS optimizer.
 FormGI is forming the generalized inverse of G from B-inverse, IUseBI=4.
 Internal  Forces:  Max     0.001066812 RMS     0.000325987
 Search for a local minimum.
 Step number   5 out of a maximum of  138
 All quantities printed in internal units (Hartrees-Bohrs-Radians)
 Mixed Optimization -- En-DIIS/RFO-DIIS
 Update second derivatives using D2CorX and points    4    5
 DE= -1.24D-03 DEPred=-1.23D-03 R= 1.00D+00
 TightC=F SS=  1.41D+00  RLast= 5.20D-01 DXNew= 7.1352D-01 1.5586D+00
 Trust test= 1.00D+00 RLast= 5.20D-01 DXMaxT set to 7.14D-01
 ITU=  1  1 -1  1  0
 Use linear search instead of GDIIS.
     Eigenvalues ---    0.00012   0.00018   0.00031   0.00041   0.00050
     Eigenvalues ---    0.00064   0.00206   0.00239   0.00289   0.00315
     Eigenvalues ---    0.00389   0.00422   0.00447   0.00568   0.00634
     Eigenvalues ---    0.00685   0.00787   0.00960   0.01084   0.01256
     Eigenvalues ---    0.01375   0.01396   0.01521   0.01800   0.01867
     Eigenvalues ---    0.02035   0.02165   0.02576   0.03022   0.03213
     Eigenvalues ---    0.03616   0.04125   0.04513   0.04913   0.05346
     Eigenvalues ---    0.06088   0.07201   0.08253   0.10004   0.11468
     Eigenvalues ---    0.13786   0.19813   0.20565   0.21745   0.23498
     Eigenvalues ---    0.25754   0.35844   0.37068   0.37428   0.38942
     Eigenvalues ---    0.42015   0.48138   0.50190   0.50361   0.51514
     Eigenvalues ---    0.54029   0.55713   0.56145   0.57065   0.57320
     Eigenvalues ---    0.57511   0.60938   0.89585
 RFO step:  Lambda=-6.71710974D-04 EMin= 1.18239349D-04
 Quartic linear search produced a step of  0.32984.
 Iteration  1 RMS(Cart)=  0.09004707 RMS(Int)=  0.01112805
 Iteration  2 RMS(Cart)=  0.00683368 RMS(Int)=  0.00175253
 Iteration  3 RMS(Cart)=  0.00011242 RMS(Int)=  0.00175001
 Iteration  4 RMS(Cart)=  0.00000025 RMS(Int)=  0.00175001
 Variable       Old X    -DE/DX   Delta X   Delta X   Delta X     New X
                                 (Linear)    (Quad)   (Total)
    R1        2.29533  -0.00004  -0.00079  -0.00061  -0.00083   2.29450
    R2        2.44450   0.00055  -0.00289   0.00408   0.00188   2.44638
    R3        2.93165  -0.00027   0.00211  -0.00244  -0.00033   2.93132
    R4        3.35410   0.00057  -0.02030   0.04622   0.02620   3.38030
    R5        1.94414   0.00069   0.01322  -0.01233   0.00087   1.94502
    R6        2.84143  -0.00010  -0.00279   0.01742   0.01467   2.85609
    R7        2.52713  -0.00006  -0.00004   0.00073   0.00068   2.52782
    R8        2.54213  -0.00017  -0.00042  -0.00138  -0.00180   2.54033
    R9        2.51642  -0.00033   0.00081  -0.00170  -0.00089   2.51554
   R10        1.81504   0.00107  -0.00093   0.00200   0.00106   1.81610
   R11        1.81720  -0.00013  -0.00011  -0.00054  -0.00065   1.81655
   R12        3.34447   0.00090  -0.01649   0.06574   0.04925   3.39372
   R13        1.86323   0.00092  -0.00093   0.00051  -0.00158   1.86164
   R14        1.84599   0.00078  -0.00019  -0.00294  -0.00313   1.84286
   R15        3.91244  -0.00019  -0.00311  -0.08710  -0.08977   3.82267
   R16        3.22866   0.00029   0.00406   0.00595   0.00851   3.23717
   R17        1.84448   0.00051   0.00030  -0.00022   0.00028   1.84477
   R18        1.81345   0.00010  -0.00042   0.00060   0.00018   1.81363
   R19        3.83753   0.00025   0.01652   0.04529   0.06268   3.90021
   R20        3.41788   0.00008  -0.00514   0.00217  -0.00398   3.41390
   R21        1.82706  -0.00062  -0.00007  -0.00097   0.00011   1.82717
   R22        1.82581  -0.00065  -0.00004   0.00105   0.00187   1.82768
   R23        1.81455   0.00009  -0.00042   0.00002  -0.00040   1.81416
   R24        1.84460   0.00057  -0.00021   0.00068  -0.00100   1.84360
    A1        2.24831  -0.00049   0.00157  -0.00423  -0.00200   2.24631
    A2        2.09243   0.00019  -0.00050   0.00438   0.00355   2.09598
    A3        1.94184   0.00030  -0.00105  -0.00006  -0.00145   1.94039
    A4        2.54284   0.00020  -0.01296  -0.02560  -0.03825   2.50459
    A5        1.99180  -0.00026   0.00186  -0.00972  -0.00768   1.98412
    A6        1.94781  -0.00022   0.00026  -0.00411  -0.00386   1.94396
    A7        1.90886  -0.00024   0.00198   0.00121   0.00318   1.91204
    A8        1.93838  -0.00029   0.00166  -0.00131   0.00035   1.93873
    A9        1.88697   0.00019  -0.00111   0.00103  -0.00007   1.88690
   A10        1.89195   0.00030  -0.00139   0.00147   0.00008   1.89203
   A11        1.88821   0.00028  -0.00154   0.00194   0.00039   1.88859
   A12        1.86059  -0.00008   0.00198  -0.00111   0.00018   1.86077
   A13        2.02795   0.00034   0.02403   0.01167   0.03529   2.06323
   A14        2.03346  -0.00011  -0.00970   0.02001   0.00984   2.04330
   A15        1.97393   0.00014   0.01538   0.02206   0.03598   2.00991
   A16        1.97675   0.00038   0.02758   0.01817   0.04250   2.01924
   A17        1.75449  -0.00027  -0.00861   0.00501  -0.00369   1.75080
   A18        1.88484   0.00029  -0.00056   0.01122   0.00670   1.89154
   A19        1.74891  -0.00016   0.01115   0.01551   0.02529   1.77420
   A20        2.11458  -0.00045  -0.04294  -0.07106  -0.11198   2.00259
   A21        3.09662  -0.00021   0.05677  -0.05491   0.00187   3.09849
   A22        1.87990  -0.00011   0.00014  -0.01099  -0.01254   1.86736
   A23        1.66739   0.00001  -0.00080   0.00157  -0.00202   1.66537
   A24        1.81697   0.00012   0.00997  -0.00527   0.00245   1.81942
   A25        2.01121   0.00014   0.01029   0.03042   0.04275   2.05395
   A26        2.37902  -0.00013  -0.02213  -0.04573  -0.07099   2.30803
   A27        1.57488   0.00004   0.01020   0.05234   0.06478   1.63966
   A28        1.81118   0.00018  -0.00120   0.00193   0.00519   1.81637
   A29        2.80383  -0.00033  -0.01450  -0.07972  -0.09522   2.70862
   A30        2.69475   0.00040   0.00128   0.07238   0.07582   2.77057
   A31        2.07366   0.00011   0.00536   0.01028   0.01751   2.09117
   A32        1.77375  -0.00028  -0.00136   0.00345  -0.00254   1.77121
   A33        1.85197   0.00007   0.00281   0.00460   0.00862   1.86059
   A34        2.72063   0.00019   0.00201   0.01104   0.01081   2.73144
   A35        3.05869  -0.00084   0.00858  -0.00909   0.00043   3.05912
   A36        3.01755  -0.00021   0.00614  -0.00982  -0.00099   3.01657
   A37        3.02009   0.00004   0.01600   0.02881   0.04333   3.06342
   A38        3.17087  -0.00014   0.00517  -0.00524  -0.00090   3.16997
   A39        2.96411  -0.00007  -0.01202  -0.02075  -0.03587   2.92824
   A40        3.07593  -0.00005   0.00950  -0.00843   0.00233   3.07826
    D1       -0.27227   0.00007  -0.00464  -0.00969  -0.01515  -0.28742
    D2        2.91017  -0.00006  -0.00524  -0.01307  -0.01884   2.89133
    D3       -0.01338  -0.00005  -0.00399   0.01347   0.00948  -0.00390
    D4        3.09021   0.00007  -0.00342   0.01671   0.01300   3.10322
    D5       -2.38283   0.00006   0.00958   0.04155   0.05102  -2.33181
    D6        1.81324   0.00012   0.00950   0.04205   0.05145   1.86469
    D7       -0.26952   0.00009   0.00914   0.03969   0.04871  -0.22081
    D8        0.79291  -0.00003   0.00902   0.03883   0.04796   0.84087
    D9       -1.29420   0.00002   0.00894   0.03934   0.04839  -1.24581
   D10        2.90622   0.00000   0.00857   0.03698   0.04566   2.95187
   D11       -2.73041   0.00001  -0.01016  -0.05998  -0.07019  -2.80060
   D12       -0.64070   0.00015  -0.00100  -0.02476  -0.02766  -0.66836
   D13        0.94698   0.00020   0.01129   0.03213   0.04391   0.99089
   D14       -0.74645   0.00004   0.00351  -0.03779  -0.03227  -0.77872
   D15       -2.89308  -0.00060  -0.02752  -0.08278  -0.11109  -3.00417
   D16        1.11912  -0.00005   0.01502  -0.00846   0.00644   1.12556
   D17       -2.29620  -0.00031  -0.02725  -0.03211  -0.05926  -2.35547
   D18        0.10017  -0.00007  -0.00613  -0.02805  -0.03367   0.06650
   D19       -2.11564  -0.00018  -0.02305  -0.05783  -0.08137  -2.19702
   D20       -0.74354  -0.00036  -0.03251  -0.03458  -0.06781  -0.81134
   D21        1.23711  -0.00048  -0.02712  -0.02524  -0.05271   1.18440
   D22        1.51826   0.00048   0.02165   0.02743   0.05067   1.56894
   D23       -2.78428   0.00036   0.02703   0.03676   0.06577  -2.71851
   D24       -2.53876   0.00001  -0.02781  -0.04495  -0.07325  -2.61201
   D25       -0.55812  -0.00012  -0.02243  -0.03562  -0.05815  -0.61627
   D26       -0.13175   0.00026   0.00076   0.00293   0.00462  -0.12713
   D27       -2.33183  -0.00041  -0.03555  -0.04739  -0.08290  -2.41473
   D28        1.95366  -0.00015  -0.02071  -0.03221  -0.05387   1.89979
   D29       -1.30244   0.00003  -0.00998  -0.01679  -0.02192  -1.32437
   D30        0.72270   0.00005   0.00720   0.01258   0.02295   0.74566
   D31        2.78916   0.00005  -0.00879   0.00138  -0.00652   2.78264
   D32        0.40986   0.00014   0.02468   0.17225   0.19594   0.60581
   D33        2.37428   0.00006   0.02742   0.16967   0.19347   2.56776
   D34       -1.40869   0.00001   0.01367   0.17222   0.18658  -1.22211
   D35       -0.24267  -0.00020  -0.03030  -0.14280  -0.17254  -0.41520
   D36       -2.61306  -0.00001  -0.01519  -0.04537  -0.06455  -2.67761
   D37        1.42876  -0.00018  -0.02861  -0.12809  -0.15775   1.27102
   D38        0.70548  -0.00023  -0.02345  -0.18324  -0.20691   0.49857
   D39       -0.18067   0.00009  -0.00408   0.00227   0.00652  -0.17415
   D40       -0.68900   0.00031   0.05116   0.16026   0.20941  -0.47959
   D41        1.49024   0.00032   0.05782   0.17571   0.23205   1.72229
         Item               Value     Threshold  Converged?
 Maximum Force            0.001067     0.000015     NO 
 RMS     Force            0.000326     0.000010     NO 
 Maximum Displacement     0.295198     0.000060     NO 
 RMS     Displacement     0.091261     0.000040     NO 
 Predicted change in Energy=-5.471050D-04
 GradGradGradGradGradGradGradGradGradGradGradGradGradGradGradGradGradGrad

                          Input orientation:                          
 ---------------------------------------------------------------------
 Center     Atomic      Atomic             Coordinates (Angstroms)
 Number     Number       Type             X           Y           Z
 ---------------------------------------------------------------------
      1          6           0        0.645953   -0.145631    1.335099
      2          8           0        0.059273    0.916867    1.369347
      3          8           0        0.920131   -0.886235    0.309313
      4          1           0        0.580843   -0.499652   -0.582207
      5          6           0        1.133740   -0.807453    2.650484
      6          9           0        2.396393   -1.235550    2.541937
      7          9           0        0.356576   -1.866397    2.936413
      8          9           0        1.065443    0.045940    3.669825
      9          8           0        0.523432   -1.890811   -3.964766
     10          1           0        0.945537   -2.720346   -3.725400
     11          1           0        0.944017   -1.592465   -4.776031
     12          8           0        0.151718   -0.024462   -1.951262
     13          1           0       -0.763295    0.337125   -2.001309
     14          1           0        0.269348   -0.664922   -2.677202
     15          8           0       -0.838788    2.970967   -0.243672
     16          1           0       -0.491905    2.288274    0.361791
     17          1           0       -0.997437    3.757893    0.282318
     18          8           0        1.542945    2.571329   -1.971404
     19          1           0        0.800385    2.970294   -1.497783
     20          1           0        1.264946    1.656426   -2.116583
     21          8           0       -2.193738    1.273786   -1.896456
     22          1           0       -2.954013    0.932342   -1.419992
     23          1           0       -1.879997    2.052495   -1.399503
 ---------------------------------------------------------------------
                    Distance matrix (angstroms):
                    1          2          3          4          5
     1  C    0.000000
     2  O    1.214194   0.000000
     3  O    1.294568   2.261842   0.000000
     4  H    1.950803   2.467211   1.029258   0.000000
     5  C    1.551188   2.401890   2.352215   3.294045   0.000000
     6  F    2.389230   3.386738   2.699255   3.687552   1.337663
     7  F    2.368329   3.207904   2.860064   3.781399   1.344284
     8  F    2.379835   2.657648   3.490430   4.314196   1.331165
     9  O    5.581149   6.045764   4.408434   3.657912   6.731097
    10  H    5.685732   6.322280   4.432100   3.865765   6.659315
    11  H    6.287136   6.696655   5.134204   4.349056   7.470299
    12  O    3.325525   3.452694   2.538368   1.511378   4.770064
    13  H    3.653854   3.517676   3.109584   2.126206   5.152474
    14  H    4.063257   4.349799   3.064600   2.124464   5.399235
    15  O    3.796071   2.761824   4.275231   3.764991   5.152035
    16  H    2.857611   1.788777   3.474782   3.132803   4.179039
    17  H    4.364238   3.220201   5.024512   4.622235   5.567092
    18  O    4.372577   4.012374   4.188594   3.505200   5.739815
    19  H    4.214031   3.603643   4.260605   3.595414   5.620554
    20  H    3.942673   3.761955   3.531147   2.733309   5.367760
    21  O    4.530070   3.983581   4.384894   3.545509   6.006524
    22  H    4.659647   4.106160   4.615920   3.904831   6.025396
    23  H    4.323219   3.566083   4.404192   3.638291   5.802095
                    6          7          8          9         10
     6  F    0.000000
     7  F    2.171275   0.000000
     8  F    2.164665   2.167353   0.000000
     9  O    6.802538   6.903238   7.895046   0.000000
    10  H    6.602205   6.742095   7.896585   0.961039   0.000000
    11  H    7.469232   7.739632   8.604161   0.961277   1.541410
    12  O    5.166637   5.227242   5.695303   2.770492   3.323477
    13  H    5.753088   5.521840   5.965805   3.236437   3.903936
    14  H    5.664746   5.741413   6.436136   1.795879   2.404312
    15  O    5.993396   5.911170   5.243790   6.272087   6.906322
    16  H    5.051004   4.960836   4.289113   6.100390   6.622510
    17  H    6.446582   6.364763   5.432243   7.229012   7.861585
    18  O    5.965814   6.722169   6.199118   4.992353   5.606711
    19  H    6.046131   6.576675   5.943592   5.458301   6.112833
    20  H    5.598705   6.226411   6.009658   4.067986   4.674018
    21  O    6.860423   6.302498   6.566076   4.655706   5.399368
    22  H    7.001677   6.145829   6.545836   5.151572   5.819237
    23  H    6.680845   6.257807   6.196771   5.282680   6.014436
                   11         12         13         14         15
    11  H    0.000000
    12  O    3.326513   0.000000
    13  H    3.786464   0.985139   0.000000
    14  H    2.391776   0.975200   1.589743   0.000000
    15  O    6.674248   3.587418   3.167351   4.513284   0.000000
    16  H    6.596910   3.333649   3.076504   4.305387   0.976208
    17  H    7.614622   4.540446   4.119640   5.470356   0.959733
    18  O    5.055870   2.945174   3.211122   3.548735   2.969414
    19  H    5.620169   3.097576   3.103581   3.858475   2.063900
    20  H    4.210813   2.022867   2.422314   2.587309   3.108297
    21  O    5.133503   2.681346   1.713037   3.230317   2.729104
    22  H    5.729947   3.292915   2.343386   3.810760   3.164475
    23  H    5.715044   2.957373   2.133469   3.692771   1.806559
                   16         17         18         19         20
    16  H    0.000000
    17  H    1.556167   0.000000
    18  O    3.108783   3.597324   0.000000
    19  H    2.364990   2.649762   0.966894   0.000000
    20  H    3.102917   3.910149   0.967165   1.524789   0.000000
    21  O    3.004181   3.514111   3.956265   3.464369   3.486742
    22  H    3.327954   3.835334   4.817983   4.272564   4.336952
    23  H    2.254894   2.552610   3.508959   2.834866   3.249884
                   21         22         23
    21  O    0.000000
    22  H    0.960010   0.000000
    23  H    0.975593   1.551990   0.000000
 Stoichiometry    C2H11F3O7
 Framework group  C1[X(C2H11F3O7)]
 Deg. of freedom    63
 Full point group                 C1      NOp   1
 Largest Abelian subgroup         C1      NOp   1
 Largest concise Abelian subgroup C1      NOp   1
                         Standard orientation:                         
 ---------------------------------------------------------------------
 Center     Atomic      Atomic             Coordinates (Angstroms)
 Number     Number       Type             X           Y           Z
 ---------------------------------------------------------------------
      1          6           0        1.202752   -0.042896   -0.043848
      2          8           0        0.825238   -1.186559   -0.198072
      3          8           0        0.494660    1.034699    0.071485
      4          1           0       -0.519998    0.870271    0.018535
      5          6           0        2.720138    0.277503   -0.011121
      6          9           0        3.025554    1.087895    1.008354
      7          9           0        3.075155    0.890909   -1.153398
      8          9           0        3.441976   -0.834870    0.105390
      9          8           0       -3.350090    3.184747   -0.100198
     10          1           0       -2.814318    3.980869   -0.047911
     11          1           0       -4.087682    3.309691    0.503458
     12          8           0       -2.026227    0.752289   -0.021698
     13          1           0       -2.381346    0.160495   -0.724670
     14          1           0       -2.515670    1.595183   -0.053172
     15          8           0       -1.423400   -2.783933   -0.057738
     16          1           0       -0.599589   -2.260299   -0.068944
     17          1           0       -1.168502   -3.706245    0.016114
     18          8           0       -2.379417   -1.130127    2.215669
     19          1           0       -2.212372   -1.870191    1.616264
     20          1           0       -2.347612   -0.351641    1.642646
     21          8           0       -2.859627   -1.155705   -1.711261
     22          1           0       -2.505110   -1.240023   -2.599420
     23          1           0       -2.518397   -1.914441   -1.201688
 ---------------------------------------------------------------------
 Rotational constants (GHZ):           0.7521255           0.3507007           0.2901119
 Standard basis: 6-31++G(d,p) (6D, 7F)
 There are   294 symmetry adapted cartesian basis functions of A   symmetry.
 There are   294 symmetry adapted basis functions of A   symmetry.
   294 basis functions,   472 primitive gaussians,   294 cartesian basis functions
    53 alpha electrons       53 beta electrons
       nuclear repulsion energy       837.7452154834 Hartrees.
 NAtoms=   23 NActive=   23 NUniq=   23 SFac= 1.00D+00 NAtFMM=   60 NAOKFM=F Big=F
 Integral buffers will be    131072 words long.
 Raffenetti 2 integral format.
 Two-electron integral symmetry is turned on.
 Nuclear repulsion after empirical dispersion term =      837.7348942147 Hartrees.
 One-electron integrals computed using PRISM.
 NBasis=   294 RedAO= T EigKep=  3.29D-05  NBF=   294
 NBsUse=   294 1.00D-06 EigRej= -1.00D+00 NBFU=   294
 Initial guess from the checkpoint file:  "/local_scratch/slurm.5660684/Gau-843923.chk"
 B after Tr=    -0.000000    0.000000    0.000000
         Rot=    0.999880    0.014328   -0.001312   -0.005665 Ang=   1.77 deg.
 ExpMin= 3.60D-02 ExpMax= 7.00D+03 ExpMxC= 1.05D+03 IAcc=3 IRadAn=         5 AccDes= 0.00D+00
 Harris functional with IExCor= 4639 and IRadAn=       5 diagonalized for initial guess.
 HarFok:  IExCor= 4639 AccDes= 0.00D+00 IRadAn=         5 IDoV= 1 UseB2=F ITyADJ=14
 ICtDFT=  3500011 ScaDFX=  1.000000  1.000000  1.000000  1.000000
 FoFCou: FMM=F IPFlag=           0 FMFlag=      100000 FMFlg1=           0
         NFxFlg=           0 DoJE=T BraDBF=F KetDBF=T FulRan=T
         wScrn=  0.000000 ICntrl=       500 IOpCl=  0 I1Cent=   200000004 NGrid=           0
         NMat0=    1 NMatS0=      1 NMatT0=    0 NMatD0=    1 NMtDS0=    0 NMtDT0=    0
 Petite list used in FoFCou.
 Requested convergence on RMS density matrix=1.00D-10 within 128 cycles.
 Requested convergence on MAX density matrix=1.00D-08.
 Requested convergence on             energy=1.00D-08.
 No special actions if energy rises.
 SCF Done:  E(RwB97XD) =  -908.804189924     A.U. after   16 cycles
            NFock= 16  Conv=0.49D-10     -V/T= 2.0082
 Calling FoFJK, ICntrl=      2127 FMM=F ISym2X=0 I1Cent= 0 IOpClX= 0 NMat=1 NMatS=1 NMatT=0.
 ***** Axes restored to original set *****
 -------------------------------------------------------------------
 Center     Atomic                   Forces (Hartrees/Bohr)
 Number     Number              X              Y              Z
 -------------------------------------------------------------------
      1        6           0.000373929   -0.000662431    0.000732631
      2        8          -0.000196638    0.000448218   -0.000340386
      3        8          -0.000748775    0.000491973   -0.001877130
      4        1           0.000626700   -0.000106806    0.001157386
      5        6           0.000177472    0.000016038    0.000313688
      6        9           0.000113534    0.000065174   -0.000182128
      7        9          -0.000196126   -0.000080749   -0.000173424
      8        9          -0.000117019    0.000171520   -0.000167981
      9        8           0.000230209    0.000269537    0.000083711
     10        1           0.000090842   -0.000179321    0.000031677
     11        1           0.000015358    0.000164485   -0.000106866
     12        8           0.000799145   -0.001058104    0.001134812
     13        1          -0.000690470    0.000928470   -0.000167132
     14        1          -0.000344027   -0.000807837   -0.000610636
     15        8           0.000263415    0.000157776   -0.000230066
     16        1          -0.000016623   -0.000254007    0.000138829
     17        1          -0.000190717    0.000467799   -0.000099168
     18        8          -0.000633694   -0.000135078   -0.000253773
     19        1           0.001234541   -0.001024527   -0.000490384
     20        1          -0.000465536    0.001388957    0.000814491
     21        8          -0.000113011   -0.001204303   -0.001648195
     22        1          -0.000129717    0.000171351    0.000050028
     23        1          -0.000082793    0.000771863    0.001890014
 -------------------------------------------------------------------
 Cartesian Forces:  Max     0.001890014 RMS     0.000644309

 GradGradGradGradGradGradGradGradGradGradGradGradGradGradGradGradGradGrad
 Berny optimization.
 Using GEDIIS/GDIIS optimizer.
 FormGI is forming the generalized inverse of G from B-inverse, IUseBI=4.
 Internal  Forces:  Max     0.001741375 RMS     0.000369349
 Search for a local minimum.
 Step number   6 out of a maximum of  138
 All quantities printed in internal units (Hartrees-Bohrs-Radians)
 Mixed Optimization -- En-DIIS/RFO-DIIS
 Swapping is turned off.
 Update second derivatives using D2CorX and points    5    6
 DE= -5.62D-04 DEPred=-5.47D-04 R= 1.03D+00
 TightC=F SS=  1.41D+00  RLast= 6.75D-01 DXNew= 1.2000D+00 2.0254D+00
 Trust test= 1.03D+00 RLast= 6.75D-01 DXMaxT set to 1.20D+00
 ITU=  1  1  1 -1  1  0
     Eigenvalues ---    0.00012   0.00020   0.00031   0.00041   0.00051
     Eigenvalues ---    0.00063   0.00208   0.00230   0.00240   0.00312
     Eigenvalues ---    0.00361   0.00438   0.00450   0.00571   0.00658
     Eigenvalues ---    0.00673   0.00790   0.00937   0.01065   0.01229
     Eigenvalues ---    0.01341   0.01381   0.01476   0.01796   0.01911
     Eigenvalues ---    0.02018   0.02152   0.02585   0.02987   0.03199
     Eigenvalues ---    0.03609   0.04062   0.04508   0.04910   0.05246
     Eigenvalues ---    0.06134   0.07150   0.08331   0.10007   0.11467
     Eigenvalues ---    0.13787   0.19800   0.20529   0.21740   0.23486
     Eigenvalues ---    0.25724   0.36561   0.37068   0.37426   0.38944
     Eigenvalues ---    0.41934   0.48363   0.49988   0.50286   0.51454
     Eigenvalues ---    0.53994   0.55778   0.56072   0.57063   0.57337
     Eigenvalues ---    0.57509   0.60868   0.89602
 En-DIIS/RFO-DIIS/Sim-DIIS IScMMF=       -3 using points:     6    5
 RFO step:  Lambda=-4.22788737D-04.
 DidBck=F Rises=F RFO-DIIS coefs:    2.07049   -1.07049
 New curvilinear step failed, DQL= 6.93D+00 SP=-4.92D-03.
 ITry= 1 IFail=1 DXMaxC= 0.00D+00 DCOld= 1.00D+10 DXMaxT= 1.20D+00 DXLimC= 3.00D+00 Rises=F
 New curvilinear step failed, DQL= 6.93D+00 SP=-7.47D-03.
 ITry= 2 IFail=1 DXMaxC= 0.00D+00 DCOld= 1.00D+10 DXMaxT= 1.20D+00 DXLimC= 3.00D+00 Rises=F
 New curvilinear step failed, DQL= 6.93D+00 SP=-9.65D-03.
 ITry= 3 IFail=1 DXMaxC= 0.00D+00 DCOld= 1.00D+10 DXMaxT= 1.20D+00 DXLimC= 3.00D+00 Rises=F
 New curvilinear step failed, DQL= 6.92D+00 SP=-1.14D-02.
 ITry= 4 IFail=1 DXMaxC= 0.00D+00 DCOld= 1.00D+10 DXMaxT= 1.20D+00 DXLimC= 3.00D+00 Rises=F
 New curvilinear step failed, DQL= 6.91D+00 SP=-1.27D-02.
 ITry= 5 IFail=1 DXMaxC= 0.00D+00 DCOld= 1.00D+10 DXMaxT= 1.20D+00 DXLimC= 3.00D+00 Rises=F
 New curvilinear step failed, DQL= 6.90D+00 SP=-1.35D-02.
 ITry= 6 IFail=1 DXMaxC= 0.00D+00 DCOld= 1.00D+10 DXMaxT= 1.20D+00 DXLimC= 3.00D+00 Rises=F
 New curvilinear step failed, DQL= 6.87D+00 SP=-1.39D-02.
 ITry= 7 IFail=1 DXMaxC= 0.00D+00 DCOld= 1.00D+10 DXMaxT= 1.20D+00 DXLimC= 3.00D+00 Rises=F
 Iteration  1 RMS(Cart)=  0.03064276 RMS(Int)=  0.05756091
 Iteration  2 RMS(Cart)=  0.01042692 RMS(Int)=  0.05090312
 Iteration  3 RMS(Cart)=  0.00715156 RMS(Int)=  0.04633108
 Iteration  4 RMS(Cart)=  0.00541845 RMS(Int)=  0.04287052
 Iteration  5 RMS(Cart)=  0.00434793 RMS(Int)=  0.04009671
 Iteration  6 RMS(Cart)=  0.00362126 RMS(Int)=  0.03778901
 Iteration  7 RMS(Cart)=  0.00309536 RMS(Int)=  0.03581858
 Iteration  8 RMS(Cart)=  0.00270146 RMS(Int)=  0.03410070
 Iteration  9 RMS(Cart)=  0.00239324 RMS(Int)=  0.03258038
 Iteration 10 RMS(Cart)=  0.00214698 RMS(Int)=  0.03121788
 Iteration 11 RMS(Cart)=  0.00194592 RMS(Int)=  0.02998420
 Iteration 12 RMS(Cart)=  0.00177947 RMS(Int)=  0.02885715
 Iteration 13 RMS(Cart)=  0.00163904 RMS(Int)=  0.02782006
 Iteration 14 RMS(Cart)=  0.00152018 RMS(Int)=  0.02685911
 Iteration 15 RMS(Cart)=  0.00141778 RMS(Int)=  0.02596377
 Iteration 16 RMS(Cart)=  0.00132898 RMS(Int)=  0.02512533
 Iteration 17 RMS(Cart)=  0.00125146 RMS(Int)=  0.02433657
 Iteration 18 RMS(Cart)=  0.00118332 RMS(Int)=  0.02359150
 Iteration 19 RMS(Cart)=  0.00112311 RMS(Int)=  0.02288505
 Iteration 20 RMS(Cart)=  0.00106967 RMS(Int)=  0.02221292
 Iteration 21 RMS(Cart)=  0.00102206 RMS(Int)=  0.02157138
 Iteration 22 RMS(Cart)=  0.00097945 RMS(Int)=  0.02095725
 Iteration 23 RMS(Cart)=  0.00094124 RMS(Int)=  0.02036773
 Iteration 24 RMS(Cart)=  0.00090687 RMS(Int)=  0.01980038
 Iteration 25 RMS(Cart)=  0.00087593 RMS(Int)=  0.01925304
 Iteration 26 RMS(Cart)=  0.00084803 RMS(Int)=  0.01872377
 Iteration 27 RMS(Cart)=  0.00082288 RMS(Int)=  0.01821086
 Iteration 28 RMS(Cart)=  0.00080017 RMS(Int)=  0.01771275
 Iteration 29 RMS(Cart)=  0.00077977 RMS(Int)=  0.01722802
 Iteration 30 RMS(Cart)=  0.00076140 RMS(Int)=  0.01675539
 Iteration 31 RMS(Cart)=  0.00074494 RMS(Int)=  0.01629368
 Iteration 32 RMS(Cart)=  0.00073025 RMS(Int)=  0.01584179
 Iteration 33 RMS(Cart)=  0.00071722 RMS(Int)=  0.01539872
 Iteration 34 RMS(Cart)=  0.00070577 RMS(Int)=  0.01496351
 Iteration 35 RMS(Cart)=  0.00069581 RMS(Int)=  0.01453525
 Iteration 36 RMS(Cart)=  0.00068731 RMS(Int)=  0.01411309
 Iteration 37 RMS(Cart)=  0.00068021 RMS(Int)=  0.01369621
 Iteration 38 RMS(Cart)=  0.00067450 RMS(Int)=  0.01328379
 Iteration 39 RMS(Cart)=  0.00067018 RMS(Int)=  0.01287506
 Iteration 40 RMS(Cart)=  0.00066726 RMS(Int)=  0.01246924
 Iteration 41 RMS(Cart)=  0.00066577 RMS(Int)=  0.01206555
 Iteration 42 RMS(Cart)=  0.00066578 RMS(Int)=  0.01166318
 Iteration 43 RMS(Cart)=  0.00066736 RMS(Int)=  0.01126134
 Iteration 44 RMS(Cart)=  0.00067064 RMS(Int)=  0.01085917
 Iteration 45 RMS(Cart)=  0.00067576 RMS(Int)=  0.01045577
 Iteration 46 RMS(Cart)=  0.00068293 RMS(Int)=  0.01005019
 Iteration 47 RMS(Cart)=  0.00069241 RMS(Int)=  0.00964139
 Iteration 48 RMS(Cart)=  0.00070457 RMS(Int)=  0.00922822
 Iteration 49 RMS(Cart)=  0.00071987 RMS(Int)=  0.00880939
 Iteration 50 RMS(Cart)=  0.00073897 RMS(Int)=  0.00838346
 Iteration 51 RMS(Cart)=  0.00076273 RMS(Int)=  0.00794872
 Iteration 52 RMS(Cart)=  0.00079242 RMS(Int)=  0.00750323
 Iteration 53 RMS(Cart)=  0.00082988 RMS(Int)=  0.00704466
 Iteration 54 RMS(Cart)=  0.00087791 RMS(Int)=  0.00657027
 Iteration 55 RMS(Cart)=  0.00094102 RMS(Int)=  0.00607682
 Iteration 56 RMS(Cart)=  0.00102705 RMS(Int)=  0.00556071
 Iteration 57 RMS(Cart)=  0.00115024 RMS(Int)=  0.00501905
 Iteration 58 RMS(Cart)=  0.00134144 RMS(Int)=  0.00445364
 Iteration 59 RMS(Cart)=  0.00167152 RMS(Int)=  0.00389324
 Iteration 60 RMS(Cart)=  0.00216861 RMS(Int)=  0.00352124
 Iteration 61 RMS(Cart)=  0.00028296 RMS(Int)=  0.00350443
 Iteration 62 RMS(Cart)=  0.00024804 RMS(Int)=  0.00350034
 Iteration 63 RMS(Cart)=  0.00001838 RMS(Int)=  0.00350024
 Iteration 64 RMS(Cart)=  0.00000141 RMS(Int)=  0.00350024
 Iteration 65 RMS(Cart)=  0.00000001 RMS(Int)=  0.00350024
 ITry= 8 IFail=0 DXMaxC= 4.86D-01 DCOld= 1.00D+10 DXMaxT= 1.20D+00 DXLimC= 3.00D+00 Rises=F
 Variable       Old X    -DE/DX   Delta X   Delta X   Delta X     New X
                                 (Linear)    (Quad)   (Total)
    R1        2.29450   0.00051  -0.00089   0.00187   0.00116   2.29565
    R2        2.44638   0.00020   0.00201  -0.00150   0.00327   2.44965
    R3        2.93132  -0.00026  -0.00035  -0.00029  -0.00044   2.93088
    R4        3.38030  -0.00004   0.02804  -0.02953   0.01982   3.40012
    R5        1.94502  -0.00174   0.00093  -0.01438  -0.00350   1.94152
    R6        2.85609  -0.00049   0.01570  -0.00071   0.01551   2.87160
    R7        2.52782   0.00010   0.00073   0.00008   0.00076   2.52857
    R8        2.54033   0.00014  -0.00192   0.00036  -0.00182   2.53851
    R9        2.51554  -0.00001  -0.00095   0.00109  -0.00062   2.51492
   R10        1.81610   0.00020   0.00114  -0.00175   0.00061   1.81671
   R11        1.81655   0.00015  -0.00069   0.00121  -0.00033   1.81622
   R12        3.39372  -0.00013   0.05272  -0.08845   0.02618   3.41990
   R13        1.86164   0.00097  -0.00170   0.00440  -0.00213   1.85951
   R14        1.84286   0.00081  -0.00335   0.00545  -0.00171   1.84115
   R15        3.82267   0.00026  -0.09610   0.04785  -0.08028   3.74239
   R16        3.23717  -0.00006   0.00911  -0.00382   0.00548   3.24265
   R17        1.84477   0.00021   0.00030   0.00031   0.00097   1.84574
   R18        1.81363   0.00036   0.00020   0.00032   0.00029   1.81393
   R19        3.90021   0.00030   0.06709  -0.01610   0.06283   3.96304
   R20        3.41390  -0.00004  -0.00426  -0.00542  -0.00805   3.40586
   R21        1.82717  -0.00125   0.00012  -0.00398   0.00035   1.82751
   R22        1.82768  -0.00091   0.00200  -0.00191   0.00326   1.83093
   R23        1.81416   0.00007  -0.00042  -0.00005  -0.00044   1.81372
   R24        1.84360   0.00153  -0.00107   0.00263  -0.00335   1.84026
    A1        2.24631  -0.00030  -0.00214   0.00177   0.00005   2.24635
    A2        2.09598   0.00003   0.00380  -0.00153   0.00251   2.09849
    A3        1.94039   0.00027  -0.00155  -0.00016  -0.00244   1.93795
    A4        2.50459   0.00012  -0.04094   0.05949  -0.02247   2.48213
    A5        1.98412   0.00007  -0.00823   0.00330  -0.00681   1.97730
    A6        1.94396  -0.00020  -0.00413  -0.00053  -0.00429   1.93967
    A7        1.91204  -0.00029   0.00341   0.00053   0.00357   1.91561
    A8        1.93873  -0.00035   0.00037  -0.00094   0.00008   1.93881
    A9        1.88690   0.00028  -0.00007   0.00112   0.00027   1.88717
   A10        1.89203   0.00029   0.00009  -0.00005   0.00007   1.89210
   A11        1.88859   0.00031   0.00041  -0.00008   0.00038   1.88897
   A12        1.86077   0.00007   0.00019   0.00390   0.00021   1.86098
   A13        2.06323   0.00007   0.03777   0.02515   0.04464   2.10787
   A14        2.04330  -0.00016   0.01053  -0.04804  -0.00470   2.03859
   A15        2.00991   0.00024   0.03851  -0.00478   0.03454   2.04445
   A16        2.01924  -0.00001   0.04549   0.05233   0.05841   2.07765
   A17        1.75080  -0.00009  -0.00395   0.05101   0.01220   1.76300
   A18        1.89154   0.00019   0.00717  -0.02138  -0.00674   1.88480
   A19        1.77420  -0.00037   0.02707  -0.06732   0.00387   1.77807
   A20        2.00259  -0.00003  -0.11988  -0.02228  -0.12427   1.87832
   A21        3.09849   0.00014   0.00200   0.13669   0.04303   3.14152
   A22        1.86736   0.00026  -0.01343   0.01282  -0.01213   1.85523
   A23        1.66537  -0.00012  -0.00216   0.02325  -0.00229   1.66308
   A24        1.81942  -0.00010   0.00262  -0.00670  -0.00271   1.81670
   A25        2.05395   0.00014   0.04576  -0.01773   0.04472   2.09867
   A26        2.30803  -0.00012  -0.07600   0.02228  -0.07499   2.23303
   A27        1.63966  -0.00010   0.06934  -0.03307   0.06250   1.70216
   A28        1.81637  -0.00041   0.00555  -0.01415   0.00540   1.82177
   A29        2.70862   0.00025  -0.10193   0.04099  -0.09302   2.61560
   A30        2.77057   0.00094   0.08117   0.02787   0.09143   2.86200
   A31        2.09117   0.00019   0.01875   0.00325   0.02352   2.11469
   A32        1.77121  -0.00047  -0.00272   0.01561  -0.00620   1.76502
   A33        1.86059   0.00020   0.00923  -0.00166   0.01090   1.87149
   A34        2.73144   0.00024   0.01157   0.00741   0.00843   2.73987
   A35        3.05912  -0.00043   0.00046   0.03486   0.01379   3.07291
   A36        3.01657   0.00003  -0.00106   0.00762   0.00741   3.02398
   A37        3.06342  -0.00024   0.04638  -0.03744   0.03130   3.09472
   A38        3.16997  -0.00022  -0.00096   0.00147  -0.00198   3.16800
   A39        2.92824   0.00000  -0.03840   0.02930  -0.03531   2.89294
   A40        3.07826   0.00001   0.00249   0.00211   0.00709   3.08535
    D1       -0.28742   0.00012  -0.01622   0.02600  -0.00948  -0.29691
    D2        2.89133  -0.00003  -0.02017   0.02274  -0.01399   2.87734
    D3       -0.00390  -0.00017   0.01014   0.00183   0.01087   0.00697
    D4        3.10322  -0.00004   0.01392   0.00483   0.01512   3.11834
    D5       -2.33181   0.00010   0.05461   0.01889   0.06012  -2.27169
    D6        1.86469   0.00007   0.05508   0.01748   0.06017   1.92486
    D7       -0.22081   0.00009   0.05215   0.01782   0.05734  -0.16347
    D8        0.84087  -0.00001   0.05134   0.01612   0.05632   0.89720
    D9       -1.24581  -0.00004   0.05181   0.01471   0.05638  -1.18943
   D10        2.95187  -0.00002   0.04888   0.01505   0.05354   3.00542
   D11       -2.80060   0.00005  -0.07514  -0.01122  -0.07752  -2.87812
   D12       -0.66836   0.00023  -0.02961  -0.01515  -0.03611  -0.70447
   D13        0.99089   0.00006   0.04701  -0.05051   0.03167   1.02256
   D14       -0.77872   0.00001  -0.03455  -0.00258  -0.03256  -0.81128
   D15       -3.00417  -0.00038  -0.11892  -0.02304  -0.12581  -3.12997
   D16        1.12556  -0.00029   0.00689  -0.06023  -0.01122   1.11434
   D17       -2.35547  -0.00002  -0.06344   0.00409  -0.06200  -2.41747
   D18        0.06650  -0.00005  -0.03604   0.01189  -0.03164   0.03486
   D19       -2.19702  -0.00005  -0.08711   0.03167  -0.07843  -2.27544
   D20       -0.81134  -0.00008  -0.07259  -0.01119  -0.07706  -0.88841
   D21        1.18440  -0.00010  -0.05643   0.00446  -0.05515   1.12925
   D22        1.56894   0.00032   0.05425   0.02631   0.06413   1.63307
   D23       -2.71851   0.00030   0.07041   0.04196   0.08604  -2.63246
   D24       -2.61201   0.00012  -0.07841  -0.04478  -0.09222  -2.70423
   D25       -0.61627   0.00010  -0.06225  -0.02913  -0.07030  -0.68657
   D26       -0.12713   0.00017   0.00495  -0.01007   0.00316  -0.12397
   D27       -2.41473  -0.00034  -0.08874  -0.02853  -0.09672  -2.51145
   D28        1.89979   0.00001  -0.05767   0.08047  -0.03533   1.86446
   D29       -1.32437  -0.00001  -0.02347  -0.09355  -0.04238  -1.36674
   D30        0.74566   0.00010   0.02457  -0.10314   0.00033   0.74598
   D31        2.78264   0.00008  -0.00698  -0.18070  -0.05657   2.72607
   D32        0.60581  -0.00014   0.20976   0.04237   0.22105   0.82686
   D33        2.56776   0.00013   0.20711   0.06586   0.21989   2.78765
   D34       -1.22211  -0.00001   0.19973   0.05074   0.21637  -1.00574
   D35       -0.41520  -0.00004  -0.18470  -0.04376  -0.19539  -0.61059
   D36       -2.67761  -0.00022  -0.06910  -0.08074  -0.10126  -2.77887
   D37        1.27102  -0.00020  -0.16887  -0.02905  -0.18146   1.08956
   D38        0.49857  -0.00017  -0.22150  -0.10835  -0.25119   0.24738
   D39       -0.17415   0.00012   0.00698   0.15896   0.07492  -0.09923
   D40       -0.47959   0.00015   0.22417   0.04397   0.23283  -0.24676
   D41        1.72229   0.00022   0.24840   0.05498   0.26181   1.98409
         Item               Value     Threshold  Converged?
 Maximum Force            0.001741     0.000015     NO 
 RMS     Force            0.000369     0.000010     NO 
 Maximum Displacement     0.485560     0.000060     NO 
 RMS     Displacement     0.120596     0.000040     NO 
 Predicted change in Energy=-1.742416D-04
 GradGradGradGradGradGradGradGradGradGradGradGradGradGradGradGradGradGrad

                          Input orientation:                          
 ---------------------------------------------------------------------
 Center     Atomic      Atomic             Coordinates (Angstroms)
 Number     Number       Type             X           Y           Z
 ---------------------------------------------------------------------
      1          6           0        0.639370   -0.145895    1.405732
      2          8           0        0.073546    0.929094    1.405389
      3          8           0        0.877755   -0.936791    0.406709
      4          1           0        0.534031   -0.572903   -0.490511
      5          6           0        1.149153   -0.759698    2.735706
      6          9           0        2.425095   -1.148509    2.629813
      7          9           0        0.409381   -1.835331    3.052362
      8          9           0        1.058197    0.116482    3.733284
      9          8           0        0.540453   -1.757637   -4.063082
     10          1           0        1.032106   -2.578380   -3.968884
     11          1           0        0.861011   -1.335517   -4.864813
     12          8           0        0.092501   -0.105622   -1.867405
     13          1           0       -0.815824    0.264605   -1.945852
     14          1           0        0.249241   -0.683728   -2.635828
     15          8           0       -0.782724    2.935424   -0.308752
     16          1           0       -0.451888    2.259128    0.313469
     17          1           0       -0.982933    3.711915    0.218849
     18          8           0        1.573717    2.409133   -2.044091
     19          1           0        0.911303    2.906134   -1.544653
     20          1           0        1.212807    1.511437   -2.095376
     21          8           0       -2.209634    1.265177   -1.921702
     22          1           0       -3.027163    0.968301   -1.515891
     23          1           0       -1.887995    2.022994   -1.401517
 ---------------------------------------------------------------------
                    Distance matrix (angstroms):
                    1          2          3          4          5
     1  C    0.000000
     2  O    1.214808   0.000000
     3  O    1.296299   2.263988   0.000000
     4  H    1.946580   2.462211   1.027407   0.000000
     5  C    1.550956   2.403891   2.351435   3.289643   0.000000
     6  F    2.385880   3.368297   2.716851   3.693761   1.338064
     7  F    2.370333   3.235328   2.833060   3.763138   1.343324
     8  F    2.379444   2.654989   3.494001   4.311664   1.330836
     9  O    5.702230   6.110704   4.557038   3.763894   6.898545
    10  H    5.912506   6.488761   4.675944   4.045873   6.947865
    11  H    6.386240   6.712973   5.286606   4.452304   7.627744
    12  O    3.318752   3.432518   2.545400   1.519584   4.767910
    13  H    3.676849   3.530346   3.137850   2.154424   5.179509
    14  H    4.095812   4.354710   3.117066   2.166972   5.446925
    15  O    3.802149   2.774318   4.273537   3.751698   5.162829
    16  H    2.857974   1.799267   3.462736   3.104645   4.188541
    17  H    4.350087   3.204391   5.010780   4.600439   5.556590
    18  O    4.393456   4.042270   4.205471   3.519530   5.750496
    19  H    4.253658   3.648736   4.310106   3.654757   5.640601
    20  H    3.915780   3.727250   3.516604   2.716762   5.338676
    21  O    4.602148   4.049123   4.449958   3.599242   6.088762
    22  H    4.818795   4.260260   4.751226   4.013579   6.205133
    23  H    4.355721   3.594856   4.436145   3.665355   5.838173
                    6          7          8          9         10
     6  F    0.000000
     7  F    2.171031   0.000000
     8  F    2.164777   2.166608   0.000000
     9  O    6.979810   7.117075   8.035154   0.000000
    10  H    6.894037   7.087863   8.160046   0.961360   0.000000
    11  H    7.658377   7.945781   8.722067   0.961101   1.541645
    12  O    5.172386   5.224597   5.687672   2.784028   3.378402
    13  H    5.782487   5.558147   5.982180   3.226704   3.948426
    14  H    5.716409   5.805801   6.469956   1.809735   2.445326
    15  O    5.966890   5.956366   5.260559   6.153911   6.862376
    16  H    5.025382   5.000790   4.308877   6.022735   6.628896
    17  H    6.407115   6.382732   5.426289   7.111374   7.820824
    18  O    5.935237   6.733868   6.236992   4.744041   5.373402
    19  H    6.013141   6.623138   5.971629   5.313264   5.997614
    20  H    5.556290   6.192378   5.995254   3.874373   4.502142
    21  O    6.929854   6.419789   6.631522   4.613664   5.428881
    22  H    7.169021   6.367034   6.705938   5.162054   5.922312
    23  H    6.701702   6.324686   6.219407   5.222496   6.024201
                   11         12         13         14         15
    11  H    0.000000
    12  O    3.329820   0.000000
    13  H    3.727265   0.984011   0.000000
    14  H    2.401555   0.974293   1.584224   0.000000
    15  O    6.457592   3.527518   3.132805   4.424760   0.000000
    16  H    6.438927   3.262609   3.035639   4.224966   0.976723
    17  H    7.397318   4.481362   4.074040   5.384154   0.959888
    18  O    4.742027   2.923903   3.212251   3.416165   2.973416
    19  H    5.386798   3.137719   3.181447   3.810000   2.097150
    20  H    3.987316   1.980387   2.385852   2.457498   3.033465
    21  O    4.985416   2.679900   1.715935   3.217805   2.725326
    22  H    5.625011   3.318008   2.360100   3.836441   3.219358
    23  H    5.552572   2.944559   2.130208   3.663011   1.802301
                   16         17         18         19         20
    16  H    0.000000
    17  H    1.549695   0.000000
    18  O    3.111859   3.654395   0.000000
    19  H    2.393643   2.710600   0.967079   0.000000
    20  H    3.022050   3.875437   0.968889   1.529504   0.000000
    21  O    3.012242   3.474662   3.954410   3.546146   3.435681
    22  H    3.412454   3.836095   4.850061   4.389481   4.313716
    23  H    2.249298   2.509418   3.541957   2.938792   3.218401
                   21         22         23
    21  O    0.000000
    22  H    0.959777   0.000000
    23  H    0.973822   1.556651   0.000000
 Stoichiometry    C2H11F3O7
 Framework group  C1[X(C2H11F3O7)]
 Deg. of freedom    63
 Full point group                 C1      NOp   1
 Largest Abelian subgroup         C1      NOp   1
 Largest concise Abelian subgroup C1      NOp   1
                         Standard orientation:                         
 ---------------------------------------------------------------------
 Center     Atomic      Atomic             Coordinates (Angstroms)
 Number     Number       Type             X           Y           Z
 ---------------------------------------------------------------------
      1          6           0        1.244813   -0.026987   -0.066667
      2          8           0        0.866220   -1.177331   -0.162237
      3          8           0        0.537644    1.058853   -0.031242
      4          1           0       -0.473699    0.887032   -0.088053
      5          6           0        2.761157    0.294104   -0.011289
      6          9           0        3.045198    1.106407    1.013358
      7          9           0        3.137491    0.905946   -1.146428
      8          9           0        3.481350   -0.817154    0.121199
      9          8           0       -3.576525    3.017610   -0.090200
     10          1           0       -3.184901    3.887973    0.025179
     11          1           0       -4.357651    2.991186    0.469138
     12          8           0       -1.984886    0.733818   -0.132507
     13          1           0       -2.354035    0.118469   -0.805821
     14          1           0       -2.541932    1.533023   -0.117710
     15          8           0       -1.414064   -2.741894    0.059768
     16          1           0       -0.593692   -2.213489    0.017748
     17          1           0       -1.140409   -3.660373    0.113563
     18          8           0       -2.389246   -0.950317    2.223207
     19          1           0       -2.184539   -1.768495    1.750004
     20          1           0       -2.314255   -0.257702    1.549853
     21          8           0       -2.883490   -1.254557   -1.688380
     22          1           0       -2.620222   -1.389923   -2.601364
     23          1           0       -2.492063   -1.976658   -1.165230
 ---------------------------------------------------------------------
 Rotational constants (GHZ):           0.7817498           0.3390936           0.2860122
 Standard basis: 6-31++G(d,p) (6D, 7F)
 There are   294 symmetry adapted cartesian basis functions of A   symmetry.
 There are   294 symmetry adapted basis functions of A   symmetry.
   294 basis functions,   472 primitive gaussians,   294 cartesian basis functions
    53 alpha electrons       53 beta electrons
       nuclear repulsion energy       836.3985066968 Hartrees.
 NAtoms=   23 NActive=   23 NUniq=   23 SFac= 1.00D+00 NAtFMM=   60 NAOKFM=F Big=F
 Integral buffers will be    131072 words long.
 Raffenetti 2 integral format.
 Two-electron integral symmetry is turned on.
 Nuclear repulsion after empirical dispersion term =      836.3882017910 Hartrees.
 One-electron integrals computed using PRISM.
 NBasis=   294 RedAO= T EigKep=  3.35D-05  NBF=   294
 NBsUse=   294 1.00D-06 EigRej= -1.00D+00 NBFU=   294
 Initial guess from the checkpoint file:  "/local_scratch/slurm.5660684/Gau-843923.chk"
 B after Tr=     0.000000   -0.000000   -0.000000
         Rot=    0.999860    0.014810   -0.000037   -0.007815 Ang=   1.92 deg.
 ExpMin= 3.60D-02 ExpMax= 7.00D+03 ExpMxC= 1.05D+03 IAcc=3 IRadAn=         5 AccDes= 0.00D+00
 Harris functional with IExCor= 4639 and IRadAn=       5 diagonalized for initial guess.
 HarFok:  IExCor= 4639 AccDes= 0.00D+00 IRadAn=         5 IDoV= 1 UseB2=F ITyADJ=14
 ICtDFT=  3500011 ScaDFX=  1.000000  1.000000  1.000000  1.000000
 FoFCou: FMM=F IPFlag=           0 FMFlag=      100000 FMFlg1=           0
         NFxFlg=           0 DoJE=T BraDBF=F KetDBF=T FulRan=T
         wScrn=  0.000000 ICntrl=       500 IOpCl=  0 I1Cent=   200000004 NGrid=           0
         NMat0=    1 NMatS0=      1 NMatT0=    0 NMatD0=    1 NMtDS0=    0 NMtDT0=    0
 Petite list used in FoFCou.
 Requested convergence on RMS density matrix=1.00D-10 within 128 cycles.
 Requested convergence on MAX density matrix=1.00D-08.
 Requested convergence on             energy=1.00D-08.
 No special actions if energy rises.
 SCF Done:  E(RwB97XD) =  -908.804302340     A.U. after   16 cycles
            NFock= 16  Conv=0.47D-10     -V/T= 2.0082
 Calling FoFJK, ICntrl=      2127 FMM=F ISym2X=0 I1Cent= 0 IOpClX= 0 NMat=1 NMatS=1 NMatT=0.
 ***** Axes restored to original set *****
 -------------------------------------------------------------------
 Center     Atomic                   Forces (Hartrees/Bohr)
 Number     Number              X              Y              Z
 -------------------------------------------------------------------
      1        6          -0.000032760   -0.000698563    0.000064024
      2        8           0.000473471   -0.000393318   -0.000808562
      3        8          -0.001374532    0.002164669   -0.001831063
      4        1           0.000814579   -0.000946406    0.001606747
      5        6           0.000167078   -0.000011009    0.000145252
      6        9           0.000237231    0.000057609   -0.000176386
      7        9          -0.000328733   -0.000205034   -0.000116728
      8        9          -0.000117321    0.000332707    0.000012948
      9        8           0.000104844   -0.000032516    0.000388100
     10        1          -0.000118203    0.000410159    0.000201665
     11        1           0.000186607    0.000371151   -0.000163056
     12        8           0.000951945   -0.000959423    0.000478546
     13        1          -0.001146151    0.001641776    0.000192068
     14        1           0.000097387   -0.002083992   -0.000591976
     15        8           0.000148064   -0.000170918    0.001299047
     16        1          -0.000026313   -0.000441083   -0.000282707
     17        1          -0.000153937    0.000919073   -0.000283639
     18        8          -0.000344819   -0.000080004    0.000136373
     19        1           0.000835234   -0.002435103   -0.001553002
     20        1          -0.000305745    0.003076101    0.001291860
     21        8          -0.001266676   -0.003336320   -0.002538558
     22        1          -0.000030407    0.000274300    0.000179093
     23        1           0.001229157    0.002546142    0.002349954
 -------------------------------------------------------------------
 Cartesian Forces:  Max     0.003336320 RMS     0.001100636

 GradGradGradGradGradGradGradGradGradGradGradGradGradGradGradGradGradGrad
 Berny optimization.
 Using GEDIIS/GDIIS optimizer.
 FormGI is forming the generalized inverse of G from B-inverse, IUseBI=4.
 Internal  Forces:  Max     0.003555030 RMS     0.000662751
 Search for a local minimum.
 Step number   7 out of a maximum of  138
 All quantities printed in internal units (Hartrees-Bohrs-Radians)
 Mixed Optimization -- En-DIIS/RFO-DIIS
 Swapping is turned off.
 Update second derivatives using D2CorX and points    6    7
 DE= -1.12D-04 DEPred=-1.74D-04 R= 6.45D-01
 TightC=F SS=  1.41D+00  RLast= 7.69D-01 DXNew= 2.0182D+00 2.3077D+00
 Trust test= 6.45D-01 RLast= 7.69D-01 DXMaxT set to 2.02D+00
 ITU=  1  1  1  1 -1  1  0
     Eigenvalues ---    0.00014   0.00020   0.00031   0.00041   0.00061
     Eigenvalues ---    0.00066   0.00187   0.00229   0.00250   0.00317
     Eigenvalues ---    0.00345   0.00428   0.00444   0.00566   0.00611
     Eigenvalues ---    0.00666   0.00767   0.00910   0.01051   0.01206
     Eigenvalues ---    0.01297   0.01338   0.01453   0.01802   0.01907
     Eigenvalues ---    0.02000   0.02131   0.02580   0.02940   0.03175
     Eigenvalues ---    0.03602   0.03985   0.04483   0.04909   0.05215
     Eigenvalues ---    0.06110   0.07049   0.08333   0.10002   0.11466
     Eigenvalues ---    0.13787   0.19788   0.20529   0.21737   0.23481
     Eigenvalues ---    0.25730   0.36182   0.37068   0.37470   0.38951
     Eigenvalues ---    0.41980   0.49189   0.49951   0.50359   0.51328
     Eigenvalues ---    0.53891   0.55811   0.56058   0.57063   0.57326
     Eigenvalues ---    0.57536   0.60894   0.89877
 En-DIIS/RFO-DIIS/Sim-DIIS IScMMF=       -3 using points:     7    6    5
 RFO step:  Lambda=-4.09054503D-04.
 DidBck=T Rises=F RFO-DIIS coefs:    0.69412    0.59221   -0.28633
 SLEqS3 Cycle:   132 Max:0.646299E-03 RMS: 69.3668     Conv:0.386394E-03
 New curvilinear step failed, DQL= 6.99D+00 SP=-9.81D-02.
 ITry= 1 IFail=1 DXMaxC= 0.00D+00 DCOld= 1.00D+10 DXMaxT= 2.02D+00 DXLimC= 3.00D+00 Rises=F
 New curvilinear step failed, DQL= 6.99D+00 SP=-1.03D-01.
 ITry= 2 IFail=1 DXMaxC= 0.00D+00 DCOld= 1.00D+10 DXMaxT= 2.02D+00 DXLimC= 3.00D+00 Rises=F
 New curvilinear step failed, DQL= 7.00D+00 SP=-1.08D-01.
 ITry= 3 IFail=1 DXMaxC= 0.00D+00 DCOld= 1.00D+10 DXMaxT= 2.02D+00 DXLimC= 3.00D+00 Rises=F
 New curvilinear step failed, DQL= 7.00D+00 SP=-1.13D-01.
 ITry= 4 IFail=1 DXMaxC= 0.00D+00 DCOld= 1.00D+10 DXMaxT= 2.02D+00 DXLimC= 3.00D+00 Rises=F
 New curvilinear step failed, DQL= 7.00D+00 SP=-1.18D-01.
 ITry= 5 IFail=1 DXMaxC= 0.00D+00 DCOld= 1.00D+10 DXMaxT= 2.02D+00 DXLimC= 3.00D+00 Rises=F
 New curvilinear step failed, DQL= 7.01D+00 SP=-1.22D-01.
 ITry= 6 IFail=1 DXMaxC= 0.00D+00 DCOld= 1.00D+10 DXMaxT= 2.02D+00 DXLimC= 3.00D+00 Rises=F
 SLEqS3 Cycle:   105 Max:0.800173E-02 RMS:0.154669E-02 Conv:0.149804E-03
 Iteration  1 RMS(Cart)=  0.01297650 RMS(Int)=  0.00300729
 New curvilinear step failed, DQL= 7.02D+00 SP=-1.23D-01.
 ITry= 7 IFail=1 DXMaxC= 4.87D-02 DCOld= 1.00D+10 DXMaxT= 2.02D+00 DXLimC= 3.00D+00 Rises=F
 New curvilinear step failed, DQL= 7.01D+00 SP=-1.25D-01.
 ITry= 8 IFail=1 DXMaxC= 0.00D+00 DCOld= 1.00D+10 DXMaxT= 2.02D+00 DXLimC= 3.00D+00 Rises=F
 New curvilinear step failed, DQL= 7.02D+00 SP=-1.09D-01.
 ITry= 9 IFail=1 DXMaxC= 0.00D+00 DCOld= 1.00D+10 DXMaxT= 2.02D+00 DXLimC= 3.00D+00 Rises=F
 SLEqS3 Cycle:   185 Max:0.332192E-04 RMS:0.560761E-05 Conv:0.315086E-04
 Iteration  1 RMS(Cart)=  0.00664969 RMS(Int)=  0.00091225
 Iteration  2 RMS(Cart)=  0.00007834 RMS(Int)=  0.00089052
 Iteration  3 RMS(Cart)=  0.00000018 RMS(Int)=  0.00089051
 ITry=10 IFail=0 DXMaxC= 2.77D-02 DCOld= 1.00D+10 DXMaxT= 2.02D+00 DXLimC= 3.00D+00 Rises=F
 Variable       Old X    -DE/DX   Delta X   Delta X   Delta X     New X
                                 (Linear)    (Quad)   (Total)
    R1        2.29565  -0.00070  -0.00059  -0.00127  -0.00036   2.29530
    R2        2.44965  -0.00111  -0.00046  -0.00263  -0.00030   2.44935
    R3        2.93088  -0.00020   0.00004  -0.00032   0.00001   2.93089
    R4        3.40012  -0.00033   0.00144  -0.01104   0.00049   3.40061
    R5        1.94152  -0.00276   0.00132  -0.00766   0.00054   1.94205
    R6        2.87160  -0.00076  -0.00054  -0.00285  -0.00081   2.87078
    R7        2.52857   0.00022  -0.00004   0.00042   0.00001   2.52858
    R8        2.53851   0.00032   0.00004  -0.00000   0.00004   2.53855
    R9        2.51492   0.00024  -0.00006   0.00061  -0.00000   2.51491
   R10        1.81671  -0.00039   0.00012  -0.00092   0.00002   1.81673
   R11        1.81622   0.00036  -0.00008   0.00086   0.00000   1.81622
   R12        3.41990  -0.00075   0.00609  -0.05578   0.00051   3.42042
   R13        1.85951   0.00143   0.00020   0.00680   0.00030   1.85981
   R14        1.84115   0.00097  -0.00037   0.00380   0.00001   1.84116
   R15        3.74239   0.00081  -0.00115   0.04432   0.00360   3.74599
   R16        3.24265  -0.00034   0.00076   0.00289   0.00028   3.24293
   R17        1.84574  -0.00021  -0.00022  -0.00177  -0.00026   1.84548
   R18        1.81393   0.00062  -0.00004   0.00030  -0.00001   1.81392
   R19        3.96304   0.00045  -0.00127  -0.01117  -0.00212   3.96092
   R20        3.40586  -0.00006   0.00132   0.00421   0.00126   3.40712
   R21        1.82751  -0.00200  -0.00008  -0.00552  -0.00014   1.82737
   R22        1.83093  -0.00182  -0.00046  -0.00317  -0.00033   1.83060
   R23        1.81372   0.00002   0.00002   0.00002   0.00002   1.81374
   R24        1.84026   0.00356   0.00074   0.00517   0.00049   1.84075
    A1        2.24635  -0.00039  -0.00059  -0.00133  -0.00032   2.24603
    A2        2.09849  -0.00003   0.00025   0.00057   0.00011   2.09860
    A3        1.93795   0.00042   0.00033   0.00086   0.00021   1.93817
    A4        2.48213   0.00045  -0.00408   0.05071   0.00111   2.48324
    A5        1.97730   0.00053  -0.00012   0.00333   0.00033   1.97763
    A6        1.93967  -0.00018   0.00021  -0.00126   0.00008   1.93975
    A7        1.91561  -0.00031  -0.00018   0.00093  -0.00009   1.91552
    A8        1.93881  -0.00036   0.00007  -0.00071   0.00000   1.93881
    A9        1.88717   0.00032  -0.00010   0.00087  -0.00001   1.88715
   A10        1.89210   0.00026   0.00000   0.00003   0.00000   1.89210
   A11        1.88897   0.00030  -0.00001   0.00020   0.00001   1.88899
   A12        1.86098   0.00021  -0.00001   0.00367   0.00000   1.86098
   A13        2.10787  -0.00014  -0.00355   0.01828  -0.00195   2.10593
   A14        2.03859  -0.00025   0.00426  -0.03503   0.00050   2.03909
   A15        2.04445   0.00009  -0.00026  -0.00166  -0.00102   2.04343
   A16        2.07765  -0.00045  -0.00570   0.03440  -0.00326   2.07439
   A17        1.76300  -0.00003  -0.00479   0.04008  -0.00087   1.76214
   A18        1.88480   0.00059   0.00398  -0.00939   0.00164   1.88645
   A19        1.77807  -0.00049   0.00606  -0.04939   0.00062   1.77869
   A20        1.87832   0.00021   0.00595  -0.02872   0.00395   1.88228
   A21        3.14152   0.00022  -0.01263   0.08726  -0.00389   3.13762
   A22        1.85523   0.00063   0.00012   0.01530   0.00095   1.85618
   A23        1.66308  -0.00030   0.00012   0.02408   0.00076   1.66383
   A24        1.81670  -0.00012   0.00153   0.00349   0.00111   1.81781
   A25        2.09867   0.00013  -0.00144  -0.02877  -0.00325   2.09543
   A26        2.23303  -0.00010   0.00261   0.03694   0.00454   2.23758
   A27        1.70216  -0.00033  -0.00057  -0.04745  -0.00437   1.69779
   A28        1.82177  -0.00100  -0.00017  -0.02254  -0.00096   1.82081
   A29        2.61560   0.00090   0.00119   0.04981   0.00570   2.62130
   A30        2.86200   0.00140  -0.00626   0.00793  -0.00485   2.85716
   A31        2.11469   0.00035  -0.00218   0.00210  -0.00098   2.11371
   A32        1.76502  -0.00077   0.00117   0.01777   0.00092   1.76593
   A33        1.87149   0.00030  -0.00087  -0.00426  -0.00065   1.87084
   A34        2.73987  -0.00008   0.00052   0.00355  -0.00016   2.73970
   A35        3.07291  -0.00026  -0.00410   0.01538  -0.00184   3.07107
   A36        3.02398   0.00014  -0.00255  -0.00821  -0.00187   3.02211
   A37        3.09472  -0.00029   0.00283  -0.04037  -0.00218   3.09254
   A38        3.16800  -0.00031   0.00035   0.00259   0.00019   3.16819
   A39        2.89294   0.00023   0.00053   0.01843   0.00093   2.89387
   A40        3.08535  -0.00008  -0.00150  -0.00221  -0.00067   3.08468
    D1       -0.29691   0.00033  -0.00144   0.02247   0.00045  -0.29645
    D2        2.87734   0.00007  -0.00112   0.01793   0.00044   2.87778
    D3        0.00697  -0.00039  -0.00061   0.00239  -0.00039   0.00658
    D4        3.11834  -0.00015  -0.00090   0.00658  -0.00038   3.11797
    D5       -2.27169   0.00016  -0.00378   0.02493  -0.00133  -2.27303
    D6        1.92486   0.00008  -0.00367   0.02403  -0.00131   1.92355
    D7       -0.16347   0.00013  -0.00359   0.02363  -0.00127  -0.16474
    D8        0.89720  -0.00005  -0.00350   0.02118  -0.00133   0.89586
    D9       -1.18943  -0.00013  -0.00339   0.02028  -0.00131  -1.19074
   D10        3.00542  -0.00008  -0.00330   0.01987  -0.00127   3.00414
   D11       -2.87812   0.00023   0.00361   0.01035   0.00486  -2.87326
   D12       -0.70447   0.00048   0.00313  -0.00221   0.00224  -0.70223
   D13        1.02256   0.00002   0.00289  -0.05136  -0.00225   1.02031
   D14       -0.81128  -0.00004   0.00072  -0.01002   0.00031  -0.81097
   D15       -3.12997  -0.00047   0.00667  -0.03745   0.00303  -3.12694
   D16        1.11434  -0.00054   0.00528  -0.04756   0.00051   1.11485
   D17       -2.41747   0.00024   0.00200   0.00405   0.00244  -2.41503
   D18        0.03486  -0.00005   0.00004   0.01159   0.00144   0.03630
   D19       -2.27544   0.00009   0.00069   0.02733   0.00319  -2.27226
   D20       -0.88841   0.00017   0.00416  -0.01190   0.00260  -0.88580
   D21        1.12925   0.00011   0.00178  -0.00204   0.00151   1.13077
   D22        1.63307   0.00014  -0.00511   0.01988  -0.00242   1.63064
   D23       -2.63246   0.00008  -0.00749   0.02974  -0.00351  -2.63597
   D24       -2.70423   0.00033   0.00723  -0.03627   0.00347  -2.70075
   D25       -0.68657   0.00027   0.00485  -0.02641   0.00238  -0.68418
   D26       -0.12397   0.00018   0.00036  -0.01036  -0.00061  -0.12458
   D27       -2.51145  -0.00017   0.00585  -0.03356   0.00255  -2.50890
   D28        1.86446   0.00003  -0.00462   0.04022  -0.00072   1.86374
   D29       -1.36674   0.00007   0.00668  -0.12077  -0.00297  -1.36971
   D30        0.74598  -0.00002   0.00647  -0.12550  -0.00416   0.74182
   D31        2.72607   0.00050   0.01544  -0.16808  -0.00060   2.72546
   D32        0.82686  -0.00049  -0.01151  -0.02155  -0.01420   0.81266
   D33        2.78765   0.00011  -0.01186   0.00323  -0.01365   2.77400
   D34       -1.00574  -0.00028  -0.01276  -0.02276  -0.01488  -1.02062
   D35       -0.61059   0.00023   0.01036  -0.03157   0.00781  -0.60278
   D36       -2.77887  -0.00052   0.01249  -0.08949   0.00130  -2.77757
   D37        1.08956  -0.00020   0.01033  -0.01866   0.00761   1.09716
   D38        0.24738  -0.00018   0.01759  -0.02524   0.01506   0.26244
   D39       -0.09923   0.00052  -0.02105   0.16508   0.00036  -0.09887
   D40       -0.24676  -0.00004  -0.01126   0.02982  -0.00947  -0.25623
   D41        1.98409   0.00009  -0.01364   0.03984  -0.01043   1.97366
         Item               Value     Threshold  Converged?
 Maximum Force            0.003555     0.000015     NO 
 RMS     Force            0.000663     0.000010     NO 
 Maximum Displacement     0.027667     0.000060     NO 
 RMS     Displacement     0.006721     0.000040     NO 
 Predicted change in Energy=-1.474205D-05
 GradGradGradGradGradGradGradGradGradGradGradGradGradGradGradGradGradGrad

                          Input orientation:                          
 ---------------------------------------------------------------------
 Center     Atomic      Atomic             Coordinates (Angstroms)
 Number     Number       Type             X           Y           Z
 ---------------------------------------------------------------------
      1          6           0        0.639310   -0.146344    1.402498
      2          8           0        0.073501    0.928438    1.404557
      3          8           0        0.877489   -0.934648    0.401582
      4          1           0        0.533289   -0.568872   -0.495012
      5          6           0        1.149265   -0.763180    2.731007
      6          9           0        2.424717   -1.153216    2.623685
      7          9           0        0.408463   -1.838612    3.046024
      8          9           0        1.059823    0.111212    3.730287
      9          8           0        0.543683   -1.765970   -4.057376
     10          1           0        1.033949   -2.586492   -3.954319
     11          1           0        0.869151   -1.350158   -4.860424
     12          8           0        0.092463   -0.101342   -1.871572
     13          1           0       -0.816143    0.268759   -1.949340
     14          1           0        0.249030   -0.682277   -2.637899
     15          8           0       -0.785198    2.938184   -0.304410
     16          1           0       -0.453346    2.261788    0.316946
     17          1           0       -0.981274    3.716189    0.222505
     18          8           0        1.571216    2.416243   -2.042404
     19          1           0        0.904143    2.908692   -1.544807
     20          1           0        1.214281    1.517347   -2.097086
     21          8           0       -2.210922    1.268098   -1.920047
     22          1           0       -3.026326    0.969547   -1.511172
     23          1           0       -1.889058    2.026430   -1.400265
 ---------------------------------------------------------------------
                    Distance matrix (angstroms):
                    1          2          3          4          5
     1  C    0.000000
     2  O    1.214619   0.000000
     3  O    1.296142   2.263502   0.000000
     4  H    1.946873   2.462053   1.027690   0.000000
     5  C    1.550960   2.403811   2.351485   3.290043   0.000000
     6  F    2.385952   3.368645   2.716510   3.693945   1.338068
     7  F    2.370282   3.234683   2.833762   3.763875   1.343345
     8  F    2.379448   2.655129   3.493901   4.311950   1.330835
     9  O    5.695836   6.108487   4.548058   3.758136   6.888720
    10  H    5.899623   6.480335   4.661217   4.035871   6.930466
    11  H    6.381707   6.713795   5.278393   4.447475   7.619241
    12  O    3.319729   3.434214   2.545171   1.519154   4.768500
    13  H    3.677699   3.532034   3.137421   2.153523   5.180094
    14  H    4.094429   4.355073   3.114016   2.164631   5.444457
    15  O    3.802245   2.774349   4.273380   3.751557   5.162945
    16  H    2.858570   1.799525   3.463450   3.105698   4.188853
    17  H    4.351762   3.206455   5.011721   4.601139   5.558464
    18  O    4.393478   4.042061   4.205091   3.518895   5.750846
    19  H    4.253233   3.648304   4.308178   3.651445   5.641393
    20  H    3.917339   3.729570   3.516966   2.717112   5.339992
    21  O    4.600410   4.048080   4.447508   3.596648   6.086809
    22  H    4.813686   4.255831   4.745983   4.008763   6.199515
    23  H    4.355349   3.595031   4.434909   3.663720   5.837871
                    6          7          8          9         10
     6  F    0.000000
     7  F    2.171041   0.000000
     8  F    2.164783   2.166633   0.000000
     9  O    6.967806   7.105058   8.027323   0.000000
    10  H    6.874493   7.067911   8.144413   0.961373   0.000000
    11  H    7.646598   7.934907   8.716208   0.961102   1.541658
    12  O    5.172348   5.225008   5.688742   2.784300   3.376419
    13  H    5.782537   5.558266   5.983497   3.230025   3.949081
    14  H    5.713113   5.802543   6.468447   1.810007   2.444401
    15  O    5.967985   5.955502   5.260671   6.162770   6.866817
    16  H    5.026584   5.000386   4.308777   6.029228   6.630352
    17  H    6.409176   6.384311   5.428302   7.120178   7.825009
    18  O    5.936488   6.734084   6.236879   4.754665   5.382512
    19  H    6.015610   6.622561   5.973002   5.319341   6.001637
    20  H    5.557224   6.193818   5.996611   3.882346   4.508141
    21  O    6.928016   6.416750   6.630417   4.621860   5.433720
    22  H    7.163591   6.360154   6.701213   5.168285   5.924543
    23  H    6.701565   6.323498   6.219849   5.230752   6.028782
                   11         12         13         14         15
    11  H    0.000000
    12  O    3.331070   0.000000
    13  H    3.733031   0.984168   0.000000
    14  H    2.402131   0.974298   1.585300   0.000000
    15  O    6.471785   3.530581   3.135695   4.429733   0.000000
    16  H    6.449830   3.266787   3.039710   4.229889   0.976586
    17  H    7.411350   4.484597   4.077861   5.389069   0.959884
    18  O    4.756039   2.924744   3.212450   3.421055   2.974178
    19  H    5.397438   3.134630   3.176834   3.810391   2.096026
    20  H    3.997216   1.982294   2.388184   2.462222   3.038154
    21  O    4.998793   2.680167   1.716084   3.220348   2.726198
    22  H    5.636778   3.317158   2.359662   3.837447   3.217835
    23  H    5.566127   2.945500   2.131206   3.666095   1.802969
                   16         17         18         19         20
    16  H    0.000000
    17  H    1.550131   0.000000
    18  O    3.112755   3.651695   0.000000
    19  H    2.393196   2.707442   0.967003   0.000000
    20  H    3.026999   3.877611   0.968714   1.528737   0.000000
    21  O    3.013408   3.477889   3.954463   3.540619   3.438820
    22  H    3.410591   3.838218   4.848973   4.382922   4.315801
    23  H    2.250660   2.512516   3.540875   2.932788   3.221093
                   21         22         23
    21  O    0.000000
    22  H    0.959790   0.000000
    23  H    0.974083   1.556497   0.000000
 Stoichiometry    C2H11F3O7
 Framework group  C1[X(C2H11F3O7)]
 Deg. of freedom    63
 Full point group                 C1      NOp   1
 Largest Abelian subgroup         C1      NOp   1
 Largest concise Abelian subgroup C1      NOp   1
                         Standard orientation:                         
 ---------------------------------------------------------------------
 Center     Atomic      Atomic             Coordinates (Angstroms)
 Number     Number       Type             X           Y           Z
 ---------------------------------------------------------------------
      1          6           0        1.242989   -0.028535   -0.066096
      2          8           0        0.864750   -1.178717   -0.162612
      3          8           0        0.535249    1.056698   -0.029228
      4          1           0       -0.476336    0.884613   -0.086049
      5          6           0        2.759234    0.293120   -0.011180
      6          9           0        3.043336    1.105831    1.013131
      7          9           0        3.134966    0.904786   -1.146639
      8          9           0        3.479865   -0.817843    0.121388
      9          8           0       -3.562055    3.029818   -0.090229
     10          1           0       -3.160952    3.896113    0.023293
     11          1           0       -4.341959    3.012174    0.471158
     12          8           0       -1.987357    0.733939   -0.130110
     13          1           0       -2.356856    0.119341   -0.804148
     14          1           0       -2.540431    1.535926   -0.116569
     15          8           0       -1.414727   -2.744877    0.056801
     16          1           0       -0.593998   -2.217173    0.016142
     17          1           0       -1.142705   -3.663589    0.114674
     18          8           0       -2.390680   -0.955673    2.222903
     19          1           0       -2.189071   -1.770960    1.743574
     20          1           0       -2.316402   -0.259445    1.553459
     21          8           0       -2.883617   -1.253159   -1.689423
     22          1           0       -2.616667   -1.387281   -2.601533
     23          1           0       -2.493965   -1.976428   -1.166077
 ---------------------------------------------------------------------
 Rotational constants (GHZ):           0.7796617           0.3396761           0.2861488
 Standard basis: 6-31++G(d,p) (6D, 7F)
 There are   294 symmetry adapted cartesian basis functions of A   symmetry.
 There are   294 symmetry adapted basis functions of A   symmetry.
   294 basis functions,   472 primitive gaussians,   294 cartesian basis functions
    53 alpha electrons       53 beta electrons
       nuclear repulsion energy       836.3933682750 Hartrees.
 NAtoms=   23 NActive=   23 NUniq=   23 SFac= 1.00D+00 NAtFMM=   60 NAOKFM=F Big=F
 Integral buffers will be    131072 words long.
 Raffenetti 2 integral format.
 Two-electron integral symmetry is turned on.
 Nuclear repulsion after empirical dispersion term =      836.3830670445 Hartrees.
 One-electron integrals computed using PRISM.
 NBasis=   294 RedAO= T EigKep=  3.35D-05  NBF=   294
 NBsUse=   294 1.00D-06 EigRej= -1.00D+00 NBFU=   294
 Initial guess from the checkpoint file:  "/local_scratch/slurm.5660684/Gau-843923.chk"
 B after Tr=    -0.000000    0.000000   -0.000000
         Rot=    1.000000   -0.000340    0.000038    0.000518 Ang=  -0.07 deg.
 ExpMin= 3.60D-02 ExpMax= 7.00D+03 ExpMxC= 1.05D+03 IAcc=3 IRadAn=         5 AccDes= 0.00D+00
 Harris functional with IExCor= 4639 and IRadAn=       5 diagonalized for initial guess.
 HarFok:  IExCor= 4639 AccDes= 0.00D+00 IRadAn=         5 IDoV= 1 UseB2=F ITyADJ=14
 ICtDFT=  3500011 ScaDFX=  1.000000  1.000000  1.000000  1.000000
 FoFCou: FMM=F IPFlag=           0 FMFlag=      100000 FMFlg1=           0
         NFxFlg=           0 DoJE=T BraDBF=F KetDBF=T FulRan=T
         wScrn=  0.000000 ICntrl=       500 IOpCl=  0 I1Cent=   200000004 NGrid=           0
         NMat0=    1 NMatS0=      1 NMatT0=    0 NMatD0=    1 NMtDS0=    0 NMtDT0=    0
 Petite list used in FoFCou.
 Requested convergence on RMS density matrix=1.00D-10 within 128 cycles.
 Requested convergence on MAX density matrix=1.00D-08.
 Requested convergence on             energy=1.00D-08.
 No special actions if energy rises.
 SCF Done:  E(RwB97XD) =  -908.804316439     A.U. after   13 cycles
            NFock= 13  Conv=0.86D-10     -V/T= 2.0082
 Calling FoFJK, ICntrl=      2127 FMM=F ISym2X=0 I1Cent= 0 IOpClX= 0 NMat=1 NMatS=1 NMatT=0.
 ***** Axes restored to original set *****
 -------------------------------------------------------------------
 Center     Atomic                   Forces (Hartrees/Bohr)
 Number     Number              X              Y              Z
 -------------------------------------------------------------------
      1        6           0.000057054   -0.000811994    0.000092858
      2        8           0.000317966   -0.000094110   -0.000738997
      3        8          -0.001350814    0.002029706   -0.002004122
      4        1           0.000856058   -0.000976775    0.001682106
      5        6           0.000168891   -0.000014628    0.000132368
      6        9           0.000233757    0.000057384   -0.000172171
      7        9          -0.000326456   -0.000205510   -0.000111979
      8        9          -0.000117368    0.000329812    0.000014485
      9        8           0.000109880   -0.000015721    0.000400340
     10        1          -0.000124510    0.000414561    0.000189562
     11        1           0.000185358    0.000357483   -0.000165003
     12        8           0.000910582   -0.000907257    0.000563007
     13        1          -0.001019993    0.001551597    0.000147260
     14        1           0.000010475   -0.002037475   -0.000607612
     15        8           0.000129606   -0.000102824    0.001123469
     16        1          -0.000008875   -0.000489495   -0.000202172
     17        1          -0.000153031    0.000868542   -0.000265414
     18        8          -0.000344510   -0.000058668    0.000107599
     19        1           0.000842275   -0.002276138   -0.001439650
     20        1          -0.000328579    0.002893115    0.001234574
     21        8          -0.001144067   -0.003089204   -0.002387464
     22        1          -0.000037038    0.000261859    0.000170074
     23        1           0.001133340    0.002315740    0.002236883
 -------------------------------------------------------------------
 Cartesian Forces:  Max     0.003089204 RMS     0.001046637

 GradGradGradGradGradGradGradGradGradGradGradGradGradGradGradGradGradGrad
 Berny optimization.
 Using GEDIIS/GDIIS optimizer.
 FormGI is forming the generalized inverse of G from B-inverse, IUseBI=4.
 Internal  Forces:  Max     0.003287705 RMS     0.000627215
 Search for a local minimum.
 Step number   8 out of a maximum of  138
 All quantities printed in internal units (Hartrees-Bohrs-Radians)
 Mixed Optimization -- En-DIIS/RFO-DIIS
 Swapping is turned off.
 Update second derivatives using D2CorX and points    7    8
 DE= -1.41D-05 DEPred=-1.47D-05 R= 9.56D-01
 TightC=F SS=  1.41D+00  RLast= 3.88D-02 DXNew= 3.3941D+00 1.1638D-01
 Trust test= 9.56D-01 RLast= 3.88D-02 DXMaxT set to 2.02D+00
 ITU=  1  1  1  1  1 -1  1  0
     Eigenvalues ---    0.00014   0.00021   0.00030   0.00041   0.00062
     Eigenvalues ---    0.00067   0.00156   0.00229   0.00251   0.00318
     Eigenvalues ---    0.00389   0.00428   0.00479   0.00569   0.00626
     Eigenvalues ---    0.00702   0.00777   0.00950   0.01056   0.01220
     Eigenvalues ---    0.01309   0.01392   0.01458   0.01856   0.01879
     Eigenvalues ---    0.01995   0.02140   0.02563   0.02942   0.03182
     Eigenvalues ---    0.03604   0.03988   0.04494   0.04906   0.05412
     Eigenvalues ---    0.06110   0.07056   0.08595   0.09999   0.11466
     Eigenvalues ---    0.13787   0.19832   0.20598   0.21754   0.23514
     Eigenvalues ---    0.25837   0.36844   0.37072   0.37727   0.38959
     Eigenvalues ---    0.42290   0.49579   0.49936   0.50934   0.51336
     Eigenvalues ---    0.53896   0.55752   0.56093   0.57066   0.57301
     Eigenvalues ---    0.57573   0.60822   0.92256
 En-DIIS/RFO-DIIS/Sim-DIIS IScMMF=       -3 using points:     8    7    6    5
 RFO step:  Lambda=-3.87616503D-04.
 RFO-DIIS uses    3 points instead of    4
 DidBck=F Rises=F RFO-DIIS coefs:    1.41363    0.00000   -0.91424    0.50062
 New curvilinear step failed, DQL= 6.97D+00 SP=-9.36D-02.
 ITry= 1 IFail=1 DXMaxC= 0.00D+00 DCOld= 1.00D+10 DXMaxT= 2.02D+00 DXLimC= 3.00D+00 Rises=F
 New curvilinear step failed, DQL= 6.98D+00 SP=-9.98D-02.
 ITry= 2 IFail=1 DXMaxC= 0.00D+00 DCOld= 1.00D+10 DXMaxT= 2.02D+00 DXLimC= 3.00D+00 Rises=F
 New curvilinear step failed, DQL= 6.98D+00 SP=-1.06D-01.
 ITry= 3 IFail=1 DXMaxC= 0.00D+00 DCOld= 1.00D+10 DXMaxT= 2.02D+00 DXLimC= 3.00D+00 Rises=F
 New curvilinear step failed, DQL= 6.98D+00 SP=-1.13D-01.
 ITry= 4 IFail=1 DXMaxC= 0.00D+00 DCOld= 1.00D+10 DXMaxT= 2.02D+00 DXLimC= 3.00D+00 Rises=F
 New curvilinear step failed, DQL= 6.98D+00 SP=-1.20D-01.
 ITry= 5 IFail=1 DXMaxC= 0.00D+00 DCOld= 1.00D+10 DXMaxT= 2.02D+00 DXLimC= 3.00D+00 Rises=F
 New curvilinear step failed, DQL= 6.99D+00 SP=-1.27D-01.
 ITry= 6 IFail=1 DXMaxC= 0.00D+00 DCOld= 1.00D+10 DXMaxT= 2.02D+00 DXLimC= 3.00D+00 Rises=F
 New curvilinear step failed, DQL= 6.99D+00 SP=-1.35D-01.
 ITry= 7 IFail=1 DXMaxC= 0.00D+00 DCOld= 1.00D+10 DXMaxT= 2.02D+00 DXLimC= 3.00D+00 Rises=F
 New curvilinear step failed, DQL= 6.99D+00 SP=-1.43D-01.
 ITry= 8 IFail=1 DXMaxC= 0.00D+00 DCOld= 1.00D+10 DXMaxT= 2.02D+00 DXLimC= 3.00D+00 Rises=F
 New curvilinear step failed, DQL= 7.00D+00 SP=-1.53D-01.
 ITry= 9 IFail=1 DXMaxC= 0.00D+00 DCOld= 1.00D+10 DXMaxT= 2.02D+00 DXLimC= 3.00D+00 Rises=F
 New curvilinear step failed, DQL= 7.00D+00 SP=-1.64D-01.
 ITry=10 IFail=1 DXMaxC= 0.00D+00 DCOld= 1.00D+10 DXMaxT= 2.02D+00 DXLimC= 3.00D+00 Rises=F
 RedQX1 iteration     1 Try  1 RMS(Cart)=  0.01312088 RMS(Int)=  0.69128708 XScale=  0.06064135
 RedQX1 iteration     2 Try  1 RMS(Cart)=  0.00262418 RMS(Int)=  0.03984054 XScale= 25.02050489
 RedQX1 iteration     2 Try  2 RMS(Cart)=  0.00262415 RMS(Int)=  0.69226933 XScale=  0.06057889
 RedQX1 iteration     3 Try  1 RMS(Cart)=  0.00251919 RMS(Int)=  0.69228107 XScale=  0.06057818
 RedQX1 iteration     4 Try  1 RMS(Cart)=  0.00050384 RMS(Int)=  0.03952371 XScale= 20.99659323
 RedQX1 iteration     4 Try  2 RMS(Cart)=  0.00050384 RMS(Int)=  0.03921814 XScale= 18.02797120
 RedQX1 iteration     4 Try  3 RMS(Cart)=  0.00050384 RMS(Int)=  0.69235089 XScale=  0.06057516
 RedQX1 iteration     5 Try  1 RMS(Cart)=  0.00049578 RMS(Int)=  0.69234952 XScale=  0.06057530
 RedQX1 iteration     6 Try  1 RMS(Cart)=  0.00009916 RMS(Int)=  0.03918149 XScale= 17.06965222
 RedQX1 iteration     6 Try  2 RMS(Cart)=  0.00009916 RMS(Int)=  0.68655790 XScale=  0.06072407
 RedQX1 iteration     7 Try  1 RMS(Cart)=  0.00009900 RMS(Int)=  0.68654472 XScale=  0.06072525
 RedQX1 iteration     8 Try  1 RMS(Cart)=  0.00001980 RMS(Int)=  0.03918717 XScale= 16.48559669
 RedQX1 iteration     8 Try  2 RMS(Cart)=  0.00001980 RMS(Int)=  0.03921850 XScale= 15.05497289
 RedQX1 iteration     8 Try  3 RMS(Cart)=  0.00001980 RMS(Int)=  0.03942487 XScale= 10.12239310
 RedQX1 iteration     8 Try  4 RMS(Cart)=  0.00001980 RMS(Int)=  0.67933794 XScale=  0.06137362
 RedQX1 iteration     9 Try  1 RMS(Cart)=  0.00001978 RMS(Int)=  0.67930242 XScale=  0.06137685
 RedQX1 iteration    10 Try  1 RMS(Cart)=  0.00000396 RMS(Int)=  0.03960461 XScale=  8.10118289
 RedQX1 iteration    10 Try  2 RMS(Cart)=  0.00000396 RMS(Int)=  0.04010588 XScale=  5.55418972
 RedQX1 iteration    10 Try  3 RMS(Cart)=  0.00000396 RMS(Int)=  0.04321501 XScale=  2.49700551
 RedQX1 iteration    10 Try  4 RMS(Cart)=  0.00000396 RMS(Int)=  0.64953894 XScale=  0.06420830
 RedQX1 iteration    11 Try  1 RMS(Cart)=  0.00000396 RMS(Int)=  0.64951184 XScale=  0.06421100
 RedQX1 iteration    12 Try  1 RMS(Cart)=  0.00000079 RMS(Int)=  0.04606817 XScale=  1.84414466
 RedQX1 iteration    12 Try  2 RMS(Cart)=  0.00000079 RMS(Int)=  0.05405689 XScale=  1.17252505
 RedQX1 iteration    12 Try  3 RMS(Cart)=  0.00000079 RMS(Int)=  0.09620478 XScale=  0.48318207
 RedQX1 iteration    13 Try  1 RMS(Cart)=  0.00000079 RMS(Int)=  0.09620188 XScale=  0.48319986
 RedQX1 iteration    14 Try  1 RMS(Cart)=  0.00000016 RMS(Int)=  0.05734916 XScale=  1.03738200
 RedQX1 iteration    14 Try  2 RMS(Cart)=  0.00000016 RMS(Int)=  0.06191324 XScale=  0.90139329
 RedQX1 iteration    15 Try  1 RMS(Cart)=  0.00000016 RMS(Int)=  0.06191323 XScale=  0.90139364
 RedQX1 iteration    16 Try  1 RMS(Cart)=  0.00000003 RMS(Int)=  0.05813938 XScale=  1.01033818
 B after Tr=    -0.000000    0.000000    0.000000
         Rot=    1.000000    0.000000    0.000000   -0.000000 Ang=   0.00 deg.
 Variable       Old X    -DE/DX   Delta X   Delta X   Delta X     New X
                                 (Linear)    (Quad)   (Total)
    R1        2.29530  -0.00040   0.00075  -0.00096  -0.00005   2.29525
    R2        2.44935  -0.00094   0.00029  -0.00254  -0.00018   2.44918
    R3        2.93089  -0.00020  -0.00001  -0.00037  -0.00002   2.93087
    R4        3.40061  -0.00036  -0.00471  -0.00847  -0.00078   3.39983
    R5        1.94205  -0.00284  -0.00166  -0.00430  -0.00034   1.94171
    R6        2.87078  -0.00075  -0.00126  -0.00738  -0.00050   2.87028
    R7        2.52858   0.00022  -0.00003   0.00060   0.00004   2.52862
    R8        2.53855   0.00032   0.00017  -0.00014   0.00000   2.53856
    R9        2.51491   0.00024   0.00019   0.00037   0.00003   2.51495
   R10        1.81673  -0.00040  -0.00027  -0.00051  -0.00002   1.81671
   R11        1.81622   0.00036   0.00019   0.00073   0.00008   1.81630
   R12        3.42042  -0.00076  -0.01361  -0.03690  -0.00289   3.41753
   R13        1.85981   0.00129   0.00003   0.00493   0.00035   1.86016
   R14        1.84116   0.00094   0.00086   0.00308   0.00023   1.84139
   R15        3.74599   0.00078   0.01323   0.05377   0.00386   3.74985
   R16        3.24293  -0.00032  -0.00188   0.00363   0.00018   3.24311
   R17        1.84548  -0.00015   0.00015  -0.00090  -0.00006   1.84542
   R18        1.81392   0.00059   0.00003   0.00031   0.00003   1.81395
   R19        3.96092   0.00042  -0.00627  -0.00459  -0.00064   3.96028
   R20        3.40712  -0.00007  -0.00081   0.01149   0.00068   3.40780
   R21        1.82737  -0.00190   0.00003  -0.00491  -0.00033   1.82704
   R22        1.83060  -0.00168   0.00028  -0.00472  -0.00029   1.83031
   R23        1.81374   0.00002   0.00003   0.00012   0.00001   1.81375
   R24        1.84075   0.00329  -0.00068   0.00610   0.00040   1.84115
    A1        2.24603  -0.00034   0.00089  -0.00193  -0.00011   2.24593
    A2        2.09860  -0.00004  -0.00070   0.00061   0.00002   2.09862
    A3        1.93817   0.00039  -0.00020   0.00143   0.00009   1.93826
    A4        2.48324   0.00037   0.01031   0.03733   0.00275   2.48598
    A5        1.97763   0.00047   0.00116   0.00120   0.00012   1.97776
    A6        1.93975  -0.00017   0.00019  -0.00156  -0.00008   1.93967
    A7        1.91552  -0.00030  -0.00015   0.00100   0.00005   1.91557
    A8        1.93881  -0.00036  -0.00014  -0.00059  -0.00004   1.93877
    A9        1.88715   0.00031   0.00014   0.00072   0.00005   1.88720
   A10        1.89210   0.00026  -0.00001   0.00010   0.00001   1.89211
   A11        1.88899   0.00030  -0.00003   0.00039   0.00002   1.88901
   A12        1.86098   0.00020  -0.00000   0.00309   0.00023   1.86121
   A13        2.10593  -0.00014  -0.00001   0.01022   0.00061   2.10654
   A14        2.03909  -0.00024  -0.00666  -0.02916  -0.00205   2.03704
   A15        2.04343   0.00013  -0.00415   0.00098  -0.00012   2.04332
   A16        2.07439  -0.00042   0.00154   0.02356   0.00156   2.07596
   A17        1.76214  -0.00002   0.00653   0.03599   0.00246   1.76460
   A18        1.88645   0.00052  -0.00546  -0.00221  -0.00027   1.88617
   A19        1.77869  -0.00050  -0.01080  -0.04468  -0.00315   1.77554
   A20        1.88228   0.00021   0.00630  -0.02662  -0.00127   1.88101
   A21        3.13762   0.00023   0.01525   0.05312   0.00397   3.14159
   A22        1.85618   0.00060   0.00166   0.01263   0.00090   1.85708
   A23        1.66383  -0.00028   0.00038   0.02039   0.00141   1.66524
   A24        1.81781  -0.00014  -0.00189   0.00176   0.00008   1.81789
   A25        2.09543   0.00013  -0.00424  -0.03535  -0.00242   2.09301
   A26        2.23758  -0.00008   0.00640   0.04099   0.00293   2.24051
   A27        1.69779  -0.00031  -0.00839  -0.03946  -0.00287   1.69491
   A28        1.82081  -0.00093  -0.00076  -0.01778  -0.00123   1.81958
   A29        2.62130   0.00082   0.01155   0.03744   0.00291   2.62421
   A30        2.85716   0.00135  -0.00214   0.00404   0.00004   2.85719
   A31        2.11371   0.00033   0.00055   0.00265   0.00007   2.11378
   A32        1.76593  -0.00071  -0.00091   0.02216   0.00146   1.76740
   A33        1.87084   0.00028  -0.00008  -0.00770  -0.00052   1.87032
   A34        2.73970  -0.00004  -0.00199  -0.01082  -0.00061   2.73909
   A35        3.07107  -0.00025   0.00473   0.00792   0.00065   3.07172
   A36        3.02211   0.00015   0.00279  -0.01038  -0.00061   3.02149
   A37        3.09254  -0.00030  -0.00965  -0.01796  -0.00149   3.09105
   A38        3.16819  -0.00030  -0.00029   0.00043   0.00005   3.16824
   A39        2.89387   0.00021   0.00374   0.02012   0.00155   2.89542
   A40        3.08468  -0.00007   0.00149  -0.00416  -0.00027   3.08440
    D1       -0.29645   0.00030   0.00385   0.03176   0.00211  -0.29434
    D2        2.87778   0.00006   0.00383   0.02669   0.00181   2.87958
    D3        0.00658  -0.00036  -0.00041  -0.00002  -0.00002   0.00656
    D4        3.11797  -0.00014  -0.00041   0.00467   0.00026   3.11823
    D5       -2.27303   0.00015  -0.00122   0.02520   0.00139  -2.27163
    D6        1.92355   0.00007  -0.00141   0.02464   0.00135   1.92490
    D7       -0.16474   0.00012  -0.00120   0.02387   0.00132  -0.16342
    D8        0.89586  -0.00004  -0.00126   0.02101   0.00114   0.89700
    D9       -1.19074  -0.00012  -0.00145   0.02045   0.00110  -1.18965
   D10        3.00414  -0.00007  -0.00124   0.01969   0.00107   3.00521
   D11       -2.87326   0.00020   0.00508   0.01188   0.00095  -2.87231
   D12       -0.70223   0.00045  -0.00016  -0.01126  -0.00060  -0.70283
   D13        1.02031  -0.00000  -0.00981  -0.04983  -0.00347   1.01685
   D14       -0.81097  -0.00003   0.00282  -0.01083  -0.00054  -0.81151
   D15       -3.12694  -0.00042   0.00483  -0.03833  -0.00195  -3.12889
   D16        1.11485  -0.00051  -0.00766  -0.04245  -0.00291   1.11194
   D17       -2.41503   0.00023   0.00503   0.01083   0.00091  -2.41412
   D18        0.03630  -0.00005   0.00436   0.01470  -0.18737  -0.15107
   D19       -2.27226   0.00008   0.00961   0.03376  -0.18592  -2.45817
   D20       -0.88580   0.00016   0.00315  -0.01030  -0.00038  -0.88618
   D21        1.13077   0.00012   0.00420  -0.00166   0.00015   1.13092
   D22        1.63064   0.00014   0.00015   0.01535   0.00083   1.63147
   D23       -2.63597   0.00010   0.00121   0.02400   0.00135  -2.63462
   D24       -2.70075   0.00031  -0.00004  -0.03325  -0.00191  -2.70267
   D25       -0.68418   0.00026   0.00102  -0.02461  -0.00139  -0.68557
   D26       -0.12458   0.00017  -0.00126  -0.00504   0.18807   0.06348
   D27       -2.50890  -0.00019   0.00255  -0.02896   0.18691  -2.32199
   D28        1.86374   0.00005   0.01206   0.03554   0.19123   2.05497
   D29       -1.36971   0.00004  -0.00778  -0.12695  -0.00810  -1.37781
   D30        0.74182  -0.00000  -0.01308  -0.12860  -0.00844   0.73337
   D31        2.72546   0.00044  -0.02038  -0.16078  -0.01061   2.71485
   D32        0.81266  -0.00046  -0.01253  -0.04638  -0.00339   0.80927
   D33        2.77400   0.00012  -0.01155  -0.02961  -0.00220   2.77180
   D34       -1.02062  -0.00023  -0.01006  -0.04621  -0.00332  -1.02393
   D35       -0.60278   0.00020   0.00879  -0.02820  -0.00119  -0.60397
   D36       -2.77757  -0.00048  -0.00903  -0.08433  -0.00517  -2.78274
   D37        1.09716  -0.00020   0.00706  -0.01732  -0.00049   1.09668
   D38        0.26244  -0.00016   0.00591  -0.00778  -0.00010   0.26233
   D39       -0.09887   0.00044   0.02787   0.16257   0.01048  -0.08839
   D40       -0.25623  -0.00003  -0.01245   0.03335   0.00134  -0.25489
   D41        1.97366   0.00010  -0.01219   0.04471   0.00197   1.97563
         Item               Value     Threshold  Converged?
 Maximum Force            0.003288     0.000015     NO 
 RMS     Force            0.000627     0.000010     NO 
 Maximum Displacement     0.015919     0.000060     NO 
 RMS     Displacement     0.003804     0.000040     NO 
 Predicted change in Energy=-2.803594D-05
 GradGradGradGradGradGradGradGradGradGradGradGradGradGradGradGradGradGrad

                          Input orientation:                          
 ---------------------------------------------------------------------
 Center     Atomic      Atomic             Coordinates (Angstroms)
 Number     Number       Type             X           Y           Z
 ---------------------------------------------------------------------
      1          6           0        0.639386   -0.146833    1.403824
      2          8           0        0.075412    0.928886    1.403887
      3          8           0        0.876800   -0.936910    0.404247
      4          1           0        0.533849   -0.572001   -0.492973
      5          6           0        1.147802   -0.762345    2.733525
      6          9           0        2.423177   -1.153121    2.627739
      7          9           0        0.406171   -1.837010    3.049215
      8          9           0        1.057942    0.113355    3.731645
      9          8           0        0.541959   -1.762168   -4.060348
     10          1           0        1.030891   -2.584070   -3.962157
     11          1           0        0.868284   -1.341734   -4.860690
     12          8           0        0.094507   -0.104999   -1.869893
     13          1           0       -0.813779    0.266225   -1.948378
     14          1           0        0.251180   -0.685249   -2.636872
     15          8           0       -0.784698    2.938220   -0.304044
     16          1           0       -0.452270    2.262522    0.317715
     17          1           0       -0.977919    3.718151    0.221108
     18          8           0        1.568505    2.417099   -2.047459
     19          1           0        0.900846    2.907535   -1.548998
     20          1           0        1.214452    1.517025   -2.098678
     21          8           0       -2.208693    1.265548   -1.919216
     22          1           0       -3.024234    0.966911   -1.510664
     23          1           0       -1.888064    2.024777   -1.399579
 ---------------------------------------------------------------------
                    Distance matrix (angstroms):
                    1          2          3          4          5
     1  C    0.000000
     2  O    1.214594   0.000000
     3  O    1.296049   2.263338   0.000000
     4  H    1.946727   2.461891   1.027510   0.000000
     5  C    1.550950   2.403794   2.351479   3.289902   0.000000
     6  F    2.385894   3.368170   2.716974   3.694063   1.338086
     7  F    2.370316   3.235226   2.833289   3.763461   1.343347
     8  F    2.379420   2.654979   3.493916   4.311819   1.330853
     9  O    5.698769   6.108788   4.552557   3.760681   6.893721
    10  H    5.906535   6.484461   4.669300   4.041127   6.940065
    11  H    6.381561   6.710386   5.280484   4.447616   7.621412
    12  O    3.319016   3.433208   2.544754   1.518888   4.767913
    13  H    3.676897   3.530929   3.136947   2.153354   5.179380
    14  H    4.094853   4.354774   3.114986   2.165417   5.445276
    15  O    3.802944   2.773849   4.275381   3.754453   5.162903
    16  H    2.859430   1.799112   3.465586   3.108725   4.188818
    17  H    4.353458   3.207565   5.014291   4.604429   5.559297
    18  O    4.398677   4.044242   4.211733   3.524438   5.757053
    19  H    4.256369   3.649099   4.312250   3.654729   5.645264
    20  H    3.920031   3.729783   3.521426   2.721312   5.343235
    21  O    4.598801   4.046417   4.446298   3.596150   6.084933
    22  H    4.812149   4.254862   4.744416   4.007980   6.197528
    23  H    4.354648   3.593833   4.435070   3.664813   5.836701
                    6          7          8          9         10
     6  F    0.000000
     7  F    2.171096   0.000000
     8  F    2.164817   2.166665   0.000000
     9  O    6.974269   7.111253   8.031125   0.000000
    10  H    6.885696   7.078680   8.153001   0.961364   0.000000
    11  H    7.650479   7.938856   8.716735   0.961145   1.541818
    12  O    5.172036   5.224425   5.687980   2.782896   3.376415
    13  H    5.782152   5.557681   5.982422   3.226890   3.947442
    14  H    5.714246   5.803633   6.468898   1.808477   2.443328
    15  O    5.968658   5.955278   5.259465   6.161451   6.868322
    16  H    5.027029   5.000418   4.307503   6.029432   6.633742
    17  H    6.410040   6.385429   5.427998   7.118622   7.826431
    18  O    5.944275   6.739773   6.242272   4.750977   5.382081
    19  H    6.020926   6.625629   5.976396   5.314301   5.999831
    20  H    5.561449   6.197069   5.998954   3.879884   4.508352
    21  O    6.926686   6.414724   6.628023   4.617098   5.430292
    22  H    7.162066   6.357841   6.698845   5.163960   5.921429
    23  H    6.701128   6.322078   6.217873   5.227394   6.027319
                   11         12         13         14         15
    11  H    0.000000
    12  O    3.327628   0.000000
    13  H    3.727791   0.984354   0.000000
    14  H    2.399407   0.974419   1.585391   0.000000
    15  O    6.466326   3.533563   3.137552   4.432229   0.000000
    16  H    6.445960   3.269519   3.041557   4.232467   0.976555
    17  H    7.405104   4.487634   4.080368   5.391536   0.959902
    18  O    4.746936   2.926633   3.211130   3.421595   2.974664
    19  H    5.387452   3.135046   3.174265   3.809675   2.095688
    20  H    3.990118   1.984334   2.387638   2.463241   3.039261
    21  O    4.991791   2.680590   1.716182   3.220499   2.726605
    22  H    5.630649   3.317315   2.359801   3.837488   3.218309
    23  H    5.559688   2.947495   2.132550   3.667628   1.803328
                   16         17         18         19         20
    16  H    0.000000
    17  H    1.550644   0.000000
    18  O    3.114719   3.650124   0.000000
    19  H    2.394072   2.705574   0.966830   0.000000
    20  H    3.028644   3.877222   0.968561   1.527748   0.000000
    21  O    3.013775   3.480094   3.950917   3.535875   3.437059
    22  H    3.411242   3.841322   4.846075   4.378783   4.314492
    23  H    2.251028   2.514459   3.538578   2.929096   3.220584
                   21         22         23
    21  O    0.000000
    22  H    0.959794   0.000000
    23  H    0.974297   1.556374   0.000000
 Stoichiometry    C2H11F3O7
 Framework group  C1[X(C2H11F3O7)]
 Deg. of freedom    63
 Full point group                 C1      NOp   1
 Largest Abelian subgroup         C1      NOp   1
 Largest concise Abelian subgroup C1      NOp   1
                         Standard orientation:                         
 ---------------------------------------------------------------------
 Center     Atomic      Atomic             Coordinates (Angstroms)
 Number     Number       Type             X           Y           Z
 ---------------------------------------------------------------------
      1          6           0        1.243952   -0.027132   -0.065320
      2          8           0        0.864915   -1.177130   -0.160570
      3          8           0        0.536909    1.058483   -0.029627
      4          1           0       -0.474623    0.887093   -0.086244
      5          6           0        2.760399    0.293518   -0.010383
      6          9           0        3.044960    1.105874    1.014106
      7          9           0        3.136579    0.905096   -1.145744
      8          9           0        3.480263   -0.817978    0.122064
      9          8           0       -3.568754    3.024631   -0.089333
     10          1           0       -3.172926    3.893378    0.023889
     11          1           0       -4.347266    3.001381    0.473852
     12          8           0       -1.985387    0.736443   -0.130046
     13          1           0       -2.354938    0.121381   -0.803903
     14          1           0       -2.539797    1.537642   -0.115790
     15          8           0       -1.412801   -2.745511    0.054900
     16          1           0       -0.592079   -2.217735    0.015813
     17          1           0       -1.141603   -3.664287    0.115847
     18          8           0       -2.397285   -0.958742    2.219819
     19          1           0       -2.193677   -1.772206    1.738592
     20          1           0       -2.318933   -0.260999    1.552642
     21          8           0       -2.880374   -1.250858   -1.690556
     22          1           0       -2.613145   -1.384011   -2.602731
     23          1           0       -2.491116   -1.975393   -1.168271
 ---------------------------------------------------------------------
 Rotational constants (GHZ):           0.7804137           0.3393911           0.2859893
 Standard basis: 6-31++G(d,p) (6D, 7F)
 There are   294 symmetry adapted cartesian basis functions of A   symmetry.
 There are   294 symmetry adapted basis functions of A   symmetry.
   294 basis functions,   472 primitive gaussians,   294 cartesian basis functions
    53 alpha electrons       53 beta electrons
       nuclear repulsion energy       836.3424909034 Hartrees.
 NAtoms=   23 NActive=   23 NUniq=   23 SFac= 1.00D+00 NAtFMM=   60 NAOKFM=F Big=F
 Integral buffers will be    131072 words long.
 Raffenetti 2 integral format.
 Two-electron integral symmetry is turned on.
 Nuclear repulsion after empirical dispersion term =      836.3321922765 Hartrees.
 One-electron integrals computed using PRISM.
 NBasis=   294 RedAO= T EigKep=  3.35D-05  NBF=   294
 NBsUse=   294 1.00D-06 EigRej= -1.00D+00 NBFU=   294
 Initial guess from the checkpoint file:  "/local_scratch/slurm.5660684/Gau-843923.chk"
 B after Tr=     0.000000    0.000000    0.000000
         Rot=    1.000000   -0.000316    0.000245   -0.000219 Ang=  -0.05 deg.
 Requested convergence on RMS density matrix=1.00D-10 within 128 cycles.
 Requested convergence on MAX density matrix=1.00D-08.
 Requested convergence on             energy=1.00D-08.
 No special actions if energy rises.
 SCF Done:  E(RwB97XD) =  -908.804339350     A.U. after   13 cycles
            NFock= 13  Conv=0.88D-10     -V/T= 2.0082
 Calling FoFJK, ICntrl=      2127 FMM=F ISym2X=0 I1Cent= 0 IOpClX= 0 NMat=1 NMatS=1 NMatT=0.
 ***** Axes restored to original set *****
 -------------------------------------------------------------------
 Center     Atomic                   Forces (Hartrees/Bohr)
 Number     Number              X              Y              Z
 -------------------------------------------------------------------
      1        6           0.000058596   -0.000770414    0.000113873
      2        8           0.000292521   -0.000064444   -0.000694412
      3        8          -0.001267605    0.001892338   -0.001925500
      4        1           0.000806475   -0.000916080    0.001566504
      5        6           0.000154323   -0.000011032    0.000134291
      6        9           0.000225893    0.000053676   -0.000166032
      7        9          -0.000309912   -0.000195606   -0.000108787
      8        9          -0.000111950    0.000312460    0.000008882
      9        8           0.000123630   -0.000006350    0.000358567
     10        1          -0.000112263    0.000410266    0.000173311
     11        1           0.000180481    0.000320927   -0.000140639
     12        8           0.000765656   -0.000811731    0.000474450
     13        1          -0.000876365    0.001467270    0.000193701
     14        1          -0.000021968   -0.001966868   -0.000533364
     15        8           0.000122264   -0.000077134    0.001032934
     16        1          -0.000014649   -0.000460687   -0.000176430
     17        1          -0.000142690    0.000798030   -0.000248816
     18        8          -0.000300492   -0.000097327    0.000062408
     19        1           0.000756347   -0.002065439   -0.001312924
     20        1          -0.000303886    0.002689638    0.001165848
     21        8          -0.001080357   -0.002879172   -0.002230790
     22        1          -0.000045357    0.000228503    0.000152480
     23        1           0.001101307    0.002149177    0.002100446
 -------------------------------------------------------------------
 Cartesian Forces:  Max     0.002879172 RMS     0.000975416

 GradGradGradGradGradGradGradGradGradGradGradGradGradGradGradGradGradGrad
 Berny optimization.
 Using GEDIIS/GDIIS optimizer.
 FormGI is forming the generalized inverse of G from B-inverse, IUseBI=4.
 Internal  Forces:  Max     0.003079996 RMS     0.000587622
 Search for a local minimum.
 Step number   9 out of a maximum of  138
 All quantities printed in internal units (Hartrees-Bohrs-Radians)
 Mixed Optimization -- En-DIIS/RFO-DIIS
 Swapping is turned off.
 Update second derivatives using D2CorX and points    7    8    9
 DE= -2.29D-05 DEPred=-2.80D-05 R= 8.17D-01
 TightC=F SS=  1.41D+00  RLast= 4.21D-01 DXNew= 3.3941D+00 1.2626D+00
 Trust test= 8.17D-01 RLast= 4.21D-01 DXMaxT set to 2.02D+00
 ITU=  1  1  1  1  1  1 -1  1  0
     Eigenvalues ---   -0.09590   0.00000   0.00016   0.00023   0.00038
     Eigenvalues ---    0.00062   0.00063   0.00168   0.00234   0.00242
     Eigenvalues ---    0.00287   0.00390   0.00423   0.00534   0.00563
     Eigenvalues ---    0.00625   0.00714   0.00900   0.01031   0.01213
     Eigenvalues ---    0.01288   0.01392   0.01457   0.01720   0.01868
     Eigenvalues ---    0.01913   0.02008   0.02144   0.02885   0.02996
     Eigenvalues ---    0.03596   0.03911   0.04199   0.04809   0.05293
     Eigenvalues ---    0.06078   0.06992   0.08328   0.09952   0.11464
     Eigenvalues ---    0.13784   0.19828   0.20575   0.21750   0.23514
     Eigenvalues ---    0.25815   0.34442   0.37049   0.37604   0.38939
     Eigenvalues ---    0.40561   0.47351   0.49882   0.50536   0.51281
     Eigenvalues ---    0.53855   0.55666   0.55998   0.57059   0.57218
     Eigenvalues ---    0.57456   0.60582   0.91612
 Eigenvalue     2 is   1.33D-06 Eigenvector:
                          D28       D26       D27       D18       D19
   1                    0.45638   0.44690   0.44662  -0.44513  -0.43925
                          D39       D36       D31       R15       D38
   1                    0.01250  -0.01074  -0.01035   0.00888  -0.00862
 Use linear search instead of GDIIS.
 RFO step:  Lambda=-9.59073400D-02 EMin=-9.58960597D-02
 I=     1 Eig=   -9.59D-02 Dot1= -6.24D-04
 I=     1 Stepn= -6.00D-01 RXN=   6.00D-01 EDone=F
 Mixed    1 eigenvectors in step.  Raw Step.Grad=  6.24D-04.
 RFO eigenvector is Hessian eigenvector with negative curvature.
 Taking step of  6.00D-01 in eigenvector direction(s).  Step.Grad=  4.34D-04.
 Skip linear search -- no minimum in search direction.
 SLEqS3 Cycle:    60 Max:0.168113     RMS: 1257.13     Conv:0.771454E-02
 Iteration  1 RMS(Cart)=  0.02196408 RMS(Int)=  0.05414475
 SLEqS3 Cycle:    29 Max:0.167984     RMS:0.315459E-01 Conv:0.334544E-03
 Iteration  2 RMS(Cart)=  0.00761064 RMS(Int)=  0.05402402
 SLEqS3 Cycle:   506 Max:0.146208E-01 RMS:0.274926E-02 Conv:0.499861E-03
 Iteration  3 RMS(Cart)=  0.06053507 RMS(Int)=  0.03829211
 Iteration  4 RMS(Cart)=  0.11669835 RMS(Int)=  0.02106894
 Iteration  5 RMS(Cart)=  0.11476748 RMS(Int)=  0.00621953
 Iteration  6 RMS(Cart)=  0.01129077 RMS(Int)=  0.00017266
 Iteration  7 RMS(Cart)=  0.00005482 RMS(Int)=  0.00017183
 Iteration  8 RMS(Cart)=  0.00000000 RMS(Int)=  0.00017183
 Variable       Old X    -DE/DX   Delta X   Delta X   Delta X     New X
                                 (Linear)    (Quad)   (Total)
    R1        2.29525  -0.00035   0.00000   0.00759   0.00762   2.30287
    R2        2.44918  -0.00085   0.00000  -0.00866  -0.00867   2.44051
    R3        2.93087  -0.00019   0.00000  -0.00253  -0.00253   2.92834
    R4        3.39983  -0.00034   0.00000  -0.03263  -0.03261   3.36722
    R5        1.94171  -0.00268   0.00000  -0.07067  -0.07071   1.87100
    R6        2.87028  -0.00073   0.00000  -0.00171  -0.00175   2.86854
    R7        2.52862   0.00021   0.00000   0.00061   0.00061   2.52923
    R8        2.53856   0.00030   0.00000   0.00435   0.00435   2.54291
    R9        2.51495   0.00022   0.00000   0.00370   0.00370   2.51865
   R10        1.81671  -0.00039   0.00000  -0.00185  -0.00185   1.81486
   R11        1.81630   0.00032   0.00000   0.00858   0.00858   1.82488
   R12        3.41753  -0.00071   0.00000  -0.04333  -0.04333   3.37420
   R13        1.86016   0.00114   0.00000   0.04776   0.04763   1.90779
   R14        1.84139   0.00088   0.00000   0.02021   0.02021   1.86160
   R15        3.74985   0.00073   0.00000   0.06074   0.06068   3.81053
   R16        3.24311  -0.00031   0.00000  -0.00479  -0.00490   3.23822
   R17        1.84542  -0.00014   0.00000   0.00408   0.00411   1.84953
   R18        1.81395   0.00054   0.00000   0.00948   0.00948   1.82343
   R19        3.96028   0.00038   0.00000   0.02590   0.02593   3.98621
   R20        3.40780  -0.00008   0.00000   0.01306   0.01321   3.42101
   R21        1.82704  -0.00171   0.00000  -0.05254  -0.05253   1.77452
   R22        1.83031  -0.00156   0.00000  -0.02663  -0.02668   1.80363
   R23        1.81375   0.00003   0.00000  -0.00152  -0.00152   1.81223
   R24        1.84115   0.00308   0.00000   0.04438   0.04449   1.88565
    A1        2.24593  -0.00032   0.00000  -0.00392  -0.00386   2.24207
    A2        2.09862  -0.00004   0.00000  -0.00278  -0.00282   2.09580
    A3        1.93826   0.00037   0.00000   0.00684   0.00680   1.94506
    A4        2.48598   0.00034   0.00000   0.02319   0.02337   2.50935
    A5        1.97776   0.00045   0.00000   0.00353   0.00352   1.98128
    A6        1.93967  -0.00017   0.00000  -0.00055  -0.00056   1.93912
    A7        1.91557  -0.00029   0.00000  -0.00361  -0.00362   1.91195
    A8        1.93877  -0.00035   0.00000  -0.00507  -0.00508   1.93369
    A9        1.88720   0.00030   0.00000   0.00443   0.00443   1.89163
   A10        1.89211   0.00025   0.00000   0.00259   0.00258   1.89469
   A11        1.88901   0.00029   0.00000   0.00263   0.00261   1.89162
   A12        1.86121   0.00017   0.00000   0.02404   0.02401   1.88523
   A13        2.10654  -0.00013   0.00000  -0.02023  -0.02019   2.08635
   A14        2.03704  -0.00022   0.00000  -0.00964  -0.00964   2.02739
   A15        2.04332   0.00012   0.00000   0.02726   0.02730   2.07062
   A16        2.07596  -0.00042   0.00000   0.01486   0.01446   2.09041
   A17        1.76460  -0.00001   0.00000   0.00632   0.00635   1.77095
   A18        1.88617   0.00054   0.00000  -0.04061  -0.04030   1.84588
   A19        1.77554  -0.00048   0.00000  -0.03823  -0.03822   1.73733
   A20        1.88101   0.00019   0.00000   0.02788   0.02725   1.90825
   A21        3.14159   0.00056   0.00000  -0.54981  -0.54981   2.59178
   A22        1.85708   0.00056   0.00000   0.03655   0.03642   1.89350
   A23        1.66524  -0.00025   0.00000  -0.01968  -0.01970   1.64554
   A24        1.81789  -0.00016   0.00000   0.00348   0.00333   1.82122
   A25        2.09301   0.00012   0.00000  -0.00614  -0.00621   2.08679
   A26        2.24051  -0.00006   0.00000  -0.00437  -0.00503   2.23548
   A27        1.69491  -0.00030   0.00000  -0.01365  -0.01349   1.68142
   A28        1.81958  -0.00086   0.00000  -0.07839  -0.07844   1.74114
   A29        2.62421   0.00073   0.00000   0.07958   0.07965   2.70386
   A30        2.85719   0.00128   0.00000   0.04678   0.04670   2.90389
   A31        2.11378   0.00030   0.00000   0.02246   0.02257   2.13636
   A32        1.76740  -0.00068   0.00000   0.02258   0.02263   1.79002
   A33        1.87032   0.00028   0.00000  -0.02728  -0.02743   1.84288
   A34        2.73909  -0.00001   0.00000  -0.04069  -0.04043   2.69866
   A35        3.07172  -0.00024   0.00000   0.01019   0.01019   3.08191
   A36        3.02149   0.00015   0.00000  -0.01627  -0.01642   3.00508
   A37        3.09105  -0.00029   0.00000  -0.00214  -0.00198   3.08906
   A38        3.16824  -0.00029   0.00000  -0.00641  -0.00621   3.16203
   A39        2.89542   0.00021   0.00000   0.01807   0.01786   2.91328
   A40        3.08440  -0.00007   0.00000   0.01352   0.01329   3.09770
    D1       -0.29434   0.00028   0.00000   0.01169   0.01186  -0.28248
    D2        2.87958   0.00005   0.00000   0.00529   0.00547   2.88505
    D3        0.00656  -0.00034   0.00000   0.00138   0.00153   0.00809
    D4        3.11823  -0.00014   0.00000   0.00718   0.00734   3.12557
    D5       -2.27163   0.00014   0.00000   0.00496   0.00497  -2.26667
    D6        1.92490   0.00006   0.00000   0.00214   0.00215   1.92706
    D7       -0.16342   0.00011   0.00000   0.00442   0.00442  -0.15900
    D8        0.89700  -0.00003   0.00000  -0.00024  -0.00026   0.89674
    D9       -1.18965  -0.00011   0.00000  -0.00306  -0.00307  -1.19272
   D10        3.00521  -0.00007   0.00000  -0.00078  -0.00080   3.00441
   D11       -2.87231   0.00018   0.00000   0.01889   0.01949  -2.85282
   D12       -0.70283   0.00042   0.00000   0.01214   0.01199  -0.69084
   D13        1.01685  -0.00001   0.00000  -0.00703  -0.00713   1.00972
   D14       -0.81151  -0.00002   0.00000   0.00587   0.00597  -0.80554
   D15       -3.12889  -0.00042   0.00000   0.02217   0.02232  -3.10657
   D16        1.11194  -0.00047   0.00000  -0.02632  -0.02647   1.08548
   D17       -2.41412   0.00023   0.00000   0.01409   0.01418  -2.39994
   D18       -0.15107  -0.00006   0.00000   0.00823   0.00830  -0.14277
   D19       -2.45817   0.00008   0.00000   0.00452   0.00444  -2.45373
   D20       -0.88618   0.00015   0.00000   0.01471   0.01443  -0.87175
   D21        1.13092   0.00012   0.00000   0.00399   0.00373   1.13465
   D22        1.63147   0.00013   0.00000   0.00930   0.00918   1.64065
   D23       -2.63462   0.00010   0.00000  -0.00142  -0.00151  -2.63613
   D24       -2.70267   0.00028   0.00000   0.01761   0.01782  -2.68485
   D25       -0.68557   0.00025   0.00000   0.00689   0.00712  -0.67845
   D26        0.06348   0.00017   0.00000  -0.00842  -0.00879   0.05469
   D27       -2.32199  -0.00018   0.00000  -0.01994  -0.02003  -2.34203
   D28        2.05497   0.00004   0.00000   0.02951   0.02998   2.08494
   D29       -1.37781   0.00002   0.00000   0.01082   0.01089  -1.36692
   D30        0.73337  -0.00002   0.00000   0.02905   0.02909   0.76247
   D31        2.71485   0.00043   0.00000  -0.02274  -0.02308   2.69177
   D32        0.80927  -0.00044   0.00000  -0.01630  -0.01610   0.79318
   D33        2.77180   0.00011   0.00000   0.01255   0.01254   2.78434
   D34       -1.02393  -0.00020   0.00000  -0.01499  -0.01500  -1.03894
   D35       -0.60397   0.00018   0.00000   0.01318   0.01310  -0.59086
   D36       -2.78274  -0.00044   0.00000  -0.04323  -0.04299  -2.82573
   D37        1.09668  -0.00018   0.00000  -0.01051  -0.01058   1.08610
   D38        0.26233  -0.00014   0.00000  -0.01073  -0.01055   0.25178
   D39       -0.08839   0.00042   0.00000   0.00367   0.00351  -0.08487
   D40       -0.25489  -0.00002   0.00000  -0.00950  -0.00941  -0.26430
   D41        1.97563   0.00009   0.00000   0.01538   0.01521   1.99084
         Item               Value     Threshold  Converged?
 Maximum Force            0.003080     0.000015     NO 
 RMS     Force            0.000588     0.000010     NO 
 Maximum Displacement     1.662953     0.000060     NO 
 RMS     Displacement     0.297620     0.000040     NO 
 Predicted change in Energy=-1.788179D-02
 GradGradGradGradGradGradGradGradGradGradGradGradGradGradGradGradGradGrad

                          Input orientation:                          
 ---------------------------------------------------------------------
 Center     Atomic      Atomic             Coordinates (Angstroms)
 Number     Number       Type             X           Y           Z
 ---------------------------------------------------------------------
      1          6           0        0.652196   -0.215531    1.215946
      2          8           0        0.088833    0.861809    1.299667
      3          8           0        0.864676   -0.931139    0.162081
      4          1           0        0.518762   -0.521254   -0.670157
      5          6           0        1.191498   -0.911181    2.491297
      6          9           0        2.465444   -1.289308    2.331858
      7          9           0        0.453647   -2.005545    2.753425
      8          9           0        1.119802   -0.094355    3.542030
      9          8           0        0.684055   -1.996003   -3.600213
     10          1           0        1.149631   -2.657213   -3.082160
     11          1           0        1.140276   -1.903903   -4.446339
     12          8           0        0.042780    0.046224   -1.995156
     13          1           0       -0.884619    0.441778   -2.046911
     14          1           0        0.156335   -0.478546   -2.821095
     15          8           0       -0.824371    2.992280   -0.196976
     16          1           0       -0.478410    2.264289    0.358231
     17          1           0       -0.993509    3.755101    0.369205
     18          8           0        1.497610    2.615202   -2.037003
     19          1           0        0.839955    3.006645   -1.492900
     20          1           0        1.134740    1.736605   -2.122745
     21          8           0       -2.280618    1.427361   -1.919618
     22          1           0       -3.093146    1.117756   -1.515137
     23          1           0       -1.964062    2.178741   -1.344372
 ---------------------------------------------------------------------
                    Distance matrix (angstroms):
                    1          2          3          4          5
     1  C    0.000000
     2  O    1.218626   0.000000
     3  O    1.291462   2.260686   0.000000
     4  H    1.915374   2.444977   0.990093   0.000000
     5  C    1.549612   2.404027   2.352117   3.255674   0.000000
     6  F    2.384559   3.367641   2.720050   3.659450   1.338409
     7  F    2.367998   3.235463   2.835199   3.732060   1.345648
     8  F    2.375712   2.646760   3.491325   4.276215   1.332811
     9  O    5.134830   5.703526   3.914259   3.284423   6.208127
    10  H    4.968196   5.719198   3.685869   3.282997   5.840703
    11  H    5.928768   6.463071   4.718025   4.069096   7.008489
    12  O    3.278884   3.394578   2.506876   1.517963   4.729106
    13  H    3.666073   3.510501   3.134419   2.189146   5.170695
    14  H    4.075875   4.333796   3.099343   2.181676   5.429571
    15  O    3.803505   2.759128   4.286610   3.791152   5.150490
    16  H    2.857176   1.781857   3.471760   3.132282   4.173988
    17  H    4.380780   3.226199   5.045454   4.653435   5.572407
    18  O    4.394251   4.023978   4.220558   3.558618   5.747571
    19  H    4.213730   3.600408   4.271501   3.636777   5.598819
    20  H    3.897505   3.684033   3.522815   2.754518   5.320092
    21  O    4.596984   4.037071   4.448469   3.632463   6.081163
    22  H    4.823283   4.256010   4.761868   4.055395   6.206953
    23  H    4.374080   3.597170   4.465704   3.729471   5.849575
                    6          7          8          9         10
     6  F    0.000000
     7  F    2.176704   0.000000
     8  F    2.168682   2.172167   0.000000
     9  O    6.233958   6.357821   7.403903   0.000000
    10  H    5.737083   5.912962   7.102748   0.960385   0.000000
    11  H    6.933812   7.233145   8.190783   0.965686   1.558379
    12  O    5.135757   5.189180   5.642710   2.675468   3.116932
    13  H    5.778685   5.551897   5.961661   3.288808   3.848851
    14  H    5.704581   5.787520   6.447111   1.785550   2.408606
    15  O    5.962372   5.942764   5.223724   6.224174   6.643624
    16  H    5.018917   4.983690   4.272477   5.930489   6.221575
    17  H    6.423584   6.400298   5.417677   7.186494   7.590965
    18  O    5.938758   6.737162   6.213698   4.936467   5.386260
    19  H    5.977140   6.580468   5.919885   5.430613   5.890750
    20  H    5.547108   6.184223   5.953345   4.039603   4.497370
    21  O    6.926792   6.410802   6.611209   4.830436   5.459108
    22  H    7.175740   6.368309   6.692764   5.320741   5.891274
    23  H    6.720309   6.336048   6.209196   5.434135   6.008447
                   11         12         13         14         15
    11  H    0.000000
    12  O    3.319004   0.000000
    13  H    3.919142   1.009559   0.000000
    14  H    2.375121   0.985116   1.590579   0.000000
    15  O    6.774181   3.558743   3.151341   4.460316   0.000000
    16  H    6.563373   3.275650   3.044875   4.246665   0.978731
    17  H    7.730901   4.518835   4.102144   5.424382   0.964917
    18  O    5.133701   2.952614   3.224729   3.461949   2.986550
    19  H    5.738160   3.106742   3.140004   3.791833   2.109409
    20  H    4.318845   2.016444   2.400029   2.520291   3.020500
    21  O    5.402236   2.703965   1.713591   3.222404   2.745382
    22  H    5.970279   3.348526   2.370089   3.848744   3.224706
    23  H    5.993921   2.999760   2.162359   3.706476   1.810320
                   16         17         18         19         20
    16  H    0.000000
    17  H    1.577330   0.000000
    18  O    3.124890   3.646214   0.000000
    19  H    2.390788   2.718311   0.939034   0.000000
    20  H    3.005985   3.848842   0.954441   1.447966   0.000000
    21  O    3.022747   3.509093   3.962291   3.523380   3.435341
    22  H    3.414804   3.861969   4.856925   4.363219   4.315922
    23  H    2.261269   2.522544   3.557162   2.927456   3.225511
                   21         22         23
    21  O    0.000000
    22  H    0.958990   0.000000
    23  H    0.997841   1.558743   0.000000
 Stoichiometry    C2H11F3O7
 Framework group  C1[X(C2H11F3O7)]
 Deg. of freedom    63
 Full point group                 C1      NOp   1
 Largest Abelian subgroup         C1      NOp   1
 Largest concise Abelian subgroup C1      NOp   1
                         Standard orientation:                         
 ---------------------------------------------------------------------
 Center     Atomic      Atomic             Coordinates (Angstroms)
 Number     Number       Type             X           Y           Z
 ---------------------------------------------------------------------
      1          6           0        1.139317   -0.114086   -0.065877
      2          8           0        0.680427   -1.237853   -0.173659
      3          8           0        0.506199    1.010138   -0.009712
      4          1           0       -0.477923    0.912121   -0.056395
      5          6           0        2.673613    0.096482   -0.012091
      6          9           0        3.017876    0.869481    1.024874
      7          9           0        3.085663    0.696500   -1.143887
      8          9           0        3.307696   -1.070480    0.099814
      9          8           0       -2.536752    3.470947   -0.088999
     10          1           0       -1.712415    3.953427    0.011098
     11          1           0       -3.198847    3.890681    0.474918
     12          8           0       -1.994155    0.851085   -0.095486
     13          1           0       -2.436973    0.257435   -0.781563
     14          1           0       -2.517709    1.685501   -0.085826
     15          8           0       -1.657946   -2.689971    0.016475
     16          1           0       -0.810298   -2.202301   -0.023348
     17          1           0       -1.465509   -3.633183    0.082691
     18          8           0       -2.525615   -0.885569    2.232499
     19          1           0       -2.358937   -1.649218    1.712072
     20          1           0       -2.395865   -0.208473    1.572451
     21          8           0       -3.056521   -1.056599   -1.690337
     22          1           0       -2.812525   -1.209149   -2.605135
     23          1           0       -2.716794   -1.848137   -1.186612
 ---------------------------------------------------------------------
 Rotational constants (GHZ):           0.7396379           0.3681277           0.2999975
 Standard basis: 6-31++G(d,p) (6D, 7F)
 There are   294 symmetry adapted cartesian basis functions of A   symmetry.
 There are   294 symmetry adapted basis functions of A   symmetry.
   294 basis functions,   472 primitive gaussians,   294 cartesian basis functions
    53 alpha electrons       53 beta electrons
       nuclear repulsion energy       841.9984457418 Hartrees.
 NAtoms=   23 NActive=   23 NUniq=   23 SFac= 1.00D+00 NAtFMM=   60 NAOKFM=F Big=F
 Integral buffers will be    131072 words long.
 Raffenetti 2 integral format.
 Two-electron integral symmetry is turned on.
 Nuclear repulsion after empirical dispersion term =      841.9879688252 Hartrees.
 One-electron integrals computed using PRISM.
 NBasis=   294 RedAO= T EigKep=  3.33D-05  NBF=   294
 NBsUse=   294 1.00D-06 EigRej= -1.00D+00 NBFU=   294
 Initial guess from the checkpoint file:  "/local_scratch/slurm.5660684/Gau-843923.chk"
 B after Tr=    -0.000000   -0.000000   -0.000000
         Rot=    0.998491   -0.005112   -0.000912    0.054674 Ang=  -6.30 deg.
 ExpMin= 3.60D-02 ExpMax= 7.00D+03 ExpMxC= 1.05D+03 IAcc=3 IRadAn=         5 AccDes= 0.00D+00
 Harris functional with IExCor= 4639 and IRadAn=       5 diagonalized for initial guess.
 HarFok:  IExCor= 4639 AccDes= 0.00D+00 IRadAn=         5 IDoV= 1 UseB2=F ITyADJ=14
 ICtDFT=  3500011 ScaDFX=  1.000000  1.000000  1.000000  1.000000
 FoFCou: FMM=F IPFlag=           0 FMFlag=      100000 FMFlg1=           0
         NFxFlg=           0 DoJE=T BraDBF=F KetDBF=T FulRan=T
         wScrn=  0.000000 ICntrl=       500 IOpCl=  0 I1Cent=   200000004 NGrid=           0
         NMat0=    1 NMatS0=      1 NMatT0=    0 NMatD0=    1 NMtDS0=    0 NMtDT0=    0
 Petite list used in FoFCou.
 Requested convergence on RMS density matrix=1.00D-10 within 128 cycles.
 Requested convergence on MAX density matrix=1.00D-08.
 Requested convergence on             energy=1.00D-08.
 No special actions if energy rises.
 SCF Done:  E(RwB97XD) =  -908.798524654     A.U. after   17 cycles
            NFock= 17  Conv=0.22D-10     -V/T= 2.0082
 Calling FoFJK, ICntrl=      2127 FMM=F ISym2X=0 I1Cent= 0 IOpClX= 0 NMat=1 NMatS=1 NMatT=0.
 ***** Axes restored to original set *****
 -------------------------------------------------------------------
 Center     Atomic                   Forces (Hartrees/Bohr)
 Number     Number              X              Y              Z
 -------------------------------------------------------------------
      1        6          -0.003404599    0.008752016    0.004195472
      2        8           0.003315568   -0.006457331   -0.000775713
      3        8           0.009774698   -0.012803708    0.018135253
      4        1          -0.008581211    0.009143266   -0.019532276
      5        6          -0.001412095    0.000828064    0.001069552
      6        9          -0.000878537   -0.000235655    0.000431772
      7        9           0.001644716    0.001236520    0.000038597
      8        9           0.000423592   -0.002052751   -0.001267733
      9        8           0.000191443    0.001570818   -0.009940910
     10        1           0.001460171    0.000309633   -0.000447350
     11        1          -0.000633240   -0.003354699    0.005066759
     12        8          -0.023254189    0.009435526   -0.016791708
     13        1           0.017292227   -0.004883606    0.005120747
     14        1           0.003260518   -0.000695515    0.015223370
     15        8          -0.001502469    0.002087464    0.000614401
     16        1          -0.001380488    0.003290303    0.000634250
     17        1           0.002025542   -0.005506979   -0.001719033
     18        8           0.018107225   -0.004031278   -0.012160978
     19        1          -0.018243956    0.020109800    0.017709487
     20        1           0.000176914   -0.015985692   -0.005691397
     21        8           0.005663321    0.014548151    0.010230377
     22        1          -0.001500825   -0.001927055   -0.000270525
     23        1          -0.002544327   -0.013377292   -0.009872418
 -------------------------------------------------------------------
 Cartesian Forces:  Max     0.023254189 RMS     0.008905079

 GradGradGradGradGradGradGradGradGradGradGradGradGradGradGradGradGradGrad
 Berny optimization.
 Using GEDIIS/GDIIS optimizer.
 FormGI is forming the generalized inverse of G from B-inverse, IUseBI=4.
 Internal  Forces:  Max     0.027785688 RMS     0.005052733
 Search for a local minimum.
 Step number  10 out of a maximum of  138
 All quantities printed in internal units (Hartrees-Bohrs-Radians)
 Mixed Optimization -- RFO/linear search
 Update second derivatives using D2CorX and points    7    8   10    9
 ITU=  0  1  1  1  1  1  1 -1  1  0
 Use linear search instead of GDIIS.
     Eigenvalues ---   -0.05141   0.00001   0.00015   0.00024   0.00039
     Eigenvalues ---    0.00062   0.00072   0.00169   0.00237   0.00241
     Eigenvalues ---    0.00284   0.00394   0.00425   0.00523   0.00563
     Eigenvalues ---    0.00651   0.00684   0.00940   0.00998   0.01170
     Eigenvalues ---    0.01284   0.01391   0.01454   0.01791   0.01826
     Eigenvalues ---    0.01984   0.02112   0.02441   0.02924   0.03165
     Eigenvalues ---    0.03596   0.03939   0.04272   0.04385   0.05019
     Eigenvalues ---    0.05965   0.07035   0.07811   0.09985   0.11463
     Eigenvalues ---    0.13778   0.18670   0.19911   0.21614   0.22778
     Eigenvalues ---    0.23944   0.27496   0.36770   0.37063   0.37854
     Eigenvalues ---    0.38998   0.44297   0.49956   0.50373   0.52477
     Eigenvalues ---    0.53889   0.55551   0.55980   0.57045   0.57176
     Eigenvalues ---    0.57396   0.60352   0.89410
 RFO step:  Lambda=-5.15297245D-02 EMin=-5.14138219D-02
 I=     1 Eig=   -5.14D-02 Dot1=  1.47D-03
 I=     1 Stepn=  6.00D-01 RXN=   6.00D-01 EDone=F
 Mixed    1 eigenvectors in step.  Raw Step.Grad=  1.47D-03.
 RFO eigenvector is Hessian eigenvector with negative curvature.
 Taking step of  6.00D-01 in eigenvector direction(s).  Step.Grad= -2.39D-04.
 Quartic linear search produced a step of -0.94713.
 Iteration  1 RMS(Cart)=  0.11100031 RMS(Int)=  0.06795706
 Iteration  2 RMS(Cart)=  0.10521745 RMS(Int)=  0.04921433
 Iteration  3 RMS(Cart)=  0.00010199 RMS(Int)=  0.04919555
 Iteration  4 RMS(Cart)=  0.00010176 RMS(Int)=  0.04917681
 Iteration  5 RMS(Cart)=  0.00010153 RMS(Int)=  0.04915812
 Iteration  6 RMS(Cart)=  0.00010131 RMS(Int)=  0.04913946
 Iteration  7 RMS(Cart)=  0.00010108 RMS(Int)=  0.04912085
 Iteration  8 RMS(Cart)=  0.00010086 RMS(Int)=  0.04910229
 Iteration  9 RMS(Cart)=  0.00010063 RMS(Int)=  0.04908376
 Iteration 10 RMS(Cart)=  0.00010041 RMS(Int)=  0.04906527
 Iteration 11 RMS(Cart)=  0.00010019 RMS(Int)=  0.04904683
 Iteration 12 RMS(Cart)=  0.00009996 RMS(Int)=  0.04902843
 Iteration 13 RMS(Cart)=  0.00009974 RMS(Int)=  0.04901006
 Iteration 14 RMS(Cart)=  0.00009952 RMS(Int)=  0.04899174
 Iteration 15 RMS(Cart)=  0.00009930 RMS(Int)=  0.04897346
 Iteration 16 RMS(Cart)=  0.00009908 RMS(Int)=  0.04895522
 Iteration 17 RMS(Cart)=  0.00009886 RMS(Int)=  0.04893703
 Iteration 18 RMS(Cart)=  0.00009864 RMS(Int)=  0.04891887
 Iteration 19 RMS(Cart)=  0.00009842 RMS(Int)=  0.04890075
 Iteration 20 RMS(Cart)=  0.00009821 RMS(Int)=  0.04888267
 Iteration 21 RMS(Cart)=  0.00009799 RMS(Int)=  0.04886464
 Iteration 22 RMS(Cart)=  0.00009777 RMS(Int)=  0.04884664
 Iteration 23 RMS(Cart)=  0.00009756 RMS(Int)=  0.04882869
 Iteration 24 RMS(Cart)=  0.00009734 RMS(Int)=  0.04881077
 Iteration 25 RMS(Cart)=  0.00009713 RMS(Int)=  0.04879289
 Iteration 26 RMS(Cart)=  0.00009691 RMS(Int)=  0.04877506
 Iteration 27 RMS(Cart)=  0.00009670 RMS(Int)=  0.04875726
 Iteration 28 RMS(Cart)=  0.00009648 RMS(Int)=  0.04873950
 Iteration 29 RMS(Cart)=  0.00009627 RMS(Int)=  0.04872178
 Iteration 30 RMS(Cart)=  0.00009606 RMS(Int)=  0.04870410
 Iteration 31 RMS(Cart)=  0.00009585 RMS(Int)=  0.04868647
 Iteration 32 RMS(Cart)=  0.00009564 RMS(Int)=  0.04866886
 Iteration 33 RMS(Cart)=  0.00009543 RMS(Int)=  0.04865130
 Iteration 34 RMS(Cart)=  0.00009522 RMS(Int)=  0.04863378
 Iteration 35 RMS(Cart)=  0.00009501 RMS(Int)=  0.04861630
 Iteration 36 RMS(Cart)=  0.00009480 RMS(Int)=  0.04859885
 Iteration 37 RMS(Cart)=  0.00009459 RMS(Int)=  0.04858145
 Iteration 38 RMS(Cart)=  0.00009438 RMS(Int)=  0.04856408
 Iteration 39 RMS(Cart)=  0.00009418 RMS(Int)=  0.04854675
 Iteration 40 RMS(Cart)=  0.00009397 RMS(Int)=  0.04852946
 Iteration 41 RMS(Cart)=  0.00009376 RMS(Int)=  0.04851220
 Iteration 42 RMS(Cart)=  0.00009356 RMS(Int)=  0.04849499
 Iteration 43 RMS(Cart)=  0.00009335 RMS(Int)=  0.04847781
 Iteration 44 RMS(Cart)=  0.00009315 RMS(Int)=  0.04846067
 Iteration 45 RMS(Cart)=  0.00009294 RMS(Int)=  0.04844357
 Iteration 46 RMS(Cart)=  0.00009274 RMS(Int)=  0.04842651
 Iteration 47 RMS(Cart)=  0.00009254 RMS(Int)=  0.04840948
 Iteration 48 RMS(Cart)=  0.00009234 RMS(Int)=  0.04839249
 Iteration 49 RMS(Cart)=  0.00009213 RMS(Int)=  0.04837554
 Iteration 50 RMS(Cart)=  0.00009193 RMS(Int)=  0.04835863
 Iteration 51 RMS(Cart)=  0.00009173 RMS(Int)=  0.04834175
 Iteration 52 RMS(Cart)=  0.00009153 RMS(Int)=  0.04832491
 Iteration 53 RMS(Cart)=  0.00009133 RMS(Int)=  0.04830811
 Iteration 54 RMS(Cart)=  0.00009113 RMS(Int)=  0.04829134
 Iteration 55 RMS(Cart)=  0.00009093 RMS(Int)=  0.04827462
 Iteration 56 RMS(Cart)=  0.00009073 RMS(Int)=  0.04825792
 Iteration 57 RMS(Cart)=  0.00009054 RMS(Int)=  0.04824127
 Iteration 58 RMS(Cart)=  0.00009034 RMS(Int)=  0.04822465
 Iteration 59 RMS(Cart)=  0.00009014 RMS(Int)=  0.04820807
 Iteration 60 RMS(Cart)=  0.00008995 RMS(Int)=  0.04819152
 Iteration 61 RMS(Cart)=  0.00008975 RMS(Int)=  0.04817501
 Iteration 62 RMS(Cart)=  0.00008956 RMS(Int)=  0.04815854
 Iteration 63 RMS(Cart)=  0.00008936 RMS(Int)=  0.04814210
 Iteration 64 RMS(Cart)=  0.00008917 RMS(Int)=  0.04812570
 Iteration 65 RMS(Cart)=  0.00008897 RMS(Int)=  0.04810933
 Iteration 66 RMS(Cart)=  0.00008878 RMS(Int)=  0.04809300
 Iteration 67 RMS(Cart)=  0.00008859 RMS(Int)=  0.04807671
 Iteration 68 RMS(Cart)=  0.00008839 RMS(Int)=  0.04806045
 Iteration 69 RMS(Cart)=  0.00008820 RMS(Int)=  0.04804423
 Iteration 70 RMS(Cart)=  0.00008801 RMS(Int)=  0.04802804
 Iteration 71 RMS(Cart)=  0.00008782 RMS(Int)=  0.04801189
 Iteration 72 RMS(Cart)=  0.00008763 RMS(Int)=  0.04799577
 Iteration 73 RMS(Cart)=  0.00008744 RMS(Int)=  0.04797969
 Iteration 74 RMS(Cart)=  0.00008725 RMS(Int)=  0.04796364
 Iteration 75 RMS(Cart)=  0.00008706 RMS(Int)=  0.04794763
 Iteration 76 RMS(Cart)=  0.00008687 RMS(Int)=  0.04793165
 Iteration 77 RMS(Cart)=  0.00008668 RMS(Int)=  0.04791571
 Iteration 78 RMS(Cart)=  0.00008650 RMS(Int)=  0.04789980
 Iteration 79 RMS(Cart)=  0.00008631 RMS(Int)=  0.04788393
 Iteration 80 RMS(Cart)=  0.00008612 RMS(Int)=  0.04786809
 Iteration 81 RMS(Cart)=  0.00008594 RMS(Int)=  0.04785229
 Iteration 82 RMS(Cart)=  0.00008575 RMS(Int)=  0.04783652
 Iteration 83 RMS(Cart)=  0.00008556 RMS(Int)=  0.04782079
 Iteration 84 RMS(Cart)=  0.00008538 RMS(Int)=  0.04780509
 Iteration 85 RMS(Cart)=  0.00008519 RMS(Int)=  0.04778942
 Iteration 86 RMS(Cart)=  0.00008501 RMS(Int)=  0.04777379
 Iteration 87 RMS(Cart)=  0.00008483 RMS(Int)=  0.04775819
 Iteration 88 RMS(Cart)=  0.00008464 RMS(Int)=  0.04774262
 Iteration 89 RMS(Cart)=  0.00008446 RMS(Int)=  0.04772709
 Iteration 90 RMS(Cart)=  0.00008428 RMS(Int)=  0.04771159
 Iteration 91 RMS(Cart)=  0.00008410 RMS(Int)=  0.04769613
 Iteration 92 RMS(Cart)=  0.00008392 RMS(Int)=  0.04768070
 Iteration 93 RMS(Cart)=  0.00008374 RMS(Int)=  0.04766530
 Iteration 94 RMS(Cart)=  0.00008356 RMS(Int)=  0.04764994
 Iteration 95 RMS(Cart)=  0.00008338 RMS(Int)=  0.04763461
 Iteration 96 RMS(Cart)=  0.00008320 RMS(Int)=  0.04761931
 Iteration 97 RMS(Cart)=  0.00008302 RMS(Int)=  0.04760405
 Iteration 98 RMS(Cart)=  0.00008284 RMS(Int)=  0.04758882
 Iteration 99 RMS(Cart)=  0.00008266 RMS(Int)=  0.04757362
 Iteration100 RMS(Cart)=  0.00008248 RMS(Int)=  0.04755846
 New curvilinear step not converged.
 ITry= 1 IFail=1 DXMaxC= 9.60D-01 DCOld= 1.00D+10 DXMaxT= 2.02D+00 DXLimC= 3.00D+00 Rises=F
 Iteration  1 RMS(Cart)=  0.09229585 RMS(Int)=  0.04990739
 Iteration  2 RMS(Cart)=  0.10530181 RMS(Int)=  0.03170618
 Iteration  3 RMS(Cart)=  0.00032133 RMS(Int)=  0.03164697
 Iteration  4 RMS(Cart)=  0.00031988 RMS(Int)=  0.03158804
 Iteration  5 RMS(Cart)=  0.00031845 RMS(Int)=  0.03152937
 Iteration  6 RMS(Cart)=  0.00031703 RMS(Int)=  0.03147098
 Iteration  7 RMS(Cart)=  0.00031562 RMS(Int)=  0.03141284
 Iteration  8 RMS(Cart)=  0.00031423 RMS(Int)=  0.03135498
 Iteration  9 RMS(Cart)=  0.00031284 RMS(Int)=  0.03129737
 Iteration 10 RMS(Cart)=  0.00031147 RMS(Int)=  0.03124002
 Iteration 11 RMS(Cart)=  0.00031011 RMS(Int)=  0.03118292
 Iteration 12 RMS(Cart)=  0.00030876 RMS(Int)=  0.03112608
 Iteration 13 RMS(Cart)=  0.00030742 RMS(Int)=  0.03106950
 Iteration 14 RMS(Cart)=  0.00030609 RMS(Int)=  0.03101316
 Iteration 15 RMS(Cart)=  0.00030477 RMS(Int)=  0.03095707
 Iteration 16 RMS(Cart)=  0.00030346 RMS(Int)=  0.03090123
 Iteration 17 RMS(Cart)=  0.00030216 RMS(Int)=  0.03084563
 Iteration 18 RMS(Cart)=  0.00030087 RMS(Int)=  0.03079027
 Iteration 19 RMS(Cart)=  0.00029959 RMS(Int)=  0.03073515
 Iteration 20 RMS(Cart)=  0.00029832 RMS(Int)=  0.03068028
 Iteration 21 RMS(Cart)=  0.00029706 RMS(Int)=  0.03062564
 Iteration 22 RMS(Cart)=  0.00029581 RMS(Int)=  0.03057123
 Iteration 23 RMS(Cart)=  0.00029457 RMS(Int)=  0.03051706
 Iteration 24 RMS(Cart)=  0.00029333 RMS(Int)=  0.03046312
 Iteration 25 RMS(Cart)=  0.00029211 RMS(Int)=  0.03040941
 Iteration 26 RMS(Cart)=  0.00029089 RMS(Int)=  0.03035592
 Iteration 27 RMS(Cart)=  0.00028968 RMS(Int)=  0.03030267
 Iteration 28 RMS(Cart)=  0.00028848 RMS(Int)=  0.03024964
 Iteration 29 RMS(Cart)=  0.00028728 RMS(Int)=  0.03019683
 Iteration 30 RMS(Cart)=  0.00028610 RMS(Int)=  0.03014425
 Iteration 31 RMS(Cart)=  0.00028492 RMS(Int)=  0.03009188
 Iteration 32 RMS(Cart)=  0.00028375 RMS(Int)=  0.03003974
 Iteration 33 RMS(Cart)=  0.00028259 RMS(Int)=  0.02998781
 Iteration 34 RMS(Cart)=  0.00028144 RMS(Int)=  0.02993610
 Iteration 35 RMS(Cart)=  0.00028029 RMS(Int)=  0.02988460
 Iteration 36 RMS(Cart)=  0.00027915 RMS(Int)=  0.02983332
 Iteration 37 RMS(Cart)=  0.00027802 RMS(Int)=  0.02978225
 Iteration 38 RMS(Cart)=  0.00027690 RMS(Int)=  0.02973139
 Iteration 39 RMS(Cart)=  0.00027578 RMS(Int)=  0.02968073
 Iteration 40 RMS(Cart)=  0.00027467 RMS(Int)=  0.02963029
 Iteration 41 RMS(Cart)=  0.00027357 RMS(Int)=  0.02958005
 Iteration 42 RMS(Cart)=  0.00027247 RMS(Int)=  0.02953002
 Iteration 43 RMS(Cart)=  0.00027138 RMS(Int)=  0.02948019
 Iteration 44 RMS(Cart)=  0.00027030 RMS(Int)=  0.02943056
 Iteration 45 RMS(Cart)=  0.00026922 RMS(Int)=  0.02938113
 Iteration 46 RMS(Cart)=  0.00026815 RMS(Int)=  0.02933191
 Iteration 47 RMS(Cart)=  0.00026709 RMS(Int)=  0.02928288
 Iteration 48 RMS(Cart)=  0.00026603 RMS(Int)=  0.02923405
 Iteration 49 RMS(Cart)=  0.00026498 RMS(Int)=  0.02918541
 Iteration 50 RMS(Cart)=  0.00026394 RMS(Int)=  0.02913698
 Iteration 51 RMS(Cart)=  0.00026290 RMS(Int)=  0.02908873
 Iteration 52 RMS(Cart)=  0.00026187 RMS(Int)=  0.02904068
 Iteration 53 RMS(Cart)=  0.00026084 RMS(Int)=  0.02899282
 Iteration 54 RMS(Cart)=  0.00025982 RMS(Int)=  0.02894514
 Iteration 55 RMS(Cart)=  0.00025881 RMS(Int)=  0.02889766
 Iteration 56 RMS(Cart)=  0.00025780 RMS(Int)=  0.02885037
 Iteration 57 RMS(Cart)=  0.00025680 RMS(Int)=  0.02880326
 Iteration 58 RMS(Cart)=  0.00025580 RMS(Int)=  0.02875634
 Iteration 59 RMS(Cart)=  0.00025481 RMS(Int)=  0.02870960
 Iteration 60 RMS(Cart)=  0.00025383 RMS(Int)=  0.02866305
 Iteration 61 RMS(Cart)=  0.00025285 RMS(Int)=  0.02861668
 Iteration 62 RMS(Cart)=  0.00025187 RMS(Int)=  0.02857049
 Iteration 63 RMS(Cart)=  0.00025090 RMS(Int)=  0.02852448
 Iteration 64 RMS(Cart)=  0.00024994 RMS(Int)=  0.02847865
 Iteration 65 RMS(Cart)=  0.00024898 RMS(Int)=  0.02843300
 Iteration 66 RMS(Cart)=  0.00024803 RMS(Int)=  0.02838752
 Iteration 67 RMS(Cart)=  0.00024708 RMS(Int)=  0.02834222
 Iteration 68 RMS(Cart)=  0.00024614 RMS(Int)=  0.02829710
 Iteration 69 RMS(Cart)=  0.00024521 RMS(Int)=  0.02825215
 Iteration 70 RMS(Cart)=  0.00024427 RMS(Int)=  0.02820738
 Iteration 71 RMS(Cart)=  0.00024335 RMS(Int)=  0.02816277
 Iteration 72 RMS(Cart)=  0.00024243 RMS(Int)=  0.02811834
 Iteration 73 RMS(Cart)=  0.00024151 RMS(Int)=  0.02807408
 Iteration 74 RMS(Cart)=  0.00024060 RMS(Int)=  0.02802999
 Iteration 75 RMS(Cart)=  0.00023969 RMS(Int)=  0.02798607
 Iteration 76 RMS(Cart)=  0.00023879 RMS(Int)=  0.02794231
 Iteration 77 RMS(Cart)=  0.00023789 RMS(Int)=  0.02789872
 Iteration 78 RMS(Cart)=  0.00023700 RMS(Int)=  0.02785530
 Iteration 79 RMS(Cart)=  0.00023611 RMS(Int)=  0.02781204
 Iteration 80 RMS(Cart)=  0.00023523 RMS(Int)=  0.02776895
 Iteration 81 RMS(Cart)=  0.00023435 RMS(Int)=  0.02772602
 Iteration 82 RMS(Cart)=  0.00023348 RMS(Int)=  0.02768325
 Iteration 83 RMS(Cart)=  0.00023261 RMS(Int)=  0.02764064
 Iteration 84 RMS(Cart)=  0.00023175 RMS(Int)=  0.02759819
 Iteration 85 RMS(Cart)=  0.00023089 RMS(Int)=  0.02755591
 Iteration 86 RMS(Cart)=  0.00023003 RMS(Int)=  0.02751378
 Iteration 87 RMS(Cart)=  0.00022918 RMS(Int)=  0.02747181
 Iteration 88 RMS(Cart)=  0.00022833 RMS(Int)=  0.02742999
 Iteration 89 RMS(Cart)=  0.00022749 RMS(Int)=  0.02738834
 Iteration 90 RMS(Cart)=  0.00022665 RMS(Int)=  0.02734684
 Iteration 91 RMS(Cart)=  0.00022582 RMS(Int)=  0.02730549
 Iteration 92 RMS(Cart)=  0.00022499 RMS(Int)=  0.02726429
 Iteration 93 RMS(Cart)=  0.00022417 RMS(Int)=  0.02722325
 Iteration 94 RMS(Cart)=  0.00022335 RMS(Int)=  0.02718237
 Iteration 95 RMS(Cart)=  0.00022253 RMS(Int)=  0.02714163
 Iteration 96 RMS(Cart)=  0.00022172 RMS(Int)=  0.02710104
 Iteration 97 RMS(Cart)=  0.00022091 RMS(Int)=  0.02706061
 Iteration 98 RMS(Cart)=  0.00022010 RMS(Int)=  0.02702032
 Iteration 99 RMS(Cart)=  0.00021930 RMS(Int)=  0.02698018
 Iteration100 RMS(Cart)=  0.00021851 RMS(Int)=  0.02694019
 New curvilinear step not converged.
 ITry= 2 IFail=1 DXMaxC= 1.21D+00 DCOld= 1.00D+10 DXMaxT= 2.02D+00 DXLimC= 3.00D+00 Rises=F
 Iteration  1 RMS(Cart)=  0.09480737 RMS(Int)=  0.04130275
 Iteration  2 RMS(Cart)=  0.10685116 RMS(Int)=  0.02306740
 Iteration  3 RMS(Cart)=  0.00029122 RMS(Int)=  0.02301377
 Iteration  4 RMS(Cart)=  0.00029000 RMS(Int)=  0.02296036
 Iteration  5 RMS(Cart)=  0.00028880 RMS(Int)=  0.02290719
 Iteration  6 RMS(Cart)=  0.00028761 RMS(Int)=  0.02285424
 Iteration  7 RMS(Cart)=  0.00028642 RMS(Int)=  0.02280152
 Iteration  8 RMS(Cart)=  0.00028525 RMS(Int)=  0.02274902
 Iteration  9 RMS(Cart)=  0.00028408 RMS(Int)=  0.02269674
 Iteration 10 RMS(Cart)=  0.00028292 RMS(Int)=  0.02264468
 Iteration 11 RMS(Cart)=  0.00028177 RMS(Int)=  0.02259284
 Iteration 12 RMS(Cart)=  0.00028063 RMS(Int)=  0.02254121
 Iteration 13 RMS(Cart)=  0.00027950 RMS(Int)=  0.02248980
 Iteration 14 RMS(Cart)=  0.00027838 RMS(Int)=  0.02243860
 Iteration 15 RMS(Cart)=  0.00027726 RMS(Int)=  0.02238761
 Iteration 16 RMS(Cart)=  0.00027616 RMS(Int)=  0.02233683
 Iteration 17 RMS(Cart)=  0.00027506 RMS(Int)=  0.02228626
 Iteration 18 RMS(Cart)=  0.00027396 RMS(Int)=  0.02223590
 Iteration 19 RMS(Cart)=  0.00027288 RMS(Int)=  0.02218574
 Iteration 20 RMS(Cart)=  0.00027180 RMS(Int)=  0.02213579
 Iteration 21 RMS(Cart)=  0.00027073 RMS(Int)=  0.02208604
 Iteration 22 RMS(Cart)=  0.00026967 RMS(Int)=  0.02203649
 Iteration 23 RMS(Cart)=  0.00026862 RMS(Int)=  0.02198713
 Iteration 24 RMS(Cart)=  0.00026757 RMS(Int)=  0.02193798
 Iteration 25 RMS(Cart)=  0.00026653 RMS(Int)=  0.02188902
 Iteration 26 RMS(Cart)=  0.00026549 RMS(Int)=  0.02184026
 Iteration 27 RMS(Cart)=  0.00026446 RMS(Int)=  0.02179170
 Iteration 28 RMS(Cart)=  0.00026344 RMS(Int)=  0.02174332
 Iteration 29 RMS(Cart)=  0.00026243 RMS(Int)=  0.02169514
 Iteration 30 RMS(Cart)=  0.00026142 RMS(Int)=  0.02164715
 Iteration 31 RMS(Cart)=  0.00026041 RMS(Int)=  0.02159935
 Iteration 32 RMS(Cart)=  0.00025942 RMS(Int)=  0.02155173
 Iteration 33 RMS(Cart)=  0.00025843 RMS(Int)=  0.02150430
 Iteration 34 RMS(Cart)=  0.00025744 RMS(Int)=  0.02145706
 Iteration 35 RMS(Cart)=  0.00025646 RMS(Int)=  0.02141000
 Iteration 36 RMS(Cart)=  0.00025549 RMS(Int)=  0.02136313
 Iteration 37 RMS(Cart)=  0.00025453 RMS(Int)=  0.02131644
 Iteration 38 RMS(Cart)=  0.00025356 RMS(Int)=  0.02126992
 Iteration 39 RMS(Cart)=  0.00025261 RMS(Int)=  0.02122359
 Iteration 40 RMS(Cart)=  0.00025166 RMS(Int)=  0.02117744
 Iteration 41 RMS(Cart)=  0.00025072 RMS(Int)=  0.02113146
 Iteration 42 RMS(Cart)=  0.00024978 RMS(Int)=  0.02108567
 Iteration 43 RMS(Cart)=  0.00024884 RMS(Int)=  0.02104004
 Iteration 44 RMS(Cart)=  0.00024792 RMS(Int)=  0.02099460
 Iteration 45 RMS(Cart)=  0.00024699 RMS(Int)=  0.02094932
 Iteration 46 RMS(Cart)=  0.00024608 RMS(Int)=  0.02090422
 Iteration 47 RMS(Cart)=  0.00024516 RMS(Int)=  0.02085929
 Iteration 48 RMS(Cart)=  0.00024426 RMS(Int)=  0.02081453
 Iteration 49 RMS(Cart)=  0.00024335 RMS(Int)=  0.02076994
 Iteration 50 RMS(Cart)=  0.00024246 RMS(Int)=  0.02072552
 Iteration 51 RMS(Cart)=  0.00024156 RMS(Int)=  0.02068126
 Iteration 52 RMS(Cart)=  0.00024068 RMS(Int)=  0.02063718
 Iteration 53 RMS(Cart)=  0.00023980 RMS(Int)=  0.02059325
 Iteration 54 RMS(Cart)=  0.00023892 RMS(Int)=  0.02054950
 Iteration 55 RMS(Cart)=  0.00023804 RMS(Int)=  0.02050590
 Iteration 56 RMS(Cart)=  0.00023718 RMS(Int)=  0.02046247
 Iteration 57 RMS(Cart)=  0.00023631 RMS(Int)=  0.02041921
 Iteration 58 RMS(Cart)=  0.00023545 RMS(Int)=  0.02037610
 Iteration 59 RMS(Cart)=  0.00023460 RMS(Int)=  0.02033315
 Iteration 60 RMS(Cart)=  0.00023375 RMS(Int)=  0.02029036
 Iteration 61 RMS(Cart)=  0.00023290 RMS(Int)=  0.02024774
 Iteration 62 RMS(Cart)=  0.00023206 RMS(Int)=  0.02020527
 Iteration 63 RMS(Cart)=  0.00023123 RMS(Int)=  0.02016295
 Iteration 64 RMS(Cart)=  0.00023040 RMS(Int)=  0.02012079
 Iteration 65 RMS(Cart)=  0.00022925 RMS(Int)=  0.02007884
 Iteration 66 RMS(Cart)=  0.00022811 RMS(Int)=  0.02003710
 Iteration 67 RMS(Cart)=  0.00022698 RMS(Int)=  0.01999556
 Iteration 68 RMS(Cart)=  0.00022585 RMS(Int)=  0.01995423
 Iteration 69 RMS(Cart)=  0.00022473 RMS(Int)=  0.01991309
 Iteration 70 RMS(Cart)=  0.00022363 RMS(Int)=  0.01987216
 Iteration 71 RMS(Cart)=  0.00022253 RMS(Int)=  0.01983143
 Iteration 72 RMS(Cart)=  0.00022144 RMS(Int)=  0.01979090
 Iteration 73 RMS(Cart)=  0.00022036 RMS(Int)=  0.01975056
 Iteration 74 RMS(Cart)=  0.00021928 RMS(Int)=  0.01971042
 Iteration 75 RMS(Cart)=  0.00021822 RMS(Int)=  0.01967047
 Iteration 76 RMS(Cart)=  0.00021716 RMS(Int)=  0.01963071
 Iteration 77 RMS(Cart)=  0.00021612 RMS(Int)=  0.01959114
 Iteration 78 RMS(Cart)=  0.00021508 RMS(Int)=  0.01955176
 Iteration 79 RMS(Cart)=  0.00021404 RMS(Int)=  0.01951257
 Iteration 80 RMS(Cart)=  0.00021302 RMS(Int)=  0.01947356
 Iteration 81 RMS(Cart)=  0.00021200 RMS(Int)=  0.01943474
 Iteration 82 RMS(Cart)=  0.00021100 RMS(Int)=  0.01939610
 Iteration 83 RMS(Cart)=  0.00021000 RMS(Int)=  0.01935765
 Iteration 84 RMS(Cart)=  0.00020900 RMS(Int)=  0.01931937
 Iteration 85 RMS(Cart)=  0.00020802 RMS(Int)=  0.01928127
 Iteration 86 RMS(Cart)=  0.00020704 RMS(Int)=  0.01924335
 Iteration 87 RMS(Cart)=  0.00020607 RMS(Int)=  0.01920561
 Iteration 88 RMS(Cart)=  0.00020511 RMS(Int)=  0.01916804
 Iteration 89 RMS(Cart)=  0.00020415 RMS(Int)=  0.01913064
 Iteration 90 RMS(Cart)=  0.00020320 RMS(Int)=  0.01909342
 Iteration 91 RMS(Cart)=  0.00020226 RMS(Int)=  0.01905636
 Iteration 92 RMS(Cart)=  0.00020133 RMS(Int)=  0.01901948
 Iteration 93 RMS(Cart)=  0.00020040 RMS(Int)=  0.01898276
 Iteration 94 RMS(Cart)=  0.00019948 RMS(Int)=  0.01894622
 Iteration 95 RMS(Cart)=  0.00019857 RMS(Int)=  0.01890984
 Iteration 96 RMS(Cart)=  0.00019766 RMS(Int)=  0.01887362
 Iteration 97 RMS(Cart)=  0.00019676 RMS(Int)=  0.01883757
 Iteration 98 RMS(Cart)=  0.00019587 RMS(Int)=  0.01880167
 Iteration 99 RMS(Cart)=  0.00019498 RMS(Int)=  0.01876594
 Iteration100 RMS(Cart)=  0.00019410 RMS(Int)=  0.01873037
 New curvilinear step not converged.
 ITry= 3 IFail=1 DXMaxC= 1.27D+00 DCOld= 1.00D+10 DXMaxT= 2.02D+00 DXLimC= 3.00D+00 Rises=F
 Iteration  1 RMS(Cart)=  0.09897487 RMS(Int)=  0.03705515
 Iteration  2 RMS(Cart)=  0.10812502 RMS(Int)=  0.01879384
 Iteration  3 RMS(Cart)=  0.00023299 RMS(Int)=  0.01875070
 Iteration  4 RMS(Cart)=  0.00023173 RMS(Int)=  0.01870778
 Iteration  5 RMS(Cart)=  0.00023048 RMS(Int)=  0.01866510
 Iteration  6 RMS(Cart)=  0.00022924 RMS(Int)=  0.01862264
 Iteration  7 RMS(Cart)=  0.00022802 RMS(Int)=  0.01858040
 Iteration  8 RMS(Cart)=  0.00022680 RMS(Int)=  0.01853839
 Iteration  9 RMS(Cart)=  0.00022559 RMS(Int)=  0.01849660
 Iteration 10 RMS(Cart)=  0.00022440 RMS(Int)=  0.01845503
 Iteration 11 RMS(Cart)=  0.00022321 RMS(Int)=  0.01841368
 Iteration 12 RMS(Cart)=  0.00022204 RMS(Int)=  0.01837254
 Iteration 13 RMS(Cart)=  0.00022087 RMS(Int)=  0.01833162
 Iteration 14 RMS(Cart)=  0.00021972 RMS(Int)=  0.01829091
 Iteration 15 RMS(Cart)=  0.00021857 RMS(Int)=  0.01825041
 Iteration 16 RMS(Cart)=  0.00021743 RMS(Int)=  0.01821012
 Iteration 17 RMS(Cart)=  0.00021631 RMS(Int)=  0.01817003
 Iteration 18 RMS(Cart)=  0.00021519 RMS(Int)=  0.01813015
 Iteration 19 RMS(Cart)=  0.00021408 RMS(Int)=  0.01809048
 Iteration 20 RMS(Cart)=  0.00021298 RMS(Int)=  0.01805100
 Iteration 21 RMS(Cart)=  0.00021189 RMS(Int)=  0.01801173
 Iteration 22 RMS(Cart)=  0.00021081 RMS(Int)=  0.01797265
 Iteration 23 RMS(Cart)=  0.00020974 RMS(Int)=  0.01793377
 Iteration 24 RMS(Cart)=  0.00020868 RMS(Int)=  0.01789509
 Iteration 25 RMS(Cart)=  0.00020762 RMS(Int)=  0.01785660
 Iteration 26 RMS(Cart)=  0.00020658 RMS(Int)=  0.01781830
 Iteration 27 RMS(Cart)=  0.00020554 RMS(Int)=  0.01778019
 Iteration 28 RMS(Cart)=  0.00020451 RMS(Int)=  0.01774228
 Iteration 29 RMS(Cart)=  0.00020349 RMS(Int)=  0.01770454
 Iteration 30 RMS(Cart)=  0.00020248 RMS(Int)=  0.01766700
 Iteration 31 RMS(Cart)=  0.00020148 RMS(Int)=  0.01762964
 Iteration 32 RMS(Cart)=  0.00020048 RMS(Int)=  0.01759246
 Iteration 33 RMS(Cart)=  0.00019949 RMS(Int)=  0.01755546
 Iteration 34 RMS(Cart)=  0.00019851 RMS(Int)=  0.01751865
 Iteration 35 RMS(Cart)=  0.00019754 RMS(Int)=  0.01748201
 Iteration 36 RMS(Cart)=  0.00019657 RMS(Int)=  0.01744555
 Iteration 37 RMS(Cart)=  0.00019562 RMS(Int)=  0.01740927
 Iteration 38 RMS(Cart)=  0.00019467 RMS(Int)=  0.01737316
 Iteration 39 RMS(Cart)=  0.00019372 RMS(Int)=  0.01733722
 Iteration 40 RMS(Cart)=  0.00019279 RMS(Int)=  0.01730146
 Iteration 41 RMS(Cart)=  0.00019186 RMS(Int)=  0.01726587
 Iteration 42 RMS(Cart)=  0.00019094 RMS(Int)=  0.01723044
 Iteration 43 RMS(Cart)=  0.00019003 RMS(Int)=  0.01719519
 Iteration 44 RMS(Cart)=  0.00018912 RMS(Int)=  0.01716010
 Iteration 45 RMS(Cart)=  0.00018822 RMS(Int)=  0.01712517
 Iteration 46 RMS(Cart)=  0.00018733 RMS(Int)=  0.01709041
 Iteration 47 RMS(Cart)=  0.00018644 RMS(Int)=  0.01705582
 Iteration 48 RMS(Cart)=  0.00018557 RMS(Int)=  0.01702138
 Iteration 49 RMS(Cart)=  0.00018469 RMS(Int)=  0.01698711
 Iteration 50 RMS(Cart)=  0.00018383 RMS(Int)=  0.01695299
 Iteration 51 RMS(Cart)=  0.00018297 RMS(Int)=  0.01691903
 Iteration 52 RMS(Cart)=  0.00018212 RMS(Int)=  0.01688523
 Iteration 53 RMS(Cart)=  0.00018127 RMS(Int)=  0.01685159
 Iteration 54 RMS(Cart)=  0.00018043 RMS(Int)=  0.01681810
 Iteration 55 RMS(Cart)=  0.00017960 RMS(Int)=  0.01678476
 Iteration 56 RMS(Cart)=  0.00017877 RMS(Int)=  0.01675158
 Iteration 57 RMS(Cart)=  0.00017795 RMS(Int)=  0.01671854
 Iteration 58 RMS(Cart)=  0.00017713 RMS(Int)=  0.01668566
 Iteration 59 RMS(Cart)=  0.00017632 RMS(Int)=  0.01665293
 Iteration 60 RMS(Cart)=  0.00017552 RMS(Int)=  0.01662034
 Iteration 61 RMS(Cart)=  0.00017472 RMS(Int)=  0.01658790
 Iteration 62 RMS(Cart)=  0.00017393 RMS(Int)=  0.01655561
 Iteration 63 RMS(Cart)=  0.00017314 RMS(Int)=  0.01652346
 Iteration 64 RMS(Cart)=  0.00017236 RMS(Int)=  0.01649145
 Iteration 65 RMS(Cart)=  0.00017159 RMS(Int)=  0.01645959
 Iteration 66 RMS(Cart)=  0.00017082 RMS(Int)=  0.01642787
 Iteration 67 RMS(Cart)=  0.00017006 RMS(Int)=  0.01639629
 Iteration 68 RMS(Cart)=  0.00016930 RMS(Int)=  0.01636485
 Iteration 69 RMS(Cart)=  0.00016855 RMS(Int)=  0.01633354
 Iteration 70 RMS(Cart)=  0.00016780 RMS(Int)=  0.01630238
 Iteration 71 RMS(Cart)=  0.00016706 RMS(Int)=  0.01627135
 Iteration 72 RMS(Cart)=  0.00016632 RMS(Int)=  0.01624046
 Iteration 73 RMS(Cart)=  0.00016559 RMS(Int)=  0.01620970
 Iteration 74 RMS(Cart)=  0.00016486 RMS(Int)=  0.01617908
 Iteration 75 RMS(Cart)=  0.00016414 RMS(Int)=  0.01614858
 Iteration 76 RMS(Cart)=  0.00016343 RMS(Int)=  0.01611823
 Iteration 77 RMS(Cart)=  0.00016272 RMS(Int)=  0.01608800
 Iteration 78 RMS(Cart)=  0.00016201 RMS(Int)=  0.01605790
 Iteration 79 RMS(Cart)=  0.00016131 RMS(Int)=  0.01602793
 Iteration 80 RMS(Cart)=  0.00016061 RMS(Int)=  0.01599809
 Iteration 81 RMS(Cart)=  0.00015992 RMS(Int)=  0.01596838
 Iteration 82 RMS(Cart)=  0.00015924 RMS(Int)=  0.01593879
 Iteration 83 RMS(Cart)=  0.00015855 RMS(Int)=  0.01590933
 Iteration 84 RMS(Cart)=  0.00015788 RMS(Int)=  0.01587999
 Iteration 85 RMS(Cart)=  0.00015720 RMS(Int)=  0.01585078
 Iteration 86 RMS(Cart)=  0.00015654 RMS(Int)=  0.01582169
 Iteration 87 RMS(Cart)=  0.00015587 RMS(Int)=  0.01579272
 Iteration 88 RMS(Cart)=  0.00015521 RMS(Int)=  0.01576388
 Iteration 89 RMS(Cart)=  0.00015456 RMS(Int)=  0.01573515
 Iteration 90 RMS(Cart)=  0.00015391 RMS(Int)=  0.01570655
 Iteration 91 RMS(Cart)=  0.00015326 RMS(Int)=  0.01567806
 Iteration 92 RMS(Cart)=  0.00015262 RMS(Int)=  0.01564970
 Iteration 93 RMS(Cart)=  0.00015199 RMS(Int)=  0.01562145
 Iteration 94 RMS(Cart)=  0.00015135 RMS(Int)=  0.01559331
 Iteration 95 RMS(Cart)=  0.00015073 RMS(Int)=  0.01556530
 Iteration 96 RMS(Cart)=  0.00015010 RMS(Int)=  0.01553739
 Iteration 97 RMS(Cart)=  0.00014948 RMS(Int)=  0.01550961
 Iteration 98 RMS(Cart)=  0.00014887 RMS(Int)=  0.01548193
 Iteration 99 RMS(Cart)=  0.00014825 RMS(Int)=  0.01545437
 Iteration100 RMS(Cart)=  0.00014765 RMS(Int)=  0.01542692
 New curvilinear step not converged.
 ITry= 4 IFail=1 DXMaxC= 1.28D+00 DCOld= 1.00D+10 DXMaxT= 2.02D+00 DXLimC= 3.00D+00 Rises=F
 Iteration  1 RMS(Cart)=  0.10171644 RMS(Int)=  0.03493473
 Iteration  2 RMS(Cart)=  0.10884947 RMS(Int)=  0.01668294
 Iteration  3 RMS(Cart)=  0.01050309 RMS(Int)=  0.01472721
 Iteration  4 RMS(Cart)=  0.01201575 RMS(Int)=  0.01248468
 Iteration  5 RMS(Cart)=  0.01439805 RMS(Int)=  0.00979105
 Iteration  6 RMS(Cart)=  0.01840828 RMS(Int)=  0.00633877
 Iteration  7 RMS(Cart)=  0.02445809 RMS(Int)=  0.00182134
 Iteration  8 RMS(Cart)=  0.00555490 RMS(Int)=  0.00061133
 Iteration  9 RMS(Cart)=  0.00268592 RMS(Int)=  0.00010857
 Iteration 10 RMS(Cart)=  0.00015114 RMS(Int)=  0.00005219
 Iteration 11 RMS(Cart)=  0.00000645 RMS(Int)=  0.00005216
 Iteration 12 RMS(Cart)=  0.00000000 RMS(Int)=  0.00005216
 ITry= 5 IFail=0 DXMaxC= 1.63D+00 DCOld= 1.00D+10 DXMaxT= 2.02D+00 DXLimC= 3.00D+00 Rises=F
 Variable       Old X    -DE/DX   Delta X   Delta X   Delta X     New X
                                 (Linear)    (Quad)   (Total)
    R1        2.30287  -0.00587  -0.00722  -0.04141  -0.00981   2.29305
    R2        2.44051   0.00475   0.00821  -0.06085   0.00441   2.44491
    R3        2.92834   0.00025   0.00240   0.00157   0.00249   2.93084
    R4        3.36722   0.00147   0.03088   0.02550   0.03246   3.39969
    R5        1.87100   0.02514   0.06697  -0.06995   0.06261   1.93362
    R6        2.86854   0.00198   0.00166   0.02729   0.00337   2.87191
    R7        2.52923  -0.00082  -0.00058   0.00092  -0.00052   2.52871
    R8        2.54291  -0.00190  -0.00412   0.00471  -0.00382   2.53908
    R9        2.51865  -0.00228  -0.00350   0.00743  -0.00304   2.51561
   R10        1.81486   0.00026   0.00175  -0.00503   0.00144   1.81630
   R11        1.82488  -0.00506  -0.00813   0.01407  -0.00725   1.81763
   R12        3.37420   0.00388   0.04104  -0.11645   0.03376   3.40796
   R13        1.90779  -0.01694  -0.04511   0.09569  -0.03909   1.86870
   R14        1.86160  -0.00665  -0.01914   0.02593  -0.01752   1.84407
   R15        3.81053  -0.00174  -0.05747   0.01239  -0.05666   3.75387
   R16        3.23822   0.00127   0.00464  -0.01331   0.00385   3.24206
   R17        1.84953  -0.00122  -0.00390  -0.02542  -0.00550   1.84404
   R18        1.82343  -0.00572  -0.00898   0.01823  -0.00784   1.81559
   R19        3.98621  -0.00239  -0.02456   0.04454  -0.02184   3.96437
   R20        3.42101   0.00031  -0.01252   0.01237  -0.01175   3.40926
   R21        1.77452   0.02779   0.04975  -0.07734   0.04486   1.81938
   R22        1.80363   0.01258   0.02527  -0.05679   0.02175   1.82538
   R23        1.81223   0.00178   0.00144  -0.00402   0.00119   1.81342
   R24        1.88565  -0.01507  -0.04214   0.12772  -0.03416   1.85149
    A1        2.24207   0.00026   0.00365  -0.03539   0.00143   2.24351
    A2        2.09580   0.00042   0.00267   0.01013   0.00331   2.09911
    A3        1.94506  -0.00070  -0.00644   0.02559  -0.00484   1.94022
    A4        2.50935   0.00249  -0.02213   0.00460  -0.02189   2.48746
    A5        1.98128  -0.00088  -0.00333   0.04989  -0.00019   1.98109
    A6        1.93912   0.00031   0.00053   0.00146   0.00062   1.93973
    A7        1.91195   0.00085   0.00343  -0.00262   0.00327   1.91522
    A8        1.93369   0.00141   0.00481  -0.00613   0.00443   1.93812
    A9        1.89163  -0.00105  -0.00419   0.00452  -0.00391   1.88772
   A10        1.89469  -0.00073  -0.00245   0.00138  -0.00236   1.89233
   A11        1.89162  -0.00089  -0.00248   0.00166  -0.00237   1.88925
   A12        1.88523  -0.00266  -0.02274   0.02246  -0.02132   1.86390
   A13        2.08635  -0.00095   0.01912   0.06010   0.02287   2.10921
   A14        2.02739   0.00363   0.00913  -0.09326   0.00331   2.03070
   A15        2.07062  -0.00343  -0.02586  -0.04107  -0.02841   2.04220
   A16        2.09041  -0.00044  -0.01369  -0.06732  -0.01798   2.07243
   A17        1.77095   0.00009  -0.00601  -0.04160  -0.00865   1.76230
   A18        1.84588   0.00446   0.03816   0.12688   0.04611   1.89199
   A19        1.73733   0.00180   0.03620   0.05422   0.03966   1.77699
   A20        1.90825  -0.00267  -0.02580  -0.02463  -0.02763   1.88063
   A21        2.59178   0.00891   0.52074   0.37390   0.54410   3.13589
   A22        1.89350  -0.00172  -0.03449   0.03907  -0.03203   1.86147
   A23        1.64554   0.00324   0.01866  -0.01154   0.01791   1.66345
   A24        1.82122  -0.00202  -0.00315   0.01047  -0.00245   1.81877
   A25        2.08679  -0.00168   0.00588   0.01510   0.00688   2.09368
   A26        2.23548   0.00248   0.00476  -0.00840   0.00437   2.23985
   A27        1.68142   0.00000   0.01278  -0.04756   0.00978   1.69120
   A28        1.74114   0.00288   0.07429  -0.10139   0.06791   1.80905
   A29        2.70386  -0.00723  -0.07544   0.11301  -0.06846   2.63540
   A30        2.90389  -0.00473  -0.04423   0.05606  -0.04066   2.86323
   A31        2.13636  -0.00118  -0.02138   0.02293  -0.01992   2.11644
   A32        1.79002   0.00353  -0.02143  -0.05465  -0.02482   1.76521
   A33        1.84288  -0.00226   0.02598   0.02348   0.02737   1.87026
   A34        2.69866   0.00291   0.03829   0.07191   0.04275   2.74141
   A35        3.08191   0.00239  -0.00965  -0.04963  -0.01279   3.06913
   A36        3.00508  -0.00104   0.01555  -0.01945   0.01431   3.01939
   A37        3.08906   0.00080   0.00188  -0.03636  -0.00042   3.08865
   A38        3.16203   0.00109   0.00588  -0.00490   0.00551   3.16754
   A39        2.91328   0.00324  -0.01692  -0.07614  -0.02159   2.89169
   A40        3.09770  -0.00120  -0.01259  -0.02210  -0.01389   3.08381
    D1       -0.28248  -0.00220  -0.01124   0.01589  -0.01028  -0.29276
    D2        2.88505  -0.00090  -0.00518  -0.00189  -0.00535   2.87971
    D3        0.00809   0.00108  -0.00145  -0.04421  -0.00426   0.00383
    D4        3.12557  -0.00012  -0.00696  -0.02778  -0.00873   3.11684
    D5       -2.26667  -0.00079  -0.00470   0.00565  -0.00435  -2.27102
    D6        1.92706  -0.00023  -0.00204   0.00080  -0.00199   1.92506
    D7       -0.15900  -0.00055  -0.00419   0.00423  -0.00393  -0.16293
    D8        0.89674   0.00029   0.00024  -0.00848  -0.00028   0.89646
    D9       -1.19272   0.00085   0.00291  -0.01332   0.00208  -1.19064
   D10        3.00441   0.00053   0.00076  -0.00989   0.00014   3.00455
   D11       -2.85282  -0.00180  -0.01846   0.01584  -0.01756  -2.87038
   D12       -0.69084  -0.00229  -0.01136   0.04681  -0.00839  -0.69923
   D13        1.00972  -0.00157   0.00675  -0.00730   0.00628   1.01600
   D14       -0.80554   0.00239  -0.00565  -0.02662  -0.00735  -0.81288
   D15       -3.10657  -0.00116  -0.02114  -0.09661  -0.02718  -3.13376
   D16        1.08548   0.00261   0.02507   0.00596   0.02545   1.11093
   D17       -2.39994   0.00063  -0.01343  -0.02009  -0.01472  -2.41466
   D18       -0.14277  -0.00039  -0.00786  -0.01638  -0.00892  -0.15169
   D19       -2.45373   0.00071  -0.00421  -0.01110  -0.00487  -2.45860
   D20       -0.87175  -0.00101  -0.01367  -0.01074  -0.01435  -0.88610
   D21        1.13465  -0.00133  -0.00354  -0.02779  -0.00530   1.12936
   D22        1.64065  -0.00133  -0.00870   0.02515  -0.00721   1.63344
   D23       -2.63613  -0.00165   0.00143   0.00811   0.00184  -2.63429
   D24       -2.68485  -0.00183  -0.01688   0.03674  -0.01456  -2.69941
   D25       -0.67845  -0.00214  -0.00674   0.01970  -0.00551  -0.68396
   D26        0.05469   0.00027   0.00833   0.04980   0.01133   0.06603
   D27       -2.34203   0.00090   0.01897   0.03735   0.02136  -2.32067
   D28        2.08494  -0.00207  -0.02839  -0.07113  -0.03278   2.05216
   D29       -1.36692   0.00021  -0.01031  -0.01898  -0.01150  -1.37842
   D30        0.76247  -0.00281  -0.02755  -0.05782  -0.03123   0.73124
   D31        2.69177   0.00207   0.02186   0.09838   0.02792   2.71969
   D32        0.79318   0.00057   0.01525  -0.04605   0.01234   0.80552
   D33        2.78434   0.00007  -0.01188  -0.00175  -0.01198   2.77236
   D34       -1.03894   0.00219   0.01421  -0.04999   0.01111  -1.02783
   D35       -0.59086  -0.00154  -0.01241   0.03187  -0.01041  -0.60127
   D36       -2.82573   0.00128   0.04071  -0.03448   0.03850  -2.78723
   D37        1.08610   0.00156   0.01002   0.00850   0.01054   1.09664
   D38        0.25178   0.00213   0.00999   0.05297   0.01324   0.26502
   D39       -0.08487  -0.00004  -0.00333   0.07934   0.00148  -0.08340
   D40       -0.26430  -0.00065   0.00891  -0.03735   0.00654  -0.25776
   D41        1.99084  -0.00128  -0.01440  -0.02830  -0.01623   1.97461
         Item               Value     Threshold  Converged?
 Maximum Force            0.027786     0.000015     NO 
 RMS     Force            0.005053     0.000010     NO 
 Maximum Displacement     1.628502     0.000060     NO 
 RMS     Displacement     0.290274     0.000040     NO 
 Predicted change in Energy=-4.473386D-04
 GradGradGradGradGradGradGradGradGradGradGradGradGradGradGradGradGradGrad

                          Input orientation:                          
 ---------------------------------------------------------------------
 Center     Atomic      Atomic             Coordinates (Angstroms)
 Number     Number       Type             X           Y           Z
 ---------------------------------------------------------------------
      1          6           0        0.636901   -0.148887    1.399199
      2          8           0        0.076536    0.927404    1.401912
      3          8           0        0.870629   -0.933568    0.397427
      4          1           0        0.528548   -0.568754   -0.495255
      5          6           0        1.145031   -0.769082    2.726810
      6          9           0        2.419416   -1.162664    2.618925
      7          9           0        0.400343   -1.842616    3.040325
      8          9           0        1.057945    0.105081    3.726987
      9          8           0        0.554638   -1.768406   -4.048944
     10          1           0        1.045713   -2.587929   -3.943926
     11          1           0        0.884815   -1.347030   -4.848057
     12          8           0        0.089176   -0.102671   -1.873426
     13          1           0       -0.823668    0.269416   -1.951792
     14          1           0        0.251305   -0.685002   -2.639503
     15          8           0       -0.781126    2.942263   -0.299256
     16          1           0       -0.449432    2.265873    0.320989
     17          1           0       -0.971140    3.725670    0.223476
     18          8           0        1.568500    2.417152   -2.049794
     19          1           0        0.902323    2.900580   -1.550354
     20          1           0        1.210986    1.521142   -2.098840
     21          8           0       -2.215552    1.271884   -1.918780
     22          1           0       -3.032004    0.977099   -1.509662
     23          1           0       -1.888376    2.032857   -1.395503
 ---------------------------------------------------------------------
                    Distance matrix (angstroms):
                    1          2          3          4          5
     1  C    0.000000
     2  O    1.213432   0.000000
     3  O    1.293793   2.258936   0.000000
     4  H    1.943447   2.458057   1.023225   0.000000
     5  C    1.550932   2.403144   2.351250   3.286622   0.000000
     6  F    2.385966   3.367282   2.717771   3.691372   1.338134
     7  F    2.370226   3.234542   2.834157   3.760251   1.343624
     8  F    2.379154   2.654309   3.492828   4.308323   1.331203
     9  O    5.684354   6.099820   4.535088   3.750807   6.874449
    10  H    5.887702   6.471078   4.649184   4.029623   6.914968
    11  H    6.365942   6.699887   5.261773   4.436162   7.601339
    12  O    3.318466   3.433519   2.541227   1.519749   4.766666
    13  H    3.679318   3.534211   3.136343   2.156970   5.181078
    14  H    4.092336   4.354702   3.109388   2.165220   5.440876
    15  O    3.801415   2.772943   4.270331   3.752453   5.161515
    16  H    2.858971   1.799037   3.461911   3.107701   4.188226
    17  H    4.356639   3.211950   5.013070   4.605183   5.563061
    18  O    4.398634   4.044697   4.207522   3.523312   5.757374
    19  H    4.250830   3.645712   4.300645   3.645438   5.640874
    20  H    3.918526   3.727568   3.517498   2.721189   5.341944
    21  O    4.600441   4.049608   4.444474   3.597841   6.086096
    22  H    4.815618   4.259431   4.745333   4.012009   6.200360
    23  H    4.352860   3.592831   4.430167   3.663379   5.834885
                    6          7          8          9         10
     6  F    0.000000
     7  F    2.171766   0.000000
     8  F    2.165313   2.167365   0.000000
     9  O    6.950166   7.091336   8.014261   0.000000
    10  H    6.854886   7.053492   8.129906   0.961145   0.000000
    11  H    7.625275   7.918768   8.698850   0.961851   1.543752
    12  O    5.170573   5.221990   5.687381   2.779246   3.373194
    13  H    5.784454   5.556988   5.984648   3.232722   3.953176
    14  H    5.707883   5.798511   6.465841   1.803414   2.440027
    15  O    5.967384   5.953464   5.257606   6.167239   6.870515
    16  H    5.026496   4.999658   4.306045   6.031574   6.632070
    17  H    6.413255   6.389163   5.431430   7.125057   7.829205
    18  O    5.944416   6.739401   6.243199   4.747991   5.376976
    19  H    6.016179   6.619986   5.974057   5.306908   5.989447
    20  H    5.560613   6.195403   5.997409   3.880055   4.507340
    21  O    6.928255   6.413715   6.629623   4.631946   5.443824
    22  H    7.165319   6.358787   6.701537   5.181674   5.938252
    23  H    6.699556   6.319343   6.215869   5.240102   6.037797
                   11         12         13         14         15
    11  H    0.000000
    12  O    3.321129   0.000000
    13  H    3.730974   0.988875   0.000000
    14  H    2.391094   0.975842   1.593558   0.000000
    15  O    6.470316   3.536533   3.142737   4.438437   0.000000
    16  H    6.446110   3.273463   3.048184   4.238302   0.975822
    17  H    7.409271   4.491933   4.086469   5.398615   0.960770
    18  O    4.739913   2.927287   3.216339   3.421420   2.976721
    19  H    5.377486   3.128115   3.172258   3.803481   2.097852
    20  H    3.986351   1.986463   2.393377   2.465841   3.037531
    21  O    5.005163   2.683884   1.715626   3.230206   2.733240
    22  H    5.646940   3.322648   2.360729   3.849576   3.223880
    23  H    5.570849   2.949509   2.133725   3.675939   1.804101
                   16         17         18         19         20
    16  H    0.000000
    17  H    1.553285   0.000000
    18  O    3.116978   3.650992   0.000000
    19  H    2.394164   2.708709   0.962775   0.000000
    20  H    3.027736   3.874889   0.965948   1.516233   0.000000
    21  O    3.020556   3.486959   3.955736   3.536882   3.440307
    22  H    3.417879   3.847800   4.850786   4.379538   4.318109
    23  H    2.251933   2.515558   3.539176   2.926589   3.219096
                   21         22         23
    21  O    0.000000
    22  H    0.959619   0.000000
    23  H    0.979766   1.560621   0.000000
 Stoichiometry    C2H11F3O7
 Framework group  C1[X(C2H11F3O7)]
 Deg. of freedom    63
 Full point group                 C1      NOp   1
 Largest Abelian subgroup         C1      NOp   1
 Largest concise Abelian subgroup C1      NOp   1
                         Standard orientation:                         
 ---------------------------------------------------------------------
 Center     Atomic      Atomic             Coordinates (Angstroms)
 Number     Number       Type             X           Y           Z
 ---------------------------------------------------------------------
      1          6           0        1.241322   -0.030064   -0.064965
      2          8           0        0.862363   -1.179207   -0.155944
      3          8           0        0.533109    1.052195   -0.032551
      4          1           0       -0.474325    0.882578   -0.089961
      5          6           0        2.757658    0.291098   -0.010473
      6          9           0        3.041732    1.106826    1.011531
      7          9           0        3.133887    0.898705   -1.148274
      8          9           0        3.477173   -0.820556    0.125996
      9          8           0       -3.543127    3.039197   -0.088641
     10          1           0       -3.138606    3.903511    0.025917
     11          1           0       -4.320545    3.018989    0.477371
     12          8           0       -1.986427    0.737309   -0.135596
     13          1           0       -2.358044    0.120033   -0.812904
     14          1           0       -2.535998    1.543514   -0.119028
     15          8           0       -1.414360   -2.747024    0.062445
     16          1           0       -0.593545   -2.220785    0.022882
     17          1           0       -1.148184   -3.667746    0.129534
     18          8           0       -2.403004   -0.950082    2.219862
     19          1           0       -2.198205   -1.758319    1.738462
     20          1           0       -2.321591   -0.258912    1.550002
     21          8           0       -2.882689   -1.254854   -1.694837
     22          1           0       -2.615327   -1.393894   -2.605910
     23          1           0       -2.491558   -1.980214   -1.164921
 ---------------------------------------------------------------------
 Rotational constants (GHZ):           0.7783057           0.3402370           0.2864031
 Standard basis: 6-31++G(d,p) (6D, 7F)
 There are   294 symmetry adapted cartesian basis functions of A   symmetry.
 There are   294 symmetry adapted basis functions of A   symmetry.
   294 basis functions,   472 primitive gaussians,   294 cartesian basis functions
    53 alpha electrons       53 beta electrons
       nuclear repulsion energy       836.4896701033 Hartrees.
 NAtoms=   23 NActive=   23 NUniq=   23 SFac= 1.00D+00 NAtFMM=   60 NAOKFM=F Big=F
 Integral buffers will be    131072 words long.
 Raffenetti 2 integral format.
 Two-electron integral symmetry is turned on.
 Nuclear repulsion after empirical dispersion term =      836.4793724522 Hartrees.
 One-electron integrals computed using PRISM.
 NBasis=   294 RedAO= T EigKep=  3.35D-05  NBF=   294
 NBsUse=   294 1.00D-06 EigRej= -1.00D+00 NBFU=   294
 Lowest energy guess from the checkpoint file:  "/local_scratch/slurm.5660684/Gau-843923.chk"
 B after Tr=    -0.000000    0.000000   -0.000000
         Rot=    0.999999    0.000957    0.000102    0.001004 Ang=   0.16 deg.
 B after Tr=     0.000000    0.000000   -0.000000
         Rot=    0.998539    0.006041    0.001010   -0.053686 Ang=   6.19 deg.
 Requested convergence on RMS density matrix=1.00D-10 within 128 cycles.
 Requested convergence on MAX density matrix=1.00D-08.
 Requested convergence on             energy=1.00D-08.
 No special actions if energy rises.
 SCF Done:  E(RwB97XD) =  -908.804384552     A.U. after   14 cycles
            NFock= 14  Conv=0.70D-10     -V/T= 2.0082
 Calling FoFJK, ICntrl=      2127 FMM=F ISym2X=0 I1Cent= 0 IOpClX= 0 NMat=1 NMatS=1 NMatT=0.
 ***** Axes restored to original set *****
 -------------------------------------------------------------------
 Center     Atomic                   Forces (Hartrees/Bohr)
 Number     Number              X              Y              Z
 -------------------------------------------------------------------
      1        6           0.000445011   -0.000721118    0.001226872
      2        8          -0.000755761    0.001963168   -0.000233421
      3        8           0.000386917   -0.001205878   -0.001031430
      4        1          -0.000051152    0.000080421   -0.000629321
      5        6          -0.000011792    0.000070029    0.000228675
      6        9           0.000085548    0.000028203   -0.000091525
      7        9          -0.000079172   -0.000024305   -0.000086819
      8        9          -0.000052072    0.000005096   -0.000169678
      9        8           0.000057478    0.000647783   -0.000260698
     10        1           0.000095299    0.000318972    0.000034360
     11        1           0.000067216   -0.000256077    0.000458625
     12        8          -0.002413017    0.000286887   -0.000500368
     13        1           0.002659622   -0.000186415    0.000099741
     14        1          -0.000704607   -0.001099592    0.000453761
     15        8          -0.000452464    0.000906206    0.000484531
     16        1           0.000107702   -0.000683119    0.000479448
     17        1           0.000156332   -0.000209318   -0.000579693
     18        8           0.002299808   -0.000256975   -0.001374336
     19        1          -0.001679585    0.001187062    0.000892949
     20        1          -0.000497912   -0.000414192    0.000385045
     21        8           0.001135510    0.001088580    0.000287538
     22        1          -0.000215849    0.000180872    0.000343090
     23        1          -0.000583058   -0.001706287   -0.000417346
 -------------------------------------------------------------------
 Cartesian Forces:  Max     0.002659622 RMS     0.000828442

 GradGradGradGradGradGradGradGradGradGradGradGradGradGradGradGradGradGrad
 Berny optimization.
 Using GEDIIS/GDIIS optimizer.
 FormGI is forming the generalized inverse of G from B-inverse, IUseBI=4.
 Internal  Forces:  Max     0.002540280 RMS     0.000504047
 Search for a local minimum.
 Step number  11 out of a maximum of  138
 All quantities printed in internal units (Hartrees-Bohrs-Radians)
 Mixed Optimization -- En-DIIS/RFO-DIIS
 Update second derivatives using D2CorX and points    7    8   10    9   11
 ITU=  0  0  1  1  1  1  1  1 -1  1  0
 Use linear search instead of GDIIS.
     Eigenvalues ---    0.00001   0.00016   0.00024   0.00039   0.00061
     Eigenvalues ---    0.00068   0.00169   0.00236   0.00242   0.00283
     Eigenvalues ---    0.00393   0.00424   0.00525   0.00562   0.00651
     Eigenvalues ---    0.00686   0.00939   0.00988   0.01146   0.01284
     Eigenvalues ---    0.01393   0.01449   0.01622   0.01826   0.01914
     Eigenvalues ---    0.02035   0.02148   0.02560   0.02924   0.03176
     Eigenvalues ---    0.03600   0.03918   0.04324   0.04949   0.05757
     Eigenvalues ---    0.06077   0.07022   0.08624   0.10026   0.11464
     Eigenvalues ---    0.13785   0.19836   0.20529   0.21758   0.23512
     Eigenvalues ---    0.25801   0.36563   0.37063   0.37920   0.38985
     Eigenvalues ---    0.43172   0.46344   0.50062   0.50770   0.52673
     Eigenvalues ---    0.54020   0.55602   0.56014   0.57061   0.57264
     Eigenvalues ---    0.57442   0.60581   0.93709
 RFO step:  Lambda=-2.86624243D-04 EMin= 7.74556642D-06
 Quartic linear search produced a step of -0.29842.
 New curvilinear step failed, DQL= 6.92D+00 SP=-5.08D-02.
 ITry= 1 IFail=1 DXMaxC= 0.00D+00 DCOld= 1.00D+10 DXMaxT= 2.02D+00 DXLimC= 3.00D+00 Rises=F
 New curvilinear step failed, DQL= 6.93D+00 SP=-5.52D-02.
 ITry= 2 IFail=1 DXMaxC= 0.00D+00 DCOld= 1.00D+10 DXMaxT= 2.02D+00 DXLimC= 3.00D+00 Rises=F
 New curvilinear step failed, DQL= 6.94D+00 SP=-5.96D-02.
 ITry= 3 IFail=1 DXMaxC= 0.00D+00 DCOld= 1.00D+10 DXMaxT= 2.02D+00 DXLimC= 3.00D+00 Rises=F
 New curvilinear step failed, DQL= 6.95D+00 SP=-6.42D-02.
 ITry= 4 IFail=1 DXMaxC= 0.00D+00 DCOld= 1.00D+10 DXMaxT= 2.02D+00 DXLimC= 3.00D+00 Rises=F
 New curvilinear step failed, DQL= 6.95D+00 SP=-6.88D-02.
 ITry= 5 IFail=1 DXMaxC= 0.00D+00 DCOld= 1.00D+10 DXMaxT= 2.02D+00 DXLimC= 3.00D+00 Rises=F
 New curvilinear step failed, DQL= 6.96D+00 SP=-7.37D-02.
 ITry= 6 IFail=1 DXMaxC= 0.00D+00 DCOld= 1.00D+10 DXMaxT= 2.02D+00 DXLimC= 3.00D+00 Rises=F
 New curvilinear step failed, DQL= 6.97D+00 SP=-7.90D-02.
 ITry= 7 IFail=1 DXMaxC= 0.00D+00 DCOld= 1.00D+10 DXMaxT= 2.02D+00 DXLimC= 3.00D+00 Rises=F
 New curvilinear step failed, DQL= 6.98D+00 SP=-8.51D-02.
 ITry= 8 IFail=1 DXMaxC= 0.00D+00 DCOld= 1.00D+10 DXMaxT= 2.02D+00 DXLimC= 3.00D+00 Rises=F
 New curvilinear step failed, DQL= 7.00D+00 SP=-9.32D-02.
 ITry= 9 IFail=1 DXMaxC= 0.00D+00 DCOld= 1.00D+10 DXMaxT= 2.02D+00 DXLimC= 3.00D+00 Rises=F
 New curvilinear step failed, DQL= 7.00D+00 SP=-1.08D-01.
 ITry=10 IFail=1 DXMaxC= 0.00D+00 DCOld= 1.00D+10 DXMaxT= 2.02D+00 DXLimC= 3.00D+00 Rises=F
 RedQX1 iteration     1 Try  1 RMS(Cart)=  0.01609032 RMS(Int)=  0.68643872 XScale=  0.05088468
 RedQX1 iteration     2 Try  1 RMS(Cart)=  0.00321806 RMS(Int)=  0.03311989 XScale= 17.53183454
 RedQX1 iteration     2 Try  2 RMS(Cart)=  0.00321795 RMS(Int)=  0.67547127 XScale=  0.05091632
 RedQX1 iteration     3 Try  1 RMS(Cart)=  0.00308924 RMS(Int)=  0.67531227 XScale=  0.05092838
 RedQX1 iteration     4 Try  1 RMS(Cart)=  0.00061785 RMS(Int)=  0.03260243 XScale= 10.02741440
 RedQX1 iteration     4 Try  2 RMS(Cart)=  0.00061783 RMS(Int)=  0.03235681 XScale=  2.83971237
 RedQX1 iteration     4 Try  3 RMS(Cart)=  0.00061778 RMS(Int)=  0.66872210 XScale=  0.05142746
 RedQX1 iteration     5 Try  1 RMS(Cart)=  0.00060790 RMS(Int)=  0.66844261 XScale=  0.05144878
 RedQX1 iteration     6 Try  1 RMS(Cart)=  0.00012158 RMS(Int)=  0.03522552 XScale=  1.55251905
 RedQX1 iteration     6 Try  2 RMS(Cart)=  0.00012157 RMS(Int)=  0.11115297 XScale=  0.30469049
 RedQX1 iteration     7 Try  1 RMS(Cart)=  0.00012138 RMS(Int)=  0.11048316 XScale=  0.30657110
 RedQX1 iteration     8 Try  1 RMS(Cart)=  0.00002428 RMS(Int)=  0.03722312 XScale=  1.30297435
 RedQX1 iteration     8 Try  2 RMS(Cart)=  0.00002427 RMS(Int)=  0.04080284 XScale=  1.05427824
 RedQX1 iteration     8 Try  3 RMS(Cart)=  0.00002427 RMS(Int)=  0.04776983 XScale=  0.80628729
 RedQX1 iteration     9 Try  1 RMS(Cart)=  0.00002426 RMS(Int)=  0.04776350 XScale=  0.80644675
 RedQX1 iteration    10 Try  1 RMS(Cart)=  0.00000485 RMS(Int)=  0.04182804 XScale=  1.00492639
 RedQX1 iteration    10 Try  2 RMS(Cart)=  0.00000485 RMS(Int)=  0.04300104 XScale=  0.95559887
 RedQX1 iteration    11 Try  1 RMS(Cart)=  0.00000485 RMS(Int)=  0.04300096 XScale=  0.95560203
 RedQX1 iteration    12 Try  1 RMS(Cart)=  0.00000097 RMS(Int)=  0.04204974 XScale=  0.99507171
 RedQX1 iteration    13 Try  1 RMS(Cart)=  0.00000019 RMS(Int)=  0.04187189 XScale=  1.00295587
 RedQX1 iteration    13 Try  2 RMS(Cart)=  0.00000019 RMS(Int)=  0.04191598 XScale=  1.00098539
 RedQX1 iteration    13 Try  3 RMS(Cart)=  0.00000019 RMS(Int)=  0.04196031 XScale=  0.99901494
 RedQX1 iteration    13 Try  4 RMS(Cart)=  0.00000019 RMS(Int)=  0.04200488 XScale=  0.99704453
 RedQX1 iteration    14 Try  1 RMS(Cart)=  0.00000019 RMS(Int)=  0.04200488 XScale=  0.99704455
 RedQX1 iteration    15 Try  1 RMS(Cart)=  0.00000004 RMS(Int)=  0.04196920 XScale=  0.99862088
 RedQX1 iteration    16 Try  1 RMS(Cart)=  0.00000001 RMS(Int)=  0.04196209 XScale=  0.99893613
 RedQX1 iteration    17 Try  1 RMS(Cart)=  0.00000000 RMS(Int)=  0.04196066 XScale=  0.99899918
 RedQX1 iteration    18 Try  1 RMS(Cart)=  0.00000000 RMS(Int)=  0.04196038 XScale=  0.99901179
 B after Tr=    -0.000000    0.000000    0.000000
         Rot=    1.000000    0.000000   -0.000000    0.000000 Ang=   0.00 deg.
 Variable       Old X    -DE/DX   Delta X   Delta X   Delta X     New X
                                 (Linear)    (Quad)   (Total)
    R1        2.29305   0.00180   0.00066   0.00101   0.00010   2.29316
    R2        2.44491   0.00159   0.00127  -0.00067   0.00004   2.44496
    R3        2.93084  -0.00015   0.00001  -0.00030  -0.00001   2.93083
    R4        3.39969  -0.00041   0.00004  -0.01870  -0.00107   3.39861
    R5        1.93362   0.00023   0.00242   0.00253   0.00029   1.93390
    R6        2.87191  -0.00039  -0.00049  -0.01707  -0.00101   2.87090
    R7        2.52871   0.00008  -0.00003   0.00045   0.00003   2.52874
    R8        2.53908   0.00004  -0.00016  -0.00002  -0.00001   2.53907
    R9        2.51561  -0.00012  -0.00020   0.00015   0.00000   2.51561
   R10        1.81630  -0.00022   0.00012  -0.00067   0.00001   1.81631
   R11        1.81763  -0.00047  -0.00040   0.00005   0.00002   1.81765
   R12        3.40796  -0.00057   0.00286  -0.04914  -0.00259   3.40536
   R13        1.86870  -0.00254  -0.00255  -0.00156  -0.00024   1.86847
   R14        1.84407  -0.00039  -0.00080   0.00192   0.00007   1.84414
   R15        3.75387   0.00040  -0.00120   0.06678   0.00379   3.75766
   R16        3.24206  -0.00000   0.00031  -0.00326  -0.00017   3.24189
   R17        1.84404   0.00039   0.00041   0.00034   0.00004   1.84408
   R18        1.81559  -0.00052  -0.00049  -0.00075  -0.00007   1.81553
   R19        3.96437   0.00005  -0.00122  -0.01000  -0.00064   3.96373
   R20        3.40926  -0.00005  -0.00044  -0.00193  -0.00013   3.40913
   R21        1.81938   0.00220   0.00229   0.00121   0.00020   1.81958
   R22        1.82538   0.00097   0.00147  -0.00145   0.00002   1.82540
   R23        1.81342   0.00027   0.00010   0.00036   0.00003   1.81344
   R24        1.85149  -0.00158  -0.00308  -0.00058  -0.00021   1.85128
    A1        2.24351  -0.00002   0.00072   0.00037   0.00006   2.24357
    A2        2.09911  -0.00006  -0.00015  -0.00051  -0.00004   2.09907
    A3        1.94022   0.00008  -0.00059   0.00022  -0.00002   1.94020
    A4        2.48746  -0.00001  -0.00044   0.05227   0.00298   2.49044
    A5        1.98109  -0.00027  -0.00099  -0.00046  -0.00009   1.98100
    A6        1.93973  -0.00010  -0.00002  -0.00102  -0.00006   1.93967
    A7        1.91522  -0.00013   0.00011   0.00060   0.00004   1.91526
    A8        1.93812  -0.00018   0.00019  -0.00000   0.00001   1.93813
    A9        1.88772   0.00014  -0.00015   0.00046   0.00002   1.88774
   A10        1.89233   0.00014  -0.00007  -0.00010  -0.00001   1.89232
   A11        1.88925   0.00015  -0.00007   0.00009  -0.00000   1.88925
   A12        1.86390  -0.00011  -0.00080   0.00108   0.00004   1.86394
   A13        2.10921  -0.00009  -0.00080  -0.00373  -0.00027   2.10894
   A14        2.03070  -0.00000   0.00189  -0.03308  -0.00181   2.02889
   A15        2.04220   0.00017   0.00033  -0.00946  -0.00053   2.04168
   A16        2.07243  -0.00032   0.00105   0.02452   0.00147   2.07390
   A17        1.76230   0.00017   0.00069   0.05423   0.00316   1.76545
   A18        1.89199   0.00034  -0.00173  -0.01163  -0.00077   1.89122
   A19        1.77699  -0.00033  -0.00043  -0.06900  -0.00399   1.77300
   A20        1.88063  -0.00009   0.00011   0.00197   0.00012   1.88074
   A21        3.13589   0.00063   0.00170   0.09536   0.00559   3.14148
   A22        1.86147   0.00025  -0.00131   0.01194   0.00061   1.86207
   A23        1.66345   0.00028   0.00054   0.02156   0.00127   1.66472
   A24        1.81877  -0.00050  -0.00026  -0.00468  -0.00028   1.81849
   A25        2.09368  -0.00013  -0.00020  -0.03648  -0.00211   2.09156
   A26        2.23985   0.00037   0.00020   0.04417   0.00255   2.24240
   A27        1.69120  -0.00034   0.00111  -0.03761  -0.00210   1.68910
   A28        1.80905  -0.00048   0.00314  -0.00376  -0.00004   1.80901
   A29        2.63540  -0.00029  -0.00334   0.01976   0.00094   2.63634
   A30        2.86323   0.00044  -0.00180   0.01092   0.00052   2.86375
   A31        2.11644   0.00006  -0.00079  -0.00246  -0.00019   2.11625
   A32        1.76521   0.00057   0.00065   0.01815   0.00108   1.76629
   A33        1.87026  -0.00042   0.00002  -0.00539  -0.00031   1.86995
   A34        2.74141   0.00046  -0.00069  -0.00047  -0.00007   2.74134
   A35        3.06913   0.00002   0.00077   0.01796   0.00108   3.07020
   A36        3.01939  -0.00005   0.00063   0.00084   0.00009   3.01947
   A37        3.08865  -0.00023   0.00072  -0.02396  -0.00134   3.08731
   A38        3.16754  -0.00003   0.00021  -0.00188  -0.00010   3.16745
   A39        2.89169   0.00042   0.00111   0.03556   0.00211   2.89380
   A40        3.08381  -0.00011   0.00018  -0.00984  -0.00056   3.08325
    D1       -0.29276  -0.00021  -0.00047   0.04850   0.00278  -0.28998
    D2        2.87971  -0.00011  -0.00004   0.04524   0.00262   2.88232
    D3        0.00383   0.00007   0.00081  -0.00155  -0.00004   0.00379
    D4        3.11684  -0.00003   0.00041   0.00145   0.00011   3.11694
    D5       -2.27102  -0.00002  -0.00018   0.02042   0.00116  -2.26986
    D6        1.92506  -0.00004  -0.00005   0.02010   0.00115   1.92622
    D7       -0.16293  -0.00003  -0.00015   0.01960   0.00112  -0.16181
    D8        0.89646   0.00007   0.00016   0.01768   0.00102   0.89749
    D9       -1.19064   0.00005   0.00030   0.01736   0.00101  -1.18963
   D10        3.00455   0.00006   0.00020   0.01686   0.00098   3.00553
   D11       -2.87038  -0.00021  -0.00058  -0.01487  -0.00090  -2.87128
   D12       -0.69923  -0.00008  -0.00108  -0.03709  -0.00221  -0.70144
   D13        1.01600  -0.00046   0.00025  -0.07483  -0.00430   1.01170
   D14       -0.81288   0.00031   0.00041  -0.00695  -0.00037  -0.81326
   D15       -3.13376  -0.00006   0.00145  -0.00787  -0.00037  -3.13412
   D16        1.11093   0.00008   0.00030  -0.06166  -0.00353   1.10740
   D17       -2.41466   0.00025   0.00016   0.03790   0.00218  -2.41248
   D18       -0.15169  -0.00013   0.00018  -0.01153  -0.15777  -0.30945
   D19       -2.45860   0.00017   0.00013   0.03269  -0.15525  -2.61385
   D20       -0.88610   0.00009  -0.00002   0.00192   0.00011  -0.88599
   D21        1.12936   0.00009   0.00047   0.01157   0.00069   1.13005
   D22        1.63344   0.00010  -0.00059  -0.00343  -0.00023   1.63321
   D23       -2.63429   0.00010  -0.00010   0.00622   0.00035  -2.63394
   D24       -2.69941  -0.00002  -0.00097  -0.03271  -0.00194  -2.70135
   D25       -0.68396  -0.00001  -0.00048  -0.02307  -0.00135  -0.68531
   D26        0.06603   0.00013  -0.00076   0.03556   0.15911   0.22514
   D27       -2.32067  -0.00018  -0.00040   0.03755   0.15925  -2.16142
   D28        2.05216   0.00009   0.00084   0.12121   0.16413   2.21630
   D29       -1.37842  -0.00027   0.00018  -0.07024  -0.00405  -1.38247
   D30        0.73124  -0.00015   0.00064  -0.08517  -0.00489   0.72635
   D31        2.71969   0.00005  -0.00144  -0.12796  -0.00747   2.71222
   D32        0.80552  -0.00019   0.00112  -0.00355  -0.00015   0.80537
   D33        2.77236   0.00025  -0.00017   0.01266   0.00071   2.77307
   D34       -1.02783   0.00031   0.00116   0.00280   0.00022  -1.02760
   D35       -0.60127  -0.00009  -0.00080  -0.00833  -0.00053  -0.60180
   D36       -2.78723  -0.00023   0.00134  -0.05976  -0.00336  -2.79059
   D37        1.09664   0.00003   0.00001   0.00325   0.00019   1.09683
   D38        0.26502   0.00034  -0.00080  -0.04419  -0.00259   0.26244
   D39       -0.08340  -0.00020  -0.00149   0.12163   0.00693  -0.07646
   D40       -0.25776  -0.00011   0.00086   0.01499   0.00091  -0.25684
   D41        1.97461   0.00006   0.00030   0.01939   0.00113   1.97575
         Item               Value     Threshold  Converged?
 Maximum Force            0.002540     0.000015     NO 
 RMS     Force            0.000504     0.000010     NO 
 Maximum Displacement     0.018214     0.000060     NO 
 RMS     Displacement     0.004629     0.000040     NO 
 Predicted change in Energy=-1.348091D-05
 GradGradGradGradGradGradGradGradGradGradGradGradGradGradGradGradGradGrad

                          Input orientation:                          
 ---------------------------------------------------------------------
 Center     Atomic      Atomic             Coordinates (Angstroms)
 Number     Number       Type             X           Y           Z
 ---------------------------------------------------------------------
      1          6           0        0.637261   -0.149201    1.400643
      2          8           0        0.078815    0.928152    1.400879
      3          8           0        0.870696   -0.936110    0.400523
      4          1           0        0.530149   -0.572175   -0.493279
      5          6           0        1.143001   -0.767858    2.729877
      6          9           0        2.417235   -1.162603    2.624305
      7          9           0        0.397026   -1.840328    3.043956
      8          9           0        1.055254    0.107847    3.728648
      9          8           0        0.551097   -1.763850   -4.053248
     10          1           0        1.039632   -2.585557   -3.953565
     11          1           0        0.883573   -1.337580   -4.848817
     12          8           0        0.092430   -0.106556   -1.871544
     13          1           0       -0.819820    0.266593   -1.950208
     14          1           0        0.253543   -0.688705   -2.638017
     15          8           0       -0.780704    2.942067   -0.299478
     16          1           0       -0.448081    2.266503    0.321208
     17          1           0       -0.969062    3.726797    0.221803
     18          8           0        1.565859    2.418669   -2.054765
     19          1           0        0.899822    2.901090   -1.553958
     20          1           0        1.210939    1.521454   -2.100740
     21          8           0       -2.212206    1.268227   -1.917691
     22          1           0       -3.028506    0.972906   -1.508624
     23          1           0       -1.886445    2.030033   -1.394952
 ---------------------------------------------------------------------
                    Distance matrix (angstroms):
                    1          2          3          4          5
     1  C    0.000000
     2  O    1.213488   0.000000
     3  O    1.293815   2.259039   0.000000
     4  H    1.943533   2.458153   1.023378   0.000000
     5  C    1.550926   2.403160   2.351244   3.286733   0.000000
     6  F    2.385925   3.366933   2.718140   3.691751   1.338149
     7  F    2.370253   3.235034   2.833674   3.760048   1.343620
     8  F    2.379159   2.654212   3.492895   4.308460   1.331203
     9  O    5.688536   6.100608   4.541296   3.754185   6.881361
    10  H    5.896209   6.476063   4.659109   4.035698   6.926984
    11  H    6.366213   6.696259   5.264687   4.436380   7.604505
    12  O    3.317510   3.432137   2.540895   1.519215   4.765931
    13  H    3.677523   3.531996   3.135327   2.156059   5.179378
    14  H    4.092564   4.354014   3.110437   2.165639   5.441662
    15  O    3.802233   2.772334   4.272865   3.755768   5.161509
    16  H    2.859855   1.798469   3.464418   3.111015   4.188147
    17  H    4.358130   3.212581   5.015909   4.608702   5.563557
    18  O    4.404099   4.046530   4.215000   3.529317   5.764162
    19  H    4.254748   3.646587   4.306385   3.650380   5.645490
    20  H    3.921719   3.727606   3.523025   2.725930   5.346067
    21  O    4.597816   4.046892   4.442691   3.596740   6.083004
    22  H    4.812569   4.257072   4.742675   4.010266   6.196501
    23  H    4.351265   3.590691   4.429849   3.663936   5.832662
                    6          7          8          9         10
     6  F    0.000000
     7  F    2.171788   0.000000
     8  F    2.165320   2.167361   0.000000
     9  O    6.959431   7.099288   8.019683   0.000000
    10  H    6.869567   7.066371   8.140704   0.961149   0.000000
    11  H    7.630878   7.923721   8.700094   0.961862   1.543788
    12  O    5.170359   5.221196   5.686400   2.777918   3.373047
    13  H    5.783364   5.555314   5.982517   3.228759   3.950413
    14  H    5.709481   5.799280   6.466193   1.802041   2.438575
    15  O    5.968554   5.952890   5.256361   6.165236   6.871725
    16  H    5.027231   4.999362   4.304701   6.031415   6.635470
    17  H    6.414457   6.389337   5.430710   7.122790   7.830349
    18  O    5.953490   6.745530   6.248877   4.745222   5.378163
    19  H    6.022792   6.623795   5.977649   5.303746   5.990072
    20  H    5.566449   6.199349   6.000357   3.878260   4.508864
    21  O    6.926066   6.410082   6.626003   4.624925   5.437912
    22  H    7.162235   6.354097   6.697346   5.174795   5.932129
    23  H    6.698433   6.316474   6.212862   5.234663   6.034244
                   11         12         13         14         15
    11  H    0.000000
    12  O    3.317451   0.000000
    13  H    3.725165   0.988751   0.000000
    14  H    2.388642   0.975877   1.593043   0.000000
    15  O    6.463875   3.539471   3.143978   4.440826   0.000000
    16  H    6.441419   3.275931   3.049125   4.240583   0.975846
    17  H    7.402118   4.494826   4.088143   5.400925   0.960736
    18  O    4.730925   2.929389   3.214627   3.423175   2.976800
    19  H    5.368677   3.130284   3.170924   3.805193   2.097515
    20  H    3.979092   1.988470   2.391928   2.467808   3.037981
    21  O    4.996556   2.683935   1.715537   3.229299   2.733048
    22  H    5.639113   3.322227   2.360544   3.848160   3.223700
    23  H    5.562644   2.950949   2.134413   3.676452   1.804032
                   16         17         18         19         20
    16  H    0.000000
    17  H    1.553628   0.000000
    18  O    3.118390   3.649627   0.000000
    19  H    2.394951   2.706999   0.962883   0.000000
    20  H    3.028742   3.874293   0.965958   1.516298   0.000000
    21  O    3.020159   3.488181   3.951719   3.533166   3.437376
    22  H    3.417642   3.849623   4.847338   4.376267   4.315600
    23  H    2.251669   2.516842   3.536212   2.923578   3.217232
                   21         22         23
    21  O    0.000000
    22  H    0.959633   0.000000
    23  H    0.979656   1.560366   0.000000
 Stoichiometry    C2H11F3O7
 Framework group  C1[X(C2H11F3O7)]
 Deg. of freedom    63
 Full point group                 C1      NOp   1
 Largest Abelian subgroup         C1      NOp   1
 Largest concise Abelian subgroup C1      NOp   1
                         Standard orientation:                         
 ---------------------------------------------------------------------
 Center     Atomic      Atomic             Coordinates (Angstroms)
 Number     Number       Type             X           Y           Z
 ---------------------------------------------------------------------
      1          6           0        1.242390   -0.028182   -0.063705
      2          8           0        0.862524   -1.177149   -0.153860
      3          8           0        0.535058    1.054693   -0.031778
      4          1           0       -0.472664    0.885753   -0.088858
      5          6           0        2.758985    0.291798   -0.009612
      6          9           0        3.043972    1.106855    1.012693
      7          9           0        3.135323    0.899626   -1.147255
      8          9           0        3.477711   -0.820453    0.126147
      9          8           0       -3.552660    3.032269   -0.087720
     10          1           0       -3.154215    3.899560    0.025658
     11          1           0       -4.327696    3.005918    0.481316
     12          8           0       -1.984187    0.739989   -0.134323
     13          1           0       -2.355119    0.122504   -0.811634
     14          1           0       -2.535247    1.545222   -0.117938
     15          8           0       -1.412168   -2.747602    0.058959
     16          1           0       -0.591433   -2.221028    0.021691
     17          1           0       -1.146391   -3.668311    0.127307
     18          8           0       -2.409662   -0.955437    2.216384
     19          1           0       -2.202158   -1.762344    1.733697
     20          1           0       -2.324743   -0.262345    1.548935
     21          8           0       -2.878160   -1.251121   -1.696308
     22          1           0       -2.609947   -1.388230   -2.607439
     23          1           0       -2.487659   -1.977785   -1.167920
 ---------------------------------------------------------------------
 Rotational constants (GHZ):           0.7792756           0.3398912           0.2862247
 Standard basis: 6-31++G(d,p) (6D, 7F)
 There are   294 symmetry adapted cartesian basis functions of A   symmetry.
 There are   294 symmetry adapted basis functions of A   symmetry.
   294 basis functions,   472 primitive gaussians,   294 cartesian basis functions
    53 alpha electrons       53 beta electrons
       nuclear repulsion energy       836.4442185185 Hartrees.
 NAtoms=   23 NActive=   23 NUniq=   23 SFac= 1.00D+00 NAtFMM=   60 NAOKFM=F Big=F
 Integral buffers will be    131072 words long.
 Raffenetti 2 integral format.
 Two-electron integral symmetry is turned on.
 Nuclear repulsion after empirical dispersion term =      836.4339228341 Hartrees.
 One-electron integrals computed using PRISM.
 NBasis=   294 RedAO= T EigKep=  3.35D-05  NBF=   294
 NBsUse=   294 1.00D-06 EigRej= -1.00D+00 NBFU=   294
 Initial guess from the checkpoint file:  "/local_scratch/slurm.5660684/Gau-843923.chk"
 B after Tr=    -0.000000   -0.000000    0.000000
         Rot=    1.000000   -0.000549    0.000268   -0.000336 Ang=  -0.08 deg.
 Requested convergence on RMS density matrix=1.00D-10 within 128 cycles.
 Requested convergence on MAX density matrix=1.00D-08.
 Requested convergence on             energy=1.00D-08.
 No special actions if energy rises.
 SCF Done:  E(RwB97XD) =  -908.804401542     A.U. after   13 cycles
            NFock= 13  Conv=0.72D-10     -V/T= 2.0082
 Calling FoFJK, ICntrl=      2127 FMM=F ISym2X=0 I1Cent= 0 IOpClX= 0 NMat=1 NMatS=1 NMatT=0.
 ***** Axes restored to original set *****
 -------------------------------------------------------------------
 Center     Atomic                   Forces (Hartrees/Bohr)
 Number     Number              X              Y              Z
 -------------------------------------------------------------------
      1        6           0.000419651   -0.000677037    0.001191769
      2        8          -0.000712420    0.001865873   -0.000219369
      3        8           0.000360638   -0.001158420   -0.001019057
      4        1          -0.000039630    0.000081538   -0.000600138
      5        6          -0.000016527    0.000067926    0.000226981
      6        9           0.000083799    0.000026684   -0.000089916
      7        9          -0.000073262   -0.000020919   -0.000085628
      8        9          -0.000049877    0.000004905   -0.000165898
      9        8           0.000085861    0.000612825   -0.000255630
     10        1           0.000095645    0.000315658    0.000019403
     11        1           0.000060586   -0.000260856    0.000450155
     12        8          -0.002329180    0.000299313   -0.000508085
     13        1           0.002535610   -0.000168453    0.000138979
     14        1          -0.000682458   -0.001059349    0.000439941
     15        8          -0.000415256    0.000871945    0.000438669
     16        1           0.000094939   -0.000637405    0.000464550
     17        1           0.000143943   -0.000217209   -0.000541639
     18        8           0.002196908   -0.000239821   -0.001337686
     19        1          -0.001613568    0.001127013    0.000852240
     20        1          -0.000471699   -0.000414234    0.000396527
     21        8           0.001071661    0.001045556    0.000271226
     22        1          -0.000209088    0.000164130    0.000322778
     23        1          -0.000536274   -0.001629660   -0.000390172
 -------------------------------------------------------------------
 Cartesian Forces:  Max     0.002535610 RMS     0.000793792

 GradGradGradGradGradGradGradGradGradGradGradGradGradGradGradGradGradGrad
 Berny optimization.
 Using GEDIIS/GDIIS optimizer.
 FormGI is forming the generalized inverse of G from B-inverse, IUseBI=4.
 Internal  Forces:  Max     0.002424139 RMS     0.000485588
 Search for a local minimum.
 Step number  12 out of a maximum of  138
 All quantities printed in internal units (Hartrees-Bohrs-Radians)
 Mixed Optimization -- En-DIIS/RFO-DIIS
 Swapping is turned off.
 Update second derivatives using D2CorX and points    9   11   12
 DE= -1.70D-05 DEPred=-1.35D-05 R= 1.26D+00
 TightC=F SS=  1.41D+00  RLast= 3.56D-01 DXNew= 3.3941D+00 1.0690D+00
 Trust test= 1.26D+00 RLast= 3.56D-01 DXMaxT set to 2.02D+00
 ITU=  1  0  0  1  1  1  1  1  1 -1  1  0
     Eigenvalues ---   -0.02836   0.00000   0.00016   0.00022   0.00037
     Eigenvalues ---    0.00062   0.00073   0.00172   0.00232   0.00263
     Eigenvalues ---    0.00288   0.00415   0.00444   0.00534   0.00563
     Eigenvalues ---    0.00653   0.00762   0.00916   0.01049   0.01271
     Eigenvalues ---    0.01330   0.01392   0.01467   0.01731   0.01833
     Eigenvalues ---    0.01912   0.02036   0.02146   0.02908   0.03030
     Eigenvalues ---    0.03598   0.03912   0.04220   0.04842   0.05363
     Eigenvalues ---    0.06067   0.07004   0.08519   0.09998   0.11463
     Eigenvalues ---    0.13785   0.19802   0.20443   0.21737   0.23474
     Eigenvalues ---    0.25636   0.36205   0.36948   0.37124   0.38830
     Eigenvalues ---    0.39643   0.44391   0.49985   0.50335   0.52038
     Eigenvalues ---    0.53937   0.55584   0.56009   0.57050   0.57250
     Eigenvalues ---    0.57404   0.60381   0.88772
 Eigenvalue     2 is   2.51D-06 Eigenvector:
                          D28       D27       D26       D18       D19
   1                    0.45995   0.44866   0.44642  -0.44152  -0.43318
                          D31       D32       D41       D35       D34
   1                   -0.01956  -0.01840  -0.01823   0.01808  -0.01807
 Use linear search instead of GDIIS.
 RFO step:  Lambda=-2.83566199D-02 EMin=-2.83557586D-02
 I=     1 Eig=   -2.84D-02 Dot1= -9.37D-05
 I=     1 Stepn= -6.00D-01 RXN=   6.00D-01 EDone=F
 Mixed    1 eigenvectors in step.  Raw Step.Grad=  9.37D-05.
 RFO eigenvector is Hessian eigenvector with negative curvature.
 Taking step of  6.00D-01 in eigenvector direction(s).  Step.Grad= -7.03D-05.
 Skip linear search -- no minimum in search direction.
 SLEqS3 Cycle:    75 Max:0.111085     RMS: 34.8372     Conv:0.224516E-03
 Iteration  1 RMS(Cart)=  0.02245578 RMS(Int)=  0.05261376
 Iteration  2 RMS(Cart)=  0.10694552 RMS(Int)=  0.03327740
 Iteration  3 RMS(Cart)=  0.10895669 RMS(Int)=  0.01476002
 Iteration  4 RMS(Cart)=  0.07874913 RMS(Int)=  0.00295684
 Iteration  5 RMS(Cart)=  0.00476316 RMS(Int)=  0.00031217
 Iteration  6 RMS(Cart)=  0.00000423 RMS(Int)=  0.00031215
 Iteration  7 RMS(Cart)=  0.00000000 RMS(Int)=  0.00031215
 Variable       Old X    -DE/DX   Delta X   Delta X   Delta X     New X
                                 (Linear)    (Quad)   (Total)
    R1        2.29316   0.00171   0.00000   0.02187   0.02203   2.31519
    R2        2.44496   0.00154   0.00000   0.02250   0.02264   2.46759
    R3        2.93083  -0.00015   0.00000  -0.00359  -0.00359   2.92724
    R4        3.39861  -0.00039   0.00000  -0.04219  -0.04206   3.35655
    R5        1.93390   0.00020   0.00000   0.00520   0.00517   1.93908
    R6        2.87090  -0.00038   0.00000  -0.02069  -0.02070   2.85020
    R7        2.52874   0.00008   0.00000   0.00006   0.00006   2.52880
    R8        2.53907   0.00004   0.00000   0.00152   0.00152   2.54059
    R9        2.51561  -0.00012   0.00000  -0.00182  -0.00182   2.51379
   R10        1.81631  -0.00022   0.00000   0.00140   0.00139   1.81770
   R11        1.81765  -0.00047   0.00000  -0.00112  -0.00112   1.81653
   R12        3.40536  -0.00053   0.00000  -0.07760  -0.07760   3.32776
   R13        1.86847  -0.00242   0.00000  -0.03560  -0.03561   1.83286
   R14        1.84414  -0.00035   0.00000  -0.00004  -0.00004   1.84410
   R15        3.75766   0.00037   0.00000   0.08730   0.08717   3.84483
   R16        3.24189  -0.00000   0.00000   0.00628   0.00629   3.24818
   R17        1.84408   0.00037   0.00000   0.00924   0.00932   1.85340
   R18        1.81553  -0.00050   0.00000  -0.00662  -0.00662   1.80891
   R19        3.96373   0.00005   0.00000   0.02028   0.02012   3.98385
   R20        3.40913  -0.00006   0.00000   0.00322   0.00337   3.41249
   R21        1.81958   0.00211   0.00000   0.02633   0.02610   1.84569
   R22        1.82540   0.00092   0.00000   0.02159   0.02140   1.84679
   R23        1.81344   0.00026   0.00000   0.00275   0.00275   1.81619
   R24        1.85128  -0.00150   0.00000  -0.04072  -0.04059   1.81069
    A1        2.24357  -0.00003   0.00000   0.00855   0.00882   2.25239
    A2        2.09907  -0.00006   0.00000  -0.00366  -0.00379   2.09528
    A3        1.94020   0.00009   0.00000  -0.00501  -0.00516   1.93504
    A4        2.49044  -0.00003   0.00000   0.06103   0.06118   2.55162
    A5        1.98100  -0.00025   0.00000  -0.01745  -0.01724   1.96376
    A6        1.93967  -0.00010   0.00000  -0.00006  -0.00006   1.93961
    A7        1.91526  -0.00013   0.00000  -0.00284  -0.00284   1.91242
    A8        1.93813  -0.00017   0.00000  -0.00044  -0.00044   1.93769
    A9        1.88774   0.00013   0.00000   0.00136   0.00136   1.88909
   A10        1.89232   0.00014   0.00000   0.00129   0.00129   1.89361
   A11        1.88925   0.00015   0.00000   0.00081   0.00081   1.89006
   A12        1.86394  -0.00012   0.00000   0.01134   0.01130   1.87524
   A13        2.10894  -0.00007   0.00000  -0.03853  -0.03851   2.07043
   A14        2.02889  -0.00000   0.00000   0.01120   0.01118   2.04007
   A15        2.04168   0.00015   0.00000   0.02790   0.02751   2.06919
   A16        2.07390  -0.00033   0.00000   0.00163   0.00155   2.07546
   A17        1.76545   0.00016   0.00000  -0.00132  -0.00116   1.76430
   A18        1.89122   0.00036   0.00000  -0.03106  -0.03070   1.86051
   A19        1.77300  -0.00031   0.00000  -0.03835  -0.03782   1.73517
   A20        1.88074  -0.00010   0.00000   0.04085   0.04041   1.92115
   A21        3.14148   0.00088   0.00000  -0.54817  -0.54817   2.59331
   A22        1.86207   0.00023   0.00000   0.03643   0.03600   1.89807
   A23        1.66472   0.00028   0.00000  -0.00672  -0.00715   1.65758
   A24        1.81849  -0.00047   0.00000  -0.01582  -0.01651   1.80198
   A25        2.09156  -0.00011   0.00000  -0.03679  -0.03656   2.05500
   A26        2.24240   0.00035   0.00000   0.03835   0.03746   2.27986
   A27        1.68910  -0.00033   0.00000  -0.02643  -0.02618   1.66291
   A28        1.80901  -0.00047   0.00000  -0.01364  -0.01397   1.79504
   A29        2.63634  -0.00027   0.00000   0.01069   0.01047   2.64681
   A30        2.86375   0.00042   0.00000   0.01951   0.01956   2.88331
   A31        2.11625   0.00005   0.00000   0.01367   0.01386   2.13012
   A32        1.76629   0.00053   0.00000   0.02936   0.02970   1.79599
   A33        1.86995  -0.00039   0.00000  -0.02391  -0.02442   1.84553
   A34        2.74134   0.00045   0.00000   0.03268   0.03295   2.77429
   A35        3.07020   0.00000   0.00000   0.02097   0.02096   3.09116
   A36        3.01947  -0.00004   0.00000  -0.03962  -0.03976   2.97971
   A37        3.08731  -0.00023   0.00000  -0.04659  -0.04661   3.04070
   A38        3.16745  -0.00004   0.00000   0.00113   0.00027   3.16772
   A39        2.89380   0.00039   0.00000   0.01773   0.01785   2.91165
   A40        3.08325  -0.00010   0.00000  -0.00662  -0.00591   3.07734
    D1       -0.28998  -0.00020   0.00000  -0.00960  -0.01014  -0.30012
    D2        2.88232  -0.00011   0.00000  -0.00417  -0.00464   2.87768
    D3        0.00379   0.00006   0.00000   0.00070   0.00027   0.00406
    D4        3.11694  -0.00003   0.00000  -0.00434  -0.00483   3.11211
    D5       -2.26986  -0.00001   0.00000  -0.00215  -0.00215  -2.27201
    D6        1.92622  -0.00003   0.00000  -0.00196  -0.00197   1.92425
    D7       -0.16181  -0.00002   0.00000  -0.00086  -0.00086  -0.16267
    D8        0.89749   0.00007   0.00000   0.00218   0.00218   0.89967
    D9       -1.18963   0.00005   0.00000   0.00236   0.00237  -1.18726
   D10        3.00553   0.00006   0.00000   0.00347   0.00347   3.00901
   D11       -2.87128  -0.00020   0.00000   0.01968   0.01975  -2.85152
   D12       -0.70144  -0.00008   0.00000  -0.00709  -0.00820  -0.70964
   D13        1.01170  -0.00044   0.00000  -0.04414  -0.04385   0.96785
   D14       -0.81326   0.00030   0.00000   0.01031   0.01051  -0.80275
   D15       -3.13412  -0.00009   0.00000   0.02408   0.02379  -3.11033
   D16        1.10740   0.00009   0.00000  -0.02868  -0.02864   1.07875
   D17       -2.41248   0.00024   0.00000   0.03436   0.03443  -2.37805
   D18       -0.30945  -0.00013   0.00000   0.00906   0.00914  -0.30031
   D19       -2.61385   0.00016   0.00000   0.02242   0.02236  -2.59149
   D20       -0.88599   0.00008   0.00000   0.00458   0.00456  -0.88143
   D21        1.13005   0.00009   0.00000  -0.00429  -0.00449   1.12556
   D22        1.63321   0.00009   0.00000  -0.00565  -0.00587   1.62733
   D23       -2.63394   0.00010   0.00000  -0.01452  -0.01493  -2.64887
   D24       -2.70135  -0.00002   0.00000   0.02116   0.02087  -2.68048
   D25       -0.68531  -0.00001   0.00000   0.01229   0.01182  -0.67349
   D26        0.22514   0.00013   0.00000  -0.00690  -0.00725   0.21789
   D27       -2.16142  -0.00017   0.00000  -0.01639  -0.01643  -2.17784
   D28        2.21630   0.00007   0.00000   0.02284   0.02325   2.23955
   D29       -1.38247  -0.00027   0.00000  -0.00884  -0.00860  -1.39107
   D30        0.72635  -0.00016   0.00000   0.00733   0.00758   0.73393
   D31        2.71222   0.00007   0.00000  -0.02918  -0.02963   2.68259
   D32        0.80537  -0.00018   0.00000  -0.02324  -0.02316   0.78221
   D33        2.77307   0.00023   0.00000   0.00353   0.00277   2.77584
   D34       -1.02760   0.00030   0.00000  -0.00275  -0.00234  -1.02994
   D35       -0.60180  -0.00010   0.00000   0.02832   0.02855  -0.57324
   D36       -2.79059  -0.00021   0.00000  -0.04339  -0.04414  -2.83474
   D37        1.09683   0.00003   0.00000   0.01176   0.01212   1.10895
   D38        0.26244   0.00033   0.00000   0.03212   0.03210   0.29454
   D39       -0.07646  -0.00018   0.00000  -0.00989  -0.00975  -0.08621
   D40       -0.25684  -0.00010   0.00000  -0.03093  -0.03117  -0.28802
   D41        1.97575   0.00006   0.00000  -0.01086  -0.01125   1.96450
         Item               Value     Threshold  Converged?
 Maximum Force            0.002424     0.000015     NO 
 RMS     Force            0.000486     0.000010     NO 
 Maximum Displacement     1.677740     0.000060     NO 
 RMS     Displacement     0.302803     0.000040     NO 
 Predicted change in Energy=-5.197309D-03
 GradGradGradGradGradGradGradGradGradGradGradGradGradGradGradGradGradGrad

                          Input orientation:                          
 ---------------------------------------------------------------------
 Center     Atomic      Atomic             Coordinates (Angstroms)
 Number     Number       Type             X           Y           Z
 ---------------------------------------------------------------------
      1          6           0        0.656815   -0.214792    1.202157
      2          8           0        0.081228    0.864298    1.274559
      3          8           0        0.898999   -0.949053    0.149872
      4          1           0        0.544397   -0.525510   -0.714873
      5          6           0        1.169675   -0.908253    2.488847
      6          9           0        2.447477   -1.283550    2.358052
      7          9           0        0.431979   -2.005157    2.733950
      8          9           0        1.073428   -0.097175    3.538816
      9          8           0        0.617113   -2.010681   -3.595714
     10          1           0        1.062763   -2.678329   -3.065743
     11          1           0        1.061783   -1.974610   -4.447185
     12          8           0        0.077932    0.048853   -2.029167
     13          1           0       -0.815094    0.423818   -2.080408
     14          1           0        0.209168   -0.471126   -2.844454
     15          8           0       -0.855527    3.008162   -0.175504
     16          1           0       -0.492040    2.293625    0.389510
     17          1           0       -1.039458    3.770747    0.373068
     18          8           0        1.509175    2.673740   -1.997265
     19          1           0        0.818335    3.099619   -1.453847
     20          1           0        1.165503    1.766308   -2.113595
     21          8           0       -2.213250    1.409000   -1.909888
     22          1           0       -3.021440    1.081792   -1.505598
     23          1           0       -1.907453    2.118089   -1.342632
 ---------------------------------------------------------------------
                    Distance matrix (angstroms):
                    1          2          3          4          5
     1  C    0.000000
     2  O    1.225144   0.000000
     3  O    1.305794   2.285151   0.000000
     4  H    1.945299   2.470614   1.026116   0.000000
     5  C    1.549027   2.408558   2.354939   3.286531   0.000000
     6  F    2.384283   3.374366   2.717670   3.693129   1.338182
     7  F    2.366928   3.238306   2.830358   3.754514   1.344422
     8  F    2.376420   2.652499   3.498723   4.307808   1.330242
     9  O    5.123120   5.680866   3.903322   3.241954   6.208265
    10  H    4.944571   5.687868   3.654776   3.229539   5.830786
    11  H    5.930938   6.462139   4.712876   4.037045   7.018354
    12  O    3.293337   3.402876   2.533412   1.508261   4.745567
    13  H    3.653706   3.500460   3.130022   2.148051   5.156725
    14  H    4.079357   4.331974   3.109705   2.156491   5.436704
    15  O    3.817402   2.752516   4.340943   3.838951   5.151555
    16  H    2.876181   1.776210   3.536577   3.200216   4.173791
    17  H    4.410130   3.242849   5.107244   4.706382   5.590155
    18  O    4.393909   4.002243   4.255249   3.579180   5.750751
    19  H    4.250384   3.603358   4.355475   3.709809   5.633055
    20  H    3.895861   3.669995   3.545066   2.755835   5.323135
    21  O    4.534180   3.962578   4.414647   3.574213   6.013544
    22  H    4.747907   4.171705   4.715373   3.990470   6.122198
    23  H    4.300436   3.518029   4.417137   3.659817   5.771281
                    6          7          8          9         10
     6  F    0.000000
     7  F    2.173534   0.000000
     8  F    2.165571   2.167870   0.000000
     9  O    6.271066   6.332373   7.400759   0.000000
    10  H    5.768916   5.872605   7.091027   0.961887   0.000000
    11  H    6.979181   7.208765   8.203725   0.961268   1.550357
    12  O    5.161175   5.199192   5.658159   2.643192   3.079270
    13  H    5.767096   5.534723   5.950935   3.205333   3.757732
    14  H    5.721549   5.789775   6.452357   1.760977   2.376833
    15  O    5.978924   5.937673   5.211541   6.249424   6.661044
    16  H    5.031112   4.982944   4.252616   5.969864   6.251121
    17  H    6.453278   6.410925   5.426515   7.205579   7.604955
    18  O    5.958972   6.740685   6.206129   5.029376   5.475909
    19  H    6.032980   6.614050   5.933907   5.544659   6.003552
    20  H    5.562438   6.185524   5.952377   4.094271   4.546641
    21  O    6.869316   6.341840   6.539051   4.748387   5.364188
    22  H    7.101526   6.279261   6.603334   5.212584   5.766565
    23  H    6.650685   6.252409   6.133643   5.338216   5.898891
                   11         12         13         14         15
    11  H    0.000000
    12  O    3.302904   0.000000
    13  H    3.857040   0.969907   0.000000
    14  H    2.357151   0.975856   1.560066   0.000000
    15  O    6.837496   3.614543   3.210783   4.512463   0.000000
    16  H    6.635195   3.348712   3.114649   4.312084   0.980779
    17  H    7.788400   4.568565   4.155937   5.468547   0.957234
    18  O    5.273465   2.989901   3.235937   3.506841   3.003742
    19  H    5.896366   3.191608   3.196964   3.880089   2.108161
    20  H    4.410314   2.034598   2.392937   2.540639   3.063162
    21  O    5.349068   2.667160   1.718865   3.205682   2.721914
    22  H    5.887888   3.308654   2.373035   3.826345   3.189237
    23  H    5.933363   2.948698   2.146652   3.666005   1.805814
                   16         17         18         19         20
    16  H    0.000000
    17  H    1.575381   0.000000
    18  O    3.137841   3.649306   0.000000
    19  H    2.400974   2.690618   0.976696   0.000000
    20  H    3.048122   3.881123   0.977280   1.527583   0.000000
    21  O    3.005388   3.488198   3.932384   3.500953   3.403694
    22  H    3.384943   3.832508   4.827267   4.337992   4.285873
    23  H    2.243774   2.535413   3.522873   2.899256   3.187662
                   21         22         23
    21  O    0.000000
    22  H    0.961086   0.000000
    23  H    0.958175   1.530175   0.000000
 Stoichiometry    C2H11F3O7
 Framework group  C1[X(C2H11F3O7)]
 Deg. of freedom    63
 Full point group                 C1      NOp   1
 Largest Abelian subgroup         C1      NOp   1
 Largest concise Abelian subgroup C1      NOp   1
                         Standard orientation:                         
 ---------------------------------------------------------------------
 Center     Atomic      Atomic             Coordinates (Angstroms)
 Number     Number       Type             X           Y           Z
 ---------------------------------------------------------------------
      1          6           0        1.130869   -0.100020   -0.051870
      2          8           0        0.661581   -1.222360   -0.197122
      3          8           0        0.510421    1.044746    0.046387
      4          1           0       -0.509416    0.944799   -0.007074
      5          6           0        2.666446    0.099114   -0.009046
      6          9           0        3.028103    0.835674    1.048033
      7          9           0        3.069362    0.735279   -1.122789
      8          9           0        3.297631   -1.070069    0.055461
      9          8           0       -2.552313    3.460754   -0.089588
     10          1           0       -1.722380    3.937877    0.004179
     11          1           0       -3.207250    3.913153    0.449326
     12          8           0       -2.015440    0.873011   -0.046959
     13          1           0       -2.435499    0.321214   -0.725038
     14          1           0       -2.528607    1.701976   -0.004877
     15          8           0       -1.643315   -2.722196   -0.077557
     16          1           0       -0.787908   -2.242411   -0.081367
     17          1           0       -1.468466   -3.662691   -0.043007
     18          8           0       -2.516115   -1.003613    2.226170
     19          1           0       -2.365939   -1.793452    1.671612
     20          1           0       -2.396320   -0.268152    1.593854
     21          8           0       -3.007713   -0.991791   -1.675347
     22          1           0       -2.750629   -1.106314   -2.594303
     23          1           0       -2.664186   -1.756923   -1.212032
 ---------------------------------------------------------------------
 Rotational constants (GHZ):           0.7361201           0.3704252           0.3004223
 Standard basis: 6-31++G(d,p) (6D, 7F)
 There are   294 symmetry adapted cartesian basis functions of A   symmetry.
 There are   294 symmetry adapted basis functions of A   symmetry.
   294 basis functions,   472 primitive gaussians,   294 cartesian basis functions
    53 alpha electrons       53 beta electrons
       nuclear repulsion energy       841.8886418587 Hartrees.
 NAtoms=   23 NActive=   23 NUniq=   23 SFac= 1.00D+00 NAtFMM=   60 NAOKFM=F Big=F
 Integral buffers will be    131072 words long.
 Raffenetti 2 integral format.
 Two-electron integral symmetry is turned on.
 Nuclear repulsion after empirical dispersion term =      841.8781820871 Hartrees.
 One-electron integrals computed using PRISM.
 NBasis=   294 RedAO= T EigKep=  3.31D-05  NBF=   294
 NBsUse=   294 1.00D-06 EigRej= -1.00D+00 NBFU=   294
 Initial guess from the checkpoint file:  "/local_scratch/slurm.5660684/Gau-843923.chk"
 B after Tr=     0.000000    0.000000    0.000000
         Rot=    0.998468   -0.017683   -0.000864    0.052424 Ang=  -6.34 deg.
 ExpMin= 3.60D-02 ExpMax= 7.00D+03 ExpMxC= 1.05D+03 IAcc=3 IRadAn=         5 AccDes= 0.00D+00
 Harris functional with IExCor= 4639 and IRadAn=       5 diagonalized for initial guess.
 HarFok:  IExCor= 4639 AccDes= 0.00D+00 IRadAn=         5 IDoV= 1 UseB2=F ITyADJ=14
 ICtDFT=  3500011 ScaDFX=  1.000000  1.000000  1.000000  1.000000
 FoFCou: FMM=F IPFlag=           0 FMFlag=      100000 FMFlg1=           0
         NFxFlg=           0 DoJE=T BraDBF=F KetDBF=T FulRan=T
         wScrn=  0.000000 ICntrl=       500 IOpCl=  0 I1Cent=   200000004 NGrid=           0
         NMat0=    1 NMatS0=      1 NMatT0=    0 NMatD0=    1 NMtDS0=    0 NMtDT0=    0
 Petite list used in FoFCou.
 Requested convergence on RMS density matrix=1.00D-10 within 128 cycles.
 Requested convergence on MAX density matrix=1.00D-08.
 Requested convergence on             energy=1.00D-08.
 No special actions if energy rises.
 SCF Done:  E(RwB97XD) =  -908.800272690     A.U. after   18 cycles
            NFock= 18  Conv=0.37D-10     -V/T= 2.0083
 Calling FoFJK, ICntrl=      2127 FMM=F ISym2X=0 I1Cent= 0 IOpClX= 0 NMat=1 NMatS=1 NMatT=0.
 ***** Axes restored to original set *****
 -------------------------------------------------------------------
 Center     Atomic                   Forces (Hartrees/Bohr)
 Number     Number              X              Y              Z
 -------------------------------------------------------------------
      1        6          -0.005743076    0.008273541   -0.004958375
      2        8           0.009315467   -0.017538765   -0.002785783
      3        8          -0.003544312    0.008880242    0.007516020
      4        1          -0.000249440   -0.000080676   -0.000148004
      5        6          -0.000498155    0.000105812    0.000175129
      6        9          -0.000127370   -0.000135418    0.000041278
      7        9           0.000527216    0.000318454   -0.000054858
      8        9           0.000124449   -0.000082956    0.000254172
      9        8           0.000400305   -0.001240738   -0.006052199
     10        1           0.000280395    0.001083080   -0.000533075
     11        1           0.000915346   -0.002473042    0.000415587
     12        8           0.008958927    0.000593249   -0.005419971
     13        1          -0.012016457    0.007498457    0.003849678
     14        1           0.003189733   -0.005438827    0.008267186
     15        8           0.002342113   -0.005144047   -0.001744623
     16        1          -0.002094063    0.004920561   -0.001249577
     17        1           0.000237055    0.000792659    0.002985228
     18        8          -0.012123440   -0.005233489    0.005288915
     19        1           0.007654352   -0.004411387   -0.006140447
     20        1           0.003945206    0.009074958    0.001022933
     21        8          -0.009776553   -0.013469020   -0.009213261
     22        1           0.000683971   -0.000935689   -0.001765822
     23        1           0.007598329    0.014643037    0.010249871
 -------------------------------------------------------------------
 Cartesian Forces:  Max     0.017538765 RMS     0.005888885

 GradGradGradGradGradGradGradGradGradGradGradGradGradGradGradGradGradGrad
 Berny optimization.
 Using GEDIIS/GDIIS optimizer.
 FormGI is forming the generalized inverse of G from B-inverse, IUseBI=4.
 Internal  Forces:  Max     0.018157518 RMS     0.003770118
 Search for a local minimum.
 Step number  13 out of a maximum of  138
 All quantities printed in internal units (Hartrees-Bohrs-Radians)
 Mixed Optimization -- RFO/linear search
 Update second derivatives using D2CorX and points    9   11   13   12
 ITU=  0  1  0  0  1  1  1  1  1  1 -1  1  0
 Use linear search instead of GDIIS.
     Eigenvalues ---    0.00000   0.00016   0.00022   0.00037   0.00062
     Eigenvalues ---    0.00074   0.00172   0.00233   0.00263   0.00290
     Eigenvalues ---    0.00417   0.00444   0.00533   0.00562   0.00653
     Eigenvalues ---    0.00756   0.00911   0.01024   0.01148   0.01294
     Eigenvalues ---    0.01373   0.01402   0.01475   0.01825   0.01882
     Eigenvalues ---    0.02043   0.02135   0.02676   0.02944   0.03144
     Eigenvalues ---    0.03603   0.03964   0.04279   0.04864   0.05702
     Eigenvalues ---    0.06098   0.07045   0.08569   0.10031   0.11464
     Eigenvalues ---    0.13785   0.19832   0.20558   0.21764   0.23516
     Eigenvalues ---    0.25846   0.36299   0.37059   0.37801   0.38988
     Eigenvalues ---    0.43918   0.49789   0.50208   0.51670   0.53783
     Eigenvalues ---    0.55499   0.55968   0.56658   0.57122   0.57342
     Eigenvalues ---    0.58870   0.62075   0.97336
 RFO step:  Lambda=-3.02725839D-04 EMin= 2.62648384D-06
 Quartic linear search produced a step of -0.98687.
 Iteration  1 RMS(Cart)=  0.12050251 RMS(Int)=  0.04695579
 Iteration  2 RMS(Cart)=  0.10431223 RMS(Int)=  0.02854743
 Iteration  3 RMS(Cart)=  0.00056529 RMS(Int)=  0.02844096
 Iteration  4 RMS(Cart)=  0.00055854 RMS(Int)=  0.02833579
 Iteration  5 RMS(Cart)=  0.00055231 RMS(Int)=  0.02823182
 Iteration  6 RMS(Cart)=  0.00054651 RMS(Int)=  0.02812897
 Iteration  7 RMS(Cart)=  0.00054106 RMS(Int)=  0.02802718
 Iteration  8 RMS(Cart)=  0.00053591 RMS(Int)=  0.02792637
 Iteration  9 RMS(Cart)=  0.00053102 RMS(Int)=  0.02782651
 Iteration 10 RMS(Cart)=  0.00052635 RMS(Int)=  0.02772755
 Iteration 11 RMS(Cart)=  0.00052187 RMS(Int)=  0.02762946
 Iteration 12 RMS(Cart)=  0.00051757 RMS(Int)=  0.02753220
 Iteration 13 RMS(Cart)=  0.00051341 RMS(Int)=  0.02743574
 Iteration 14 RMS(Cart)=  0.00050940 RMS(Int)=  0.02734005
 Iteration 15 RMS(Cart)=  0.00050550 RMS(Int)=  0.02724512
 Iteration 16 RMS(Cart)=  0.00050172 RMS(Int)=  0.02715092
 Iteration 17 RMS(Cart)=  0.00049804 RMS(Int)=  0.02705744
 Iteration 18 RMS(Cart)=  0.00049445 RMS(Int)=  0.02696464
 Iteration 19 RMS(Cart)=  0.00049095 RMS(Int)=  0.02687252
 Iteration 20 RMS(Cart)=  0.00048752 RMS(Int)=  0.02678107
 Iteration 21 RMS(Cart)=  0.00048417 RMS(Int)=  0.02669025
 Iteration 22 RMS(Cart)=  0.00048089 RMS(Int)=  0.02660008
 Iteration 23 RMS(Cart)=  0.00047768 RMS(Int)=  0.02651052
 Iteration 24 RMS(Cart)=  0.00047452 RMS(Int)=  0.02642157
 Iteration 25 RMS(Cart)=  0.00047142 RMS(Int)=  0.02633322
 Iteration 26 RMS(Cart)=  0.00046838 RMS(Int)=  0.02624546
 Iteration 27 RMS(Cart)=  0.00046539 RMS(Int)=  0.02615828
 Iteration 28 RMS(Cart)=  0.00046244 RMS(Int)=  0.02607166
 Iteration 29 RMS(Cart)=  0.00045954 RMS(Int)=  0.02598560
 Iteration 30 RMS(Cart)=  0.00045669 RMS(Int)=  0.02590009
 Iteration 31 RMS(Cart)=  0.00045387 RMS(Int)=  0.02581512
 Iteration 32 RMS(Cart)=  0.00045110 RMS(Int)=  0.02573069
 Iteration 33 RMS(Cart)=  0.00044837 RMS(Int)=  0.02564678
 Iteration 34 RMS(Cart)=  0.00044567 RMS(Int)=  0.02556339
 Iteration 35 RMS(Cart)=  0.00044301 RMS(Int)=  0.02548052
 Iteration 36 RMS(Cart)=  0.00044039 RMS(Int)=  0.02539814
 Iteration 37 RMS(Cart)=  0.00043779 RMS(Int)=  0.02531627
 Iteration 38 RMS(Cart)=  0.00043523 RMS(Int)=  0.02523489
 Iteration 39 RMS(Cart)=  0.00043270 RMS(Int)=  0.02515399
 Iteration 40 RMS(Cart)=  0.00043020 RMS(Int)=  0.02507358
 Iteration 41 RMS(Cart)=  0.00042773 RMS(Int)=  0.02499363
 Iteration 42 RMS(Cart)=  0.00042529 RMS(Int)=  0.02491416
 Iteration 43 RMS(Cart)=  0.00042288 RMS(Int)=  0.02483515
 Iteration 44 RMS(Cart)=  0.00042049 RMS(Int)=  0.02475660
 Iteration 45 RMS(Cart)=  0.00041813 RMS(Int)=  0.02467850
 Iteration 46 RMS(Cart)=  0.00041580 RMS(Int)=  0.02460084
 Iteration 47 RMS(Cart)=  0.00041349 RMS(Int)=  0.02452363
 Iteration 48 RMS(Cart)=  0.00041120 RMS(Int)=  0.02444686
 Iteration 49 RMS(Cart)=  0.00040894 RMS(Int)=  0.02437052
 Iteration 50 RMS(Cart)=  0.00040670 RMS(Int)=  0.02429461
 Iteration 51 RMS(Cart)=  0.00040448 RMS(Int)=  0.02421913
 Iteration 52 RMS(Cart)=  0.00040229 RMS(Int)=  0.02414406
 Iteration 53 RMS(Cart)=  0.00040012 RMS(Int)=  0.02406941
 Iteration 54 RMS(Cart)=  0.00039796 RMS(Int)=  0.02399517
 Iteration 55 RMS(Cart)=  0.00039583 RMS(Int)=  0.02392134
 Iteration 56 RMS(Cart)=  0.00039372 RMS(Int)=  0.02384791
 Iteration 57 RMS(Cart)=  0.00039163 RMS(Int)=  0.02377489
 Iteration 58 RMS(Cart)=  0.00038956 RMS(Int)=  0.02370225
 Iteration 59 RMS(Cart)=  0.00038751 RMS(Int)=  0.02363001
 Iteration 60 RMS(Cart)=  0.00038547 RMS(Int)=  0.02355816
 Iteration 61 RMS(Cart)=  0.00038346 RMS(Int)=  0.02348669
 Iteration 62 RMS(Cart)=  0.00038146 RMS(Int)=  0.02341560
 Iteration 63 RMS(Cart)=  0.00037948 RMS(Int)=  0.02334490
 Iteration 64 RMS(Cart)=  0.00037752 RMS(Int)=  0.02327456
 Iteration 65 RMS(Cart)=  0.00037557 RMS(Int)=  0.02320460
 Iteration 66 RMS(Cart)=  0.00037364 RMS(Int)=  0.02313500
 Iteration 67 RMS(Cart)=  0.00037173 RMS(Int)=  0.02306577
 Iteration 68 RMS(Cart)=  0.00036984 RMS(Int)=  0.02299690
 Iteration 69 RMS(Cart)=  0.00036796 RMS(Int)=  0.02292838
 Iteration 70 RMS(Cart)=  0.00036609 RMS(Int)=  0.02286022
 Iteration 71 RMS(Cart)=  0.00036424 RMS(Int)=  0.02279242
 Iteration 72 RMS(Cart)=  0.00036241 RMS(Int)=  0.02272496
 Iteration 73 RMS(Cart)=  0.00036059 RMS(Int)=  0.02265785
 Iteration 74 RMS(Cart)=  0.00035879 RMS(Int)=  0.02259108
 Iteration 75 RMS(Cart)=  0.00035700 RMS(Int)=  0.02252465
 Iteration 76 RMS(Cart)=  0.00035523 RMS(Int)=  0.02245856
 Iteration 77 RMS(Cart)=  0.00035347 RMS(Int)=  0.02239280
 Iteration 78 RMS(Cart)=  0.00035172 RMS(Int)=  0.02232737
 Iteration 79 RMS(Cart)=  0.00034999 RMS(Int)=  0.02226228
 Iteration 80 RMS(Cart)=  0.00034827 RMS(Int)=  0.02219751
 Iteration 81 RMS(Cart)=  0.00034656 RMS(Int)=  0.02213306
 Iteration 82 RMS(Cart)=  0.00034487 RMS(Int)=  0.02206894
 Iteration 83 RMS(Cart)=  0.00034319 RMS(Int)=  0.02200513
 Iteration 84 RMS(Cart)=  0.00034152 RMS(Int)=  0.02194164
 Iteration 85 RMS(Cart)=  0.00033987 RMS(Int)=  0.02187846
 Iteration 86 RMS(Cart)=  0.00033823 RMS(Int)=  0.02181560
 Iteration 87 RMS(Cart)=  0.00033660 RMS(Int)=  0.02175304
 Iteration 88 RMS(Cart)=  0.00033498 RMS(Int)=  0.02169079
 Iteration 89 RMS(Cart)=  0.00033338 RMS(Int)=  0.02162885
 Iteration 90 RMS(Cart)=  0.00033179 RMS(Int)=  0.02156720
 Iteration 91 RMS(Cart)=  0.00033020 RMS(Int)=  0.02150586
 Iteration 92 RMS(Cart)=  0.00032863 RMS(Int)=  0.02144481
 Iteration 93 RMS(Cart)=  0.00032708 RMS(Int)=  0.02138406
 Iteration 94 RMS(Cart)=  0.00032553 RMS(Int)=  0.02132360
 Iteration 95 RMS(Cart)=  0.00032399 RMS(Int)=  0.02126343
 Iteration 96 RMS(Cart)=  0.00032247 RMS(Int)=  0.02120355
 Iteration 97 RMS(Cart)=  0.00032096 RMS(Int)=  0.02114396
 Iteration 98 RMS(Cart)=  0.00031945 RMS(Int)=  0.02108465
 Iteration 99 RMS(Cart)=  0.00031796 RMS(Int)=  0.02102563
 Iteration100 RMS(Cart)=  0.00031648 RMS(Int)=  0.02096688
 New curvilinear step not converged.
 ITry= 1 IFail=1 DXMaxC= 1.46D+00 DCOld= 1.00D+10 DXMaxT= 2.02D+00 DXLimC= 3.00D+00 Rises=F
 Iteration  1 RMS(Cart)=  0.11834501 RMS(Int)=  0.04583067
 Iteration  2 RMS(Cart)=  0.10514670 RMS(Int)=  0.02739594
 Iteration  3 RMS(Cart)=  0.00053356 RMS(Int)=  0.02729561
 Iteration  4 RMS(Cart)=  0.00052803 RMS(Int)=  0.02719634
 Iteration  5 RMS(Cart)=  0.00052284 RMS(Int)=  0.02709807
 Iteration  6 RMS(Cart)=  0.00051795 RMS(Int)=  0.02700075
 Iteration  7 RMS(Cart)=  0.00051330 RMS(Int)=  0.02690432
 Iteration  8 RMS(Cart)=  0.00050886 RMS(Int)=  0.02680875
 Iteration  9 RMS(Cart)=  0.00050462 RMS(Int)=  0.02671400
 Iteration 10 RMS(Cart)=  0.00050053 RMS(Int)=  0.02662003
 Iteration 11 RMS(Cart)=  0.00049660 RMS(Int)=  0.02652683
 Iteration 12 RMS(Cart)=  0.00049279 RMS(Int)=  0.02643436
 Iteration 13 RMS(Cart)=  0.00048910 RMS(Int)=  0.02634261
 Iteration 14 RMS(Cart)=  0.00048552 RMS(Int)=  0.02625154
 Iteration 15 RMS(Cart)=  0.00048203 RMS(Int)=  0.02616115
 Iteration 16 RMS(Cart)=  0.00047864 RMS(Int)=  0.02607142
 Iteration 17 RMS(Cart)=  0.00047532 RMS(Int)=  0.02598233
 Iteration 18 RMS(Cart)=  0.00047208 RMS(Int)=  0.02589386
 Iteration 19 RMS(Cart)=  0.00046891 RMS(Int)=  0.02580600
 Iteration 20 RMS(Cart)=  0.00046580 RMS(Int)=  0.02571875
 Iteration 21 RMS(Cart)=  0.00046276 RMS(Int)=  0.02563208
 Iteration 22 RMS(Cart)=  0.00045977 RMS(Int)=  0.02554599
 Iteration 23 RMS(Cart)=  0.00045684 RMS(Int)=  0.02546046
 Iteration 24 RMS(Cart)=  0.00045396 RMS(Int)=  0.02537549
 Iteration 25 RMS(Cart)=  0.00045112 RMS(Int)=  0.02529106
 Iteration 26 RMS(Cart)=  0.00044834 RMS(Int)=  0.02520717
 Iteration 27 RMS(Cart)=  0.00044559 RMS(Int)=  0.02512382
 Iteration 28 RMS(Cart)=  0.00044289 RMS(Int)=  0.02504098
 Iteration 29 RMS(Cart)=  0.00044022 RMS(Int)=  0.02495865
 Iteration 30 RMS(Cart)=  0.00043760 RMS(Int)=  0.02487683
 Iteration 31 RMS(Cart)=  0.00043501 RMS(Int)=  0.02479551
 Iteration 32 RMS(Cart)=  0.00043246 RMS(Int)=  0.02471468
 Iteration 33 RMS(Cart)=  0.00042994 RMS(Int)=  0.02463434
 Iteration 34 RMS(Cart)=  0.00042745 RMS(Int)=  0.02455447
 Iteration 35 RMS(Cart)=  0.00042499 RMS(Int)=  0.02447508
 Iteration 36 RMS(Cart)=  0.00042256 RMS(Int)=  0.02439615
 Iteration 37 RMS(Cart)=  0.00042017 RMS(Int)=  0.02431768
 Iteration 38 RMS(Cart)=  0.00041780 RMS(Int)=  0.02423967
 Iteration 39 RMS(Cart)=  0.00041545 RMS(Int)=  0.02416211
 Iteration 40 RMS(Cart)=  0.00041314 RMS(Int)=  0.02408499
 Iteration 41 RMS(Cart)=  0.00041085 RMS(Int)=  0.02400831
 Iteration 42 RMS(Cart)=  0.00040859 RMS(Int)=  0.02393206
 Iteration 43 RMS(Cart)=  0.00040635 RMS(Int)=  0.02385625
 Iteration 44 RMS(Cart)=  0.00040413 RMS(Int)=  0.02378086
 Iteration 45 RMS(Cart)=  0.00040194 RMS(Int)=  0.02370589
 Iteration 46 RMS(Cart)=  0.00039977 RMS(Int)=  0.02363133
 Iteration 47 RMS(Cart)=  0.00039762 RMS(Int)=  0.02355719
 Iteration 48 RMS(Cart)=  0.00039549 RMS(Int)=  0.02348345
 Iteration 49 RMS(Cart)=  0.00039339 RMS(Int)=  0.02341012
 Iteration 50 RMS(Cart)=  0.00039130 RMS(Int)=  0.02333719
 Iteration 51 RMS(Cart)=  0.00038924 RMS(Int)=  0.02326465
 Iteration 52 RMS(Cart)=  0.00038719 RMS(Int)=  0.02319250
 Iteration 53 RMS(Cart)=  0.00038517 RMS(Int)=  0.02312074
 Iteration 54 RMS(Cart)=  0.00038316 RMS(Int)=  0.02304936
 Iteration 55 RMS(Cart)=  0.00038117 RMS(Int)=  0.02297837
 Iteration 56 RMS(Cart)=  0.00037920 RMS(Int)=  0.02290775
 Iteration 57 RMS(Cart)=  0.00037725 RMS(Int)=  0.02283750
 Iteration 58 RMS(Cart)=  0.00037531 RMS(Int)=  0.02276762
 Iteration 59 RMS(Cart)=  0.00037339 RMS(Int)=  0.02269811
 Iteration 60 RMS(Cart)=  0.00037149 RMS(Int)=  0.02262896
 Iteration 61 RMS(Cart)=  0.00036961 RMS(Int)=  0.02256017
 Iteration 62 RMS(Cart)=  0.00036774 RMS(Int)=  0.02249173
 Iteration 63 RMS(Cart)=  0.00036589 RMS(Int)=  0.02242365
 Iteration 64 RMS(Cart)=  0.00036405 RMS(Int)=  0.02235592
 Iteration 65 RMS(Cart)=  0.00036223 RMS(Int)=  0.02228854
 Iteration 66 RMS(Cart)=  0.00036042 RMS(Int)=  0.02222150
 Iteration 67 RMS(Cart)=  0.00035863 RMS(Int)=  0.02215480
 Iteration 68 RMS(Cart)=  0.00035685 RMS(Int)=  0.02208844
 Iteration 69 RMS(Cart)=  0.00035509 RMS(Int)=  0.02202242
 Iteration 70 RMS(Cart)=  0.00035334 RMS(Int)=  0.02195673
 Iteration 71 RMS(Cart)=  0.00035161 RMS(Int)=  0.02189137
 Iteration 72 RMS(Cart)=  0.00034989 RMS(Int)=  0.02182633
 Iteration 73 RMS(Cart)=  0.00034818 RMS(Int)=  0.02176162
 Iteration 74 RMS(Cart)=  0.00034649 RMS(Int)=  0.02169723
 Iteration 75 RMS(Cart)=  0.00034481 RMS(Int)=  0.02163316
 Iteration 76 RMS(Cart)=  0.00034315 RMS(Int)=  0.02156941
 Iteration 77 RMS(Cart)=  0.00034149 RMS(Int)=  0.02150597
 Iteration 78 RMS(Cart)=  0.00033985 RMS(Int)=  0.02144284
 Iteration 79 RMS(Cart)=  0.00033822 RMS(Int)=  0.02138003
 Iteration 80 RMS(Cart)=  0.00033661 RMS(Int)=  0.02131752
 Iteration 81 RMS(Cart)=  0.00033500 RMS(Int)=  0.02125531
 Iteration 82 RMS(Cart)=  0.00033341 RMS(Int)=  0.02119341
 Iteration 83 RMS(Cart)=  0.00033183 RMS(Int)=  0.02113180
 Iteration 84 RMS(Cart)=  0.00033026 RMS(Int)=  0.02107049
 Iteration 85 RMS(Cart)=  0.00032870 RMS(Int)=  0.02100948
 Iteration 86 RMS(Cart)=  0.00032716 RMS(Int)=  0.02094876
 Iteration 87 RMS(Cart)=  0.00032562 RMS(Int)=  0.02088834
 Iteration 88 RMS(Cart)=  0.00032410 RMS(Int)=  0.02082820
 Iteration 89 RMS(Cart)=  0.00032259 RMS(Int)=  0.02076835
 Iteration 90 RMS(Cart)=  0.00032109 RMS(Int)=  0.02070878
 Iteration 91 RMS(Cart)=  0.00031960 RMS(Int)=  0.02064949
 Iteration 92 RMS(Cart)=  0.00031811 RMS(Int)=  0.02059049
 Iteration 93 RMS(Cart)=  0.00031665 RMS(Int)=  0.02053176
 Iteration 94 RMS(Cart)=  0.00031519 RMS(Int)=  0.02047331
 Iteration 95 RMS(Cart)=  0.00031374 RMS(Int)=  0.02041513
 Iteration 96 RMS(Cart)=  0.00031230 RMS(Int)=  0.02035723
 Iteration 97 RMS(Cart)=  0.00031087 RMS(Int)=  0.02029959
 Iteration 98 RMS(Cart)=  0.00030945 RMS(Int)=  0.02024223
 Iteration 99 RMS(Cart)=  0.00030804 RMS(Int)=  0.02018513
 Iteration100 RMS(Cart)=  0.00030664 RMS(Int)=  0.02012830
 New curvilinear step not converged.
 ITry= 2 IFail=1 DXMaxC= 1.45D+00 DCOld= 1.00D+10 DXMaxT= 2.02D+00 DXLimC= 3.00D+00 Rises=F
 Iteration  1 RMS(Cart)=  0.11637336 RMS(Int)=  0.04470968
 Iteration  2 RMS(Cart)=  0.10590388 RMS(Int)=  0.02625377
 Iteration  3 RMS(Cart)=  0.00050031 RMS(Int)=  0.02615985
 Iteration  4 RMS(Cart)=  0.00049576 RMS(Int)=  0.02606680
 Iteration  5 RMS(Cart)=  0.00049144 RMS(Int)=  0.02597459
 Iteration  6 RMS(Cart)=  0.00048732 RMS(Int)=  0.02588317
 Iteration  7 RMS(Cart)=  0.00048337 RMS(Int)=  0.02579251
 Iteration  8 RMS(Cart)=  0.00047958 RMS(Int)=  0.02570259
 Iteration  9 RMS(Cart)=  0.00047592 RMS(Int)=  0.02561337
 Iteration 10 RMS(Cart)=  0.00047237 RMS(Int)=  0.02552483
 Iteration 11 RMS(Cart)=  0.00046894 RMS(Int)=  0.02543696
 Iteration 12 RMS(Cart)=  0.00046561 RMS(Int)=  0.02534973
 Iteration 13 RMS(Cart)=  0.00046237 RMS(Int)=  0.02526313
 Iteration 14 RMS(Cart)=  0.00045921 RMS(Int)=  0.02517714
 Iteration 15 RMS(Cart)=  0.00045612 RMS(Int)=  0.02509174
 Iteration 16 RMS(Cart)=  0.00045310 RMS(Int)=  0.02500693
 Iteration 17 RMS(Cart)=  0.00045015 RMS(Int)=  0.02492268
 Iteration 18 RMS(Cart)=  0.00044726 RMS(Int)=  0.02483900
 Iteration 19 RMS(Cart)=  0.00044442 RMS(Int)=  0.02475586
 Iteration 20 RMS(Cart)=  0.00044164 RMS(Int)=  0.02467325
 Iteration 21 RMS(Cart)=  0.00043891 RMS(Int)=  0.02459118
 Iteration 22 RMS(Cart)=  0.00043622 RMS(Int)=  0.02450962
 Iteration 23 RMS(Cart)=  0.00043358 RMS(Int)=  0.02442857
 Iteration 24 RMS(Cart)=  0.00043098 RMS(Int)=  0.02434802
 Iteration 25 RMS(Cart)=  0.00042843 RMS(Int)=  0.02426797
 Iteration 26 RMS(Cart)=  0.00042590 RMS(Int)=  0.02418840
 Iteration 27 RMS(Cart)=  0.00042342 RMS(Int)=  0.02410930
 Iteration 28 RMS(Cart)=  0.00042097 RMS(Int)=  0.02403068
 Iteration 29 RMS(Cart)=  0.00041855 RMS(Int)=  0.02395253
 Iteration 30 RMS(Cart)=  0.00041617 RMS(Int)=  0.02387483
 Iteration 31 RMS(Cart)=  0.00041382 RMS(Int)=  0.02379759
 Iteration 32 RMS(Cart)=  0.00041149 RMS(Int)=  0.02372079
 Iteration 33 RMS(Cart)=  0.00040920 RMS(Int)=  0.02364443
 Iteration 34 RMS(Cart)=  0.00040693 RMS(Int)=  0.02356851
 Iteration 35 RMS(Cart)=  0.00040469 RMS(Int)=  0.02349302
 Iteration 36 RMS(Cart)=  0.00040248 RMS(Int)=  0.02341796
 Iteration 37 RMS(Cart)=  0.00040029 RMS(Int)=  0.02334331
 Iteration 38 RMS(Cart)=  0.00039812 RMS(Int)=  0.02326908
 Iteration 39 RMS(Cart)=  0.00039598 RMS(Int)=  0.02319526
 Iteration 40 RMS(Cart)=  0.00039387 RMS(Int)=  0.02312185
 Iteration 41 RMS(Cart)=  0.00039177 RMS(Int)=  0.02304884
 Iteration 42 RMS(Cart)=  0.00038970 RMS(Int)=  0.02297623
 Iteration 43 RMS(Cart)=  0.00038764 RMS(Int)=  0.02290401
 Iteration 44 RMS(Cart)=  0.00038561 RMS(Int)=  0.02283218
 Iteration 45 RMS(Cart)=  0.00038360 RMS(Int)=  0.02276073
 Iteration 46 RMS(Cart)=  0.00038161 RMS(Int)=  0.02268967
 Iteration 47 RMS(Cart)=  0.00037963 RMS(Int)=  0.02261898
 Iteration 48 RMS(Cart)=  0.00037768 RMS(Int)=  0.02254867
 Iteration 49 RMS(Cart)=  0.00037574 RMS(Int)=  0.02247873
 Iteration 50 RMS(Cart)=  0.00037383 RMS(Int)=  0.02240916
 Iteration 51 RMS(Cart)=  0.00037193 RMS(Int)=  0.02233995
 Iteration 52 RMS(Cart)=  0.00037004 RMS(Int)=  0.02227109
 Iteration 53 RMS(Cart)=  0.00036818 RMS(Int)=  0.02220260
 Iteration 54 RMS(Cart)=  0.00036633 RMS(Int)=  0.02213446
 Iteration 55 RMS(Cart)=  0.00036449 RMS(Int)=  0.02206667
 Iteration 56 RMS(Cart)=  0.00036268 RMS(Int)=  0.02199922
 Iteration 57 RMS(Cart)=  0.00036088 RMS(Int)=  0.02193212
 Iteration 58 RMS(Cart)=  0.00035909 RMS(Int)=  0.02186536
 Iteration 59 RMS(Cart)=  0.00035732 RMS(Int)=  0.02179894
 Iteration 60 RMS(Cart)=  0.00035556 RMS(Int)=  0.02173285
 Iteration 61 RMS(Cart)=  0.00035382 RMS(Int)=  0.02166710
 Iteration 62 RMS(Cart)=  0.00035210 RMS(Int)=  0.02160167
 Iteration 63 RMS(Cart)=  0.00035038 RMS(Int)=  0.02153657
 Iteration 64 RMS(Cart)=  0.00034868 RMS(Int)=  0.02147180
 Iteration 65 RMS(Cart)=  0.00034700 RMS(Int)=  0.02140734
 Iteration 66 RMS(Cart)=  0.00034533 RMS(Int)=  0.02134320
 Iteration 67 RMS(Cart)=  0.00034367 RMS(Int)=  0.02127938
 Iteration 68 RMS(Cart)=  0.00034202 RMS(Int)=  0.02121588
 Iteration 69 RMS(Cart)=  0.00034039 RMS(Int)=  0.02115268
 Iteration 70 RMS(Cart)=  0.00033877 RMS(Int)=  0.02108979
 Iteration 71 RMS(Cart)=  0.00033716 RMS(Int)=  0.02102721
 Iteration 72 RMS(Cart)=  0.00033557 RMS(Int)=  0.02096493
 Iteration 73 RMS(Cart)=  0.00033398 RMS(Int)=  0.02090295
 Iteration 74 RMS(Cart)=  0.00033241 RMS(Int)=  0.02084127
 Iteration 75 RMS(Cart)=  0.00033085 RMS(Int)=  0.02077988
 Iteration 76 RMS(Cart)=  0.00032931 RMS(Int)=  0.02071879
 Iteration 77 RMS(Cart)=  0.00032777 RMS(Int)=  0.02065800
 Iteration 78 RMS(Cart)=  0.00032625 RMS(Int)=  0.02059749
 Iteration 79 RMS(Cart)=  0.00032473 RMS(Int)=  0.02053727
 Iteration 80 RMS(Cart)=  0.00032323 RMS(Int)=  0.02047733
 Iteration 81 RMS(Cart)=  0.00032174 RMS(Int)=  0.02041768
 Iteration 82 RMS(Cart)=  0.00032026 RMS(Int)=  0.02035831
 Iteration 83 RMS(Cart)=  0.00031879 RMS(Int)=  0.02029921
 Iteration 84 RMS(Cart)=  0.00031733 RMS(Int)=  0.02024040
 Iteration 85 RMS(Cart)=  0.00031588 RMS(Int)=  0.02018185
 Iteration 86 RMS(Cart)=  0.00031444 RMS(Int)=  0.02012359
 Iteration 87 RMS(Cart)=  0.00031301 RMS(Int)=  0.02006559
 Iteration 88 RMS(Cart)=  0.00031149 RMS(Int)=  0.02000788
 Iteration 89 RMS(Cart)=  0.00030943 RMS(Int)=  0.01995054
 Iteration 90 RMS(Cart)=  0.00030739 RMS(Int)=  0.01989358
 Iteration 91 RMS(Cart)=  0.00030537 RMS(Int)=  0.01983700
 Iteration 92 RMS(Cart)=  0.00030338 RMS(Int)=  0.01978078
 Iteration 93 RMS(Cart)=  0.00030140 RMS(Int)=  0.01972492
 Iteration 94 RMS(Cart)=  0.00029944 RMS(Int)=  0.01966942
 Iteration 95 RMS(Cart)=  0.00029751 RMS(Int)=  0.01961428
 Iteration 96 RMS(Cart)=  0.00029560 RMS(Int)=  0.01955949
 Iteration 97 RMS(Cart)=  0.00029370 RMS(Int)=  0.01950505
 Iteration 98 RMS(Cart)=  0.00029182 RMS(Int)=  0.01945095
 Iteration 99 RMS(Cart)=  0.00028997 RMS(Int)=  0.01939719
 Iteration100 RMS(Cart)=  0.00028813 RMS(Int)=  0.01934378
 New curvilinear step not converged.
 ITry= 3 IFail=1 DXMaxC= 1.44D+00 DCOld= 1.00D+10 DXMaxT= 2.02D+00 DXLimC= 3.00D+00 Rises=F
 Iteration  1 RMS(Cart)=  0.11462493 RMS(Int)=  0.04358882
 Iteration  2 RMS(Cart)=  0.10657079 RMS(Int)=  0.02511854
 Iteration  3 RMS(Cart)=  0.00046604 RMS(Int)=  0.02503120
 Iteration  4 RMS(Cart)=  0.00046230 RMS(Int)=  0.02494459
 Iteration  5 RMS(Cart)=  0.00045871 RMS(Int)=  0.02485867
 Iteration  6 RMS(Cart)=  0.00045525 RMS(Int)=  0.02477342
 Iteration  7 RMS(Cart)=  0.00045192 RMS(Int)=  0.02468881
 Iteration  8 RMS(Cart)=  0.00044869 RMS(Int)=  0.02460482
 Iteration  9 RMS(Cart)=  0.00044556 RMS(Int)=  0.02452143
 Iteration 10 RMS(Cart)=  0.00044252 RMS(Int)=  0.02443864
 Iteration 11 RMS(Cart)=  0.00043956 RMS(Int)=  0.02435641
 Iteration 12 RMS(Cart)=  0.00043667 RMS(Int)=  0.02427474
 Iteration 13 RMS(Cart)=  0.00043385 RMS(Int)=  0.02419362
 Iteration 14 RMS(Cart)=  0.00043109 RMS(Int)=  0.02411302
 Iteration 15 RMS(Cart)=  0.00042839 RMS(Int)=  0.02403295
 Iteration 16 RMS(Cart)=  0.00042574 RMS(Int)=  0.02395339
 Iteration 17 RMS(Cart)=  0.00042314 RMS(Int)=  0.02387433
 Iteration 18 RMS(Cart)=  0.00042059 RMS(Int)=  0.02379576
 Iteration 19 RMS(Cart)=  0.00041809 RMS(Int)=  0.02371768
 Iteration 20 RMS(Cart)=  0.00041563 RMS(Int)=  0.02364007
 Iteration 21 RMS(Cart)=  0.00041320 RMS(Int)=  0.02356292
 Iteration 22 RMS(Cart)=  0.00041082 RMS(Int)=  0.02348624
 Iteration 23 RMS(Cart)=  0.00040847 RMS(Int)=  0.02341001
 Iteration 24 RMS(Cart)=  0.00040616 RMS(Int)=  0.02333422
 Iteration 25 RMS(Cart)=  0.00040387 RMS(Int)=  0.02325887
 Iteration 26 RMS(Cart)=  0.00040162 RMS(Int)=  0.02318396
 Iteration 27 RMS(Cart)=  0.00039940 RMS(Int)=  0.02310947
 Iteration 28 RMS(Cart)=  0.00039721 RMS(Int)=  0.02303541
 Iteration 29 RMS(Cart)=  0.00039504 RMS(Int)=  0.02296176
 Iteration 30 RMS(Cart)=  0.00039291 RMS(Int)=  0.02288852
 Iteration 31 RMS(Cart)=  0.00039079 RMS(Int)=  0.02281569
 Iteration 32 RMS(Cart)=  0.00038871 RMS(Int)=  0.02274326
 Iteration 33 RMS(Cart)=  0.00038664 RMS(Int)=  0.02267122
 Iteration 34 RMS(Cart)=  0.00038460 RMS(Int)=  0.02259958
 Iteration 35 RMS(Cart)=  0.00038259 RMS(Int)=  0.02252832
 Iteration 36 RMS(Cart)=  0.00038059 RMS(Int)=  0.02245745
 Iteration 37 RMS(Cart)=  0.00037862 RMS(Int)=  0.02238696
 Iteration 38 RMS(Cart)=  0.00037666 RMS(Int)=  0.02231684
 Iteration 39 RMS(Cart)=  0.00037473 RMS(Int)=  0.02224709
 Iteration 40 RMS(Cart)=  0.00037281 RMS(Int)=  0.02217771
 Iteration 41 RMS(Cart)=  0.00037092 RMS(Int)=  0.02210869
 Iteration 42 RMS(Cart)=  0.00036904 RMS(Int)=  0.02204003
 Iteration 43 RMS(Cart)=  0.00036718 RMS(Int)=  0.02197173
 Iteration 44 RMS(Cart)=  0.00036534 RMS(Int)=  0.02190378
 Iteration 45 RMS(Cart)=  0.00036352 RMS(Int)=  0.02183618
 Iteration 46 RMS(Cart)=  0.00036171 RMS(Int)=  0.02176893
 Iteration 47 RMS(Cart)=  0.00035992 RMS(Int)=  0.02170201
 Iteration 48 RMS(Cart)=  0.00035815 RMS(Int)=  0.02163544
 Iteration 49 RMS(Cart)=  0.00035639 RMS(Int)=  0.02156920
 Iteration 50 RMS(Cart)=  0.00035465 RMS(Int)=  0.02150330
 Iteration 51 RMS(Cart)=  0.00035292 RMS(Int)=  0.02143773
 Iteration 52 RMS(Cart)=  0.00035121 RMS(Int)=  0.02137248
 Iteration 53 RMS(Cart)=  0.00034951 RMS(Int)=  0.02130756
 Iteration 54 RMS(Cart)=  0.00034782 RMS(Int)=  0.02124296
 Iteration 55 RMS(Cart)=  0.00034615 RMS(Int)=  0.02117868
 Iteration 56 RMS(Cart)=  0.00034450 RMS(Int)=  0.02111471
 Iteration 57 RMS(Cart)=  0.00034286 RMS(Int)=  0.02105106
 Iteration 58 RMS(Cart)=  0.00034123 RMS(Int)=  0.02098772
 Iteration 59 RMS(Cart)=  0.00033961 RMS(Int)=  0.02092469
 Iteration 60 RMS(Cart)=  0.00033801 RMS(Int)=  0.02086196
 Iteration 61 RMS(Cart)=  0.00033642 RMS(Int)=  0.02079953
 Iteration 62 RMS(Cart)=  0.00033484 RMS(Int)=  0.02073741
 Iteration 63 RMS(Cart)=  0.00033328 RMS(Int)=  0.02067558
 Iteration 64 RMS(Cart)=  0.00033172 RMS(Int)=  0.02061406
 Iteration 65 RMS(Cart)=  0.00033018 RMS(Int)=  0.02055282
 Iteration 66 RMS(Cart)=  0.00032865 RMS(Int)=  0.02049187
 Iteration 67 RMS(Cart)=  0.00032713 RMS(Int)=  0.02043122
 Iteration 68 RMS(Cart)=  0.00032563 RMS(Int)=  0.02037085
 Iteration 69 RMS(Cart)=  0.00032413 RMS(Int)=  0.02031076
 Iteration 70 RMS(Cart)=  0.00032265 RMS(Int)=  0.02025096
 Iteration 71 RMS(Cart)=  0.00032117 RMS(Int)=  0.02019144
 Iteration 72 RMS(Cart)=  0.00031971 RMS(Int)=  0.02013219
 Iteration 73 RMS(Cart)=  0.00031826 RMS(Int)=  0.02007323
 Iteration 74 RMS(Cart)=  0.00031616 RMS(Int)=  0.02001464
 Iteration 75 RMS(Cart)=  0.00031404 RMS(Int)=  0.01995645
 Iteration 76 RMS(Cart)=  0.00031194 RMS(Int)=  0.01989864
 Iteration 77 RMS(Cart)=  0.00030986 RMS(Int)=  0.01984122
 Iteration 78 RMS(Cart)=  0.00030781 RMS(Int)=  0.01978417
 Iteration 79 RMS(Cart)=  0.00030578 RMS(Int)=  0.01972749
 Iteration 80 RMS(Cart)=  0.00030377 RMS(Int)=  0.01967119
 Iteration 81 RMS(Cart)=  0.00030178 RMS(Int)=  0.01961525
 Iteration 82 RMS(Cart)=  0.00029981 RMS(Int)=  0.01955967
 Iteration 83 RMS(Cart)=  0.00029787 RMS(Int)=  0.01950445
 Iteration 84 RMS(Cart)=  0.00029594 RMS(Int)=  0.01944958
 Iteration 85 RMS(Cart)=  0.00029403 RMS(Int)=  0.01939507
 Iteration 86 RMS(Cart)=  0.00029214 RMS(Int)=  0.01934090
 Iteration 87 RMS(Cart)=  0.00029028 RMS(Int)=  0.01928707
 Iteration 88 RMS(Cart)=  0.00028843 RMS(Int)=  0.01923359
 Iteration 89 RMS(Cart)=  0.00028659 RMS(Int)=  0.01918044
 Iteration 90 RMS(Cart)=  0.00028478 RMS(Int)=  0.01912763
 Iteration 91 RMS(Cart)=  0.00028299 RMS(Int)=  0.01907514
 Iteration 92 RMS(Cart)=  0.00028121 RMS(Int)=  0.01902298
 Iteration 93 RMS(Cart)=  0.00027945 RMS(Int)=  0.01897115
 Iteration 94 RMS(Cart)=  0.00027771 RMS(Int)=  0.01891963
 Iteration 95 RMS(Cart)=  0.00027599 RMS(Int)=  0.01886844
 Iteration 96 RMS(Cart)=  0.00027428 RMS(Int)=  0.01881755
 Iteration 97 RMS(Cart)=  0.00027260 RMS(Int)=  0.01876698
 Iteration 98 RMS(Cart)=  0.00027092 RMS(Int)=  0.01871672
 Iteration 99 RMS(Cart)=  0.00026927 RMS(Int)=  0.01866676
 Iteration100 RMS(Cart)=  0.00026763 RMS(Int)=  0.01861710
 New curvilinear step not converged.
 ITry= 4 IFail=1 DXMaxC= 1.42D+00 DCOld= 1.00D+10 DXMaxT= 2.02D+00 DXLimC= 3.00D+00 Rises=F
 Iteration  1 RMS(Cart)=  0.11314276 RMS(Int)=  0.04246312
 Iteration  2 RMS(Cart)=  0.10714678 RMS(Int)=  0.02398507
 Iteration  3 RMS(Cart)=  0.00043133 RMS(Int)=  0.02390440
 Iteration  4 RMS(Cart)=  0.00042826 RMS(Int)=  0.02382431
 Iteration  5 RMS(Cart)=  0.00042529 RMS(Int)=  0.02374479
 Iteration  6 RMS(Cart)=  0.00042241 RMS(Int)=  0.02366583
 Iteration  7 RMS(Cart)=  0.00041962 RMS(Int)=  0.02358741
 Iteration  8 RMS(Cart)=  0.00041690 RMS(Int)=  0.02350952
 Iteration  9 RMS(Cart)=  0.00041424 RMS(Int)=  0.02343213
 Iteration 10 RMS(Cart)=  0.00041165 RMS(Int)=  0.02335525
 Iteration 11 RMS(Cart)=  0.00040912 RMS(Int)=  0.02327885
 Iteration 12 RMS(Cart)=  0.00040664 RMS(Int)=  0.02320293
 Iteration 13 RMS(Cart)=  0.00040422 RMS(Int)=  0.02312748
 Iteration 14 RMS(Cart)=  0.00040183 RMS(Int)=  0.02305249
 Iteration 15 RMS(Cart)=  0.00039950 RMS(Int)=  0.02297795
 Iteration 16 RMS(Cart)=  0.00039720 RMS(Int)=  0.02290385
 Iteration 17 RMS(Cart)=  0.00039494 RMS(Int)=  0.02283019
 Iteration 18 RMS(Cart)=  0.00039272 RMS(Int)=  0.02275695
 Iteration 19 RMS(Cart)=  0.00039053 RMS(Int)=  0.02268414
 Iteration 20 RMS(Cart)=  0.00038838 RMS(Int)=  0.02261174
 Iteration 21 RMS(Cart)=  0.00038625 RMS(Int)=  0.02253975
 Iteration 22 RMS(Cart)=  0.00038416 RMS(Int)=  0.02246816
 Iteration 23 RMS(Cart)=  0.00038210 RMS(Int)=  0.02239697
 Iteration 24 RMS(Cart)=  0.00038006 RMS(Int)=  0.02232617
 Iteration 25 RMS(Cart)=  0.00037805 RMS(Int)=  0.02225576
 Iteration 26 RMS(Cart)=  0.00037606 RMS(Int)=  0.02218573
 Iteration 27 RMS(Cart)=  0.00037410 RMS(Int)=  0.02211608
 Iteration 28 RMS(Cart)=  0.00037216 RMS(Int)=  0.02204680
 Iteration 29 RMS(Cart)=  0.00037025 RMS(Int)=  0.02197789
 Iteration 30 RMS(Cart)=  0.00036835 RMS(Int)=  0.02190934
 Iteration 31 RMS(Cart)=  0.00036648 RMS(Int)=  0.02184115
 Iteration 32 RMS(Cart)=  0.00036463 RMS(Int)=  0.02177332
 Iteration 33 RMS(Cart)=  0.00036279 RMS(Int)=  0.02170584
 Iteration 34 RMS(Cart)=  0.00036098 RMS(Int)=  0.02163871
 Iteration 35 RMS(Cart)=  0.00035918 RMS(Int)=  0.02157192
 Iteration 36 RMS(Cart)=  0.00035741 RMS(Int)=  0.02150548
 Iteration 37 RMS(Cart)=  0.00035564 RMS(Int)=  0.02143937
 Iteration 38 RMS(Cart)=  0.00035390 RMS(Int)=  0.02137359
 Iteration 39 RMS(Cart)=  0.00035218 RMS(Int)=  0.02130815
 Iteration 40 RMS(Cart)=  0.00035047 RMS(Int)=  0.02124303
 Iteration 41 RMS(Cart)=  0.00034877 RMS(Int)=  0.02117824
 Iteration 42 RMS(Cart)=  0.00034709 RMS(Int)=  0.02111377
 Iteration 43 RMS(Cart)=  0.00034543 RMS(Int)=  0.02104962
 Iteration 44 RMS(Cart)=  0.00034378 RMS(Int)=  0.02098579
 Iteration 45 RMS(Cart)=  0.00034215 RMS(Int)=  0.02092226
 Iteration 46 RMS(Cart)=  0.00034053 RMS(Int)=  0.02085905
 Iteration 47 RMS(Cart)=  0.00033892 RMS(Int)=  0.02079614
 Iteration 48 RMS(Cart)=  0.00033733 RMS(Int)=  0.02073354
 Iteration 49 RMS(Cart)=  0.00033575 RMS(Int)=  0.02067124
 Iteration 50 RMS(Cart)=  0.00033418 RMS(Int)=  0.02060924
 Iteration 51 RMS(Cart)=  0.00033263 RMS(Int)=  0.02054754
 Iteration 52 RMS(Cart)=  0.00033109 RMS(Int)=  0.02048613
 Iteration 53 RMS(Cart)=  0.00032956 RMS(Int)=  0.02042501
 Iteration 54 RMS(Cart)=  0.00032805 RMS(Int)=  0.02036418
 Iteration 55 RMS(Cart)=  0.00032654 RMS(Int)=  0.02030364
 Iteration 56 RMS(Cart)=  0.00032505 RMS(Int)=  0.02024338
 Iteration 57 RMS(Cart)=  0.00032357 RMS(Int)=  0.02018341
 Iteration 58 RMS(Cart)=  0.00032204 RMS(Int)=  0.02012372
 Iteration 59 RMS(Cart)=  0.00031985 RMS(Int)=  0.02006444
 Iteration 60 RMS(Cart)=  0.00031768 RMS(Int)=  0.02000556
 Iteration 61 RMS(Cart)=  0.00031554 RMS(Int)=  0.01994707
 Iteration 62 RMS(Cart)=  0.00031342 RMS(Int)=  0.01988897
 Iteration 63 RMS(Cart)=  0.00031132 RMS(Int)=  0.01983126
 Iteration 64 RMS(Cart)=  0.00030924 RMS(Int)=  0.01977392
 Iteration 65 RMS(Cart)=  0.00030719 RMS(Int)=  0.01971697
 Iteration 66 RMS(Cart)=  0.00030516 RMS(Int)=  0.01966038
 Iteration 67 RMS(Cart)=  0.00030315 RMS(Int)=  0.01960417
 Iteration 68 RMS(Cart)=  0.00030116 RMS(Int)=  0.01954832
 Iteration 69 RMS(Cart)=  0.00029920 RMS(Int)=  0.01949283
 Iteration 70 RMS(Cart)=  0.00029725 RMS(Int)=  0.01943770
 Iteration 71 RMS(Cart)=  0.00029532 RMS(Int)=  0.01938293
 Iteration 72 RMS(Cart)=  0.00029342 RMS(Int)=  0.01932850
 Iteration 73 RMS(Cart)=  0.00029153 RMS(Int)=  0.01927443
 Iteration 74 RMS(Cart)=  0.00028966 RMS(Int)=  0.01922069
 Iteration 75 RMS(Cart)=  0.00028781 RMS(Int)=  0.01916730
 Iteration 76 RMS(Cart)=  0.00028598 RMS(Int)=  0.01911424
 Iteration 77 RMS(Cart)=  0.00028417 RMS(Int)=  0.01906152
 Iteration 78 RMS(Cart)=  0.00028238 RMS(Int)=  0.01900913
 Iteration 79 RMS(Cart)=  0.00028060 RMS(Int)=  0.01895706
 Iteration 80 RMS(Cart)=  0.00027885 RMS(Int)=  0.01890531
 Iteration 81 RMS(Cart)=  0.00027711 RMS(Int)=  0.01885389
 Iteration 82 RMS(Cart)=  0.00027538 RMS(Int)=  0.01880278
 Iteration 83 RMS(Cart)=  0.00027368 RMS(Int)=  0.01875199
 Iteration 84 RMS(Cart)=  0.00027199 RMS(Int)=  0.01870151
 Iteration 85 RMS(Cart)=  0.00027032 RMS(Int)=  0.01865133
 Iteration 86 RMS(Cart)=  0.00026866 RMS(Int)=  0.01860146
 Iteration 87 RMS(Cart)=  0.00026702 RMS(Int)=  0.01855190
 Iteration 88 RMS(Cart)=  0.00026540 RMS(Int)=  0.01850263
 Iteration 89 RMS(Cart)=  0.00026379 RMS(Int)=  0.01845365
 Iteration 90 RMS(Cart)=  0.00026220 RMS(Int)=  0.01840497
 Iteration 91 RMS(Cart)=  0.00026062 RMS(Int)=  0.01835658
 Iteration 92 RMS(Cart)=  0.00025906 RMS(Int)=  0.01830848
 Iteration 93 RMS(Cart)=  0.00025751 RMS(Int)=  0.01826066
 Iteration 94 RMS(Cart)=  0.00025598 RMS(Int)=  0.01821313
 Iteration 95 RMS(Cart)=  0.00025446 RMS(Int)=  0.01816588
 Iteration 96 RMS(Cart)=  0.00025296 RMS(Int)=  0.01811890
 Iteration 97 RMS(Cart)=  0.00025147 RMS(Int)=  0.01807219
 Iteration 98 RMS(Cart)=  0.00025000 RMS(Int)=  0.01802576
 Iteration 99 RMS(Cart)=  0.00024854 RMS(Int)=  0.01797960
 Iteration100 RMS(Cart)=  0.00024709 RMS(Int)=  0.01793370
 New curvilinear step not converged.
 ITry= 5 IFail=1 DXMaxC= 1.41D+00 DCOld= 1.00D+10 DXMaxT= 2.02D+00 DXLimC= 3.00D+00 Rises=F
 Iteration  1 RMS(Cart)=  0.11197001 RMS(Int)=  0.04132732
 Iteration  2 RMS(Cart)=  0.10764610 RMS(Int)=  0.02284590
 Iteration  3 RMS(Cart)=  0.00039649 RMS(Int)=  0.02277188
 Iteration  4 RMS(Cart)=  0.00039398 RMS(Int)=  0.02269835
 Iteration  5 RMS(Cart)=  0.00039154 RMS(Int)=  0.02262528
 Iteration  6 RMS(Cart)=  0.00038917 RMS(Int)=  0.02255267
 Iteration  7 RMS(Cart)=  0.00038684 RMS(Int)=  0.02248051
 Iteration  8 RMS(Cart)=  0.00038457 RMS(Int)=  0.02240879
 Iteration  9 RMS(Cart)=  0.00038235 RMS(Int)=  0.02233750
 Iteration 10 RMS(Cart)=  0.00038016 RMS(Int)=  0.02226663
 Iteration 11 RMS(Cart)=  0.00037802 RMS(Int)=  0.02219617
 Iteration 12 RMS(Cart)=  0.00037592 RMS(Int)=  0.02212611
 Iteration 13 RMS(Cart)=  0.00037386 RMS(Int)=  0.02205645
 Iteration 14 RMS(Cart)=  0.00037183 RMS(Int)=  0.02198719
 Iteration 15 RMS(Cart)=  0.00036983 RMS(Int)=  0.02191831
 Iteration 16 RMS(Cart)=  0.00036786 RMS(Int)=  0.02184981
 Iteration 17 RMS(Cart)=  0.00036592 RMS(Int)=  0.02178168
 Iteration 18 RMS(Cart)=  0.00036401 RMS(Int)=  0.02171392
 Iteration 19 RMS(Cart)=  0.00036212 RMS(Int)=  0.02164653
 Iteration 20 RMS(Cart)=  0.00036026 RMS(Int)=  0.02157949
 Iteration 21 RMS(Cart)=  0.00035842 RMS(Int)=  0.02151280
 Iteration 22 RMS(Cart)=  0.00035661 RMS(Int)=  0.02144647
 Iteration 23 RMS(Cart)=  0.00035481 RMS(Int)=  0.02138048
 Iteration 24 RMS(Cart)=  0.00035304 RMS(Int)=  0.02131483
 Iteration 25 RMS(Cart)=  0.00035129 RMS(Int)=  0.02124952
 Iteration 26 RMS(Cart)=  0.00034956 RMS(Int)=  0.02118454
 Iteration 27 RMS(Cart)=  0.00034785 RMS(Int)=  0.02111988
 Iteration 28 RMS(Cart)=  0.00034616 RMS(Int)=  0.02105556
 Iteration 29 RMS(Cart)=  0.00034448 RMS(Int)=  0.02099155
 Iteration 30 RMS(Cart)=  0.00034282 RMS(Int)=  0.02092787
 Iteration 31 RMS(Cart)=  0.00034118 RMS(Int)=  0.02086450
 Iteration 32 RMS(Cart)=  0.00033956 RMS(Int)=  0.02080144
 Iteration 33 RMS(Cart)=  0.00033795 RMS(Int)=  0.02073869
 Iteration 34 RMS(Cart)=  0.00033635 RMS(Int)=  0.02067624
 Iteration 35 RMS(Cart)=  0.00033477 RMS(Int)=  0.02061410
 Iteration 36 RMS(Cart)=  0.00033321 RMS(Int)=  0.02055226
 Iteration 37 RMS(Cart)=  0.00033166 RMS(Int)=  0.02049071
 Iteration 38 RMS(Cart)=  0.00033012 RMS(Int)=  0.02042946
 Iteration 39 RMS(Cart)=  0.00032860 RMS(Int)=  0.02036850
 Iteration 40 RMS(Cart)=  0.00032709 RMS(Int)=  0.02030783
 Iteration 41 RMS(Cart)=  0.00032560 RMS(Int)=  0.02024745
 Iteration 42 RMS(Cart)=  0.00032401 RMS(Int)=  0.02018737
 Iteration 43 RMS(Cart)=  0.00032179 RMS(Int)=  0.02012770
 Iteration 44 RMS(Cart)=  0.00031960 RMS(Int)=  0.02006842
 Iteration 45 RMS(Cart)=  0.00031743 RMS(Int)=  0.02000955
 Iteration 46 RMS(Cart)=  0.00031529 RMS(Int)=  0.01995107
 Iteration 47 RMS(Cart)=  0.00031317 RMS(Int)=  0.01989298
 Iteration 48 RMS(Cart)=  0.00031107 RMS(Int)=  0.01983528
 Iteration 49 RMS(Cart)=  0.00030899 RMS(Int)=  0.01977795
 Iteration 50 RMS(Cart)=  0.00030694 RMS(Int)=  0.01972101
 Iteration 51 RMS(Cart)=  0.00030490 RMS(Int)=  0.01966444
 Iteration 52 RMS(Cart)=  0.00030289 RMS(Int)=  0.01960824
 Iteration 53 RMS(Cart)=  0.00030090 RMS(Int)=  0.01955240
 Iteration 54 RMS(Cart)=  0.00029894 RMS(Int)=  0.01949693
 Iteration 55 RMS(Cart)=  0.00029699 RMS(Int)=  0.01944181
 Iteration 56 RMS(Cart)=  0.00029506 RMS(Int)=  0.01938705
 Iteration 57 RMS(Cart)=  0.00029315 RMS(Int)=  0.01933264
 Iteration 58 RMS(Cart)=  0.00029126 RMS(Int)=  0.01927858
 Iteration 59 RMS(Cart)=  0.00028940 RMS(Int)=  0.01922486
 Iteration 60 RMS(Cart)=  0.00028755 RMS(Int)=  0.01917148
 Iteration 61 RMS(Cart)=  0.00028571 RMS(Int)=  0.01911844
 Iteration 62 RMS(Cart)=  0.00028390 RMS(Int)=  0.01906573
 Iteration 63 RMS(Cart)=  0.00028211 RMS(Int)=  0.01901335
 Iteration 64 RMS(Cart)=  0.00028033 RMS(Int)=  0.01896130
 Iteration 65 RMS(Cart)=  0.00027858 RMS(Int)=  0.01890957
 Iteration 66 RMS(Cart)=  0.00027684 RMS(Int)=  0.01885816
 Iteration 67 RMS(Cart)=  0.00027511 RMS(Int)=  0.01880707
 Iteration 68 RMS(Cart)=  0.00027341 RMS(Int)=  0.01875629
 Iteration 69 RMS(Cart)=  0.00027172 RMS(Int)=  0.01870583
 Iteration 70 RMS(Cart)=  0.00027005 RMS(Int)=  0.01865567
 Iteration 71 RMS(Cart)=  0.00026839 RMS(Int)=  0.01860581
 Iteration 72 RMS(Cart)=  0.00026675 RMS(Int)=  0.01855626
 Iteration 73 RMS(Cart)=  0.00026513 RMS(Int)=  0.01850701
 Iteration 74 RMS(Cart)=  0.00026352 RMS(Int)=  0.01845805
 Iteration 75 RMS(Cart)=  0.00026193 RMS(Int)=  0.01840939
 Iteration 76 RMS(Cart)=  0.00026035 RMS(Int)=  0.01836102
 Iteration 77 RMS(Cart)=  0.00025879 RMS(Int)=  0.01831293
 Iteration 78 RMS(Cart)=  0.00025724 RMS(Int)=  0.01826513
 Iteration 79 RMS(Cart)=  0.00025571 RMS(Int)=  0.01821762
 Iteration 80 RMS(Cart)=  0.00025419 RMS(Int)=  0.01817038
 Iteration 81 RMS(Cart)=  0.00025269 RMS(Int)=  0.01812342
 Iteration 82 RMS(Cart)=  0.00025120 RMS(Int)=  0.01807673
 Iteration 83 RMS(Cart)=  0.00024972 RMS(Int)=  0.01803032
 Iteration 84 RMS(Cart)=  0.00024826 RMS(Int)=  0.01798417
 Iteration 85 RMS(Cart)=  0.00024682 RMS(Int)=  0.01793830
 Iteration 86 RMS(Cart)=  0.00024538 RMS(Int)=  0.01789268
 Iteration 87 RMS(Cart)=  0.00024396 RMS(Int)=  0.01784733
 Iteration 88 RMS(Cart)=  0.00024255 RMS(Int)=  0.01780224
 Iteration 89 RMS(Cart)=  0.00024116 RMS(Int)=  0.01775740
 Iteration 90 RMS(Cart)=  0.00023978 RMS(Int)=  0.01771282
 Iteration 91 RMS(Cart)=  0.00023841 RMS(Int)=  0.01766850
 Iteration 92 RMS(Cart)=  0.00023705 RMS(Int)=  0.01762442
 Iteration 93 RMS(Cart)=  0.00023571 RMS(Int)=  0.01758059
 Iteration 94 RMS(Cart)=  0.00023437 RMS(Int)=  0.01753701
 Iteration 95 RMS(Cart)=  0.00023305 RMS(Int)=  0.01749367
 Iteration 96 RMS(Cart)=  0.00023174 RMS(Int)=  0.01745057
 Iteration 97 RMS(Cart)=  0.00023045 RMS(Int)=  0.01740771
 Iteration 98 RMS(Cart)=  0.00022916 RMS(Int)=  0.01736509
 Iteration 99 RMS(Cart)=  0.00022789 RMS(Int)=  0.01732270
 Iteration100 RMS(Cart)=  0.00022662 RMS(Int)=  0.01728055
 New curvilinear step not converged.
 ITry= 6 IFail=1 DXMaxC= 1.39D+00 DCOld= 1.00D+10 DXMaxT= 2.02D+00 DXLimC= 3.00D+00 Rises=F
 Iteration  1 RMS(Cart)=  0.11113957 RMS(Int)=  0.04017733
 Iteration  2 RMS(Cart)=  0.10809519 RMS(Int)=  0.02169339
 Iteration  3 RMS(Cart)=  0.00036119 RMS(Int)=  0.02162609
 Iteration  4 RMS(Cart)=  0.00035917 RMS(Int)=  0.02155919
 Iteration  5 RMS(Cart)=  0.00035719 RMS(Int)=  0.02149267
 Iteration  6 RMS(Cart)=  0.00035525 RMS(Int)=  0.02142652
 Iteration  7 RMS(Cart)=  0.00035334 RMS(Int)=  0.02136074
 Iteration  8 RMS(Cart)=  0.00035147 RMS(Int)=  0.02129532
 Iteration  9 RMS(Cart)=  0.00034963 RMS(Int)=  0.02123025
 Iteration 10 RMS(Cart)=  0.00034782 RMS(Int)=  0.02116554
 Iteration 11 RMS(Cart)=  0.00034604 RMS(Int)=  0.02110116
 Iteration 12 RMS(Cart)=  0.00034428 RMS(Int)=  0.02103713
 Iteration 13 RMS(Cart)=  0.00034255 RMS(Int)=  0.02097343
 Iteration 14 RMS(Cart)=  0.00034084 RMS(Int)=  0.02091006
 Iteration 15 RMS(Cart)=  0.00033916 RMS(Int)=  0.02084701
 Iteration 16 RMS(Cart)=  0.00033750 RMS(Int)=  0.02078428
 Iteration 17 RMS(Cart)=  0.00033586 RMS(Int)=  0.02072187
 Iteration 18 RMS(Cart)=  0.00033424 RMS(Int)=  0.02065977
 Iteration 19 RMS(Cart)=  0.00033263 RMS(Int)=  0.02059797
 Iteration 20 RMS(Cart)=  0.00033105 RMS(Int)=  0.02053649
[truncated: 2,711,686 more chars]
