# Supplementary material for: The Hydration of Trifluoroacetic Acid from 0 to 298 K
Source: J Phys Chem A. 2026 Jan 20;130(4):927–35. doi: 10.1021/acs.jpca.5c08151 (PMC12862820; doi:10.1021/acs.jpca.5c08151)
Supplement: Supplementary file 1 [file jp5c08151_si_001.zip › TFA_SI/within1kcal-hightemps/5-H2O/20K-1-361-16555-wb97xd.xyz]

23
20K-1-361-16555-wb97xd.log	Energy: -570289.6094928
C         -1.54398        0.16845        0.05300
O         -0.72389       -0.59685        0.52221
O         -1.38587        1.39482       -0.31845
H         -0.43293        1.76792       -0.17818
C         -3.00591       -0.30062       -0.17034
F         -3.85634        0.47325        0.51883
F         -3.16973       -1.56067        0.22851
F         -3.32765       -0.22468       -1.46952
O          4.76533        0.28532       -0.95563
H          4.83087        0.61639       -1.85380
H          4.41706       -0.62687       -1.01022
O          2.97045        1.26934        0.88136
H          3.67020        1.06073        0.22756
H          2.70153        0.41214        1.24919
O          3.49271       -2.13647       -0.67130
H          2.84551       -1.94015        0.03180
H          3.04997       -2.69780       -1.31122
O          0.86545        2.47485       -0.05016
H          0.84672        3.34913        0.34666
H          1.68725        2.01109        0.28886
O          1.79858       -1.26324        1.36137
H          1.70760       -1.75856        2.17948
H          0.89699       -1.01426        1.07836
