# Supplementary material for: The Hydration of Trifluoroacetic Acid from 0 to 298 K
Source: J Phys Chem A. 2026 Jan 20;130(4):927–35. doi: 10.1021/acs.jpca.5c08151 (PMC12862820; doi:10.1021/acs.jpca.5c08151)
Supplement: Supplementary file 1 [file jp5c08151_si_001.zip › TFA_SI/within1kcal-hightemps/5-H2O/20K-318-19852-wb97xd.log]

 Entering Gaussian System, Link 0=g16
 Initial command:
 /software/commercial/MERCURY/GAUSSIAN/AVX2/g16/l1.exe "/local_scratch/slurm.5660459/Gau-2944059.inp" -scrdir="/local_scratch/slurm.5660459/"
 Entering Link 1 = /software/commercial/MERCURY/GAUSSIAN/AVX2/g16/l1.exe PID=   2944060.
  
 Copyright (c) 1988-2019, Gaussian, Inc.  All Rights Reserved.
  
 This is part of the Gaussian(R) 16 program.  It is based on
 the Gaussian(R) 09 system (copyright 2009, Gaussian, Inc.),
 the Gaussian(R) 03 system (copyright 2003, Gaussian, Inc.),
 the Gaussian(R) 98 system (copyright 1998, Gaussian, Inc.),
 the Gaussian(R) 94 system (copyright 1995, Gaussian, Inc.),
 the Gaussian 92(TM) system (copyright 1992, Gaussian, Inc.),
 the Gaussian 90(TM) system (copyright 1990, Gaussian, Inc.),
 the Gaussian 88(TM) system (copyright 1988, Gaussian, Inc.),
 the Gaussian 86(TM) system (copyright 1986, Carnegie Mellon
 University), and the Gaussian 82(TM) system (copyright 1983,
 Carnegie Mellon University). Gaussian is a federally registered
 trademark of Gaussian, Inc.
  
 This software contains proprietary and confidential information,
 including trade secrets, belonging to Gaussian, Inc.
  
 This software is provided under written license and may be
 used, copied, transmitted, or stored only in accord with that
 written license.
  
 The following legend is applicable only to US Government
 contracts under FAR:
  
                    RESTRICTED RIGHTS LEGEND
  
 Use, reproduction and disclosure by the US Government is
 subject to restrictions as set forth in subparagraphs (a)
 and (c) of the Commercial Computer Software - Restricted
 Rights clause in FAR 52.227-19.
  
 Gaussian, Inc.
 340 Quinnipiac St., Bldg. 40, Wallingford CT 06492
  
  
 ---------------------------------------------------------------
 Warning -- This program may not be used in any manner that
 competes with the business of Gaussian, Inc. or will provide
 assistance to any competitor of Gaussian, Inc.  The licensee
 of this program is prohibited from giving any competitor of
 Gaussian, Inc. access to this program.  By using this program,
 the user acknowledges that Gaussian, Inc. is engaged in the
 business of creating and licensing software in the field of
 computational chemistry and represents and warrants to the
 licensee that it is not a competitor of Gaussian, Inc. and that
 it will not use this program in any manner prohibited above.
 ---------------------------------------------------------------
  

 Cite this work as:
 Gaussian 16, Revision C.01,
 M. J. Frisch, G. W. Trucks, H. B. Schlegel, G. E. Scuseria, 
 M. A. Robb, J. R. Cheeseman, G. Scalmani, V. Barone, 
 G. A. Petersson, H. Nakatsuji, X. Li, M. Caricato, A. V. Marenich, 
 J. Bloino, B. G. Janesko, R. Gomperts, B. Mennucci, H. P. Hratchian, 
 J. V. Ortiz, A. F. Izmaylov, J. L. Sonnenberg, D. Williams-Young, 
 F. Ding, F. Lipparini, F. Egidi, J. Goings, B. Peng, A. Petrone, 
 T. Henderson, D. Ranasinghe, V. G. Zakrzewski, J. Gao, N. Rega, 
 G. Zheng, W. Liang, M. Hada, M. Ehara, K. Toyota, R. Fukuda, 
 J. Hasegawa, M. Ishida, T. Nakajima, Y. Honda, O. Kitao, H. Nakai, 
 T. Vreven, K. Throssell, J. A. Montgomery, Jr., J. E. Peralta, 
 F. Ogliaro, M. J. Bearpark, J. J. Heyd, E. N. Brothers, K. N. Kudin, 
 V. N. Staroverov, T. A. Keith, R. Kobayashi, J. Normand, 
 K. Raghavachari, A. P. Rendell, J. C. Burant, S. S. Iyengar, 
 J. Tomasi, M. Cossi, J. M. Millam, M. Klene, C. Adamo, R. Cammi, 
 J. W. Ochterski, R. L. Martin, K. Morokuma, O. Farkas, 
 J. B. Foresman, and D. J. Fox, Gaussian, Inc., Wallingford CT, 2019.
 
 ******************************************
 Gaussian 16:  ES64L-G16RevC.01  3-Jul-2019
                25-Sep-2025 
 ******************************************
 %nproc=20
 Will use up to   20 processors via shared memory.
 %mem=18gb
 ----------------------------------------------------------------------
 # wb97xd/6-31++g** scf(conver=10) opt(tight,maxcycles=300,calcfc) freq
 ----------------------------------------------------------------------
 1/6=300,7=10,10=4,18=20,19=15,26=3,38=1/1,3;
 2/9=110,12=2,17=6,18=5,40=1/2;
 3/5=1,6=6,7=1111,11=2,25=1,30=1,71=2,74=-58,140=1/1,2,3;
 4//1;
 5/5=2,6=10,38=5/2;
 8/6=4,10=90,11=11/1;
 11/6=1,8=1,9=11,15=111,16=1/1,2,10;
 10/6=1,13=1/2;
 6/7=2,8=2,9=2,10=2,28=1/1;
 7/10=1,25=1/1,2,3,16;
 1/6=300,7=10,10=4,18=20,19=15,26=3/3(2);
 2/9=110/2;
 99//99;
 2/9=110/2;
 3/5=1,6=6,7=1111,11=2,25=1,30=1,71=1,74=-58/1,2,3;
 4/5=5,16=3,69=1/1;
 5/5=2,6=10,38=5/2;
 7//1,2,3,16;
 1/6=300,7=10,18=20,19=15,26=3/3(-5);
 2/9=110/2;
 6/7=2,8=2,9=2,10=2,19=2,28=1/1;
 99/9=1/99;
 -------------
 20K-318-19852
 -------------
 Symbolic Z-matrix:
 Charge =  0 Multiplicity = 1
 C                     1.01388   0.11176  -0.58748 
 O                     0.25105  -0.72677  -1.01204 
 O                     0.80019   1.00275   0.29225 
 H                    -0.24844   0.93668   0.76125 
 C                     2.46125   0.1958   -1.17348 
 F                     3.39314   0.19189  -0.21515 
 F                     2.62375   1.32354  -1.88421 
 F                     2.72364  -0.82664  -1.99321 
 O                    -4.64257   2.2935    0.20051 
 H                    -5.3637    1.86913   0.66748 
 H                    -4.18069   1.59401  -0.28947 
 O                    -2.59084   3.18877   1.7209 
 H                    -2.23722   4.01336   1.38463 
 H                    -3.41178   3.00368   1.2184 
 O                    -1.48445   0.84841   1.22596 
 H                    -1.78957   1.73519   1.54735 
 H                    -2.06066   0.62561   0.45914 
 O                    -2.97677   0.40017  -0.99047 
 H                    -2.86958  -0.57888  -1.01372 
 H                    -2.49908   0.7343   -1.75311 
 O                    -2.16562  -2.11978  -1.06534 
 H                    -1.25119  -1.82114  -0.93546 
 H                    -2.14233  -2.76891  -1.77026 
 
 Add virtual bond connecting atoms H4         and O3         Dist= 2.17D+00.
 Add virtual bond connecting atoms O15        and H4         Dist= 2.50D+00.
 Add virtual bond connecting atoms H16        and O12        Dist= 3.15D+00.
 Add virtual bond connecting atoms O21        and H19        Dist= 3.20D+00.
 Add virtual bond connecting atoms O18        and H17        Dist= 3.27D+00.
 Add virtual bond connecting atoms H22        and O2         Dist= 3.52D+00.
 Add virtual bond connecting atoms H14        and O9         Dist= 3.30D+00.
 Add virtual bond connecting atoms O18        and H11        Dist= 3.47D+00.

 GradGradGradGradGradGradGradGradGradGradGradGradGradGradGradGradGradGrad
 Berny optimization.
 Initialization pass.
                           ----------------------------
                           !    Initial Parameters    !
                           ! (Angstroms and Degrees)  !
 --------------------------                            --------------------------
 ! Name  Definition              Value          Derivative Info.                !
 --------------------------------------------------------------------------------
 ! R1    R(1,2)                  1.2105         calculate D2E/DX2 analytically  !
 ! R2    R(1,3)                  1.2702         calculate D2E/DX2 analytically  !
 ! R3    R(1,5)                  1.5638         calculate D2E/DX2 analytically  !
 ! R4    R(2,22)                 1.8602         calculate D2E/DX2 analytically  !
 ! R5    R(3,4)                  1.1506         calculate D2E/DX2 analytically  !
 ! R6    R(4,15)                 1.3234         calculate D2E/DX2 analytically  !
 ! R7    R(5,6)                  1.3367         calculate D2E/DX2 analytically  !
 ! R8    R(5,7)                  1.3429         calculate D2E/DX2 analytically  !
 ! R9    R(5,8)                  1.3365         calculate D2E/DX2 analytically  !
 ! R10   R(9,10)                 0.9582         calculate D2E/DX2 analytically  !
 ! R11   R(9,11)                 0.9709         calculate D2E/DX2 analytically  !
 ! R12   R(9,14)                 1.7479         calculate D2E/DX2 analytically  !
 ! R13   R(11,18)                1.8347         calculate D2E/DX2 analytically  !
 ! R14   R(12,13)                0.9582         calculate D2E/DX2 analytically  !
 ! R15   R(12,14)                0.9802         calculate D2E/DX2 analytically  !
 ! R16   R(12,16)                1.6688         calculate D2E/DX2 analytically  !
 ! R17   R(15,16)                0.9913         calculate D2E/DX2 analytically  !
 ! R18   R(15,17)                0.9847         calculate D2E/DX2 analytically  !
 ! R19   R(17,18)                1.7296         calculate D2E/DX2 analytically  !
 ! R20   R(18,19)                0.9852         calculate D2E/DX2 analytically  !
 ! R21   R(18,20)                0.9599         calculate D2E/DX2 analytically  !
 ! R22   R(19,21)                1.6949         calculate D2E/DX2 analytically  !
 ! R23   R(21,22)                0.9707         calculate D2E/DX2 analytically  !
 ! R24   R(21,23)                0.9586         calculate D2E/DX2 analytically  !
 ! A1    A(2,1,3)              128.5209         calculate D2E/DX2 analytically  !
 ! A2    A(2,1,5)              119.2796         calculate D2E/DX2 analytically  !
 ! A3    A(3,1,5)              112.182          calculate D2E/DX2 analytically  !
 ! A4    A(1,2,22)             154.4251         calculate D2E/DX2 analytically  !
 ! A5    A(1,3,4)              113.2866         calculate D2E/DX2 analytically  !
 ! A6    A(1,5,6)              112.1136         calculate D2E/DX2 analytically  !
 ! A7    A(1,5,7)              110.8216         calculate D2E/DX2 analytically  !
 ! A8    A(1,5,8)              111.7435         calculate D2E/DX2 analytically  !
 ! A9    A(6,5,7)              107.3096         calculate D2E/DX2 analytically  !
 ! A10   A(6,5,8)              107.4943         calculate D2E/DX2 analytically  !
 ! A11   A(7,5,8)              107.1026         calculate D2E/DX2 analytically  !
 ! A12   A(10,9,11)            106.5509         calculate D2E/DX2 analytically  !
 ! A13   A(10,9,14)            115.2184         calculate D2E/DX2 analytically  !
 ! A14   A(11,9,14)            104.5734         calculate D2E/DX2 analytically  !
 ! A15   A(13,12,14)           106.9595         calculate D2E/DX2 analytically  !
 ! A16   A(13,12,16)           122.4043         calculate D2E/DX2 analytically  !
 ! A17   A(14,12,16)           100.6232         calculate D2E/DX2 analytically  !
 ! A18   A(9,14,12)            164.8027         calculate D2E/DX2 analytically  !
 ! A19   A(4,15,16)            109.9766         calculate D2E/DX2 analytically  !
 ! A20   A(4,15,17)            106.7466         calculate D2E/DX2 analytically  !
 ! A21   A(16,15,17)           105.9472         calculate D2E/DX2 analytically  !
 ! A22   A(12,16,15)           163.8688         calculate D2E/DX2 analytically  !
 ! A23   A(11,18,17)            86.7051         calculate D2E/DX2 analytically  !
 ! A24   A(11,18,19)           136.641          calculate D2E/DX2 analytically  !
 ! A25   A(11,18,20)           113.8035         calculate D2E/DX2 analytically  !
 ! A26   A(17,18,19)            95.2605         calculate D2E/DX2 analytically  !
 ! A27   A(17,18,20)           110.9115         calculate D2E/DX2 analytically  !
 ! A28   A(19,18,20)           105.8449         calculate D2E/DX2 analytically  !
 ! A29   A(18,19,21)           161.6967         calculate D2E/DX2 analytically  !
 ! A30   A(19,21,22)            96.1708         calculate D2E/DX2 analytically  !
 ! A31   A(19,21,23)           130.4035         calculate D2E/DX2 analytically  !
 ! A32   A(22,21,23)           106.4911         calculate D2E/DX2 analytically  !
 ! A33   A(2,22,21)            159.4337         calculate D2E/DX2 analytically  !
 ! A34   L(3,4,15,20,-1)       176.4966         calculate D2E/DX2 analytically  !
 ! A35   L(9,11,18,16,-1)      167.1811         calculate D2E/DX2 analytically  !
 ! A36   L(15,17,18,1,-1)      176.7101         calculate D2E/DX2 analytically  !
 ! A37   L(3,4,15,20,-2)       179.5891         calculate D2E/DX2 analytically  !
 ! A38   L(9,11,18,16,-2)      182.9826         calculate D2E/DX2 analytically  !
 ! A39   L(15,17,18,1,-2)      186.6016         calculate D2E/DX2 analytically  !
 ! D1    D(3,1,2,22)           -21.8526         calculate D2E/DX2 analytically  !
 ! D2    D(5,1,2,22)           159.7928         calculate D2E/DX2 analytically  !
 ! D3    D(2,1,3,4)              3.4386         calculate D2E/DX2 analytically  !
 ! D4    D(5,1,3,4)           -178.1114         calculate D2E/DX2 analytically  !
 ! D5    D(2,1,5,6)           -128.6451         calculate D2E/DX2 analytically  !
 ! D6    D(2,1,5,7)            111.4788         calculate D2E/DX2 analytically  !
 ! D7    D(2,1,5,8)             -7.8884         calculate D2E/DX2 analytically  !
 ! D8    D(3,1,5,6)             52.7451         calculate D2E/DX2 analytically  !
 ! D9    D(3,1,5,7)            -67.131          calculate D2E/DX2 analytically  !
 ! D10   D(3,1,5,8)            173.5018         calculate D2E/DX2 analytically  !
 ! D11   D(1,2,22,21)           93.469          calculate D2E/DX2 analytically  !
 ! D12   D(1,3,15,16)         -152.8176         calculate D2E/DX2 analytically  !
 ! D13   D(1,3,15,17)          -38.9189         calculate D2E/DX2 analytically  !
 ! D14   D(10,9,18,17)         -95.8447         calculate D2E/DX2 analytically  !
 ! D15   D(10,9,18,19)          -6.3514         calculate D2E/DX2 analytically  !
 ! D16   D(10,9,18,20)         154.55           calculate D2E/DX2 analytically  !
 ! D17   D(14,9,18,17)          24.0582         calculate D2E/DX2 analytically  !
 ! D18   D(14,9,18,19)         113.5515         calculate D2E/DX2 analytically  !
 ! D19   D(14,9,18,20)         -85.5472         calculate D2E/DX2 analytically  !
 ! D20   D(10,9,14,12)         102.8997         calculate D2E/DX2 analytically  !
 ! D21   D(11,9,14,12)         -13.7021         calculate D2E/DX2 analytically  !
 ! D22   D(13,12,14,9)         119.5494         calculate D2E/DX2 analytically  !
 ! D23   D(16,12,14,9)          -9.2961         calculate D2E/DX2 analytically  !
 ! D24   D(13,12,16,15)        -96.772          calculate D2E/DX2 analytically  !
 ! D25   D(14,12,16,15)         21.2992         calculate D2E/DX2 analytically  !
 ! D26   D(4,15,16,12)         112.1997         calculate D2E/DX2 analytically  !
 ! D27   D(17,15,16,12)         -2.8073         calculate D2E/DX2 analytically  !
 ! D28   D(4,15,18,11)        -137.7462         calculate D2E/DX2 analytically  !
 ! D29   D(4,15,18,19)          85.6496         calculate D2E/DX2 analytically  !
 ! D30   D(4,15,18,20)         -23.7481         calculate D2E/DX2 analytically  !
 ! D31   D(16,15,18,11)        -22.639          calculate D2E/DX2 analytically  !
 ! D32   D(16,15,18,19)       -159.2432         calculate D2E/DX2 analytically  !
 ! D33   D(16,15,18,20)         91.3591         calculate D2E/DX2 analytically  !
 ! D34   D(11,18,19,21)       -149.3526         calculate D2E/DX2 analytically  !
 ! D35   D(17,18,19,21)        -58.5828         calculate D2E/DX2 analytically  !
 ! D36   D(20,18,19,21)         54.9156         calculate D2E/DX2 analytically  !
 ! D37   D(18,19,21,22)          8.9007         calculate D2E/DX2 analytically  !
 ! D38   D(18,19,21,23)       -108.9373         calculate D2E/DX2 analytically  !
 ! D39   D(19,21,22,2)         -31.1716         calculate D2E/DX2 analytically  !
 ! D40   D(23,21,22,2)         104.2199         calculate D2E/DX2 analytically  !
 --------------------------------------------------------------------------------
 Trust Radius=3.00D-01 FncErr=1.00D-07 GrdErr=1.00D-06 EigMax=2.50D+02 EigMin=1.00D-04
 Number of steps in this run=    138 maximum allowed number of steps=    138.
 GradGradGradGradGradGradGradGradGradGradGradGradGradGradGradGradGradGrad

                          Input orientation:                          
 ---------------------------------------------------------------------
 Center     Atomic      Atomic             Coordinates (Angstroms)
 Number     Number       Type             X           Y           Z
 ---------------------------------------------------------------------
      1          6           0        1.013881    0.111765   -0.587481
      2          8           0        0.251046   -0.726769   -1.012042
      3          8           0        0.800193    1.002752    0.292250
      4          1           0       -0.248440    0.936675    0.761247
      5          6           0        2.461250    0.195799   -1.173477
      6          9           0        3.393139    0.191887   -0.215153
      7          9           0        2.623746    1.323545   -1.884209
      8          9           0        2.723645   -0.826643   -1.993206
      9          8           0       -4.642572    2.293505    0.200515
     10          1           0       -5.363696    1.869130    0.667479
     11          1           0       -4.180690    1.594005   -0.289471
     12          8           0       -2.590840    3.188771    1.720898
     13          1           0       -2.237220    4.013355    1.384628
     14          1           0       -3.411780    3.003683    1.218395
     15          8           0       -1.484448    0.848414    1.225963
     16          1           0       -1.789568    1.735188    1.547347
     17          1           0       -2.060657    0.625608    0.459136
     18          8           0       -2.976767    0.400170   -0.990469
     19          1           0       -2.869584   -0.578883   -1.013716
     20          1           0       -2.499083    0.734303   -1.753107
     21          8           0       -2.165616   -2.119784   -1.065345
     22          1           0       -1.251190   -1.821143   -0.935460
     23          1           0       -2.142333   -2.768913   -1.770263
 ---------------------------------------------------------------------
                    Distance matrix (angstroms):
                    1          2          3          4          5
     1  C    0.000000
     2  O    1.210500   0.000000
     3  O    1.270215   2.234723   0.000000
     4  H    2.023115   2.482154   1.150632   0.000000
     5  C    1.563756   2.400458   2.357677   3.410934   0.000000
     6  F    2.409547   3.369230   2.763752   3.843066   1.336719
     7  F    2.396160   3.254869   2.857486   3.923972   1.342891
     8  F    2.404156   2.662030   3.502808   4.419229   1.336486
     9  O    6.113623   5.877061   5.594475   4.632905   7.533426
    10  H    6.733256   6.409743   6.235778   5.200395   8.210903
    11  H    5.410121   5.054541   5.049472   4.122946   6.844838
    12  O    5.271677   5.556683   4.280048   3.388171   6.546671
    13  H    5.448053   5.865516   4.413944   3.716156   6.572158
    14  H    5.586667   5.683962   4.754176   3.806341   6.935254
    15  O    3.173779   3.240649   2.472898   1.323430   4.663877
    16  H    3.879732   4.095828   2.969612   1.905428   5.276557
    17  H    3.288195   3.055693   2.890424   1.863375   4.826780
    18  O    4.021299   3.418952   4.034092   3.286353   5.444932
    19  H    3.967363   3.124132   4.204091   3.509674   5.389197
    20  H    3.753286   3.201112   3.891115   3.380581   5.023033
    21  O    3.913740   2.789907   4.515453   4.044001   5.175085
    22  H    2.997960   1.860169   3.699977   3.389673   4.231656
    23  H    4.433843   3.236280   5.209403   4.871012   5.508053
                    6          7          8          9         10
     6  F    0.000000
     7  F    2.158325   0.000000
     8  F    2.155713   2.155265   0.000000
     9  O    8.316383   7.621435   8.295112   0.000000
    10  H    8.959594   8.402857   8.930370   0.958211   0.000000
    11  H    7.702878   6.994046   7.512129   0.970938   1.546269
    12  O    6.966893   6.608159   7.626392   2.706044   3.246517
    13  H    6.990269   6.445880   7.710093   3.185236   3.858349
    14  H    7.501212   6.991180   7.913863   1.747937   2.323940
    15  O    5.128225   5.174570   5.556699   3.621268   4.049979
    16  H    5.687586   5.605566   6.282323   3.203952   3.683272
    17  H    5.512410   5.284128   5.568892   3.084647   3.535508
    18  O    6.420296   5.746054   5.916523   2.788918   3.256388
    19  H    6.360306   5.878237   5.683749   3.587263   3.878115
    20  H    6.113739   5.158272   5.456289   3.292763   3.918299
    21  O    6.080000   5.955253   5.141791   5.216783   5.398317
    22  H    5.112819   5.079795   4.231686   5.451811   5.753280
    23  H    6.467314   6.283049   5.244031   5.980237   6.150708
                   11         12         13         14         15
    11  H    0.000000
    12  O    3.018689   0.000000
    13  H    3.526037   0.958156   0.000000
    14  H    2.202743   0.980157   1.557774   0.000000
    15  O    3.181535   2.635590   3.257099   2.891341   0.000000
    16  H    3.018492   1.668849   2.327427   2.085392   0.991340
    17  H    2.448008   2.905673   3.516325   2.838529   0.984725
    18  O    1.834685   3.908547   4.386698   3.441889   2.709337
    19  H    2.639123   4.663799   5.219252   4.255711   2.995320
    20  H    2.389376   4.254590   4.546002   3.848757   3.149184
    21  O    4.295897   6.010384   6.604762   5.746156   3.811073
    22  H    4.545603   5.826674   6.355819   5.708432   3.442774
    23  H    5.038125   6.919780   7.480742   6.623175   4.742914
                   16         17         18         19         20
    16  H    0.000000
    17  H    1.577612   0.000000
    18  O    3.103582   1.729576   0.000000
    19  H    3.616684   2.067476   0.985177   0.000000
    20  H    3.521105   2.257886   0.959918   1.551911   0.000000
    21  O    4.672085   3.142011   2.648346   1.694878   2.954662
    22  H    4.370546   2.930312   2.813339   2.041699   2.959069
    23  H    5.605168   4.061978   3.368597   2.428475   3.521376
                   21         22         23
    21  O    0.000000
    22  H    0.970686   0.000000
    23  H    0.958551   1.545736   0.000000
 Stoichiometry    C2H11F3O7
 Framework group  C1[X(C2H11F3O7)]
 Deg. of freedom    63
 Full point group                 C1      NOp   1
 Largest Abelian subgroup         C1      NOp   1
 Largest concise Abelian subgroup C1      NOp   1
                         Standard orientation:                         
 ---------------------------------------------------------------------
 Center     Atomic      Atomic             Coordinates (Angstroms)
 Number     Number       Type             X           Y           Z
 ---------------------------------------------------------------------
      1          6           0        1.368730   -0.032260   -0.197164
      2          8           0        0.980760    1.114290   -0.182565
      3          8           0        0.715536   -1.084931   -0.477641
      4          1           0       -0.366292   -0.874444   -0.808246
      5          6           0        2.847864   -0.344291    0.202998
      6          9           0        3.469280   -1.094377   -0.712444
      7          9           0        2.896708   -1.012300    1.366929
      8          9           0        3.564319    0.772865    0.360624
      9          8           0       -4.660866   -0.209222    0.797346
     10          1           0       -5.345922    0.183124    0.254270
     11          1           0       -3.925895    0.424952    0.816401
     12          8           0       -3.369771   -2.341766   -0.255271
     13          1           0       -3.162704   -2.994056    0.415329
     14          1           0       -3.957742   -1.678414    0.163016
     15          8           0       -1.615993   -0.578427   -1.127757
     16          1           0       -2.208821   -1.346181   -0.923151
     17          1           0       -1.897904    0.148798   -0.526631
     18          8           0       -2.319197    1.301901    0.691688
     19          1           0       -1.964544    2.081440    0.204745
     20          1           0       -1.761556    1.200944    1.466470
     21          8           0       -0.903642    3.128393   -0.602093
     22          1           0       -0.160965    2.505445   -0.653077
     23          1           0       -0.534581    3.970089   -0.329765
 ---------------------------------------------------------------------
 Rotational constants (GHZ):           0.9778772           0.3107510           0.2609418
 Standard basis: 6-31++G(d,p) (6D, 7F)
 There are   294 symmetry adapted cartesian basis functions of A   symmetry.
 There are   294 symmetry adapted basis functions of A   symmetry.
   294 basis functions,   472 primitive gaussians,   294 cartesian basis functions
    53 alpha electrons       53 beta electrons
       nuclear repulsion energy       839.5535457854 Hartrees.
 NAtoms=   23 NActive=   23 NUniq=   23 SFac= 1.00D+00 NAtFMM=   60 NAOKFM=F Big=F
 Integral buffers will be    131072 words long.
 Raffenetti 2 integral format.
 Two-electron integral symmetry is turned on.
 Nuclear repulsion after empirical dispersion term =      839.5428074096 Hartrees.
 One-electron integrals computed using PRISM.
 NBasis=   294 RedAO= T EigKep=  4.93D-05  NBF=   294
 NBsUse=   294 1.00D-06 EigRej= -1.00D+00 NBFU=   294
 ExpMin= 3.60D-02 ExpMax= 7.00D+03 ExpMxC= 1.05D+03 IAcc=3 IRadAn=         5 AccDes= 0.00D+00
 Harris functional with IExCor= 4639 and IRadAn=       5 diagonalized for initial guess.
 HarFok:  IExCor= 4639 AccDes= 0.00D+00 IRadAn=         5 IDoV= 1 UseB2=F ITyADJ=14
 ICtDFT=  3500011 ScaDFX=  1.000000  1.000000  1.000000  1.000000
 FoFCou: FMM=F IPFlag=           0 FMFlag=      100000 FMFlg1=           0
         NFxFlg=           0 DoJE=T BraDBF=F KetDBF=T FulRan=T
         wScrn=  0.000000 ICntrl=       500 IOpCl=  0 I1Cent=   200000004 NGrid=           0
         NMat0=    1 NMatS0=      1 NMatT0=    0 NMatD0=    1 NMtDS0=    0 NMtDT0=    0
 Petite list used in FoFCou.
 Requested convergence on RMS density matrix=1.00D-10 within 128 cycles.
 Requested convergence on MAX density matrix=1.00D-08.
 Requested convergence on             energy=1.00D-08.
 No special actions if energy rises.
 SCF Done:  E(RwB97XD) =  -908.808339967     A.U. after   17 cycles
            NFock= 17  Conv=0.73D-10     -V/T= 2.0081
 DoSCS=F DFT=T ScalE2(SS,OS)=  1.000000  1.000000
 Range of M.O.s used for correlation:     1   294
 NBasis=   294 NAE=    53 NBE=    53 NFC=     0 NFV=     0
 NROrb=    294 NOA=    53 NOB=    53 NVA=   241 NVB=   241

 **** Warning!!: The largest alpha MO coefficient is  0.27824332D+02

 Symmetrizing basis deriv contribution to polar:
 IMax=3 JMax=2 DiffMx= 0.00D+00
 G2DrvN: will do    24 centers at a time, making    1 passes.
 Calling FoFCou, ICntrl=  3107 FMM=F I1Cent=   0 AccDes= 0.00D+00.
 End of G2Drv F.D. properties file   721 does not exist.
 End of G2Drv F.D. properties file   722 does not exist.
 End of G2Drv F.D. properties file   788 does not exist.
          IDoAtm=11111111111111111111111
          Differentiating once with respect to nuclear coordinates.
 Keep R1 ints in memory in canonical form, NReq=1915881174.
          There are    72 degrees of freedom in the 1st order CPHF.  IDoFFX=6 NUNeed=     0.
     66 vectors produced by pass  0 Test12= 1.77D-14 1.39D-09 XBig12= 1.79D-01 6.43D-02.
 AX will form    66 AO Fock derivatives at one time.
     66 vectors produced by pass  1 Test12= 1.77D-14 1.39D-09 XBig12= 7.61D-02 7.92D-02.
     66 vectors produced by pass  2 Test12= 1.77D-14 1.39D-09 XBig12= 1.71D-03 6.08D-03.
     66 vectors produced by pass  3 Test12= 1.77D-14 1.39D-09 XBig12= 1.37D-05 4.85D-04.
     66 vectors produced by pass  4 Test12= 1.77D-14 1.39D-09 XBig12= 1.16D-07 4.33D-05.
     66 vectors produced by pass  5 Test12= 1.77D-14 1.39D-09 XBig12= 7.37D-10 3.55D-06.
     56 vectors produced by pass  6 Test12= 1.77D-14 1.39D-09 XBig12= 3.97D-12 1.84D-07.
     14 vectors produced by pass  7 Test12= 1.77D-14 1.39D-09 XBig12= 1.95D-14 1.26D-08.
 InvSVY:  IOpt=1 It=  1 EMax= 5.55D-16
 Solved reduced A of dimension   466 with    72 vectors.
 End of Minotr F.D. properties file   721 does not exist.
 End of Minotr F.D. properties file   722 does not exist.
 End of Minotr F.D. properties file   788 does not exist.

 **********************************************************************

            Population analysis using the SCF Density.

 **********************************************************************

 Orbital symmetries:
       Occupied  (A) (A) (A) (A) (A) (A) (A) (A) (A) (A) (A) (A)
                 (A) (A) (A) (A) (A) (A) (A) (A) (A) (A) (A) (A)
                 (A) (A) (A) (A) (A) (A) (A) (A) (A) (A) (A) (A)
                 (A) (A) (A) (A) (A) (A) (A) (A) (A) (A) (A) (A)
                 (A) (A) (A) (A) (A)
       Virtual   (A) (A) (A) (A) (A) (A) (A) (A) (A) (A) (A) (A)
                 (A) (A) (A) (A) (A) (A) (A) (A) (A) (A) (A) (A)
                 (A) (A) (A) (A) (A) (A) (A) (A) (A) (A) (A) (A)
                 (A) (A) (A) (A) (A) (A) (A) (A) (A) (A) (A) (A)
                 (A) (A) (A) (A) (A) (A) (A) (A) (A) (A) (A) (A)
                 (A) (A) (A) (A) (A) (A) (A) (A) (A) (A) (A) (A)
                 (A) (A) (A) (A) (A) (A) (A) (A) (A) (A) (A) (A)
                 (A) (A) (A) (A) (A) (A) (A) (A) (A) (A) (A) (A)
                 (A) (A) (A) (A) (A) (A) (A) (A) (A) (A) (A) (A)
                 (A) (A) (A) (A) (A) (A) (A) (A) (A) (A) (A) (A)
                 (A) (A) (A) (A) (A) (A) (A) (A) (A) (A) (A) (A)
                 (A) (A) (A) (A) (A) (A) (A) (A) (A) (A) (A) (A)
                 (A) (A) (A) (A) (A) (A) (A) (A) (A) (A) (A) (A)
                 (A) (A) (A) (A) (A) (A) (A) (A) (A) (A) (A) (A)
                 (A) (A) (A) (A) (A) (A) (A) (A) (A) (A) (A) (A)
                 (A) (A) (A) (A) (A) (A) (A) (A) (A) (A) (A) (A)
                 (A) (A) (A) (A) (A) (A) (A) (A) (A) (A) (A) (A)
                 (A) (A) (A) (A) (A) (A) (A) (A) (A) (A) (A) (A)
                 (A) (A) (A) (A) (A) (A) (A) (A) (A) (A) (A) (A)
                 (A) (A) (A) (A) (A) (A) (A) (A) (A) (A) (A) (A)
                 (A)
 The electronic state is 1-A.
 Alpha  occ. eigenvalues --  -24.87811 -24.87765 -24.87613 -19.32635 -19.31353
 Alpha  occ. eigenvalues --  -19.31012 -19.30957 -19.30814 -19.30036 -19.29184
 Alpha  occ. eigenvalues --  -10.56247 -10.46263  -1.43424  -1.34172  -1.34061
 Alpha  occ. eigenvalues --   -1.22733  -1.16851  -1.15328  -1.14614  -1.14057
 Alpha  occ. eigenvalues --   -1.13401  -1.12526  -0.84661  -0.74916  -0.69632
 Alpha  occ. eigenvalues --   -0.69564  -0.67738  -0.66848  -0.65898  -0.65724
 Alpha  occ. eigenvalues --   -0.65290  -0.64272  -0.60287  -0.57463  -0.57028
 Alpha  occ. eigenvalues --   -0.56126  -0.55653  -0.54754  -0.53330  -0.52672
 Alpha  occ. eigenvalues --   -0.52117  -0.51694  -0.50588  -0.50129  -0.48778
 Alpha  occ. eigenvalues --   -0.47510  -0.44774  -0.43316  -0.43192  -0.42143
 Alpha  occ. eigenvalues --   -0.41836  -0.41292  -0.39003
 Alpha virt. eigenvalues --    0.02459   0.04241   0.05111   0.05377   0.06188
 Alpha virt. eigenvalues --    0.08260   0.09174   0.10148   0.10388   0.11318
 Alpha virt. eigenvalues --    0.11563   0.12367   0.12581   0.14203   0.14492
 Alpha virt. eigenvalues --    0.16078   0.16976   0.17646   0.19399   0.20002
 Alpha virt. eigenvalues --    0.21159   0.21893   0.22057   0.22757   0.23434
 Alpha virt. eigenvalues --    0.24549   0.25332   0.25846   0.26676   0.27377
 Alpha virt. eigenvalues --    0.27759   0.28428   0.28734   0.28970   0.29619
 Alpha virt. eigenvalues --    0.29875   0.30256   0.30889   0.31364   0.31533
 Alpha virt. eigenvalues --    0.31762   0.31965   0.32506   0.33242   0.33961
 Alpha virt. eigenvalues --    0.35203   0.35927   0.36102   0.36425   0.37084
 Alpha virt. eigenvalues --    0.37175   0.37607   0.38758   0.39418   0.40441
 Alpha virt. eigenvalues --    0.41297   0.42157   0.42763   0.43194   0.43437
 Alpha virt. eigenvalues --    0.43971   0.44466   0.44817   0.45296   0.46067
 Alpha virt. eigenvalues --    0.46907   0.47879   0.48282   0.49394   0.50372
 Alpha virt. eigenvalues --    0.51827   0.53741   0.55558   0.58815   0.59371
 Alpha virt. eigenvalues --    0.61746   0.63612   0.82372   0.84385   0.85180
 Alpha virt. eigenvalues --    0.90164   0.92534   0.94461   1.03840   1.05921
 Alpha virt. eigenvalues --    1.06691   1.09541   1.17152   1.17790   1.18732
 Alpha virt. eigenvalues --    1.20422   1.21019   1.21433   1.22155   1.22907
 Alpha virt. eigenvalues --    1.24537   1.24802   1.25442   1.25896   1.26784
 Alpha virt. eigenvalues --    1.27212   1.28416   1.29032   1.30133   1.30590
 Alpha virt. eigenvalues --    1.30819   1.31778   1.32978   1.34887   1.34970
 Alpha virt. eigenvalues --    1.35459   1.36653   1.37170   1.38276   1.42450
 Alpha virt. eigenvalues --    1.42878   1.44375   1.48281   1.48576   1.52116
 Alpha virt. eigenvalues --    1.54347   1.54775   1.56172   1.56778   1.58438
 Alpha virt. eigenvalues --    1.59962   1.60714   1.61734   1.62677   1.63422
 Alpha virt. eigenvalues --    1.63938   1.64585   1.65382   1.65744   1.67483
 Alpha virt. eigenvalues --    1.68176   1.68567   1.69684   1.71737   1.73395
 Alpha virt. eigenvalues --    1.74932   1.75178   1.75451   1.75784   1.76741
 Alpha virt. eigenvalues --    1.78005   1.80680   1.82082   1.82492   1.83738
 Alpha virt. eigenvalues --    1.86279   1.86496   1.88738   1.90810   1.91391
 Alpha virt. eigenvalues --    1.92459   1.93118   1.94129   1.94961   1.96478
 Alpha virt. eigenvalues --    1.97100   2.02717   2.13078   2.13222   2.15983
 Alpha virt. eigenvalues --    2.17479   2.17834   2.18770   2.24474   2.28835
 Alpha virt. eigenvalues --    2.30712   2.32172   2.32751   2.33518   2.35412
 Alpha virt. eigenvalues --    2.35986   2.38674   2.39491   2.40593   2.41717
 Alpha virt. eigenvalues --    2.45617   2.47748   2.52027   2.54934   2.56357
 Alpha virt. eigenvalues --    2.60025   2.61133   2.63227   2.64209   2.65240
 Alpha virt. eigenvalues --    2.67311   2.67974   2.70433   2.70742   2.73130
 Alpha virt. eigenvalues --    2.74854   2.76389   2.78296   2.79212   2.82998
 Alpha virt. eigenvalues --    2.85571   2.86117   2.89153   2.91466   2.93224
 Alpha virt. eigenvalues --    2.96624   3.00434   3.10300   3.11082   3.12437
 Alpha virt. eigenvalues --    3.14226   3.16597   3.21806   3.24103   3.26505
 Alpha virt. eigenvalues --    3.27551   3.39207   3.40139   3.45284   3.48260
 Alpha virt. eigenvalues --    3.51770   3.54328   3.59764   3.72138   3.73687
 Alpha virt. eigenvalues --    3.74876   3.76734   3.82153   3.85961   4.33181
 Alpha virt. eigenvalues --    4.35501   4.39347   4.44879   4.47325   4.48319
 Alpha virt. eigenvalues --    4.65371   4.80723   4.85265   5.59291   5.89504
 Alpha virt. eigenvalues --    6.59454
          Condensed to atoms (all electrons):
               1          2          3          4          5          6
     1  C    5.052745   0.391776   0.368870  -0.051190   0.067255  -0.061095
     2  O    0.391776   8.371051  -0.175596  -0.008506  -0.081589   0.005568
     3  O    0.368870  -0.175596   8.411211   0.167586  -0.229963   0.015117
     4  H   -0.051190  -0.008506   0.167586   0.277291  -0.005926   0.002300
     5  C    0.067255  -0.081589  -0.229963  -0.005926   4.799929   0.174897
     6  F   -0.061095   0.005568   0.015117   0.002300   0.174897   9.235843
     7  F   -0.045824   0.001222   0.014914   0.000553   0.166947  -0.046004
     8  F   -0.064375  -0.001496   0.012322   0.001677   0.191355  -0.040287
     9  O   -0.000375  -0.000088  -0.000115   0.003014   0.000210  -0.000000
    10  H   -0.000023  -0.000106  -0.000017  -0.000320  -0.000063  -0.000000
    11  H    0.001228   0.001457  -0.000305  -0.000541   0.000481  -0.000004
    12  O   -0.000163   0.000275  -0.002753  -0.002363  -0.001857  -0.000003
    13  H    0.000299  -0.000146   0.000659  -0.002703  -0.000146  -0.000005
    14  H   -0.000691   0.000084   0.000309   0.002069   0.000242   0.000011
    15  O   -0.003330   0.001090  -0.058609   0.088475  -0.011794   0.000087
    16  H    0.011466   0.005710  -0.004367  -0.020020   0.004981  -0.000282
    17  H   -0.001898  -0.012598   0.013846  -0.002021  -0.007640   0.000229
    18  O    0.008532   0.013418  -0.003862   0.001003  -0.000003  -0.000000
    19  H   -0.001305   0.000375  -0.000608   0.000243  -0.000880   0.000040
    20  H   -0.003799  -0.005423   0.000622  -0.000291   0.001698  -0.000019
    21  O    0.003794  -0.013891   0.001634   0.001703  -0.008607   0.000043
    22  H   -0.006944   0.050307  -0.001436  -0.003785  -0.007137   0.000123
    23  H    0.000057  -0.001415  -0.000012   0.000116   0.002026  -0.000034
               7          8          9         10         11         12
     1  C   -0.045824  -0.064375  -0.000375  -0.000023   0.001228  -0.000163
     2  O    0.001222  -0.001496  -0.000088  -0.000106   0.001457   0.000275
     3  O    0.014914   0.012322  -0.000115  -0.000017  -0.000305  -0.002753
     4  H    0.000553   0.001677   0.003014  -0.000320  -0.000541  -0.002363
     5  C    0.166947   0.191355   0.000210  -0.000063   0.000481  -0.001857
     6  F   -0.046004  -0.040287  -0.000000  -0.000000  -0.000004  -0.000003
     7  F    9.242395  -0.037778   0.000000   0.000001  -0.000030   0.000007
     8  F   -0.037778   9.250723  -0.000000  -0.000000   0.000003   0.000000
     9  O    0.000000  -0.000000   8.346908   0.270501   0.249006  -0.049326
    10  H    0.000001  -0.000000   0.270501   0.359796  -0.020828   0.003577
    11  H   -0.000030   0.000003   0.249006  -0.020828   0.321887   0.001307
    12  O    0.000007   0.000000  -0.049326   0.003577   0.001307   8.366050
    13  H   -0.000003  -0.000004   0.002009   0.000323  -0.000746   0.278048
    14  H    0.000008   0.000006   0.028511  -0.005235  -0.002995   0.241472
    15  O   -0.000005   0.000163   0.002808   0.000765  -0.001722  -0.059325
    16  H   -0.000155  -0.000106  -0.004440  -0.000251   0.002645   0.046906
    17  H    0.000253  -0.000070  -0.001187   0.001878  -0.005630  -0.003321
    18  O   -0.000121   0.000061  -0.026455   0.000146   0.009716  -0.000987
    19  H    0.000042   0.000006   0.000450  -0.000889  -0.000644   0.000302
    20  H    0.000059  -0.000039   0.002265   0.000919  -0.003587   0.001518
    21  O    0.000084   0.000122  -0.000518   0.000049  -0.001709   0.000020
    22  H   -0.000010   0.000381   0.000029  -0.000019   0.000218   0.000139
    23  H   -0.000024  -0.000062   0.000007  -0.000025   0.000245  -0.000021
              13         14         15         16         17         18
     1  C    0.000299  -0.000691  -0.003330   0.011466  -0.001898   0.008532
     2  O   -0.000146   0.000084   0.001090   0.005710  -0.012598   0.013418
     3  O    0.000659   0.000309  -0.058609  -0.004367   0.013846  -0.003862
     4  H   -0.002703   0.002069   0.088475  -0.020020  -0.002021   0.001003
     5  C   -0.000146   0.000242  -0.011794   0.004981  -0.007640  -0.000003
     6  F   -0.000005   0.000011   0.000087  -0.000282   0.000229  -0.000000
     7  F   -0.000003   0.000008  -0.000005  -0.000155   0.000253  -0.000121
     8  F   -0.000004   0.000006   0.000163  -0.000106  -0.000070   0.000061
     9  O    0.002009   0.028511   0.002808  -0.004440  -0.001187  -0.026455
    10  H    0.000323  -0.005235   0.000765  -0.000251   0.001878   0.000146
    11  H   -0.000746  -0.002995  -0.001722   0.002645  -0.005630   0.009716
    12  O    0.278048   0.241472  -0.059325   0.046906  -0.003321  -0.000987
    13  H    0.359082  -0.026211   0.002578  -0.001696   0.002485  -0.000219
    14  H   -0.026211   0.313889   0.001571  -0.005816  -0.005642   0.003034
    15  O    0.002578   0.001571   8.475215   0.236909   0.245108  -0.060644
    16  H   -0.001696  -0.005816   0.236909   0.281759  -0.025327   0.002992
    17  H    0.002485  -0.005642   0.245108  -0.025327   0.298793   0.030476
    18  O   -0.000219   0.003034  -0.060644   0.002992   0.030476   8.480253
    19  H   -0.000047   0.000897   0.002006  -0.000307  -0.001598   0.240708
    20  H    0.000277  -0.001296   0.002690  -0.000728  -0.001298   0.273354
    21  O    0.000003   0.000162  -0.000481  -0.001325   0.007241  -0.065399
    22  H   -0.000014  -0.000023   0.003113   0.000690  -0.001493   0.000619
    23  H   -0.000004  -0.000002  -0.000394   0.000079   0.000094   0.006590
              19         20         21         22         23
     1  C   -0.001305  -0.003799   0.003794  -0.006944   0.000057
     2  O    0.000375  -0.005423  -0.013891   0.050307  -0.001415
     3  O   -0.000608   0.000622   0.001634  -0.001436  -0.000012
     4  H    0.000243  -0.000291   0.001703  -0.003785   0.000116
     5  C   -0.000880   0.001698  -0.008607  -0.007137   0.002026
     6  F    0.000040  -0.000019   0.000043   0.000123  -0.000034
     7  F    0.000042   0.000059   0.000084  -0.000010  -0.000024
     8  F    0.000006  -0.000039   0.000122   0.000381  -0.000062
     9  O    0.000450   0.002265  -0.000518   0.000029   0.000007
    10  H   -0.000889   0.000919   0.000049  -0.000019  -0.000025
    11  H   -0.000644  -0.003587  -0.001709   0.000218   0.000245
    12  O    0.000302   0.001518   0.000020   0.000139  -0.000021
    13  H   -0.000047   0.000277   0.000003  -0.000014  -0.000004
    14  H    0.000897  -0.001296   0.000162  -0.000023  -0.000002
    15  O    0.002006   0.002690  -0.000481   0.003113  -0.000394
    16  H   -0.000307  -0.000728  -0.001325   0.000690   0.000079
    17  H   -0.001598  -0.001298   0.007241  -0.001493   0.000094
    18  O    0.240708   0.273354  -0.065399   0.000619   0.006590
    19  H    0.265051  -0.018021   0.055251  -0.005404  -0.007227
    20  H   -0.018021   0.336492  -0.000375   0.000280  -0.000941
    21  O    0.055251  -0.000375   8.320405   0.222992   0.275062
    22  H   -0.005404   0.000280   0.222992   0.309954  -0.019176
    23  H   -0.007227  -0.000941   0.275062  -0.019176   0.358235
 Mulliken charges:
               1
     1  C    0.334989
     2  O   -0.541480
     3  O   -0.529446
     4  H    0.551640
     5  C    0.945584
     6  F   -0.286524
     7  F   -0.296529
     8  F   -0.312602
     9  O   -0.823214
    10  H    0.389823
    11  H    0.450545
    12  O   -0.819500
    13  H    0.386180
    14  H    0.455647
    15  O   -0.866275
    16  H    0.470684
    17  H    0.469322
    18  O   -0.913212
    19  H    0.471558
    20  H    0.415643
    21  O   -0.796258
    22  H    0.456596
    23  H    0.386828
 Sum of Mulliken charges =  -0.00000
 Mulliken charges with hydrogens summed into heavy atoms:
               1
     1  C    0.334989
     2  O   -0.541480
     3  O    0.022194
     5  C    0.945584
     6  F   -0.286524
     7  F   -0.296529
     8  F   -0.312602
     9  O    0.017154
    12  O    0.022326
    15  O    0.073731
    18  O   -0.026012
    21  O    0.047167
 APT charges:
               1
     1  C    0.142633
     2  O   -0.509125
     3  O   -0.481814
     4  H    0.475161
     5  C    0.396332
     6  F   -0.037150
     7  F   -0.137361
     8  F   -0.055505
     9  O   -0.893843
    10  H    1.038860
    11  H   -0.158724
    12  O   -1.082068
    13  H    0.618429
    14  H    0.458788
    15  O   -0.907888
    16  H    0.672443
    17  H    0.397875
    18  O   -0.753689
    19  H    0.454213
    20  H    0.324231
    21  O   -0.996352
    22  H    0.066496
    23  H    0.968058
 Sum of APT charges =  -0.00000
 APT charges with hydrogens summed into heavy atoms:
               1
     1  C    0.142633
     2  O   -0.509125
     3  O   -0.006653
     5  C    0.396332
     6  F   -0.037150
     7  F   -0.137361
     8  F   -0.055505
     9  O   -0.013708
    12  O   -0.004851
    15  O    0.162430
    18  O    0.024755
    21  O    0.038203
 Electronic spatial extent (au):  <R**2>=           3976.4665
 Charge=             -0.0000 electrons
 Dipole moment (field-independent basis, Debye):
    X=             -3.7529    Y=              2.1997    Z=              2.1462  Tot=              4.8507
 Quadrupole moment (field-independent basis, Debye-Ang):
   XX=            -71.9997   YY=            -62.0358   ZZ=            -74.1078
   XY=             -0.1557   XZ=             -3.0445   YZ=             -1.1345
 Traceless Quadrupole moment (field-independent basis, Debye-Ang):
   XX=             -2.6185   YY=              7.3453   ZZ=             -4.7267
   XY=             -0.1557   XZ=             -3.0445   YZ=             -1.1345
 Octapole moment (field-independent basis, Debye-Ang**2):
  XXX=            -63.5471  YYY=             32.3218  ZZZ=             11.4448  XYY=             -5.7042
  XXY=             15.9260  XXZ=            -12.8832  XZZ=             14.1891  YZZ=              0.1816
  YYZ=             19.3601  XYZ=              6.4142
 Hexadecapole moment (field-independent basis, Debye-Ang**3):
 XXXX=          -2860.6690 YYYY=           -662.4010 ZZZZ=           -264.5980 XXXY=           -115.5441
 XXXZ=            103.8127 YYYX=             40.5504 YYYZ=            -22.8060 ZZZX=             -2.9206
 ZZZY=              9.6579 XXYY=           -701.8795 XXZZ=           -630.2893 YYZZ=           -213.8008
 XXYZ=            -38.5570 YYXZ=            -51.4017 ZZXY=              0.4277
 N-N= 8.395428074096D+02 E-N=-3.826608419471D+03  KE= 9.014699033248D+02
  Exact polarizability:       0.000       0.000       0.000       0.000       0.000       0.000
 Approx polarizability:      74.276       0.139      85.479       1.638       0.967      65.710
 Calling FoFJK, ICntrl=    100127 FMM=F ISym2X=0 I1Cent= 0 IOpClX= 0 NMat=1 NMatS=1 NMatT=0.
 ***** Axes restored to original set *****
 -------------------------------------------------------------------
 Center     Atomic                   Forces (Hartrees/Bohr)
 Number     Number              X              Y              Z
 -------------------------------------------------------------------
      1        6           0.016810414    0.004282041   -0.003814527
      2        8          -0.012569437   -0.015612471   -0.007950098
      3        8          -0.015951596    0.010072502    0.019499850
      4        1           0.010673084   -0.002005484   -0.007848573
      5        6           0.002744200   -0.001677811   -0.003428864
      6        9          -0.000840260   -0.000435966    0.004915514
      7        9          -0.003516109    0.003744179   -0.000555064
      8        9          -0.003162616   -0.001777917    0.000758856
      9        8           0.001411969    0.003242454    0.000993237
     10        1          -0.002479746   -0.000841563    0.000625923
     11        1          -0.000680153   -0.003933064   -0.002249141
     12        8          -0.000938824   -0.000194820    0.001642814
     13        1           0.001397826    0.001852705    0.000101963
     14        1          -0.001857488    0.001213430   -0.000313396
     15        8           0.007764070    0.001272564   -0.001664053
     16        1          -0.000427510   -0.001068733   -0.000921117
     17        1           0.002604012    0.002675538    0.003039442
     18        8          -0.003036468    0.001776979    0.003053928
     19        1          -0.001495697   -0.002663108   -0.005189171
     20        1           0.001472850   -0.000207077   -0.001908060
     21        8          -0.000810926    0.000518995    0.002510809
     22        1           0.004060541    0.000511392   -0.000088230
     23        1          -0.001172136   -0.000744766   -0.001212042
 -------------------------------------------------------------------
 Cartesian Forces:  Max     0.019499850 RMS     0.005411595
 FormGI is forming the generalized inverse of G from B-inverse, IUseBI=4.

 GradGradGradGradGradGradGradGradGradGradGradGradGradGradGradGradGradGrad
 Berny optimization.
 Internal  Forces:  Max     0.019456282 RMS     0.003518649
 Search for a local minimum.
 Step number   1 out of a maximum of  138
 All quantities printed in internal units (Hartrees-Bohrs-Radians)
 Mixed Optimization -- RFO/linear search
 Second derivative matrix not updated -- analytic derivatives used.
 ITU=  0
     Eigenvalues ---   -0.00408  -0.00032   0.00026   0.00028   0.00033
     Eigenvalues ---    0.00045   0.00070   0.00086   0.00219   0.00354
     Eigenvalues ---    0.00406   0.00427   0.00582   0.00665   0.00831
     Eigenvalues ---    0.00947   0.01004   0.01110   0.01186   0.01448
     Eigenvalues ---    0.01542   0.01657   0.01852   0.01927   0.02163
     Eigenvalues ---    0.02411   0.02690   0.02793   0.03073   0.03320
     Eigenvalues ---    0.03633   0.03770   0.04678   0.05484   0.06980
     Eigenvalues ---    0.07480   0.07713   0.08141   0.08653   0.11595
     Eigenvalues ---    0.13608   0.19647   0.20119   0.21602   0.21783
     Eigenvalues ---    0.23326   0.25705   0.35870   0.37175   0.38419
     Eigenvalues ---    0.41958   0.43754   0.46621   0.48454   0.51245
     Eigenvalues ---    0.51345   0.55539   0.56804   0.57298   0.57457
     Eigenvalues ---    0.57501   0.62337   0.89261
 RFO step:  Lambda=-1.09327524D-02 EMin=-4.07733614D-03
 Linear search not attempted -- first point.
 Maximum step size (   0.300) exceeded in Quadratic search.
    -- Step size scaled by   0.279
 Iteration  1 RMS(Cart)=  0.04368359 RMS(Int)=  0.00121008
 Iteration  2 RMS(Cart)=  0.00129085 RMS(Int)=  0.00013409
 Iteration  3 RMS(Cart)=  0.00000186 RMS(Int)=  0.00013408
 Iteration  4 RMS(Cart)=  0.00000000 RMS(Int)=  0.00013408
 Variable       Old X    -DE/DX   Delta X   Delta X   Delta X     New X
                                 (Linear)    (Quad)   (Total)
    R1        2.28751   0.01946   0.00000  -0.00267  -0.00262   2.28489
    R2        2.40036   0.01427   0.00000   0.01969   0.01970   2.42006
    R3        2.95507  -0.00506   0.00000  -0.00822  -0.00822   2.94685
    R4        3.51521  -0.00222   0.00000   0.04102   0.04110   3.55631
    R5        2.17438  -0.01725   0.00000  -0.16702  -0.16708   2.00730
    R6        2.50092  -0.00446   0.00000   0.20815   0.20809   2.70901
    R7        2.52603   0.00294   0.00000  -0.00058  -0.00058   2.52546
    R8        2.53770   0.00301   0.00000  -0.00097  -0.00097   2.53673
    R9        2.52559   0.00027   0.00000  -0.00359  -0.00359   2.52200
   R10        1.81076   0.00254   0.00000   0.00106   0.00106   1.81181
   R11        1.83481   0.00406   0.00000   0.00216   0.00212   1.83693
   R12        3.30312   0.00098   0.00000   0.01879   0.01869   3.32181
   R13        3.46705   0.00062   0.00000  -0.00478  -0.00480   3.46225
   R14        1.81065   0.00208   0.00000   0.00048   0.00048   1.81113
   R15        1.85223   0.00221   0.00000  -0.00064  -0.00073   1.85150
   R16        3.15367   0.00235   0.00000   0.07719   0.07719   3.23086
   R17        1.87336   0.00120   0.00000  -0.01069  -0.01065   1.86271
   R18        1.86086   0.00096   0.00000  -0.00954  -0.00938   1.85148
   R19        3.26843   0.00520   0.00000   0.07380   0.07398   3.34241
   R20        1.86171   0.00359   0.00000  -0.00217  -0.00229   1.85942
   R21        1.81398   0.00218   0.00000   0.00036   0.00036   1.81435
   R22        3.20285   0.00097   0.00000   0.02629   0.02619   3.22905
   R23        1.83433   0.00185   0.00000  -0.00124  -0.00121   1.83312
   R24        1.81140   0.00137   0.00000   0.00065   0.00065   1.81205
    A1        2.24311   0.00039   0.00000  -0.00265  -0.00258   2.24053
    A2        2.08182   0.00035   0.00000   0.01154   0.01151   2.09333
    A3        1.95795  -0.00074   0.00000  -0.00890  -0.00894   1.94901
    A4        2.69523  -0.00413   0.00000   0.02683   0.02681   2.72203
    A5        1.97722  -0.00146   0.00000  -0.00996  -0.01002   1.96721
    A6        1.95675  -0.00494   0.00000  -0.00462  -0.00464   1.95211
    A7        1.93420  -0.00508   0.00000  -0.00535  -0.00537   1.92884
    A8        1.95029  -0.00397   0.00000  -0.00714  -0.00716   1.94313
    A9        1.87291   0.00516   0.00000   0.00570   0.00569   1.87859
   A10        1.87613   0.00467   0.00000   0.00587   0.00585   1.88198
   A11        1.86929   0.00520   0.00000   0.00682   0.00680   1.87610
   A12        1.85966  -0.00037   0.00000  -0.00103  -0.00101   1.85865
   A13        2.01094  -0.00006   0.00000  -0.00480  -0.00478   2.00616
   A14        1.82515   0.00152   0.00000   0.00547   0.00537   1.83052
   A15        1.86680   0.00103   0.00000  -0.00072  -0.00069   1.86610
   A16        2.13636  -0.00062   0.00000   0.00749   0.00748   2.14384
   A17        1.75621   0.00045   0.00000  -0.00039  -0.00040   1.75581
   A18        2.87635  -0.00085   0.00000   0.00616   0.00609   2.88244
   A19        1.91945   0.00079   0.00000   0.02535   0.02542   1.94487
   A20        1.86308   0.00218   0.00000   0.01546   0.01531   1.87839
   A21        1.84913  -0.00133   0.00000  -0.01103  -0.01116   1.83797
   A22        2.86005   0.00128   0.00000  -0.00782  -0.00749   2.85256
   A23        1.51329   0.00027   0.00000   0.00347   0.00357   1.51686
   A24        2.38484  -0.00061   0.00000  -0.00733  -0.00722   2.37761
   A25        1.98625   0.00057   0.00000   0.00907   0.00908   1.99533
   A26        1.66261   0.00177   0.00000   0.00205   0.00199   1.66460
   A27        1.93577  -0.00107   0.00000  -0.00838  -0.00834   1.92743
   A28        1.84734  -0.00052   0.00000  -0.00191  -0.00203   1.84531
   A29        2.82214   0.00144   0.00000  -0.00100  -0.00130   2.82084
   A30        1.67850   0.00018   0.00000   0.02296   0.02282   1.70131
   A31        2.27597  -0.00084   0.00000  -0.00772  -0.00781   2.26816
   A32        1.85862   0.00125   0.00000   0.00256   0.00248   1.86110
   A33        2.78264  -0.00156   0.00000  -0.01206  -0.01205   2.77059
   A34        3.08045   0.00364   0.00000   0.01236   0.01196   3.09240
   A35        2.91786  -0.00105   0.00000   0.00296   0.00299   2.92085
   A36        3.08417   0.00113   0.00000  -0.00036  -0.00034   3.08383
   A37        3.13442   0.00169   0.00000  -0.01033  -0.01024   3.12418
   A38        3.19365   0.00092   0.00000   0.00863   0.00867   3.20232
   A39        3.25681  -0.00117   0.00000  -0.00245  -0.00226   3.25455
    D1       -0.38140  -0.00052   0.00000  -0.04142  -0.04142  -0.42282
    D2        2.78891  -0.00033   0.00000  -0.04082  -0.04094   2.74797
    D3        0.06001  -0.00070   0.00000  -0.01174  -0.01215   0.04787
    D4       -3.10863  -0.00087   0.00000  -0.01203  -0.01231  -3.12094
    D5       -2.24528  -0.00007   0.00000  -0.00590  -0.00585  -2.25113
    D6        1.94567   0.00019   0.00000  -0.00636  -0.00631   1.93937
    D7       -0.13768  -0.00035   0.00000  -0.00667  -0.00661  -0.14429
    D8        0.92058   0.00008   0.00000  -0.00543  -0.00549   0.91508
    D9       -1.17166   0.00033   0.00000  -0.00589  -0.00595  -1.17760
   D10        3.02818  -0.00020   0.00000  -0.00620  -0.00625   3.02193
   D11        1.63134  -0.00157   0.00000  -0.01494  -0.01487   1.61647
   D12       -2.66717   0.00013   0.00000   0.00706   0.00639  -2.66078
   D13       -0.67926   0.00058   0.00000   0.01907   0.01876  -0.66050
   D14       -1.67281  -0.00164   0.00000  -0.00312  -0.00306  -1.67587
   D15       -0.11085   0.00089   0.00000   0.00598   0.00599  -0.10486
   D16        2.69741  -0.00041   0.00000   0.00395   0.00390   2.70130
   D17        0.41989  -0.00113   0.00000  -0.00427  -0.00418   0.41572
   D18        1.98185   0.00140   0.00000   0.00484   0.00487   1.98672
   D19       -1.49308   0.00010   0.00000   0.00281   0.00278  -1.49030
   D20        1.79594   0.00082   0.00000   0.00570   0.00569   1.80163
   D21       -0.23915   0.00031   0.00000   0.00590   0.00594  -0.23321
   D22        2.08653   0.00075   0.00000   0.00915   0.00917   2.09570
   D23       -0.16225   0.00072   0.00000   0.00108   0.00109  -0.16116
   D24       -1.68899  -0.00050   0.00000   0.00324   0.00327  -1.68572
   D25        0.37174   0.00087   0.00000   0.00610   0.00618   0.37793
   D26        1.95825   0.00158   0.00000   0.00893   0.00893   1.96718
   D27       -0.04900  -0.00064   0.00000  -0.01554  -0.01542  -0.06442
   D28       -2.40412  -0.00099   0.00000  -0.02513  -0.02517  -2.42930
   D29        1.49487  -0.00047   0.00000  -0.01836  -0.01853   1.47634
   D30       -0.41448  -0.00035   0.00000  -0.01435  -0.01444  -0.42892
   D31       -0.39513   0.00065   0.00000   0.00579   0.00575  -0.38937
   D32       -2.77932   0.00117   0.00000   0.01255   0.01240  -2.76692
   D33        1.59452   0.00129   0.00000   0.01656   0.01649   1.61101
   D34       -2.60669  -0.00074   0.00000  -0.02531  -0.02550  -2.63220
   D35       -1.02246   0.00146   0.00000  -0.01885  -0.01901  -1.04148
   D36        0.95846   0.00083   0.00000  -0.02747  -0.02764   0.93082
   D37        0.15535   0.00107   0.00000   0.03798   0.03760   0.19295
   D38       -1.90131  -0.00042   0.00000   0.01531   0.01527  -1.88604
   D39       -0.54405   0.00005   0.00000   0.04473   0.04467  -0.49937
   D40        1.81898  -0.00024   0.00000   0.04931   0.04937   1.86835
         Item               Value     Threshold  Converged?
 Maximum Force            0.019456     0.000015     NO 
 RMS     Force            0.003519     0.000010     NO 
 Maximum Displacement     0.239071     0.000060     NO 
 RMS     Displacement     0.044149     0.000040     NO 
 Predicted change in Energy=-3.180338D-03
 GradGradGradGradGradGradGradGradGradGradGradGradGradGradGradGradGradGrad

                          Input orientation:                          
 ---------------------------------------------------------------------
 Center     Atomic      Atomic             Coordinates (Angstroms)
 Number     Number       Type             X           Y           Z
 ---------------------------------------------------------------------
      1          6           0        1.046743    0.101813   -0.589144
      2          8           0        0.264523   -0.718477   -1.010106
      3          8           0        0.852212    1.002983    0.299725
      4          1           0       -0.121928    0.959974    0.721038
      5          6           0        2.492510    0.168272   -1.169740
      6          9           0        3.417074    0.154001   -0.204866
      7          9           0        2.663005    1.294691   -1.879738
      8          9           0        2.736264   -0.860247   -1.984513
      9          8           0       -4.684839    2.275221    0.215843
     10          1           0       -5.395618    1.843964    0.693389
     11          1           0       -4.218989    1.577407   -0.275013
     12          8           0       -2.634358    3.220313    1.726387
     13          1           0       -2.306317    4.055692    1.390115
     14          1           0       -3.452719    3.014176    1.228650
     15          8           0       -1.461363    0.875541    1.224869
     16          1           0       -1.779877    1.750061    1.549490
     17          1           0       -2.047447    0.649651    0.472933
     18          8           0       -3.007458    0.405044   -0.992311
     19          1           0       -2.892301   -0.571874   -1.015924
     20          1           0       -2.538875    0.740981   -1.760029
     21          8           0       -2.168625   -2.118107   -1.088351
     22          1           0       -1.250309   -1.833921   -0.958270
     23          1           0       -2.158890   -2.760740   -1.799974
 ---------------------------------------------------------------------
                    Distance matrix (angstroms):
                    1          2          3          4          5
     1  C    0.000000
     2  O    1.209112   0.000000
     3  O    1.280640   2.241531   0.000000
     4  H    1.954177   2.442007   1.062217   0.000000
     5  C    1.559408   2.403276   2.355132   3.322216   0.000000
     6  F    2.401846   3.368710   2.748436   3.745855   1.336415
     7  F    2.387655   3.249896   2.848530   3.825170   1.342380
     8  F    2.393135   2.660652   3.498431   4.336181   1.334586
     9  O    6.182453   5.912813   5.681950   4.775484   7.607457
    10  H    6.795881   6.442453   6.316455   5.347337   8.276580
    11  H    5.477590   5.090513   5.135890   4.261367   6.915954
    12  O    5.351377   5.604103   4.371280   3.525928   6.632291
    13  H    5.549202   5.929838   4.525957   3.847427   6.685330
    14  H    5.659628   5.723864   4.841511   3.946085   7.014071
    15  O    3.190594   3.242636   2.494947   1.433548   4.676269
    16  H    3.908997   4.101802   3.007978   2.014786   5.305616
    17  H    3.316948   3.068613   2.926237   1.966082   4.851939
    18  O    4.085467   3.459549   4.113872   3.401440   5.507921
    19  H    4.018963   3.160232   4.269952   3.610895   5.437616
    20  H    3.825724   3.248299   3.976268   3.470631   5.098164
    21  O    3.939015   2.808077   4.559979   4.115511   5.192334
    22  H    3.026511   1.881919   3.748490   3.449517   4.249964
    23  H    4.465019   3.266138   5.257479   4.934412   5.532796
                    6          7          8          9         10
     6  F    0.000000
     7  F    2.162172   0.000000
     8  F    2.158551   2.158727   0.000000
     9  O    8.385557   7.703487   8.351376   0.000000
    10  H    9.018115   8.477270   8.978387   0.958771   0.000000
    11  H    7.767913   7.072264   7.565718   0.972060   1.547034
    12  O    7.053499   6.691354   7.698397   2.716508   3.253610
    13  H    7.108050   6.558143   7.809110   3.194739   3.862764
    14  H    7.578234   7.072538   7.977410   1.757826   2.330398
    15  O    5.134580   5.179255   5.561759   3.656232   4.086402
    16  H    5.712572   5.630823   6.300667   3.239322   3.716895
    17  H    5.528659   5.304667   5.585939   3.108763   3.561634
    18  O    6.477477   5.808025   5.964542   2.787616   3.258127
    19  H    6.402572   5.923823   5.718572   3.582790   3.876161
    20  H    6.183560   5.232637   5.517374   3.295924   3.923877
    21  O    6.094510   5.968093   5.142300   5.228152   5.411663
    22  H    5.128735   5.094247   4.230128   5.482662   5.782595
    23  H    6.490875   6.301076   5.254375   5.983714   6.156020
                   11         12         13         14         15
    11  H    0.000000
    12  O    3.035754   0.000000
    13  H    3.545824   0.958408   0.000000
    14  H    2.216412   0.979770   1.557262   0.000000
    15  O    3.216639   2.669343   3.294634   2.922203   0.000000
    16  H    3.050883   1.709699   2.370332   2.121161   0.985705
    17  H    2.477045   2.919574   3.536856   2.852521   0.979759
    18  O    1.832146   3.931446   4.415290   3.455213   2.743659
    19  H    2.632196   4.686949   5.248502   4.267545   3.027168
    20  H    2.393253   4.279170   4.578733   3.864547   3.176280
    21  O    4.303758   6.052965   6.654137   5.775614   3.848783
    22  H    4.573517   5.887976   6.427878   5.756499   3.485947
    23  H    5.038753   6.959475   7.527427   6.648023   4.781083
                   16         17         18         19         20
    16  H    0.000000
    17  H    1.562520   0.000000
    18  O    3.126784   1.768727   0.000000
    19  H    3.634586   2.102997   0.983965   0.000000
    20  H    3.542207   2.288222   0.960111   1.549900   0.000000
    21  O    4.698090   3.180059   2.660668   1.708739   2.960172
    22  H    4.406158   2.975215   2.846348   2.071769   2.988870
    23  H    5.631153   4.099914   3.375585   2.437983   3.522504
                   21         22         23
    21  O    0.000000
    22  H    0.970044   0.000000
    23  H    0.958895   1.546925   0.000000
 Stoichiometry    C2H11F3O7
 Framework group  C1[X(C2H11F3O7)]
 Deg. of freedom    63
 Full point group                 C1      NOp   1
 Largest Abelian subgroup         C1      NOp   1
 Largest concise Abelian subgroup C1      NOp   1
                         Standard orientation:                         
 ---------------------------------------------------------------------
 Center     Atomic      Atomic             Coordinates (Angstroms)
 Number     Number       Type             X           Y           Z
 ---------------------------------------------------------------------
      1          6           0        1.396021   -0.039543   -0.191988
      2          8           0        0.985756    1.097782   -0.180787
      3          8           0        0.755680   -1.112957   -0.470884
      4          1           0       -0.248701   -0.927329   -0.762545
      5          6           0        2.874575   -0.337480    0.204073
      6          9           0        3.493372   -1.087964   -0.712371
      7          9           0        2.924885   -0.997725    1.371776
      8          9           0        3.574641    0.789359    0.349890
      9          8           0       -4.710467   -0.175244    0.764627
     10          1           0       -5.383841    0.210536    0.201615
     11          1           0       -3.971306    0.455792    0.782912
     12          8           0       -3.428766   -2.354109   -0.229960
     13          1           0       -3.252193   -3.000824    0.454969
     14          1           0       -4.011193   -1.672346    0.164918
     15          8           0       -1.603923   -0.617116   -1.112116
     16          1           0       -2.208799   -1.369119   -0.911538
     17          1           0       -1.899861    0.114745   -0.531834
     18          8           0       -2.357224    1.316828    0.682337
     19          1           0       -1.992399    2.087404    0.191111
     20          1           0       -1.810892    1.225768    1.466584
     21          8           0       -0.901462    3.133088   -0.606502
     22          1           0       -0.152053    2.519211   -0.656763
     23          1           0       -0.545167    3.979080   -0.329316
 ---------------------------------------------------------------------
 Rotational constants (GHZ):           0.9756782           0.3055614           0.2566369
 Standard basis: 6-31++G(d,p) (6D, 7F)
 There are   294 symmetry adapted cartesian basis functions of A   symmetry.
 There are   294 symmetry adapted basis functions of A   symmetry.
   294 basis functions,   472 primitive gaussians,   294 cartesian basis functions
    53 alpha electrons       53 beta electrons
       nuclear repulsion energy       836.1457790116 Hartrees.
 NAtoms=   23 NActive=   23 NUniq=   23 SFac= 1.00D+00 NAtFMM=   60 NAOKFM=F Big=F
 Integral buffers will be    131072 words long.
 Raffenetti 2 integral format.
 Two-electron integral symmetry is turned on.
 Nuclear repulsion after empirical dispersion term =      836.1351841951 Hartrees.
 One-electron integrals computed using PRISM.
 NBasis=   294 RedAO= T EigKep=  4.98D-05  NBF=   294
 NBsUse=   294 1.00D-06 EigRej= -1.00D+00 NBFU=   294
 Initial guess from the checkpoint file:  "/local_scratch/slurm.5660459/Gau-2944060.chk"
 B after Tr=    -0.000000    0.000000   -0.000000
         Rot=    0.999992    0.003985    0.000847    0.000079 Ang=   0.47 deg.
 ExpMin= 3.60D-02 ExpMax= 7.00D+03 ExpMxC= 1.05D+03 IAcc=3 IRadAn=         5 AccDes= 0.00D+00
 Harris functional with IExCor= 4639 and IRadAn=       5 diagonalized for initial guess.
 HarFok:  IExCor= 4639 AccDes= 0.00D+00 IRadAn=         5 IDoV= 1 UseB2=F ITyADJ=14
 ICtDFT=  3500011 ScaDFX=  1.000000  1.000000  1.000000  1.000000
 FoFCou: FMM=F IPFlag=           0 FMFlag=      100000 FMFlg1=           0
         NFxFlg=           0 DoJE=T BraDBF=F KetDBF=T FulRan=T
         wScrn=  0.000000 ICntrl=       500 IOpCl=  0 I1Cent=   200000004 NGrid=           0
         NMat0=    1 NMatS0=      1 NMatT0=    0 NMatD0=    1 NMtDS0=    0 NMtDT0=    0
 Petite list used in FoFCou.
 Requested convergence on RMS density matrix=1.00D-10 within 128 cycles.
 Requested convergence on MAX density matrix=1.00D-08.
 Requested convergence on             energy=1.00D-08.
 No special actions if energy rises.
 SCF Done:  E(RwB97XD) =  -908.811007833     A.U. after   15 cycles
            NFock= 15  Conv=0.92D-10     -V/T= 2.0081
 Calling FoFJK, ICntrl=      2127 FMM=F ISym2X=0 I1Cent= 0 IOpClX= 0 NMat=1 NMatS=1 NMatT=0.
 ***** Axes restored to original set *****
 -------------------------------------------------------------------
 Center     Atomic                   Forces (Hartrees/Bohr)
 Number     Number              X              Y              Z
 -------------------------------------------------------------------
      1        6           0.012727658    0.003140514   -0.002871966
      2        8          -0.009367384   -0.011341784   -0.005719981
      3        8          -0.003509245    0.007652418    0.010660229
      4        1           0.002190230   -0.002046978   -0.002812635
      5        6           0.001912914   -0.001302897   -0.002525668
      6        9          -0.000595182   -0.000302074    0.003585374
      7        9          -0.002507660    0.002785427   -0.000412820
      8        9          -0.002233930   -0.001309181    0.000479078
      9        8           0.001005871    0.002337125    0.000659569
     10        1          -0.001868049   -0.000601091    0.000406518
     11        1          -0.000565061   -0.003094237   -0.001483269
     12        8          -0.001011301    0.000204632    0.001363998
     13        1           0.000939396    0.001436330    0.000119141
     14        1          -0.001236428    0.000989211   -0.000253196
     15        8           0.003502290    0.001031081   -0.000688618
     16        1          -0.000113655   -0.000953971   -0.000427102
     17        1           0.002041896    0.001990577    0.002610545
     18        8          -0.002576599    0.001289604    0.002101657
     19        1          -0.001266931   -0.001961864   -0.004416968
     20        1           0.000918035   -0.000085401   -0.001491742
     21        8          -0.000288623    0.000263933    0.002020267
     22        1           0.002856235    0.000426248   -0.000045649
     23        1          -0.000954477   -0.000547624   -0.000856765
 -------------------------------------------------------------------
 Cartesian Forces:  Max     0.012727658 RMS     0.003390986

 GradGradGradGradGradGradGradGradGradGradGradGradGradGradGradGradGradGrad
 Berny optimization.
 Using GEDIIS/GDIIS optimizer.
 FormGI is forming the generalized inverse of G from B-inverse, IUseBI=4.
 Internal  Forces:  Max     0.014508255 RMS     0.002283054
 Search for a local minimum.
 Step number   2 out of a maximum of  138
 All quantities printed in internal units (Hartrees-Bohrs-Radians)
 Mixed Optimization -- RFO/linear search
 Update second derivatives using D2CorX and points    1    2
 DE= -2.67D-03 DEPred=-3.18D-03 R= 8.39D-01
 TightC=F SS=  1.41D+00  RLast= 3.23D-01 DXNew= 5.0454D-01 9.6981D-01
 Trust test= 8.39D-01 RLast= 3.23D-01 DXMaxT set to 5.05D-01
 ITU=  1  0
 Use linear search instead of GDIIS.
     Eigenvalues ---   -0.00035   0.00026   0.00028   0.00033   0.00045
     Eigenvalues ---    0.00070   0.00086   0.00216   0.00355   0.00405
     Eigenvalues ---    0.00430   0.00582   0.00666   0.00828   0.00946
     Eigenvalues ---    0.01015   0.01108   0.01196   0.01411   0.01448
     Eigenvalues ---    0.01543   0.01698   0.01894   0.01948   0.02189
     Eigenvalues ---    0.02498   0.02771   0.02925   0.03096   0.03592
     Eigenvalues ---    0.03746   0.03888   0.04807   0.05692   0.06982
     Eigenvalues ---    0.07689   0.07769   0.08143   0.08661   0.11594
     Eigenvalues ---    0.13674   0.19783   0.20243   0.21732   0.23313
     Eigenvalues ---    0.25660   0.32126   0.37175   0.38397   0.41931
     Eigenvalues ---    0.43759   0.44971   0.48069   0.49186   0.51287
     Eigenvalues ---    0.52776   0.56580   0.57072   0.57345   0.57471
     Eigenvalues ---    0.59261   0.68928   4.46376
 RFO step:  Lambda=-2.76790501D-03 EMin=-3.47181572D-04
 Quartic linear search produced a step of  0.29687.
 Iteration  1 RMS(Cart)=  0.14772430 RMS(Int)=  0.04441494
 Iteration  2 RMS(Cart)=  0.08381789 RMS(Int)=  0.01138350
 Iteration  3 RMS(Cart)=  0.00526277 RMS(Int)=  0.00606711
 Iteration  4 RMS(Cart)=  0.00056582 RMS(Int)=  0.00606452
 Iteration  5 RMS(Cart)=  0.00000552 RMS(Int)=  0.00606452
 Iteration  6 RMS(Cart)=  0.00000032 RMS(Int)=  0.00606452
 Variable       Old X    -DE/DX   Delta X   Delta X   Delta X     New X
                                 (Linear)    (Quad)   (Total)
    R1        2.28489   0.01451  -0.00078   0.00489   0.00734   2.29223
    R2        2.42006   0.01042   0.00585   0.00988   0.01273   2.43279
    R3        2.94685  -0.00360  -0.00244  -0.00794  -0.01038   2.93647
    R4        3.55631  -0.00124   0.01220  -0.17258  -0.15414   3.40218
    R5        2.00730  -0.00379  -0.04960  -0.01391  -0.07079   1.93651
    R6        2.70901  -0.00076   0.06178   0.05415   0.10860   2.81762
    R7        2.52546   0.00218  -0.00017   0.00331   0.00314   2.52860
    R8        2.53673   0.00224  -0.00029  -0.00020  -0.00049   2.53624
    R9        2.52200   0.00031  -0.00107  -0.00290  -0.00396   2.51804
   R10        1.81181   0.00186   0.00031   0.00136   0.00168   1.81349
   R11        1.83693   0.00299   0.00063   0.00237   0.00302   1.83994
   R12        3.32181   0.00093   0.00555   0.03500   0.03633   3.35814
   R13        3.46225   0.00045  -0.00142  -0.00062  -0.00122   3.46103
   R14        1.81113   0.00153   0.00014   0.00076   0.00090   1.81203
   R15        1.85150   0.00169  -0.00022  -0.00076  -0.00543   1.84607
   R16        3.23086   0.00232   0.02292   0.06976   0.09141   3.32227
   R17        1.86271   0.00131  -0.00316  -0.00565  -0.00863   1.85408
   R18        1.85148   0.00086  -0.00279  -0.00689  -0.00646   1.84501
   R19        3.34241   0.00438   0.02196   0.07111   0.09625   3.43866
   R20        1.85942   0.00272  -0.00068   0.00578   0.00554   1.86497
   R21        1.81435   0.00161   0.00011  -0.00043  -0.00031   1.81404
   R22        3.22905   0.00095   0.00778  -0.03163  -0.02131   3.20774
   R23        1.83312   0.00170  -0.00036   0.00753   0.01308   1.84620
   R24        1.81205   0.00099   0.00019   0.00017   0.00037   1.81241
    A1        2.24053   0.00011  -0.00077   0.00395   0.01051   2.25104
    A2        2.09333   0.00027   0.00342   0.00074   0.00053   2.09386
    A3        1.94901  -0.00039  -0.00265  -0.00459  -0.01093   1.93808
    A4        2.72203  -0.00246   0.00796  -0.14885  -0.11586   2.60617
    A5        1.96721  -0.00127  -0.00297   0.01762   0.00925   1.97646
    A6        1.95211  -0.00362  -0.00138  -0.01011  -0.01153   1.94059
    A7        1.92884  -0.00373  -0.00159  -0.00276  -0.00437   1.92446
    A8        1.94313  -0.00279  -0.00213  -0.00099  -0.00314   1.94000
    A9        1.87859   0.00372   0.00169   0.00442   0.00607   1.88466
   A10        1.88198   0.00334   0.00174   0.00404   0.00574   1.88773
   A11        1.87610   0.00373   0.00202   0.00634   0.00836   1.88445
   A12        1.85865  -0.00026  -0.00030   0.00252   0.00201   1.86067
   A13        2.00616  -0.00014  -0.00142   0.00485   0.00195   2.00811
   A14        1.83052   0.00120   0.00159   0.02057   0.02180   1.85232
   A15        1.86610   0.00074  -0.00021   0.00281   0.00417   1.87027
   A16        2.14384  -0.00040   0.00222   0.01278   0.01557   2.15941
   A17        1.75581   0.00033  -0.00012   0.01018   0.00648   1.76229
   A18        2.88244  -0.00060   0.00181  -0.00575  -0.00764   2.87481
   A19        1.94487   0.00109   0.00755   0.07320   0.07402   2.01889
   A20        1.87839   0.00145   0.00455   0.07127   0.06931   1.94770
   A21        1.83797  -0.00102  -0.00331  -0.00801  -0.00757   1.83040
   A22        2.85256   0.00073  -0.00222  -0.02852  -0.02045   2.83210
   A23        1.51686   0.00014   0.00106   0.00256   0.00419   1.52105
   A24        2.37761  -0.00041  -0.00214  -0.01077  -0.01233   2.36529
   A25        1.99533   0.00051   0.00270  -0.01785  -0.01587   1.97945
   A26        1.66460   0.00118   0.00059  -0.03650  -0.03908   1.62552
   A27        1.92743  -0.00062  -0.00248   0.08702   0.09006   2.01750
   A28        1.84531  -0.00047  -0.00060   0.01414   0.01195   1.85726
   A29        2.82084   0.00086  -0.00039  -0.03212  -0.02057   2.80027
   A30        1.70131   0.00090   0.00677   0.06324   0.08684   1.78815
   A31        2.26816  -0.00072  -0.00232   0.02839   0.01847   2.28663
   A32        1.86110   0.00047   0.00074   0.00542  -0.01349   1.84761
   A33        2.77059  -0.00061  -0.00358   0.23114   0.22629   2.99688
   A34        3.09240   0.00217   0.00355   0.05373   0.05056   3.14297
   A35        2.92085  -0.00067   0.00089  -0.00454   0.00331   2.92416
   A36        3.08383   0.00081  -0.00010   0.08636   0.08523   3.16906
   A37        3.12418   0.00056  -0.00304  -0.00015  -0.00504   3.11914
   A38        3.20232   0.00076   0.00257   0.07585   0.07855   3.28087
   A39        3.25455  -0.00096  -0.00067  -0.07733  -0.08393   3.17063
    D1       -0.42282  -0.00038  -0.01230   0.27287   0.26063  -0.16218
    D2        2.74797  -0.00024  -0.01216   0.26814   0.25462   3.00259
    D3        0.04787  -0.00055  -0.00361  -0.00686  -0.01493   0.03294
    D4       -3.12094  -0.00067  -0.00366  -0.00239  -0.00922  -3.13017
    D5       -2.25113  -0.00007  -0.00174   0.04662   0.04554  -2.20559
    D6        1.93937   0.00016  -0.00187   0.04960   0.04837   1.98774
    D7       -0.14429  -0.00025  -0.00196   0.04410   0.04280  -0.10149
    D8        0.91508   0.00005  -0.00163   0.04251   0.04022   0.95531
    D9       -1.17760   0.00027  -0.00177   0.04549   0.04305  -1.13455
   D10        3.02193  -0.00014  -0.00186   0.03999   0.03749   3.05941
   D11        1.61647  -0.00115  -0.00441   0.02611   0.02413   1.64060
   D12       -2.66078   0.00001   0.00190  -0.12052  -0.13061  -2.79139
   D13       -0.66050   0.00052   0.00557  -0.04059  -0.03585  -0.69635
   D14       -1.67587  -0.00115  -0.00091  -0.04214  -0.04079  -1.71665
   D15       -0.10486   0.00048   0.00178  -0.09305  -0.09143  -0.19629
   D16        2.70130  -0.00042   0.00116  -0.13870  -0.14101   2.56030
   D17        0.41572  -0.00080  -0.00124  -0.01498  -0.01195   0.40376
   D18        1.98672   0.00083   0.00145  -0.06589  -0.06260   1.92412
   D19       -1.49030  -0.00007   0.00083  -0.11154  -0.11217  -1.60247
   D20        1.80163   0.00062   0.00169   0.01134   0.01271   1.81434
   D21       -0.23321   0.00023   0.00176  -0.00775  -0.00536  -0.23857
   D22        2.09570   0.00063   0.00272   0.05242   0.05528   2.15097
   D23       -0.16116   0.00055   0.00032   0.03072   0.03145  -0.12971
   D24       -1.68572  -0.00039   0.00097  -0.03069  -0.02851  -1.71423
   D25        0.37793   0.00063   0.00184  -0.01137  -0.00842   0.36950
   D26        1.96718   0.00121   0.00265   0.21335   0.21609   2.18328
   D27       -0.06442  -0.00046  -0.00458   0.09684   0.09431   0.02989
   D28       -2.42930  -0.00128  -0.00747  -0.18836  -0.19884  -2.62814
   D29        1.47634  -0.00092  -0.00550  -0.17395  -0.18490   1.29144
   D30       -0.42892  -0.00071  -0.00429  -0.19688  -0.20398  -0.63290
   D31       -0.38937   0.00045   0.00171  -0.05057  -0.04942  -0.43879
   D32       -2.76692   0.00080   0.00368  -0.03616  -0.03547  -2.80239
   D33        1.61101   0.00101   0.00490  -0.05909  -0.05456   1.55645
   D34       -2.63220  -0.00063  -0.00757   0.28791   0.26654  -2.36565
   D35       -1.04148   0.00076  -0.00564   0.25222   0.23132  -0.81016
   D36        0.93082   0.00040  -0.00820   0.33517   0.31589   1.24671
   D37        0.19295   0.00038   0.01116  -0.10430  -0.11448   0.07847
   D38       -1.88604  -0.00078   0.00453  -0.19489  -0.20430  -2.09034
   D39       -0.49937  -0.00020   0.01326  -0.36793  -0.35439  -0.85377
   D40        1.86835  -0.00030   0.01466  -0.29696  -0.28584   1.58251
         Item               Value     Threshold  Converged?
 Maximum Force            0.014508     0.000015     NO 
 RMS     Force            0.002283     0.000010     NO 
 Maximum Displacement     0.916271     0.000060     NO 
 RMS     Displacement     0.226872     0.000040     NO 
 Predicted change in Energy=-2.611919D-03
 GradGradGradGradGradGradGradGradGradGradGradGradGradGradGradGradGradGrad

                          Input orientation:                          
 ---------------------------------------------------------------------
 Center     Atomic      Atomic             Coordinates (Angstroms)
 Number     Number       Type             X           Y           Z
 ---------------------------------------------------------------------
      1          6           0        1.199170    0.013409   -0.626555
      2          8           0        0.434788   -0.818204   -1.068708
      3          8           0        0.963511    0.971311    0.200623
      4          1           0       -0.005959    0.990018    0.532139
      5          6           0        2.684551    0.022945   -1.082843
      6          9           0        3.513247   -0.009817   -0.032777
      7          9           0        2.948232    1.136434   -1.784201
      8          9           0        2.955929   -1.025681   -1.858901
      9          8           0       -4.862097    2.160493    0.454795
     10          1           0       -5.490096    1.711900    1.025169
     11          1           0       -4.431853    1.471297   -0.081774
     12          8           0       -2.696839    3.280386    1.687229
     13          1           0       -2.481691    4.144818    1.332363
     14          1           0       -3.554209    3.015560    1.301079
     15          8           0       -1.415550    0.989109    1.018133
     16          1           0       -1.736871    1.837462    1.391870
     17          1           0       -2.042923    0.777778    0.300513
     18          8           0       -3.243938    0.445264   -1.025441
     19          1           0       -3.017731   -0.514599   -1.063697
     20          1           0       -3.023745    0.810320   -1.885530
     21          8           0       -2.098032   -1.940106   -1.122561
     22          1           0       -1.184272   -1.604948   -1.037848
     23          1           0       -2.061206   -2.638733   -1.778620
 ---------------------------------------------------------------------
                    Distance matrix (angstroms):
                    1          2          3          4          5
     1  C    0.000000
     2  O    1.212996   0.000000
     3  O    1.287375   2.256792   0.000000
     4  H    1.936149   2.454921   1.024756   0.000000
     5  C    1.553913   2.401908   2.347053   3.283632   0.000000
     6  F    2.389155   3.347170   2.741940   3.701838   1.338076
     7  F    2.379191   3.263424   2.811745   3.756875   1.342121
     8  F    2.384238   2.650208   3.492756   4.307308   1.332490
     9  O    6.520602   6.265037   5.951174   4.995805   7.992830
    10  H    7.096431   6.774216   6.548083   5.553372   8.609363
    11  H    5.842144   5.468094   5.425835   4.494114   7.330966
    12  O    5.586199   5.848138   4.576024   3.717641   6.873397
    13  H    5.869807   6.237193   4.818859   4.089299   7.036555
    14  H    5.943340   6.018782   5.079346   4.157423   7.318535
    15  O    3.239406   3.323408   2.515665   1.491019   4.707271
    16  H    4.002692   4.221742   3.075931   2.110297   5.381974
    17  H    3.457583   3.249765   3.014312   2.061048   4.983217
    18  O    4.481831   3.889890   4.413908   3.634187   5.943789
    19  H    4.272253   3.465847   4.433591   3.725767   5.727595
    20  H    4.478068   3.909059   4.502906   3.870975   5.817981
    21  O    3.864426   2.770694   4.427213   3.962377   5.169937
    22  H    2.910161   1.800354   3.575457   3.253787   4.197601
    23  H    4.357885   3.169904   5.108692   4.767755   5.485512
                    6          7          8          9         10
     6  F    0.000000
     7  F    2.168091   0.000000
     8  F    2.162709   2.163419   0.000000
     9  O    8.665700   8.189203   8.753653   0.000000
    10  H    9.227336   8.912300   9.335285   0.959658   0.000000
    11  H    8.082123   7.581296   7.998275   0.973657   1.550190
    12  O    7.235262   6.965213   7.941728   2.731556   3.271200
    13  H    7.420503   6.946035   8.153891   3.220870   3.881231
    14  H    7.802628   7.438535   8.288486   1.777051   2.350173
    15  O    5.137636   5.188196   5.607721   3.683501   4.138163
    16  H    5.745066   5.703425   6.386507   3.278643   3.773186
    17  H    5.621601   5.420912   5.736205   3.143795   3.644271
    18  O    6.844853   6.276655   6.426250   2.784161   3.294631
    19  H    6.631084   6.231994   6.047989   3.586589   3.928517
    20  H    6.843798   5.981733   6.255247   3.267970   3.920191
    21  O    6.033249   5.947071   5.188535   5.190666   5.427337
    22  H    5.061748   5.014958   4.260393   5.471099   5.813573
    23  H    6.405755   6.272670   5.270676   5.988798   6.208585
                   11         12         13         14         15
    11  H    0.000000
    12  O    3.067972   0.000000
    13  H    3.598698   0.958885   0.000000
    14  H    2.251065   0.976896   1.557721   0.000000
    15  O    3.246596   2.709122   3.345727   2.959801   0.000000
    16  H    3.093321   1.758069   2.425322   2.167689   0.981136
    17  H    2.516764   2.934900   3.548829   2.879720   0.976338
    18  O    1.831501   3.961794   4.452747   3.480717   2.795526
    19  H    2.628250   4.698136   5.266746   4.282757   3.026903
    20  H    2.381847   4.355766   4.665569   3.911388   3.324081
    21  O    4.262350   5.958777   6.572681   5.705533   3.691701
    22  H    4.574291   5.794859   6.353031   5.695285   3.318084
    23  H    5.039008   6.888550   7.474730   6.609436   4.626007
                   16         17         18         19         20
    16  H    0.000000
    17  H    1.551663   0.000000
    18  O    3.170624   1.819658   0.000000
    19  H    3.633539   2.116970   0.986899   0.000000
    20  H    3.667753   2.396216   0.959950   1.559120   0.000000
    21  O    4.552232   3.068399   2.648116   1.697463   3.000651
    22  H    4.249598   2.864590   2.906156   2.133331   3.152102
    23  H    5.494864   3.999460   3.387797   2.436801   3.582440
                   21         22         23
    21  O    0.000000
    22  H    0.976967   0.000000
    23  H    0.959088   1.544820   0.000000
 Stoichiometry    C2H11F3O7
 Framework group  C1[X(C2H11F3O7)]
 Deg. of freedom    63
 Full point group                 C1      NOp   1
 Largest Abelian subgroup         C1      NOp   1
 Largest concise Abelian subgroup C1      NOp   1
                         Standard orientation:                         
 ---------------------------------------------------------------------
 Center     Atomic      Atomic             Coordinates (Angstroms)
 Number     Number       Type             X           Y           Z
 ---------------------------------------------------------------------
      1          6           0        1.516223   -0.004412   -0.143006
      2          8           0        1.125057    1.143603   -0.163263
      3          8           0        0.848783   -1.090565   -0.322247
      4          1           0       -0.140171   -0.927024   -0.535203
      5          6           0        3.009299   -0.310510    0.159773
      6          9           0        3.549490   -1.075776   -0.795743
      7          9           0        3.122541   -0.963373    1.326921
      8          9           0        3.722429    0.811812    0.245610
      9          8           0       -4.976891   -0.142597    0.438905
     10          1           0       -5.577490    0.164131   -0.243841
     11          1           0       -4.266386    0.520058    0.502759
     12          8           0       -3.535333   -2.389240   -0.140668
     13          1           0       -3.481676   -2.990576    0.604300
     14          1           0       -4.177321   -1.692366    0.097125
     15          8           0       -1.571534   -0.668494   -0.863075
     16          1           0       -2.184678   -1.419274   -0.711373
     17          1           0       -1.935615    0.064054   -0.330108
     18          8           0       -2.662873    1.385443    0.687823
     19          1           0       -2.186939    2.098418    0.198818
     20          1           0       -2.354301    1.426813    1.595884
     21          8           0       -0.933507    2.955039   -0.560450
     22          1           0       -0.187485    2.326316   -0.509240
     23          1           0       -0.560813    3.819504   -0.377009
 ---------------------------------------------------------------------
 Rotational constants (GHZ):           1.0404952           0.2819028           0.2389553
 Standard basis: 6-31++G(d,p) (6D, 7F)
 There are   294 symmetry adapted cartesian basis functions of A   symmetry.
 There are   294 symmetry adapted basis functions of A   symmetry.
   294 basis functions,   472 primitive gaussians,   294 cartesian basis functions
    53 alpha electrons       53 beta electrons
       nuclear repulsion energy       826.9002849807 Hartrees.
 NAtoms=   23 NActive=   23 NUniq=   23 SFac= 1.00D+00 NAtFMM=   60 NAOKFM=F Big=F
 Integral buffers will be    131072 words long.
 Raffenetti 2 integral format.
 Two-electron integral symmetry is turned on.
 Nuclear repulsion after empirical dispersion term =      826.8900824401 Hartrees.
 One-electron integrals computed using PRISM.
 NBasis=   294 RedAO= T EigKep=  4.76D-05  NBF=   294
 NBsUse=   294 1.00D-06 EigRej= -1.00D+00 NBFU=   294
 Initial guess from the checkpoint file:  "/local_scratch/slurm.5660459/Gau-2944060.chk"
 B after Tr=    -0.000000   -0.000000    0.000000
         Rot=    0.999943    0.009850    0.002464   -0.003355 Ang=   1.23 deg.
 ExpMin= 3.60D-02 ExpMax= 7.00D+03 ExpMxC= 1.05D+03 IAcc=3 IRadAn=         5 AccDes= 0.00D+00
 Harris functional with IExCor= 4639 and IRadAn=       5 diagonalized for initial guess.
 HarFok:  IExCor= 4639 AccDes= 0.00D+00 IRadAn=         5 IDoV= 1 UseB2=F ITyADJ=14
 ICtDFT=  3500011 ScaDFX=  1.000000  1.000000  1.000000  1.000000
 FoFCou: FMM=F IPFlag=           0 FMFlag=      100000 FMFlg1=           0
         NFxFlg=           0 DoJE=T BraDBF=F KetDBF=T FulRan=T
         wScrn=  0.000000 ICntrl=       500 IOpCl=  0 I1Cent=   200000004 NGrid=           0
         NMat0=    1 NMatS0=      1 NMatT0=    0 NMatD0=    1 NMtDS0=    0 NMtDT0=    0
 Petite list used in FoFCou.
 Requested convergence on RMS density matrix=1.00D-10 within 128 cycles.
 Requested convergence on MAX density matrix=1.00D-08.
 Requested convergence on             energy=1.00D-08.
 No special actions if energy rises.
 SCF Done:  E(RwB97XD) =  -908.813044854     A.U. after   16 cycles
            NFock= 16  Conv=0.90D-10     -V/T= 2.0082
 Calling FoFJK, ICntrl=      2127 FMM=F ISym2X=0 I1Cent= 0 IOpClX= 0 NMat=1 NMatS=1 NMatT=0.
 ***** Axes restored to original set *****
 -------------------------------------------------------------------
 Center     Atomic                   Forces (Hartrees/Bohr)
 Number     Number              X              Y              Z
 -------------------------------------------------------------------
      1        6           0.006690300    0.000146240   -0.002500762
      2        8          -0.003549605   -0.003287100   -0.001341475
      3        8           0.005030244    0.003795577    0.002005919
      4        1          -0.007317142   -0.001575151    0.002178066
      5        6           0.001062032   -0.000962906   -0.000966629
      6        9          -0.000302671   -0.000095747    0.001437306
      7        9          -0.000947923    0.001298133   -0.000360142
      8        9          -0.000811639   -0.000600970   -0.000057593
      9        8           0.000380947    0.000956733    0.000579728
     10        1          -0.000928676   -0.000265114    0.000063772
     11        1          -0.000179626   -0.001569074   -0.000599716
     12        8           0.001496095    0.000133198    0.001949539
     13        1           0.000343899    0.000662870    0.000019850
     14        1          -0.002405939   -0.000003700   -0.001173543
     15        8           0.001655104    0.000025498   -0.001710021
     16        1          -0.000090715    0.000847338   -0.000174505
     17        1           0.001049892    0.001552784    0.001553832
     18        8          -0.001585479   -0.000421176    0.002608764
     19        1          -0.000688634    0.000164853   -0.003498851
     20        1           0.000512412   -0.000194768   -0.001088536
     21        8           0.003609433    0.001160363    0.000497462
     22        1          -0.001205536   -0.000839331    0.001094202
     23        1          -0.001816772   -0.000928551   -0.000516666
 -------------------------------------------------------------------
 Cartesian Forces:  Max     0.007317142 RMS     0.001967417

 GradGradGradGradGradGradGradGradGradGradGradGradGradGradGradGradGradGrad
 Berny optimization.
 Using GEDIIS/GDIIS optimizer.
 FormGI is forming the generalized inverse of G from B-inverse, IUseBI=4.
 Internal  Forces:  Max     0.006894877 RMS     0.001256770
 Search for a local minimum.
 Step number   3 out of a maximum of  138
 All quantities printed in internal units (Hartrees-Bohrs-Radians)
 Mixed Optimization -- RFO/linear search
 Update second derivatives using D2CorX and points    2    3
 DE= -2.04D-03 DEPred=-2.61D-03 R= 7.80D-01
 TightC=F SS=  1.41D+00  RLast= 1.03D+00 DXNew= 8.4853D-01 3.0860D+00
 Trust test= 7.80D-01 RLast= 1.03D+00 DXMaxT set to 8.49D-01
 ITU=  1  1  0
 Use linear search instead of GDIIS.
     Eigenvalues ---   -0.00233   0.00026   0.00028   0.00033   0.00043
     Eigenvalues ---    0.00070   0.00086   0.00197   0.00304   0.00363
     Eigenvalues ---    0.00427   0.00491   0.00627   0.00666   0.00839
     Eigenvalues ---    0.01027   0.01105   0.01168   0.01419   0.01468
     Eigenvalues ---    0.01541   0.01692   0.01939   0.01967   0.02188
     Eigenvalues ---    0.02522   0.02796   0.03066   0.03127   0.03584
     Eigenvalues ---    0.03770   0.04408   0.04776   0.05683   0.06963
     Eigenvalues ---    0.07615   0.07958   0.08137   0.08648   0.11594
     Eigenvalues ---    0.13625   0.19719   0.20258   0.21703   0.23031
     Eigenvalues ---    0.25609   0.28166   0.37174   0.38396   0.41978
     Eigenvalues ---    0.43727   0.44427   0.48188   0.49000   0.51343
     Eigenvalues ---    0.52824   0.56601   0.57079   0.57358   0.57471
     Eigenvalues ---    0.59273   0.68886   3.91168
 RFO step:  Lambda=-4.09631922D-03 EMin=-2.32926800D-03
 Quartic linear search produced a step of  0.15517.
 Iteration  1 RMS(Cart)=  0.18790309 RMS(Int)=  0.04112618
 Iteration  2 RMS(Cart)=  0.03138696 RMS(Int)=  0.00829457
 Iteration  3 RMS(Cart)=  0.00523374 RMS(Int)=  0.00654588
 Iteration  4 RMS(Cart)=  0.00029780 RMS(Int)=  0.00654501
 Iteration  5 RMS(Cart)=  0.00000232 RMS(Int)=  0.00654501
 Iteration  6 RMS(Cart)=  0.00000012 RMS(Int)=  0.00654501
 Variable       Old X    -DE/DX   Delta X   Delta X   Delta X     New X
                                 (Linear)    (Quad)   (Total)
    R1        2.29223   0.00537   0.00114   0.01142   0.01588   2.30811
    R2        2.43279   0.00544   0.00197   0.04165   0.04261   2.47540
    R3        2.93647  -0.00097  -0.00161  -0.02535  -0.02696   2.90951
    R4        3.40218   0.00051  -0.02392   0.20233   0.18327   3.58545
    R5        1.93651   0.00689  -0.01098   0.05602   0.04020   1.97670
    R6        2.81762  -0.00073   0.01685   0.16435   0.17631   2.99393
    R7        2.52860   0.00094   0.00049   0.00485   0.00534   2.53394
    R8        2.53624   0.00108  -0.00008   0.00489   0.00481   2.54105
    R9        2.51804   0.00034  -0.00061  -0.00398  -0.00460   2.51344
   R10        1.81349   0.00077   0.00026   0.00448   0.00474   1.81823
   R11        1.83994   0.00144   0.00047   0.00937   0.00854   1.84848
   R12        3.35814   0.00047   0.00564   0.10860   0.11017   3.46831
   R13        3.46103   0.00022  -0.00019  -0.02558  -0.02661   3.43443
   R14        1.81203   0.00067   0.00014   0.00355   0.00369   1.81572
   R15        1.84607   0.00295  -0.00084   0.00577   0.00090   1.84696
   R16        3.32227   0.00077   0.01418   0.26450   0.27828   3.60054
   R17        1.85408   0.00145  -0.00134  -0.01635  -0.01637   1.83771
   R18        1.84501  -0.00041  -0.00100  -0.02013  -0.01757   1.82744
   R19        3.43866   0.00173   0.01493   0.30260   0.32100   3.75966
   R20        1.86497   0.00032   0.00086   0.00281   0.00278   1.86774
   R21        1.81404   0.00102  -0.00005   0.00586   0.00582   1.81986
   R22        3.20774   0.00078  -0.00331   0.11461   0.11198   3.31972
   R23        1.84620  -0.00084   0.00203  -0.02016  -0.01416   1.83204
   R24        1.81241   0.00096   0.00006   0.00317   0.00323   1.81565
    A1        2.25104  -0.00132   0.00163  -0.03284  -0.02361   2.22743
    A2        2.09386   0.00033   0.00008   0.02395   0.02028   2.11415
    A3        1.93808   0.00099  -0.00170   0.00886   0.00338   1.94147
    A4        2.60617   0.00049  -0.01798   0.16704   0.16467   2.77084
    A5        1.97646  -0.00044   0.00143  -0.03949  -0.03806   1.93840
    A6        1.94059  -0.00141  -0.00179  -0.01526  -0.01720   1.92339
    A7        1.92446  -0.00162  -0.00068  -0.02078  -0.02162   1.90285
    A8        1.94000  -0.00097  -0.00049  -0.00842  -0.00899   1.93101
    A9        1.88466   0.00148   0.00094   0.01559   0.01631   1.90097
   A10        1.88773   0.00128   0.00089   0.01354   0.01434   1.90207
   A11        1.88445   0.00144   0.00130   0.01754   0.01875   1.90321
   A12        1.86067  -0.00008   0.00031   0.00404   0.00329   1.86395
   A13        2.00811   0.00004   0.00030   0.01967   0.01571   2.02381
   A14        1.85232   0.00036   0.00338   0.06848   0.06558   1.91789
   A15        1.87027   0.00025   0.00065  -0.00357  -0.00012   1.87015
   A16        2.15941  -0.00015   0.00242   0.00369   0.00575   2.16516
   A17        1.76229  -0.00004   0.00101   0.03931   0.03841   1.80070
   A18        2.87481  -0.00049  -0.00119   0.01364   0.00833   2.88314
   A19        2.01889   0.00095   0.01149   0.20871   0.20962   2.22851
   A20        1.94770   0.00039   0.01075   0.07616   0.06388   2.01158
   A21        1.83040  -0.00043  -0.00117  -0.02041  -0.03381   1.79659
   A22        2.83210   0.00022  -0.00317  -0.06632  -0.05598   2.77613
   A23        1.52105   0.00014   0.00065   0.04950   0.05299   1.57404
   A24        2.36529  -0.00009  -0.00191  -0.06402  -0.06319   2.30210
   A25        1.97945   0.00044  -0.00246   0.07825   0.07649   2.05594
   A26        1.62552   0.00040  -0.00606   0.05854   0.05281   1.67832
   A27        2.01750  -0.00025   0.01397  -0.11919  -0.10103   1.91647
   A28        1.85726  -0.00051   0.00185  -0.02889  -0.03128   1.82598
   A29        2.80027   0.00073  -0.00319   0.02543   0.02421   2.82448
   A30        1.78815   0.00112   0.01347   0.11841   0.14566   1.93382
   A31        2.28663  -0.00124   0.00287  -0.13718  -0.14382   2.14281
   A32        1.84761   0.00093  -0.00209   0.07673   0.06587   1.91348
   A33        2.99688  -0.00079   0.03511  -0.24928  -0.20643   2.79045
   A34        3.14297   0.00037   0.00785   0.02470   0.02453   3.16750
   A35        2.92416  -0.00024   0.00051  -0.04897  -0.04844   2.87572
   A36        3.16906  -0.00038   0.01322  -0.01742  -0.00941   3.15965
   A37        3.11914   0.00032  -0.00078  -0.01811  -0.01601   3.10313
   A38        3.28087   0.00020   0.01219   0.09443   0.10800   3.38887
   A39        3.17063  -0.00071  -0.01302  -0.02177  -0.03301   3.13762
    D1       -0.16218  -0.00005   0.04044  -0.24615  -0.20107  -0.36325
    D2        3.00259  -0.00014   0.03951  -0.24527  -0.20485   2.79774
    D3        0.03294  -0.00044  -0.00232  -0.09126  -0.10056  -0.06762
    D4       -3.13017  -0.00037  -0.00143  -0.09186  -0.09686   3.05616
    D5       -2.20559  -0.00000   0.00707  -0.02654  -0.01776  -2.22335
    D6        1.98774   0.00012   0.00751  -0.02254  -0.01343   1.97431
    D7       -0.10149   0.00001   0.00664  -0.02542  -0.01713  -0.11861
    D8        0.95531  -0.00004   0.00624  -0.02522  -0.02058   0.93473
    D9       -1.13455   0.00007   0.00668  -0.02122  -0.01625  -1.15080
   D10        3.05941  -0.00003   0.00582  -0.02411  -0.01995   3.03946
   D11        1.64060  -0.00026   0.00374  -0.13851  -0.12376   1.51684
   D12       -2.79139  -0.00040  -0.02027  -0.02509  -0.07232  -2.86371
   D13       -0.69635   0.00006  -0.00556   0.17034   0.16577  -0.53058
   D14       -1.71665  -0.00056  -0.00633  -0.14026  -0.14544  -1.86209
   D15       -0.19629   0.00007  -0.01419  -0.00534  -0.01960  -0.21589
   D16        2.56030  -0.00032  -0.02188  -0.02830  -0.05487   2.50543
   D17        0.40376  -0.00034  -0.00185  -0.06613  -0.06300   0.34077
   D18        1.92412   0.00029  -0.00971   0.06879   0.06285   1.98697
   D19       -1.60247  -0.00010  -0.01741   0.04583   0.02758  -1.57489
   D20        1.81434   0.00028   0.00197   0.10135   0.10241   1.91675
   D21       -0.23857   0.00011  -0.00083   0.03859   0.04016  -0.19841
   D22        2.15097   0.00026   0.00858   0.09953   0.11003   2.26100
   D23       -0.12971   0.00032   0.00488   0.07453   0.08015  -0.04955
   D24       -1.71423  -0.00022  -0.00442  -0.02858  -0.03016  -1.74438
   D25        0.36950  -0.00000  -0.00131   0.00323   0.00816   0.37766
   D26        2.18328   0.00058   0.03353   0.10725   0.14727   2.33055
   D27        0.02989  -0.00019   0.01463  -0.10727  -0.08933  -0.05944
   D28       -2.62814  -0.00120  -0.03085  -0.23672  -0.26426  -2.89240
   D29        1.29144  -0.00112  -0.02869  -0.17364  -0.20788   1.08357
   D30       -0.63290  -0.00056  -0.03165  -0.13743  -0.17034  -0.80324
   D31       -0.43879   0.00014  -0.00767   0.05836   0.04925  -0.38954
   D32       -2.80239   0.00021  -0.00550   0.12144   0.10564  -2.69675
   D33        1.55645   0.00077  -0.00847   0.15764   0.14318   1.69962
   D34       -2.36565  -0.00050   0.04136  -0.10175  -0.06879  -2.43445
   D35       -0.81016   0.00010   0.03589   0.02599   0.04792  -0.76224
   D36        1.24671  -0.00014   0.04901  -0.08603  -0.04797   1.19874
   D37        0.07847   0.00014  -0.01776   0.19194   0.15083   0.22929
   D38       -2.09034  -0.00161  -0.03170   0.04623   0.01187  -2.07848
   D39       -0.85377  -0.00012  -0.05499   0.31182   0.25331  -0.60045
   D40        1.58251  -0.00025  -0.04435   0.27619   0.23640   1.81890
         Item               Value     Threshold  Converged?
 Maximum Force            0.006895     0.000015     NO 
 RMS     Force            0.001257     0.000010     NO 
 Maximum Displacement     0.720663     0.000060     NO 
 RMS     Displacement     0.203766     0.000040     NO 
 Predicted change in Energy=-4.358751D-03
 GradGradGradGradGradGradGradGradGradGradGradGradGradGradGradGradGradGrad

                          Input orientation:                          
 ---------------------------------------------------------------------
 Center     Atomic      Atomic             Coordinates (Angstroms)
 Number     Number       Type             X           Y           Z
 ---------------------------------------------------------------------
      1          6           0        1.372896   -0.026288   -0.619709
      2          8           0        0.502496   -0.787658   -1.012826
      3          8           0        1.243646    0.970672    0.220091
      4          1           0        0.243360    1.102268    0.496283
      5          6           0        2.823021   -0.147406   -1.122680
      6          9           0        3.668903   -0.217081   -0.084583
      7          9           0        3.123914    0.937328   -1.858169
      8          9           0        2.969397   -1.235298   -1.873756
      9          8           0       -5.027248    2.028516    0.491056
     10          1           0       -5.685579    1.600645    1.047197
     11          1           0       -4.586101    1.320844   -0.020231
     12          8           0       -2.950536    3.393457    1.762453
     13          1           0       -2.863050    4.304612    1.470313
     14          1           0       -3.771913    3.041460    1.366609
     15          8           0       -1.262482    1.260978    0.962453
     16          1           0       -1.672624    2.028375    1.396724
     17          1           0       -1.926269    1.001804    0.308706
     18          8           0       -3.318320    0.477520   -1.012478
     19          1           0       -3.052876   -0.472487   -1.074896
     20          1           0       -3.104463    0.846902   -1.875754
     21          8           0       -2.077757   -1.928253   -1.201175
     22          1           0       -1.143006   -1.731966   -1.035053
     23          1           0       -2.152993   -2.542526   -1.936118
 ---------------------------------------------------------------------
                    Distance matrix (angstroms):
                    1          2          3          4          5
     1  C    0.000000
     2  O    1.221402   0.000000
     3  O    1.309923   2.271809   0.000000
     4  H    1.948058   2.432362   1.046027   0.000000
     5  C    1.539647   2.409737   2.355325   3.292018   0.000000
     6  F    2.365251   3.348631   2.717619   3.716509   1.340901
     7  F    2.351256   3.249925   2.802799   3.724009   1.344666
     8  F    2.362870   2.650884   3.496958   4.302625   1.330057
     9  O    6.813066   6.385184   6.365263   5.351380   8.304548
    10  H    7.432869   6.945499   7.006791   5.975299   8.953230
    11  H    6.138712   5.596860   5.845197   4.861918   7.633233
    12  O    6.005116   6.091579   5.083300   4.129613   7.361771
    13  H    6.408442   6.589696   5.435362   4.566565   7.673036
    14  H    6.310752   6.212441   5.546034   4.543164   7.736832
    15  O    3.332492   3.348699   2.629839   1.584317   4.798193
    16  H    4.190803   4.297339   3.317805   2.310727   5.593947
    17  H    3.578186   3.293558   3.171306   2.180038   5.091690
    18  O    4.734511   4.024837   4.751206   3.918192   6.174039
    19  H    4.471437   3.569854   4.713789   3.976636   5.885077
    20  H    4.731475   4.052972   4.828451   4.110923   6.057296
    21  O    3.982785   2.827390   4.632006   4.177679   5.214902
    22  H    3.067835   1.897337   3.817820   3.507119   4.271754
    23  H    4.527281   3.314159   5.341250   4.994357   5.582025
                    6          7          8          9         10
     6  F    0.000000
     7  F    2.185242   0.000000
     8  F    2.174215   2.178169   0.000000
     9  O    8.999840   8.552835   8.954952   0.000000
    10  H    9.596425   9.299908   9.564682   0.962167   0.000000
    11  H    8.397288   7.935328   8.188710   0.978174   1.557736
    12  O    7.763022   7.486015   8.348233   2.791459   3.347570
    13  H    8.095049   7.632898   8.711535   3.289881   3.931557
    14  H    8.251653   7.898037   8.616024   1.835351   2.416628
    15  O    5.253523   5.225048   5.673118   3.871020   4.436929
    16  H    5.980656   5.898431   6.549500   3.474729   4.050794
    17  H    5.739887   5.495803   5.808211   3.271614   3.877678
    18  O    7.082708   6.513754   6.573503   2.754385   3.332804
    19  H    6.799137   6.383873   6.122731   3.550404   3.966394
    20  H    7.086525   6.229058   6.420852   3.270337   3.971640
    21  O    6.099097   5.974995   5.138707   5.217199   5.524914
    22  H    5.133492   5.099927   4.226341   5.617613   6.006415
    23  H    6.536845   6.321487   5.286929   5.920046   6.208477
                   11         12         13         14         15
    11  H    0.000000
    12  O    3.185711   0.000000
    13  H    3.754131   0.960835   0.000000
    14  H    2.355153   0.977371   1.559596   0.000000
    15  O    3.466366   2.834959   3.476125   3.103337   0.000000
    16  H    3.316129   1.905326   2.569784   2.331151   0.972474
    17  H    2.699017   2.980353   3.624283   2.947160   0.967042
    18  O    1.817421   4.042053   4.584556   3.526979   2.956455
    19  H    2.584403   4.796515   5.416162   4.338869   3.218883
    20  H    2.421330   4.443556   4.817697   3.971711   3.408779
    21  O    4.271189   6.153489   6.826576   5.844803   3.939182
    22  H    4.712156   6.112542   6.758379   5.955227   3.600281
    23  H    4.951390   7.039275   7.680576   6.686539   4.864295
                   16         17         18         19         20
    16  H    0.000000
    17  H    1.517223   0.000000
    18  O    3.304197   1.989524   0.000000
    19  H    3.777343   2.314549   0.988368   0.000000
    20  H    3.762334   2.486765   0.963028   1.544287   0.000000
    21  O    4.750591   3.299685   2.713365   1.756718   3.034908
    22  H    4.509346   3.145265   3.100698   2.288117   3.347335
    23  H    5.677299   4.201537   3.366271   2.415895   3.520960
                   21         22         23
    21  O    0.000000
    22  H    0.969476   0.000000
    23  H    0.960798   1.577656   0.000000
 Stoichiometry    C2H11F3O7
 Framework group  C1[X(C2H11F3O7)]
 Deg. of freedom    63
 Full point group                 C1      NOp   1
 Largest Abelian subgroup         C1      NOp   1
 Largest concise Abelian subgroup C1      NOp   1
                         Standard orientation:                         
 ---------------------------------------------------------------------
 Center     Atomic      Atomic             Coordinates (Angstroms)
 Number     Number       Type             X           Y           Z
 ---------------------------------------------------------------------
      1          6           0        1.637337   -0.084338   -0.146419
      2          8           0        1.135645    1.028023   -0.199141
      3          8           0        1.038713   -1.239557   -0.298138
      4          1           0        0.006873   -1.115537   -0.416873
      5          6           0        3.137065   -0.267948    0.149585
      6          9           0        3.703732   -1.038000   -0.790587
      7          9           0        3.277777   -0.865762    1.345807
      8          9           0        3.757027    0.908471    0.176688
      9          8           0       -5.158672    0.080999    0.306115
     10          1           0       -5.777662    0.381394   -0.366475
     11          1           0       -4.428353    0.731339    0.328825
     12          8           0       -3.910019   -2.383360   -0.093947
     13          1           0       -4.020844   -2.987175    0.645194
     14          1           0       -4.482184   -1.609752    0.077555
     15          8           0       -1.546889   -0.922887   -0.659301
     16          1           0       -2.247585   -1.593248   -0.586191
     17          1           0       -1.939294   -0.151577   -0.227712
     18          8           0       -2.779222    1.426047    0.646260
     19          1           0       -2.247044    2.108007    0.168150
     20          1           0       -2.485987    1.486604    1.561558
     21          8           0       -0.895781    2.960886   -0.561742
     22          1           0       -0.120649    2.382723   -0.630883
     23          1           0       -0.620712    3.837346   -0.280159
 ---------------------------------------------------------------------
 Rotational constants (GHZ):           1.0369695           0.2600949           0.2214157
 Standard basis: 6-31++G(d,p) (6D, 7F)
 There are   294 symmetry adapted cartesian basis functions of A   symmetry.
 There are   294 symmetry adapted basis functions of A   symmetry.
   294 basis functions,   472 primitive gaussians,   294 cartesian basis functions
    53 alpha electrons       53 beta electrons
       nuclear repulsion energy       810.8679402125 Hartrees.
 NAtoms=   23 NActive=   23 NUniq=   23 SFac= 1.00D+00 NAtFMM=   60 NAOKFM=F Big=F
 Integral buffers will be    131072 words long.
 Raffenetti 2 integral format.
 Two-electron integral symmetry is turned on.
 Nuclear repulsion after empirical dispersion term =      810.8584729463 Hartrees.
 One-electron integrals computed using PRISM.
 NBasis=   294 RedAO= T EigKep=  4.97D-05  NBF=   294
 NBsUse=   294 1.00D-06 EigRej= -1.00D+00 NBFU=   294
 Initial guess from the checkpoint file:  "/local_scratch/slurm.5660459/Gau-2944060.chk"
 B after Tr=     0.000000   -0.000000   -0.000000
         Rot=    0.999848    0.017064    0.001457    0.003232 Ang=   2.00 deg.
 ExpMin= 3.60D-02 ExpMax= 7.00D+03 ExpMxC= 1.05D+03 IAcc=3 IRadAn=         5 AccDes= 0.00D+00
 Harris functional with IExCor= 4639 and IRadAn=       5 diagonalized for initial guess.
 HarFok:  IExCor= 4639 AccDes= 0.00D+00 IRadAn=         5 IDoV= 1 UseB2=F ITyADJ=14
 ICtDFT=  3500011 ScaDFX=  1.000000  1.000000  1.000000  1.000000
 FoFCou: FMM=F IPFlag=           0 FMFlag=      100000 FMFlg1=           0
         NFxFlg=           0 DoJE=T BraDBF=F KetDBF=T FulRan=T
         wScrn=  0.000000 ICntrl=       500 IOpCl=  0 I1Cent=   200000004 NGrid=           0
         NMat0=    1 NMatS0=      1 NMatT0=    0 NMatD0=    1 NMtDS0=    0 NMtDT0=    0
 Petite list used in FoFCou.
 Requested convergence on RMS density matrix=1.00D-10 within 128 cycles.
 Requested convergence on MAX density matrix=1.00D-08.
 Requested convergence on             energy=1.00D-08.
 No special actions if energy rises.
 SCF Done:  E(RwB97XD) =  -908.810299122     A.U. after   16 cycles
            NFock= 16  Conv=0.81D-10     -V/T= 2.0084
 Calling FoFJK, ICntrl=      2127 FMM=F ISym2X=0 I1Cent= 0 IOpClX= 0 NMat=1 NMatS=1 NMatT=0.
 ***** Axes restored to original set *****
 -------------------------------------------------------------------
 Center     Atomic                   Forces (Hartrees/Bohr)
 Number     Number              X              Y              Z
 -------------------------------------------------------------------
      1        6          -0.017195574    0.001328602    0.006774484
      2        8           0.010129497    0.007612003    0.003582021
      3        8          -0.019923768   -0.005751589   -0.004358658
      4        1           0.015070116   -0.002644439   -0.001503132
      5        6          -0.002441150    0.001907664    0.003139404
      6        9           0.001388976    0.000037809   -0.004290993
      7        9           0.003051007   -0.003519097    0.000435229
      8        9           0.003150063    0.001122097   -0.000680531
      9        8          -0.000439439   -0.002975502    0.001541758
     10        1           0.001187716    0.001103912   -0.001444481
     11        1           0.000011876    0.003684145    0.000825452
     12        8           0.001098681   -0.001396213   -0.000401632
     13        1          -0.000310044   -0.001654988    0.000223895
     14        1           0.000148075   -0.000493725   -0.000973559
     15        8           0.003659501   -0.000854611   -0.001815878
     16        1           0.001566770    0.005936318    0.002827048
     17        1          -0.002188667   -0.004283708   -0.005283282
     18        8           0.003903970   -0.005969391   -0.001460552
     19        1           0.001009228    0.004360690    0.001078398
     20        1          -0.001474946    0.001058298    0.002039615
     21        8          -0.007002500   -0.000017899    0.001464006
     22        1           0.001105064    0.000662167   -0.003669612
     23        1           0.004495548    0.000747458    0.001951000
 -------------------------------------------------------------------
 Cartesian Forces:  Max     0.019923768 RMS     0.004815371

 GradGradGradGradGradGradGradGradGradGradGradGradGradGradGradGradGradGrad
 Berny optimization.
 Using GEDIIS/GDIIS optimizer.
 FormGI is forming the generalized inverse of G from B-inverse, IUseBI=4.
 Internal  Forces:  Max     0.021573984 RMS     0.003409787
 Search for a local minimum.
 Step number   4 out of a maximum of  138
 All quantities printed in internal units (Hartrees-Bohrs-Radians)
 Mixed Optimization -- RFO/linear search
 Update second derivatives using D2CorX and points    4    3
 DE=  2.75D-03 DEPred=-4.36D-03 R=-6.30D-01
 Trust test=-6.30D-01 RLast= 1.04D+00 DXMaxT set to 4.24D-01
 ITU= -1  1  1  0
 Use linear search instead of GDIIS.
     Eigenvalues ---    0.00026   0.00028   0.00033   0.00044   0.00070
     Eigenvalues ---    0.00085   0.00211   0.00349   0.00384   0.00416
     Eigenvalues ---    0.00552   0.00657   0.00684   0.00798   0.00851
     Eigenvalues ---    0.01028   0.01129   0.01166   0.01443   0.01529
     Eigenvalues ---    0.01541   0.01719   0.01932   0.02001   0.02193
     Eigenvalues ---    0.02548   0.02782   0.03064   0.03116   0.03553
     Eigenvalues ---    0.03770   0.04541   0.04952   0.06090   0.06914
     Eigenvalues ---    0.07577   0.08103   0.08606   0.09337   0.11593
     Eigenvalues ---    0.13705   0.19923   0.20450   0.21740   0.23288
     Eigenvalues ---    0.25657   0.37173   0.38339   0.38947   0.42461
     Eigenvalues ---    0.43963   0.46929   0.49066   0.50428   0.51972
     Eigenvalues ---    0.55932   0.56880   0.57294   0.57471   0.58012
     Eigenvalues ---    0.67289   0.70892   3.95013
 RFO step:  Lambda=-6.41942987D-04 EMin= 2.58426257D-04
 Quartic linear search produced a step of -0.72668.
 Iteration  1 RMS(Cart)=  0.09276334 RMS(Int)=  0.02364692
 Iteration  2 RMS(Cart)=  0.02042662 RMS(Int)=  0.00320479
 Iteration  3 RMS(Cart)=  0.00171730 RMS(Int)=  0.00289165
 Iteration  4 RMS(Cart)=  0.00001662 RMS(Int)=  0.00289162
 Iteration  5 RMS(Cart)=  0.00000013 RMS(Int)=  0.00289162
 Variable       Old X    -DE/DX   Delta X   Delta X   Delta X     New X
                                 (Linear)    (Quad)   (Total)
    R1        2.30811  -0.01380  -0.01154  -0.00202  -0.01407   2.29404
    R2        2.47540  -0.01229  -0.03096  -0.00239  -0.03304   2.44236
    R3        2.90951   0.00534   0.01959   0.00440   0.02399   2.93350
    R4        3.58545  -0.00097  -0.13318  -0.01179  -0.14596   3.43949
    R5        1.97670  -0.02157  -0.02921   0.00621  -0.02203   1.95468
    R6        2.99393  -0.00644  -0.12812  -0.02387  -0.15100   2.84293
    R7        2.53394  -0.00245  -0.00388   0.00034  -0.00354   2.53040
    R8        2.54105  -0.00239  -0.00350  -0.00037  -0.00386   2.53719
    R9        2.51344  -0.00019   0.00334   0.00140   0.00475   2.51819
   R10        1.81823  -0.00214  -0.00344  -0.00077  -0.00422   1.81401
   R11        1.84848  -0.00240  -0.00620  -0.00268  -0.00736   1.84112
   R12        3.46831  -0.00078  -0.08006  -0.01215  -0.08976   3.37855
   R13        3.43443   0.00036   0.01933   0.00077   0.02118   3.45561
   R14        1.81572  -0.00167  -0.00268  -0.00038  -0.00306   1.81265
   R15        1.84696  -0.00019  -0.00065  -0.00237  -0.00084   1.84612
   R16        3.60054  -0.00292  -0.20222  -0.00478  -0.20778   3.39277
   R17        1.83771   0.00228   0.01190   0.00522   0.01555   1.85326
   R18        1.82744   0.00291   0.01277   0.00703   0.01691   1.84435
   R19        3.75966  -0.00330  -0.23326   0.00430  -0.23172   3.52793
   R20        1.86774  -0.00538  -0.00202  -0.00312  -0.00453   1.86322
   R21        1.81986  -0.00176  -0.00423  -0.00083  -0.00506   1.81480
   R22        3.31972  -0.00192  -0.08137  -0.02382  -0.10485   3.21486
   R23        1.83204  -0.00018   0.01029  -0.00118   0.00839   1.84043
   R24        1.81565  -0.00232  -0.00235  -0.00075  -0.00310   1.81255
    A1        2.22743   0.00161   0.01716  -0.00008   0.01493   2.24236
    A2        2.11415  -0.00128  -0.01474  -0.00180  -0.01548   2.09867
    A3        1.94147  -0.00033  -0.00246   0.00192   0.00054   1.94201
    A4        2.77084  -0.00134  -0.11966   0.00235  -0.12146   2.64938
    A5        1.93840   0.00201   0.02765   0.00118   0.02807   1.96647
    A6        1.92339   0.00493   0.01250   0.00193   0.01443   1.93782
    A7        1.90285   0.00521   0.01571   0.00365   0.01935   1.92220
    A8        1.93101   0.00375   0.00653   0.00141   0.00793   1.93894
    A9        1.90097  -0.00480  -0.01186  -0.00214  -0.01400   1.88697
   A10        1.90207  -0.00438  -0.01042  -0.00242  -0.01284   1.88923
   A11        1.90321  -0.00496  -0.01363  -0.00255  -0.01619   1.88702
   A12        1.86395   0.00054  -0.00239   0.00074  -0.00126   1.86270
   A13        2.02381   0.00020  -0.01141   0.02347   0.01350   2.03731
   A14        1.91789  -0.00054  -0.04765  -0.00305  -0.04700   1.87089
   A15        1.87015  -0.00045   0.00009  -0.00092  -0.00116   1.86899
   A16        2.16516   0.00006  -0.00418   0.00813   0.00476   2.16991
   A17        1.80070   0.00034  -0.02791   0.00649  -0.02307   1.77764
   A18        2.88314   0.00084  -0.00605   0.00464  -0.00096   2.88218
   A19        2.22851  -0.00134  -0.15233   0.03010  -0.11431   2.11420
   A20        2.01158  -0.00067  -0.04642   0.01674  -0.01913   1.99245
   A21        1.79659   0.00247   0.02457   0.01324   0.04241   1.83900
   A22        2.77613  -0.00235   0.04068  -0.00462   0.02597   2.80209
   A23        1.57404   0.00019  -0.03851   0.00327  -0.03765   1.53639
   A24        2.30210   0.00012   0.04592  -0.02263   0.02170   2.32379
   A25        2.05594  -0.00101  -0.05558   0.00287  -0.05198   2.00396
   A26        1.67832  -0.00078  -0.03837  -0.00307  -0.04221   1.63611
   A27        1.91647  -0.00029   0.07342   0.02284   0.09567   2.01214
   A28        1.82598   0.00128   0.02273   0.00869   0.03329   1.85927
   A29        2.82448  -0.00125  -0.01759   0.03190   0.01505   2.83952
   A30        1.93382  -0.00231  -0.10585   0.03071  -0.07577   1.85805
   A31        2.14281   0.00381   0.10451   0.04276   0.15140   2.29421
   A32        1.91348  -0.00275  -0.04787  -0.00430  -0.05028   1.86320
   A33        2.79045   0.00127   0.15001   0.01316   0.16466   2.95511
   A34        3.16750  -0.00049  -0.01783   0.00310  -0.01263   3.15488
   A35        2.87572   0.00053   0.03520   0.00794   0.04320   2.91893
   A36        3.15965   0.00138   0.00684   0.03259   0.04310   3.20275
   A37        3.10313   0.00117   0.01163  -0.00339   0.00661   3.10974
   A38        3.38887  -0.00097  -0.07848  -0.00407  -0.08245   3.30642
   A39        3.13762   0.00088   0.02399  -0.05181  -0.02754   3.11008
    D1       -0.36325   0.00019   0.14612  -0.01494   0.12924  -0.23402
    D2        2.79774   0.00016   0.14886  -0.01839   0.13004   2.92778
    D3       -0.06762   0.00114   0.07307   0.00428   0.08008   0.01246
    D4        3.05616   0.00115   0.07038   0.00742   0.07917   3.13533
    D5       -2.22335   0.00004   0.01291   0.00714   0.01937  -2.20398
    D6        1.97431  -0.00028   0.00976   0.00633   0.01541   1.98972
    D7       -0.11861   0.00023   0.01245   0.00630   0.01806  -0.10055
    D8        0.93473  -0.00000   0.01496   0.00422   0.01986   0.95458
    D9       -1.15080  -0.00033   0.01181   0.00341   0.01590  -1.13491
   D10        3.03946   0.00018   0.01450   0.00338   0.01855   3.05801
   D11        1.51684   0.00028   0.08993  -0.08966  -0.00394   1.51291
   D12       -2.86371  -0.00061   0.05255  -0.08288  -0.01734  -2.88105
   D13       -0.53058   0.00055  -0.12047   0.01007  -0.11241  -0.64299
   D14       -1.86209   0.00001   0.10569  -0.05820   0.04698  -1.81512
   D15       -0.21589  -0.00071   0.01424  -0.05738  -0.04304  -0.25893
   D16        2.50543   0.00021   0.03987  -0.08622  -0.04471   2.46072
   D17        0.34077   0.00007   0.04578  -0.02425   0.02012   0.36089
   D18        1.98697  -0.00066  -0.04567  -0.02343  -0.06990   1.91707
   D19       -1.57489   0.00026  -0.02004  -0.05227  -0.07157  -1.64647
   D20        1.91675  -0.00015  -0.07442   0.03160  -0.04262   1.87413
   D21       -0.19841  -0.00057  -0.02918   0.01619  -0.01392  -0.21233
   D22        2.26100  -0.00031  -0.07996   0.02149  -0.05951   2.20150
   D23       -0.04955  -0.00033  -0.05825   0.00814  -0.05032  -0.09987
   D24       -1.74438   0.00004   0.02192  -0.16253  -0.14127  -1.88565
   D25        0.37766  -0.00023  -0.00593  -0.15212  -0.16105   0.21661
   D26        2.33055   0.00083  -0.10702   0.26840   0.15663   2.48719
   D27       -0.05944   0.00014   0.06491   0.18643   0.25250   0.19307
   D28       -2.89240   0.00080   0.19203  -0.12532   0.06739  -2.82502
   D29        1.08357   0.00074   0.15106  -0.10068   0.05236   1.13593
   D30       -0.80324  -0.00047   0.12378  -0.11662   0.00704  -0.79620
   D31       -0.38954   0.00046  -0.03579  -0.02713  -0.06007  -0.44961
   D32       -2.69675   0.00041  -0.07677  -0.00249  -0.07510  -2.77185
   D33        1.69962  -0.00080  -0.10404  -0.01843  -0.12042   1.57921
   D34       -2.43445   0.00155   0.04999   0.11124   0.16483  -2.26962
   D35       -0.76224   0.00112  -0.03482   0.10835   0.07748  -0.68476
   D36        1.19874   0.00085   0.03486   0.13345   0.17198   1.37072
   D37        0.22929  -0.00025  -0.10960  -0.05490  -0.15523   0.07406
   D38       -2.07848   0.00282  -0.00862  -0.13214  -0.14160  -2.22008
   D39       -0.60045   0.00045  -0.18408   0.06581  -0.11745  -0.71791
   D40        1.81890   0.00102  -0.17178   0.15318  -0.02228   1.79663
         Item               Value     Threshold  Converged?
 Maximum Force            0.021574     0.000015     NO 
 RMS     Force            0.003410     0.000010     NO 
 Maximum Displacement     0.297935     0.000060     NO 
 RMS     Displacement     0.112243     0.000040     NO 
 Predicted change in Energy=-6.541489D-04
 GradGradGradGradGradGradGradGradGradGradGradGradGradGradGradGradGradGrad

                          Input orientation:                          
 ---------------------------------------------------------------------
 Center     Atomic      Atomic             Coordinates (Angstroms)
 Number     Number       Type             X           Y           Z
 ---------------------------------------------------------------------
      1          6           0        1.288963   -0.008448   -0.638036
      2          8           0        0.481834   -0.805385   -1.070611
      3          8           0        1.085986    0.991517    0.155229
      4          1           0        0.095624    1.079496    0.440473
      5          6           0        2.781928   -0.104607   -1.052246
      6          9           0        3.577074   -0.152281    0.024074
      7          9           0        3.129427    0.968273   -1.780808
      8          9           0        3.006895   -1.194157   -1.785737
      9          8           0       -4.948682    2.040997    0.571649
     10          1           0       -5.549423    1.554250    1.140563
     11          1           0       -4.508212    1.384620    0.002109
     12          8           0       -2.815181    3.318173    1.731005
     13          1           0       -2.721349    4.224515    1.431285
     14          1           0       -3.664204    2.986180    1.379836
     15          8           0       -1.340281    1.172148    0.879614
     16          1           0       -1.691133    1.986983    1.297615
     17          1           0       -1.985976    0.938665    0.185985
     18          8           0       -3.310158    0.491166   -1.051597
     19          1           0       -3.032087   -0.453290   -1.104700
     20          1           0       -3.192183    0.860519   -1.930195
     21          8           0       -2.088574   -1.867270   -1.172772
     22          1           0       -1.162231   -1.586272   -1.065829
     23          1           0       -2.085641   -2.599375   -1.792447
 ---------------------------------------------------------------------
                    Distance matrix (angstroms):
                    1          2          3          4          5
     1  C    0.000000
     2  O    1.213956   0.000000
     3  O    1.292439   2.257552   0.000000
     4  H    1.941871   2.446489   1.034370   0.000000
     5  C    1.552340   2.404550   2.352807   3.293408   0.000000
     6  F    2.386321   3.347446   2.744266   3.716336   1.339028
     7  F    2.376389   3.264965   2.815037   3.761705   1.342622
     8  F    2.382102   2.653014   3.497772   4.312888   1.332568
     9  O    6.676210   6.347394   6.139384   5.136800   8.185535
    10  H    7.236641   6.843481   6.731731   5.708071   8.773348
    11  H    5.996471   5.554044   5.610082   4.634714   7.515025
    12  O    5.789885   5.976880   4.807858   3.892291   7.126678
    13  H    6.187299   6.466820   5.155230   4.336841   7.429353
    14  H    6.129720   6.129460   5.295531   4.319046   7.551199
    15  O    3.257299   3.321765   2.538530   1.504412   4.728086
    16  H    4.075471   4.257652   3.163604   2.179616   5.468534
    17  H    3.507315   3.272740   3.072570   2.101822   5.035329
    18  O    4.644627   4.007569   4.586160   3.764539   6.121148
    19  H    4.368882   3.531681   4.542401   3.810455   5.824697
    20  H    4.743991   4.124624   4.761185   4.059273   6.114922
    21  O    3.892161   2.782989   4.473710   4.007083   5.181051
    22  H    2.946334   1.820097   3.631866   3.310206   4.213300
    23  H    4.408347   3.214245   5.171766   4.824722   5.519510
                    6          7          8          9         10
     6  F    0.000000
     7  F    2.171090   0.000000
     8  F    2.164723   2.165905   0.000000
     9  O    8.820364   8.481783   8.905880   0.000000
    10  H    9.351564   9.176068   9.451326   0.959935   0.000000
    11  H    8.230091   7.854023   8.143913   0.974280   1.552087
    12  O    7.471184   7.293369   8.162424   2.743558   3.306982
    13  H    7.797866   7.426455   8.516104   3.235389   3.900364
    14  H    8.007755   7.759836   8.485259   1.787853   2.379438
    15  O    5.163956   5.205546   5.621516   3.724285   4.234498
    16  H    5.826865   5.809670   6.457413   3.337900   3.885657
    17  H    5.671323   5.480557   5.776277   3.184573   3.740097
    18  O    7.000361   6.498280   6.579091   2.778789   3.309082
    19  H    6.711612   6.359420   6.122254   3.564401   3.925355
    20  H    7.118130   6.324294   6.532314   3.276896   3.932862
    21  O    6.039304   5.969720   5.176158   5.147599   5.388487
    22  H    5.070032   5.045317   4.248956   5.493235   5.829108
    23  H    6.430735   6.318638   5.282859   5.942981   6.152475
                   11         12         13         14         15
    11  H    0.000000
    12  O    3.097429   0.000000
    13  H    3.646976   0.959215   0.000000
    14  H    2.274967   0.976924   1.557273   0.000000
    15  O    3.294077   2.739638   3.395384   2.990242   0.000000
    16  H    3.158657   1.795377   2.466934   2.213180   0.980703
    17  H    2.567949   2.955795   3.590036   2.904143   0.975990
    18  O    1.828630   3.997480   4.522090   3.501758   2.841430
    19  H    2.604206   4.723580   5.330070   4.289807   3.072744
    20  H    2.395916   4.425673   4.778882   3.962012   3.379598
    21  O    4.220164   5.987378   6.655176   5.705646   3.743033
    22  H    4.600248   5.882865   6.513960   5.757470   3.380138
    23  H    4.996149   6.925628   7.573775   6.614656   4.681865
                   16         17         18         19         20
    16  H    0.000000
    17  H    1.556157   0.000000
    18  O    3.221414   1.866902   0.000000
    19  H    3.677528   2.167431   0.985972   0.000000
    20  H    3.733743   2.437060   0.960352   1.559862   0.000000
    21  O    4.595220   3.119298   2.658791   1.701231   3.038499
    22  H    4.316684   2.936137   2.988234   2.186668   3.294635
    23  H    5.544259   4.054856   3.405840   2.444266   3.635145
                   21         22         23
    21  O    0.000000
    22  H    0.973914   0.000000
    23  H    0.959158   1.551464   0.000000
 Stoichiometry    C2H11F3O7
 Framework group  C1[X(C2H11F3O7)]
 Deg. of freedom    63
 Full point group                 C1      NOp   1
 Largest Abelian subgroup         C1      NOp   1
 Largest concise Abelian subgroup C1      NOp   1
                         Standard orientation:                         
 ---------------------------------------------------------------------
 Center     Atomic      Atomic             Coordinates (Angstroms)
 Number     Number       Type             X           Y           Z
 ---------------------------------------------------------------------
      1          6           0        1.575737   -0.035314   -0.111973
      2          8           0        1.141320    1.097565   -0.151408
      3          8           0        0.929139   -1.148850   -0.223101
      4          1           0       -0.084424   -1.007981   -0.373984
      5          6           0        3.089976   -0.284382    0.122131
      6          9           0        3.602465   -1.065213   -0.837376
      7          9           0        3.280897   -0.894185    1.302945
      8          9           0        3.768493    0.862449    0.133488
      9          8           0       -5.090967   -0.038890    0.244165
     10          1           0       -5.645137    0.276812   -0.473263
     11          1           0       -4.368649    0.607013    0.345588
     12          8           0       -3.715797   -2.385295   -0.116948
     13          1           0       -3.812326   -2.986495    0.624222
     14          1           0       -4.336917   -1.645809    0.030534
     15          8           0       -1.550047   -0.788848   -0.633185
     16          1           0       -2.198486   -1.516580   -0.524964
     17          1           0       -1.931328   -0.029225   -0.153441
     18          8           0       -2.763734    1.411808    0.692636
     19          1           0       -2.229667    2.086392    0.211128
     20          1           0       -2.557724    1.514862    1.624953
     21          8           0       -0.940445    2.903050   -0.540646
     22          1           0       -0.177788    2.297923   -0.514519
     23          1           0       -0.594273    3.789498   -0.420817
 ---------------------------------------------------------------------
 Rotational constants (GHZ):           1.0675361           0.2688022           0.2286558
 Standard basis: 6-31++G(d,p) (6D, 7F)
 There are   294 symmetry adapted cartesian basis functions of A   symmetry.
 There are   294 symmetry adapted basis functions of A   symmetry.
   294 basis functions,   472 primitive gaussians,   294 cartesian basis functions
    53 alpha electrons       53 beta electrons
       nuclear repulsion energy       820.0664202244 Hartrees.
 NAtoms=   23 NActive=   23 NUniq=   23 SFac= 1.00D+00 NAtFMM=   60 NAOKFM=F Big=F
 Integral buffers will be    131072 words long.
 Raffenetti 2 integral format.
 Two-electron integral symmetry is turned on.
 Nuclear repulsion after empirical dispersion term =      820.0565214010 Hartrees.
 One-electron integrals computed using PRISM.
 NBasis=   294 RedAO= T EigKep=  4.74D-05  NBF=   294
 NBsUse=   294 1.00D-06 EigRej= -1.00D+00 NBFU=   294
 Lowest energy guess from the checkpoint file:  "/local_scratch/slurm.5660459/Gau-2944060.chk"
 B after Tr=     0.000000   -0.000000   -0.000000
         Rot=    0.999945    0.010483   -0.000032    0.000489 Ang=   1.20 deg.
 B after Tr=    -0.000000    0.000000    0.000000
         Rot=    0.999983   -0.005067   -0.001339   -0.002697 Ang=  -0.68 deg.
 Requested convergence on RMS density matrix=1.00D-10 within 128 cycles.
 Requested convergence on MAX density matrix=1.00D-08.
 Requested convergence on             energy=1.00D-08.
 No special actions if energy rises.
 SCF Done:  E(RwB97XD) =  -908.814099861     A.U. after   16 cycles
            NFock= 16  Conv=0.37D-10     -V/T= 2.0083
 Calling FoFJK, ICntrl=      2127 FMM=F ISym2X=0 I1Cent= 0 IOpClX= 0 NMat=1 NMatS=1 NMatT=0.
 ***** Axes restored to original set *****
 -------------------------------------------------------------------
 Center     Atomic                   Forces (Hartrees/Bohr)
 Number     Number              X              Y              Z
 -------------------------------------------------------------------
      1        6           0.001862974    0.001087313    0.000264118
      2        8          -0.001296850   -0.002122146   -0.000878068
      3        8          -0.002642826    0.001282540    0.001341734
      4        1           0.000362053   -0.001054236    0.000330933
      5        6           0.000527596   -0.000289863   -0.000208932
      6        9          -0.000317276    0.000004158    0.000335175
      7        9          -0.000389875    0.000336313   -0.000056242
      8        9          -0.000478629    0.000000575    0.000120073
      9        8          -0.000053755    0.000486526    0.000616431
     10        1          -0.000380278   -0.000023818    0.000006994
     11        1           0.000361925   -0.000715444   -0.000567025
     12        8           0.001934087   -0.000179694    0.000998508
     13        1           0.000208233    0.000264797    0.000040267
     14        1          -0.001872443   -0.000664678   -0.000826935
     15        8           0.001288159    0.000184388   -0.002629331
     16        1          -0.000148558    0.000017338   -0.000787934
     17        1           0.000879277    0.001471931    0.001728989
     18        8          -0.000002200   -0.000037885    0.002528725
     19        1          -0.000292721    0.000041741   -0.002592965
     20        1           0.000197197   -0.000236323   -0.000504107
     21        8           0.000866659   -0.000236785    0.000916591
     22        1           0.000155833    0.000658725    0.000028229
     23        1          -0.000768583   -0.000275472   -0.000205226
 -------------------------------------------------------------------
 Cartesian Forces:  Max     0.002642826 RMS     0.000988244

 GradGradGradGradGradGradGradGradGradGradGradGradGradGradGradGradGradGrad
 Berny optimization.
 Using GEDIIS/GDIIS optimizer.
 FormGI is forming the generalized inverse of G from B-inverse, IUseBI=4.
 Internal  Forces:  Max     0.002697809 RMS     0.000605527
 Search for a local minimum.
 Step number   5 out of a maximum of  138
 All quantities printed in internal units (Hartrees-Bohrs-Radians)
 Mixed Optimization -- En-DIIS/RFO-DIIS
 Update second derivatives using D2CorX and points    3    5
 DE= -1.06D-03 DEPred=-6.54D-04 R= 1.61D+00
 TightC=F SS=  1.41D+00  RLast= 7.12D-01 DXNew= 7.1352D-01 2.1356D+00
 Trust test= 1.61D+00 RLast= 7.12D-01 DXMaxT set to 7.14D-01
 ITU=  1 -1  1  1  0
 Use linear search instead of GDIIS.
     Eigenvalues ---    0.00026   0.00028   0.00034   0.00044   0.00070
     Eigenvalues ---    0.00085   0.00202   0.00349   0.00383   0.00411
     Eigenvalues ---    0.00536   0.00650   0.00674   0.00832   0.00896
     Eigenvalues ---    0.01047   0.01146   0.01167   0.01443   0.01518
     Eigenvalues ---    0.01540   0.01726   0.01944   0.02103   0.02209
     Eigenvalues ---    0.02568   0.02794   0.03094   0.03122   0.03563
     Eigenvalues ---    0.03771   0.04534   0.05009   0.06096   0.06949
     Eigenvalues ---    0.07631   0.08111   0.08618   0.09182   0.11595
     Eigenvalues ---    0.13712   0.19928   0.20456   0.21741   0.23296
     Eigenvalues ---    0.25665   0.37174   0.38351   0.39397   0.42552
     Eigenvalues ---    0.44043   0.46911   0.48990   0.50538   0.51915
     Eigenvalues ---    0.55941   0.56861   0.57312   0.57471   0.57894
     Eigenvalues ---    0.67623   0.71943   3.91526
 RFO step:  Lambda=-4.53252693D-04 EMin= 2.58458298D-04
 Quartic linear search produced a step of  0.29509.
 Iteration  1 RMS(Cart)=  0.09043422 RMS(Int)=  0.01147408
 Iteration  2 RMS(Cart)=  0.01670280 RMS(Int)=  0.00095384
 Iteration  3 RMS(Cart)=  0.00038490 RMS(Int)=  0.00093389
 Iteration  4 RMS(Cart)=  0.00000037 RMS(Int)=  0.00093389
 Variable       Old X    -DE/DX   Delta X   Delta X   Delta X     New X
                                 (Linear)    (Quad)   (Total)
    R1        2.29404   0.00218   0.00054  -0.00172  -0.00103   2.29301
    R2        2.44236   0.00077   0.00282  -0.00319  -0.00008   2.44227
    R3        2.93350  -0.00069  -0.00088   0.00120   0.00032   2.93382
    R4        3.43949  -0.00036   0.01101  -0.02309  -0.01208   3.42741
    R5        1.95468  -0.00270   0.00536  -0.01406  -0.00856   1.94612
    R6        2.84293  -0.00238   0.00747   0.00097   0.00860   2.85153
    R7        2.53040   0.00008   0.00053  -0.00077  -0.00024   2.53015
    R8        2.53719   0.00020   0.00028  -0.00108  -0.00080   2.53639
    R9        2.51819  -0.00015   0.00004  -0.00012  -0.00007   2.51812
   R10        1.81401   0.00025   0.00015  -0.00064  -0.00049   1.81353
   R11        1.84112   0.00087   0.00035   0.00051   0.00088   1.84200
   R12        3.37855  -0.00011   0.00602  -0.01211  -0.00658   3.37198
   R13        3.45561  -0.00006  -0.00160  -0.01635  -0.01778   3.43783
   R14        1.81265   0.00026   0.00018  -0.00041  -0.00023   1.81243
   R15        1.84612   0.00203   0.00002   0.00151   0.00101   1.84713
   R16        3.39277  -0.00060   0.02080  -0.01854   0.00213   3.39490
   R17        1.85326  -0.00076  -0.00024  -0.00246  -0.00267   1.85059
   R18        1.84435  -0.00187  -0.00019  -0.00423  -0.00417   1.84019
   R19        3.52793   0.00030   0.02634  -0.02410   0.00254   3.53047
   R20        1.86322   0.00015  -0.00052   0.00046  -0.00025   1.86296
   R21        1.81480   0.00039   0.00022  -0.00060  -0.00038   1.81442
   R22        3.21486   0.00012   0.00210  -0.01793  -0.01601   3.19885
   R23        1.84043   0.00001  -0.00170   0.00103  -0.00067   1.83977
   R24        1.81255   0.00034   0.00004  -0.00028  -0.00024   1.81231
    A1        2.24236   0.00003  -0.00256   0.00328   0.00061   2.24297
    A2        2.09867  -0.00000   0.00142  -0.00144   0.00003   2.09870
    A3        1.94201  -0.00003   0.00116  -0.00182  -0.00061   1.94140
    A4        2.64938  -0.00101   0.01275  -0.02641  -0.01405   2.63533
    A5        1.96647   0.00009  -0.00295   0.00787   0.00491   1.97139
    A6        1.93782  -0.00054  -0.00082   0.00084   0.00002   1.93783
    A7        1.92220  -0.00059  -0.00067   0.00205   0.00138   1.92358
    A8        1.93894  -0.00057  -0.00031  -0.00012  -0.00043   1.93851
    A9        1.88697   0.00059   0.00068  -0.00102  -0.00034   1.88664
   A10        1.88923   0.00058   0.00044  -0.00080  -0.00036   1.88887
   A11        1.88702   0.00060   0.00076  -0.00107  -0.00031   1.88671
   A12        1.86270   0.00011   0.00060   0.00148   0.00159   1.86429
   A13        2.03731   0.00015   0.00862   0.01026   0.01878   2.05609
   A14        1.87089  -0.00021   0.00548  -0.00698  -0.00221   1.86868
   A15        1.86899   0.00030  -0.00038  -0.00077  -0.00091   1.86809
   A16        2.16991  -0.00012   0.00310   0.01600   0.01888   2.18879
   A17        1.77764  -0.00018   0.00453  -0.00540  -0.00207   1.77556
   A18        2.88218  -0.00035   0.00218   0.00695   0.00790   2.89008
   A19        2.11420  -0.00020   0.02812   0.01113   0.03552   2.14972
   A20        1.99245   0.00084   0.01320   0.02633   0.03595   2.02840
   A21        1.83900  -0.00018   0.00254   0.00027   0.00001   1.83901
   A22        2.80209   0.00060  -0.00886  -0.00858  -0.01708   2.78502
   A23        1.53639   0.00005   0.00453  -0.00839  -0.00168   1.53471
   A24        2.32379  -0.00003  -0.01224  -0.02436  -0.03724   2.28655
   A25        2.00396   0.00017   0.00723   0.01289   0.02014   2.02410
   A26        1.63611   0.00043   0.00313   0.00419   0.00561   1.64172
   A27        2.01214  -0.00020  -0.00158   0.01983   0.01767   2.02981
   A28        1.85927  -0.00029   0.00059   0.00323   0.00370   1.86297
   A29        2.83952   0.00026   0.01158   0.00923   0.01828   2.85780
   A30        1.85805  -0.00040   0.02062   0.01263   0.03052   1.88857
   A31        2.29421  -0.00038   0.00224  -0.00623  -0.00478   2.28943
   A32        1.86320   0.00075   0.00460   0.00725   0.01150   1.87470
   A33        2.95511  -0.00006  -0.01233   0.04496   0.03114   2.98625
   A34        3.15488   0.00036   0.00351   0.00424   0.00782   3.16270
   A35        2.91893  -0.00018  -0.00155   0.00786   0.00670   2.92562
   A36        3.20275  -0.00046   0.00994  -0.00114   0.00639   3.20914
   A37        3.10974   0.00076  -0.00277   0.00298  -0.00012   3.10962
   A38        3.30642  -0.00001   0.00754  -0.00863  -0.00268   3.30374
   A39        3.11008  -0.00044  -0.01787  -0.02722  -0.04577   3.06431
    D1       -0.23402   0.00002  -0.02120   0.00115  -0.02006  -0.25408
    D2        2.92778  -0.00002  -0.02208   0.00013  -0.02169   2.90608
    D3        0.01246  -0.00015  -0.00604   0.00672   0.00148   0.01394
    D4        3.13533  -0.00012  -0.00522   0.00766   0.00300   3.13833
    D5       -2.20398   0.00003   0.00048   0.00478   0.00515  -2.19883
    D6        1.98972   0.00003   0.00058   0.00418   0.00466   1.99438
    D7       -0.10055   0.00002   0.00028   0.00425   0.00442  -0.09613
    D8        0.95458  -0.00000  -0.00021   0.00388   0.00377   0.95835
    D9       -1.13491  -0.00001  -0.00010   0.00328   0.00328  -1.13163
   D10        3.05801  -0.00001  -0.00041   0.00334   0.00304   3.06105
   D11        1.51291  -0.00023  -0.03768  -0.06521  -0.10338   1.40952
   D12       -2.88105  -0.00041  -0.02646  -0.03305  -0.06030  -2.94136
   D13       -0.64299  -0.00005   0.01575   0.00880   0.02689  -0.61609
   D14       -1.81512  -0.00035  -0.02905  -0.01607  -0.04450  -1.85962
   D15       -0.25893   0.00023  -0.01848  -0.01321  -0.03192  -0.29085
   D16        2.46072  -0.00013  -0.02938  -0.03651  -0.06614   2.39458
   D17        0.36089  -0.00028  -0.01265  -0.00558  -0.01788   0.34300
   D18        1.91707   0.00030  -0.00208  -0.00272  -0.00530   1.91177
   D19       -1.64647  -0.00006  -0.01298  -0.02602  -0.03952  -1.68599
   D20        1.87413   0.00016   0.01764   0.03189   0.04996   1.92409
   D21       -0.21233   0.00007   0.00774   0.02867   0.03736  -0.17497
   D22        2.20150   0.00011   0.01491  -0.00353   0.01174   2.21324
   D23       -0.09987   0.00019   0.00880  -0.01882  -0.00892  -0.10879
   D24       -1.88565  -0.00004  -0.05059  -0.15526  -0.20552  -2.09118
   D25        0.21661   0.00013  -0.04512  -0.15095  -0.19632   0.02029
   D26        2.48719   0.00072   0.08968   0.22639   0.31577   2.80296
   D27        0.19307  -0.00015   0.04815   0.17727   0.22513   0.41820
   D28       -2.82502  -0.00035  -0.05810  -0.08873  -0.14792  -2.97293
   D29        1.13593  -0.00033  -0.04589  -0.06393  -0.11033   1.02560
   D30       -0.79620  -0.00007  -0.04819  -0.07376  -0.12236  -0.91856
   D31       -0.44961   0.00010  -0.00319  -0.03962  -0.04335  -0.49296
   D32       -2.77185   0.00012   0.00901  -0.01483  -0.00576  -2.77761
   D33        1.57921   0.00038   0.00672  -0.02465  -0.01779   1.56142
   D34       -2.26962  -0.00021   0.02834   0.10052   0.12910  -2.14052
   D35       -0.68476   0.00026   0.03700   0.09103   0.12889  -0.55587
   D36        1.37072   0.00013   0.03659   0.11450   0.15081   1.52152
   D37        0.07406  -0.00009  -0.00130  -0.09053  -0.09157  -0.01750
   D38       -2.22008  -0.00040  -0.03828  -0.11428  -0.15234  -2.37242
   D39       -0.71791   0.00004   0.04009   0.05205   0.09112  -0.62679
   D40        1.79663  -0.00017   0.06318   0.06168   0.12559   1.92221
         Item               Value     Threshold  Converged?
 Maximum Force            0.002698     0.000015     NO 
 RMS     Force            0.000606     0.000010     NO 
 Maximum Displacement     0.266202     0.000060     NO 
 RMS     Displacement     0.101732     0.000040     NO 
 Predicted change in Energy=-2.797273D-04
 GradGradGradGradGradGradGradGradGradGradGradGradGradGradGradGradGradGrad

                          Input orientation:                          
 ---------------------------------------------------------------------
 Center     Atomic      Atomic             Coordinates (Angstroms)
 Number     Number       Type             X           Y           Z
 ---------------------------------------------------------------------
      1          6           0        1.324609   -0.024187   -0.653709
      2          8           0        0.510521   -0.808685   -1.094370
      3          8           0        1.123524    1.004624    0.102200
      4          1           0        0.132112    1.133947    0.349081
      5          6           0        2.829021   -0.178589   -1.004706
      6          9           0        3.578804   -0.223765    0.103642
      7          9           0        3.241665    0.862125   -1.745067
      8          9           0        3.046508   -1.293894   -1.700715
      9          8           0       -4.966802    1.943787    0.675488
     10          1           0       -5.522591    1.413382    1.250595
     11          1           0       -4.520486    1.326681    0.067121
     12          8           0       -2.852441    3.325205    1.742779
     13          1           0       -2.856907    4.251380    1.493697
     14          1           0       -3.696840    2.941619    1.434114
     15          8           0       -1.314334    1.293214    0.748327
     16          1           0       -1.666239    2.100680    1.176305
     17          1           0       -1.975503    1.048036    0.076760
     18          8           0       -3.351355    0.528025   -1.075180
     19          1           0       -3.042273   -0.406133   -1.135949
     20          1           0       -3.320282    0.888029   -1.964743
     21          8           0       -2.084376   -1.800897   -1.185867
     22          1           0       -1.152278   -1.532972   -1.100819
     23          1           0       -2.111644   -2.565194   -1.764527
 ---------------------------------------------------------------------
                    Distance matrix (angstroms):
                    1          2          3          4          5
     1  C    0.000000
     2  O    1.213409   0.000000
     3  O    1.292395   2.257354   0.000000
     4  H    1.941368   2.449605   1.029841   0.000000
     5  C    1.552512   2.404267   2.352435   3.290715   0.000000
     6  F    2.386379   3.345404   2.745422   3.712587   1.338899
     7  F    2.377334   3.267134   2.814111   3.758811   1.342198
     8  F    2.381872   2.652228   3.497364   4.311586   1.332529
     9  O    6.724696   6.380405   6.188923   5.173134   8.252417
    10  H    7.251009   6.843602   6.756978   5.732930   8.796032
    11  H    6.042315   5.587475   5.653300   4.665117   7.578251
    12  O    5.865947   6.037216   4.887217   3.956206   7.218327
    13  H    6.354282   6.606203   5.321797   4.467972   7.628657
    14  H    6.194349   6.177370   5.363008   4.371024   7.633505
    15  O    3.265772   3.338204   2.538487   1.508963   4.733573
    16  H    4.099901   4.284701   3.183994   2.202939   5.491742
    17  H    3.545982   3.316516   3.099436   2.126872   5.075197
    18  O    4.727284   4.086716   4.651657   3.811851   6.221038
    19  H    4.410000   3.575769   4.569148   3.828039   5.877166
    20  H    4.911818   4.279187   4.902373   4.163326   6.314528
    21  O    3.880859   2.779630   4.452043   3.985247   5.177467
    22  H    2.934504   1.813707   3.614682   3.296108   4.206463
    23  H    4.415707   3.226481   5.166681   4.815125   5.539258
                    6          7          8          9         10
     6  F    0.000000
     7  F    2.170379   0.000000
     8  F    2.164305   2.165288   0.000000
     9  O    8.834743   8.626008   8.963373   0.000000
    10  H    9.318323   9.278473   9.458807   0.959677   0.000000
    11  H    8.246436   7.984411   8.200735   0.974745   1.553172
    12  O    7.526146   7.441099   8.245685   2.741888   3.320695
    13  H    7.961002   7.692153   8.706586   3.232044   3.901180
    14  H    8.045173   7.910394   8.558006   1.784373   2.388002
    15  O    5.163298   5.211523   5.630975   3.710671   4.239828
    16  H    5.836448   5.844310   6.481540   3.342028   3.917825
    17  H    5.698116   5.529237   5.819335   3.179420   3.754091
    18  O    7.069789   6.635381   6.681567   2.771081   3.302629
    19  H    6.738583   6.439517   6.179024   3.536558   3.893354
    20  H    7.287776   6.565674   6.735467   3.285799   3.932501
    21  O    6.018453   5.980895   5.181514   5.078945   5.299930
    22  H    5.054492   5.045620   4.248157   5.458362   5.771463
    23  H    6.430672   6.356478   5.312891   5.868264   6.046040
                   11         12         13         14         15
    11  H    0.000000
    12  O    3.095853   0.000000
    13  H    3.654652   0.959094   0.000000
    14  H    2.270482   0.977457   1.557085   0.000000
    15  O    3.277891   2.735635   3.418458   2.977227   0.000000
    16  H    3.158495   1.796505   2.478697   2.212913   0.979288
    17  H    2.560209   2.954680   3.611923   2.896733   0.973785
    18  O    1.819223   4.001753   4.550492   3.498764   2.839040
    19  H    2.575875   4.716566   5.351806   4.270963   3.069861
    20  H    2.400287   4.461438   4.846406   3.988892   3.398345
    21  O    4.157686   5.953471   6.663852   5.652946   3.729288
    22  H    4.570178   5.880348   6.564755   5.737826   3.381262
    23  H    4.929924   6.895418   7.591912   6.562709   4.673056
                   16         17         18         19         20
    16  H    0.000000
    17  H    1.553287   0.000000
    18  O    3.222118   1.868247   0.000000
    19  H    3.677513   2.173308   0.985837   0.000000
    20  H    3.751342   2.449851   0.960151   1.561744   0.000000
    21  O    4.580065   3.118093   2.653557   1.692757   3.060137
    22  H    4.318898   2.953980   3.014018   2.200700   3.362715
    23  H    5.533287   4.057624   3.402953   2.433666   3.664102
                   21         22         23
    21  O    0.000000
    22  H    0.973562   0.000000
    23  H    0.959032   1.557682   0.000000
 Stoichiometry    C2H11F3O7
 Framework group  C1[X(C2H11F3O7)]
 Deg. of freedom    63
 Full point group                 C1      NOp   1
 Largest Abelian subgroup         C1      NOp   1
 Largest concise Abelian subgroup C1      NOp   1
                         Standard orientation:                         
 ---------------------------------------------------------------------
 Center     Atomic      Atomic             Coordinates (Angstroms)
 Number     Number       Type             X           Y           Z
 ---------------------------------------------------------------------
      1          6           0        1.600620   -0.033219   -0.079633
      2          8           0        1.159593    1.096485   -0.119937
      3          8           0        0.955476   -1.151549   -0.138054
      4          1           0       -0.060930   -1.023790   -0.243739
      5          6           0        3.125919   -0.271891    0.084054
      6          9           0        3.595181   -1.064629   -0.887548
      7          9           0        3.379082   -0.862283    1.262545
      8          9           0        3.797711    0.878221    0.044404
      9          8           0       -5.122129   -0.003424    0.079421
     10          1           0       -5.617135    0.320886   -0.676073
     11          1           0       -4.397051    0.629378    0.234184
     12          8           0       -3.773926   -2.383216   -0.112659
     13          1           0       -3.985657   -2.983049    0.605137
     14          1           0       -4.385785   -1.624276   -0.041505
     15          8           0       -1.544092   -0.834039   -0.446704
     16          1           0       -2.195309   -1.558859   -0.348945
     17          1           0       -1.944362   -0.065766   -0.001958
     18          8           0       -2.828464    1.416519    0.713264
     19          1           0       -2.262022    2.070470    0.240648
     20          1           0       -2.705971    1.572457    1.652716
     21          8           0       -0.961817    2.848904   -0.513628
     22          1           0       -0.186204    2.262533   -0.464457
     23          1           0       -0.643702    3.751453   -0.450773
 ---------------------------------------------------------------------
 Rotational constants (GHZ):           1.0907926           0.2637625           0.2249028
 Standard basis: 6-31++G(d,p) (6D, 7F)
 There are   294 symmetry adapted cartesian basis functions of A   symmetry.
 There are   294 symmetry adapted basis functions of A   symmetry.
   294 basis functions,   472 primitive gaussians,   294 cartesian basis functions
    53 alpha electrons       53 beta electrons
       nuclear repulsion energy       818.4951346749 Hartrees.
 NAtoms=   23 NActive=   23 NUniq=   23 SFac= 1.00D+00 NAtFMM=   60 NAOKFM=F Big=F
 Integral buffers will be    131072 words long.
 Raffenetti 2 integral format.
 Two-electron integral symmetry is turned on.
 Nuclear repulsion after empirical dispersion term =      818.4853001974 Hartrees.
 One-electron integrals computed using PRISM.
 NBasis=   294 RedAO= T EigKep=  4.67D-05  NBF=   294
 NBsUse=   294 1.00D-06 EigRej= -1.00D+00 NBFU=   294
 Initial guess from the checkpoint file:  "/local_scratch/slurm.5660459/Gau-2944060.chk"
 B after Tr=    -0.000000    0.000000    0.000000
         Rot=    0.999992    0.003999   -0.000521   -0.000611 Ang=   0.47 deg.
 ExpMin= 3.60D-02 ExpMax= 7.00D+03 ExpMxC= 1.05D+03 IAcc=3 IRadAn=         5 AccDes= 0.00D+00
 Harris functional with IExCor= 4639 and IRadAn=       5 diagonalized for initial guess.
 HarFok:  IExCor= 4639 AccDes= 0.00D+00 IRadAn=         5 IDoV= 1 UseB2=F ITyADJ=14
 ICtDFT=  3500011 ScaDFX=  1.000000  1.000000  1.000000  1.000000
 FoFCou: FMM=F IPFlag=           0 FMFlag=      100000 FMFlg1=           0
         NFxFlg=           0 DoJE=T BraDBF=F KetDBF=T FulRan=T
         wScrn=  0.000000 ICntrl=       500 IOpCl=  0 I1Cent=   200000004 NGrid=           0
         NMat0=    1 NMatS0=      1 NMatT0=    0 NMatD0=    1 NMtDS0=    0 NMtDT0=    0
 Petite list used in FoFCou.
 Requested convergence on RMS density matrix=1.00D-10 within 128 cycles.
 Requested convergence on MAX density matrix=1.00D-08.
 Requested convergence on             energy=1.00D-08.
 No special actions if energy rises.
 SCF Done:  E(RwB97XD) =  -908.814437706     A.U. after   16 cycles
            NFock= 16  Conv=0.40D-10     -V/T= 2.0082
 Calling FoFJK, ICntrl=      2127 FMM=F ISym2X=0 I1Cent= 0 IOpClX= 0 NMat=1 NMatS=1 NMatT=0.
 ***** Axes restored to original set *****
 -------------------------------------------------------------------
 Center     Atomic                   Forces (Hartrees/Bohr)
 Number     Number              X              Y              Z
 -------------------------------------------------------------------
      1        6           0.002210577    0.001273475    0.000434483
      2        8          -0.001736439   -0.002535019   -0.001114951
      3        8          -0.000958277    0.001518826    0.000999558
      4        1          -0.001047090   -0.000844759    0.000553165
      5        6           0.000542875   -0.000412449   -0.000312869
      6        9          -0.000313411    0.000015489    0.000581672
      7        9          -0.000441537    0.000586468   -0.000185670
      8        9          -0.000541178   -0.000108877    0.000058902
      9        8          -0.000048104    0.000570680    0.000349814
     10        1          -0.000302740   -0.000135268    0.000237620
     11        1           0.000202179   -0.000463673   -0.000603113
     12        8           0.001823537    0.000024597    0.000402013
     13        1           0.000210083    0.000392677   -0.000033890
     14        1          -0.001616576   -0.000725070   -0.000393781
     15        8           0.002165318    0.000283318   -0.002280138
     16        1          -0.000531853    0.000140008    0.000752321
     17        1           0.000061390    0.000547706    0.000376646
     18        8           0.000039580    0.000312106    0.002073360
     19        1          -0.000033700   -0.000472008   -0.001970213
     20        1           0.000099207   -0.000052770   -0.000515236
     21        8          -0.000510739   -0.000219950    0.000827630
     22        1           0.000661580    0.000420674   -0.000147943
     23        1           0.000065318   -0.000116184   -0.000089379
 -------------------------------------------------------------------
 Cartesian Forces:  Max     0.002535019 RMS     0.000897183

 GradGradGradGradGradGradGradGradGradGradGradGradGradGradGradGradGradGrad
 Berny optimization.
 Using GEDIIS/GDIIS optimizer.
 FormGI is forming the generalized inverse of G from B-inverse, IUseBI=4.
 Internal  Forces:  Max     0.002815649 RMS     0.000530383
 Search for a local minimum.
 Step number   6 out of a maximum of  138
 All quantities printed in internal units (Hartrees-Bohrs-Radians)
 Mixed Optimization -- En-DIIS/RFO-DIIS
 Swapping is turned off.
 Update second derivatives using D2CorX and points    5    6
 DE= -3.38D-04 DEPred=-2.80D-04 R= 1.21D+00
 TightC=F SS=  1.41D+00  RLast= 6.60D-01 DXNew= 1.2000D+00 1.9790D+00
 Trust test= 1.21D+00 RLast= 6.60D-01 DXMaxT set to 1.20D+00
 ITU=  1  1 -1  1  1  0
     Eigenvalues ---    0.00026   0.00028   0.00036   0.00047   0.00068
     Eigenvalues ---    0.00080   0.00161   0.00339   0.00385   0.00398
     Eigenvalues ---    0.00517   0.00628   0.00666   0.00829   0.00883
     Eigenvalues ---    0.01043   0.01146   0.01156   0.01469   0.01528
     Eigenvalues ---    0.01535   0.01694   0.01914   0.01996   0.02189
     Eigenvalues ---    0.02564   0.02788   0.03034   0.03115   0.03524
     Eigenvalues ---    0.03767   0.04471   0.05020   0.06096   0.07014
     Eigenvalues ---    0.07608   0.08094   0.08597   0.09162   0.11593
     Eigenvalues ---    0.13714   0.19927   0.20461   0.21742   0.23309
     Eigenvalues ---    0.25667   0.37174   0.38354   0.39425   0.41362
     Eigenvalues ---    0.44000   0.46930   0.48739   0.50779   0.51805
     Eigenvalues ---    0.56025   0.56871   0.57322   0.57470   0.57848
     Eigenvalues ---    0.67558   0.71944   3.86786
 En-DIIS/RFO-DIIS/Sim-DIIS IScMMF=       -3 using points:     6    5
 RFO step:  Lambda=-3.26937003D-04.
 DidBck=F Rises=F RFO-DIIS coefs:    1.93035   -0.93035
 Iteration  1 RMS(Cart)=  0.09573582 RMS(Int)=  0.01072302
 Iteration  2 RMS(Cart)=  0.01359707 RMS(Int)=  0.00172139
 Iteration  3 RMS(Cart)=  0.00040860 RMS(Int)=  0.00168014
 Iteration  4 RMS(Cart)=  0.00000110 RMS(Int)=  0.00168014
 Iteration  5 RMS(Cart)=  0.00000000 RMS(Int)=  0.00168014
 Variable       Old X    -DE/DX   Delta X   Delta X   Delta X     New X
                                 (Linear)    (Quad)   (Total)
    R1        2.29301   0.00282  -0.00096  -0.00068  -0.00210   2.29091
    R2        2.44227   0.00097  -0.00008  -0.00540  -0.00531   2.43696
    R3        2.93382  -0.00077   0.00030  -0.00000   0.00030   2.93412
    R4        3.42741  -0.00036  -0.01123  -0.01046  -0.02244   3.40497
    R5        1.94612  -0.00115  -0.00796   0.01318   0.00599   1.95211
    R6        2.85153  -0.00220   0.00800  -0.02369  -0.01488   2.83665
    R7        2.53015   0.00031  -0.00023   0.00006  -0.00017   2.52998
    R8        2.53639   0.00042  -0.00074   0.00040  -0.00034   2.53604
    R9        2.51812  -0.00003  -0.00007  -0.00007  -0.00014   2.51798
   R10        1.81353   0.00039  -0.00045   0.00014  -0.00032   1.81321
   R11        1.84200   0.00091   0.00082  -0.00152  -0.00083   1.84117
   R12        3.37198   0.00003  -0.00612   0.00349  -0.00382   3.36816
   R13        3.43783   0.00016  -0.01654   0.01504  -0.00145   3.43638
   R14        1.81243   0.00039  -0.00021   0.00034   0.00013   1.81256
   R15        1.84713   0.00181   0.00094  -0.00165  -0.00193   1.84520
   R16        3.39490  -0.00059   0.00198  -0.01823  -0.01643   3.37847
   R17        1.85059   0.00012  -0.00249   0.00199  -0.00027   1.85032
   R18        1.84019  -0.00037  -0.00388   0.00672   0.00442   1.84461
   R19        3.53047   0.00010   0.00236  -0.00957  -0.00556   3.52491
   R20        1.86296   0.00074  -0.00024   0.00033  -0.00009   1.86287
   R21        1.81442   0.00046  -0.00035   0.00024  -0.00011   1.81431
   R22        3.19885   0.00016  -0.01490   0.00925  -0.00601   3.19284
   R23        1.83977   0.00040  -0.00062   0.00077  -0.00058   1.83919
   R24        1.81231   0.00014  -0.00022  -0.00046  -0.00068   1.81163
    A1        2.24297   0.00018   0.00057   0.00184   0.00134   2.24431
    A2        2.09870  -0.00004   0.00002  -0.00187  -0.00132   2.09737
    A3        1.94140  -0.00014  -0.00057   0.00005   0.00002   1.94141
    A4        2.63533  -0.00088  -0.01307  -0.02655  -0.04213   2.59320
    A5        1.97139  -0.00016   0.00457  -0.00147   0.00344   1.97483
    A6        1.93783  -0.00071   0.00002   0.00033   0.00035   1.93818
    A7        1.92358  -0.00080   0.00128  -0.00052   0.00076   1.92434
    A8        1.93851  -0.00063  -0.00040   0.00071   0.00031   1.93882
    A9        1.88664   0.00076  -0.00031  -0.00027  -0.00059   1.88605
   A10        1.88887   0.00070  -0.00034  -0.00012  -0.00046   1.88842
   A11        1.88671   0.00077  -0.00029  -0.00015  -0.00044   1.88627
   A12        1.86429   0.00007   0.00148   0.00086   0.00216   1.86645
   A13        2.05609  -0.00002   0.01747  -0.00705   0.01108   2.06718
   A14        1.86868   0.00002  -0.00206   0.01136   0.00825   1.87693
   A15        1.86809   0.00032  -0.00085   0.00376   0.00289   1.87097
   A16        2.18879  -0.00013   0.01756  -0.01032   0.00727   2.19607
   A17        1.77556  -0.00012  -0.00193  -0.01118  -0.01440   1.76116
   A18        2.89008  -0.00028   0.00735  -0.00815  -0.00233   2.88775
   A19        2.14972  -0.00035   0.03304   0.00720   0.03131   2.18102
   A20        2.02840   0.00058   0.03345   0.02188   0.04968   2.07808
   A21        1.83901   0.00014   0.00001   0.01620   0.01342   1.85244
   A22        2.78502   0.00033  -0.01589   0.01950   0.00639   2.79140
   A23        1.53471   0.00001  -0.00157  -0.01473  -0.01292   1.52179
   A24        2.28655   0.00002  -0.03465   0.00822  -0.02721   2.25935
   A25        2.02410   0.00006   0.01874  -0.00421   0.01420   2.03830
   A26        1.64172   0.00035   0.00522  -0.00590  -0.00388   1.63784
   A27        2.02981  -0.00017   0.01644   0.01499   0.03062   2.06042
   A28        1.86297  -0.00018   0.00344   0.00130   0.00494   1.86791
   A29        2.85780  -0.00001   0.01700  -0.01294   0.00147   2.85927
   A30        1.88857  -0.00022   0.02839   0.01084   0.03364   1.92220
   A31        2.28943   0.00013  -0.00445   0.04602   0.04041   2.32984
   A32        1.87470  -0.00000   0.01070  -0.01702  -0.00752   1.86719
   A33        2.98625  -0.00010   0.02897   0.03839   0.06404   3.05029
   A34        3.16270   0.00031   0.00728   0.00111   0.00982   3.17252
   A35        2.92562  -0.00017   0.00623   0.01251   0.01940   2.94503
   A36        3.20914  -0.00016   0.00595   0.00314   0.00402   3.21316
   A37        3.10962   0.00077  -0.00011   0.00592   0.00567   3.11529
   A38        3.30374  -0.00010  -0.00249  -0.00195  -0.00494   3.29880
   A39        3.06431  -0.00026  -0.04258  -0.03656  -0.07953   2.98478
    D1       -0.25408   0.00007  -0.01866   0.00600  -0.01205  -0.26613
    D2        2.90608   0.00006  -0.02018   0.00463  -0.01470   2.89138
    D3        0.01394  -0.00011   0.00138  -0.00691  -0.00410   0.00984
    D4        3.13833  -0.00010   0.00279  -0.00566  -0.00166   3.13667
    D5       -2.19883   0.00001   0.00479  -0.00571  -0.00103  -2.19986
    D6        1.99438   0.00004   0.00434  -0.00524  -0.00102   1.99336
    D7       -0.09613   0.00000   0.00411  -0.00517  -0.00117  -0.09730
    D8        0.95835   0.00000   0.00351  -0.00689  -0.00327   0.95508
    D9       -1.13163   0.00003   0.00305  -0.00642  -0.00326  -1.13488
   D10        3.06105  -0.00001   0.00282  -0.00634  -0.00340   3.05764
   D11        1.40952  -0.00012  -0.09618  -0.01813  -0.11429   1.29524
   D12       -2.94136  -0.00039  -0.05610  -0.06645  -0.12312  -3.06447
   D13       -0.61609   0.00005   0.02502  -0.00070   0.02699  -0.58910
   D14       -1.85962  -0.00023  -0.04140  -0.03473  -0.07528  -1.93489
   D15       -0.29085   0.00018  -0.02969  -0.05548  -0.08478  -0.37563
   D16        2.39458  -0.00002  -0.06154  -0.04559  -0.10763   2.28695
   D17        0.34300  -0.00025  -0.01664  -0.03111  -0.04662   0.29638
   D18        1.91177   0.00015  -0.00493  -0.05186  -0.05613   1.85565
   D19       -1.68599  -0.00004  -0.03677  -0.04197  -0.07897  -1.76496
   D20        1.92409   0.00010   0.04648  -0.00560   0.04136   1.96545
   D21       -0.17497   0.00001   0.03475  -0.01103   0.02430  -0.15067
   D22        2.21324   0.00005   0.01092   0.00696   0.01785   2.23109
   D23       -0.10879   0.00010  -0.00830   0.02396   0.01636  -0.09244
   D24       -2.09118  -0.00002  -0.19121   0.10471  -0.08653  -2.17771
   D25        0.02029   0.00022  -0.18265   0.09240  -0.09143  -0.07114
   D26        2.80296   0.00048   0.29377  -0.03655   0.25601   3.05897
   D27        0.41820  -0.00024   0.20945  -0.09997   0.10957   0.52777
   D28       -2.97293  -0.00014  -0.13761  -0.01419  -0.15321  -3.12614
   D29        1.02560  -0.00015  -0.10264  -0.02200  -0.12601   0.89959
   D30       -0.91856  -0.00006  -0.11383  -0.02327  -0.13817  -1.05672
   D31       -0.49296   0.00022  -0.04033   0.05432   0.01506  -0.47789
   D32       -2.77761   0.00020  -0.00536   0.04652   0.04227  -2.73534
   D33        1.56142   0.00029  -0.01655   0.04524   0.03011   1.59153
   D34       -2.14052  -0.00003   0.12011   0.07468   0.19461  -1.94590
   D35       -0.55587   0.00028   0.11991   0.05067   0.17243  -0.38344
   D36        1.52152   0.00019   0.14030   0.06481   0.20511   1.72663
   D37       -0.01750  -0.00013  -0.08519  -0.05537  -0.13874  -0.15624
   D38       -2.37242   0.00003  -0.14173  -0.10176  -0.24383  -2.61625
   D39       -0.62679  -0.00002   0.08478   0.02922   0.11394  -0.51284
   D40        1.92221  -0.00005   0.11684   0.09107   0.20825   2.13046
         Item               Value     Threshold  Converged?
 Maximum Force            0.002816     0.000015     NO 
 RMS     Force            0.000530     0.000010     NO 
 Maximum Displacement     0.347012     0.000060     NO 
 RMS     Displacement     0.107034     0.000040     NO 
 Predicted change in Energy=-2.214428D-04
 GradGradGradGradGradGradGradGradGradGradGradGradGradGradGradGradGradGrad

                          Input orientation:                          
 ---------------------------------------------------------------------
 Center     Atomic      Atomic             Coordinates (Angstroms)
 Number     Number       Type             X           Y           Z
 ---------------------------------------------------------------------
      1          6           0        1.350553   -0.034080   -0.672182
      2          8           0        0.543587   -0.811522   -1.134844
      3          8           0        1.136129    1.015542    0.045696
      4          1           0        0.134288    1.178520    0.237692
      5          6           0        2.867156   -0.232547   -0.939228
      6          9           0        3.557341   -0.263463    0.207551
      7          9           0        3.343660    0.776609   -1.684586
      8          9           0        3.093891   -1.371688   -1.592216
      9          8           0       -4.952156    1.871860    0.777778
     10          1           0       -5.472094    1.308613    1.354907
     11          1           0       -4.520076    1.289679    0.126901
     12          8           0       -2.844699    3.305911    1.778532
     13          1           0       -2.912607    4.244593    1.593445
     14          1           0       -3.687722    2.896004    1.505184
     15          8           0       -1.313159    1.399963    0.568036
     16          1           0       -1.666884    2.177529    1.046570
     17          1           0       -1.992441    1.153097   -0.088056
     18          8           0       -3.423665    0.551462   -1.121975
     19          1           0       -3.076902   -0.369140   -1.185438
     20          1           0       -3.503913    0.884060   -2.019036
     21          8           0       -2.072419   -1.727660   -1.195778
     22          1           0       -1.139442   -1.454843   -1.147296
     23          1           0       -2.096012   -2.562081   -1.667198
 ---------------------------------------------------------------------
                    Distance matrix (angstroms):
                    1          2          3          4          5
     1  C    0.000000
     2  O    1.212298   0.000000
     3  O    1.289586   2.254538   0.000000
     4  H    1.943597   2.451866   1.033010   0.000000
     5  C    1.552671   2.402592   2.350373   3.293148   0.000000
     6  F    2.386725   3.344413   2.743049   3.714501   1.338810
     7  F    2.377951   3.265698   2.814988   3.762546   1.342017
     8  F    2.382201   2.650853   3.494918   4.314090   1.332457
     9  O    6.742339   6.407953   6.191643   5.161814   8.277577
    10  H    7.242957   6.847062   6.743036   5.718095   8.785290
    11  H    6.070845   5.625632   5.663427   4.657009   7.617415
    12  O    5.895904   6.076307   4.908717   3.971693   7.247910
    13  H    6.450942   6.704711   5.405050   4.530170   7.737240
    14  H    6.221778   6.214457   5.379199   4.377675   7.663511
    15  O    3.269554   3.352308   2.533699   1.501089   4.734128
    16  H    4.117068   4.310357   3.195129   2.212809   5.505396
    17  H    3.595302   3.374452   3.134447   2.151681   5.124469
    18  O    4.830976   4.194876   4.729751   3.860171   6.342121
    19  H    4.469681   3.647767   4.602463   3.838266   5.950723
    20  H    5.120824   4.476499   5.080393   4.291390   6.557691
    21  O    3.854751   2.772456   4.400135   3.920493   5.167260
    22  H    2.905921   1.801834   3.564303   3.236538   4.194059
    23  H    4.388582   3.211750   5.116652   4.753413   5.530796
                    6          7          8          9         10
     6  F    0.000000
     7  F    2.169698   0.000000
     8  F    2.163818   2.164739   0.000000
     9  O    8.791831   8.722579   8.993128   0.000000
    10  H    9.236803   9.340185   9.446991   0.959510   0.000000
    11  H    8.225778   8.085980   8.246862   0.974305   1.553929
    12  O    7.496301   7.529034   8.277000   2.738500   3.327440
    13  H    8.006466   7.868499   8.818677   3.233409   3.902288
    14  H    8.009807   8.006672   8.590538   1.782353   2.392985
    15  O    5.159332   5.210455   5.636561   3.675456   4.233704
    16  H    5.827085   5.875997   6.498085   3.310392   3.915317
    17  H    5.735337   5.582528   5.874334   3.166418   3.770187
    18  O    7.153054   6.794403   6.811620   2.772868   3.302163
    19  H    6.779731   6.541063   6.264922   3.520352   3.873649
    20  H    7.492382   6.856577   6.985813   3.300808   3.929055
    21  O    5.983928   5.987003   5.193711   5.014415   5.223288
    22  H    5.031378   5.036493   4.257461   5.413839   5.715731
    23  H    6.384256   6.382568   5.325199   5.813373   5.959305
                   11         12         13         14         15
    11  H    0.000000
    12  O    3.098381   0.000000
    13  H    3.669636   0.959163   0.000000
    14  H    2.274369   0.976437   1.557976   0.000000
    15  O    3.238993   2.728288   3.420763   2.958873   0.000000
    16  H    3.126464   1.787809   2.474602   2.193243   0.979146
    17  H    2.540434   2.974072   3.637514   2.906908   0.976126
    18  O    1.818453   4.041674   4.612364   3.531085   2.833782
    19  H    2.560599   4.727054   5.388481   4.274776   3.052078
    20  H    2.408767   4.552082   4.969190   4.062245   3.429066
    21  O    4.104247   5.897438   6.644809   5.593090   3.670086
    22  H    4.537033   5.842358   6.568055   5.697301   3.335034
    23  H    4.891925   6.845941   7.591405   6.510624   4.615941
                   16         17         18         19         20
    16  H    0.000000
    17  H    1.562954   0.000000
    18  O    3.230009   1.865303   0.000000
    19  H    3.668179   2.167374   0.985790   0.000000
    20  H    3.800747   2.466904   0.960094   1.564523   0.000000
    21  O    4.521403   3.087426   2.650605   1.689576   3.089985
    22  H    4.276140   2.941249   3.040325   2.221251   3.438185
    23  H    5.478375   4.038188   3.428422   2.450148   3.739232
                   21         22         23
    21  O    0.000000
    22  H    0.973255   0.000000
    23  H    0.958672   1.552836   0.000000
 Stoichiometry    C2H11F3O7
 Framework group  C1[X(C2H11F3O7)]
 Deg. of freedom    63
 Full point group                 C1      NOp   1
 Largest Abelian subgroup         C1      NOp   1
 Largest concise Abelian subgroup C1      NOp   1
                         Standard orientation:                         
 ---------------------------------------------------------------------
 Center     Atomic      Atomic             Coordinates (Angstroms)
 Number     Number       Type             X           Y           Z
 ---------------------------------------------------------------------
      1          6           0        1.619043   -0.019499   -0.041498
      2          8           0        1.184275    1.111540   -0.078809
      3          8           0        0.967407   -1.132320   -0.047167
      4          1           0       -0.056200   -1.003279   -0.099023
      5          6           0        3.149835   -0.264632    0.044378
      6          9           0        3.562166   -1.078726   -0.935236
      7          9           0        3.464103   -0.833839    1.218366
      8          9           0        3.824876    0.879960   -0.053966
      9          8           0       -5.123204   -0.018754   -0.076691
     10          1           0       -5.570007    0.305650   -0.861413
     11          1           0       -4.415756    0.618180    0.130919
     12          8           0       -3.773672   -2.400794   -0.140165
     13          1           0       -4.066313   -3.011950    0.538690
     14          1           0       -4.387053   -1.641149   -0.128632
     15          8           0       -1.542247   -0.833319   -0.225693
     16          1           0       -2.195936   -1.561023   -0.182529
     17          1           0       -1.968455   -0.060668    0.191653
     18          8           0       -2.916628    1.450449    0.736490
     19          1           0       -2.316074    2.077237    0.269316
     20          1           0       -2.897581    1.684074    1.667531
     21          8           0       -0.986737    2.784306   -0.497225
     22          1           0       -0.202699    2.215874   -0.400298
     23          1           0       -0.671041    3.686423   -0.571883
 ---------------------------------------------------------------------
 Rotational constants (GHZ):           1.1057653           0.2607519           0.2227949
 Standard basis: 6-31++G(d,p) (6D, 7F)
 There are   294 symmetry adapted cartesian basis functions of A   symmetry.
 There are   294 symmetry adapted basis functions of A   symmetry.
   294 basis functions,   472 primitive gaussians,   294 cartesian basis functions
    53 alpha electrons       53 beta electrons
       nuclear repulsion energy       817.7610207826 Hartrees.
 NAtoms=   23 NActive=   23 NUniq=   23 SFac= 1.00D+00 NAtFMM=   60 NAOKFM=F Big=F
 Integral buffers will be    131072 words long.
 Raffenetti 2 integral format.
 Two-electron integral symmetry is turned on.
 Nuclear repulsion after empirical dispersion term =      817.7512231513 Hartrees.
 One-electron integrals computed using PRISM.
 NBasis=   294 RedAO= T EigKep=  4.65D-05  NBF=   294
 NBsUse=   294 1.00D-06 EigRej= -1.00D+00 NBFU=   294
 Initial guess from the checkpoint file:  "/local_scratch/slurm.5660459/Gau-2944060.chk"
 B after Tr=     0.000000    0.000000   -0.000000
         Rot=    0.999989    0.004445   -0.000377   -0.001649 Ang=   0.55 deg.
 ExpMin= 3.60D-02 ExpMax= 7.00D+03 ExpMxC= 1.05D+03 IAcc=3 IRadAn=         5 AccDes= 0.00D+00
 Harris functional with IExCor= 4639 and IRadAn=       5 diagonalized for initial guess.
 HarFok:  IExCor= 4639 AccDes= 0.00D+00 IRadAn=         5 IDoV= 1 UseB2=F ITyADJ=14
 ICtDFT=  3500011 ScaDFX=  1.000000  1.000000  1.000000  1.000000
 FoFCou: FMM=F IPFlag=           0 FMFlag=      100000 FMFlg1=           0
         NFxFlg=           0 DoJE=T BraDBF=F KetDBF=T FulRan=T
         wScrn=  0.000000 ICntrl=       500 IOpCl=  0 I1Cent=   200000004 NGrid=           0
         NMat0=    1 NMatS0=      1 NMatT0=    0 NMatD0=    1 NMtDS0=    0 NMtDT0=    0
 Petite list used in FoFCou.
 Requested convergence on RMS density matrix=1.00D-10 within 128 cycles.
 Requested convergence on MAX density matrix=1.00D-08.
 Requested convergence on             energy=1.00D-08.
 No special actions if energy rises.
 SCF Done:  E(RwB97XD) =  -908.814674705     A.U. after   16 cycles
            NFock= 16  Conv=0.50D-10     -V/T= 2.0082
 Calling FoFJK, ICntrl=      2127 FMM=F ISym2X=0 I1Cent= 0 IOpClX= 0 NMat=1 NMatS=1 NMatT=0.
 ***** Axes restored to original set *****
 -------------------------------------------------------------------
 Center     Atomic                   Forces (Hartrees/Bohr)
 Number     Number              X              Y              Z
 -------------------------------------------------------------------
      1        6           0.004277008    0.000668103    0.000256968
      2        8          -0.003400126   -0.004114857   -0.002357445
      3        8          -0.003192624    0.004097919    0.002544215
      4        1           0.000687087   -0.000897300    0.000214166
      5        6           0.000596585   -0.000481693   -0.000455175
      6        9          -0.000286549    0.000026496    0.000855738
      7        9          -0.000432588    0.000809406   -0.000330426
      8        9          -0.000550701   -0.000288535   -0.000052323
      9        8          -0.000296844    0.001112737    0.000575572
     10        1          -0.000163830   -0.000332796    0.000261083
     11        1           0.000180793   -0.000836498   -0.000977494
     12        8           0.002812370    0.000583638    0.000493249
     13        1           0.000083856    0.000225997   -0.000139275
     14        1          -0.002525316   -0.001015514   -0.000510833
     15        8           0.000604423   -0.000723359   -0.004107388
     16        1          -0.000653009   -0.000037879    0.001011419
     17        1           0.001872886    0.001272995    0.002335013
     18        8           0.000297891    0.000432972    0.001548921
     19        1          -0.000101650   -0.000624911   -0.001288536
     20        1           0.000088562   -0.000054291   -0.000428912
     21        8          -0.000529295   -0.000590575    0.000037879
     22        1           0.001425859    0.001183250    0.000829295
     23        1          -0.000794788   -0.000415304   -0.000315710
 -------------------------------------------------------------------
 Cartesian Forces:  Max     0.004277008 RMS     0.001478135

 GradGradGradGradGradGradGradGradGradGradGradGradGradGradGradGradGradGrad
 Berny optimization.
 Using GEDIIS/GDIIS optimizer.
 FormGI is forming the generalized inverse of G from B-inverse, IUseBI=4.
 Internal  Forces:  Max     0.005177799 RMS     0.000917164
 Search for a local minimum.
 Step number   7 out of a maximum of  138
 All quantities printed in internal units (Hartrees-Bohrs-Radians)
 Mixed Optimization -- En-DIIS/RFO-DIIS
 Swapping is turned off.
 Update second derivatives using D2CorX and points    6    7
 DE= -2.37D-04 DEPred=-2.21D-04 R= 1.07D+00
 TightC=F SS=  1.41D+00  RLast= 7.01D-01 DXNew= 2.0182D+00 2.1015D+00
 Trust test= 1.07D+00 RLast= 7.01D-01 DXMaxT set to 2.02D+00
 ITU=  1  1  1 -1  1  1  0
     Eigenvalues ---    0.00026   0.00028   0.00029   0.00045   0.00069
     Eigenvalues ---    0.00088   0.00146   0.00325   0.00372   0.00430
     Eigenvalues ---    0.00505   0.00611   0.00660   0.00842   0.00870
     Eigenvalues ---    0.01041   0.01117   0.01148   0.01452   0.01523
     Eigenvalues ---    0.01569   0.01654   0.01830   0.01914   0.02180
     Eigenvalues ---    0.02536   0.02803   0.02989   0.03084   0.03440
     Eigenvalues ---    0.03763   0.04280   0.05080   0.06189   0.06948
     Eigenvalues ---    0.07862   0.08099   0.08574   0.09088   0.11592
     Eigenvalues ---    0.13716   0.19931   0.20488   0.21742   0.23305
     Eigenvalues ---    0.25669   0.37174   0.38349   0.39806   0.42398
     Eigenvalues ---    0.44113   0.46812   0.48812   0.50760   0.51742
     Eigenvalues ---    0.56041   0.56901   0.57367   0.57476   0.57870
     Eigenvalues ---    0.67595   0.72048   3.86433
 En-DIIS/RFO-DIIS/Sim-DIIS IScMMF=       -3 using points:     7    6    5
 RFO step:  Lambda=-2.49960998D-04.
 DidBck=F Rises=F RFO-DIIS coefs:    1.49607   -0.29167   -0.20440
 Iteration  1 RMS(Cart)=  0.06997233 RMS(Int)=  0.00372532
 Iteration  2 RMS(Cart)=  0.00362654 RMS(Int)=  0.00162578
 Iteration  3 RMS(Cart)=  0.00000945 RMS(Int)=  0.00162576
 Iteration  4 RMS(Cart)=  0.00000003 RMS(Int)=  0.00162576
 Variable       Old X    -DE/DX   Delta X   Delta X   Delta X     New X
                                 (Linear)    (Quad)   (Total)
    R1        2.29091   0.00518  -0.00125   0.00150  -0.00018   2.29073
    R2        2.43696   0.00351  -0.00265   0.00447   0.00211   2.43907
    R3        2.93412  -0.00067   0.00022   0.00007   0.00029   2.93441
    R4        3.40497  -0.00049  -0.01360   0.03284   0.01846   3.42344
    R5        1.95211  -0.00285   0.00122  -0.01183  -0.00972   1.94238
    R6        2.83665  -0.00210  -0.00562   0.01486   0.01014   2.84679
    R7        2.52998   0.00058  -0.00013   0.00061   0.00048   2.53046
    R8        2.53604   0.00064  -0.00033  -0.00033  -0.00066   2.53538
    R9        2.51798   0.00018  -0.00008  -0.00013  -0.00021   2.51777
   R10        1.81321   0.00044  -0.00026   0.00027   0.00002   1.81323
   R11        1.84117   0.00135  -0.00023   0.00031  -0.00033   1.84084
   R12        3.36816  -0.00014  -0.00324   0.00598   0.00168   3.36984
   R13        3.43638   0.00015  -0.00436   0.00588   0.00128   3.43766
   R14        1.81256   0.00024   0.00002   0.00013   0.00015   1.81270
   R15        1.84520   0.00257  -0.00075   0.00783   0.00607   1.85127
   R16        3.37847  -0.00061  -0.00772  -0.01312  -0.02071   3.35776
   R17        1.85032   0.00021  -0.00068   0.00174   0.00153   1.85185
   R18        1.84461  -0.00263   0.00134  -0.01010  -0.00722   1.83739
   R19        3.52491   0.00061  -0.00224  -0.00092  -0.00161   3.52330
   R20        1.86287   0.00071  -0.00010  -0.00065  -0.00113   1.86174
   R21        1.81431   0.00037  -0.00013   0.00011  -0.00002   1.81429
   R22        3.19284   0.00000  -0.00626  -0.00268  -0.00948   3.18335
   R23        1.83919   0.00125  -0.00042   0.00055  -0.00066   1.83852
   R24        1.81163   0.00054  -0.00039   0.00059   0.00021   1.81184
    A1        2.24431  -0.00008   0.00079   0.00111   0.00125   2.24555
    A2        2.09737   0.00008  -0.00065   0.00107   0.00074   2.09811
    A3        1.94141   0.00000  -0.00012  -0.00217  -0.00196   1.93945
    A4        2.59320  -0.00131  -0.02377   0.00971  -0.01646   2.57674
    A5        1.97483  -0.00015   0.00271   0.00240   0.00623   1.98107
    A6        1.93818  -0.00086   0.00018  -0.00201  -0.00183   1.93635
    A7        1.92434  -0.00094   0.00066   0.00100   0.00166   1.92600
    A8        1.93882  -0.00063   0.00007   0.00011   0.00018   1.93900
    A9        1.88605   0.00089  -0.00036   0.00036  -0.00000   1.88605
   A10        1.88842   0.00078  -0.00030   0.00024  -0.00006   1.88836
   A11        1.88627   0.00088  -0.00028   0.00035   0.00007   1.88634
   A12        1.86645  -0.00012   0.00140  -0.00091   0.00067   1.86711
   A13        2.06718   0.00018   0.00934  -0.00947   0.00054   2.06772
   A14        1.87693  -0.00009   0.00364  -0.00039   0.00209   1.87902
   A15        1.87097   0.00019   0.00125  -0.00331  -0.00234   1.86864
   A16        2.19607  -0.00015   0.00747  -0.01193  -0.00444   2.19163
   A17        1.76116  -0.00017  -0.00757  -0.00009  -0.00787   1.75329
   A18        2.88775  -0.00062   0.00046  -0.00158  -0.00191   2.88584
   A19        2.18102  -0.00083   0.02279   0.00479   0.01860   2.19962
   A20        2.07808   0.00090   0.03199   0.01595   0.04169   2.11977
   A21        1.85244   0.00016   0.00666  -0.00106   0.00267   1.85511
   A22        2.79140   0.00071  -0.00032   0.00336   0.00638   2.79779
   A23        1.52179   0.00020  -0.00675  -0.00481  -0.00866   1.51313
   A24        2.25935   0.00005  -0.02111   0.01469  -0.00683   2.25252
   A25        2.03830  -0.00013   0.01116  -0.01424  -0.00360   2.03470
   A26        1.63784   0.00047  -0.00078   0.01712   0.01358   1.65142
   A27        2.06042  -0.00019   0.01880  -0.00659   0.01158   2.07201
   A28        1.86791  -0.00018   0.00321  -0.00161   0.00185   1.86976
   A29        2.85927   0.00077   0.00447   0.00486   0.00640   2.86567
   A30        1.92220  -0.00061   0.02293   0.00379   0.02176   1.94397
   A31        2.32984  -0.00037   0.01907  -0.02843  -0.00992   2.31992
   A32        1.86719   0.00089  -0.00138   0.01381   0.01219   1.87938
   A33        3.05029  -0.00074   0.03814  -0.01580   0.01903   3.06932
   A34        3.17252   0.00047   0.00647  -0.00549   0.00239   3.17491
   A35        2.94503  -0.00023   0.01099  -0.00628   0.00498   2.95001
   A36        3.21316  -0.00020   0.00330  -0.01971  -0.02133   3.19183
   A37        3.11529   0.00091   0.00279   0.00826   0.01154   3.12684
   A38        3.29880   0.00001  -0.00300  -0.01066  -0.01324   3.28556
   A39        2.98478  -0.00002  -0.04881   0.01989  -0.02840   2.95638
    D1       -0.26613  -0.00002  -0.01008   0.02419   0.01453  -0.25159
    D2        2.89138   0.00002  -0.01173   0.02366   0.01248   2.90387
    D3        0.00984  -0.00016  -0.00173   0.00600   0.00512   0.01497
    D4        3.13667  -0.00020  -0.00021   0.00651   0.00704  -3.13947
    D5       -2.19986  -0.00001   0.00054   0.03232   0.03280  -2.16705
    D6        1.99336   0.00004   0.00045   0.03251   0.03290   2.02626
    D7       -0.09730  -0.00003   0.00032   0.03135   0.03162  -0.06569
    D8        0.95508   0.00003  -0.00085   0.03186   0.03106   0.98615
    D9       -1.13488   0.00008  -0.00095   0.03205   0.03116  -1.10372
   D10        3.05764   0.00001  -0.00107   0.03088   0.02987   3.08751
   D11        1.29524  -0.00034  -0.07783  -0.06150  -0.13933   1.15590
   D12       -3.06447  -0.00046  -0.07340  -0.02941  -0.10356   3.11515
   D13       -0.58910  -0.00012   0.01889   0.00177   0.02270  -0.56640
   D14       -1.93489  -0.00021  -0.04644   0.02837  -0.01734  -1.95224
   D15       -0.37563   0.00050  -0.04858   0.04354  -0.00485  -0.38048
   D16        2.28695  -0.00003  -0.06691   0.04065  -0.02658   2.26037
   D17        0.29638  -0.00016  -0.02678   0.00967  -0.01610   0.28028
   D18        1.85565   0.00055  -0.02893   0.02484  -0.00361   1.85203
   D19       -1.76496   0.00002  -0.04726   0.02195  -0.02534  -1.79030
   D20        1.96545   0.00004   0.03073  -0.02005   0.01082   1.97627
   D21       -0.15067   0.00014   0.01969  -0.01191   0.00782  -0.14285
   D22        2.23109  -0.00001   0.01125  -0.02584  -0.01474   2.21634
   D23       -0.09244   0.00016   0.00629  -0.00983  -0.00356  -0.09600
   D24       -2.17771   0.00014  -0.08494   0.08017  -0.00503  -2.18274
   D25       -0.07114   0.00016  -0.08548   0.06769  -0.01852  -0.08966
   D26        3.05897   0.00054   0.19154  -0.04208   0.14823  -3.07599
   D27        0.52777  -0.00023   0.10037  -0.07844   0.02266   0.55043
   D28       -3.12614   0.00011  -0.10624  -0.00975  -0.11703   3.04001
   D29        0.89959   0.00008  -0.08506  -0.02349  -0.10962   0.78997
   D30       -1.05672   0.00009  -0.09355  -0.02833  -0.12260  -1.17932
   D31       -0.47789   0.00028  -0.00139   0.01219   0.01186  -0.46603
   D32       -2.73534   0.00025   0.01979  -0.00154   0.01927  -2.71607
   D33        1.59153   0.00026   0.01130  -0.00638   0.00630   1.59782
   D34       -1.94590  -0.00044   0.12293   0.05403   0.17685  -1.76905
   D35       -0.38344   0.00021   0.11188   0.06276   0.17629  -0.20715
   D36        1.72663   0.00014   0.13257   0.06203   0.19482   1.92146
   D37       -0.15624  -0.00010  -0.08754  -0.05260  -0.13876  -0.29500
   D38       -2.61625  -0.00025  -0.15209  -0.04102  -0.19284  -2.80909
   D39       -0.51284  -0.00006   0.07515   0.02201   0.09675  -0.41609
   D40        2.13046  -0.00030   0.12898  -0.00272   0.12686   2.25732
         Item               Value     Threshold  Converged?
 Maximum Force            0.005178     0.000015     NO 
 RMS     Force            0.000917     0.000010     NO 
 Maximum Displacement     0.226806     0.000060     NO 
 RMS     Displacement     0.071433     0.000040     NO 
 Predicted change in Energy=-1.554543D-04
 GradGradGradGradGradGradGradGradGradGradGradGradGradGradGradGradGradGrad

                          Input orientation:                          
 ---------------------------------------------------------------------
 Center     Atomic      Atomic             Coordinates (Angstroms)
 Number     Number       Type             X           Y           Z
 ---------------------------------------------------------------------
      1          6           0        1.364731   -0.041239   -0.678232
      2          8           0        0.564820   -0.827076   -1.138709
      3          8           0        1.140062    1.035757   -0.003316
      4          1           0        0.141404    1.217138    0.158831
      5          6           0        2.887288   -0.262805   -0.887964
      6          9           0        3.531853   -0.298663    0.285209
      7          9           0        3.407787    0.735107   -1.618254
      8          9           0        3.121709   -1.408364   -1.526625
      9          8           0       -4.933592    1.807278    0.855566
     10          1           0       -5.404031    1.213425    1.444379
     11          1           0       -4.514685    1.255784    0.170511
     12          8           0       -2.830730    3.303299    1.782837
     13          1           0       -2.943681    4.241066    1.615572
     14          1           0       -3.673634    2.865055    1.543727
     15          8           0       -1.312768    1.483901    0.448015
     16          1           0       -1.669426    2.239208    0.960477
     17          1           0       -2.010289    1.225528   -0.178156
     18          8           0       -3.462443    0.563215   -1.141882
     19          1           0       -3.093343   -0.346295   -1.226486
     20          1           0       -3.613738    0.890877   -2.031548
     21          8           0       -2.079265   -1.691391   -1.216584
     22          1           0       -1.143323   -1.429649   -1.171343
     23          1           0       -2.122289   -2.544738   -1.651568
 ---------------------------------------------------------------------
                    Distance matrix (angstroms):
                    1          2          3          4          5
     1  C    0.000000
     2  O    1.212204   0.000000
     3  O    1.290701   2.256141   0.000000
     4  H    1.944406   2.457987   1.027866   0.000000
     5  C    1.552822   2.403150   2.349822   3.290271   0.000000
     6  F    2.385561   3.333174   2.754013   3.716015   1.339061
     7  F    2.379166   3.279153   2.800177   3.749619   1.341667
     8  F    2.382388   2.650671   3.495873   4.314654   1.332346
     9  O    6.740804   6.414787   6.182410   5.156481   8.275947
    10  H    7.203874   6.816389   6.704665   5.692495   8.738709
    11  H    6.080310   5.643911   5.661695   4.656265   7.629920
    12  O    5.902939   6.093044   4.909101   3.977819   7.248862
    13  H    6.493234   6.751422   5.437992   4.558946   7.781564
    14  H    6.226457   6.228305   5.376926   4.380420   7.664353
    15  O    3.280775   3.373966   2.533951   1.506455   4.740917
    16  H    4.134237   4.335959   3.204749   2.228536   5.517286
    17  H    3.639442   3.430311   3.160901   2.177938   5.167709
    18  O    4.886916   4.260489   4.764733   3.886796   6.408265
    19  H    4.502007   3.690665   4.618217   3.850586   5.990785
    20  H    5.242658   4.605309   5.170428   4.359507   6.700903
    21  O    3.856674   2.782856   4.390151   3.909306   5.178368
    22  H    2.908810   1.811605   3.557578   3.228834   4.205669
    23  H    4.401614   3.230161   5.116602   4.749059   5.557532
                    6          7          8          9         10
     6  F    0.000000
     7  F    2.169618   0.000000
     8  F    2.163885   2.164418   0.000000
     9  O    8.742086   8.766296   8.994613   0.000000
    10  H    9.136745   9.341126   9.401536   0.959518   0.000000
    11  H    8.196112   8.138572   8.263926   0.974130   1.554178
    12  O    7.463209   7.555271   8.281536   2.742251   3.332267
    13  H    8.019448   7.942954   8.864446   3.234297   3.905027
    14  H    7.969443   8.042470   8.594524   1.783242   2.394165
    15  O    5.164726   5.207092   5.650574   3.658010   4.219517
    16  H    5.826670   5.889845   6.515016   3.294290   3.903033
    17  H    5.766559   5.627606   5.923948   3.154793   3.761681
    18  O    7.190244   6.888871   6.883764   2.775207   3.298679
    19  H    6.795640   6.602091   6.312285   3.515585   3.860767
    20  H    7.605383   7.035403   7.134963   3.304124   3.923169
    21  O    5.973251   6.013067   5.217888   4.968065   5.154875
    22  H    5.025729   5.059496   4.279857   5.380725   5.655216
    23  H    6.384770   6.429637   5.367166   5.755796   5.871840
                   11         12         13         14         15
    11  H    0.000000
    12  O    3.102841   0.000000
    13  H    3.669900   0.959240   0.000000
    14  H    2.276586   0.979652   1.559294   0.000000
    15  O    3.222005   2.719590   3.409549   2.946499   0.000000
    16  H    3.112342   1.776849   2.461769   2.179154   0.979955
    17  H    2.528732   2.972499   3.630723   2.901662   0.972307
    18  O    1.819132   4.057228   4.625932   3.543383   2.827814
    19  H    2.557043   4.737565   5.398478   4.280606   3.053525
    20  H    2.407058   4.580657   4.997422   4.084551   3.434293
    21  O    4.067080   5.874364   6.630412   5.560802   3.666181
    22  H    4.514223   5.828835   6.570022   5.676140   3.337635
    23  H    4.846390   6.818839   7.576016   6.471664   4.614488
                   16         17         18         19         20
    16  H    0.000000
    17  H    1.562120   0.000000
    18  O    3.231683   1.864451   0.000000
    19  H    3.673578   2.177758   0.985191   0.000000
    20  H    3.814520   2.473480   0.960083   1.565097   0.000000
    21  O    4.511892   3.097015   2.646131   1.684558   3.112375
    22  H    4.275741   2.964459   3.057891   2.231429   3.496819
    23  H    5.469370   4.049493   3.422742   2.440654   3.764605
                   21         22         23
    21  O    0.000000
    22  H    0.972904   0.000000
    23  H    0.958782   1.559620   0.000000
 Stoichiometry    C2H11F3O7
 Framework group  C1[X(C2H11F3O7)]
 Deg. of freedom    63
 Full point group                 C1      NOp   1
 Largest Abelian subgroup         C1      NOp   1
 Largest concise Abelian subgroup C1      NOp   1
                         Standard orientation:                         
 ---------------------------------------------------------------------
 Center     Atomic      Atomic             Coordinates (Angstroms)
 Number     Number       Type             X           Y           Z
 ---------------------------------------------------------------------
      1          6           0        1.629150   -0.006902   -0.019550
      2          8           0        1.199011    1.125295   -0.070032
      3          8           0        0.972999   -1.117459    0.025594
      4          1           0       -0.046942   -0.992280    0.001948
      5          6           0        3.160784   -0.260037    0.016184
      6          9           0        3.535529   -1.069832   -0.982256
      7          9           0        3.511188   -0.838606    1.174868
      8          9           0        3.838308    0.881539   -0.097453
      9          8           0       -5.109239   -0.031876   -0.198223
     10          1           0       -5.499625    0.288511   -1.014082
     11          1           0       -4.419607    0.606953    0.057191
     12          8           0       -3.757623   -2.417395   -0.149494
     13          1           0       -4.097759   -3.020056    0.514771
     14          1           0       -4.372616   -1.655836   -0.188616
     15          8           0       -1.543676   -0.839721   -0.074993
     16          1           0       -2.198215   -1.569029   -0.073921
     17          1           0       -1.995199   -0.067466    0.305966
     18          8           0       -2.968839    1.459955    0.747769
     19          1           0       -2.345666    2.081907    0.305690
     20          1           0       -3.023053    1.721777    1.669869
     21          8           0       -1.013194    2.766918   -0.464382
     22          1           0       -0.221073    2.211001   -0.364169
     23          1           0       -0.720571    3.672503   -0.580797
 ---------------------------------------------------------------------
 Rotational constants (GHZ):           1.1059425           0.2596484           0.2219364
 Standard basis: 6-31++G(d,p) (6D, 7F)
 There are   294 symmetry adapted cartesian basis functions of A   symmetry.
 There are   294 symmetry adapted basis functions of A   symmetry.
   294 basis functions,   472 primitive gaussians,   294 cartesian basis functions
    53 alpha electrons       53 beta electrons
       nuclear repulsion energy       817.0100840338 Hartrees.
 NAtoms=   23 NActive=   23 NUniq=   23 SFac= 1.00D+00 NAtFMM=   60 NAOKFM=F Big=F
 Integral buffers will be    131072 words long.
 Raffenetti 2 integral format.
 Two-electron integral symmetry is turned on.
 Nuclear repulsion after empirical dispersion term =      817.0003196321 Hartrees.
 One-electron integrals computed using PRISM.
 NBasis=   294 RedAO= T EigKep=  4.67D-05  NBF=   294
 NBsUse=   294 1.00D-06 EigRej= -1.00D+00 NBFU=   294
 Initial guess from the checkpoint file:  "/local_scratch/slurm.5660459/Gau-2944060.chk"
 B after Tr=     0.000000    0.000000    0.000000
         Rot=    0.999999    0.000445   -0.000202   -0.001538 Ang=   0.18 deg.
 ExpMin= 3.60D-02 ExpMax= 7.00D+03 ExpMxC= 1.05D+03 IAcc=3 IRadAn=         5 AccDes= 0.00D+00
 Harris functional with IExCor= 4639 and IRadAn=       5 diagonalized for initial guess.
 HarFok:  IExCor= 4639 AccDes= 0.00D+00 IRadAn=         5 IDoV= 1 UseB2=F ITyADJ=14
 ICtDFT=  3500011 ScaDFX=  1.000000  1.000000  1.000000  1.000000
 FoFCou: FMM=F IPFlag=           0 FMFlag=      100000 FMFlg1=           0
         NFxFlg=           0 DoJE=T BraDBF=F KetDBF=T FulRan=T
         wScrn=  0.000000 ICntrl=       500 IOpCl=  0 I1Cent=   200000004 NGrid=           0
         NMat0=    1 NMatS0=      1 NMatT0=    0 NMatD0=    1 NMtDS0=    0 NMtDT0=    0
 Petite list used in FoFCou.
 Requested convergence on RMS density matrix=1.00D-10 within 128 cycles.
 Requested convergence on MAX density matrix=1.00D-08.
 Requested convergence on             energy=1.00D-08.
 No special actions if energy rises.
 SCF Done:  E(RwB97XD) =  -908.814836724     A.U. after   15 cycles
            NFock= 15  Conv=0.61D-10     -V/T= 2.0082
 Calling FoFJK, ICntrl=      2127 FMM=F ISym2X=0 I1Cent= 0 IOpClX= 0 NMat=1 NMatS=1 NMatT=0.
 ***** Axes restored to original set *****
 -------------------------------------------------------------------
 Center     Atomic                   Forces (Hartrees/Bohr)
 Number     Number              X              Y              Z
 -------------------------------------------------------------------
      1        6           0.003765034    0.001116527    0.000458755
      2        8          -0.003519462   -0.003951942   -0.002042229
      3        8          -0.000994976    0.003263876    0.001916458
      4        1          -0.001053467   -0.000812540    0.000018570
      5        6           0.000490774   -0.000379107   -0.000536849
      6        9          -0.000295812    0.000023570    0.000948864
      7        9          -0.000390777    0.000799806   -0.000342937
      8        9          -0.000574538   -0.000335679   -0.000069932
      9        8          -0.000327814    0.001532356    0.000751210
     10        1          -0.000046294   -0.000398577    0.000196269
     11        1           0.000255926   -0.001193251   -0.000990381
     12        8          -0.000078666   -0.000450395   -0.000324616
     13        1           0.000159659    0.000288788   -0.000120942
     14        1          -0.000087046    0.000041981    0.000314933
     15        8           0.002051627    0.000877465   -0.001360732
     16        1          -0.000057368   -0.000726965    0.000886878
     17        1           0.000126142   -0.000021111   -0.000054266
     18        8          -0.000289637    0.001334997    0.000689499
     19        1           0.000270008   -0.001296392   -0.000281516
     20        1           0.000095294    0.000092543   -0.000385280
     21        8          -0.001638216   -0.000337313   -0.000022677
     22        1           0.001882627    0.000570922    0.000523089
     23        1           0.000256980   -0.000039560   -0.000172169
 -------------------------------------------------------------------
 Cartesian Forces:  Max     0.003951942 RMS     0.001165299

 GradGradGradGradGradGradGradGradGradGradGradGradGradGradGradGradGradGrad
 Berny optimization.
 Using GEDIIS/GDIIS optimizer.
 FormGI is forming the generalized inverse of G from B-inverse, IUseBI=4.
 Internal  Forces:  Max     0.004873559 RMS     0.000718977
 Search for a local minimum.
 Step number   8 out of a maximum of  138
 All quantities printed in internal units (Hartrees-Bohrs-Radians)
 Mixed Optimization -- En-DIIS/RFO-DIIS
 Swapping is turned off.
 Update second derivatives using D2CorX and points    7    8
 DE= -1.62D-04 DEPred=-1.55D-04 R= 1.04D+00
 TightC=F SS=  1.41D+00  RLast= 5.41D-01 DXNew= 3.3941D+00 1.6230D+00
 Trust test= 1.04D+00 RLast= 5.41D-01 DXMaxT set to 2.02D+00
 ITU=  1  1  1  1 -1  1  1  0
     Eigenvalues ---    0.00023   0.00027   0.00028   0.00045   0.00068
     Eigenvalues ---    0.00087   0.00125   0.00296   0.00362   0.00443
     Eigenvalues ---    0.00508   0.00602   0.00654   0.00856   0.00872
     Eigenvalues ---    0.01041   0.01124   0.01140   0.01463   0.01525
     Eigenvalues ---    0.01602   0.01628   0.01808   0.01893   0.02178
     Eigenvalues ---    0.02501   0.02800   0.02929   0.03111   0.03366
     Eigenvalues ---    0.03759   0.04141   0.05190   0.06149   0.06937
     Eigenvalues ---    0.08029   0.08378   0.08785   0.09094   0.11596
     Eigenvalues ---    0.13720   0.19923   0.20452   0.21742   0.23299
     Eigenvalues ---    0.25657   0.37174   0.38336   0.39824   0.42263
     Eigenvalues ---    0.45566   0.47753   0.49176   0.51428   0.51959
     Eigenvalues ---    0.56227   0.56962   0.57453   0.57557   0.57862
     Eigenvalues ---    0.67662   0.72079   3.68132
 En-DIIS/RFO-DIIS/Sim-DIIS IScMMF=       -3 using points:     8    7    6    5
 RFO step:  Lambda=-1.94892043D-04.
 DidBck=F Rises=F RFO-DIIS coefs:    2.08287   -0.93557   -0.23089    0.08358
 Iteration  1 RMS(Cart)=  0.10268340 RMS(Int)=  0.01173142
 Iteration  2 RMS(Cart)=  0.01342197 RMS(Int)=  0.00245461
 Iteration  3 RMS(Cart)=  0.00026548 RMS(Int)=  0.00244343
 Iteration  4 RMS(Cart)=  0.00000069 RMS(Int)=  0.00244343
 Variable       Old X    -DE/DX   Delta X   Delta X   Delta X     New X
                                 (Linear)    (Quad)   (Total)
    R1        2.29073   0.00487  -0.00042   0.00110  -0.00011   2.29062
    R2        2.43907   0.00269   0.00151  -0.00089   0.00088   2.43995
    R3        2.93441  -0.00077   0.00033  -0.00060  -0.00028   2.93413
    R4        3.42344  -0.00077   0.01770  -0.02902  -0.01253   3.41090
    R5        1.94238  -0.00108  -0.00893   0.00235  -0.00524   1.93715
    R6        2.84679  -0.00197   0.00807  -0.00608   0.00333   2.85012
    R7        2.53046   0.00069   0.00051   0.00121   0.00172   2.53218
    R8        2.53538   0.00063  -0.00070  -0.00067  -0.00137   2.53402
    R9        2.51777   0.00022  -0.00024   0.00022  -0.00002   2.51775
   R10        1.81323   0.00039   0.00001   0.00021   0.00022   1.81345
   R11        1.84084   0.00151  -0.00055   0.00137  -0.00006   1.84078
   R12        3.36984  -0.00008   0.00181  -0.00284  -0.00273   3.36711
   R13        3.43766   0.00007   0.00266  -0.00611  -0.00406   3.43360
   R14        1.81270   0.00029   0.00020  -0.00015   0.00005   1.81275
   R15        1.85127  -0.00012   0.00621  -0.00751  -0.00284   1.84843
   R16        3.35776  -0.00019  -0.02503   0.00793  -0.01658   3.34118
   R17        1.85185  -0.00026   0.00184  -0.00205   0.00081   1.85265
   R18        1.83739   0.00016  -0.00681   0.00840   0.00430   1.84170
   R19        3.52330   0.00025  -0.00278   0.00011  -0.00001   3.52329
   R20        1.86174   0.00144  -0.00122   0.00185  -0.00008   1.86166
   R21        1.81429   0.00037  -0.00001  -0.00034  -0.00036   1.81393
   R22        3.18335   0.00006  -0.00982   0.00044  -0.01038   3.17298
   R23        1.83852   0.00122  -0.00075   0.00244   0.00046   1.83899
   R24        1.81184   0.00010   0.00015  -0.00020  -0.00006   1.81178
    A1        2.24555   0.00016   0.00149  -0.00104   0.00010   2.24565
    A2        2.09811  -0.00005   0.00060   0.00045   0.00122   2.09933
    A3        1.93945  -0.00011  -0.00207   0.00064  -0.00126   1.93819
    A4        2.57674  -0.00081  -0.02286   0.01315  -0.01264   2.56410
    A5        1.98107  -0.00055   0.00685  -0.01049  -0.00088   1.98018
    A6        1.93635  -0.00092  -0.00194  -0.00276  -0.00470   1.93165
    A7        1.92600  -0.00087   0.00179   0.00173   0.00352   1.92952
    A8        1.93900  -0.00069   0.00028   0.00011   0.00038   1.93938
    A9        1.88605   0.00090  -0.00006   0.00043   0.00038   1.88643
   A10        1.88836   0.00080  -0.00010  -0.00002  -0.00012   1.88823
   A11        1.88634   0.00090   0.00003   0.00058   0.00060   1.88694
   A12        1.86711  -0.00024   0.00091  -0.00279  -0.00137   1.86574
   A13        2.06772   0.00008   0.00065  -0.00788  -0.00605   2.06167
   A14        1.87902   0.00009   0.00366  -0.00620  -0.00434   1.87468
   A15        1.86864   0.00010  -0.00203  -0.00065  -0.00418   1.86446
   A16        2.19163  -0.00025  -0.00531  -0.01090  -0.01634   2.17529
   A17        1.75329   0.00027  -0.01047   0.00382  -0.00593   1.74736
   A18        2.88584  -0.00018  -0.00307  -0.00028  -0.00364   2.88220
   A19        2.19962  -0.00037   0.02178   0.01019   0.01703   2.21665
   A20        2.11977   0.00042   0.04946   0.00701   0.04629   2.16606
   A21        1.85511   0.00013   0.00487   0.00714   0.00728   1.86239
   A22        2.79779   0.00038   0.00928   0.01086   0.02718   2.82497
   A23        1.51313   0.00014  -0.01114   0.01794   0.01014   1.52327
   A24        2.25252  -0.00018  -0.00829  -0.03479  -0.04346   2.20906
   A25        2.03470   0.00003  -0.00349   0.01894   0.01441   2.04911
   A26        1.65142   0.00022   0.01366  -0.01075   0.00044   1.65186
   A27        2.07201  -0.00017   0.01557   0.00852   0.02349   2.09550
   A28        1.86976   0.00002   0.00242   0.00269   0.00486   1.87462
   A29        2.86567   0.00016   0.00562  -0.00375  -0.00072   2.86496
   A30        1.94397  -0.00018   0.02597   0.00694   0.02717   1.97114
   A31        2.31992   0.00025  -0.00439   0.01909   0.01459   2.33451
   A32        1.87938  -0.00012   0.01114  -0.01327  -0.00214   1.87724
   A33        3.06932  -0.00053   0.02744   0.01650   0.03984   3.10916
   A34        3.17491   0.00055   0.00338  -0.00404   0.00161   3.17652
   A35        2.95001  -0.00033   0.00769   0.00206   0.00998   2.95999
   A36        3.19183   0.00033  -0.02304   0.02124  -0.00796   3.18387
   A37        3.12684   0.00072   0.01334  -0.00847   0.00673   3.13357
   A38        3.28556   0.00011  -0.01484  -0.00153  -0.01581   3.26974
   A39        2.95638   0.00000  -0.03864  -0.02387  -0.06106   2.89532
    D1       -0.25159   0.00004   0.01564   0.03326   0.04898  -0.20261
    D2        2.90387   0.00003   0.01316   0.02823   0.04135   2.94522
    D3        0.01497  -0.00017   0.00482  -0.00057   0.00396   0.01893
    D4       -3.13947  -0.00016   0.00713   0.00409   0.01104  -3.12843
    D5       -2.16705   0.00003   0.03494   0.02939   0.06437  -2.10268
    D6        2.02626   0.00007   0.03509   0.02951   0.06465   2.09092
    D7       -0.06569  -0.00004   0.03369   0.02758   0.06132  -0.00436
    D8        0.98615   0.00002   0.03284   0.02519   0.05798   1.04413
    D9       -1.10372   0.00005   0.03299   0.02531   0.05826  -1.04546
   D10        3.08751  -0.00005   0.03159   0.02339   0.05493  -3.14074
   D11        1.15590  -0.00019  -0.15907  -0.01609  -0.17542   0.98048
   D12        3.11515  -0.00036  -0.12524  -0.07461  -0.20173   2.91342
   D13       -0.56640  -0.00002   0.02631  -0.01352   0.01390  -0.55251
   D14       -1.95224  -0.00010  -0.02615   0.01792  -0.00694  -1.95917
   D15       -0.38048   0.00020  -0.01508   0.02409   0.00927  -0.37121
   D16        2.26037   0.00009  -0.03911  -0.00293  -0.04265   2.21773
   D17        0.28028  -0.00012  -0.02281   0.00084  -0.02001   0.26027
   D18        1.85203   0.00018  -0.01174   0.00701  -0.00381   1.84823
   D19       -1.79030   0.00007  -0.03577  -0.02001  -0.05572  -1.84602
   D20        1.97627  -0.00008   0.01363  -0.01728  -0.00362   1.97265
   D21       -0.14285   0.00011   0.00892  -0.00285   0.00597  -0.13688
   D22        2.21634  -0.00005  -0.01432  -0.02140  -0.03627   2.18008
   D23       -0.09600   0.00003  -0.00070  -0.01049  -0.01168  -0.10768
   D24       -2.18274  -0.00007  -0.00101   0.06387   0.06154  -2.12120
   D25       -0.08966   0.00017  -0.01711   0.05971   0.04060  -0.04906
   D26       -3.07599   0.00025   0.17184   0.00755   0.17632  -2.89967
   D27        0.55043  -0.00026   0.02186  -0.04455  -0.02228   0.52815
   D28        3.04001  -0.00001  -0.13694  -0.04849  -0.18703   2.85298
   D29        0.78997   0.00019  -0.12805  -0.01407  -0.14352   0.64645
   D30       -1.17932   0.00001  -0.14288  -0.01773  -0.16133  -1.34065
   D31       -0.46603   0.00023   0.01869   0.01306   0.03208  -0.43395
   D32       -2.71607   0.00043   0.02758   0.04748   0.07559  -2.64047
   D33        1.59782   0.00024   0.01274   0.04382   0.05778   1.65561
   D34       -1.76905  -0.00007   0.20938  -0.01984   0.18889  -1.58016
   D35       -0.20715   0.00027   0.20552  -0.00797   0.19871  -0.00845
   D36        1.92146   0.00018   0.22858  -0.00240   0.22590   2.14735
   D37       -0.29500   0.00002  -0.16304   0.04672  -0.11593  -0.41093
   D38       -2.80909   0.00021  -0.23200   0.02637  -0.20548  -3.01457
   D39       -0.41609  -0.00011   0.11394  -0.04159   0.07194  -0.34415
   D40        2.25732  -0.00010   0.15755  -0.01629   0.14148   2.39881
         Item               Value     Threshold  Converged?
 Maximum Force            0.004874     0.000015     NO 
 RMS     Force            0.000719     0.000010     NO 
 Maximum Displacement     0.365084     0.000060     NO 
 RMS     Displacement     0.113451     0.000040     NO 
 Predicted change in Energy=-1.284157D-04
 GradGradGradGradGradGradGradGradGradGradGradGradGradGradGradGradGradGrad

                          Input orientation:                          
 ---------------------------------------------------------------------
 Center     Atomic      Atomic             Coordinates (Angstroms)
 Number     Number       Type             X           Y           Z
 ---------------------------------------------------------------------
      1          6           0        1.372908   -0.042612   -0.677494
      2          8           0        0.572868   -0.842177   -1.113300
      3          8           0        1.148083    1.081605   -0.083606
      4          1           0        0.151032    1.289293    0.032906
      5          6           0        2.896907   -0.309684   -0.807491
      6          9           0        3.474529   -0.352214    0.400841
      7          9           0        3.486611    0.663641   -1.516728
      8          9           0        3.130466   -1.469010   -1.421114
      9          8           0       -4.889380    1.698313    0.970916
     10          1           0       -5.265092    1.051195    1.571729
     11          1           0       -4.494723    1.202335    0.231238
     12          8           0       -2.806297    3.279215    1.784677
     13          1           0       -2.981627    4.211098    1.639608
     14          1           0       -3.639895    2.802111    1.599580
     15          8           0       -1.306198    1.608606    0.254821
     16          1           0       -1.675385    2.309366    0.832563
     17          1           0       -2.023483    1.332957   -0.344624
     18          8           0       -3.520699    0.599437   -1.179156
     19          1           0       -3.125154   -0.297293   -1.278824
     20          1           0       -3.778338    0.898525   -2.054117
     21          8           0       -2.090777   -1.619445   -1.243526
     22          1           0       -1.152730   -1.365817   -1.190984
     23          1           0       -2.131208   -2.503029   -1.613456
 ---------------------------------------------------------------------
                    Distance matrix (angstroms):
                    1          2          3          4          5
     1  C    0.000000
     2  O    1.212144   0.000000
     3  O    1.291167   2.256563   0.000000
     4  H    1.942066   2.456603   1.025095   0.000000
     5  C    1.552675   2.403794   2.349060   3.286765   0.000000
     6  F    2.382325   3.309429   2.775406   3.724990   1.339971
     7  F    2.381355   3.304564   2.774392   3.730804   1.340944
     8  F    2.382560   2.651222   3.496342   4.312707   1.332336
     9  O    6.705544   6.374496   6.159813   5.143239   8.235353
    10  H    7.093551   6.698956   6.623434   5.635518   8.609931
    11  H    6.066694   5.627458   5.652871   4.650799   7.615862
    12  O    5.878994   6.066539   4.894598   3.971685   7.219838
    13  H    6.513447   6.763766   5.460558   4.575149   7.809157
    14  H    6.197234   6.195799   5.358917   4.371980   7.629354
    15  O    3.282276   3.377718   2.532934   1.508219   4.740721
    16  H    4.135718   4.332811   3.212279   2.239598   5.518610
    17  H    3.679465   3.473199   3.192200   2.207476   5.207951
    18  O    4.960975   4.340493   4.819775   3.927671   6.492326
    19  H    4.545220   3.741613   4.646553   3.869275   6.040491
    20  H    5.414440   4.779976   5.309054   4.466353   6.897299
    21  O    3.847584   2.777789   4.373934   3.887897   5.175190
    22  H    2.897135   1.804972   3.536934   3.201142   4.202623
    23  H    4.382751   3.212571   5.093505   4.722376   5.544572
                    6          7          8          9         10
     6  F    0.000000
     7  F    2.170064   0.000000
     8  F    2.164517   2.164297   0.000000
     9  O    8.630447   8.798645   8.948278   0.000000
    10  H    8.928691   9.288761   9.262502   0.959634   0.000000
    11  H    8.121229   8.188240   8.246809   0.974101   1.553457
    12  O    7.385868   7.572397   8.250327   2.738739   3.324921
    13  H    8.002519   8.024028   8.887594   3.225021   3.899206
    14  H    7.874120   8.066692   8.555984   1.781797   2.389089
    15  O    5.169283   5.196380   5.653712   3.655138   4.209252
    16  H    5.813089   5.905403   6.515473   3.274491   3.874966
    17  H    5.798591   5.673002   5.964314   3.174507   3.776218
    18  O    7.234310   7.015730   6.969577   2.775541   3.288520
    19  H    6.810294   6.685465   6.366000   3.486584   3.810959
    20  H    7.758559   7.288583   7.330586   3.320377   3.921799
    21  O    5.939903   6.032775   5.226428   4.872725   5.013407
    22  H    4.997282   5.074278   4.290615   5.293889   5.512355
    23  H    6.333063   6.449577   5.365762   5.651351   5.709566
                   11         12         13         14         15
    11  H    0.000000
    12  O    3.094735   0.000000
    13  H    3.650427   0.959266   0.000000
    14  H    2.272085   0.978149   1.555688   0.000000
    15  O    3.214390   2.716927   3.390821   2.946010   0.000000
    16  H    3.088005   1.768075   2.444212   2.165736   0.980383
    17  H    2.540808   2.989087   3.624764   2.924231   0.974584
    18  O    1.816981   4.059051   4.613039   3.547867   2.824664
    19  H    2.530789   4.719971   5.372471   4.261042   3.048462
    20  H    2.414199   4.620486   5.025087   4.122173   3.456427
    21  O    3.989527   5.803348   6.565159   5.480253   3.644300
    22  H    4.448263   5.758921   6.516065   5.598648   3.310755
    23  H    4.766427   6.740728   7.509005   6.383122   4.590931
                   16         17         18         19         20
    16  H    0.000000
    17  H    1.568539   0.000000
    18  O    3.221188   1.864444   0.000000
    19  H    3.654375   2.178101   0.985147   0.000000
    20  H    3.840027   2.488094   0.959890   1.567708   0.000000
    21  O    4.462987   3.086945   2.640503   1.679067   3.137689
    22  H    4.227870   2.959378   3.077278   2.244976   3.572963
    23  H    5.417558   4.041823   3.427039   2.442372   3.804969
                   21         22         23
    21  O    0.000000
    22  H    0.973150   0.000000
    23  H    0.958752   1.558574   0.000000
 Stoichiometry    C2H11F3O7
 Framework group  C1[X(C2H11F3O7)]
 Deg. of freedom    63
 Full point group                 C1      NOp   1
 Largest Abelian subgroup         C1      NOp   1
 Largest concise Abelian subgroup C1      NOp   1
                         Standard orientation:                         
 ---------------------------------------------------------------------
 Center     Atomic      Atomic             Coordinates (Angstroms)
 Number     Number       Type             X           Y           Z
 ---------------------------------------------------------------------
      1          6           0        1.633672    0.004549    0.012933
      2          8           0        1.196278    1.131444   -0.076990
      3          8           0        0.985705   -1.103614    0.151595
      4          1           0       -0.031972   -0.981776    0.169184
      5          6           0        3.165493   -0.246148   -0.025492
      6          9           0        3.487855   -1.049833   -1.048084
      7          9           0        3.575340   -0.831504    1.109196
      8          9           0        3.835531    0.896656   -0.167496
      9          8           0       -5.059489   -0.052345   -0.390404
     10          1           0       -5.341440    0.263017   -1.251768
     11          1           0       -4.404675    0.586324   -0.055452
     12          8           0       -3.715104   -2.428368   -0.171686
     13          1           0       -4.119542   -3.014695    0.470842
     14          1           0       -4.324756   -1.672388   -0.288279
     15          8           0       -1.533786   -0.843168    0.161004
     16          1           0       -2.192458   -1.564219    0.075063
     17          1           0       -2.012649   -0.065284    0.500714
     18          8           0       -3.046733    1.461465    0.776138
     19          1           0       -2.398773    2.073459    0.356466
     20          1           0       -3.206515    1.779653    1.667549
     21          8           0       -1.054997    2.723808   -0.412026
     22          1           0       -0.257680    2.175112   -0.310846
     23          1           0       -0.768070    3.618737   -0.601712
 ---------------------------------------------------------------------
 Rotational constants (GHZ):           1.1075721           0.2595596           0.2225963
 Standard basis: 6-31++G(d,p) (6D, 7F)
 There are   294 symmetry adapted cartesian basis functions of A   symmetry.
 There are   294 symmetry adapted basis functions of A   symmetry.
   294 basis functions,   472 primitive gaussians,   294 cartesian basis functions
    53 alpha electrons       53 beta electrons
       nuclear repulsion energy       817.1561290986 Hartrees.
 NAtoms=   23 NActive=   23 NUniq=   23 SFac= 1.00D+00 NAtFMM=   60 NAOKFM=F Big=F
 Integral buffers will be    131072 words long.
 Raffenetti 2 integral format.
 Two-electron integral symmetry is turned on.
 Nuclear repulsion after empirical dispersion term =      817.1463717884 Hartrees.
 One-electron integrals computed using PRISM.
 NBasis=   294 RedAO= T EigKep=  4.71D-05  NBF=   294
 NBsUse=   294 1.00D-06 EigRej= -1.00D+00 NBFU=   294
 Initial guess from the checkpoint file:  "/local_scratch/slurm.5660459/Gau-2944060.chk"
 B after Tr=    -0.000000   -0.000000   -0.000000
         Rot=    0.999995    0.001103   -0.000120   -0.003013 Ang=   0.37 deg.
 ExpMin= 3.60D-02 ExpMax= 7.00D+03 ExpMxC= 1.05D+03 IAcc=3 IRadAn=         5 AccDes= 0.00D+00
 Harris functional with IExCor= 4639 and IRadAn=       5 diagonalized for initial guess.
 HarFok:  IExCor= 4639 AccDes= 0.00D+00 IRadAn=         5 IDoV= 1 UseB2=F ITyADJ=14
 ICtDFT=  3500011 ScaDFX=  1.000000  1.000000  1.000000  1.000000
 FoFCou: FMM=F IPFlag=           0 FMFlag=      100000 FMFlg1=           0
         NFxFlg=           0 DoJE=T BraDBF=F KetDBF=T FulRan=T
         wScrn=  0.000000 ICntrl=       500 IOpCl=  0 I1Cent=   200000004 NGrid=           0
         NMat0=    1 NMatS0=      1 NMatT0=    0 NMatD0=    1 NMtDS0=    0 NMtDT0=    0
 Petite list used in FoFCou.
 Requested convergence on RMS density matrix=1.00D-10 within 128 cycles.
 Requested convergence on MAX density matrix=1.00D-08.
 Requested convergence on             energy=1.00D-08.
 No special actions if energy rises.
 SCF Done:  E(RwB97XD) =  -908.815015730     A.U. after   16 cycles
            NFock= 16  Conv=0.46D-10     -V/T= 2.0082
 Calling FoFJK, ICntrl=      2127 FMM=F ISym2X=0 I1Cent= 0 IOpClX= 0 NMat=1 NMatS=1 NMatT=0.
 ***** Axes restored to original set *****
 -------------------------------------------------------------------
 Center     Atomic                   Forces (Hartrees/Bohr)
 Number     Number              X              Y              Z
 -------------------------------------------------------------------
      1        6           0.003628341    0.001309808    0.000694523
      2        8          -0.003249214   -0.003889844   -0.002071147
      3        8          -0.000232814    0.002915283    0.001411756
      4        1          -0.001792981   -0.000707326    0.000076956
      5        6           0.000470331   -0.000402394   -0.000437333
      6        9          -0.000341301    0.000055567    0.000751610
      7        9          -0.000311168    0.000673382   -0.000311621
      8        9          -0.000565522   -0.000252790   -0.000071871
      9        8          -0.000558819    0.001442355    0.001113342
     10        1          -0.000020895   -0.000324248    0.000138135
     11        1           0.000358665   -0.001238186   -0.001291565
     12        8           0.000802127    0.000343571   -0.000039790
     13        1           0.000432662    0.000479616   -0.000035944
     14        1          -0.001266245   -0.000939330    0.000043981
     15        8          -0.000046278    0.000383485   -0.002729475
     16        1           0.000111988   -0.000800970    0.000520221
     17        1           0.001998850    0.000740764    0.001862777
     18        8          -0.000275513    0.001502985    0.000300950
     19        1           0.000268120   -0.001499660    0.000277535
     20        1           0.000081250    0.000156267   -0.000469761
     21        8          -0.001447890   -0.000594057   -0.000438650
     22        1           0.001883226    0.000663024    0.000896315
     23        1           0.000073078   -0.000017301   -0.000190943
 -------------------------------------------------------------------
 Cartesian Forces:  Max     0.003889844 RMS     0.001214319

 GradGradGradGradGradGradGradGradGradGradGradGradGradGradGradGradGradGrad
 Berny optimization.
 Using GEDIIS/GDIIS optimizer.
 FormGI is forming the generalized inverse of G from B-inverse, IUseBI=4.
 Internal  Forces:  Max     0.004645618 RMS     0.000751161
 Search for a local minimum.
 Step number   9 out of a maximum of  138
 All quantities printed in internal units (Hartrees-Bohrs-Radians)
 Mixed Optimization -- En-DIIS/RFO-DIIS
 Swapping is turned off.
 Update second derivatives using D2CorX and points    8    9
 DE= -1.79D-04 DEPred=-1.28D-04 R= 1.39D+00
 TightC=F SS=  1.41D+00  RLast= 6.74D-01 DXNew= 3.3941D+00 2.0224D+00
 Trust test= 1.39D+00 RLast= 6.74D-01 DXMaxT set to 2.02D+00
 ITU=  1  1  1  1  1 -1  1  1  0
     Eigenvalues ---    0.00014   0.00027   0.00028   0.00046   0.00066
     Eigenvalues ---    0.00087   0.00101   0.00240   0.00356   0.00430
     Eigenvalues ---    0.00509   0.00600   0.00656   0.00845   0.00888
     Eigenvalues ---    0.01022   0.01091   0.01138   0.01459   0.01514
     Eigenvalues ---    0.01573   0.01773   0.01798   0.01854   0.02185
     Eigenvalues ---    0.02447   0.02762   0.02786   0.03035   0.03256
     Eigenvalues ---    0.03749   0.03992   0.05144   0.06209   0.06676
     Eigenvalues ---    0.07921   0.08360   0.08537   0.08985   0.11594
     Eigenvalues ---    0.13716   0.19980   0.20446   0.21742   0.23297
     Eigenvalues ---    0.25698   0.37173   0.38355   0.39909   0.43425
     Eigenvalues ---    0.46921   0.48449   0.49516   0.51721   0.53489
     Eigenvalues ---    0.56150   0.56930   0.57476   0.57523   0.57941
     Eigenvalues ---    0.67929   0.71725   3.57203
 En-DIIS/RFO-DIIS/Sim-DIIS IScMMF=       -3 using points:     9    8    7    6    5
 RFO step:  Lambda=-3.05791769D-04.
 DidBck=F Rises=F RFO-DIIS coefs:    2.80889   -1.94451    0.09089    0.30143   -0.25670
 New curvilinear step failed, DQL= 5.41D+00 SP=-2.19D-01.
 ITry= 1 IFail=1 DXMaxC= 0.00D+00 DCOld= 1.00D+10 DXMaxT= 2.02D+00 DXLimC= 3.00D+00 Rises=F
 New curvilinear step failed, DQL= 5.41D+00 SP=-2.23D-01.
 ITry= 2 IFail=1 DXMaxC= 0.00D+00 DCOld= 1.00D+10 DXMaxT= 2.02D+00 DXLimC= 3.00D+00 Rises=F
 New curvilinear step failed, DQL= 5.42D+00 SP=-2.26D-01.
 ITry= 3 IFail=1 DXMaxC= 0.00D+00 DCOld= 1.00D+10 DXMaxT= 2.02D+00 DXLimC= 3.00D+00 Rises=F
 New curvilinear step failed, DQL= 5.42D+00 SP=-2.29D-01.
 ITry= 4 IFail=1 DXMaxC= 0.00D+00 DCOld= 1.00D+10 DXMaxT= 2.02D+00 DXLimC= 3.00D+00 Rises=F
 New curvilinear step failed, DQL= 5.42D+00 SP=-2.33D-01.
 ITry= 5 IFail=1 DXMaxC= 0.00D+00 DCOld= 1.00D+10 DXMaxT= 2.02D+00 DXLimC= 3.00D+00 Rises=F
 New curvilinear step failed, DQL= 5.42D+00 SP=-2.36D-01.
 ITry= 6 IFail=1 DXMaxC= 0.00D+00 DCOld= 1.00D+10 DXMaxT= 2.02D+00 DXLimC= 3.00D+00 Rises=F
 New curvilinear step failed, DQL= 5.43D+00 SP=-2.39D-01.
 ITry= 7 IFail=1 DXMaxC= 0.00D+00 DCOld= 1.00D+10 DXMaxT= 2.02D+00 DXLimC= 3.00D+00 Rises=F
 New curvilinear step failed, DQL= 5.43D+00 SP=-2.41D-01.
 ITry= 8 IFail=1 DXMaxC= 0.00D+00 DCOld= 1.00D+10 DXMaxT= 2.02D+00 DXLimC= 3.00D+00 Rises=F
 New curvilinear step failed, DQL= 5.43D+00 SP=-5.14D-02.
 ITry= 9 IFail=1 DXMaxC= 0.00D+00 DCOld= 1.00D+10 DXMaxT= 2.02D+00 DXLimC= 3.00D+00 Rises=F
 New curvilinear step failed, DQL= 5.43D+00 SP=-5.21D-02.
 ITry=10 IFail=1 DXMaxC= 0.00D+00 DCOld= 1.00D+10 DXMaxT= 2.02D+00 DXLimC= 3.00D+00 Rises=F
 RedQX1 iteration     1 Try  1 RMS(Cart)=  0.04289898 RMS(Int)=  0.09707651 XScale=  4.83325483
 RedQX1 iteration     1 Try  2 RMS(Cart)=  0.04283543 RMS(Int)=  0.07017398 XScale=  1.88395808
 RedQX1 iteration     1 Try  3 RMS(Cart)=  0.04252754 RMS(Int)=  0.55759783 XScale=  0.23367436
 RedQX1 iteration     2 Try  1 RMS(Cart)=  0.02551652 RMS(Int)=  0.53352127 XScale=  0.22992323
 RedQX1 iteration     3 Try  1 RMS(Cart)=  0.00510330 RMS(Int)=  0.06919722 XScale=  1.65507320
 RedQX1 iteration     3 Try  2 RMS(Cart)=  0.00509382 RMS(Int)=  0.07363050 XScale=  1.35549111
 RedQX1 iteration     3 Try  3 RMS(Cart)=  0.00507720 RMS(Int)=  0.18525458 XScale=  0.55771617
 RedQX1 iteration     4 Try  1 RMS(Cart)=  0.00467102 RMS(Int)=  0.14128280 XScale=  0.70493203
 RedQX1 iteration     5 Try  1 RMS(Cart)=  0.00093420 RMS(Int)=  0.07547151 XScale=  1.29878961
 RedQX1 iteration     5 Try  2 RMS(Cart)=  0.00093348 RMS(Int)=  0.07821175 XScale=  1.23368070
 RedQX1 iteration     5 Try  3 RMS(Cart)=  0.00093259 RMS(Int)=  0.08254910 XScale=  1.15483755
 RedQX1 iteration     5 Try  4 RMS(Cart)=  0.00093141 RMS(Int)=  0.09036608 XScale=  1.04970130
 RedQX1 iteration     5 Try  5 RMS(Cart)=  0.00092965 RMS(Int)=  0.11010091 XScale=  0.87424796
 RedQX1 iteration     6 Try  1 RMS(Cart)=  0.00089990 RMS(Int)=  0.10881874 XScale=  0.88335902
 RedQX1 iteration     7 Try  1 RMS(Cart)=  0.00017998 RMS(Int)=  0.09233684 XScale=  1.02755991
 RedQX1 iteration     7 Try  2 RMS(Cart)=  0.00017990 RMS(Int)=  0.09465437 XScale=  1.00324603
 RedQX1 iteration     7 Try  3 RMS(Cart)=  0.00017981 RMS(Int)=  0.09743584 XScale=  0.97615967
 RedQX1 iteration     8 Try  1 RMS(Cart)=  0.00017924 RMS(Int)=  0.09742559 XScale=  0.97625563
 RedQX1 iteration     9 Try  1 RMS(Cart)=  0.00003585 RMS(Int)=  0.09514814 XScale=  0.99827365
 RedQX1 iteration    10 Try  1 RMS(Cart)=  0.00000717 RMS(Int)=  0.09475100 XScale=  1.00226697
 RedQX1 iteration    10 Try  2 RMS(Cart)=  0.00000717 RMS(Int)=  0.09484831 XScale=  1.00128384
 RedQX1 iteration    10 Try  3 RMS(Cart)=  0.00000717 RMS(Int)=  0.09494631 XScale=  1.00029657
 RedQX1 iteration    10 Try  4 RMS(Cart)=  0.00000717 RMS(Int)=  0.09504500 XScale=  0.99930514
 RedQX1 iteration    10 Try  5 RMS(Cart)=  0.00000717 RMS(Int)=  0.09514441 XScale=  0.99830950
 RedQX1 iteration    11 Try  1 RMS(Cart)=  0.00000717 RMS(Int)=  0.09514438 XScale=  0.99830976
 RedQX1 iteration    12 Try  1 RMS(Cart)=  0.00000143 RMS(Int)=  0.09506479 XScale=  0.99910669
 RedQX1 iteration    12 Try  2 RMS(Cart)=  0.00000143 RMS(Int)=  0.09508461 XScale=  0.99890808
 RedQX1 iteration    13 Try  1 RMS(Cart)=  0.00000143 RMS(Int)=  0.09508461 XScale=  0.99890808
 RedQX1 iteration    14 Try  1 RMS(Cart)=  0.00000029 RMS(Int)=  0.09506875 XScale=  0.99906700
 RedQX1 iteration    14 Try  2 RMS(Cart)=  0.00000029 RMS(Int)=  0.09507271 XScale=  0.99902729
 RedQX1 iteration    14 Try  3 RMS(Cart)=  0.00000029 RMS(Int)=  0.09507668 XScale=  0.99898758
 RedQX1 iteration    15 Try  1 RMS(Cart)=  0.00000029 RMS(Int)=  0.09507667 XScale=  0.99898758
 RedQX1 iteration    16 Try  1 RMS(Cart)=  0.00000006 RMS(Int)=  0.09507351 XScale=  0.99901935
 B after Tr=     0.000000    0.000000    0.000000
         Rot=    1.000000   -0.000000    0.000000    0.000000 Ang=   0.00 deg.
 Variable       Old X    -DE/DX   Delta X   Delta X   Delta X     New X
                                 (Linear)    (Quad)   (Total)
    R1        2.29062   0.00465  -0.00035   0.00120   0.00069   2.29131
    R2        2.43995   0.00239   0.00152  -0.00336   0.00520   2.44515
    R3        2.93413  -0.00074  -0.00047   0.00061   0.00335   2.93748
    R4        3.41090  -0.00074  -0.02727  -0.00370  -0.01260   3.39830
    R5        1.93715  -0.00016  -0.01062   0.01572   0.00498   1.94213
    R6        2.85012  -0.00177   0.00753  -0.01564   0.00057   2.85069
    R7        2.53218   0.00053   0.00299  -0.00007   0.00393   2.53610
    R8        2.53402   0.00052  -0.00257   0.00001   0.00123   2.53524
    R9        2.51775   0.00015  -0.00002   0.00021   0.00135   2.51910
   R10        1.81345   0.00031   0.00028   0.00000   0.00829   1.82173
   R11        1.84078   0.00177   0.00021   0.00318   0.00595   1.84673
   R12        3.36711  -0.00013  -0.00669  -0.00242  -0.00430   3.36280
   R13        3.43360   0.00007  -0.01202  -0.00194   0.00011   3.43370
   R14        1.81275   0.00039   0.00000   0.00007   0.00356   1.81631
   R15        1.84843   0.00139  -0.00562   0.00916   0.00282   1.85125
   R16        3.34118  -0.00011  -0.02590  -0.00671  -0.00261   3.33857
   R17        1.85265  -0.00041   0.00058  -0.00081   0.00610   1.85876
   R18        1.84170  -0.00235   0.00750  -0.01433   0.00096   1.84265
   R19        3.52329   0.00051   0.00110   0.00272   0.01098   3.53427
   R20        1.86166   0.00168  -0.00006   0.00381   0.00186   1.86352
   R21        1.81393   0.00045  -0.00075   0.00048   0.00573   1.81966
   R22        3.17298   0.00015  -0.02132   0.01469  -0.00345   3.16953
   R23        1.83899   0.00130   0.00078   0.00271   0.00084   1.83983
   R24        1.81178   0.00009  -0.00016  -0.00000   0.00195   1.81373
    A1        2.24565   0.00014   0.00010   0.00233   0.00090   2.24655
    A2        2.09933  -0.00020   0.00217  -0.00374  -0.00292   2.09641
    A3        1.93819   0.00007  -0.00217   0.00140   0.00204   1.94023
    A4        2.56410  -0.00102  -0.02235  -0.00017  -0.01655   2.54755
    A5        1.98018  -0.00029  -0.00133   0.00469   0.00495   1.98513
    A6        1.93165  -0.00081  -0.00826   0.00042  -0.00384   1.92780
    A7        1.92952  -0.00072   0.00646   0.00061   0.00311   1.93263
    A8        1.93938  -0.00070   0.00054  -0.00013   0.00116   1.94054
    A9        1.88643   0.00079   0.00062  -0.00038   0.00124   1.88767
   A10        1.88823   0.00074  -0.00029  -0.00015  -0.00106   1.88717
   A11        1.88694   0.00081   0.00102  -0.00042  -0.00063   1.88632
   A12        1.86574  -0.00017  -0.00226  -0.00218   0.00052   1.86626
   A13        2.06167   0.00021  -0.00670  -0.01505  -0.01059   2.05107
   A14        1.87468  -0.00015  -0.00908  -0.00042  -0.00852   1.86616
   A15        1.86446   0.00045  -0.00761   0.00682  -0.00321   1.86125
   A16        2.17529  -0.00034  -0.02443  -0.01543  -0.02028   2.15501
   A17        1.74736   0.00001  -0.00954   0.00927   0.00350   1.75086
   A18        2.88220  -0.00037  -0.00419   0.00924   0.00103   2.88323
   A19        2.21665  -0.00053   0.03600   0.00723   0.00188   2.21853
   A20        2.16606   0.00035   0.08509   0.01899   0.03773   2.20379
   A21        1.86239   0.00029   0.01221  -0.00563  -0.00489   1.85750
   A22        2.82497   0.00046   0.04363  -0.02146   0.01571   2.84068
   A23        1.52327   0.00021   0.01966  -0.00933   0.01061   1.53388
   A24        2.20906  -0.00019  -0.08603  -0.00099  -0.04227   2.16679
   A25        2.04911  -0.00004   0.03108   0.00455   0.01388   2.06299
   A26        1.65186   0.00028   0.00058   0.01300   0.00338   1.65524
   A27        2.09550  -0.00019   0.04409  -0.01993   0.01044   2.10594
   A28        1.87462   0.00002   0.00927   0.00489   0.00739   1.88201
   A29        2.86496   0.00058   0.00246   0.01506   0.00523   2.87019
   A30        1.97114  -0.00032   0.05252  -0.00826   0.01664   1.98778
   A31        2.33451   0.00015   0.02469  -0.00235   0.00976   2.34427
   A32        1.87724   0.00006  -0.00223  -0.00214  -0.00305   1.87419
   A33        3.10916  -0.00074   0.07461  -0.00031   0.03194   3.14110
   A34        3.17652   0.00074   0.00415   0.01113   0.00936   3.18588
   A35        2.95999  -0.00036   0.01822  -0.00940   0.00580   2.96579
   A36        3.18387  -0.00003  -0.01004  -0.04891  -0.03427   3.14960
   A37        3.13357   0.00078   0.01032   0.01963   0.01468   3.14824
   A38        3.26974   0.00008  -0.02728  -0.02167  -0.02190   3.24785
   A39        2.89532   0.00028  -0.11479   0.04503  -0.02922   2.86610
    D1       -0.20261  -0.00003   0.08202   0.01974   0.04508  -0.15753
    D2        2.94522  -0.00005   0.06820   0.02248   0.03994   2.98516
    D3        0.01893  -0.00023   0.00704   0.00579   0.00623   0.02516
    D4       -3.12843  -0.00022   0.01986   0.00324   0.01098  -3.11745
    D5       -2.10268   0.00003   0.11336  -0.00496   0.05110  -2.05158
    D6        2.09092   0.00004   0.11373  -0.00515   0.05003   2.14094
    D7       -0.00436  -0.00003   0.10782  -0.00495   0.04798   0.04361
    D8        1.04413   0.00002   0.10179  -0.00267   0.04680   1.09093
    D9       -1.04546   0.00002   0.10215  -0.00287   0.04573  -0.99973
   D10       -3.14074  -0.00005   0.09625  -0.00267   0.04368  -3.09706
   D11        0.98048  -0.00027  -0.31985  -0.01587  -0.69479   0.28569
   D12        2.91342  -0.00040  -0.36084  -0.06525  -0.20007   2.71335
   D13       -0.55251  -0.00006   0.02775   0.01660   0.02565  -0.52685
   D14       -1.95917  -0.00011  -0.01826   0.00219  -0.00355  -1.96273
   D15       -0.37121   0.00031   0.01302   0.00846   0.01352  -0.35769
   D16        2.21773   0.00008  -0.08570   0.03003  -0.02601   2.19172
   D17        0.26027  -0.00011  -0.03652  -0.02552  -0.02593   0.23434
   D18        1.84823   0.00031  -0.00525  -0.01926  -0.00885   1.83937
   D19       -1.84602   0.00008  -0.10397   0.00231  -0.04838  -1.89440
   D20        1.97265  -0.00001   0.00296  -0.00427   0.00034   1.97299
   D21       -0.13688   0.00019   0.01825   0.00926   0.01351  -0.12337
   D22        2.18008  -0.00003  -0.06139  -0.00317  -0.03158   2.14850
   D23       -0.10768   0.00014  -0.02367   0.00614  -0.00850  -0.11618
   D24       -2.12120  -0.00029   0.06311  -0.00278   0.02390  -2.09730
   D25       -0.04906   0.00013   0.02965   0.00564   0.01110  -0.03796
   D26       -2.89967   0.00015   0.36844   0.01778   0.18221  -2.71746
   D27        0.52815  -0.00031   0.00952  -0.06045  -0.01979   0.50836
   D28        2.85298  -0.00007  -0.35356  -0.01920  -0.17767   2.67530
   D29        0.64645   0.00014  -0.26743  -0.01800  -0.13546   0.51100
   D30       -1.34065   0.00000  -0.30042  -0.01501  -0.14954  -1.49019
   D31       -0.43395   0.00021   0.04462   0.03653   0.03719  -0.39676
   D32       -2.64047   0.00042   0.13076   0.03772   0.07940  -2.56107
   D33        1.65561   0.00028   0.09776   0.04072   0.06532   1.72093
   D34       -1.58016  -0.00030   0.34212  -0.01965   0.14972  -1.43044
   D35       -0.00845   0.00015   0.36090  -0.02172   0.16146   0.15301
   D36        2.14735   0.00007   0.41174  -0.03639   0.17670   2.32405
   D37       -0.41093  -0.00015  -0.20818   0.01741  -0.09026  -0.50119
   D38       -3.01457   0.00012  -0.37374   0.05042  -0.15304   3.11558
   D39       -0.34415  -0.00008   0.13531  -0.02653   0.59011   0.24596
   D40        2.39881  -0.00022   0.26164  -0.05050   0.63864   3.03745
         Item               Value     Threshold  Converged?
 Maximum Force            0.004646     0.000015     NO 
 RMS     Force            0.000751     0.000010     NO 
 Maximum Displacement     0.330847     0.000060     NO 
 RMS     Displacement     0.100043     0.000040     NO 
 Predicted change in Energy=-3.859678D-03
 GradGradGradGradGradGradGradGradGradGradGradGradGradGradGradGradGradGrad

                          Input orientation:                          
 ---------------------------------------------------------------------
 Center     Atomic      Atomic             Coordinates (Angstroms)
 Number     Number       Type             X           Y           Z
 ---------------------------------------------------------------------
      1          6           0        1.372197   -0.044715   -0.676662
      2          8           0        0.573241   -0.862493   -1.080509
      3          8           0        1.147502    1.123825   -0.168474
      4          1           0        0.149393    1.355798   -0.089728
      5          6           0        2.895725   -0.347446   -0.736069
      6          9           0        3.417402   -0.372870    0.500176
      7          9           0        3.539798    0.593970   -1.442312
      8          9           0        3.130351   -1.527718   -1.309591
      9          8           0       -4.843019    1.602088    1.060713
     10          1           0       -5.133109    0.907451    1.662924
     11          1           0       -4.473270    1.158916    0.272106
     12          8           0       -2.779029    3.244986    1.794253
     13          1           0       -3.007442    4.172206    1.685182
     14          1           0       -3.602124    2.734221    1.648204
     15          8           0       -1.301204    1.733525    0.079744
     16          1           0       -1.675221    2.380396    0.719401
     17          1           0       -2.043251    1.438555   -0.479863
     18          8           0       -3.564599    0.633001   -1.210917
     19          1           0       -3.145923   -0.253364   -1.318279
     20          1           0       -3.899958    0.906819   -2.071019
     21          8           0       -2.102083   -1.564954   -1.261102
     22          1           0       -1.162326   -1.318515   -1.197744
     23          1           0       -2.140635   -2.467261   -1.585975
 ---------------------------------------------------------------------
                    Distance matrix (angstroms):
                    1          2          3          4          5
     1  C    0.000000
     2  O    1.212511   0.000000
     3  O    1.293920   2.259877   0.000000
     4  H    1.949661   2.466193   1.027732   0.000000
     5  C    1.554450   2.403715   2.354376   3.295624   0.000000
     6  F    2.382330   3.290524   2.799935   3.743816   1.342048
     7  F    2.385923   3.324552   2.761610   3.728902   1.341594
     8  F    2.385582   2.652134   3.502074   4.323059   1.333049
     9  O    6.660281   6.324149   6.134002   5.129167   8.180298
    10  H    6.978488   6.574310   6.545755   5.583694   8.473023
    11  H    6.043044   5.602047   5.638122   4.640981   7.588652
    12  O    5.844675   6.031032   4.875373   3.961574   7.177111
    13  H    6.522420   6.768938   5.476516   4.587817   7.819021
    14  H    6.153971   6.149463   5.334102   4.358250   7.576508
    15  O    3.298692   3.405737   2.535648   1.508520   4.755020
    16  H    4.137259   4.337232   3.214818   2.243593   5.518430
    17  H    3.728821   3.535764   3.221324   2.228620   5.258225
    18  O    5.011655   4.401730   4.850927   3.946295   6.551530
    19  H    4.568218   3.776209   4.653193   3.867538   6.070366
    20  H    5.535817   4.911322   5.398483   4.530380   7.038223
    21  O    3.837098   2.771899   4.356968   3.869374   5.170694
    22  H    2.884077   1.798302   3.515640   3.178090   4.198083
    23  H    4.362977   3.193102   5.071199   4.700933   5.529999
                    6          7          8          9         10
     6  F    0.000000
     7  F    2.173251   0.000000
     8  F    2.165947   2.164907   0.000000
     9  O    8.511711   8.806421   8.887556   0.000000
    10  H    8.723672   9.217379   9.113214   0.964018   0.000000
    11  H    8.041212   8.213869   8.217957   0.977249   1.559806
    12  O    7.291040   7.578311   8.205688   2.738111   3.320092
    13  H    7.958679   8.090200   8.895521   3.219443   3.895842
    14  H    7.761812   8.070874   8.499347   1.779520   2.383531
    15  O    5.184488   5.201014   5.674914   3.677502   4.227570
    16  H    5.793388   5.921211   6.517951   3.279817   3.875151
    17  H    5.836135   5.728008   6.021079   3.199815   3.797477
    18  O    7.258647   7.108272   7.035680   2.780969   3.285499
    19  H    6.811629   6.740343   6.404348   3.461566   3.766161
    20  H    7.860814   7.472825   7.478769   3.343726   3.932301
    21  O    5.915055   6.043559   5.232791   4.788915   4.883628
    22  H    4.975046   5.082064   4.299226   5.213257   5.376380
    23  H    6.295258   6.454386   5.361196   5.555847   5.558680
                   11         12         13         14         15
    11  H    0.000000
    12  O    3.088539   0.000000
    13  H    3.636668   0.961149   0.000000
    14  H    2.265861   0.979641   1.556540   0.000000
    15  O    3.229424   2.721767   3.381691   2.959001   0.000000
    16  H    3.085639   1.766695   2.432720   2.168138   0.983611
    17  H    2.559033   2.996024   3.618001   2.938963   0.975091
    18  O    1.817038   4.058402   4.606928   3.548395   2.828412
    19  H    2.507132   4.696905   5.350292   4.234832   3.050440
    20  H    2.425382   4.654442   5.056518   4.154602   3.473146
    21  O    3.923356   5.738377   6.512700   5.403433   3.649554
    22  H    4.388676   5.691337   6.470219   5.520571   3.311528
    23  H    4.694977   6.668077   7.452137   6.296926   4.596289
                   16         17         18         19         20
    16  H    0.000000
    17  H    1.568676   0.000000
    18  O    3.217028   1.870256   0.000000
    19  H    3.640302   2.186645   0.986133   0.000000
    20  H    3.861001   2.502375   0.962922   1.575187   0.000000
    21  O    4.435131   3.104008   2.640544   1.677241   3.161958
    22  H    4.197672   2.982083   3.095078   2.254714   3.634467
    23  H    5.388056   4.060588   3.432195   2.446141   3.836001
                   21         22         23
    21  O    0.000000
    22  H    0.973597   0.000000
    23  H    0.959785   1.558021   0.000000
 Stoichiometry    C2H11F3O7
 Framework group  C1[X(C2H11F3O7)]
 Deg. of freedom    63
 Full point group                 C1      NOp   1
 Largest Abelian subgroup         C1      NOp   1
 Largest concise Abelian subgroup C1      NOp   1
                         Standard orientation:                         
 ---------------------------------------------------------------------
 Center     Atomic      Atomic             Coordinates (Angstroms)
 Number     Number       Type             X           Y           Z
 ---------------------------------------------------------------------
      1          6           0        1.632758    0.017271    0.040652
      2          8           0        1.190756    1.138319   -0.093768
      3          8           0        0.992267   -1.082776    0.272813
      4          1           0       -0.027305   -0.964708    0.325412
      5          6           0        3.163206   -0.235081   -0.061145
      6          9           0        3.436705   -1.049465   -1.092196
      7          9           0        3.625333   -0.809843    1.059551
      8          9           0        3.828270    0.905381   -0.245686
      9          8           0       -5.000707   -0.066692   -0.550482
     10          1           0       -5.182341    0.251292   -1.442237
     11          1           0       -4.382185    0.570035   -0.141795
     12          8           0       -3.667183   -2.433819   -0.210374
     13          1           0       -4.129577   -3.017576    0.397267
     14          1           0       -4.267203   -1.679666   -0.386233
     15          8           0       -1.530787   -0.853830    0.379084
     16          1           0       -2.185049   -1.568064    0.207909
     17          1           0       -2.041818   -0.075109    0.667600
     18          8           0       -3.107141    1.456199    0.801922
     19          1           0       -2.438387    2.058397    0.398703
     20          1           0       -3.345360    1.814664    1.663301
     21          8           0       -1.089087    2.690283   -0.371523
     22          1           0       -0.288145    2.145412   -0.274067
     23          1           0       -0.806138    3.576049   -0.609313
 ---------------------------------------------------------------------
 Rotational constants (GHZ):           1.1000936           0.2600325           0.2239834
 Standard basis: 6-31++G(d,p) (6D, 7F)
 There are   294 symmetry adapted cartesian basis functions of A   symmetry.
 There are   294 symmetry adapted basis functions of A   symmetry.
   294 basis functions,   472 primitive gaussians,   294 cartesian basis functions
    53 alpha electrons       53 beta electrons
       nuclear repulsion energy       816.6454243629 Hartrees.
 NAtoms=   23 NActive=   23 NUniq=   23 SFac= 1.00D+00 NAtFMM=   60 NAOKFM=F Big=F
 Integral buffers will be    131072 words long.
 Raffenetti 2 integral format.
 Two-electron integral symmetry is turned on.
 Nuclear repulsion after empirical dispersion term =      816.6356919756 Hartrees.
 One-electron integrals computed using PRISM.
 NBasis=   294 RedAO= T EigKep=  4.83D-05  NBF=   294
 NBsUse=   294 1.00D-06 EigRej= -1.00D+00 NBFU=   294
 Initial guess from the checkpoint file:  "/local_scratch/slurm.5660459/Gau-2944060.chk"
 B after Tr=     0.000000    0.000000    0.000000
         Rot=    0.999995    0.001750    0.000022   -0.002552 Ang=   0.35 deg.
 ExpMin= 3.60D-02 ExpMax= 7.00D+03 ExpMxC= 1.05D+03 IAcc=3 IRadAn=         5 AccDes= 0.00D+00
 Harris functional with IExCor= 4639 and IRadAn=       5 diagonalized for initial guess.
 HarFok:  IExCor= 4639 AccDes= 0.00D+00 IRadAn=         5 IDoV= 1 UseB2=F ITyADJ=14
 ICtDFT=  3500011 ScaDFX=  1.000000  1.000000  1.000000  1.000000
 FoFCou: FMM=F IPFlag=           0 FMFlag=      100000 FMFlg1=           0
         NFxFlg=           0 DoJE=T BraDBF=F KetDBF=T FulRan=T
         wScrn=  0.000000 ICntrl=       500 IOpCl=  0 I1Cent=   200000004 NGrid=           0
         NMat0=    1 NMatS0=      1 NMatT0=    0 NMatD0=    1 NMtDS0=    0 NMtDT0=    0
 Petite list used in FoFCou.
 Requested convergence on RMS density matrix=1.00D-10 within 128 cycles.
 Requested convergence on MAX density matrix=1.00D-08.
 Requested convergence on             energy=1.00D-08.
 No special actions if energy rises.
 SCF Done:  E(RwB97XD) =  -908.815155811     A.U. after   16 cycles
            NFock= 16  Conv=0.38D-10     -V/T= 2.0083
 Calling FoFJK, ICntrl=      2127 FMM=F ISym2X=0 I1Cent= 0 IOpClX= 0 NMat=1 NMatS=1 NMatT=0.
 ***** Axes restored to original set *****
 -------------------------------------------------------------------
 Center     Atomic                   Forces (Hartrees/Bohr)
 Number     Number              X              Y              Z
 -------------------------------------------------------------------
      1        6           0.002961790    0.002897449    0.001260476
      2        8          -0.002701172   -0.003070456   -0.001559408
      3        8          -0.001224673    0.000750545    0.000247549
      4        1           0.000115464   -0.001614050   -0.000211908
      5        6           0.000823339    0.000118911    0.000019721
      6        9          -0.000797373    0.000313911   -0.000611803
      7        9          -0.000820236   -0.000148586    0.000538386
      8        9          -0.000980931    0.000556790    0.000300911
      9        8          -0.000713389   -0.002676927    0.001905506
     10        1           0.001427476    0.002743868   -0.002968859
     11        1          -0.000791294   -0.000292576    0.000878075
     12        8          -0.000557251    0.001500342   -0.000691259
     13        1           0.000943944   -0.001266744    0.000232154
     14        1          -0.000282524   -0.000492652    0.000189607
     15        8          -0.002383683    0.002516939   -0.001295173
     16        1           0.001502129   -0.002467773   -0.000750537
     17        1           0.002990124    0.000310237    0.001821231
     18        8          -0.000952229    0.002198958   -0.002258162
     19        1          -0.000322285   -0.000920111    0.000306355
     20        1           0.001362672   -0.001125185    0.002398896
     21        8          -0.001210714   -0.001530030   -0.000978116
     22        1           0.001709209    0.000658470    0.001083766
     23        1          -0.000098394    0.001038669    0.000142593
 -------------------------------------------------------------------
 Cartesian Forces:  Max     0.003070456 RMS     0.001474853

 GradGradGradGradGradGradGradGradGradGradGradGradGradGradGradGradGradGrad
 Berny optimization.
 Using GEDIIS/GDIIS optimizer.
 FormGI is forming the generalized inverse of G from B-inverse, IUseBI=4.
 Internal  Forces:  Max     0.004261700 RMS     0.000973381
 Search for a local minimum.
 Step number  10 out of a maximum of  138
 All quantities printed in internal units (Hartrees-Bohrs-Radians)
 Mixed Optimization -- En-DIIS/RFO-DIIS
 Swapping is turned off.
 Update second derivatives using D2CorX and points    9   10
 DE= -1.40D-04 DEPred=-3.86D-03 R= 3.63D-02
 Trust test= 3.63D-02 RLast= 1.24D+00 DXMaxT set to 1.01D+00
 ITU= -1  1  1  1  1  1 -1  1  1  0
     Eigenvalues ---    0.00005   0.00026   0.00028   0.00031   0.00047
     Eigenvalues ---    0.00069   0.00091   0.00167   0.00249   0.00363
     Eigenvalues ---    0.00429   0.00559   0.00606   0.00662   0.00847
     Eigenvalues ---    0.00917   0.01059   0.01120   0.01442   0.01497
     Eigenvalues ---    0.01544   0.01706   0.01764   0.01826   0.02188
     Eigenvalues ---    0.02364   0.02458   0.02698   0.02949   0.03197
     Eigenvalues ---    0.03723   0.03867   0.05094   0.06033   0.06711
     Eigenvalues ---    0.06960   0.07939   0.08355   0.08639   0.11592
     Eigenvalues ---    0.13712   0.19281   0.20118   0.21742   0.23196
     Eigenvalues ---    0.25590   0.36765   0.37179   0.38426   0.43517
     Eigenvalues ---    0.46905   0.47407   0.49497   0.51925   0.52652
     Eigenvalues ---    0.53788   0.57004   0.57345   0.57589   0.58111
     Eigenvalues ---    0.67365   0.98481   2.77293
 Eigenvalue     1 is   4.50D-05 Eigenvector:
                          D11       D40       D39       D12       D36
   1                   -0.51846   0.47561   0.41761  -0.20036   0.19397
                          D26       D28       D35       D38       D34
   1                    0.19144  -0.17932   0.17805  -0.16875   0.15965
 En-DIIS/RFO-DIIS/Sim-DIIS IScMMF=       -3 using points:    10    9    8    7    6    5
 RFO step:  Lambda=-3.79760104D-04.
 DidBck=F Rises=F RFO-DIIS coefs:    1.31322    1.37867   -1.90544    0.39489    0.04999
                  RFO-DIIS coefs:   -0.23134
 New curvilinear step failed, DQL= 5.33D+00 SP=-2.61D-01.
 ITry= 1 IFail=1 DXMaxC= 0.00D+00 DCOld= 1.00D+10 DXMaxT= 1.01D+00 DXLimC= 3.00D+00 Rises=F
 New curvilinear step failed, DQL= 5.33D+00 SP=-2.63D-01.
 ITry= 2 IFail=1 DXMaxC= 0.00D+00 DCOld= 1.00D+10 DXMaxT= 1.01D+00 DXLimC= 3.00D+00 Rises=F
 New curvilinear step failed, DQL= 5.34D+00 SP=-2.65D-01.
 ITry= 3 IFail=1 DXMaxC= 0.00D+00 DCOld= 1.00D+10 DXMaxT= 1.01D+00 DXLimC= 3.00D+00 Rises=F
 New curvilinear step failed, DQL= 5.34D+00 SP=-2.67D-01.
 ITry= 4 IFail=1 DXMaxC= 0.00D+00 DCOld= 1.00D+10 DXMaxT= 1.01D+00 DXLimC= 3.00D+00 Rises=F
 New curvilinear step failed, DQL= 5.34D+00 SP=-2.68D-01.
 ITry= 5 IFail=1 DXMaxC= 0.00D+00 DCOld= 1.00D+10 DXMaxT= 1.01D+00 DXLimC= 3.00D+00 Rises=F
 New curvilinear step failed, DQL= 5.34D+00 SP=-2.70D-01.
 ITry= 6 IFail=1 DXMaxC= 0.00D+00 DCOld= 1.00D+10 DXMaxT= 1.01D+00 DXLimC= 3.00D+00 Rises=F
 New curvilinear step failed, DQL= 5.34D+00 SP=-2.71D-01.
 ITry= 7 IFail=1 DXMaxC= 0.00D+00 DCOld= 1.00D+10 DXMaxT= 1.01D+00 DXLimC= 3.00D+00 Rises=F
 New curvilinear step failed, DQL= 5.34D+00 SP=-2.72D-01.
 ITry= 8 IFail=1 DXMaxC= 0.00D+00 DCOld= 1.00D+10 DXMaxT= 1.01D+00 DXLimC= 3.00D+00 Rises=F
 New curvilinear step failed, DQL= 5.34D+00 SP=-2.73D-01.
 ITry= 9 IFail=1 DXMaxC= 0.00D+00 DCOld= 1.00D+10 DXMaxT= 1.01D+00 DXLimC= 3.00D+00 Rises=F
 New curvilinear step failed, DQL= 5.34D+00 SP=-2.74D-01.
 ITry=10 IFail=1 DXMaxC= 0.00D+00 DCOld= 1.00D+10 DXMaxT= 1.01D+00 DXLimC= 3.00D+00 Rises=F
 RedQX1 iteration     1 Try  1 RMS(Cart)=  0.04780231 RMS(Int)=  0.58313676 XScale=  0.28572065
 RedQX1 iteration     2 Try  1 RMS(Cart)=  0.00956046 RMS(Int)=  0.59081527 XScale=  0.28425726
 RedQX1 iteration     3 Try  1 RMS(Cart)=  0.00191209 RMS(Int)=  0.47929884 XScale=  0.28462304
 RedQX1 iteration     4 Try  1 RMS(Cart)=  0.00038242 RMS(Int)=  0.15195376 XScale=590.17142167
 RedQX1 iteration     4 Try  2 RMS(Cart)=  0.00038242 RMS(Int)=  0.15164216 XScale=258.74224893
 RedQX1 iteration     4 Try  3 RMS(Cart)=  0.00038242 RMS(Int)=  0.15110100 XScale=116.31837521
 RedQX1 iteration     4 Try  4 RMS(Cart)=  0.00038242 RMS(Int)=  0.45728894 XScale=  0.29741651
 RedQX1 iteration     5 Try  1 RMS(Cart)=  0.00038058 RMS(Int)=  0.45501190 XScale=  0.29880576
 RedQX1 iteration     6 Try  1 RMS(Cart)=  0.00007612 RMS(Int)=  0.15088653 XScale= 91.82654710
 RedQX1 iteration     6 Try  2 RMS(Cart)=  0.00007612 RMS(Int)=  0.15054765 XScale= 67.32671870
 RedQX1 iteration     6 Try  3 RMS(Cart)=  0.00007612 RMS(Int)=  0.14987687 XScale= 42.72462638
 RedQX1 iteration     6 Try  4 RMS(Cart)=  0.00007612 RMS(Int)=  0.14762868 XScale= 18.23428103
 RedQX1 iteration     6 Try  5 RMS(Cart)=  0.00007612 RMS(Int)=  0.45527255 XScale=  0.29864606
 RedQX1 iteration     7 Try  1 RMS(Cart)=  0.00007602 RMS(Int)=  0.45514033 XScale=  0.29872705
 RedQX1 iteration     8 Try  1 RMS(Cart)=  0.00001520 RMS(Int)=  0.14630431 XScale= 13.40709177
 RedQX1 iteration     8 Try  2 RMS(Cart)=  0.00001520 RMS(Int)=  0.14369763 XScale=  8.61127570
 RedQX1 iteration     8 Try  3 RMS(Cart)=  0.00001520 RMS(Int)=  0.13665262 XScale=  3.86879597
 RedQX1 iteration     8 Try  4 RMS(Cart)=  0.00001520 RMS(Int)=  0.36018127 XScale=  0.37210293
 RedQX1 iteration     9 Try  1 RMS(Cart)=  0.00001520 RMS(Int)=  0.36010623 XScale=  0.37217633
 RedQX1 iteration    10 Try  1 RMS(Cart)=  0.00000304 RMS(Int)=  0.13403544 XScale=  2.93914293
 RedQX1 iteration    10 Try  2 RMS(Cart)=  0.00000304 RMS(Int)=  0.13218316 XScale=  2.02915535
 RedQX1 iteration    10 Try  3 RMS(Cart)=  0.00000304 RMS(Int)=  0.14322834 XScale=  1.17837443
 RedQX1 iteration    10 Try  4 RMS(Cart)=  0.00000304 RMS(Int)=  0.23666986 XScale=  0.56306847
 RedQX1 iteration    11 Try  1 RMS(Cart)=  0.00000304 RMS(Int)=  0.23666401 XScale=  0.56308316
 RedQX1 iteration    12 Try  1 RMS(Cart)=  0.00000061 RMS(Int)=  0.15164581 XScale=  1.02611429
 RedQX1 iteration    12 Try  2 RMS(Cart)=  0.00000061 RMS(Int)=  0.16454003 XScale=  0.88496886
 RedQX1 iteration    13 Try  1 RMS(Cart)=  0.00000061 RMS(Int)=  0.16453999 XScale=  0.88496921
 RedQX1 iteration    14 Try  1 RMS(Cart)=  0.00000012 RMS(Int)=  0.15382351 XScale=  0.99689730
 RedQX1 iteration    15 Try  1 RMS(Cart)=  0.00000002 RMS(Int)=  0.15206664 XScale=  1.02023503
 B after Tr=    -0.000000    0.000000    0.000000
         Rot=    1.000000    0.000000   -0.000000    0.000000 Ang=   0.00 deg.
 Variable       Old X    -DE/DX   Delta X   Delta X   Delta X     New X
                                 (Linear)    (Quad)   (Total)
    R1        2.29131   0.00367  -0.00055   0.00201  -0.00002   2.29130
    R2        2.44515  -0.00108   0.00169  -0.00474  -0.00001   2.44514
    R3        2.93748  -0.00191   0.00065  -0.00260  -0.00001   2.93747
    R4        3.39830  -0.00070  -0.03596   0.00147  -0.00026   3.39804
    R5        1.94213  -0.00245  -0.00611   0.00648   0.00004   1.94218
    R6        2.85069  -0.00195   0.00294  -0.00915   0.00000   2.85069
    R7        2.53610  -0.00088   0.00395  -0.00173   0.00001   2.53612
    R8        2.53524  -0.00078  -0.00203  -0.00160  -0.00002   2.53522
    R9        2.51910  -0.00079   0.00039  -0.00082  -0.00000   2.51909
   R10        1.82173  -0.00426   0.00279  -0.00511  -0.00001   1.82172
   R11        1.84673  -0.00107   0.00189  -0.00034  -0.00001   1.84673
   R12        3.36280  -0.00015  -0.00854  -0.00134  -0.00010   3.36271
   R13        3.43370  -0.00014  -0.01149  -0.00622  -0.00012   3.43358
   R14        1.81631  -0.00147   0.00114  -0.00214  -0.00001   1.81630
   R15        1.85125   0.00031  -0.00533   0.00766  -0.00002   1.85124
   R16        3.33857  -0.00041  -0.02693  -0.00701  -0.00020   3.33837
   R17        1.85876  -0.00308   0.00228  -0.00430   0.00001   1.85877
   R18        1.84265  -0.00309   0.00896  -0.01604   0.00002   1.84268
   R19        3.53427   0.00036   0.00334   0.00359   0.00012   3.53439
   R20        1.86352   0.00061   0.00061   0.00228   0.00000   1.86352
   R21        1.81966  -0.00294   0.00108  -0.00323  -0.00001   1.81965
   R22        3.16953  -0.00013  -0.02141   0.01756  -0.00005   3.16948
   R23        1.83983   0.00119   0.00093   0.00312  -0.00002   1.83982
   R24        1.81373  -0.00102   0.00029  -0.00112  -0.00000   1.81373
    A1        2.24655   0.00045   0.00056   0.00170  -0.00000   2.24654
    A2        2.09641   0.00032   0.00075  -0.00163   0.00000   2.09641
    A3        1.94023  -0.00076  -0.00121  -0.00008  -0.00000   1.94023
    A4        2.54755  -0.00095  -0.03394   0.00101  -0.00031   2.54723
    A5        1.98513  -0.00049   0.00049  -0.00065   0.00008   1.98522
    A6        1.92780  -0.00063  -0.00870  -0.00007  -0.00006   1.92775
    A7        1.93263  -0.00060   0.00703   0.00026   0.00005   1.93267
    A8        1.94054  -0.00112   0.00092  -0.00125  -0.00000   1.94054
    A9        1.88767   0.00051   0.00084  -0.00055   0.00000   1.88767
   A10        1.88717   0.00093  -0.00070   0.00086   0.00000   1.88717
   A11        1.88632   0.00103   0.00066   0.00081   0.00001   1.88633
   A12        1.86626  -0.00055  -0.00154  -0.00395  -0.00003   1.86624
   A13        2.05107   0.00030  -0.00732  -0.01148  -0.00008   2.05099
   A14        1.86616   0.00006  -0.00948  -0.00026  -0.00011   1.86605
   A15        1.86125   0.00053  -0.00727   0.00767  -0.00004   1.86121
   A16        2.15501  -0.00030  -0.02736  -0.01161  -0.00025   2.15476
   A17        1.75086  -0.00006  -0.01034   0.01168   0.00003   1.75088
   A18        2.88323  -0.00033  -0.00402   0.00826   0.00002   2.88325
   A19        2.21853  -0.00087   0.03933  -0.00416  -0.00014   2.21839
   A20        2.20379   0.00011   0.09857   0.01491   0.00045   2.20424
   A21        1.85750   0.00080   0.01265  -0.00391  -0.00007   1.85743
   A22        2.84068   0.00034   0.04675  -0.01762   0.00034   2.84102
   A23        1.53388   0.00024   0.01959  -0.00037   0.00022   1.53410
   A24        2.16679  -0.00016  -0.09886  -0.00297  -0.00067   2.16612
   A25        2.06299   0.00013   0.03673   0.00393   0.00021   2.06320
   A26        1.65524   0.00031  -0.00050   0.01791   0.00007   1.65531
   A27        2.10594  -0.00020   0.05018  -0.01957   0.00015   2.10609
   A28        1.88201  -0.00021   0.01189  -0.00055   0.00008   1.88209
   A29        2.87019   0.00011   0.00355   0.00130  -0.00002   2.87017
   A30        1.98778  -0.00067   0.05969  -0.00983   0.00021   1.98798
   A31        2.34427   0.00013   0.03608  -0.01107   0.00015   2.34442
   A32        1.87419   0.00046  -0.00588   0.00407  -0.00001   1.87418
   A33        3.14110  -0.00056   0.09216   0.00526   0.00049   3.14159
   A34        3.18588   0.00122   0.00873   0.01411   0.00018   3.18605
   A35        2.96579  -0.00048   0.02270  -0.01304   0.00006   2.96585
   A36        3.14960   0.00050  -0.01743  -0.03368  -0.00048   3.14912
   A37        3.14824   0.00087   0.01452   0.01523   0.00027   3.14852
   A38        3.24785   0.00009  -0.03230  -0.02100  -0.00032   3.24753
   A39        2.86610   0.00031  -0.13141   0.04718  -0.00046   2.86564
    D1       -0.15753  -0.00006   0.08706   0.01106   0.00060  -0.15694
    D2        2.98516  -0.00009   0.07213   0.01248   0.00051   2.98567
    D3        0.02516  -0.00018   0.00716   0.00381   0.00003   0.02520
    D4       -3.11745  -0.00016   0.02101   0.00249   0.00012  -3.11733
    D5       -2.05158  -0.00005   0.11892  -0.00245   0.00074  -2.05084
    D6        2.14094   0.00011   0.11892  -0.00188   0.00074   2.14168
    D7        0.04361  -0.00004   0.11284  -0.00224   0.00070   0.04431
    D8        1.09093  -0.00007   0.10641  -0.00126   0.00066   1.09159
    D9       -0.99973   0.00009   0.10641  -0.00069   0.00066  -0.99907
   D10       -3.09706  -0.00006   0.10033  -0.00105   0.00062  -3.09644
   D11        0.28569  -0.00034  -0.52931  -0.02403  -0.87493  -0.58924
   D12        2.71335  -0.00035  -0.41814  -0.06963  -0.00308   2.71026
   D13       -0.52685   0.00008   0.03781   0.02733   0.00042  -0.52643
   D14       -1.96273  -0.00015  -0.03310  -0.00312  -0.00020  -1.96293
   D15       -0.35769   0.00031  -0.00181   0.01549   0.00010  -0.35759
   D16        2.19172  -0.00001  -0.10944   0.02029  -0.00057   2.19114
   D17        0.23434  -0.00013  -0.05114  -0.02740  -0.00044   0.23390
   D18        1.83937   0.00033  -0.01985  -0.00879  -0.00014   1.83923
   D19       -1.89440   0.00001  -0.12748  -0.00400  -0.00082  -1.89522
   D20        1.97299  -0.00017   0.01073  -0.00765   0.00003   1.97302
   D21       -0.12337   0.00030   0.02572   0.00521   0.00020  -0.12317
   D22        2.14850  -0.00004  -0.06215   0.00870  -0.00035   2.14814
   D23       -0.11618   0.00009  -0.02076   0.01202  -0.00006  -0.11624
   D24       -2.09730  -0.00043   0.04944  -0.00147   0.00027  -2.09703
   D25       -0.03796   0.00005   0.01413   0.01208   0.00010  -0.03787
   D26       -2.71746   0.00005   0.44321   0.01739   0.00281  -2.71465
   D27        0.50836  -0.00046   0.02323  -0.06885  -0.00028   0.50809
   D28        2.67530  -0.00015  -0.40910  -0.02198  -0.00272   2.67258
   D29        0.51100   0.00004  -0.31021  -0.01845  -0.00205   0.50894
   D30       -1.49019   0.00005  -0.34697  -0.01512  -0.00226  -1.49245
   D31       -0.39676   0.00025   0.05609   0.04200   0.00062  -0.39614
   D32       -2.56107   0.00044   0.15499   0.04552   0.00129  -2.55978
   D33        1.72093   0.00045   0.11823   0.04885   0.00108   1.72201
   D34       -1.43044  -0.00027   0.39387  -0.03365   0.00229  -1.42815
   D35        0.15301   0.00021   0.41021  -0.02221   0.00254   0.15555
   D36        2.32405   0.00006   0.46802  -0.03587   0.00276   2.32681
   D37       -0.50119  -0.00003  -0.24113   0.02492  -0.00125  -0.50244
   D38        3.11558   0.00016  -0.43387   0.07312  -0.00226   3.11332
   D39        0.24596  -0.00010   0.32764  -0.01036   0.87340   1.11936
   D40        3.03745  -0.00024   0.47914  -0.04897   0.87417  -2.37157
         Item               Value     Threshold  Converged?
 Maximum Force            0.004262     0.000015     NO 
 RMS     Force            0.000973     0.000010     NO 
 Maximum Displacement     0.005039     0.000060     NO 
 RMS     Displacement     0.001507     0.000040     NO 
 Predicted change in Energy=-3.793614D-04
 GradGradGradGradGradGradGradGradGradGradGradGradGradGradGradGradGradGrad

                          Input orientation:                          
 ---------------------------------------------------------------------
 Center     Atomic      Atomic             Coordinates (Angstroms)
 Number     Number       Type             X           Y           Z
 ---------------------------------------------------------------------
      1          6           0        1.372042   -0.044721   -0.676596
      2          8           0        0.573097   -0.862765   -1.079895
      3          8           0        1.147368    1.124394   -0.169739
      4          1           0        0.149268    1.356709   -0.091576
      5          6           0        2.895525   -0.347854   -0.734957
      6          9           0        3.416381   -0.372903    0.501649
      7          9           0        3.540309    0.593087   -1.441163
      8          9           0        3.130199   -1.528431   -1.307828
      9          8           0       -4.842076    1.600640    1.061902
     10          1           0       -5.130968    0.905367    1.663946
     11          1           0       -4.472812    1.158278    0.272619
     12          8           0       -2.778348    3.244254    1.794353
     13          1           0       -3.007470    4.171379    1.685988
     14          1           0       -3.601265    2.733067    1.648842
     15          8           0       -1.301189    1.735350    0.077078
     16          1           0       -1.675221    2.381298    0.717665
     17          1           0       -2.043559    1.440096   -0.481972
     18          8           0       -3.565226    0.633529   -1.211400
     19          1           0       -3.146272   -0.252691   -1.318880
     20          1           0       -3.901703    0.906916   -2.071195
     21          8           0       -2.102311   -1.564133   -1.261292
     22          1           0       -1.162564   -1.317775   -1.197576
     23          1           0       -2.140787   -2.466673   -1.585518
 ---------------------------------------------------------------------
                    Distance matrix (angstroms):
                    1          2          3          4          5
     1  C    0.000000
     2  O    1.212502   0.000000
     3  O    1.293914   2.259862   0.000000
     4  H    1.949726   2.466267   1.027756   0.000000
     5  C    1.554444   2.403703   2.354366   3.295664   0.000000
     6  F    2.382286   3.290214   2.800193   3.743995   1.342056
     7  F    2.385946   3.324811   2.761335   3.728761   1.341582
     8  F    2.385574   2.652138   3.502049   4.323106   1.333048
     9  O    6.659193   6.322955   6.133285   5.128697   8.178986
    10  H    6.976385   6.572010   6.544301   5.582693   8.470531
    11  H    6.042395   5.601349   5.637664   4.640651   7.587887
    12  O    5.843688   6.030016   4.874701   3.961123   7.175896
    13  H    6.522073   6.768544   5.476360   4.587712   7.818555
    14  H    6.152849   6.148277   5.333346   4.357742   7.575147
    15  O    3.298915   3.406132   2.535668   1.508522   4.755160
    16  H    4.137070   4.337062   3.214701   2.243528   5.518161
    17  H    3.729463   3.536605   3.221672   2.228869   5.258832
    18  O    5.012251   4.402488   4.851242   3.946450   6.552207
    19  H    4.568472   3.776639   4.653196   3.867432   6.070694
    20  H    5.537410   4.913073   5.399625   4.531179   7.040049
    21  O    3.836875   2.771755   4.356613   3.869000   5.170563
    22  H    2.883803   1.798166   3.515171   3.177579   4.197958
    23  H    4.362564   3.192701   5.070716   4.700476   5.529674
                    6          7          8          9         10
     6  F    0.000000
     7  F    2.173249   0.000000
     8  F    2.165953   2.164903   0.000000
     9  O    8.509458   8.805957   8.886162   0.000000
    10  H    8.720212   9.215762   9.110527   0.964012   0.000000
    11  H    8.039673   8.213805   8.217177   0.977245   1.559783
    12  O    7.289004   7.577775   8.204449   2.738052   3.319973
    13  H    7.957325   8.090529   8.895041   3.219311   3.895711
    14  H    7.759540   8.070299   8.497933   1.779467   2.383423
    15  O    5.184636   5.200953   5.675159   3.677759   4.227793
    16  H    5.792814   5.921148   6.517720   3.279771   3.875049
    17  H    5.836559   5.728617   6.021791   3.200159   3.797762
    18  O    7.258807   7.109363   7.036482   2.780927   3.285279
    19  H    6.811548   6.740968   6.404820   3.461028   3.765285
    20  H    7.862049   7.475224   7.480728   3.343928   3.932222
    21  O    5.914638   6.043600   5.232838   4.787414   4.881415
    22  H    4.974624   5.082100   4.299342   5.211641   5.373910
    23  H    6.294622   6.454287   5.361036   5.554172   5.556155
                   11         12         13         14         15
    11  H    0.000000
    12  O    3.088394   0.000000
    13  H    3.636430   0.961146   0.000000
    14  H    2.265732   0.979631   1.556507   0.000000
    15  O    3.229620   2.721732   3.381453   2.959093   0.000000
    16  H    3.085508   1.766590   2.432474   2.168058   0.983616
    17  H    2.559316   2.996090   3.617884   2.939147   0.975103
    18  O    1.816972   4.058277   4.606771   3.548287   2.828436
    19  H    2.506674   4.696405   5.349850   4.234282   3.050465
    20  H    2.425451   4.654840   5.056956   4.154969   3.473335
    21  O    3.922203   5.737123   6.511672   5.402006   3.649605
    22  H    4.387488   5.689860   6.469114   5.518938   3.311425
    23  H    4.693749   6.666686   7.451016   6.295346   4.596320
                   16         17         18         19         20
    16  H    0.000000
    17  H    1.568650   0.000000
    18  O    3.216848   1.870317   0.000000
    19  H    3.639973   2.186760   0.986134   0.000000
    20  H    3.861187   2.502521   0.962915   1.575228   0.000000
    21  O    4.434535   3.104220   2.640516   1.677215   3.162252
    22  H    4.196917   2.982297   3.095248   2.254820   3.635292
    23  H    5.387414   4.060803   3.432236   2.446183   3.836380
                   21         22         23
    21  O    0.000000
    22  H    0.973589   0.000000
    23  H    0.959783   1.558007   0.000000
 Stoichiometry    C2H11F3O7
 Framework group  C1[X(C2H11F3O7)]
 Deg. of freedom    63
 Full point group                 C1      NOp   1
 Largest Abelian subgroup         C1      NOp   1
 Largest concise Abelian subgroup C1      NOp   1
                         Standard orientation:                         
 ---------------------------------------------------------------------
 Center     Atomic      Atomic             Coordinates (Angstroms)
 Number     Number       Type             X           Y           Z
 ---------------------------------------------------------------------
      1          6           0        1.632647    0.017528    0.041026
      2          8           0        1.190529    1.138434   -0.094114
      3          8           0        0.992339   -1.082323    0.274574
      4          1           0       -0.027238   -0.964323    0.327699
      5          6           0        3.163020   -0.234888   -0.061634
      6          9           0        3.435808   -1.049497   -1.092707
      7          9           0        3.625852   -0.809438    1.058866
      8          9           0        3.828001    0.905512   -0.246848
      9          8           0       -4.999481   -0.067040   -0.552763
     10          1           0       -5.179684    0.251054   -1.444761
     11          1           0       -4.381653    0.569670   -0.143011
     12          8           0       -3.666002   -2.433893   -0.211051
     13          1           0       -4.129184   -3.017731    0.395906
     14          1           0       -4.265887   -1.679833   -0.387711
     15          8           0       -1.530722   -0.853929    0.382346
     16          1           0       -2.184800   -1.568016    0.209827
     17          1           0       -2.042203   -0.075216    0.670127
     18          8           0       -3.108014    1.456013    0.802307
     19          1           0       -2.439029    2.058120    0.399336
     20          1           0       -3.347377    1.815046    1.663124
     21          8           0       -1.089693    2.689741   -0.370987
     22          1           0       -0.288756    2.144840   -0.273734
     23          1           0       -0.806786    3.575339   -0.609447
 ---------------------------------------------------------------------
 Rotational constants (GHZ):           1.0999711           0.2600651           0.2240270
 Standard basis: 6-31++G(d,p) (6D, 7F)
 There are   294 symmetry adapted cartesian basis functions of A   symmetry.
 There are   294 symmetry adapted basis functions of A   symmetry.
   294 basis functions,   472 primitive gaussians,   294 cartesian basis functions
    53 alpha electrons       53 beta electrons
       nuclear repulsion energy       816.6600823300 Hartrees.
 NAtoms=   23 NActive=   23 NUniq=   23 SFac= 1.00D+00 NAtFMM=   60 NAOKFM=F Big=F
 Integral buffers will be    131072 words long.
 Raffenetti 2 integral format.
 Two-electron integral symmetry is turned on.
 Nuclear repulsion after empirical dispersion term =      816.6503498302 Hartrees.
 One-electron integrals computed using PRISM.
 NBasis=   294 RedAO= T EigKep=  4.83D-05  NBF=   294
 NBsUse=   294 1.00D-06 EigRej= -1.00D+00 NBFU=   294
 Initial guess from the checkpoint file:  "/local_scratch/slurm.5660459/Gau-2944060.chk"
 B after Tr=    -0.000000    0.000000    0.000000
         Rot=    1.000000    0.000032    0.000004   -0.000050 Ang=   0.01 deg.
 Requested convergence on RMS density matrix=1.00D-10 within 128 cycles.
 Requested convergence on MAX density matrix=1.00D-08.
 Requested convergence on             energy=1.00D-08.
 No special actions if energy rises.
 SCF Done:  E(RwB97XD) =  -908.815159082     A.U. after   12 cycles
            NFock= 12  Conv=0.40D-10     -V/T= 2.0083
 Calling FoFJK, ICntrl=      2127 FMM=F ISym2X=0 I1Cent= 0 IOpClX= 0 NMat=1 NMatS=1 NMatT=0.
 ***** Axes restored to original set *****
 -------------------------------------------------------------------
 Center     Atomic                   Forces (Hartrees/Bohr)
 Number     Number              X              Y              Z
 -------------------------------------------------------------------
      1        6           0.002966194    0.002908441    0.001263745
      2        8          -0.002710026   -0.003083954   -0.001563895
      3        8          -0.001240245    0.000764614    0.000251077
      4        1           0.000131619   -0.001623380   -0.000211502
      5        6           0.000822590    0.000119171    0.000021436
      6        9          -0.000795439    0.000313265   -0.000612018
      7        9          -0.000819007   -0.000147856    0.000536698
      8        9          -0.000979970    0.000556024    0.000299609
      9        8          -0.000709084   -0.002672330    0.001906441
     10        1           0.001418518    0.002742324   -0.002963020
     11        1          -0.000788047   -0.000296682    0.000871765
     12        8          -0.000550692    0.001503887   -0.000689088
     13        1           0.000946453   -0.001261266    0.000231186
     14        1          -0.000292192   -0.000500233    0.000188588
     15        8          -0.002404187    0.002515742   -0.001302015
     16        1           0.001509617   -0.002463288   -0.000746679
     17        1           0.003006966    0.000305914    0.001824302
     18        8          -0.000950723    0.002198897   -0.002254409
     19        1          -0.000325067   -0.000922378    0.000309818
     20        1           0.001364896   -0.001123835    0.002392143
     21        8          -0.001224404   -0.001529889   -0.000976760
     22        1           0.001721095    0.000659101    0.001082020
     23        1          -0.000098865    0.001037710    0.000140557
 -------------------------------------------------------------------
 Cartesian Forces:  Max     0.003083954 RMS     0.001477108

 GradGradGradGradGradGradGradGradGradGradGradGradGradGradGradGradGradGrad
 Berny optimization.
 Using GEDIIS/GDIIS optimizer.
 FormGI is forming the generalized inverse of G from B-inverse, IUseBI=4.
 Internal  Forces:  Max     0.004253797 RMS     0.000972629
 Search for a local minimum.
 Step number  11 out of a maximum of  138
 All quantities printed in internal units (Hartrees-Bohrs-Radians)
 Mixed Optimization -- En-DIIS/RFO-DIIS
 Swapping is turned off.
 Update second derivatives using D2CorX and points   10   11
 DE= -3.27D-06 DEPred=-3.79D-04 R= 8.62D-03
 Trust test= 8.62D-03 RLast= 1.51D+00 DXMaxT set to 5.06D-01
 ITU= -1 -1  1  1  1  1  1 -1  1  1  0
     Eigenvalues ---   -0.76245   0.00000   0.00015   0.00027   0.00028
     Eigenvalues ---    0.00047   0.00075   0.00094   0.00162   0.00247
     Eigenvalues ---    0.00362   0.00455   0.00560   0.00610   0.00663
     Eigenvalues ---    0.00850   0.01056   0.01119   0.01366   0.01484
     Eigenvalues ---    0.01515   0.01635   0.01743   0.01798   0.02170
     Eigenvalues ---    0.02253   0.02412   0.02555   0.02886   0.03153
     Eigenvalues ---    0.03708   0.03860   0.05064   0.05948   0.06482
     Eigenvalues ---    0.06775   0.07924   0.08344   0.08615   0.11592
     Eigenvalues ---    0.13710   0.19098   0.20071   0.21741   0.23126
     Eigenvalues ---    0.25552   0.36679   0.37177   0.38423   0.42721
     Eigenvalues ---    0.45959   0.46881   0.48135   0.50882   0.51934
     Eigenvalues ---    0.53565   0.57003   0.57157   0.57547   0.58091
     Eigenvalues ---    0.66039   0.69377   2.19112
 Eigenvalue     2 is   3.05D-09 Eigenvector:
                          D11       D40       D39       D12       D36
   1                   -0.57746   0.57733   0.57725  -0.00100   0.00091
                          D35       D38       D34       D37       D26
   1                    0.00086  -0.00086   0.00078  -0.00076   0.00076
 Use linear search instead of GDIIS.
 RFO step:  Lambda=-7.62446176D-01 EMin=-7.62445542D-01
 I=     1 Eig=   -7.62D-01 Dot1= -4.17D-04
 I=     1 Stepn= -6.00D-01 RXN=   6.00D-01 EDone=F
 Mixed    1 eigenvectors in step.  Raw Step.Grad=  4.17D-04.
 RFO eigenvector is Hessian eigenvector with negative curvature.
 Taking step of  6.00D-01 in eigenvector direction(s).  Step.Grad=  7.06D-04.
 Skip linear search -- no minimum in search direction.
 Maximum step size (   0.506) exceeded in Quadratic search.
    -- Step size not scaled.
 SLEqS3 Cycle:    74 Max:0.316342     RMS:0.530765E-01 Conv:0.233527E-03
 Iteration  1 RMS(Cart)=  0.00610508 RMS(Int)=  0.05898802
 SLEqS3 Cycle:   691 Max:0.218745     RMS:0.476153E-01 Conv:0.223120E-04
 SLEqS3 Cycle:    74 Max:0.315360     RMS:0.528090E-01 Conv:0.223120E-04
 Iteration  2 RMS(Cart)=  0.00222364 RMS(Int)=  0.05898006
 SLEqS3 Cycle:   691 Max:0.315667     RMS:0.528088E-01 Conv:0.183578E-05
 SLEqS3 Cycle:   691 Max:0.311727     RMS:0.519651E-01 Conv:0.183578E-05
 Iteration  3 RMS(Cart)=  0.00643319 RMS(Int)=  0.05898217
 SLEqS3 Cycle:   691 Max:0.221011     RMS:0.469432E-01 Conv:0.975268E-04
 SLEqS3 Cycle:    74 Max:0.310862     RMS:0.520915E-01 Conv:0.975268E-04
 Iteration  4 RMS(Cart)=  0.00006056 RMS(Int)=  0.05898232
 SLEqS3 Cycle:   691 Max:0.230718     RMS:0.414466E-01 Conv:0.303314E-06
 SLEqS3 Cycle:   691 Max:0.230913     RMS:0.415455E-01 Conv:0.303314E-06
 Iteration  5 RMS(Cart)=  0.14059459 RMS(Int)=  0.06954026
 SLEqS3 Cycle:    41 Max:0.245918     RMS: 137.702     Conv:0.822353E-03
 Iteration  6 RMS(Cart)=  0.00608010 RMS(Int)=  0.06869732
 SLEqS3 Cycle:   691 Max:0.266060     RMS:0.406581E-01 Conv:0.116208E-04
 SLEqS3 Cycle:   691 Max:0.278607     RMS:0.429802E-01 Conv:0.116208E-04
 Iteration  7 RMS(Cart)=  0.06562329 RMS(Int)=  0.06217366
 SLEqS3 Cycle:   382 Max:0.467021E-02 RMS:0.116579E-02 Conv:0.621526E-03
 New curvilinear step failed, DQL= 5.42D+00 SP=-9.04D-02.
 ITry= 1 IFail=1 DXMaxC= 2.52D-01 DCOld= 1.00D+10 DXMaxT= 5.06D-01 DXLimC= 3.00D+00 Rises=F
 SLEqS3 Cycle:    74 Max:0.233086     RMS:0.390583E-01 Conv:0.116798E-03
 Iteration  1 RMS(Cart)=  0.00305298 RMS(Int)=  0.02949400
 SLEqS3 Cycle:   691 Max:0.232659     RMS:0.389238E-01 Conv:0.571045E-05
 SLEqS3 Cycle:   691 Max:0.232658     RMS:0.389236E-01 Conv:0.571045E-05
 Iteration  2 RMS(Cart)=  0.00117518 RMS(Int)=  0.02948966
 SLEqS3 Cycle:   691 Max:0.164470     RMS:0.353605E-01 Conv:0.120714E-05
 SLEqS3 Cycle:   691 Max:0.232255     RMS:0.388178E-01 Conv:0.120714E-05
 Iteration  3 RMS(Cart)=  0.00075627 RMS(Int)=  0.02948789
 SLEqS3 Cycle:   691 Max:0.186420     RMS:0.342516E-01 Conv:0.363863E-05
 SLEqS3 Cycle:   691 Max:0.232137     RMS:0.387751E-01 Conv:0.363863E-05
 Iteration  4 RMS(Cart)=  0.00026315 RMS(Int)=  0.02948756
 SLEqS3 Cycle:   691 Max:0.232124     RMS:0.387665E-01 Conv:0.298783E-05
 SLEqS3 Cycle:   691 Max:0.232037     RMS:0.387465E-01 Conv:0.298783E-05
 Iteration  5 RMS(Cart)=  0.00016415 RMS(Int)=  0.02948742
 SLEqS3 Cycle:   691 Max:0.169271     RMS:0.349300E-01 Conv:0.238305E-04
 SLEqS3 Cycle:   691 Max:0.169096     RMS:0.349524E-01 Conv:0.238305E-04
 New curvilinear step failed, DQL= 5.43D+00 SP=-2.76D-02.
 ITry= 2 IFail=1 DXMaxC= 1.30D-02 DCOld= 1.00D+10 DXMaxT= 5.06D-01 DXLimC= 3.00D+00 Rises=F
 SLEqS3 Cycle:    74 Max:0.135221     RMS:0.226520E-01 Conv:0.584079E-04
 Iteration  1 RMS(Cart)=  0.00152660 RMS(Int)=  0.01474699
 SLEqS3 Cycle:   691 Max:0.134987     RMS:0.225816E-01 Conv:0.146892E-05
 SLEqS3 Cycle:   691 Max:0.134989     RMS:0.225819E-01 Conv:0.146892E-05
 Iteration  2 RMS(Cart)=  0.00061345 RMS(Int)=  0.01474471
 SLEqS3 Cycle:   691 Max:0.908365E-01 RMS:0.170712E-01 Conv:0.245106E-06
 SLEqS3 Cycle:   691 Max:0.904173E-01 RMS:0.170130E-01 Conv:0.245106E-06
 Iteration  3 RMS(Cart)=  0.00007744 RMS(Int)=  0.01474447
 SLEqS3 Cycle:   691 Max:0.134898     RMS:0.225516E-01 Conv:0.186594E-06
 SLEqS3 Cycle:   691 Max:0.902543E-01 RMS:0.169887E-01 Conv:0.186594E-06
 Iteration  4 RMS(Cart)=  0.00007570 RMS(Int)=  0.01474427
 SLEqS3 Cycle:   691 Max:0.134891     RMS:0.225495E-01 Conv:0.113889E-06
 SLEqS3 Cycle:   691 Max:0.900716E-01 RMS:0.169564E-01 Conv:0.113889E-06
 Iteration  5 RMS(Cart)=  0.00007561 RMS(Int)=  0.01474410
 SLEqS3 Cycle:   691 Max:0.134885     RMS:0.225463E-01 Conv:0.165996E-06
 SLEqS3 Cycle:   691 Max:0.134779     RMS:0.225231E-01 Conv:0.165996E-06
 Iteration  6 RMS(Cart)=  0.00016361 RMS(Int)=  0.01474380
 SLEqS3 Cycle:   691 Max:0.134800     RMS:0.225239E-01 Conv:0.707959E-06
 SLEqS3 Cycle:   691 Max:0.134728     RMS:0.225079E-01 Conv:0.707959E-06
 Iteration  7 RMS(Cart)=  0.00011905 RMS(Int)=  0.01474366
 SLEqS3 Cycle:    29 Max:0.134145     RMS:0.225027E-01 Conv:0.190222E-05
 Iteration  8 RMS(Cart)=  0.00086701 RMS(Int)=  0.01474450
 SLEqS3 Cycle:   243 Max:0.532986E-01 RMS:0.120654E-01 Conv:0.280593E-03
 New curvilinear step failed, DQL= 5.43D+00 SP=-7.40D-02.
 ITry= 3 IFail=1 DXMaxC= 8.85D-03 DCOld= 1.00D+10 DXMaxT= 5.06D-01 DXLimC= 3.00D+00 Rises=F
 SLEqS3 Cycle:    74 Max:0.676103E-01 RMS:0.113260E-01 Conv:0.292040E-04
 Iteration  1 RMS(Cart)=  0.00076330 RMS(Int)=  0.00737350
 SLEqS3 Cycle:   691 Max:0.674512E-01 RMS:0.112819E-01 Conv:0.381862E-06
 SLEqS3 Cycle:   691 Max:0.563911E-01 RMS:0.100095E-01 Conv:0.381862E-06
 Iteration  2 RMS(Cart)=  0.02522551 RMS(Int)=  0.00947377
 SLEqS3 Cycle:    60 Max:0.536813E-01 RMS: 42.1361     Conv:0.246975E-03
 Iteration  3 RMS(Cart)=  0.00000130 RMS(Int)=  0.00947352
 SLEqS3 Cycle:   691 Max:0.736414E-02 RMS:0.148799E-02 Conv:0.773930E-03
 SLEqS3 Cycle:    74 Max:0.578125E-01 RMS:0.969485E-02 Conv:0.773930E-03
 Iteration  4 RMS(Cart)=  0.00010918 RMS(Int)=  0.00945548
 SLEqS3 Cycle:   691 Max:0.596693E-01 RMS:0.958393E-02 Conv:0.110907E-06
 SLEqS3 Cycle:   691 Max:0.596685E-01 RMS:0.958419E-02 Conv:0.110907E-06
 Iteration  5 RMS(Cart)=  0.00803827 RMS(Int)=  0.00844068
 SLEqS3 Cycle:   691 Max:0.515616E-01 RMS:0.932010E-02 Conv:0.250270E-04
 SLEqS3 Cycle:   550 Max:0.593520E-01 RMS:0.100113E-01 Conv:0.250270E-04
 Iteration  6 RMS(Cart)=  0.00003369 RMS(Int)=  0.00844414
 SLEqS3 Cycle:   691 Max:0.568948E-01 RMS:0.946130E-02 Conv:0.632269E-07
 SLEqS3 Cycle:   691 Max:0.569098E-01 RMS:0.946218E-02 Conv:0.632269E-07
 Iteration  7 RMS(Cart)=  0.00628342 RMS(Int)=  0.00924821
 SLEqS3 Cycle:    30 Max:0.556814E-01 RMS: 12.5032     Conv:0.732605E-04
 Iteration  8 RMS(Cart)=  0.00457796 RMS(Int)=  0.00993648
 SLEqS3 Cycle:   691 Max:0.517723E-01 RMS:0.892867E-02 Conv:0.179334E-04
 SLEqS3 Cycle:   691 Max:0.599738E-01 RMS:0.949453E-02 Conv:0.179334E-04
 Iteration  9 RMS(Cart)=  0.01482418 RMS(Int)=  0.00819873
 SLEqS3 Cycle:   691 Max:0.558013E-01 RMS:0.966797E-02 Conv:0.117207E-03
 SLEqS3 Cycle:    74 Max:0.594236E-01 RMS:0.100975E-01 Conv:0.117207E-03
 Iteration 10 RMS(Cart)=  0.00006510 RMS(Int)=  0.00819423
 SLEqS3 Cycle:   691 Max:0.627475E-01 RMS:0.100945E-01 Conv:0.159597E-06
 SLEqS3 Cycle:   691 Max:0.627465E-01 RMS:0.100943E-01 Conv:0.159597E-06
 Iteration 11 RMS(Cart)=  0.00556264 RMS(Int)=  0.00769001
 SLEqS3 Cycle:   691 Max:0.644098E-01 RMS:0.104997E-01 Conv:0.314279E-05
 SLEqS3 Cycle:   691 Max:0.644101E-01 RMS:0.104997E-01 Conv:0.314279E-05
 Iteration 12 RMS(Cart)=  0.00334113 RMS(Int)=  0.00749268
 SLEqS3 Cycle:   691 Max:0.655969E-01 RMS:0.107893E-01 Conv:0.168617E-04
 SLEqS3 Cycle:   691 Max:0.655969E-01 RMS:0.107893E-01 Conv:0.168617E-04
 Iteration 13 RMS(Cart)=  0.00204124 RMS(Int)=  0.00741738
 SLEqS3 Cycle:   691 Max:0.662314E-01 RMS:0.109555E-01 Conv:0.386982E-05
 SLEqS3 Cycle:   691 Max:0.662320E-01 RMS:0.109556E-01 Conv:0.386982E-05
 Iteration 14 RMS(Cart)=  0.00123687 RMS(Int)=  0.00738913
 SLEqS3 Cycle:   691 Max:0.665815E-01 RMS:0.110527E-01 Conv:0.447782E-05
 SLEqS3 Cycle:   691 Max:0.665816E-01 RMS:0.110528E-01 Conv:0.447782E-05
 Iteration 15 RMS(Cart)=  0.00076774 RMS(Int)=  0.00737829
 SLEqS3 Cycle:   691 Max:0.668750E-01 RMS:0.111268E-01 Conv:0.813440E-07
 SLEqS3 Cycle:   691 Max:0.669275E-01 RMS:0.111381E-01 Conv:0.813440E-07
 Iteration 16 RMS(Cart)=  0.00056600 RMS(Int)=  0.00737359
 SLEqS3 Cycle:   691 Max:0.670448E-01 RMS:0.111734E-01 Conv:0.511281E-06
 SLEqS3 Cycle:   691 Max:0.670457E-01 RMS:0.111736E-01 Conv:0.511281E-06
 Iteration 17 RMS(Cart)=  0.00026186 RMS(Int)=  0.00737236
 SLEqS3 Cycle:   691 Max:0.672193E-01 RMS:0.112114E-01 Conv:0.282074E-06
 SLEqS3 Cycle:   691 Max:0.671419E-01 RMS:0.111947E-01 Conv:0.282074E-06
 Iteration 18 RMS(Cart)=  0.00005026 RMS(Int)=  0.00737220
 SLEqS3 Cycle:   691 Max:0.670822E-01 RMS:0.111873E-01 Conv:0.161548E-06
 SLEqS3 Cycle:   691 Max:0.446172E-01 RMS:0.841910E-02 Conv:0.161548E-06
 Iteration 19 RMS(Cart)=  0.03406774 RMS(Int)=  0.01145053
 SLEqS3 Cycle:    21 Max:0.445217E-01 RMS: 422.341     Conv:0.248198E-02
 Iteration 20 RMS(Cart)=  0.00461677 RMS(Int)=  0.01233194
 SLEqS3 Cycle:   249 Max:0.262200E-01 RMS:0.522128E-02 Conv:0.166375E-03
 New curvilinear step failed, DQL= 5.44D+00 SP=-9.53D-02.
 ITry= 4 IFail=1 DXMaxC= 1.15D-01 DCOld= 1.00D+10 DXMaxT= 5.06D-01 DXLimC= 3.00D+00 Rises=F
 SLEqS3 Cycle:    74 Max:0.338052E-01 RMS:0.566301E-02 Conv:0.146020E-04
 Iteration  1 RMS(Cart)=  0.00038165 RMS(Int)=  0.00368675
 SLEqS3 Cycle:   691 Max:0.279957E-01 RMS:0.497950E-02 Conv:0.102424E-06
 SLEqS3 Cycle:   691 Max:0.277542E-01 RMS:0.493257E-02 Conv:0.102424E-06
 New curvilinear step failed, DQL= 5.44D+00 SP=-1.04D-01.
 ITry= 5 IFail=1 DXMaxC= 1.24D-03 DCOld= 1.00D+10 DXMaxT= 5.06D-01 DXLimC= 3.00D+00 Rises=F
 SLEqS3 Cycle:    74 Max:0.169026E-01 RMS:0.283151E-02 Conv:0.730099E-05
 Iteration  1 RMS(Cart)=  0.00019083 RMS(Int)=  0.00184337
 SLEqS3 Cycle:   691 Max:0.135393E-01 RMS:0.249162E-02 Conv:0.292688E-07
 SLEqS3 Cycle:   691 Max:0.139591E-01 RMS:0.248481E-02 Conv:0.292688E-07
 Iteration  2 RMS(Cart)=  0.00644853 RMS(Int)=  0.00239118
 SLEqS3 Cycle:   691 Max:0.151722E-01 RMS:0.241592E-02 Conv:0.683729E-05
 SLEqS3 Cycle:   691 Max:0.151597E-01 RMS:0.241366E-02 Conv:0.683729E-05
 Iteration  3 RMS(Cart)=  0.00348620 RMS(Int)=  0.00200769
 SLEqS3 Cycle:   691 Max:0.157822E-01 RMS:0.255220E-02 Conv:0.124112E-05
 SLEqS3 Cycle:   691 Max:0.157823E-01 RMS:0.255223E-02 Conv:0.124112E-05
 Iteration  4 RMS(Cart)=  0.00123611 RMS(Int)=  0.00190657
 SLEqS3 Cycle:   691 Max:0.112368E-01 RMS:0.207297E-02 Conv:0.228334E-07
 SLEqS3 Cycle:   691 Max:0.112394E-01 RMS:0.207312E-02 Conv:0.228334E-07
 Iteration  5 RMS(Cart)=  0.00694384 RMS(Int)=  0.00290945
 SLEqS3 Cycle:   691 Max:0.111125E-01 RMS:0.198541E-02 Conv:0.340034E-05
 SLEqS3 Cycle:   691 Max:0.111126E-01 RMS:0.198539E-02 Conv:0.340034E-05
 Iteration  6 RMS(Cart)=  0.00094557 RMS(Int)=  0.00309879
 SLEqS3 Cycle:   691 Max:0.110912E-01 RMS:0.198329E-02 Conv:0.300453E-07
 SLEqS3 Cycle:   691 Max:0.110921E-01 RMS:0.198328E-02 Conv:0.300453E-07
 Iteration  7 RMS(Cart)=  0.00012960 RMS(Int)=  0.00312527
 SLEqS3 Cycle:   691 Max:0.110894E-01 RMS:0.198319E-02 Conv:0.444420E-05
 SLEqS3 Cycle:   691 Max:0.110894E-01 RMS:0.198319E-02 Conv:0.444420E-05
 Iteration  8 RMS(Cart)=  0.00001789 RMS(Int)=  0.00312894
 SLEqS3 Cycle:   691 Max:0.110889E-01 RMS:0.198317E-02 Conv:0.113835E-07
 SLEqS3 Cycle:   691 Max:0.110962E-01 RMS:0.198317E-02 Conv:0.113835E-07
 Iteration  9 RMS(Cart)=  0.00000903 RMS(Int)=  0.00312709
 SLEqS3 Cycle:   691 Max:0.111527E-01 RMS:0.198317E-02 Conv:0.450480E-07
 SLEqS3 Cycle:   691 Max:0.135436E-01 RMS:0.214885E-02 Conv:0.450480E-07
 Iteration 10 RMS(Cart)=  0.00385218 RMS(Int)=  0.00240790
 SLEqS3 Cycle:   691 Max:0.111581E-01 RMS:0.200621E-02 Conv:0.946640E-06
 SLEqS3 Cycle:   691 Max:0.111585E-01 RMS:0.200624E-02 Conv:0.946640E-06
 Iteration 11 RMS(Cart)=  0.00332364 RMS(Int)=  0.00302176
 SLEqS3 Cycle:   691 Max:0.110945E-01 RMS:0.198532E-02 Conv:0.224516E-05
 SLEqS3 Cycle:   691 Max:0.110939E-01 RMS:0.198526E-02 Conv:0.224516E-05
 Iteration 12 RMS(Cart)=  0.00045483 RMS(Int)=  0.00311422
 SLEqS3 Cycle:   691 Max:0.110834E-01 RMS:0.198454E-02 Conv:0.215980E-07
 SLEqS3 Cycle:   691 Max:0.110909E-01 RMS:0.198461E-02 Conv:0.215980E-07
 Iteration 13 RMS(Cart)=  0.00005096 RMS(Int)=  0.00312468
 SLEqS3 Cycle:   691 Max:0.110904E-01 RMS:0.198455E-02 Conv:0.382714E-07
 SLEqS3 Cycle:   691 Max:0.110826E-01 RMS:0.198455E-02 Conv:0.382714E-07
 Iteration 14 RMS(Cart)=  0.00001777 RMS(Int)=  0.00312833
 SLEqS3 Cycle:   691 Max:0.110835E-01 RMS:0.198475E-02 Conv:0.141616E-07
 SLEqS3 Cycle:   691 Max:0.110908E-01 RMS:0.198475E-02 Conv:0.141616E-07
 Iteration 15 RMS(Cart)=  0.00000807 RMS(Int)=  0.00312667
 SLEqS3 Cycle:   691 Max:0.111142E-01 RMS:0.198479E-02 Conv:0.301026E-07
 SLEqS3 Cycle:   691 Max:0.135447E-01 RMS:0.214909E-02 Conv:0.301026E-07
 Iteration 16 RMS(Cart)=  0.00384041 RMS(Int)=  0.00240772
 SLEqS3 Cycle:   691 Max:0.111549E-01 RMS:0.200584E-02 Conv:0.198020E-05
 SLEqS3 Cycle:   691 Max:0.111552E-01 RMS:0.200590E-02 Conv:0.198020E-05
 Iteration 17 RMS(Cart)=  0.00332297 RMS(Int)=  0.00302148
 SLEqS3 Cycle:   691 Max:0.110909E-01 RMS:0.198492E-02 Conv:0.225718E-05
 SLEqS3 Cycle:   691 Max:0.110908E-01 RMS:0.198492E-02 Conv:0.225718E-05
 Iteration 18 RMS(Cart)=  0.00045431 RMS(Int)=  0.00311385
 SLEqS3 Cycle:   691 Max:0.110823E-01 RMS:0.198455E-02 Conv:0.533647E-07
 SLEqS3 Cycle:   691 Max:0.110823E-01 RMS:0.198455E-02 Conv:0.533647E-07
 Iteration 19 RMS(Cart)=  0.00006311 RMS(Int)=  0.00312681
 SLEqS3 Cycle:   691 Max:0.110798E-01 RMS:0.198431E-02 Conv:0.446267E-07
 SLEqS3 Cycle:   691 Max:0.110766E-01 RMS:0.198375E-02 Conv:0.446267E-07
 New curvilinear step failed, DQL= 5.44D+00 SP=-2.03D-03.
 ITry= 6 IFail=1 DXMaxC= 3.06D-02 DCOld= 1.00D+10 DXMaxT= 5.06D-01 DXLimC= 3.00D+00 Rises=F
 SLEqS3 Cycle:    74 Max:0.845129E-02 RMS:0.141575E-02 Conv:0.365049E-05
 Iteration  1 RMS(Cart)=  0.00009541 RMS(Int)=  0.00092169
 SLEqS3 Cycle:   691 Max:0.696113E-02 RMS:0.123994E-02 Conv:0.874632E-08
 SLEqS3 Cycle:   691 Max:0.696317E-02 RMS:0.124051E-02 Conv:0.874632E-08
 Iteration  2 RMS(Cart)=  0.00323100 RMS(Int)=  0.00119740
 SLEqS3 Cycle:   691 Max:0.757565E-02 RMS:0.120637E-02 Conv:0.852204E-06
 SLEqS3 Cycle:   691 Max:0.757403E-02 RMS:0.120610E-02 Conv:0.852204E-06
 Iteration  3 RMS(Cart)=  0.00174891 RMS(Int)=  0.00100426
 SLEqS3 Cycle:   691 Max:0.788626E-02 RMS:0.127557E-02 Conv:0.333942E-06
 SLEqS3 Cycle:   691 Max:0.788631E-02 RMS:0.127558E-02 Conv:0.333942E-06
 Iteration  4 RMS(Cart)=  0.00061965 RMS(Int)=  0.00095346
 SLEqS3 Cycle:   691 Max:0.808722E-02 RMS:0.132311E-02 Conv:0.324732E-07
 SLEqS3 Cycle:   691 Max:0.808727E-02 RMS:0.132312E-02 Conv:0.324732E-07
 Iteration  5 RMS(Cart)=  0.00037351 RMS(Int)=  0.00093361
 SLEqS3 Cycle:   691 Max:0.821159E-02 RMS:0.135376E-02 Conv:0.104494E-07
 SLEqS3 Cycle:   691 Max:0.821170E-02 RMS:0.135378E-02 Conv:0.104494E-07
 Iteration  6 RMS(Cart)=  0.00022923 RMS(Int)=  0.00092604
 SLEqS3 Cycle:   691 Max:0.560274E-02 RMS:0.104680E-02 Conv:0.977436E-08
 SLEqS3 Cycle:   691 Max:0.560503E-02 RMS:0.104646E-02 Conv:0.977436E-08
 Iteration  7 RMS(Cart)=  0.00000001 RMS(Int)=  0.00092604
 ITry= 7 IFail=0 DXMaxC= 1.49D-03 DCOld= 1.00D+10 DXMaxT= 5.06D-01 DXLimC= 3.00D+00 Rises=F
 Variable       Old X    -DE/DX   Delta X   Delta X   Delta X     New X
                                 (Linear)    (Quad)   (Total)
    R1        2.29130   0.00365   0.00000   0.00288   0.00060   2.29190
    R2        2.44514  -0.00107   0.00000   0.02048   0.00029   2.44544
    R3        2.93747  -0.00191   0.00000  -0.00247  -0.00008   2.93740
    R4        3.39804  -0.00076   0.00000  -0.03815   0.00000   3.39804
    R5        1.94218  -0.00241   0.00000   0.01958  -0.00028   1.94189
    R6        2.85069  -0.00189   0.00000   0.02734  -0.00017   2.85053
    R7        2.53612  -0.00088   0.00000   0.00047   0.00002   2.53614
    R8        2.53522  -0.00078   0.00000   0.00051   0.00002   2.53524
    R9        2.51909  -0.00079   0.00000  -0.00011  -0.00003   2.51906
   R10        1.82172  -0.00425   0.00000   0.00193   0.00002   1.82174
   R11        1.84673  -0.00107   0.00000   0.00341   0.00020   1.84693
   R12        3.36271  -0.00014   0.00000   0.01039   0.00002   3.36273
   R13        3.43358  -0.00015   0.00000  -0.00335   0.00013   3.43371
   R14        1.81630  -0.00147   0.00000   0.00135   0.00005   1.81635
   R15        1.85124   0.00033   0.00000   0.01727   0.00009   1.85132
   R16        3.33837  -0.00040   0.00000   0.00388   0.00001   3.33838
   R17        1.85877  -0.00307   0.00000   0.00059   0.00006   1.85882
   R18        1.84268  -0.00306   0.00000  -0.00748  -0.00033   1.84235
   R19        3.53439   0.00040   0.00000   0.01784   0.00002   3.53440
   R20        1.86352   0.00058   0.00000  -0.01119   0.00036   1.86388
   R21        1.81965  -0.00294   0.00000   0.00118   0.00002   1.81967
   R22        3.16948  -0.00017   0.00000  -0.01867   0.00032   3.16980
   R23        1.83982   0.00114   0.00000  -0.01854   0.00000   1.83982
   R24        1.81373  -0.00102   0.00000   0.00044  -0.00002   1.81370
    A1        2.24654   0.00035   0.00000  -0.03181   0.00031   2.24686
    A2        2.09641   0.00036   0.00000   0.01535   0.00006   2.09646
    A3        1.94023  -0.00072   0.00000   0.01647  -0.00037   1.93986
    A4        2.54723  -0.00122   0.00000  -0.15198  -0.00048   2.54676
    A5        1.98522  -0.00049   0.00000   0.01511   0.00018   1.98539
    A6        1.92775  -0.00063   0.00000  -0.00135  -0.00005   1.92770
    A7        1.93267  -0.00060   0.00000  -0.00162  -0.00005   1.93262
    A8        1.94054  -0.00112   0.00000  -0.00178  -0.00000   1.94054
    A9        1.88767   0.00051   0.00000   0.00164   0.00002   1.88769
   A10        1.88717   0.00093   0.00000   0.00152   0.00004   1.88722
   A11        1.88633   0.00103   0.00000   0.00183   0.00005   1.88637
   A12        1.86624  -0.00054   0.00000  -0.00087  -0.00002   1.86622
   A13        2.05099   0.00031   0.00000   0.01288  -0.00004   2.05095
   A14        1.86605   0.00005   0.00000  -0.00589   0.00009   1.86614
   A15        1.86121   0.00052   0.00000  -0.01197   0.00005   1.86127
   A16        2.15476  -0.00031   0.00000  -0.00461   0.00000   2.15476
   A17        1.75088  -0.00004   0.00000   0.01431  -0.00010   1.75079
   A18        2.88325  -0.00032   0.00000   0.01257  -0.00008   2.88317
   A19        2.21839  -0.00089   0.00000   0.00634   0.00001   2.21840
   A20        2.20424   0.00015   0.00000   0.00742  -0.00017   2.20407
   A21        1.85743   0.00078   0.00000  -0.01338   0.00016   1.85759
   A22        2.84102   0.00034   0.00000  -0.01190   0.00004   2.84106
   A23        1.53410   0.00027   0.00000   0.02270  -0.00012   1.53398
   A24        2.16612  -0.00016   0.00000  -0.01279   0.00017   2.16629
   A25        2.06320   0.00013   0.00000  -0.00251  -0.00001   2.06319
   A26        1.65531   0.00028   0.00000  -0.00283   0.00017   1.65548
   A27        2.10609  -0.00021   0.00000  -0.02353  -0.00001   2.10608
   A28        1.88209  -0.00020   0.00000   0.01384  -0.00015   1.88194
   A29        2.87017  -0.00008   0.00000  -0.08172   0.00021   2.87038
   A30        1.98798  -0.00088   0.00000  -0.06705  -0.00022   1.98777
   A31        2.34442   0.00022   0.00000   0.03437   0.00010   2.34451
   A32        1.87418   0.00058   0.00000   0.06441   0.00014   1.87432
   A33        3.14159   0.00025   0.00000   0.49973   0.00000   3.14159
   A34        3.18605   0.00124   0.00000  -0.03420   0.00008   3.18613
   A35        2.96585  -0.00050   0.00000  -0.02587   0.00001   2.96586
   A36        3.14912   0.00053   0.00000   0.00681  -0.00002   3.14910
   A37        3.14852   0.00089   0.00000   0.05737   0.00001   3.14852
   A38        3.24753   0.00009   0.00000  -0.00126   0.00003   3.24755
   A39        2.86564   0.00033   0.00000   0.04071   0.00002   2.86566
    D1       -0.15694  -0.00005   0.00000  -0.01250  -0.00002  -0.15696
    D2        2.98567  -0.00008   0.00000  -0.02283  -0.00002   2.98565
    D3        0.02520  -0.00019   0.00000  -0.04417   0.00005   0.02524
    D4       -3.11733  -0.00016   0.00000  -0.03458   0.00004  -3.11729
    D5       -2.05084  -0.00005   0.00000   0.00428  -0.00003  -2.05087
    D6        2.14168   0.00011   0.00000   0.00416   0.00002   2.14170
    D7        0.04431  -0.00003   0.00000   0.00412  -0.00001   0.04431
    D8        1.09159  -0.00008   0.00000  -0.00434  -0.00002   1.09157
    D9       -0.99907   0.00009   0.00000  -0.00446   0.00002  -0.99905
   D10       -3.09644  -0.00006   0.00000  -0.00450  -0.00000  -3.09644
   D11       -0.58924  -0.00032   0.00000   0.01440  -0.00013  -0.58936
   D12        2.71026  -0.00036   0.00000  -0.00275   0.00006   2.71032
   D13       -0.52643   0.00007   0.00000  -0.01970   0.00006  -0.52637
   D14       -1.96293  -0.00014   0.00000  -0.00494  -0.00007  -1.96300
   D15       -0.35759   0.00030   0.00000   0.00260   0.00004  -0.35755
   D16        2.19114   0.00000   0.00000   0.01420   0.00001   2.19115
   D17        0.23390  -0.00012   0.00000  -0.00008  -0.00006   0.23384
   D18        1.83923   0.00032   0.00000   0.00745   0.00006   1.83929
   D19       -1.89522   0.00002   0.00000   0.01906   0.00003  -1.89519
   D20        1.97302  -0.00017   0.00000   0.00674   0.00006   1.97308
   D21       -0.12317   0.00029   0.00000   0.00404   0.00004  -0.12314
   D22        2.14814  -0.00004   0.00000  -0.00045   0.00005   2.14819
   D23       -0.11624   0.00009   0.00000   0.00293   0.00007  -0.11618
   D24       -2.09703  -0.00044   0.00000  -0.01106   0.00001  -2.09702
   D25       -0.03787   0.00004   0.00000  -0.01736   0.00000  -0.03787
   D26       -2.71465   0.00004   0.00000  -0.01093  -0.00002  -2.71467
   D27        0.50809  -0.00048   0.00000  -0.01611  -0.00001   0.50808
   D28        2.67258  -0.00014   0.00000   0.02076   0.00005   2.67263
   D29        0.50894   0.00005   0.00000   0.03317  -0.00011   0.50883
   D30       -1.49245   0.00006   0.00000   0.02895  -0.00004  -1.49250
   D31       -0.39614   0.00025   0.00000   0.00269   0.00006  -0.39608
   D32       -2.55978   0.00044   0.00000   0.01510  -0.00010  -2.55988
   D33        1.72201   0.00046   0.00000   0.01088  -0.00004   1.72197
   D34       -1.42815  -0.00022   0.00000   0.06444  -0.00001  -1.42815
   D35        0.15555   0.00028   0.00000   0.08882  -0.00002   0.15553
   D36        2.32681   0.00010   0.00000   0.06617  -0.00000   2.32681
   D37       -0.50244   0.00008   0.00000   0.15440   0.00007  -0.50237
   D38        3.11332   0.00023   0.00000   0.05112   0.00001   3.11333
   D39        1.11936  -0.00011   0.00000  -0.03170  -0.00009   1.11927
   D40       -2.37157  -0.00020   0.00000   0.04649  -0.00003  -2.37160
         Item               Value     Threshold  Converged?
 Maximum Force            0.004254     0.000015     NO 
 RMS     Force            0.000973     0.000010     NO 
 Maximum Displacement     0.001494     0.000060     NO 
 RMS     Displacement     0.000481     0.000040     NO 
 Predicted change in Energy=-4.421592D-06
 GradGradGradGradGradGradGradGradGradGradGradGradGradGradGradGradGradGrad

                          Input orientation:                          
 ---------------------------------------------------------------------
 Center     Atomic      Atomic             Coordinates (Angstroms)
 Number     Number       Type             X           Y           Z
 ---------------------------------------------------------------------
      1          6           0        1.371825   -0.045024   -0.676773
      2          8           0        0.573054   -0.863556   -1.080390
      3          8           0        1.146989    1.124193   -0.169827
      4          1           0        0.149053    1.356545   -0.091658
      5          6           0        2.895407   -0.347524   -0.734760
      6          9           0        3.415911   -0.372355    0.502009
      7          9           0        3.539927    0.593756   -1.440772
      8          9           0        3.130702   -1.527974   -1.307596
      9          8           0       -4.841911    1.600953    1.062045
     10          1           0       -5.130879    0.905748    1.664147
     11          1           0       -4.472639    1.158431    0.272724
     12          8           0       -2.778079    3.244510    1.794505
     13          1           0       -3.007084    4.171690    1.686132
     14          1           0       -3.601081    2.733364    1.649016
     15          8           0       -1.301260    1.735334    0.077107
     16          1           0       -1.675180    2.381357    0.717731
     17          1           0       -2.043477    1.440117   -0.481863
     18          8           0       -3.565093    0.633472   -1.211332
     19          1           0       -3.146135   -0.252940   -1.318951
     20          1           0       -3.901559    0.906855   -2.071147
     21          8           0       -2.102392   -1.564791   -1.261743
     22          1           0       -1.162632   -1.318480   -1.198043
     23          1           0       -2.141052   -2.467262   -1.586104
 ---------------------------------------------------------------------
                    Distance matrix (angstroms):
                    1          2          3          4          5
     1  C    0.000000
     2  O    1.212821   0.000000
     3  O    1.294069   2.260458   0.000000
     4  H    1.949853   2.467026   1.027606   0.000000
     5  C    1.554403   2.403970   2.354158   3.295434   0.000000
     6  F    2.382217   3.290456   2.799826   3.743514   1.342066
     7  F    2.385875   3.325052   2.760945   3.728268   1.341592
     8  F    2.385524   2.652289   3.501946   4.323099   1.333030
     9  O    6.659073   6.323423   6.132841   5.128400   8.178701
    10  H    6.976320   6.572501   6.543913   5.582450   8.470342
    11  H    6.042153   5.601640   5.637131   4.640265   7.587557
    12  O    5.843797   6.030864   4.874475   3.961076   7.175537
    13  H    6.522181   6.769397   5.476143   4.587677   7.818146
    14  H    6.152929   6.149056   5.333084   4.357646   7.574867
    15  O    3.298999   3.406917   2.535428   1.508433   4.754938
    16  H    4.137174   4.337886   3.214476   2.243474   5.517860
    17  H    3.729333   3.537143   3.221219   2.228550   5.258535
    18  O    5.011914   4.402557   4.850697   3.946060   6.551911
    19  H    4.568105   3.776523   4.652730   3.867163   6.070457
    20  H    5.537051   4.913056   5.399083   4.530790   7.039754
    21  O    3.836935   2.771756   4.356764   3.869407   5.170826
    22  H    2.883901   1.798167   3.515427   3.178107   4.198222
    23  H    4.362846   3.192803   5.071056   4.701005   5.530280
                    6          7          8          9         10
     6  F    0.000000
     7  F    2.173281   0.000000
     8  F    2.165980   2.164935   0.000000
     9  O    8.508772   8.805325   8.886391   0.000000
    10  H    8.719617   9.215245   9.110871   0.964022   0.000000
    11  H    8.038974   8.213169   8.217358   0.977351   1.559867
    12  O    7.288194   7.576986   8.204470   2.738098   3.320010
    13  H    7.956466   8.089653   8.894998   3.219436   3.895814
    14  H    7.758820   8.069616   8.498085   1.779480   2.383420
    15  O    5.184071   5.200408   5.675286   3.677550   4.227634
    16  H    5.792121   5.920472   6.517769   3.279599   3.874917
    17  H    5.835921   5.728022   6.021921   3.200117   3.797757
    18  O    7.258212   7.108835   7.036675   2.781101   3.285452
    19  H    6.811064   6.740560   6.405038   3.461462   3.765719
    20  H    7.861480   7.474698   7.480915   3.344088   3.932384
    21  O    5.914761   6.043769   5.233424   4.788203   4.882226
    22  H    4.974775   5.082286   4.299838   5.212310   5.374598
    23  H    6.295132   6.454803   5.362016   5.554971   5.557012
                   11         12         13         14         15
    11  H    0.000000
    12  O    3.088539   0.000000
    13  H    3.636661   0.961171   0.000000
    14  H    2.265879   0.979678   1.556596   0.000000
    15  O    3.229354   2.721776   3.381512   2.959077   0.000000
    16  H    3.085346   1.766596   2.432501   2.168016   0.983646
    17  H    2.559214   2.996218   3.618042   2.939262   0.974929
    18  O    1.817042   4.058567   4.607131   3.548581   2.828271
    19  H    2.506993   4.696938   5.350440   4.234833   3.050537
    20  H    2.425521   4.655115   5.057309   4.155242   3.473172
    21  O    3.922831   5.738169   6.512730   5.403029   3.650364
    22  H    4.387983   5.690860   6.470118   5.519893   3.312251
    23  H    4.694378   6.667732   7.452061   6.296363   4.597101
                   16         17         18         19         20
    16  H    0.000000
    17  H    1.568630   0.000000
    18  O    3.216855   1.870325   0.000000
    19  H    3.640233   2.187009   0.986323   0.000000
    20  H    3.861186   2.502531   0.962927   1.575305   0.000000
    21  O    4.435415   3.105021   2.640908   1.677387   3.162463
    22  H    4.197819   2.983062   3.095499   2.254834   3.635402
    23  H    5.388302   4.061585   3.432622   2.446382   3.836576
                   21         22         23
    21  O    0.000000
    22  H    0.973589   0.000000
    23  H    0.959770   1.558075   0.000000
 Stoichiometry    C2H11F3O7
 Framework group  C1[X(C2H11F3O7)]
 Deg. of freedom    63
 Full point group                 C1      NOp   1
 Largest Abelian subgroup         C1      NOp   1
 Largest concise Abelian subgroup C1      NOp   1
                         Standard orientation:                         
 ---------------------------------------------------------------------
 Center     Atomic      Atomic             Coordinates (Angstroms)
 Number     Number       Type             X           Y           Z
 ---------------------------------------------------------------------
      1          6           0        1.632624    0.017972    0.040994
      2          8           0        1.190869    1.139367   -0.094148
      3          8           0        0.992117   -1.081951    0.274522
      4          1           0       -0.027317   -0.964037    0.327668
      5          6           0        3.162838   -0.235170   -0.061623
      6          9           0        3.435200   -1.049912   -1.092717
      7          9           0        3.625292   -0.810001    1.058901
      8          9           0        3.828361    0.904901   -0.246785
      9          8           0       -4.999382   -0.067364   -0.552693
     10          1           0       -5.179688    0.250676   -1.444702
     11          1           0       -4.381493    0.569486   -0.142999
     12          8           0       -3.665793   -2.434216   -0.211031
     13          1           0       -4.128879   -3.018133    0.395964
     14          1           0       -4.265773   -1.680169   -0.387684
     15          8           0       -1.530729   -0.853865    0.382311
     16          1           0       -2.184731   -1.568066    0.209804
     17          1           0       -2.042090   -0.075275    0.670053
     18          8           0       -3.107821    1.456020    0.802232
     19          1           0       -2.438751    2.058348    0.399268
     20          1           0       -3.347165    1.815060    1.663065
     21          8           0       -1.089434    2.690565   -0.370973
     22          1           0       -0.288469    2.145702   -0.273737
     23          1           0       -0.806695    3.576243   -0.609282
 ---------------------------------------------------------------------
 Rotational constants (GHZ):           1.0996337           0.2600909           0.2240314
 Standard basis: 6-31++G(d,p) (6D, 7F)
 There are   294 symmetry adapted cartesian basis functions of A   symmetry.
 There are   294 symmetry adapted basis functions of A   symmetry.
   294 basis functions,   472 primitive gaussians,   294 cartesian basis functions
    53 alpha electrons       53 beta electrons
       nuclear repulsion energy       816.6415348181 Hartrees.
 NAtoms=   23 NActive=   23 NUniq=   23 SFac= 1.00D+00 NAtFMM=   60 NAOKFM=F Big=F
 Integral buffers will be    131072 words long.
 Raffenetti 2 integral format.
 Two-electron integral symmetry is turned on.
 Nuclear repulsion after empirical dispersion term =      816.6318031026 Hartrees.
 One-electron integrals computed using PRISM.
 NBasis=   294 RedAO= T EigKep=  4.83D-05  NBF=   294
 NBsUse=   294 1.00D-06 EigRej= -1.00D+00 NBFU=   294
 Initial guess from the checkpoint file:  "/local_scratch/slurm.5660459/Gau-2944060.chk"
 B after Tr=    -0.000000   -0.000000   -0.000000
         Rot=    1.000000    0.000000    0.000001    0.000019 Ang=   0.00 deg.
 Requested convergence on RMS density matrix=1.00D-10 within 128 cycles.
 Requested convergence on MAX density matrix=1.00D-08.
 Requested convergence on             energy=1.00D-08.
 No special actions if energy rises.
 SCF Done:  E(RwB97XD) =  -908.815163975     A.U. after   11 cycles
            NFock= 11  Conv=0.56D-10     -V/T= 2.0083
 Calling FoFJK, ICntrl=      2127 FMM=F ISym2X=0 I1Cent= 0 IOpClX= 0 NMat=1 NMatS=1 NMatT=0.
 ***** Axes restored to original set *****
 -------------------------------------------------------------------
 Center     Atomic                   Forces (Hartrees/Bohr)
 Number     Number              X              Y              Z
 -------------------------------------------------------------------
      1        6           0.002666113    0.002741566    0.001174645
      2        8          -0.002370038   -0.002670267   -0.001362638
      3        8          -0.001171585    0.000539645    0.000152096
      4        1           0.000041450   -0.001608514   -0.000205305
      5        6           0.000809523    0.000103009    0.000014135
      6        9          -0.000793661    0.000310341   -0.000628025
      7        9          -0.000818567   -0.000163819    0.000543805
      8        9          -0.000964381    0.000550092    0.000296907
      9        8          -0.000672586   -0.002720708    0.001832035
     10        1           0.001422017    0.002747121   -0.002970287
     11        1          -0.000823518   -0.000253885    0.000949600
     12        8          -0.000584691    0.001502254   -0.000697775
     13        1           0.000947897   -0.001289704    0.000232870
     14        1          -0.000259561   -0.000474551    0.000191701
     15        8          -0.002298939    0.002584113   -0.001190896
     16        1           0.001511490   -0.002482245   -0.000768502
     17        1           0.002878661    0.000262812    0.001738467
     18        8          -0.000880748    0.002039729   -0.002285734
     19        1          -0.000392262   -0.000782808    0.000335040
     20        1           0.001364963   -0.001121756    0.002401636
     21        8          -0.001245931   -0.001490765   -0.000968191
     22        1           0.001726041    0.000649788    0.001078229
     23        1          -0.000091688    0.001028552    0.000136184
 -------------------------------------------------------------------
 Cartesian Forces:  Max     0.002970287 RMS     0.001426408

 GradGradGradGradGradGradGradGradGradGradGradGradGradGradGradGradGradGrad
 Berny optimization.
 Using GEDIIS/GDIIS optimizer.
 FormGI is forming the generalized inverse of G from B-inverse, IUseBI=4.
 Internal  Forces:  Max     0.004262900 RMS     0.000947470
 Search for a local minimum.
 Step number  12 out of a maximum of  138
 All quantities printed in internal units (Hartrees-Bohrs-Radians)
 Mixed Optimization -- En-DIIS/RFO-DIIS
 Update second derivatives using D2CorX and points   11   12
 ITU=  0 -1 -1  1  1  1  1  1 -1  1  1  0
 Use linear search instead of GDIIS.
     Eigenvalues ---   -0.76729   0.00000   0.00015   0.00027   0.00028
     Eigenvalues ---    0.00047   0.00075   0.00094   0.00162   0.00247
     Eigenvalues ---    0.00362   0.00456   0.00560   0.00611   0.00664
     Eigenvalues ---    0.00851   0.01054   0.01119   0.01376   0.01479
     Eigenvalues ---    0.01514   0.01636   0.01740   0.01800   0.02166
     Eigenvalues ---    0.02253   0.02386   0.02538   0.02884   0.03152
     Eigenvalues ---    0.03708   0.03855   0.05072   0.05650   0.06471
     Eigenvalues ---    0.06844   0.08093   0.08540   0.08776   0.11591
     Eigenvalues ---    0.13676   0.19375   0.20534   0.21729   0.23090
     Eigenvalues ---    0.25748   0.36539   0.37178   0.38419   0.41825
     Eigenvalues ---    0.43601   0.46418   0.48053   0.49999   0.52946
     Eigenvalues ---    0.53045   0.56993   0.57314   0.57562   0.58814
     Eigenvalues ---    0.64869   0.75191   0.89851
 RFO step:  Lambda=-7.67293255D-01 EMin=-7.67292950D-01
 I=     1 Eig=   -7.67D-01 Dot1= -2.91D-04
 I=     1 Stepn= -6.00D-01 RXN=   6.00D-01 EDone=F
 Mixed    1 eigenvectors in step.  Raw Step.Grad=  2.91D-04.
 RFO eigenvector is Hessian eigenvector with negative curvature.
 Taking step of  6.00D-01 in eigenvector direction(s).  Step.Grad=  4.54D-04.
 Quartic linear search produced a step of  2.00000.
 Maximum step size (   0.506) exceeded in Quadratic search.
    -- Step size not scaled.
 SLEqS3 Cycle:    60 Max:0.315229     RMS: 41.4386     Conv:0.242295E-03
 Iteration  1 RMS(Cart)=  0.00326638 RMS(Int)=  0.05906322
 SLEqS3 Cycle:   691 Max:0.226746     RMS:0.478883E-01 Conv:0.144309E-04
 SLEqS3 Cycle:   691 Max:0.314801     RMS:0.526145E-01 Conv:0.144309E-04
 Iteration  2 RMS(Cart)=  0.00089844 RMS(Int)=  0.05906156
 SLEqS3 Cycle:   691 Max:0.314739     RMS:0.525783E-01 Conv:0.198759E-05
 SLEqS3 Cycle:   691 Max:0.314608     RMS:0.525503E-01 Conv:0.198759E-05
 Iteration  3 RMS(Cart)=  0.00049003 RMS(Int)=  0.05906097
 SLEqS3 Cycle:   691 Max:0.314550     RMS:0.525258E-01 Conv:0.493856E-05
 SLEqS3 Cycle:   691 Max:0.314432     RMS:0.524985E-01 Conv:0.493856E-05
 Iteration  4 RMS(Cart)=  0.00031629 RMS(Int)=  0.05906070
 SLEqS3 Cycle:   691 Max:0.229028     RMS:0.476799E-01 Conv:0.770756E-04
 SLEqS3 Cycle:   343 Max:0.228920     RMS:0.476906E-01 Conv:0.770756E-04
 New curvilinear step failed, DQL= 5.43D+00 SP=-2.19D-02.
 ITry= 1 IFail=1 DXMaxC= 1.09D-02 DCOld= 1.00D+10 DXMaxT= 5.06D-01 DXLimC= 3.00D+00 Rises=F
 SLEqS3 Cycle:    74 Max:0.230446     RMS:0.389360E-01 Conv:0.124868E-03
 Iteration  1 RMS(Cart)=  0.00174095 RMS(Int)=  0.02953241
 SLEqS3 Cycle:   691 Max:0.232391     RMS:0.388476E-01 Conv:0.383567E-05
 SLEqS3 Cycle:   691 Max:0.232387     RMS:0.388449E-01 Conv:0.383567E-05
 Iteration  2 RMS(Cart)=  0.00057658 RMS(Int)=  0.02953099
 SLEqS3 Cycle:   691 Max:0.171191     RMS:0.351814E-01 Conv:0.300075E-04
 SLEqS3 Cycle:   691 Max:0.171285     RMS:0.351974E-01 Conv:0.300075E-04
 New curvilinear step failed, DQL= 5.43D+00 SP=-2.62D-02.
 ITry= 2 IFail=1 DXMaxC= 5.22D-03 DCOld= 1.00D+10 DXMaxT= 5.06D-01 DXLimC= 3.00D+00 Rises=F
 SLEqS3 Cycle:    74 Max:0.135139     RMS:0.226576E-01 Conv:0.661283E-04
 Iteration  1 RMS(Cart)=  0.00100794 RMS(Int)=  0.01476740
 SLEqS3 Cycle:   691 Max:0.135198     RMS:0.226162E-01 Conv:0.132325E-05
 SLEqS3 Cycle:   691 Max:0.135116     RMS:0.225979E-01 Conv:0.132325E-05
 Iteration  2 RMS(Cart)=  0.00042632 RMS(Int)=  0.01476589
 SLEqS3 Cycle:   691 Max:0.109742     RMS:0.200270E-01 Conv:0.499321E-06
 SLEqS3 Cycle:   691 Max:0.135023     RMS:0.225683E-01 Conv:0.499321E-06
 Iteration  3 RMS(Cart)=  0.00021891 RMS(Int)=  0.01476542
 SLEqS3 Cycle:   691 Max:0.109784     RMS:0.200134E-01 Conv:0.607320E-06
 SLEqS3 Cycle:   691 Max:0.134943     RMS:0.225468E-01 Conv:0.607320E-06
 Iteration  4 RMS(Cart)=  0.00013831 RMS(Int)=  0.01476523
 SLEqS3 Cycle:   691 Max:0.134951     RMS:0.225459E-01 Conv:0.145616E-05
 SLEqS3 Cycle:   691 Max:0.109841     RMS:0.200086E-01 Conv:0.145616E-05
 New curvilinear step failed, DQL= 5.44D+00 SP=-3.40D-02.
 ITry= 3 IFail=1 DXMaxC= 4.74D-03 DCOld= 1.00D+10 DXMaxT= 5.06D-01 DXLimC= 3.00D+00 Rises=F
 SLEqS3 Cycle:    75 Max:0.672398E-01 RMS: 6.28339     Conv:0.367497E-04
 Iteration  1 RMS(Cart)=  0.00065916 RMS(Int)=  0.00738543
 SLEqS3 Cycle:   691 Max:0.443470E-01 RMS:0.837987E-02 Conv:0.460918E-06
 SLEqS3 Cycle:   691 Max:0.442748E-01 RMS:0.836880E-02 Conv:0.460918E-06
 Iteration  2 RMS(Cart)=  0.03548146 RMS(Int)=  0.01153215
 SLEqS3 Cycle:    21 Max:0.438034E-01 RMS: 421.244     Conv:0.247865E-02
 Iteration  3 RMS(Cart)=  0.00515537 RMS(Int)=  0.01257135
 SLEqS3 Cycle:   691 Max:0.130474E-01 RMS:0.255606E-02 Conv:0.543837E-04
 SLEqS3 Cycle:    74 Max:0.444025E-01 RMS:0.865839E-02 Conv:0.543837E-04
 Iteration  4 RMS(Cart)=  0.00032491 RMS(Int)=  0.01253322
 SLEqS3 Cycle:   691 Max:0.436673E-01 RMS:0.782459E-02 Conv:0.440876E-07
 SLEqS3 Cycle:   691 Max:0.436673E-01 RMS:0.782458E-02 Conv:0.440876E-07
 Iteration  5 RMS(Cart)=  0.00107503 RMS(Int)=  0.01275717
 SLEqS3 Cycle:   691 Max:0.546095E-01 RMS:0.862129E-02 Conv:0.278178E-04
 SLEqS3 Cycle:   691 Max:0.546113E-01 RMS:0.862154E-02 Conv:0.278178E-04
 Iteration  6 RMS(Cart)=  0.01588253 RMS(Int)=  0.00974135
 SLEqS3 Cycle:   147 Max:0.449904E-01 RMS:0.881757E-02 Conv:0.571549E-04
 Iteration  7 RMS(Cart)=  0.01326622 RMS(Int)=  0.01221765
 SLEqS3 Cycle:   691 Max:0.289844     RMS:0.821938E-01 Conv:0.153478E-04
 SLEqS3 Cycle:   691 Max:0.452028E-01 RMS:0.804190E-02 Conv:0.153478E-04
 Iteration  8 RMS(Cart)=  0.00124556 RMS(Int)=  0.01247245
 SLEqS3 Cycle:   691 Max:0.451772E-01 RMS:0.803909E-02 Conv:0.102593E-06
 SLEqS3 Cycle:   691 Max:0.451773E-01 RMS:0.803908E-02 Conv:0.102593E-06
 Iteration  9 RMS(Cart)=  0.00018595 RMS(Int)=  0.01251074
 SLEqS3 Cycle:   691 Max:0.451723E-01 RMS:0.803859E-02 Conv:0.332512E-05
 SLEqS3 Cycle:   691 Max:0.451737E-01 RMS:0.803874E-02 Conv:0.332512E-05
 Iteration 10 RMS(Cart)=  0.00002795 RMS(Int)=  0.01251650
 SLEqS3 Cycle:   691 Max:0.452711E-01 RMS:0.803896E-02 Conv:0.514895E-07
 SLEqS3 Cycle:   691 Max:0.451740E-01 RMS:0.803889E-02 Conv:0.514895E-07
 Iteration 11 RMS(Cart)=  0.00000474 RMS(Int)=  0.01251748
 SLEqS3 Cycle:   691 Max:0.451656E-01 RMS:0.803852E-02 Conv:0.500994E-07
 SLEqS3 Cycle:   691 Max:0.451912E-01 RMS:0.803850E-02 Conv:0.500994E-07
 Iteration 12 RMS(Cart)=  0.00003056 RMS(Int)=  0.01251117
 SLEqS3 Cycle:   691 Max:0.505607E-01 RMS:0.823621E-02 Conv:0.970215E-06
 SLEqS3 Cycle:   691 Max:0.549526E-01 RMS:0.867782E-02 Conv:0.970215E-06
 Iteration 13 RMS(Cart)=  0.01537318 RMS(Int)=  0.00962841
 SLEqS3 Cycle:   691 Max:0.516096E-01 RMS:0.885237E-02 Conv:0.205238E-04
 SLEqS3 Cycle:   691 Max:0.597273E-01 RMS:0.944505E-02 Conv:0.205238E-04
 Iteration 14 RMS(Cart)=  0.00938484 RMS(Int)=  0.00829947
 SLEqS3 Cycle:   691 Max:0.456684E-01 RMS:0.828951E-02 Conv:0.685593E-05
 SLEqS3 Cycle:   691 Max:0.456655E-01 RMS:0.828950E-02 Conv:0.685593E-05
 Iteration 15 RMS(Cart)=  0.02118572 RMS(Int)=  0.01179036
 SLEqS3 Cycle:   691 Max:0.560696E-01 RMS:0.882757E-02 Conv:0.321680E-04
 SLEqS3 Cycle:   691 Max:0.560697E-01 RMS:0.882759E-02 Conv:0.321680E-04
 Iteration 16 RMS(Cart)=  0.01396229 RMS(Int)=  0.00928451
 SLEqS3 Cycle:   691 Max:0.242121E-01 RMS:0.539347E-02 Conv:0.156469E-04
 SLEqS3 Cycle:   691 Max:0.604059E-01 RMS:0.958002E-02 Conv:0.156469E-04
 Iteration 17 RMS(Cart)=  0.00852956 RMS(Int)=  0.00815310
 SLEqS3 Cycle:   691 Max:0.517913E-01 RMS:0.933165E-02 Conv:0.558122E-05
 SLEqS3 Cycle:   691 Max:0.456724E-01 RMS:0.831152E-02 Conv:0.558122E-05
 Iteration 18 RMS(Cart)=  0.02234347 RMS(Int)=  0.01176191
 SLEqS3 Cycle:   127 Max:0.182614E-01 RMS:0.406037E-02 Conv:0.524320E-04
 New curvilinear step failed, DQL= 5.44D+00 SP=-6.81D-02.
 ITry= 4 IFail=1 DXMaxC= 1.13D-01 DCOld= 1.00D+10 DXMaxT= 5.06D-01 DXLimC= 3.00D+00 Rises=F
 SLEqS3 Cycle:    74 Max:0.340777E-01 RMS:0.572979E-02 Conv:0.220604E-04
 Iteration  1 RMS(Cart)=  0.00050892 RMS(Int)=  0.00369558
 SLEqS3 Cycle:   691 Max:0.226180E-01 RMS:0.427292E-02 Conv:0.180858E-06
 SLEqS3 Cycle:   691 Max:0.226086E-01 RMS:0.427145E-02 Conv:0.180858E-06
 Iteration  2 RMS(Cart)=  0.01792605 RMS(Int)=  0.00570601
 Iteration  3 RMS(Cart)=  0.00001124 RMS(Int)=  0.53568554
 New curvilinear step failed, DQL= 5.34D+00 SP=-6.43D-01.
 ITry= 5 IFail=1 DXMaxC= 5.52D-02 DCOld= 1.00D+10 DXMaxT= 5.06D-01 DXLimC= 3.00D+00 Rises=F
 SLEqS3 Cycle:    74 Max:0.170362E-01 RMS:0.290912E-02 Conv:0.147158E-04
 Iteration  1 RMS(Cart)=  0.00044613 RMS(Int)=  0.00185300
 SLEqS3 Cycle:   691 Max:0.113985E-01 RMS:0.216309E-02 Conv:0.935889E-07
 SLEqS3 Cycle:   691 Max:0.113968E-01 RMS:0.216285E-02 Conv:0.935889E-07
 Iteration  2 RMS(Cart)=  0.00915213 RMS(Int)=  0.00284191
 SLEqS3 Cycle:   691 Max:0.453664E-02 RMS:0.955836E-03 Conv:0.606383E-04
 SLEqS3 Cycle:    74 Max:0.120342E-01 RMS:0.221829E-02 Conv:0.606383E-04
 Iteration  3 RMS(Cart)=  0.00001726 RMS(Int)=  0.00283974
 SLEqS3 Cycle:   691 Max:0.113444E-01 RMS:0.201971E-02 Conv:0.116705E-07
 SLEqS3 Cycle:   691 Max:0.113504E-01 RMS:0.201992E-02 Conv:0.116705E-07
 Iteration  4 RMS(Cart)=  0.00112600 RMS(Int)=  0.00306284
 SLEqS3 Cycle:   394 Max:0.115545E-01 RMS:0.207240E-02 Conv:0.186513E-04
 Iteration  5 RMS(Cart)=  0.00021613 RMS(Int)=  0.00301945
 SLEqS3 Cycle:   691 Max:0.119702E-01 RMS:0.196719E-02 Conv:0.268632E-07
 SLEqS3 Cycle:   691 Max:0.113484E-01 RMS:0.201742E-02 Conv:0.268632E-07
 Iteration  6 RMS(Cart)=  0.00031704 RMS(Int)=  0.00308361
 SLEqS3 Cycle:   691 Max:0.113506E-01 RMS:0.201708E-02 Conv:0.131063E-06
 SLEqS3 Cycle:   691 Max:0.113506E-01 RMS:0.201708E-02 Conv:0.131063E-06
 Iteration  7 RMS(Cart)=  0.00003002 RMS(Int)=  0.00308973
 SLEqS3 Cycle:   691 Max:0.113517E-01 RMS:0.201721E-02 Conv:0.140926E-07
 SLEqS3 Cycle:   691 Max:0.113564E-01 RMS:0.201721E-02 Conv:0.140926E-07
 Iteration  8 RMS(Cart)=  0.00000455 RMS(Int)=  0.00308880
 SLEqS3 Cycle:   691 Max:0.113503E-01 RMS:0.201698E-02 Conv:0.108649E-07
 SLEqS3 Cycle:   691 Max:0.113550E-01 RMS:0.201698E-02 Conv:0.108649E-07
 Iteration  9 RMS(Cart)=  0.00000133 RMS(Int)=  0.00308853
 SLEqS3 Cycle:   691 Max:0.114190E-01 RMS:0.201710E-02 Conv:0.177492E-07
 SLEqS3 Cycle:   691 Max:0.113430E-01 RMS:0.201577E-02 Conv:0.177492E-07
 Iteration 10 RMS(Cart)=  0.00000000 RMS(Int)=  0.00308853
 ITry= 6 IFail=0 DXMaxC= 3.28D-02 DCOld= 1.00D+10 DXMaxT= 5.06D-01 DXLimC= 3.00D+00 Rises=F
 Variable       Old X    -DE/DX   Delta X   Delta X   Delta X     New X
                                 (Linear)    (Quad)   (Total)
    R1        2.29190   0.00311   0.00121  -0.01244   0.00870   2.30060
    R2        2.44544  -0.00127   0.00059   0.01093   0.00377   2.44921
    R3        2.93740  -0.00190  -0.00015   0.00199  -0.00092   2.93647
    R4        3.39804  -0.00073   0.00000  -0.03527   0.00000   3.39804
    R5        1.94189  -0.00231  -0.00057   0.02757  -0.00236   1.93953
    R6        2.85053  -0.00189  -0.00034   0.03787  -0.00197   2.84856
    R7        2.53614  -0.00089   0.00004  -0.00049   0.00038   2.53651
    R8        2.53524  -0.00079   0.00004  -0.00050   0.00037   2.53561
    R9        2.51906  -0.00078  -0.00007   0.00079  -0.00067   2.51839
   R10        1.82174  -0.00426   0.00004   0.00292  -0.00009   1.82165
   R11        1.84693  -0.00117   0.00040   0.00137   0.00334   1.85026
   R12        3.36273  -0.00013   0.00005   0.01045   0.00088   3.36361
   R13        3.43371  -0.00015   0.00027  -0.00396   0.00329   3.43701
   R14        1.81635  -0.00150   0.00010   0.00073   0.00076   1.81711
   R15        1.85132   0.00030   0.00018   0.01611   0.00044   1.85176
   R16        3.33838  -0.00040   0.00003   0.00455   0.00070   3.33908
   R17        1.85882  -0.00310   0.00011  -0.00014   0.00191   1.86074
   R18        1.84235  -0.00294  -0.00066  -0.00542  -0.00277   1.83958
   R19        3.53440   0.00036   0.00003   0.01567  -0.00118   3.53322
   R20        1.86388   0.00039   0.00072  -0.01638   0.00850   1.87238
   R21        1.81967  -0.00295   0.00005   0.00171   0.00005   1.81972
   R22        3.16980  -0.00019   0.00065  -0.01911   0.00870   3.17850
   R23        1.83982   0.00117   0.00000  -0.01747   0.00000   1.83982
   R24        1.81370  -0.00101  -0.00005   0.00024  -0.00076   1.81294
    A1        2.24686   0.00030   0.00063  -0.03291   0.00551   2.25237
    A2        2.09646   0.00033   0.00011   0.01413   0.00383   2.10029
    A3        1.93986  -0.00064  -0.00074   0.01879  -0.00934   1.93052
    A4        2.54676  -0.00111  -0.00095  -0.14792  -0.00899   2.53777
    A5        1.98539  -0.00048   0.00035   0.01527   0.00660   1.99199
    A6        1.92770  -0.00062  -0.00010   0.00183  -0.00086   1.92684
    A7        1.93262  -0.00059  -0.00011   0.00179  -0.00073   1.93189
    A8        1.94054  -0.00110  -0.00000   0.00080   0.00076   1.94130
    A9        1.88769   0.00050   0.00004  -0.00136  -0.00019   1.88751
   A10        1.88722   0.00091   0.00009  -0.00156   0.00053   1.88775
   A11        1.88637   0.00101   0.00010  -0.00170   0.00052   1.88689
   A12        1.86622  -0.00054  -0.00003  -0.00050  -0.00031   1.86591
   A13        2.05095   0.00030  -0.00007   0.01267  -0.00152   2.04943
   A14        1.86614   0.00006   0.00017  -0.00689   0.00235   1.86849
   A15        1.86127   0.00051   0.00011  -0.01300   0.00106   1.86232
   A16        2.15476  -0.00030   0.00000  -0.00398   0.00016   2.15492
   A17        1.75079  -0.00003  -0.00019   0.01443  -0.00227   1.74851
   A18        2.88317  -0.00030  -0.00016   0.01374  -0.00128   2.88189
   A19        2.21840  -0.00084   0.00002   0.00620   0.00240   2.22080
   A20        2.20407   0.00012  -0.00034   0.00708  -0.00486   2.19921
   A21        1.85759   0.00076   0.00032  -0.01287   0.00242   1.86001
   A22        2.84106   0.00031   0.00008  -0.01406   0.00024   2.84129
   A23        1.53398   0.00027  -0.00024   0.02242  -0.00370   1.53028
   A24        2.16629  -0.00017   0.00034  -0.01287   0.00437   2.17066
   A25        2.06319   0.00013  -0.00002  -0.00284  -0.00034   2.06285
   A26        1.65548   0.00025   0.00034  -0.00423   0.00392   1.65940
   A27        2.10608  -0.00021  -0.00002  -0.02293  -0.00011   2.10597
   A28        1.88194  -0.00018  -0.00030   0.01488  -0.00318   1.87876
   A29        2.87038  -0.00013   0.00041  -0.08313   0.00513   2.87551
   A30        1.98777  -0.00084  -0.00043  -0.06474  -0.00457   1.98320
   A31        2.34451   0.00021   0.00019   0.03527   0.00237   2.34688
   A32        1.87432   0.00056   0.00027   0.06115   0.00250   1.87682
   A33        3.14159   0.00029   0.00000   0.50045   0.00000   3.14159
   A34        3.18613   0.00122   0.00016  -0.03679   0.00080   3.18693
   A35        2.96586  -0.00050   0.00002  -0.02498   0.00069   2.96655
   A36        3.14910   0.00050  -0.00005   0.00670  -0.00232   3.14678
   A37        3.14852   0.00088   0.00001   0.05593  -0.00032   3.14820
   A38        3.24755   0.00009   0.00006  -0.00175   0.00068   3.24824
   A39        2.86566   0.00032   0.00004   0.04191   0.00015   2.86581
    D1       -0.15696  -0.00004  -0.00005  -0.01262  -0.00055  -0.15751
    D2        2.98565  -0.00008  -0.00003  -0.02285  -0.00022   2.98543
    D3        0.02524  -0.00019   0.00009  -0.04359   0.00124   0.02648
    D4       -3.11729  -0.00016   0.00008  -0.03410   0.00094  -3.11635
    D5       -2.05087  -0.00005  -0.00005   0.00444  -0.00076  -2.05163
    D6        2.14170   0.00011   0.00003   0.00380   0.00050   2.14220
    D7        0.04431  -0.00003  -0.00001   0.00422  -0.00016   0.04414
    D8        1.09157  -0.00008  -0.00004  -0.00409  -0.00049   1.09108
    D9       -0.99905   0.00008   0.00005  -0.00472   0.00077  -0.99827
   D10       -3.09644  -0.00006  -0.00000  -0.00431   0.00011  -3.09633
   D11       -0.58936  -0.00029  -0.00025   0.01524  -0.00239  -0.59176
   D12        2.71032  -0.00036   0.00012  -0.00292   0.00180   2.71212
   D13       -0.52637   0.00007   0.00013  -0.01904   0.00140  -0.52496
   D14       -1.96300  -0.00013  -0.00015  -0.00400  -0.00164  -1.96465
   D15       -0.35755   0.00028   0.00008   0.00186   0.00031  -0.35724
   D16        2.19115   0.00000   0.00002   0.01448   0.00065   2.19180
   D17        0.23384  -0.00012  -0.00011   0.00021  -0.00169   0.23215
   D18        1.83929   0.00029   0.00012   0.00607   0.00027   1.83956
   D19       -1.89519   0.00001   0.00006   0.01869   0.00060  -1.89458
   D20        1.97308  -0.00018   0.00012   0.00626   0.00112   1.97420
   D21       -0.12314   0.00029   0.00007   0.00400   0.00070  -0.12244
   D22        2.14819  -0.00004   0.00009  -0.00055   0.00094   2.14913
   D23       -0.11618   0.00008   0.00014   0.00254   0.00147  -0.11471
   D24       -2.09702  -0.00044   0.00002  -0.01041   0.00059  -2.09643
   D25       -0.03787   0.00004   0.00000  -0.01762   0.00016  -0.03771
   D26       -2.71467   0.00004  -0.00004  -0.01076  -0.00071  -2.71538
   D27        0.50808  -0.00048  -0.00001  -0.01636   0.00009   0.50817
   D28        2.67263  -0.00015   0.00010   0.02055   0.00142   2.67405
   D29        0.50883   0.00004  -0.00022   0.03295  -0.00272   0.50611
   D30       -1.49250   0.00006  -0.00009   0.02836  -0.00129  -1.49379
   D31       -0.39608   0.00024   0.00011   0.00217   0.00111  -0.39498
   D32       -2.55988   0.00043  -0.00020   0.01457  -0.00303  -2.56291
   D33        1.72197   0.00046  -0.00008   0.00998  -0.00160   1.72037
   D34       -1.42815  -0.00020  -0.00001   0.06542   0.00057  -1.42758
   D35        0.15553   0.00028  -0.00003   0.08850  -0.00082   0.15471
   D36        2.32681   0.00010  -0.00001   0.06621  -0.00022   2.32658
   D37       -0.50237   0.00009   0.00013   0.15431   0.00138  -0.50099
   D38        3.11333   0.00023   0.00002   0.05192   0.00030   3.11363
   D39        1.11927  -0.00010  -0.00018  -0.03131  -0.00184   1.11742
   D40       -2.37160  -0.00019  -0.00006   0.04694  -0.00053  -2.37213
         Item               Value     Threshold  Converged?
 Maximum Force            0.004263     0.000015     NO 
 RMS     Force            0.000947     0.000010     NO 
 Maximum Displacement     0.032836     0.000060     NO 
 RMS     Displacement     0.010748     0.000040     NO 
 Predicted change in Energy=-4.338167D-05
 GradGradGradGradGradGradGradGradGradGradGradGradGradGradGradGradGradGrad

                          Input orientation:                          
 ---------------------------------------------------------------------
 Center     Atomic      Atomic             Coordinates (Angstroms)
 Number     Number       Type             X           Y           Z
 ---------------------------------------------------------------------
      1          6           0        1.367739   -0.054444   -0.681772
      2          8           0        0.573138   -0.880932   -1.091229
      3          8           0        1.139650    1.115503   -0.172869
      4          1           0        0.143989    1.351391   -0.092719
      5          6           0        2.894161   -0.341145   -0.731606
      6          9           0        3.407225   -0.360968    0.508575
      7          9           0        3.532218    0.608473   -1.432679
      8          9           0        3.145649   -1.518064   -1.304003
      9          8           0       -4.839149    1.608825    1.064393
     10          1           0       -5.129563    0.915561    1.667958
     11          1           0       -4.469574    1.162748    0.275026
     12          8           0       -2.774647    3.251554    1.798629
     13          1           0       -3.001425    4.179625    1.689642
     14          1           0       -3.598448    2.741330    1.652871
     15          8           0       -1.303260    1.735916    0.080032
     16          1           0       -1.675180    2.384083    0.721210
     17          1           0       -2.044175    1.441628   -0.478601
     18          8           0       -3.562810    0.632276   -1.209682
     19          1           0       -3.142891   -0.258325   -1.320225
     20          1           0       -3.898883    0.905310   -2.069789
     21          8           0       -2.103075   -1.579504   -1.271554
     22          1           0       -1.163046   -1.334128   -1.208215
     23          1           0       -2.145229   -2.480296   -1.598935
 ---------------------------------------------------------------------
                    Distance matrix (angstroms):
                    1          2          3          4          5
     1  C    0.000000
     2  O    1.217427   0.000000
     3  O    1.296064   2.269377   0.000000
     4  H    1.954716   2.482832   1.026356   0.000000
     5  C    1.553914   2.409948   2.347833   3.291853   0.000000
     6  F    2.381258   3.295722   2.790382   3.733957   1.342265
     7  F    2.385014   3.330326   2.751106   3.718536   1.341788
     8  F    2.385440   2.658764   3.498453   4.325614   1.332675
     9  O    6.658904   6.335490   6.125374   5.122191   8.175089
    10  H    6.976895   6.584929   6.536944   5.576763   8.468610
    11  H    6.039142   5.610011   5.627276   4.632040   7.582849
    12  O    5.851613   6.052800   4.875576   3.963112   7.172515
    13  H    6.529972   6.791169   5.477799   4.590136   7.813945
    14  H    6.158727   6.168711   5.331623   4.357161   7.572408
    15  O    3.304537   3.426458   2.533116   1.507393   4.753029
    16  H    4.144168   4.358921   3.214333   2.244619   5.515109
    17  H    3.731041   3.552454   3.215053   2.223761   5.256373
    18  O    5.006054   4.405666   4.839588   3.937650   6.547410
    19  H    4.560150   3.774778   4.641549   3.860251   6.066245
    20  H    5.530373   4.913982   5.387885   4.522456   7.034902
    21  O    3.836691   2.771757   4.357228   3.876737   5.176626
    22  H    2.884372   1.798168   3.517817   3.188210   4.204058
    23  H    4.366564   3.194565   5.074826   4.710735   5.542894
                    6          7          8          9         10
     6  F    0.000000
     7  F    2.173455   0.000000
     8  F    2.166271   2.165215   0.000000
     9  O    8.496570   8.792943   8.896276   0.000000
    10  H    8.709216   9.205145   9.123279   0.963974   0.000000
    11  H    8.026221   8.200741   8.226282   0.979117   1.561072
    12  O    7.275308   7.563318   8.211303   2.738581   3.319573
    13  H    7.942462   8.074063   8.900117   3.221363   3.896608
    14  H    7.746814   8.057053   8.506961   1.779948   2.382850
    15  O    5.173900   5.190498   5.683022   3.672550   4.223160
    16  H    5.780257   5.908386   6.524465   3.275591   3.871130
    17  H    5.825945   5.718442   6.031198   3.196977   3.795270
    18  O    7.247091   7.098571   7.045302   2.784619   3.288735
    19  H    6.801402   6.732092   6.413497   3.471303   3.775462
    20  H    7.850519   7.464268   7.488966   3.346957   3.935152
    21  O    5.917525   6.047292   5.249185   4.807097   4.901602
    22  H    4.978131   5.086216   4.313683   5.228714   5.391357
    23  H    6.305782   6.465411   5.385746   5.574175   5.577695
                   11         12         13         14         15
    11  H    0.000000
    12  O    3.091481   0.000000
    13  H    3.641173   0.961572   0.000000
    14  H    2.269194   0.979908   1.557716   0.000000
    15  O    3.223676   2.723181   3.383241   2.958474   0.000000
    16  H    3.082106   1.766965   2.433260   2.166697   0.984660
    17  H    2.555051   2.999199   3.621357   2.940776   0.973463
    18  O    1.818786   4.065926   4.615725   3.555783   2.826119
    19  H    2.514829   4.709788   5.364207   4.247914   3.053188
    20  H    2.426957   4.661912   5.065559   4.161662   3.471152
    21  O    3.938549   5.763346   6.537834   5.427523   3.668582
    22  H    4.400855   5.715492   6.494512   5.543136   3.332328
    23  H    4.710210   6.692810   7.476787   6.320717   4.615656
                   16         17         18         19         20
    16  H    0.000000
    17  H    1.569689   0.000000
    18  O    3.218745   1.869701   0.000000
    19  H    3.647459   2.192111   0.990819   0.000000
    20  H    3.862810   2.501891   0.962952   1.577155   0.000000
    21  O    4.456930   3.124017   2.650778   1.681992   3.168028
    22  H    4.220196   3.002258   3.102517   2.256033   3.638983
    23  H    5.409824   4.080055   3.442260   2.451563   3.841788
                   21         22         23
    21  O    0.000000
    22  H    0.973590   0.000000
    23  H    0.959365   1.559181   0.000000
 Stoichiometry    C2H11F3O7
 Framework group  C1[X(C2H11F3O7)]
 Deg. of freedom    63
 Full point group                 C1      NOp   1
 Largest Abelian subgroup         C1      NOp   1
 Largest concise Abelian subgroup C1      NOp   1
                         Standard orientation:                         
 ---------------------------------------------------------------------
 Center     Atomic      Atomic             Coordinates (Angstroms)
 Number     Number       Type             X           Y           Z
 ---------------------------------------------------------------------
      1          6           0        1.633167    0.029513    0.039615
      2          8           0        1.199053    1.158908   -0.095069
      3          8           0        0.988687   -1.070696    0.271923
      4          1           0       -0.029946   -0.957016    0.325504
      5          6           0        3.159923   -0.241690   -0.060948
      6          9           0        3.422892   -1.059675   -1.092172
      7          9           0        3.612875   -0.823573    1.060052
      8          9           0        3.839936    0.889672   -0.244321
      9          8           0       -4.998789   -0.073271   -0.549960
     10          1           0       -5.181230    0.243046   -1.442094
     11          1           0       -4.379344    0.566049   -0.142251
     12          8           0       -3.665417   -2.441096   -0.210325
     13          1           0       -4.126711   -3.025989    0.397728
     14          1           0       -4.266127   -1.687150   -0.386205
     15          8           0       -1.532817   -0.853957    0.380198
     16          1           0       -2.185905   -1.570579    0.208494
     17          1           0       -2.043007   -0.076544    0.668236
     18          8           0       -3.104346    1.457043    0.800346
     19          1           0       -2.432458    2.063629    0.397428
     20          1           0       -3.342996    1.816448    1.661247
     21          8           0       -1.082430    2.708513   -0.371107
     22          1           0       -0.281050    2.164209   -0.274147
     23          1           0       -0.802632    3.595591   -0.606028
 ---------------------------------------------------------------------
 Rotational constants (GHZ):           1.0926236           0.2604233           0.2239510
 Standard basis: 6-31++G(d,p) (6D, 7F)
 There are   294 symmetry adapted cartesian basis functions of A   symmetry.
 There are   294 symmetry adapted basis functions of A   symmetry.
   294 basis functions,   472 primitive gaussians,   294 cartesian basis functions
    53 alpha electrons       53 beta electrons
       nuclear repulsion energy       816.1753515929 Hartrees.
 NAtoms=   23 NActive=   23 NUniq=   23 SFac= 1.00D+00 NAtFMM=   60 NAOKFM=F Big=F
 Integral buffers will be    131072 words long.
 Raffenetti 2 integral format.
 Two-electron integral symmetry is turned on.
 Nuclear repulsion after empirical dispersion term =      816.1656404931 Hartrees.
 One-electron integrals computed using PRISM.
 NBasis=   294 RedAO= T EigKep=  4.83D-05  NBF=   294
 NBsUse=   294 1.00D-06 EigRej= -1.00D+00 NBFU=   294
 Initial guess from the checkpoint file:  "/local_scratch/slurm.5660459/Gau-2944060.chk"
 B after Tr=     0.000000    0.000000    0.000000
         Rot=    1.000000    0.000022    0.000037    0.000556 Ang=   0.06 deg.
 ExpMin= 3.60D-02 ExpMax= 7.00D+03 ExpMxC= 1.05D+03 IAcc=3 IRadAn=         5 AccDes= 0.00D+00
 Harris functional with IExCor= 4639 and IRadAn=       5 diagonalized for initial guess.
 HarFok:  IExCor= 4639 AccDes= 0.00D+00 IRadAn=         5 IDoV= 1 UseB2=F ITyADJ=14
 ICtDFT=  3500011 ScaDFX=  1.000000  1.000000  1.000000  1.000000
 FoFCou: FMM=F IPFlag=           0 FMFlag=      100000 FMFlg1=           0
         NFxFlg=           0 DoJE=T BraDBF=F KetDBF=T FulRan=T
         wScrn=  0.000000 ICntrl=       500 IOpCl=  0 I1Cent=   200000004 NGrid=           0
         NMat0=    1 NMatS0=      1 NMatT0=    0 NMatD0=    1 NMtDS0=    0 NMtDT0=    0
 Petite list used in FoFCou.
 Requested convergence on RMS density matrix=1.00D-10 within 128 cycles.
 Requested convergence on MAX density matrix=1.00D-08.
 Requested convergence on             energy=1.00D-08.
 No special actions if energy rises.
 SCF Done:  E(RwB97XD) =  -908.815121839     A.U. after   15 cycles
            NFock= 15  Conv=0.26D-10     -V/T= 2.0083
 Calling FoFJK, ICntrl=      2127 FMM=F ISym2X=0 I1Cent= 0 IOpClX= 0 NMat=1 NMatS=1 NMatT=0.
 ***** Axes restored to original set *****
 -------------------------------------------------------------------
 Center     Atomic                   Forces (Hartrees/Bohr)
 Number     Number              X              Y              Z
 -------------------------------------------------------------------
      1        6          -0.001424453    0.000632859   -0.000016546
      2        8           0.002647460    0.003216059    0.001543515
      3        8          -0.001035454   -0.002109745   -0.001027036
      4        1          -0.000818887   -0.001694507   -0.000227098
      5        6           0.000753875   -0.000342383   -0.000170691
      6        9          -0.000836440    0.000226226   -0.000862453
      7        9          -0.000899430   -0.000420530    0.000615935
      8        9          -0.000796207    0.000305534    0.000186313
      9        8           0.000009897   -0.003391718    0.000431982
     10        1           0.001403350    0.002652600   -0.002952410
     11        1          -0.001432418    0.000467846    0.002261790
     12        8          -0.000717136    0.001688864   -0.000789663
     13        1           0.000969285   -0.001746211    0.000257800
     14        1          -0.000117698   -0.000281439    0.000173193
     15        8          -0.001547921    0.003560744    0.000156291
     16        1           0.001731703   -0.003082725   -0.001409337
     17        1           0.001715365   -0.000087877    0.001046071
     18        8           0.000930386   -0.001747087   -0.002749354
     19        1          -0.001965550    0.002477774    0.000908589
     20        1           0.001287422   -0.001009005    0.002369076
     21        8          -0.001681314   -0.000473602   -0.000735434
     22        1           0.001807834    0.000461761    0.000999530
     23        1           0.000016332    0.000696564   -0.000010062
 -------------------------------------------------------------------
 Cartesian Forces:  Max     0.003560744 RMS     0.001496002

 GradGradGradGradGradGradGradGradGradGradGradGradGradGradGradGradGradGrad
 Berny optimization.
 Using GEDIIS/GDIIS optimizer.
 FormGI is forming the generalized inverse of G from B-inverse, IUseBI=4.
 Internal  Forces:  Max     0.004754367 RMS     0.001164805
 Search for a local minimum.
 Step number  13 out of a maximum of  138
 All quantities printed in internal units (Hartrees-Bohrs-Radians)
 Mixed Optimization -- RFO/linear search
 Update second derivatives using D2CorX and points   11   13   12
 ITU=  0  0 -1 -1  1  1  1  1  1 -1  1  1  0
 Use linear search instead of GDIIS.
     Eigenvalues ---   -0.76713   0.00000   0.00015   0.00027   0.00028
     Eigenvalues ---    0.00047   0.00075   0.00094   0.00162   0.00247
     Eigenvalues ---    0.00362   0.00456   0.00560   0.00611   0.00664
     Eigenvalues ---    0.00850   0.01058   0.01119   0.01373   0.01480
     Eigenvalues ---    0.01514   0.01637   0.01743   0.01801   0.02169
     Eigenvalues ---    0.02253   0.02411   0.02552   0.02888   0.03156
     Eigenvalues ---    0.03708   0.03849   0.05077   0.05704   0.06480
     Eigenvalues ---    0.06837   0.08094   0.08519   0.08726   0.11592
     Eigenvalues ---    0.13688   0.19463   0.20365   0.21730   0.23079
     Eigenvalues ---    0.25700   0.36573   0.37179   0.38421   0.42684
     Eigenvalues ---    0.43593   0.46564   0.47962   0.49893   0.52515
     Eigenvalues ---    0.53037   0.56999   0.57329   0.57537   0.58888
     Eigenvalues ---    0.64384   0.74462   0.87325
 RFO step:  Lambda=-7.67128538D-01 EMin=-7.67128049D-01
 I=     1 Eig=   -7.67D-01 Dot1= -3.67D-04
 I=     1 Stepn= -6.00D-01 RXN=   6.00D-01 EDone=F
 Mixed    1 eigenvectors in step.  Raw Step.Grad=  3.67D-04.
 RFO eigenvector is Hessian eigenvector with negative curvature.
 Taking step of  6.00D-01 in eigenvector direction(s).  Step.Grad=  4.48D-04.
 Quartic linear search produced a step of -0.72716.
 Maximum step size (   0.506) exceeded in Quadratic search.
    -- Step size not scaled.
 SLEqS3 Cycle:    74 Max:0.311293     RMS:0.520091E-01 Conv:0.236797E-03
 Iteration  1 RMS(Cart)=  0.00398634 RMS(Int)=  0.05906162
 SLEqS3 Cycle:   691 Max:0.226908     RMS:0.476202E-01 Conv:0.968923E-05
 SLEqS3 Cycle:   691 Max:0.313409     RMS:0.521572E-01 Conv:0.968923E-05
 Iteration  2 RMS(Cart)=  0.00116299 RMS(Int)=  0.05905864
 SLEqS3 Cycle:   691 Max:0.313690     RMS:0.522517E-01 Conv:0.340995E-05
 SLEqS3 Cycle:   691 Max:0.227154     RMS:0.476611E-01 Conv:0.340995E-05
 New curvilinear step failed, DQL= 5.43D+00 SP=-2.02D-02.
 ITry= 1 IFail=1 DXMaxC= 1.70D-02 DCOld= 1.00D+10 DXMaxT= 5.06D-01 DXLimC= 3.00D+00 Rises=F
 SLEqS3 Cycle:    74 Max:0.229165     RMS:0.381902E-01 Conv:0.112789E-03
 Iteration  1 RMS(Cart)=  0.00007256 RMS(Int)=  0.02958867
 SLEqS3 Cycle:   691 Max:0.228309     RMS:0.380207E-01 Conv:0.219903E-06
 SLEqS3 Cycle:   691 Max:0.228339     RMS:0.380227E-01 Conv:0.219903E-06
 Iteration  2 RMS(Cart)=  0.00244255 RMS(Int)=  0.02965887
 SLEqS3 Cycle:    29 Max:0.228910     RMS:0.380262E-01 Conv:0.529613E-04
 Iteration  3 RMS(Cart)=  0.00170041 RMS(Int)=  0.02960282
 SLEqS3 Cycle:   691 Max:0.230015     RMS:0.381331E-01 Conv:0.112189E-05
 SLEqS3 Cycle:   691 Max:0.230014     RMS:0.381325E-01 Conv:0.112189E-05
 Iteration  4 RMS(Cart)=  0.00355437 RMS(Int)=  0.02954706
 SLEqS3 Cycle:   691 Max:0.227889     RMS:0.377553E-01 Conv:0.658954E-05
 SLEqS3 Cycle:   691 Max:0.230821     RMS:0.383667E-01 Conv:0.658954E-05
 Iteration  5 RMS(Cart)=  0.00159906 RMS(Int)=  0.02953525
 SLEqS3 Cycle:   691 Max:0.170119     RMS:0.351536E-01 Conv:0.209532E-05
 SLEqS3 Cycle:   691 Max:0.231328     RMS:0.385118E-01 Conv:0.209532E-05
 Iteration  6 RMS(Cart)=  0.00099400 RMS(Int)=  0.02953084
 SLEqS3 Cycle:   691 Max:0.231493     RMS:0.385710E-01 Conv:0.181991E-05
 SLEqS3 Cycle:   691 Max:0.231616     RMS:0.385972E-01 Conv:0.181991E-05
 Iteration  7 RMS(Cart)=  0.00060462 RMS(Int)=  0.02952920
 SLEqS3 Cycle:   691 Max:0.169575     RMS:0.352472E-01 Conv:0.201652E-05
 SLEqS3 Cycle:   691 Max:0.231804     RMS:0.386514E-01 Conv:0.201652E-05
 Iteration  8 RMS(Cart)=  0.00036616 RMS(Int)=  0.02952860
 SLEqS3 Cycle:   691 Max:0.231817     RMS:0.386620E-01 Conv:0.257059E-05
 SLEqS3 Cycle:   691 Max:0.231936     RMS:0.386877E-01 Conv:0.257059E-05
 Iteration  9 RMS(Cart)=  0.00022201 RMS(Int)=  0.02952838
 SLEqS3 Cycle:    29 Max:0.225850     RMS:0.386898E-01 Conv:0.414252E-05
 Iteration 10 RMS(Cart)=  0.00908556 RMS(Int)=  0.02962704
 SLEqS3 Cycle:    92 Max:0.930345E-01 RMS: 249.402     Conv:0.145950E-02
 New curvilinear step failed, DQL= 5.43D+00 SP=-6.98D-02.
 ITry= 2 IFail=1 DXMaxC= 9.71D-03 DCOld= 1.00D+10 DXMaxT= 5.06D-01 DXLimC= 3.00D+00 Rises=F
 SLEqS3 Cycle:    74 Max:0.131179     RMS:0.219093E-01 Conv:0.507593E-04
 Iteration  1 RMS(Cart)=  0.00003909 RMS(Int)=  0.01487783
 SLEqS3 Cycle:   691 Max:0.123082     RMS:0.209462E-01 Conv:0.127558E-06
 SLEqS3 Cycle:   691 Max:0.123105     RMS:0.209487E-01 Conv:0.127558E-06
 Iteration  2 RMS(Cart)=  0.01626298 RMS(Int)=  0.01607166
 SLEqS3 Cycle:   691 Max:0.317951E-02 RMS:0.656162E-03 Conv:0.210006E-02
 SLEqS3 Cycle:    60 Max:0.124245     RMS: 357.695     Conv:0.210006E-02
 Iteration  3 RMS(Cart)=  0.00021410 RMS(Int)=  0.01602328
 SLEqS3 Cycle:   691 Max:0.128021     RMS:0.207174E-01 Conv:0.110600E-05
 SLEqS3 Cycle:   691 Max:0.124326     RMS:0.207423E-01 Conv:0.110600E-05
 Iteration  4 RMS(Cart)=  0.00039415 RMS(Int)=  0.01606909
 SLEqS3 Cycle:   691 Max:0.126286     RMS:0.205518E-01 Conv:0.159021E-06
 SLEqS3 Cycle:   691 Max:0.126287     RMS:0.205545E-01 Conv:0.159021E-06
 Iteration  5 RMS(Cart)=  0.00570906 RMS(Int)=  0.01548666
 SLEqS3 Cycle:   691 Max:0.129347     RMS:0.210463E-01 Conv:0.112120E-04
 SLEqS3 Cycle:   691 Max:0.129351     RMS:0.210470E-01 Conv:0.112120E-04
 Iteration  6 RMS(Cart)=  0.00766429 RMS(Int)=  0.01501532
 SLEqS3 Cycle:   691 Max:0.111236     RMS:0.192911E-01 Conv:0.114649E-05
 SLEqS3 Cycle:   691 Max:0.911944E-01 RMS:0.169503E-01 Conv:0.114649E-05
 Iteration  7 RMS(Cart)=  0.05830643 RMS(Int)=  0.02304584
 SLEqS3 Cycle:   199 Max:0.989918E-01 RMS:0.168518E-01 Conv:0.763654E-04
 Iteration  8 RMS(Cart)=  0.00355805 RMS(Int)=  0.02235101
 SLEqS3 Cycle:   691 Max:0.105063     RMS:0.174290E-01 Conv:0.274899E-05
 SLEqS3 Cycle:   691 Max:0.936027E-01 RMS:0.163244E-01 Conv:0.274899E-05
 Iteration  9 RMS(Cart)=  0.00797367 RMS(Int)=  0.02394785
 SLEqS3 Cycle:   691 Max:0.112006     RMS:0.175292E-01 Conv:0.541469E-04
 SLEqS3 Cycle:   691 Max:0.112399     RMS:0.175812E-01 Conv:0.541469E-04
 Iteration 10 RMS(Cart)=  0.02831643 RMS(Int)=  0.01871339
 SLEqS3 Cycle:   389 Max:0.791125E-01 RMS:0.178800E-01 Conv:0.971463E-04
 Iteration 11 RMS(Cart)=  0.05013880 RMS(Int)=  0.02845660
 SLEqS3 Cycle:   445 Max:0.636387E-01 RMS:0.126556E-01 Conv:0.419609E-03
 New curvilinear step failed, DQL= 5.43D+00 SP=-9.71D-02.
 ITry= 3 IFail=1 DXMaxC= 2.62D-01 DCOld= 1.00D+10 DXMaxT= 5.06D-01 DXLimC= 3.00D+00 Rises=F
 SLEqS3 Cycle:   508 Max:0.630322E-01 RMS:0.106318E-01 Conv:0.197358E-04
 Iteration  1 RMS(Cart)=  0.00002552 RMS(Int)=  0.00762132
 SLEqS3 Cycle:   691 Max:0.512705E-01 RMS:0.917355E-02 Conv:0.615071E-07
 SLEqS3 Cycle:   691 Max:0.512860E-01 RMS:0.917665E-02 Conv:0.615071E-07
 Iteration  2 RMS(Cart)=  0.02129078 RMS(Int)=  0.01038875
 SLEqS3 Cycle:    59 Max:0.514157E-01 RMS:0.868598E-02 Conv:0.111455E-03
 Iteration  3 RMS(Cart)=  0.00000074 RMS(Int)=  0.01038858
 ITry= 4 IFail=0 DXMaxC= 6.41D-02 DCOld= 1.00D+10 DXMaxT= 5.06D-01 DXLimC= 3.00D+00 Rises=F
 Variable       Old X    -DE/DX   Delta X   Delta X   Delta X     New X
                                 (Linear)    (Quad)   (Total)
    R1        2.30060  -0.00475  -0.00633  -0.01088   0.01476   2.31536
    R2        2.44921  -0.00387  -0.00274   0.01168   0.00685   2.45606
    R3        2.93647  -0.00170   0.00067   0.00170  -0.00182   2.93465
    R4        3.39804  -0.00040  -0.00000  -0.03547   0.00001   3.39805
    R5        1.93953  -0.00153   0.00172   0.02715  -0.00137   1.93817
    R6        2.84856  -0.00190   0.00143   0.03747  -0.00638   2.84218
    R7        2.53651  -0.00112  -0.00027  -0.00047   0.00144   2.53796
    R8        2.53561  -0.00105  -0.00027  -0.00044   0.00165   2.53726
    R9        2.51839  -0.00050   0.00049   0.00065   0.00020   2.51859
   R10        1.82165  -0.00418   0.00007   0.00272  -0.00149   1.82016
   R11        1.85026  -0.00292  -0.00243   0.00174   0.00449   1.85476
   R12        3.36361  -0.00006  -0.00064   0.01041   0.00206   3.36567
   R13        3.43701  -0.00028  -0.00240  -0.00387   0.00600   3.44300
   R14        1.81711  -0.00194  -0.00055   0.00079   0.00044   1.81754
   R15        1.85176   0.00017  -0.00032   0.01619  -0.00192   1.84984
   R16        3.33908  -0.00045  -0.00051   0.00448   0.00141   3.34049
   R17        1.86074  -0.00408  -0.00139   0.00006   0.00476   1.86550
   R18        1.83958  -0.00202   0.00201  -0.00571   0.00391   1.84349
   R19        3.53322  -0.00012   0.00086   0.01591  -0.00311   3.53012
   R20        1.87238  -0.00392  -0.00618  -0.01518   0.01763   1.89001
   R21        1.81972  -0.00286  -0.00003   0.00156  -0.00103   1.81869
   R22        3.17850  -0.00073  -0.00633  -0.01899   0.01753   3.19603
   R23        1.83982   0.00153  -0.00000  -0.01766   0.00000   1.83982
   R24        1.81294  -0.00065   0.00056   0.00014  -0.00058   1.81235
    A1        2.25237  -0.00053  -0.00401  -0.03271   0.00628   2.25865
    A2        2.10029  -0.00083  -0.00279   0.01462   0.01281   2.11310
    A3        1.93052   0.00136   0.00679   0.01810  -0.01909   1.91143
    A4        2.53777   0.00041   0.00653  -0.14834  -0.01416   2.52361
    A5        1.99199  -0.00057  -0.00480   0.01546   0.01627   2.00826
    A6        1.92684  -0.00055   0.00062   0.00169  -0.00299   1.92385
    A7        1.93189  -0.00053   0.00053   0.00164  -0.00233   1.92955
    A8        1.94130  -0.00094  -0.00055   0.00072   0.00123   1.94253
    A9        1.88751   0.00048   0.00014  -0.00128   0.00043   1.88794
   A10        1.88775   0.00077  -0.00039  -0.00141   0.00195   1.88970
   A11        1.88689   0.00086  -0.00038  -0.00154   0.00186   1.88875
   A12        1.86591  -0.00053   0.00023  -0.00055  -0.00114   1.86477
   A13        2.04943   0.00023   0.00110   0.01267  -0.00352   2.04591
   A14        1.86849   0.00005  -0.00171  -0.00678   0.00538   1.87386
   A15        1.86232   0.00040  -0.00077  -0.01290   0.00181   1.86414
   A16        2.15492  -0.00027  -0.00011  -0.00401  -0.00016   2.15476
   A17        1.74851   0.00011   0.00165   0.01431  -0.00381   1.74470
   A18        2.88189  -0.00022   0.00093   0.01367  -0.00176   2.88012
   A19        2.22080  -0.00030  -0.00174   0.00602   0.00878   2.22958
   A20        2.19921  -0.00013   0.00353   0.00717  -0.01028   2.18893
   A21        1.86001   0.00047  -0.00176  -0.01277   0.00133   1.86134
   A22        2.84129   0.00001  -0.00017  -0.01388   0.00024   2.84154
   A23        1.53028   0.00036   0.00269   0.02230  -0.00785   1.52243
   A24        2.17066  -0.00027  -0.00318  -0.01284   0.00774   2.17840
   A25        2.06285   0.00013   0.00025  -0.00289  -0.00047   2.06238
   A26        1.65940  -0.00009  -0.00285  -0.00414   0.00751   1.66691
   A27        2.10597  -0.00022   0.00008  -0.02283  -0.00014   2.10583
   A28        1.87876   0.00005   0.00231   0.01482  -0.00532   1.87344
   A29        2.87551  -0.00080  -0.00373  -0.08289   0.01036   2.88587
   A30        1.98320  -0.00016   0.00332  -0.06531  -0.00887   1.97433
   A31        2.34688  -0.00004  -0.00172   0.03533   0.00383   2.35071
   A32        1.87682   0.00017  -0.00182   0.06163   0.00529   1.88211
   A33        3.14159   0.00077  -0.00000   0.50045   0.00000   3.14159
   A34        3.18693   0.00111  -0.00058  -0.03642   0.00103   3.18796
   A35        2.96655  -0.00056  -0.00050  -0.02496   0.00118   2.96773
   A36        3.14678   0.00021   0.00168   0.00678  -0.00695   3.13983
   A37        3.14820   0.00095   0.00023   0.05622   0.00011   3.14832
   A38        3.24824   0.00005  -0.00050  -0.00172   0.00174   3.24998
   A39        2.86581   0.00030  -0.00011   0.04175  -0.00096   2.86485
    D1       -0.15751   0.00003   0.00040  -0.01285  -0.00055  -0.15806
    D2        2.98543  -0.00005   0.00016  -0.02293   0.00026   2.98569
    D3        0.02648  -0.00025  -0.00090  -0.04337   0.00172   0.02821
    D4       -3.11635  -0.00018  -0.00068  -0.03407   0.00100  -3.11535
    D5       -2.05163  -0.00000   0.00055   0.00431  -0.00160  -2.05323
    D6        2.14220   0.00009  -0.00037   0.00376   0.00128   2.14348
    D7        0.04414  -0.00002   0.00012   0.00413  -0.00032   0.04382
    D8        1.09108  -0.00006   0.00036  -0.00402  -0.00094   1.09014
    D9       -0.99827   0.00003  -0.00056  -0.00457   0.00193  -0.99634
   D10       -3.09633  -0.00008  -0.00008  -0.00420   0.00033  -3.09600
   D11       -0.59176   0.00002   0.00174   0.01540  -0.00349  -0.59524
   D12        2.71212  -0.00039  -0.00131  -0.00298   0.00418   2.71630
   D13       -0.52496   0.00003  -0.00102  -0.01924   0.00179  -0.52317
   D14       -1.96465  -0.00004   0.00119  -0.00404  -0.00327  -1.96791
   D15       -0.35724   0.00003  -0.00023   0.00195  -0.00014  -0.35738
   D16        2.19180   0.00003  -0.00047   0.01444   0.00141   2.19321
   D17        0.23215  -0.00016   0.00123   0.00025  -0.00376   0.22839
   D18        1.83956  -0.00008  -0.00019   0.00623  -0.00063   1.83893
   D19       -1.89458  -0.00008  -0.00044   0.01872   0.00091  -1.89367
   D20        1.97420  -0.00029  -0.00082   0.00634   0.00123   1.97543
   D21       -0.12244   0.00021  -0.00051   0.00402   0.00086  -0.12158
   D22        2.14913  -0.00007  -0.00068  -0.00054   0.00121   2.15034
   D23       -0.11471  -0.00001  -0.00107   0.00258   0.00258  -0.11213
   D24       -2.09643  -0.00040  -0.00043  -0.01048   0.00202  -2.09441
   D25       -0.03771   0.00008  -0.00011  -0.01766   0.00111  -0.03660
   D26       -2.71538   0.00005   0.00052  -0.01082  -0.00249  -2.71786
   D27        0.50817  -0.00048  -0.00007  -0.01638   0.00015   0.50832
   D28        2.67405  -0.00027  -0.00103   0.02060   0.00315   2.67719
   D29        0.50611   0.00000   0.00198   0.03294  -0.00419   0.50192
   D30       -1.49379   0.00008   0.00094   0.02839  -0.00184  -1.49563
   D31       -0.39498   0.00010  -0.00081   0.00225   0.00182  -0.39316
   D32       -2.56291   0.00036   0.00220   0.01460  -0.00552  -2.56843
   D33        1.72037   0.00044   0.00116   0.01005  -0.00317   1.71720
   D34       -1.42758  -0.00002  -0.00042   0.06520   0.00149  -1.42609
   D35        0.15471   0.00033   0.00060   0.08822  -0.00213   0.15258
   D36        2.32658   0.00007   0.00016   0.06611  -0.00068   2.32590
   D37       -0.50099   0.00025  -0.00100   0.15435   0.00181  -0.49918
   D38        3.11363   0.00032  -0.00022   0.05192   0.00052   3.11416
   D39        1.11742   0.00005   0.00134  -0.03117  -0.00248   1.11495
   D40       -2.37213  -0.00003   0.00038   0.04695  -0.00081  -2.37294
         Item               Value     Threshold  Converged?
 Maximum Force            0.004754     0.000015     NO 
 RMS     Force            0.001165     0.000010     NO 
 Maximum Displacement     0.064119     0.000060     NO 
 RMS     Displacement     0.021297     0.000040     NO 
 Predicted change in Energy=-6.396149D-04
 GradGradGradGradGradGradGradGradGradGradGradGradGradGradGradGradGradGrad

                          Input orientation:                          
 ---------------------------------------------------------------------
 Center     Atomic      Atomic             Coordinates (Angstroms)
 Number     Number       Type             X           Y           Z
 ---------------------------------------------------------------------
      1          6           0        1.361907   -0.076289   -0.692369
      2          8           0        0.573064   -0.914863   -1.111560
      3          8           0        1.126369    1.094105   -0.178666
      4          1           0        0.134168    1.339187   -0.092677
      5          6           0        2.893791   -0.328808   -0.727286
      6          9           0        3.391371   -0.338609    0.520128
      7          9           0        3.515612    0.639834   -1.418520
      8          9           0        3.178766   -1.498018   -1.300038
      9          8           0       -4.834272    1.624983    1.066724
     10          1           0       -5.127421    0.935954    1.672558
     11          1           0       -4.464475    1.172066    0.278404
     12          8           0       -2.770372    3.265341    1.807158
     13          1           0       -2.992732    4.194463    1.696007
     14          1           0       -3.594136    2.757536    1.659581
     15          8           0       -1.304682    1.737490    0.089339
     16          1           0       -1.674540    2.389996    0.731182
     17          1           0       -2.047386    1.445709   -0.471836
     18          8           0       -3.558984    0.630752   -1.207058
     19          1           0       -3.136713   -0.268530   -1.322282
     20          1           0       -3.893646    0.902857   -2.067401
     21          8           0       -2.104765   -1.608060   -1.288746
     22          1           0       -1.164168   -1.364572   -1.226509
     23          1           0       -2.154338   -2.506107   -1.621676
 ---------------------------------------------------------------------
                    Distance matrix (angstroms):
                    1          2          3          4          5
     1  C    0.000000
     2  O    1.225235   0.000000
     3  O    1.299689   2.283066   0.000000
     4  H    1.967371   2.512269   1.025633   0.000000
     5  C    1.552950   2.424232   2.334404   3.286405   0.000000
     6  F    2.378589   3.307164   2.769696   3.714822   1.343028
     7  F    2.382976   3.342140   2.729850   3.698799   1.342660
     8  F    2.385697   2.676804   3.491262   4.333247   1.332782
     9  O    6.661934   6.358853   6.112452   5.109920   8.170601
    10  H    6.980608   6.608507   6.523951   5.564438   8.467509
    11  H    6.037178   5.627083   5.610038   4.616617   7.576814
    12  O    5.872807   6.096851   4.882864   3.969357   7.171057
    13  H    6.550309   6.833926   5.485765   4.596683   7.809192
    14  H    6.174511   6.207357   5.331915   4.356876   7.570723
    15  O    3.318367   3.464544   2.528989   1.504016   4.750120
    16  H    4.162820   4.401081   3.217491   2.248192   5.512592
    17  H    3.740105   3.584452   3.206602   2.216818   5.256367
    18  O    4.997997   4.412693   4.819214   3.922129   6.541348
    19  H    4.546573   3.771551   4.619362   3.846472   6.060085
    20  H    5.519989   4.916221   5.366978   4.507018   7.027248
    21  O    3.836639   2.771765   4.355938   3.889687   5.190113
    22  H    2.885487   1.798173   3.519891   3.206488   4.217708
    23  H    4.373969   3.198593   5.080043   4.728782   5.569934
                    6          7          8          9         10
     6  F    0.000000
     7  F    2.175119   0.000000
     8  F    2.168510   2.167468   0.000000
     9  O    8.474413   8.767412   8.919836   0.000000
    10  H    8.690364   9.183924   9.151682   0.963188   0.000000
    11  H    8.003430   8.175855   8.248634   0.981495   1.561701
    12  O    7.253412   7.537366   8.230219   2.738376   3.316600
    13  H    7.917588   8.043270   8.914483   3.223274   3.895552
    14  H    7.725398   8.031679   8.528850   1.781038   2.381028
    15  O    5.152542   5.168532   5.700894   3.664143   4.214543
    16  H    5.757889   5.884043   6.541948   3.268294   3.863006
    17  H    5.809291   5.700227   6.055090   3.188423   3.787465
    18  O    7.227051   7.077761   7.066653   2.790150   3.293225
    19  H    6.783456   6.714746   6.434082   3.489189   3.792462
    20  H    7.829944   7.442267   7.508133   3.350967   3.938349
    21  O    5.923769   6.054627   5.284689   4.842624   4.937386
    22  H    4.985608   5.094591   4.345606   5.259850   5.422581
    23  H    6.327738   6.487415   5.437067   5.610298   5.615958
                   11         12         13         14         15
    11  H    0.000000
    12  O    3.096591   0.000000
    13  H    3.648357   0.961803   0.000000
    14  H    2.275710   0.978893   1.558131   0.000000
    15  O    3.215547   2.726441   3.386386   2.957659   0.000000
    16  H    3.077678   1.767711   2.434054   2.163760   0.987178
    17  H    2.545597   3.004594   3.626137   2.942153   0.975532
    18  O    1.821958   4.080253   4.631248   3.569603   2.826197
    19  H    2.529913   4.734537   5.389722   4.272916   3.061556
    20  H    2.429223   4.674964   5.080311   4.173720   3.471437
    21  O    3.969041   5.811858   6.585325   5.474421   3.705665
    22  H    4.426208   5.763604   6.541224   5.588026   3.372535
    23  H    4.740885   6.741366   7.523799   6.367543   4.653773
                   16         17         18         19         20
    16  H    0.000000
    17  H    1.574149   0.000000
    18  O    3.225344   1.868056   0.000000
    19  H    3.663663   2.201932   1.000149   0.000000
    20  H    3.868861   2.499839   0.962409   1.581233   0.000000
    21  O    4.499962   3.161667   2.670900   1.691267   3.179796
    22  H    4.264952   3.040935   3.117185   2.258631   3.646695
    23  H    5.453253   4.117088   3.461910   2.462001   3.852907
                   21         22         23
    21  O    0.000000
    22  H    0.973592   0.000000
    23  H    0.959056   1.561952   0.000000
 Stoichiometry    C2H11F3O7
 Framework group  C1[X(C2H11F3O7)]
 Deg. of freedom    63
 Full point group                 C1      NOp   1
 Largest Abelian subgroup         C1      NOp   1
 Largest concise Abelian subgroup C1      NOp   1
                         Standard orientation:                         
 ---------------------------------------------------------------------
 Center     Atomic      Atomic             Coordinates (Angstroms)
 Number     Number       Type             X           Y           Z
 ---------------------------------------------------------------------
      1          6           0        1.636965    0.054222    0.035288
      2          8           0        1.214331    1.196530   -0.097808
      3          8           0        0.983723   -1.045890    0.263805
      4          1           0       -0.035283   -0.942875    0.318014
      5          6           0        3.156030   -0.254395   -0.058780
      6          9           0        3.399380   -1.078778   -1.090719
      7          9           0        3.586272   -0.851184    1.064372
      8          9           0        3.866144    0.859261   -0.237153
      9          8           0       -4.998483   -0.083583   -0.541953
     10          1           0       -5.185112    0.229420   -1.433541
     11          1           0       -4.376472    0.559905   -0.139018
     12          8           0       -3.667790   -2.453680   -0.209392
     13          1           0       -4.125128   -3.039480    0.401137
     14          1           0       -4.268317   -1.700192   -0.382173
     15          8           0       -1.535840   -0.857183    0.373244
     16          1           0       -2.188936   -1.577725    0.203520
     17          1           0       -2.047328   -0.079412    0.664987
     18          8           0       -3.098513    1.459086    0.797906
     19          1           0       -2.420702    2.073639    0.393932
     20          1           0       -3.335052    1.818928    1.658599
     21          8           0       -1.069715    2.742571   -0.372715
     22          1           0       -0.267436    2.199519   -0.276152
     23          1           0       -0.796074    3.632819   -0.601553
 ---------------------------------------------------------------------
 Rotational constants (GHZ):           1.0792823           0.2609071           0.2236725
 Standard basis: 6-31++G(d,p) (6D, 7F)
 There are   294 symmetry adapted cartesian basis functions of A   symmetry.
 There are   294 symmetry adapted basis functions of A   symmetry.
   294 basis functions,   472 primitive gaussians,   294 cartesian basis functions
    53 alpha electrons       53 beta electrons
       nuclear repulsion energy       815.1384295917 Hartrees.
 NAtoms=   23 NActive=   23 NUniq=   23 SFac= 1.00D+00 NAtFMM=   60 NAOKFM=F Big=F
 Integral buffers will be    131072 words long.
 Raffenetti 2 integral format.
 Two-electron integral symmetry is turned on.
 Nuclear repulsion after empirical dispersion term =      815.1287604700 Hartrees.
 One-electron integrals computed using PRISM.
 NBasis=   294 RedAO= T EigKep=  4.84D-05  NBF=   294
 NBsUse=   294 1.00D-06 EigRej= -1.00D+00 NBFU=   294
 Lowest energy guess from the checkpoint file:  "/local_scratch/slurm.5660459/Gau-2944060.chk"
 B after Tr=     0.000000    0.000000    0.000000
         Rot=    0.999999   -0.000024    0.000132    0.001686 Ang=  -0.19 deg.
 B after Tr=    -0.000000   -0.000000    0.000000
         Rot=    0.999999   -0.000043    0.000095    0.001130 Ang=  -0.13 deg.
 Requested convergence on RMS density matrix=1.00D-10 within 128 cycles.
 Requested convergence on MAX density matrix=1.00D-08.
 Requested convergence on             energy=1.00D-08.
 No special actions if energy rises.
 SCF Done:  E(RwB97XD) =  -908.814534346     A.U. after   15 cycles
            NFock= 15  Conv=0.64D-10     -V/T= 2.0084
 Calling FoFJK, ICntrl=      2127 FMM=F ISym2X=0 I1Cent= 0 IOpClX= 0 NMat=1 NMatS=1 NMatT=0.
 ***** Axes restored to original set *****
 -------------------------------------------------------------------
 Center     Atomic                   Forces (Hartrees/Bohr)
 Number     Number              X              Y              Z
 -------------------------------------------------------------------
      1        6          -0.009073150   -0.001627154   -0.001591303
      2        8           0.011391170    0.012384579    0.006205644
      3        8          -0.001086485   -0.006059106   -0.002812636
      4        1          -0.001612991   -0.002284895   -0.000430218
      5        6           0.000528527   -0.001468909   -0.000691692
      6        9          -0.000814610   -0.000048854   -0.001919443
      7        9          -0.001088984   -0.001552305    0.001070192
      8        9          -0.000393689    0.000528979    0.000328623
      9        8           0.001137108   -0.003917168   -0.001945676
     10        1           0.001113216    0.002003711   -0.002412035
     11        1          -0.002249833    0.001531038    0.003999752
     12        8           0.000203293    0.002219637   -0.000745396
     13        1           0.000930128   -0.002059151    0.000259780
     14        1          -0.000891308   -0.000603525   -0.000027394
     15        8          -0.003953976    0.004372688    0.000362702
     16        1           0.002484941   -0.004486364   -0.002823938
     17        1           0.002979278    0.000455580    0.002206039
     18        8           0.004827606   -0.009312577   -0.003055307
     19        1          -0.005049490    0.008906652    0.002000716
     20        1           0.000953201   -0.000655280    0.001733224
     21        8          -0.002583734    0.001098133   -0.000416931
     22        1           0.001956572    0.000036185    0.000831447
     23        1           0.000293211    0.000538105   -0.000126153
 -------------------------------------------------------------------
 Cartesian Forces:  Max     0.012384579 RMS     0.003552669

 GradGradGradGradGradGradGradGradGradGradGradGradGradGradGradGradGradGrad
 Berny optimization.
 Using GEDIIS/GDIIS optimizer.
 FormGI is forming the generalized inverse of G from B-inverse, IUseBI=4.
 Internal  Forces:  Max     0.017842758 RMS     0.002686659
 Search for a local minimum.
 Step number  14 out of a maximum of  138
 All quantities printed in internal units (Hartrees-Bohrs-Radians)
 Mixed Optimization -- RFO/linear search
 SLEqS3 Cycle:    74 Max:0.106232E-01 RMS:0.258088E-02 Conv:0.226024E-03
 Iteration  1 RMS(Cart)=  0.00886702 RMS(Int)=  0.00321608
 SLEqS3 Cycle:   691 Max:0.655240E-02 RMS:0.156957E-02 Conv:0.107752E-04
 SLEqS3 Cycle:   691 Max:0.668148E-02 RMS:0.156301E-02 Conv:0.107752E-04
 Iteration  2 RMS(Cart)=  0.00507285 RMS(Int)=  0.00192560
 SLEqS3 Cycle:   691 Max:0.428527E-02 RMS:0.836642E-03 Conv:0.265255E-05
 SLEqS3 Cycle:   691 Max:0.167168E-02 RMS:0.573548E-03 Conv:0.265255E-05
 Iteration  3 RMS(Cart)=  0.00650134 RMS(Int)=  0.00027395
 SLEqS3 Cycle:   691 Max:0.639367E-04 RMS:0.116907E-04 Conv:0.847354E-05
 SLEqS3 Cycle:    74 Max:0.565984E-03 RMS:0.139216E-03 Conv:0.847354E-05
 Iteration  4 RMS(Cart)=  0.00050594 RMS(Int)=  0.00014678
 SLEqS3 Cycle:   691 Max:0.252775E-03 RMS:0.614216E-04 Conv:0.669675E-08
 SLEqS3 Cycle:   691 Max:0.252768E-03 RMS:0.614203E-04 Conv:0.669675E-08
 Iteration  5 RMS(Cart)=  0.00040166 RMS(Int)=  0.00005160
 SLEqS3 Cycle:    29 Max:0.130275E-03 RMS:0.275536E-04 Conv:0.154682E-05
 Iteration  6 RMS(Cart)=  0.00008829 RMS(Int)=  0.00002738
 SLEqS3 Cycle:   691 Max:0.628652E-04 RMS:0.130314E-04 Conv:0.464855E-08
 SLEqS3 Cycle:   691 Max:0.893635E-04 RMS:0.162411E-04 Conv:0.464855E-08
 Iteration  7 RMS(Cart)=  0.00003971 RMS(Int)=  0.00001790
 SLEqS3 Cycle:   691 Max:0.635038E-04 RMS:0.112110E-04 Conv:0.433454E-08
 SLEqS3 Cycle:   691 Max:0.635053E-04 RMS:0.112113E-04 Conv:0.433454E-08
 Iteration  8 RMS(Cart)=  0.00002350 RMS(Int)=  0.00001223
 SLEqS3 Cycle:   691 Max:0.222062E-04 RMS:0.527281E-05 Conv:0.621695E-08
 SLEqS3 Cycle:   691 Max:0.222061E-04 RMS:0.527280E-05 Conv:0.621695E-08
 Iteration  9 RMS(Cart)=  0.00003956 RMS(Int)=  0.00000423
 SLEqS3 Cycle:   691 Max:0.144518E-04 RMS:0.332010E-05 Conv:0.244813E-08
 SLEqS3 Cycle:   691 Max:0.144518E-04 RMS:0.332010E-05 Conv:0.244813E-08
 Iteration 10 RMS(Cart)=  0.00000210 RMS(Int)=  0.00000355
 SLEqS3 Cycle:   691 Max:0.978984E-05 RMS:0.257481E-05 Conv:0.591583E-09
 SLEqS3 Cycle:   691 Max:0.122388E-04 RMS:0.296831E-05 Conv:0.591583E-09
 Iteration 11 RMS(Cart)=  0.00000169 RMS(Int)=  0.00000302
 SLEqS3 Cycle:   691 Max:0.104116E-04 RMS:0.271738E-05 Conv:0.815123E-09
 SLEqS3 Cycle:   691 Max:0.104110E-04 RMS:0.271732E-05 Conv:0.815123E-09
 Iteration 12 RMS(Cart)=  0.00000136 RMS(Int)=  0.00000262
 SLEqS3 Cycle:   691 Max:0.928062E-05 RMS:0.254028E-05 Conv:0.468434E-09
 SLEqS3 Cycle:   691 Max:0.112922E-04 RMS:0.236995E-05 Conv:0.468434E-09
 Iteration 13 RMS(Cart)=  0.00000375 RMS(Int)=  0.00000176
 SLEqS3 Cycle:   691 Max:0.127656E-04 RMS:0.224927E-05 Conv:0.126260E-08
 SLEqS3 Cycle:   691 Max:0.127657E-04 RMS:0.224928E-05 Conv:0.126260E-08
 Iteration 14 RMS(Cart)=  0.00000038 RMS(Int)=  0.00000171
 Update second derivatives using D2CorX and points   11   14   13   12
 ITU=  0  0  0 -1 -1  1  1  1  1  1 -1  1  1  0
 Use linear search instead of GDIIS.
 Energy rises -- skip Quadratic/GDIIS search.
 Quartic linear search produced a step of -0.72716.
 SLEqS3 Cycle:    74 Max:0.281790E-02 RMS:0.984997E-03 Conv:0.196103E-04
 Iteration  1 RMS(Cart)=  0.01041628 RMS(Int)=  0.00118302
 SLEqS3 Cycle:    34 Max:0.376646E-03 RMS: 3.45096     Conv:0.202510E-04
 Iteration  2 RMS(Cart)=  0.00491193 RMS(Int)=  0.00007770
 SLEqS3 Cycle:   691 Max:0.781401E-04 RMS:0.125156E-04 Conv:0.373399E-05
 SLEqS3 Cycle:    75 Max:0.280173E-03 RMS:0.636572     Conv:0.373399E-05
 Iteration  3 RMS(Cart)=  0.00010384 RMS(Int)=  0.00005878
 SLEqS3 Cycle:   691 Max:0.791340E-04 RMS:0.261413E-04 Conv:0.180757E-08
 SLEqS3 Cycle:   691 Max:0.791320E-04 RMS:0.261412E-04 Conv:0.180757E-08
 Iteration  4 RMS(Cart)=  0.00013839 RMS(Int)=  0.00002007
 SLEqS3 Cycle:   691 Max:0.566029E-04 RMS:0.132028E-04 Conv:0.760184E-07
 SLEqS3 Cycle:   691 Max:0.566021E-04 RMS:0.132027E-04 Conv:0.760184E-07
 Iteration  5 RMS(Cart)=  0.00001237 RMS(Int)=  0.00001672
 SLEqS3 Cycle:   691 Max:0.323750E-04 RMS:0.937646E-05 Conv:0.203408E-09
 SLEqS3 Cycle:   691 Max:0.323750E-04 RMS:0.937646E-05 Conv:0.203408E-09
 Iteration  6 RMS(Cart)=  0.00003068 RMS(Int)=  0.00000983
 SLEqS3 Cycle:   691 Max:0.276147E-04 RMS:0.608843E-05 Conv:0.312550E-08
 SLEqS3 Cycle:   691 Max:0.268834E-04 RMS:0.602745E-05 Conv:0.312550E-08
 Iteration  7 RMS(Cart)=  0.00001554 RMS(Int)=  0.00000871
 SLEqS3 Cycle:   691 Max:0.308340E-04 RMS:0.578629E-05 Conv:0.851588E-08
 SLEqS3 Cycle:   691 Max:0.308341E-04 RMS:0.578632E-05 Conv:0.851588E-08
 Iteration  8 RMS(Cart)=  0.00000228 RMS(Int)=  0.00000865
 SLEqS3 Cycle:   691 Max:0.309724E-04 RMS:0.581373E-05 Conv:0.421730E-09
 SLEqS3 Cycle:   691 Max:0.309724E-04 RMS:0.581381E-05 Conv:0.421730E-09
 Iteration  9 RMS(Cart)=  0.00000104 RMS(Int)=  0.00000863
 SLEqS3 Cycle:   691 Max:0.310756E-04 RMS:0.582025E-05 Conv:0.186963E-08
 SLEqS3 Cycle:   691 Max:0.310861E-04 RMS:0.582569E-05 Conv:0.186963E-08
 Iteration 10 RMS(Cart)=  0.00000061 RMS(Int)=  0.00000863
 Variable       Old X    -DE/DX   Delta X   Delta X   Delta X     New X
                                 (Linear)    (Quad)   (Total)
    R1        2.30060  -0.00475  -0.00633   0.00000   0.00842   2.30902
    R2        2.44921  -0.00387  -0.00274   0.00000   0.00410   2.45331
    R3        2.93647  -0.00170   0.00067   0.00000  -0.00115   2.93532
    R4        3.39804  -0.00040  -0.00000   0.00000   0.00003   3.39807
    R5        1.93953  -0.00153   0.00172   0.00000   0.00036   1.93989
    R6        2.84856  -0.00190   0.00143   0.00000  -0.00494   2.84362
    R7        2.53651  -0.00112  -0.00027   0.00000   0.00117   2.53768
    R8        2.53561  -0.00105  -0.00027   0.00000   0.00138   2.53699
    R9        2.51839  -0.00050   0.00049   0.00000   0.00069   2.51908
   R10        1.82165  -0.00418   0.00007   0.00000  -0.00142   1.82023
   R11        1.85026  -0.00292  -0.00243   0.00000   0.00207   1.85233
   R12        3.36361  -0.00006  -0.00064   0.00000   0.00142   3.36503
   R13        3.43701  -0.00028  -0.00240   0.00000   0.00360   3.44061
   R14        1.81711  -0.00194  -0.00055   0.00000  -0.00011   1.81699
   R15        1.85176   0.00017  -0.00032   0.00000  -0.00224   1.84952
   R16        3.33908  -0.00045  -0.00051   0.00000   0.00090   3.33998
   R17        1.86074  -0.00408  -0.00139   0.00000   0.00337   1.86410
   R18        1.83958  -0.00202   0.00201   0.00000   0.00594   1.84552
   R19        3.53322  -0.00012   0.00086   0.00000  -0.00223   3.53099
   R20        1.87238  -0.00392  -0.00618   0.00000   0.01145   1.88383
   R21        1.81972  -0.00286  -0.00003   0.00000  -0.00106   1.81865
   R22        3.17850  -0.00073  -0.00633   0.00000   0.01119   3.18970
   R23        1.83982   0.00153  -0.00000   0.00000   0.00001   1.83983
   R24        1.81294  -0.00065   0.00056   0.00000  -0.00003   1.81291
    A1        2.25237  -0.00053  -0.00401   0.00000   0.00225   2.25462
    A2        2.10029  -0.00083  -0.00279   0.00000   0.01003   2.11033
    A3        1.93052   0.00136   0.00679   0.00000  -0.01228   1.91823
    A4        2.53777   0.00041   0.00653   0.00000  -0.00766   2.53011
    A5        1.99199  -0.00057  -0.00480   0.00000   0.01148   2.00347
    A6        1.92684  -0.00055   0.00062   0.00000  -0.00236   1.92448
    A7        1.93189  -0.00053   0.00053   0.00000  -0.00180   1.93009
    A8        1.94130  -0.00094  -0.00055   0.00000   0.00068   1.94198
    A9        1.88751   0.00048   0.00014   0.00000   0.00057   1.88808
   A10        1.88775   0.00077  -0.00039   0.00000   0.00157   1.88932
   A11        1.88689   0.00086  -0.00038   0.00000   0.00148   1.88838
   A12        1.86591  -0.00053   0.00023   0.00000  -0.00092   1.86499
   A13        2.04943   0.00023   0.00110   0.00000  -0.00241   2.04703
   A14        1.86849   0.00005  -0.00171   0.00000   0.00368   1.87216
   A15        1.86232   0.00040  -0.00077   0.00000   0.00104   1.86337
   A16        2.15492  -0.00027  -0.00011   0.00000  -0.00028   2.15464
   A17        1.74851   0.00011   0.00165   0.00000  -0.00216   1.74636
   A18        2.88189  -0.00022   0.00093   0.00000  -0.00082   2.88106
   A19        2.22080  -0.00030  -0.00174   0.00000   0.00702   2.22782
   A20        2.19921  -0.00013   0.00353   0.00000  -0.00672   2.19249
   A21        1.86001   0.00047  -0.00176   0.00000  -0.00043   1.85958
   A22        2.84129   0.00001  -0.00017   0.00000   0.00008   2.84137
   A23        1.53028   0.00036   0.00269   0.00000  -0.00515   1.52513
   A24        2.17066  -0.00027  -0.00318   0.00000   0.00456   2.17522
   A25        2.06285   0.00013   0.00025   0.00000  -0.00022   2.06263
   A26        1.65940  -0.00009  -0.00285   0.00000   0.00465   1.66405
   A27        2.10597  -0.00022   0.00008   0.00000  -0.00005   2.10592
   A28        1.87876   0.00005   0.00231   0.00000  -0.00301   1.87575
   A29        2.87551  -0.00080  -0.00373   0.00000   0.00664   2.88215
   A30        1.98320  -0.00016   0.00332   0.00000  -0.00556   1.97763
   A31        2.34688  -0.00004  -0.00172   0.00000   0.00212   2.34900
   A32        1.87682   0.00017  -0.00182   0.00000   0.00348   1.88030
   A33        3.14159   0.00077  -0.00000   0.00000   0.00000   3.14159
   A34        3.18693   0.00111  -0.00058   0.00000   0.00047   3.18740
   A35        2.96655  -0.00056  -0.00050   0.00000   0.00068   2.96723
   A36        3.14678   0.00021   0.00168   0.00000  -0.00525   3.14153
   A37        3.14820   0.00095   0.00023   0.00000   0.00036   3.14856
   A38        3.24824   0.00005  -0.00050   0.00000   0.00125   3.24948
   A39        2.86581   0.00030  -0.00011   0.00000  -0.00107   2.86474
    D1       -0.15751   0.00003   0.00040   0.00000  -0.00015  -0.15766
    D2        2.98543  -0.00005   0.00016   0.00000   0.00042   2.98585
    D3        0.02648  -0.00025  -0.00090   0.00000   0.00082   0.02730
    D4       -3.11635  -0.00018  -0.00068   0.00000   0.00032  -3.11604
    D5       -2.05163  -0.00000   0.00055   0.00000  -0.00105  -2.05268
    D6        2.14220   0.00009  -0.00037   0.00000   0.00091   2.14311
    D7        0.04414  -0.00002   0.00012   0.00000  -0.00020   0.04394
    D8        1.09108  -0.00006   0.00036   0.00000  -0.00059   1.09050
    D9       -0.99827   0.00003  -0.00056   0.00000   0.00138  -0.99690
   D10       -3.09633  -0.00008  -0.00008   0.00000   0.00026  -3.09607
   D11       -0.59176   0.00002   0.00174   0.00000  -0.00175  -0.59351
   D12        2.71212  -0.00039  -0.00131   0.00000   0.00288   2.71500
   D13       -0.52496   0.00003  -0.00102   0.00000   0.00077  -0.52420
   D14       -1.96465  -0.00004   0.00119   0.00000  -0.00208  -1.96673
   D15       -0.35724   0.00003  -0.00023   0.00000  -0.00035  -0.35759
   D16        2.19180   0.00003  -0.00047   0.00000   0.00094   2.19274
   D17        0.23215  -0.00016   0.00123   0.00000  -0.00254   0.22961
   D18        1.83956  -0.00008  -0.00019   0.00000  -0.00081   1.83875
   D19       -1.89458  -0.00008  -0.00044   0.00000   0.00048  -1.89410
   D20        1.97420  -0.00029  -0.00082   0.00000   0.00042   1.97463
   D21       -0.12244   0.00021  -0.00051   0.00000   0.00035  -0.12209
   D22        2.14913  -0.00007  -0.00068   0.00000   0.00053   2.14966
   D23       -0.11471  -0.00001  -0.00107   0.00000   0.00151  -0.11319
   D24       -2.09643  -0.00040  -0.00043   0.00000   0.00160  -2.09484
   D25       -0.03771   0.00008  -0.00011   0.00000   0.00100  -0.03671
   D26       -2.71538   0.00005   0.00052   0.00000  -0.00196  -2.71734
   D27        0.50817  -0.00048  -0.00007   0.00000   0.00008   0.50825
   D28        2.67405  -0.00027  -0.00103   0.00000   0.00213   2.67617
   D29        0.50611   0.00000   0.00198   0.00000  -0.00221   0.50390
   D30       -1.49379   0.00008   0.00094   0.00000  -0.00090  -1.49469
   D31       -0.39498   0.00010  -0.00081   0.00000   0.00102  -0.39395
   D32       -2.56291   0.00036   0.00220   0.00000  -0.00332  -2.56623
   D33        1.72037   0.00044   0.00116   0.00000  -0.00201   1.71837
   D34       -1.42758  -0.00002  -0.00042   0.00000   0.00108  -1.42650
   D35        0.15471   0.00033   0.00060   0.00000  -0.00154   0.15317
   D36        2.32658   0.00007   0.00016   0.00000  -0.00051   2.32608
   D37       -0.50099   0.00025  -0.00100   0.00000   0.00082  -0.50018
   D38        3.11363   0.00032  -0.00022   0.00000   0.00031   3.11394
   D39        1.11742   0.00005   0.00134   0.00000  -0.00114   1.11628
   D40       -2.37213  -0.00003   0.00038   0.00000  -0.00043  -2.37255
         Item               Value     Threshold  Converged?
 Maximum Force            0.017843     0.000015     NO 
 RMS     Force            0.002687     0.000010     NO 
 Maximum Displacement     0.023693     0.000060     NO 
 RMS     Displacement     0.007818     0.000040     NO 
 Predicted change in Energy=-3.534385D-04
 GradGradGradGradGradGradGradGradGradGradGradGradGradGradGradGradGradGrad

                          Input orientation:                          
 ---------------------------------------------------------------------
 Center     Atomic      Atomic             Coordinates (Angstroms)
 Number     Number       Type             X           Y           Z
 ---------------------------------------------------------------------
      1          6           0        1.364918   -0.069510   -0.688716
      2          8           0        0.572932   -0.902325   -1.103648
      3          8           0        1.131723    1.100359   -0.176423
      4          1           0        0.137823    1.342882   -0.091891
      5          6           0        2.895081   -0.333493   -0.729638
      6          9           0        3.398230   -0.346790    0.515351
      7          9           0        3.521778    0.629263   -1.424407
      8          9           0        3.168378   -1.505538   -1.302886
      9          8           0       -4.836441    1.619349    1.065031
     10          1           0       -5.128567    0.928901    1.669798
     11          1           0       -4.466864    1.169019    0.276723
     12          8           0       -2.772965    3.260223    1.804207
     13          1           0       -2.996921    4.188714    1.693517
     14          1           0       -3.596165    2.751775    1.656815
     15          8           0       -1.303323    1.737054    0.087229
     16          1           0       -1.674638    2.387998    0.728682
     17          1           0       -2.046986    1.444632   -0.474210
     18          8           0       -3.560804    0.631708   -1.208290
     19          1           0       -3.139252   -0.264547   -1.321373
     20          1           0       -3.895743    0.904094   -2.068416
     21          8           0       -2.104375   -1.597403   -1.281571
     22          1           0       -1.163962   -1.353254   -1.219075
     23          1           0       -2.151439   -2.496693   -1.612349
 ---------------------------------------------------------------------
                    Distance matrix (angstroms):
                    1          2          3          4          5
     1  C    0.000000
     2  O    1.221880   0.000000
     3  O    1.298236   2.276562   0.000000
     4  H    1.963878   2.500785   1.026548   0.000000
     5  C    1.553306   2.419882   2.339104   3.289290   0.000000
     6  F    2.379289   3.303345   2.776661   3.722094   1.342883
     7  F    2.383604   3.338314   2.737108   3.706212   1.342517
     8  F    2.385759   2.672060   3.493935   4.331774   1.333039
     9  O    6.662187   6.350064   6.117968   5.114509   8.173791
    10  H    6.980312   6.599430   6.529101   5.568643   8.469348
    11  H    6.039513   5.620981   5.617316   4.622689   7.580801
    12  O    5.867186   6.080908   4.882058   3.967879   7.173696
    13  H    6.544704   6.818112   5.484552   4.594895   7.812664
    14  H    6.170374   6.193058   5.332997   4.357248   7.572998
    15  O    3.314404   3.450339   2.530680   1.504778   4.751950
    16  H    4.157796   4.385798   3.217591   2.247359   5.515029
    17  H    3.738948   3.573285   3.211136   2.220341   5.258422
    18  O    5.002440   4.410440   4.827441   3.928353   6.545164
    19  H    4.552564   3.772860   4.627645   3.851580   6.063668
    20  H    5.525037   4.915586   5.375274   4.513186   7.031304
    21  O    3.836917   2.771780   4.355640   3.884336   5.186199
    22  H    2.885223   1.798182   3.518168   3.199115   4.213702
    23  H    4.371394   3.197340   5.077383   4.721742   5.561113
                    6          7          8          9         10
     6  F    0.000000
     7  F    2.174996   0.000000
     8  F    2.168298   2.167264   0.000000
     9  O    8.483964   8.777095   8.913421   0.000000
    10  H    8.698643   9.191972   9.143447   0.963223   0.000000
    11  H    8.013384   8.185572   8.242897   0.980211   1.560821
    12  O    7.263287   7.547827   8.225938   2.738025   3.316924
    13  H    7.928229   8.055096   8.911445   3.221873   3.894979
    14  H    7.734701   8.041399   8.523120   1.780697   2.381447
    15  O    5.160454   5.176277   5.695870   3.667816   4.217834
    16  H    5.767024   5.893359   6.537713   3.271231   3.865784
    17  H    5.817113   5.707787   6.048986   3.190744   3.789312
    18  O    7.235782   7.085878   7.061066   2.787593   3.290835
    19  H    6.791096   6.721519   6.428576   3.482016   3.785339
    20  H    7.838534   7.450497   7.502944   3.348879   3.936333
    21  O    5.922130   6.052440   5.273596   4.828894   4.923264
    22  H    4.983452   5.092022   4.335825   5.247915   5.410352
    23  H    6.320444   6.480147   5.420204   5.596374   5.600935
                   11         12         13         14         15
    11  H    0.000000
    12  O    3.094453   0.000000
    13  H    3.645079   0.961511   0.000000
    14  H    2.273299   0.978725   1.557317   0.000000
    15  O    3.219715   2.725418   3.385125   2.958104   0.000000
    16  H    3.080049   1.767442   2.433499   2.164724   0.986441
    17  H    2.548661   3.002432   3.623728   2.941062   0.976606
    18  O    1.820690   4.074913   4.625012   3.564374   2.827787
    19  H    2.524198   4.725189   5.379716   4.263398   3.059607
    20  H    2.428177   4.670030   5.074323   4.169055   3.472934
    21  O    3.957616   5.793580   6.567110   5.456638   3.692411
    22  H    4.416836   5.745720   6.523522   5.571142   3.357954
    23  H    4.729401   6.723186   7.505882   6.349888   4.640310
                   16         17         18         19         20
    16  H    0.000000
    17  H    1.573382   0.000000
    18  O    3.223978   1.868519   0.000000
    19  H    3.658389   2.198185   0.996878   0.000000
    20  H    3.867691   2.500315   0.962391   1.579897   0.000000
    21  O    4.484329   3.147872   2.663736   1.687916   3.175785
    22  H    4.248708   3.026999   3.112080   2.257769   3.644123
    23  H    5.437644   4.103695   3.454920   2.458235   3.849149
                   21         22         23
    21  O    0.000000
    22  H    0.973597   0.000000
    23  H    0.959350   1.561162   0.000000
 Stoichiometry    C2H11F3O7
 Framework group  C1[X(C2H11F3O7)]
 Deg. of freedom    63
 Full point group                 C1      NOp   1
 Largest Abelian subgroup         C1      NOp   1
 Largest concise Abelian subgroup C1      NOp   1
                         Standard orientation:                         
 ---------------------------------------------------------------------
 Center     Atomic      Atomic             Coordinates (Angstroms)
 Number     Number       Type             X           Y           Z
 ---------------------------------------------------------------------
      1          6           0        1.636514    0.045942    0.036232
      2          8           0        1.208174    1.182472   -0.097247
      3          8           0        0.986179   -1.053989    0.265652
      4          1           0       -0.033450   -0.947919    0.319561
      5          6           0        3.158456   -0.249584   -0.059242
      6          9           0        3.408766   -1.071828   -1.091034
      7          9           0        3.595741   -0.841443    1.063628
      8          9           0        3.858199    0.870711   -0.238938
      9          8           0       -4.999181   -0.079498   -0.543900
     10          1           0       -5.184292    0.234748   -1.435405
     11          1           0       -4.378324    0.562237   -0.139516
     12          8           0       -3.668158   -2.448801   -0.209890
     13          1           0       -4.126761   -3.033923    0.399880
     14          1           0       -4.268206   -1.695277   -0.383226
     15          8           0       -1.534471   -0.857120    0.374775
     16          1           0       -2.188207   -1.575932    0.204471
     17          1           0       -2.046858   -0.078519    0.666322
     18          8           0       -3.101360    1.458263    0.799321
     19          1           0       -2.425642    2.069754    0.395277
[truncated: 1,589,686 more chars]
