# Supplementary material for: The Hydration of Trifluoroacetic Acid from 0 to 298 K
Source: J Phys Chem A. 2026 Jan 20;130(4):927–35. doi: 10.1021/acs.jpca.5c08151 (PMC12862820; doi:10.1021/acs.jpca.5c08151)
Supplement: Supplementary file 1 [file jp5c08151_si_001.zip › TFA_SI/within1kcal-hightemps/5-H2O/20K-1-324-19253-wb97xd.xyz]

23
20K-1-324-19253-wb97xd.log	Energy: -570290.4116915
C          1.49915        0.05187        0.10203
O          0.98410        1.11804       -0.17907
O          0.95527       -1.00104        0.60978
H         -0.06808       -0.91724        0.79400
C          3.01418       -0.16533       -0.15278
F          3.64229       -0.49587        0.98425
F          3.58303        0.93735       -0.63823
F          3.19982       -1.15730       -1.03720
O         -3.11373        1.30702        0.91743
H         -3.50073        1.70767        1.69962
H         -2.49681        1.96212        0.50853
O         -3.22330       -2.44360       -0.35955
H         -3.79778       -1.73247       -0.71052
H         -3.00746       -3.02896       -1.08826
O         -4.58303       -0.14094       -0.94831
H         -4.15343        0.45920       -0.30920
H         -4.59815        0.32148       -1.78932
O         -1.26205        2.68556       -0.36056
H         -0.46778        2.11839       -0.32132
H         -0.95564        3.59426       -0.32712
O         -1.48486       -0.97373        1.10981
H         -2.01158       -0.15532        1.15228
H         -2.02794       -1.61644        0.60029
