# Supplementary material for: The Hydration of Trifluoroacetic Acid from 0 to 298 K
Source: J Phys Chem A. 2026 Jan 20;130(4):927–35. doi: 10.1021/acs.jpca.5c08151 (PMC12862820; doi:10.1021/acs.jpca.5c08151)
Supplement: Supplementary file 1 [file jp5c08151_si_001.zip › TFA_SI/within1kcal-hightemps/5-H2O/PM7-1-73-20906-wb97xd.log]

 Entering Gaussian System, Link 0=g16
 Initial command:
 /software/commercial/MERCURY/GAUSSIAN/AVX2/g16/l1.exe "/local_scratch/slurm.5660550/Gau-173098.inp" -scrdir="/local_scratch/slurm.5660550/"
 Entering Link 1 = /software/commercial/MERCURY/GAUSSIAN/AVX2/g16/l1.exe PID=    173099.
  
 Copyright (c) 1988-2019, Gaussian, Inc.  All Rights Reserved.
  
 This is part of the Gaussian(R) 16 program.  It is based on
 the Gaussian(R) 09 system (copyright 2009, Gaussian, Inc.),
 the Gaussian(R) 03 system (copyright 2003, Gaussian, Inc.),
 the Gaussian(R) 98 system (copyright 1998, Gaussian, Inc.),
 the Gaussian(R) 94 system (copyright 1995, Gaussian, Inc.),
 the Gaussian 92(TM) system (copyright 1992, Gaussian, Inc.),
 the Gaussian 90(TM) system (copyright 1990, Gaussian, Inc.),
 the Gaussian 88(TM) system (copyright 1988, Gaussian, Inc.),
 the Gaussian 86(TM) system (copyright 1986, Carnegie Mellon
 University), and the Gaussian 82(TM) system (copyright 1983,
 Carnegie Mellon University). Gaussian is a federally registered
 trademark of Gaussian, Inc.
  
 This software contains proprietary and confidential information,
 including trade secrets, belonging to Gaussian, Inc.
  
 This software is provided under written license and may be
 used, copied, transmitted, or stored only in accord with that
 written license.
  
 The following legend is applicable only to US Government
 contracts under FAR:
  
                    RESTRICTED RIGHTS LEGEND
  
 Use, reproduction and disclosure by the US Government is
 subject to restrictions as set forth in subparagraphs (a)
 and (c) of the Commercial Computer Software - Restricted
 Rights clause in FAR 52.227-19.
  
 Gaussian, Inc.
 340 Quinnipiac St., Bldg. 40, Wallingford CT 06492
  
  
 ---------------------------------------------------------------
 Warning -- This program may not be used in any manner that
 competes with the business of Gaussian, Inc. or will provide
 assistance to any competitor of Gaussian, Inc.  The licensee
 of this program is prohibited from giving any competitor of
 Gaussian, Inc. access to this program.  By using this program,
 the user acknowledges that Gaussian, Inc. is engaged in the
 business of creating and licensing software in the field of
 computational chemistry and represents and warrants to the
 licensee that it is not a competitor of Gaussian, Inc. and that
 it will not use this program in any manner prohibited above.
 ---------------------------------------------------------------
  

 Cite this work as:
 Gaussian 16, Revision C.01,
 M. J. Frisch, G. W. Trucks, H. B. Schlegel, G. E. Scuseria, 
 M. A. Robb, J. R. Cheeseman, G. Scalmani, V. Barone, 
 G. A. Petersson, H. Nakatsuji, X. Li, M. Caricato, A. V. Marenich, 
 J. Bloino, B. G. Janesko, R. Gomperts, B. Mennucci, H. P. Hratchian, 
 J. V. Ortiz, A. F. Izmaylov, J. L. Sonnenberg, D. Williams-Young, 
 F. Ding, F. Lipparini, F. Egidi, J. Goings, B. Peng, A. Petrone, 
 T. Henderson, D. Ranasinghe, V. G. Zakrzewski, J. Gao, N. Rega, 
 G. Zheng, W. Liang, M. Hada, M. Ehara, K. Toyota, R. Fukuda, 
 J. Hasegawa, M. Ishida, T. Nakajima, Y. Honda, O. Kitao, H. Nakai, 
 T. Vreven, K. Throssell, J. A. Montgomery, Jr., J. E. Peralta, 
 F. Ogliaro, M. J. Bearpark, J. J. Heyd, E. N. Brothers, K. N. Kudin, 
 V. N. Staroverov, T. A. Keith, R. Kobayashi, J. Normand, 
 K. Raghavachari, A. P. Rendell, J. C. Burant, S. S. Iyengar, 
 J. Tomasi, M. Cossi, J. M. Millam, M. Klene, C. Adamo, R. Cammi, 
 J. W. Ochterski, R. L. Martin, K. Morokuma, O. Farkas, 
 J. B. Foresman, and D. J. Fox, Gaussian, Inc., Wallingford CT, 2019.
 
 ******************************************
 Gaussian 16:  ES64L-G16RevC.01  3-Jul-2019
                25-Sep-2025 
 ******************************************
 %nproc=20
 Will use up to   20 processors via shared memory.
 %mem=18gb
 ----------------------------------------------------------------------
 # wb97xd/6-31++g** scf(conver=10) opt(tight,maxcycles=300,calcfc) freq
 ----------------------------------------------------------------------
 1/6=300,7=10,10=4,18=20,19=15,26=3,38=1/1,3;
 2/9=110,12=2,17=6,18=5,40=1/2;
 3/5=1,6=6,7=1111,11=2,25=1,30=1,71=2,74=-58,140=1/1,2,3;
 4//1;
 5/5=2,6=10,38=5/2;
 8/6=4,10=90,11=11/1;
 11/6=1,8=1,9=11,15=111,16=1/1,2,10;
 10/6=1,13=1/2;
 6/7=2,8=2,9=2,10=2,28=1/1;
 7/10=1,25=1/1,2,3,16;
 1/6=300,7=10,10=4,18=20,19=15,26=3/3(2);
 2/9=110/2;
 99//99;
 2/9=110/2;
 3/5=1,6=6,7=1111,11=2,25=1,30=1,71=1,74=-58/1,2,3;
 4/5=5,16=3,69=1/1;
 5/5=2,6=10,38=5/2;
 7//1,2,3,16;
 1/6=300,7=10,18=20,19=15,26=3/3(-5);
 2/9=110/2;
 6/7=2,8=2,9=2,10=2,19=2,28=1/1;
 99/9=1/99;
 --------------
 PM7-1-73-20906
 --------------
 Symbolic Z-matrix:
 Charge =  0 Multiplicity = 1
 C                    -0.45593   1.26959  -0.11805 
 O                     0.10905   0.72249   0.80101 
 O                    -1.37295   0.79668  -0.8997 
 H                    -1.69359  -0.25159  -0.70535 
 C                    -0.12986   2.73786  -0.49221 
 F                    -0.95315   3.59685   0.09771 
 F                    -0.20886   2.98213  -1.79303 
 F                     1.09572   3.08993  -0.12487 
 O                    -1.07536  -1.75173   4.2648 
 H                    -1.36234  -2.5983    4.60935 
 H                    -1.74644  -1.11728   4.52081 
 O                    -0.60721  -3.31137  -1.7255 
 H                    -0.0405   -3.57298  -0.96808 
 H                    -1.04588  -4.11167  -2.0047 
 O                    -0.37817  -1.76286   1.67626 
 H                    -0.06501  -0.86602   1.4582 
 H                    -0.60123  -1.76314   2.6185 
 O                     0.77445  -3.87525   0.49629 
 H                     1.71422  -3.70686   0.47081 
 H                     0.39296  -3.14529   1.01797 
 O                    -2.09228  -1.55363  -0.36675 
 H                    -1.60599  -1.68964   0.48128 
 H                    -1.6194   -2.17482  -0.9869 
 
 Add virtual bond connecting atoms O21        and H4         Dist= 2.65D+00.
 Add virtual bond connecting atoms H23        and O12        Dist= 3.20D+00.
 Add virtual bond connecting atoms O18        and H13        Dist= 3.22D+00.
 Add virtual bond connecting atoms H17        and O9         Dist= 3.24D+00.
 Add virtual bond connecting atoms O2         and H16        Dist= 3.27D+00.
 Add virtual bond connecting atoms H20        and O15        Dist= 3.24D+00.
 Add virtual bond connecting atoms H22        and O15        Dist= 3.24D+00.

 GradGradGradGradGradGradGradGradGradGradGradGradGradGradGradGradGradGrad
 Berny optimization.
 Initialization pass.
                           ----------------------------
                           !    Initial Parameters    !
                           ! (Angstroms and Degrees)  !
 --------------------------                            --------------------------
 ! Name  Definition              Value          Derivative Info.                !
 --------------------------------------------------------------------------------
 ! R1    R(1,2)                  1.2096         calculate D2E/DX2 analytically  !
 ! R2    R(1,3)                  1.2944         calculate D2E/DX2 analytically  !
 ! R3    R(1,5)                  1.5499         calculate D2E/DX2 analytically  !
 ! R4    R(2,16)                 1.7279         calculate D2E/DX2 analytically  !
 ! R5    R(3,4)                  1.1133         calculate D2E/DX2 analytically  !
 ! R6    R(4,21)                 1.4032         calculate D2E/DX2 analytically  !
 ! R7    R(5,6)                  1.328          calculate D2E/DX2 analytically  !
 ! R8    R(5,7)                  1.3259         calculate D2E/DX2 analytically  !
 ! R9    R(5,8)                  1.327          calculate D2E/DX2 analytically  !
 ! R10   R(9,10)                 0.958          calculate D2E/DX2 analytically  !
 ! R11   R(9,11)                 0.9583         calculate D2E/DX2 analytically  !
 ! R12   R(9,17)                 1.7132         calculate D2E/DX2 analytically  !
 ! R13   R(12,13)                0.9815         calculate D2E/DX2 analytically  !
 ! R14   R(12,14)                0.9544         calculate D2E/DX2 analytically  !
 ! R15   R(12,23)                1.6917         calculate D2E/DX2 analytically  !
 ! R16   R(13,18)                1.7029         calculate D2E/DX2 analytically  !
 ! R17   R(15,16)                0.9746         calculate D2E/DX2 analytically  !
 ! R18   R(15,17)                0.9683         calculate D2E/DX2 analytically  !
 ! R19   R(15,20)                1.7144         calculate D2E/DX2 analytically  !
 ! R20   R(15,22)                1.7149         calculate D2E/DX2 analytically  !
 ! R21   R(18,19)                0.9551         calculate D2E/DX2 analytically  !
 ! R22   R(18,20)                0.975          calculate D2E/DX2 analytically  !
 ! R23   R(21,22)                0.987          calculate D2E/DX2 analytically  !
 ! R24   R(21,23)                0.997          calculate D2E/DX2 analytically  !
 ! A1    A(2,1,3)              128.6422         calculate D2E/DX2 analytically  !
 ! A2    A(2,1,5)              120.9059         calculate D2E/DX2 analytically  !
 ! A3    A(3,1,5)              110.4487         calculate D2E/DX2 analytically  !
 ! A4    A(1,2,16)             131.1275         calculate D2E/DX2 analytically  !
 ! A5    A(1,3,4)              116.271          calculate D2E/DX2 analytically  !
 ! A6    A(1,5,6)              112.03           calculate D2E/DX2 analytically  !
 ! A7    A(1,5,7)              113.5053         calculate D2E/DX2 analytically  !
 ! A8    A(1,5,8)              112.2601         calculate D2E/DX2 analytically  !
 ! A9    A(6,5,7)              106.2428         calculate D2E/DX2 analytically  !
 ! A10   A(6,5,8)              106.1395         calculate D2E/DX2 analytically  !
 ! A11   A(7,5,8)              106.1251         calculate D2E/DX2 analytically  !
 ! A12   A(10,9,11)            106.2111         calculate D2E/DX2 analytically  !
 ! A13   A(10,9,17)            115.0002         calculate D2E/DX2 analytically  !
 ! A14   A(11,9,17)            117.0587         calculate D2E/DX2 analytically  !
 ! A15   A(13,12,14)           105.5244         calculate D2E/DX2 analytically  !
 ! A16   A(13,12,23)           100.8143         calculate D2E/DX2 analytically  !
 ! A17   A(14,12,23)           114.5874         calculate D2E/DX2 analytically  !
 ! A18   A(16,15,17)           106.9778         calculate D2E/DX2 analytically  !
 ! A19   A(16,15,20)           120.7684         calculate D2E/DX2 analytically  !
 ! A20   A(16,15,22)            91.9976         calculate D2E/DX2 analytically  !
 ! A21   A(17,15,20)           118.4919         calculate D2E/DX2 analytically  !
 ! A22   A(17,15,22)           120.8744         calculate D2E/DX2 analytically  !
 ! A23   A(20,15,22)            95.1006         calculate D2E/DX2 analytically  !
 ! A24   A(2,16,15)            164.4528         calculate D2E/DX2 analytically  !
 ! A25   A(13,18,19)           114.6239         calculate D2E/DX2 analytically  !
 ! A26   A(13,18,20)            98.0464         calculate D2E/DX2 analytically  !
 ! A27   A(19,18,20)           105.5034         calculate D2E/DX2 analytically  !
 ! A28   A(4,21,22)            101.2574         calculate D2E/DX2 analytically  !
 ! A29   A(4,21,23)            107.0542         calculate D2E/DX2 analytically  !
 ! A30   A(22,21,23)           102.409          calculate D2E/DX2 analytically  !
 ! A31   A(15,22,21)           163.2096         calculate D2E/DX2 analytically  !
 ! A32   L(3,4,21,16,-1)       177.0022         calculate D2E/DX2 analytically  !
 ! A33   L(12,13,18,1,-1)      173.5938         calculate D2E/DX2 analytically  !
 ! A34   L(9,17,15,6,-1)       179.1146         calculate D2E/DX2 analytically  !
 ! A35   L(15,20,18,23,-1)     170.6482         calculate D2E/DX2 analytically  !
 ! A36   L(12,23,21,20,-1)     166.8975         calculate D2E/DX2 analytically  !
 ! A37   L(3,4,21,16,-2)       177.4364         calculate D2E/DX2 analytically  !
 ! A38   L(12,13,18,1,-2)      173.4059         calculate D2E/DX2 analytically  !
 ! A39   L(9,17,15,6,-2)       182.8619         calculate D2E/DX2 analytically  !
 ! A40   L(15,20,18,23,-2)     176.7674         calculate D2E/DX2 analytically  !
 ! A41   L(12,23,21,20,-2)     180.503          calculate D2E/DX2 analytically  !
 ! D1    D(3,1,2,16)            -0.6526         calculate D2E/DX2 analytically  !
 ! D2    D(5,1,2,16)           178.6366         calculate D2E/DX2 analytically  !
 ! D3    D(2,1,3,4)              0.252          calculate D2E/DX2 analytically  !
 ! D4    D(5,1,3,4)           -179.0972         calculate D2E/DX2 analytically  !
 ! D5    D(2,1,5,6)            -93.7443         calculate D2E/DX2 analytically  !
 ! D6    D(2,1,5,7)            145.9226         calculate D2E/DX2 analytically  !
 ! D7    D(2,1,5,8)             25.5728         calculate D2E/DX2 analytically  !
 ! D8    D(3,1,5,6)             85.6632         calculate D2E/DX2 analytically  !
 ! D9    D(3,1,5,7)            -34.6699         calculate D2E/DX2 analytically  !
 ! D10   D(3,1,5,8)           -155.0196         calculate D2E/DX2 analytically  !
 ! D11   D(1,2,16,15)          -11.8702         calculate D2E/DX2 analytically  !
 ! D12   D(1,3,21,22)            7.5913         calculate D2E/DX2 analytically  !
 ! D13   D(1,3,21,23)          -99.0828         calculate D2E/DX2 analytically  !
 ! D14   D(10,9,15,16)        -177.1643         calculate D2E/DX2 analytically  !
 ! D15   D(10,9,15,20)         -35.0423         calculate D2E/DX2 analytically  !
 ! D16   D(10,9,15,22)          80.4696         calculate D2E/DX2 analytically  !
 ! D17   D(11,9,15,16)          57.881          calculate D2E/DX2 analytically  !
 ! D18   D(11,9,15,20)        -159.997          calculate D2E/DX2 analytically  !
 ! D19   D(11,9,15,22)         -44.485          calculate D2E/DX2 analytically  !
 ! D20   D(14,12,18,19)        122.3894         calculate D2E/DX2 analytically  !
 ! D21   D(14,12,18,20)       -127.5686         calculate D2E/DX2 analytically  !
 ! D22   D(23,12,18,19)       -119.803          calculate D2E/DX2 analytically  !
 ! D23   D(23,12,18,20)         -9.761          calculate D2E/DX2 analytically  !
 ! D24   D(13,12,21,4)         104.5105         calculate D2E/DX2 analytically  !
 ! D25   D(13,12,21,22)          1.0551         calculate D2E/DX2 analytically  !
 ! D26   D(14,12,21,4)        -144.8598         calculate D2E/DX2 analytically  !
 ! D27   D(14,12,21,22)        111.6848         calculate D2E/DX2 analytically  !
 ! D28   D(17,15,16,2)        -115.9748         calculate D2E/DX2 analytically  !
 ! D29   D(20,15,16,2)         104.3623         calculate D2E/DX2 analytically  !
 ! D30   D(22,15,16,2)           7.222          calculate D2E/DX2 analytically  !
 ! D31   D(16,15,18,13)        -75.5219         calculate D2E/DX2 analytically  !
 ! D32   D(16,15,18,19)         41.0058         calculate D2E/DX2 analytically  !
 ! D33   D(17,15,18,13)        146.6341         calculate D2E/DX2 analytically  !
 ! D34   D(17,15,18,19)        -96.8381         calculate D2E/DX2 analytically  !
 ! D35   D(22,15,18,13)         17.8868         calculate D2E/DX2 analytically  !
 ! D36   D(22,15,18,19)        134.4146         calculate D2E/DX2 analytically  !
 ! D37   D(16,15,22,21)         47.7531         calculate D2E/DX2 analytically  !
 ! D38   D(17,15,22,21)        158.9313         calculate D2E/DX2 analytically  !
 ! D39   D(20,15,22,21)        -73.38           calculate D2E/DX2 analytically  !
 ! D40   D(4,21,22,15)         -49.8826         calculate D2E/DX2 analytically  !
 ! D41   D(23,21,22,15)         60.6034         calculate D2E/DX2 analytically  !
 --------------------------------------------------------------------------------
 Trust Radius=3.00D-01 FncErr=1.00D-07 GrdErr=1.00D-06 EigMax=2.50D+02 EigMin=1.00D-04
 Number of steps in this run=    138 maximum allowed number of steps=    138.
 GradGradGradGradGradGradGradGradGradGradGradGradGradGradGradGradGradGrad

                          Input orientation:                          
 ---------------------------------------------------------------------
 Center     Atomic      Atomic             Coordinates (Angstroms)
 Number     Number       Type             X           Y           Z
 ---------------------------------------------------------------------
      1          6           0       -0.455934    1.269592   -0.118049
      2          8           0        0.109052    0.722494    0.801007
      3          8           0       -1.372953    0.796681   -0.899698
      4          1           0       -1.693587   -0.251593   -0.705349
      5          6           0       -0.129863    2.737863   -0.492215
      6          9           0       -0.953153    3.596853    0.097706
      7          9           0       -0.208859    2.982126   -1.793034
      8          9           0        1.095723    3.089930   -0.124866
      9          8           0       -1.075361   -1.751727    4.264797
     10          1           0       -1.362341   -2.598296    4.609351
     11          1           0       -1.746438   -1.117283    4.520805
     12          8           0       -0.607210   -3.311371   -1.725500
     13          1           0       -0.040499   -3.572983   -0.968081
     14          1           0       -1.045882   -4.111666   -2.004704
     15          8           0       -0.378167   -1.762858    1.676259
     16          1           0       -0.065008   -0.866022    1.458201
     17          1           0       -0.601227   -1.763141    2.618505
     18          8           0        0.774450   -3.875248    0.496291
     19          1           0        1.714224   -3.706860    0.470814
     20          1           0        0.392955   -3.145289    1.017970
     21          8           0       -2.092277   -1.553627   -0.366746
     22          1           0       -1.605990   -1.689637    0.481275
     23          1           0       -1.619398   -2.174823   -0.986903
 ---------------------------------------------------------------------
                    Distance matrix (angstroms):
                    1          2          3          4          5
     1  C    0.000000
     2  O    1.209623   0.000000
     3  O    1.294428   2.257042   0.000000
     4  H    2.047122   2.543120   1.113308   0.000000
     5  C    1.549885   2.406494   2.340834   3.380459   0.000000
     6  F    2.389544   3.144018   3.002001   4.000459   1.328034
     7  F    2.408194   3.454859   2.632363   3.720808   1.325910
     8  F    2.391927   2.726813   3.457415   4.391239   1.327011
     9  O    5.359234   4.418421   5.766710   5.228283   6.609050
    10  H    6.174985   5.262711   6.471136   5.819173   7.484622
    11  H    5.374154   4.545825   5.760608   5.297631   6.527314
    12  O    4.857160   4.813350   4.259625   3.403405   6.192099
    13  H    4.934133   4.647920   4.568815   3.719323   6.329393
    14  H    5.732839   5.707450   5.041813   4.124077   7.074091
    15  O    3.524391   2.679631   3.765154   3.112283   5.002042
    16  H    2.682952   1.727884   3.167804   2.776822   4.098330
    17  H    4.087457   3.160092   4.418823   3.811303   5.491612
    18  O    5.325470   4.655624   5.327949   4.545990   6.747456
    19  H    5.460899   4.722794   5.629462   4.993536   6.772189
    20  H    4.637060   3.884253   4.725992   3.961939   6.096349
    21  O    3.272618   3.374940   2.515037   1.403174   4.720561
    22  H    3.230921   2.976907   2.853623   1.866472   4.767535
    23  H    3.737988   3.818194   2.982981   1.945146   5.157317
                    6          7          8          9         10
     6  F    0.000000
     7  F    2.122913   0.000000
     8  F    2.122358   2.120458   0.000000
     9  O    6.781363   7.736763   6.886536   0.000000
    10  H    7.674780   8.571007   7.798128   0.957995   0.000000
    11  H    6.512771   7.683350   6.881916   0.958334   1.532570
    12  O    7.153133   6.306453   6.814592   6.207681   6.419426
    13  H    7.305846   6.608959   6.811491   5.636570   5.814209
    14  H    7.990619   7.146138   7.744885   6.699016   6.792360
    15  O    5.616844   5.880436   5.382002   2.680808   3.204620
    16  H    4.749421   5.039788   4.416214   3.111635   3.822774
    17  H    5.933618   6.491008   5.827351   1.713245   2.289158
    18  O    7.679569   7.295991   7.000196   4.704548   4.807675
    19  H    7.784493   7.318865   6.850820   5.098886   5.274623
    20  H    6.936524   6.768245   6.377923   3.826205   4.034635
    21  O    5.295353   5.114158   5.637771   4.746003   5.136699
    22  H    5.340440   5.380504   5.523668   3.821054   4.233915
    23  H    5.910373   5.406810   5.986035   5.296728   5.618137
                   11         12         13         14         15
    11  H    0.000000
    12  O    6.717752   0.000000
    13  H    6.250485   0.981471   0.000000
    14  H    7.213832   0.954390   1.541286   0.000000
    15  O    3.221860   3.744638   3.222282   4.417265   0.000000
    16  H    3.502840   4.050884   3.635255   4.846445   0.974645
    17  H    2.312442   4.611662   4.056296   5.204550   0.968289
    18  O    5.491626   2.676434   1.702907   3.102335   2.680119
    19  H    5.923218   3.220133   2.273190   3.729643   3.100055
    20  H    4.578172   2.924815   2.077307   3.484350   1.714377
    21  O    4.919163   2.672321   2.940951   3.212695   2.675036
    22  H    4.082294   2.915037   2.845766   3.515684   1.714904
    23  H    5.609757   1.691683   2.109058   2.261901   2.966951
                   16         17         18         19         20
    16  H    0.000000
    17  H    1.561621   0.000000
    18  O    3.268853   3.295038   0.000000
    19  H    3.494418   3.708360   0.955080   0.000000
    20  H    2.366134   2.336759   0.974950   1.536390   0.000000
    21  O    2.813015   3.343478   3.788520   4.452793   3.259939
    22  H    2.001837   2.362774   3.231658   3.884986   2.530365
    23  H    3.179248   3.768968   3.289653   3.947798   3.001813
                   21         22         23
    21  O    0.000000
    22  H    0.986972   0.000000
    23  H    0.997042   1.546328   0.000000
 Stoichiometry    C2H11F3O7
 Framework group  C1[X(C2H11F3O7)]
 Deg. of freedom    63
 Full point group                 C1      NOp   1
 Largest Abelian subgroup         C1      NOp   1
 Largest concise Abelian subgroup C1      NOp   1
                         Standard orientation:                         
 ---------------------------------------------------------------------
 Center     Atomic      Atomic             Coordinates (Angstroms)
 Number     Number       Type             X           Y           Z
 ---------------------------------------------------------------------
      1          6           0        1.313704    0.003817   -0.056881
      2          8           0        0.568610    0.733979    0.555399
      3          8           0        1.023583   -0.861943   -0.974395
      4          1           0       -0.052547   -0.950738   -1.245532
      5          6           0        2.842359    0.031847    0.197225
      6          9           0        3.472505    0.842796   -0.644769
      7          9           0        3.421005   -1.154600    0.072530
      8          9           0        3.141451    0.461439    1.416632
      9          8           0       -2.793995    3.425719   -0.429422
     10          1           0       -3.714480    3.535154   -0.671260
     11          1           0       -2.283593    3.852527   -1.119152
     12          8           0       -2.673636   -2.769830   -0.060640
     13          1           0       -3.100706   -2.118904    0.537016
     14          1           0       -3.390264   -3.246566   -0.472983
     15          8           0       -2.080459    0.918573    0.196534
     16          1           0       -1.144117    0.944065    0.465881
     17          1           0       -2.342902    1.829564   -0.000453
     18          8           0       -3.743842   -0.801625    1.403643
     19          1           0       -3.530264   -0.795323    2.334515
     20          1           0       -3.198659   -0.097698    1.006414
     21          8           0       -1.415154   -0.967381   -1.580082
     22          1           0       -1.749343   -0.194301   -1.065516
     23          1           0       -1.825011   -1.738418   -1.098821
 ---------------------------------------------------------------------
 Rotational constants (GHZ):           0.8166948           0.3223121           0.2691649
 Standard basis: 6-31++G(d,p) (6D, 7F)
 There are   294 symmetry adapted cartesian basis functions of A   symmetry.
 There are   294 symmetry adapted basis functions of A   symmetry.
   294 basis functions,   472 primitive gaussians,   294 cartesian basis functions
    53 alpha electrons       53 beta electrons
       nuclear repulsion energy       836.9586625954 Hartrees.
 NAtoms=   23 NActive=   23 NUniq=   23 SFac= 1.00D+00 NAtFMM=   60 NAOKFM=F Big=F
 Integral buffers will be    131072 words long.
 Raffenetti 2 integral format.
 Two-electron integral symmetry is turned on.
 Nuclear repulsion after empirical dispersion term =      836.9483575225 Hartrees.
 One-electron integrals computed using PRISM.
 NBasis=   294 RedAO= T EigKep=  4.45D-05  NBF=   294
 NBsUse=   294 1.00D-06 EigRej= -1.00D+00 NBFU=   294
 ExpMin= 3.60D-02 ExpMax= 7.00D+03 ExpMxC= 1.05D+03 IAcc=3 IRadAn=         5 AccDes= 0.00D+00
 Harris functional with IExCor= 4639 and IRadAn=       5 diagonalized for initial guess.
 HarFok:  IExCor= 4639 AccDes= 0.00D+00 IRadAn=         5 IDoV= 1 UseB2=F ITyADJ=14
 ICtDFT=  3500011 ScaDFX=  1.000000  1.000000  1.000000  1.000000
 FoFCou: FMM=F IPFlag=           0 FMFlag=      100000 FMFlg1=           0
         NFxFlg=           0 DoJE=T BraDBF=F KetDBF=T FulRan=T
         wScrn=  0.000000 ICntrl=       500 IOpCl=  0 I1Cent=   200000004 NGrid=           0
         NMat0=    1 NMatS0=      1 NMatT0=    0 NMatD0=    1 NMtDS0=    0 NMtDT0=    0
 Petite list used in FoFCou.
 Requested convergence on RMS density matrix=1.00D-10 within 128 cycles.
 Requested convergence on MAX density matrix=1.00D-08.
 Requested convergence on             energy=1.00D-08.
 No special actions if energy rises.
 SCF Done:  E(RwB97XD) =  -908.805786202     A.U. after   18 cycles
            NFock= 18  Conv=0.76D-10     -V/T= 2.0080
 DoSCS=F DFT=T ScalE2(SS,OS)=  1.000000  1.000000
 Range of M.O.s used for correlation:     1   294
 NBasis=   294 NAE=    53 NBE=    53 NFC=     0 NFV=     0
 NROrb=    294 NOA=    53 NOB=    53 NVA=   241 NVB=   241

 **** Warning!!: The largest alpha MO coefficient is  0.26765931D+02

 Symmetrizing basis deriv contribution to polar:
 IMax=3 JMax=2 DiffMx= 0.00D+00
 G2DrvN: will do    24 centers at a time, making    1 passes.
 Calling FoFCou, ICntrl=  3107 FMM=F I1Cent=   0 AccDes= 0.00D+00.
 End of G2Drv F.D. properties file   721 does not exist.
 End of G2Drv F.D. properties file   722 does not exist.
 End of G2Drv F.D. properties file   788 does not exist.
          IDoAtm=11111111111111111111111
          Differentiating once with respect to nuclear coordinates.
 Keep R1 ints in memory in canonical form, NReq=1915881174.
          There are    72 degrees of freedom in the 1st order CPHF.  IDoFFX=6 NUNeed=     0.
     66 vectors produced by pass  0 Test12= 1.77D-14 1.39D-09 XBig12= 1.26D-01 6.58D-02.
 AX will form    66 AO Fock derivatives at one time.
     66 vectors produced by pass  1 Test12= 1.77D-14 1.39D-09 XBig12= 2.90D-02 6.49D-02.
     66 vectors produced by pass  2 Test12= 1.77D-14 1.39D-09 XBig12= 7.33D-04 4.31D-03.
     66 vectors produced by pass  3 Test12= 1.77D-14 1.39D-09 XBig12= 7.21D-06 4.38D-04.
     66 vectors produced by pass  4 Test12= 1.77D-14 1.39D-09 XBig12= 5.47D-08 2.81D-05.
     66 vectors produced by pass  5 Test12= 1.77D-14 1.39D-09 XBig12= 3.20D-10 1.87D-06.
     59 vectors produced by pass  6 Test12= 1.77D-14 1.39D-09 XBig12= 1.90D-12 1.33D-07.
     15 vectors produced by pass  7 Test12= 1.77D-14 1.39D-09 XBig12= 9.75D-15 9.79D-09.
 InvSVY:  IOpt=1 It=  1 EMax= 3.89D-16
 Solved reduced A of dimension   470 with    72 vectors.
 End of Minotr F.D. properties file   721 does not exist.
 End of Minotr F.D. properties file   722 does not exist.
 End of Minotr F.D. properties file   788 does not exist.

 **********************************************************************

            Population analysis using the SCF Density.

 **********************************************************************

 Orbital symmetries:
       Occupied  (A) (A) (A) (A) (A) (A) (A) (A) (A) (A) (A) (A)
                 (A) (A) (A) (A) (A) (A) (A) (A) (A) (A) (A) (A)
                 (A) (A) (A) (A) (A) (A) (A) (A) (A) (A) (A) (A)
                 (A) (A) (A) (A) (A) (A) (A) (A) (A) (A) (A) (A)
                 (A) (A) (A) (A) (A)
       Virtual   (A) (A) (A) (A) (A) (A) (A) (A) (A) (A) (A) (A)
                 (A) (A) (A) (A) (A) (A) (A) (A) (A) (A) (A) (A)
                 (A) (A) (A) (A) (A) (A) (A) (A) (A) (A) (A) (A)
                 (A) (A) (A) (A) (A) (A) (A) (A) (A) (A) (A) (A)
                 (A) (A) (A) (A) (A) (A) (A) (A) (A) (A) (A) (A)
                 (A) (A) (A) (A) (A) (A) (A) (A) (A) (A) (A) (A)
                 (A) (A) (A) (A) (A) (A) (A) (A) (A) (A) (A) (A)
                 (A) (A) (A) (A) (A) (A) (A) (A) (A) (A) (A) (A)
                 (A) (A) (A) (A) (A) (A) (A) (A) (A) (A) (A) (A)
                 (A) (A) (A) (A) (A) (A) (A) (A) (A) (A) (A) (A)
                 (A) (A) (A) (A) (A) (A) (A) (A) (A) (A) (A) (A)
                 (A) (A) (A) (A) (A) (A) (A) (A) (A) (A) (A) (A)
                 (A) (A) (A) (A) (A) (A) (A) (A) (A) (A) (A) (A)
                 (A) (A) (A) (A) (A) (A) (A) (A) (A) (A) (A) (A)
                 (A) (A) (A) (A) (A) (A) (A) (A) (A) (A) (A) (A)
                 (A) (A) (A) (A) (A) (A) (A) (A) (A) (A) (A) (A)
                 (A) (A) (A) (A) (A) (A) (A) (A) (A) (A) (A) (A)
                 (A) (A) (A) (A) (A) (A) (A) (A) (A) (A) (A) (A)
                 (A) (A) (A) (A) (A) (A) (A) (A) (A) (A) (A) (A)
                 (A) (A) (A) (A) (A) (A) (A) (A) (A) (A) (A) (A)
                 (A)
 The electronic state is 1-A.
 Alpha  occ. eigenvalues --  -24.87749 -24.87311 -24.87297 -19.34162 -19.31791
 Alpha  occ. eigenvalues --  -19.29989 -19.29939 -19.29424 -19.29287 -19.28857
 Alpha  occ. eigenvalues --  -10.56089 -10.46854  -1.44208  -1.34330  -1.34054
 Alpha  occ. eigenvalues --   -1.22675  -1.17900  -1.14829  -1.14504  -1.13194
 Alpha  occ. eigenvalues --   -1.12641  -1.11148  -0.85128  -0.75418  -0.69883
 Alpha  occ. eigenvalues --   -0.69790  -0.68311  -0.66920  -0.66513  -0.64877
 Alpha  occ. eigenvalues --   -0.63541  -0.62733  -0.60102  -0.57579  -0.56832
 Alpha  occ. eigenvalues --   -0.55922  -0.55560  -0.53987  -0.53473  -0.52308
 Alpha  occ. eigenvalues --   -0.51869  -0.51586  -0.50226  -0.49652  -0.48179
 Alpha  occ. eigenvalues --   -0.46725  -0.45563  -0.42877  -0.42083  -0.41873
 Alpha  occ. eigenvalues --   -0.41486  -0.40764  -0.39495
 Alpha virt. eigenvalues --    0.01552   0.04105   0.04538   0.05805   0.06161
 Alpha virt. eigenvalues --    0.08575   0.09568   0.09977   0.10942   0.11124
 Alpha virt. eigenvalues --    0.11768   0.12091   0.13636   0.14109   0.14774
 Alpha virt. eigenvalues --    0.15728   0.16848   0.17343   0.19517   0.19656
 Alpha virt. eigenvalues --    0.21820   0.22203   0.22540   0.23776   0.24268
 Alpha virt. eigenvalues --    0.24813   0.25095   0.26120   0.26739   0.27168
 Alpha virt. eigenvalues --    0.27392   0.28304   0.29099   0.29774   0.30239
 Alpha virt. eigenvalues --    0.30651   0.31190   0.31796   0.32150   0.32631
 Alpha virt. eigenvalues --    0.33185   0.33447   0.34008   0.34544   0.34879
 Alpha virt. eigenvalues --    0.35628   0.35845   0.36604   0.37076   0.37516
 Alpha virt. eigenvalues --    0.38279   0.38735   0.38774   0.39708   0.40224
 Alpha virt. eigenvalues --    0.40318   0.41158   0.42520   0.42850   0.43042
 Alpha virt. eigenvalues --    0.44054   0.44546   0.45460   0.46428   0.47163
 Alpha virt. eigenvalues --    0.47664   0.48632   0.48873   0.49625   0.51697
 Alpha virt. eigenvalues --    0.54031   0.54835   0.56486   0.57166   0.59445
 Alpha virt. eigenvalues --    0.61776   0.63464   0.81549   0.82661   0.88170
 Alpha virt. eigenvalues --    0.90180   0.92154   0.94110   1.00845   1.06686
 Alpha virt. eigenvalues --    1.07524   1.08327   1.15765   1.16896   1.19430
 Alpha virt. eigenvalues --    1.20911   1.21262   1.21562   1.22048   1.22956
 Alpha virt. eigenvalues --    1.23600   1.24630   1.25259   1.26930   1.27619
 Alpha virt. eigenvalues --    1.28434   1.29264   1.29586   1.30752   1.31264
 Alpha virt. eigenvalues --    1.32479   1.33074   1.34083   1.35314   1.36025
 Alpha virt. eigenvalues --    1.36348   1.37528   1.39486   1.40740   1.41172
 Alpha virt. eigenvalues --    1.42662   1.46966   1.47484   1.47798   1.52542
 Alpha virt. eigenvalues --    1.53605   1.55245   1.56359   1.56799   1.59423
 Alpha virt. eigenvalues --    1.60037   1.60616   1.61238   1.62152   1.63467
 Alpha virt. eigenvalues --    1.64337   1.65268   1.65745   1.66126   1.68437
 Alpha virt. eigenvalues --    1.68989   1.69274   1.70014   1.72152   1.72668
 Alpha virt. eigenvalues --    1.73450   1.74518   1.75312   1.75802   1.76768
 Alpha virt. eigenvalues --    1.78735   1.80287   1.82039   1.82790   1.84346
 Alpha virt. eigenvalues --    1.86068   1.87245   1.89054   1.90610   1.91474
 Alpha virt. eigenvalues --    1.92324   1.93809   1.94047   1.95307   1.96106
 Alpha virt. eigenvalues --    1.98139   2.04458   2.12422   2.13749   2.18865
 Alpha virt. eigenvalues --    2.19956   2.20456   2.22405   2.24719   2.26983
 Alpha virt. eigenvalues --    2.29313   2.31475   2.32304   2.33730   2.33908
 Alpha virt. eigenvalues --    2.36727   2.38846   2.40900   2.43513   2.47167
 Alpha virt. eigenvalues --    2.47802   2.51598   2.52042   2.53567   2.57898
 Alpha virt. eigenvalues --    2.58689   2.60015   2.64663   2.67021   2.68515
 Alpha virt. eigenvalues --    2.69499   2.70424   2.71496   2.73411   2.74228
 Alpha virt. eigenvalues --    2.75638   2.76271   2.78380   2.80717   2.81015
 Alpha virt. eigenvalues --    2.84740   2.87382   2.89704   2.90715   2.96149
 Alpha virt. eigenvalues --    2.98613   3.01991   3.08515   3.09913   3.12247
 Alpha virt. eigenvalues --    3.14295   3.16222   3.20492   3.25443   3.27342
 Alpha virt. eigenvalues --    3.31572   3.34023   3.37292   3.41079   3.46723
 Alpha virt. eigenvalues --    3.54733   3.58540   3.62106   3.65582   3.77959
 Alpha virt. eigenvalues --    3.80065   3.83080   3.86640   3.88948   4.31768
 Alpha virt. eigenvalues --    4.37928   4.43169   4.45209   4.47426   4.57045
 Alpha virt. eigenvalues --    4.72272   4.77782   4.84540   5.69058   5.92194
 Alpha virt. eigenvalues --    6.56172
          Condensed to atoms (all electrons):
               1          2          3          4          5          6
     1  C    5.365680   0.368318   0.439428  -0.046430  -0.341358  -0.057812
     2  O    0.368318   8.304739  -0.146871   0.001160  -0.063071   0.002835
     3  O    0.439428  -0.146871   8.358902   0.145617  -0.262429   0.011531
     4  H   -0.046430   0.001160   0.145617   0.267953   0.016789   0.000321
     5  C   -0.341358  -0.063071  -0.262429   0.016789   5.233452   0.185517
     6  F   -0.057812   0.002835   0.011531   0.000321   0.185517   9.237554
     7  F   -0.045416   0.006648   0.012853   0.000582   0.159477  -0.046416
     8  F   -0.047348   0.004505   0.011238   0.000963   0.166256  -0.044268
     9  O    0.001441  -0.000935   0.000003  -0.000277  -0.000381  -0.000000
    10  H   -0.000129   0.000148   0.000019  -0.000044  -0.000206   0.000002
    11  H   -0.000360  -0.000095  -0.000068   0.000029   0.000024  -0.000003
    12  O    0.002932  -0.000430   0.001372  -0.002230  -0.001527  -0.000000
    13  H   -0.001391   0.000402  -0.000089   0.002119   0.000747   0.000007
    14  H   -0.000039  -0.000216  -0.000174   0.000148  -0.000431  -0.000000
    15  O   -0.003198  -0.021639   0.002316   0.002790  -0.016525   0.000070
    16  H   -0.024011   0.069137  -0.000565  -0.001751  -0.002449   0.000407
    17  H    0.006533  -0.004309  -0.000775   0.000818   0.003735  -0.000126
    18  O   -0.000840  -0.002547   0.000664   0.000920  -0.002091  -0.000000
    19  H    0.000128  -0.000268   0.000015  -0.000395  -0.000672  -0.000002
    20  H   -0.001582   0.000690  -0.000356   0.001594   0.002238   0.000001
    21  O   -0.017155   0.007072  -0.052002   0.106259  -0.007316   0.000015
    22  H   -0.001480  -0.003377   0.010951  -0.013848  -0.010651   0.000267
    23  H    0.005910   0.001363  -0.000310  -0.016606   0.003644  -0.000116
               7          8          9         10         11         12
     1  C   -0.045416  -0.047348   0.001441  -0.000129  -0.000360   0.002932
     2  O    0.006648   0.004505  -0.000935   0.000148  -0.000095  -0.000430
     3  O    0.012853   0.011238   0.000003   0.000019  -0.000068   0.001372
     4  H    0.000582   0.000963  -0.000277  -0.000044   0.000029  -0.002230
     5  C    0.159477   0.166256  -0.000381  -0.000206   0.000024  -0.001527
     6  F   -0.046416  -0.044268  -0.000000   0.000002  -0.000003  -0.000000
     7  F    9.249563  -0.047785  -0.000000   0.000000  -0.000001   0.000026
     8  F   -0.047785   9.259176  -0.000000   0.000000   0.000005   0.000004
     9  O   -0.000000  -0.000000   8.194933   0.284624   0.288128   0.000025
    10  H    0.000000   0.000000   0.284624   0.352898  -0.026786  -0.000016
    11  H   -0.000001   0.000005   0.288128  -0.026786   0.348773  -0.000021
    12  O    0.000026   0.000004   0.000025  -0.000016  -0.000021   8.402331
    13  H    0.000015   0.000011   0.000139   0.000043  -0.000024   0.235538
    14  H    0.000004   0.000002  -0.000015  -0.000006   0.000003   0.269126
    15  O    0.000073   0.000242  -0.051617   0.002946   0.004030   0.003908
    16  H    0.000638   0.000159  -0.008640   0.001014   0.000535  -0.002740
    17  H   -0.000071  -0.000062   0.039235  -0.003160  -0.002879   0.002347
    18  O    0.000000   0.000001  -0.001100   0.000257   0.000052  -0.065722
    19  H   -0.000003  -0.000000   0.000219  -0.000067   0.000023   0.005935
    20  H   -0.000012   0.000013  -0.002925  -0.000009   0.000029   0.000113
    21  O   -0.000486   0.000152  -0.000878   0.000124   0.000297  -0.084830
    22  H    0.000204  -0.000093  -0.003757  -0.000107   0.000069   0.001982
    23  H   -0.000119  -0.000132   0.000389   0.000087  -0.000041   0.061593
              13         14         15         16         17         18
     1  C   -0.001391  -0.000039  -0.003198  -0.024011   0.006533  -0.000840
     2  O    0.000402  -0.000216  -0.021639   0.069137  -0.004309  -0.002547
     3  O   -0.000089  -0.000174   0.002316  -0.000565  -0.000775   0.000664
     4  H    0.002119   0.000148   0.002790  -0.001751   0.000818   0.000920
     5  C    0.000747  -0.000431  -0.016525  -0.002449   0.003735  -0.002091
     6  F    0.000007  -0.000000   0.000070   0.000407  -0.000126  -0.000000
     7  F    0.000015   0.000004   0.000073   0.000638  -0.000071   0.000000
     8  F    0.000011   0.000002   0.000242   0.000159  -0.000062   0.000001
     9  O    0.000139  -0.000015  -0.051617  -0.008640   0.039235  -0.001100
    10  H    0.000043  -0.000006   0.002946   0.001014  -0.003160   0.000257
    11  H   -0.000024   0.000003   0.004030   0.000535  -0.002879   0.000052
    12  O    0.235538   0.269126   0.003908  -0.002740   0.002347  -0.065722
    13  H    0.310262  -0.021479   0.003439  -0.000000  -0.000430   0.041280
    14  H   -0.021479   0.364230  -0.000394   0.000355  -0.000054   0.003798
    15  O    0.003439  -0.000394   8.636729   0.212733   0.240268  -0.028166
    16  H   -0.000000   0.000355   0.212733   0.296149  -0.026681  -0.006061
    17  H   -0.000430  -0.000054   0.240268  -0.026681   0.296912   0.002689
    18  O    0.041280   0.003798  -0.028166  -0.006061   0.002689   8.357440
    19  H   -0.006654  -0.000436   0.002380   0.000023  -0.000042   0.277955
    20  H   -0.005892   0.000457   0.007751   0.003345  -0.006797   0.246324
    21  O    0.006326   0.004186  -0.050507  -0.004231   0.002950  -0.002602
    22  H   -0.000482   0.000615   0.042719   0.001008  -0.005607  -0.001238
    23  H   -0.012042  -0.008664   0.002901  -0.000819   0.000321   0.000345
              19         20         21         22         23
     1  C    0.000128  -0.001582  -0.017155  -0.001480   0.005910
     2  O   -0.000268   0.000690   0.007072  -0.003377   0.001363
     3  O    0.000015  -0.000356  -0.052002   0.010951  -0.000310
     4  H   -0.000395   0.001594   0.106259  -0.013848  -0.016606
     5  C   -0.000672   0.002238  -0.007316  -0.010651   0.003644
     6  F   -0.000002   0.000001   0.000015   0.000267  -0.000116
     7  F   -0.000003  -0.000012  -0.000486   0.000204  -0.000119
     8  F   -0.000000   0.000013   0.000152  -0.000093  -0.000132
     9  O    0.000219  -0.002925  -0.000878  -0.003757   0.000389
    10  H   -0.000067  -0.000009   0.000124  -0.000107   0.000087
    11  H    0.000023   0.000029   0.000297   0.000069  -0.000041
    12  O    0.005935   0.000113  -0.084830   0.001982   0.061593
    13  H   -0.006654  -0.005892   0.006326  -0.000482  -0.012042
    14  H   -0.000436   0.000457   0.004186   0.000615  -0.008664
    15  O    0.002380   0.007751  -0.050507   0.042719   0.002901
    16  H    0.000023   0.003345  -0.004231   0.001008  -0.000819
    17  H   -0.000042  -0.006797   0.002950  -0.005607   0.000321
    18  O    0.277955   0.246324  -0.002602  -0.001238   0.000345
    19  H    0.360323  -0.022428   0.000070   0.001012   0.000584
    20  H   -0.022428   0.312315   0.001552  -0.003218  -0.002102
    21  O    0.000070   0.001552   8.533770   0.229163   0.228226
    22  H    0.001012  -0.003218   0.229163   0.315943  -0.026401
    23  H    0.000584  -0.002102   0.228226  -0.026401   0.289640
 Mulliken charges:
               1
     1  C    0.398179
     2  O   -0.523259
     3  O   -0.531269
     4  H    0.533519
     5  C    0.937227
     6  F   -0.289785
     7  F   -0.289775
     8  F   -0.303040
     9  O   -0.738610
    10  H    0.388368
    11  H    0.388281
    12  O   -0.829716
    13  H    0.448155
    14  H    0.388985
    15  O   -0.993249
    16  H    0.492445
    17  H    0.455183
    18  O   -0.821358
    19  H    0.382301
    20  H    0.468899
    21  O   -0.900157
    22  H    0.466327
    23  H    0.472350
 Sum of Mulliken charges =  -0.00000
 Mulliken charges with hydrogens summed into heavy atoms:
               1
     1  C    0.398179
     2  O   -0.523259
     3  O    0.002250
     5  C    0.937227
     6  F   -0.289785
     7  F   -0.289775
     8  F   -0.303040
     9  O    0.038039
    12  O    0.007424
    15  O   -0.045621
    18  O    0.029842
    21  O    0.038519
 APT charges:
               1
     1  C    0.232463
     2  O   -0.588147
     3  O   -0.461413
     4  H    0.490160
     5  C    0.329032
     6  F   -0.042590
     7  F   -0.030150
     8  F   -0.078120
     9  O   -1.676796
    10  H    1.105722
    11  H    0.555324
    12  O   -1.546049
    13  H    0.334286
    14  H    1.136011
    15  O   -1.021345
    16  H    0.269507
    17  H    0.783805
    18  O   -0.508283
    19  H    0.600089
    20  H   -0.055587
    21  O   -0.733364
    22  H    0.321125
    23  H    0.584319
 Sum of APT charges =  -0.00000
 APT charges with hydrogens summed into heavy atoms:
               1
     1  C    0.232463
     2  O   -0.588147
     3  O    0.028747
     5  C    0.329032
     6  F   -0.042590
     7  F   -0.030150
     8  F   -0.078120
     9  O   -0.015750
    12  O   -0.075752
    15  O    0.031967
    18  O    0.036220
    21  O    0.172079
 Electronic spatial extent (au):  <R**2>=           3964.4161
 Charge=             -0.0000 electrons
 Dipole moment (field-independent basis, Debye):
    X=             -5.6942    Y=              3.5347    Z=             -0.7044  Tot=              6.7390
 Quadrupole moment (field-independent basis, Debye-Ang):
   XX=            -66.2895   YY=            -57.8745   ZZ=            -69.5718
   XY=             -7.9495   XZ=              3.2686   YZ=             -9.4093
 Traceless Quadrupole moment (field-independent basis, Debye-Ang):
   XX=             -1.7109   YY=              6.7041   ZZ=             -4.9932
   XY=             -7.9495   XZ=              3.2686   YZ=             -9.4093
 Octapole moment (field-independent basis, Debye-Ang**2):
  XXX=            -56.2975  YYY=             53.5366  ZZZ=             24.3821  XYY=            -63.5906
  XXY=             27.5150  XXZ=            -19.0116  XZZ=            -16.4572  YZZ=              7.1442
  YYZ=            -40.7351  XYZ=             14.8850
 Hexadecapole moment (field-independent basis, Debye-Ang**3):
 XXXX=          -2836.3763 YYYY=           -835.8953 ZZZZ=           -351.6350 XXXY=           -113.3861
 XXXZ=            108.2346 YYYX=           -104.1345 YYYZ=            -98.6404 ZZZX=            -59.2235
 ZZZY=            -38.3921 XXYY=           -401.3411 XXZZ=           -499.5261 YYZZ=           -198.7276
 XXYZ=            -48.5177 YYXZ=            120.1837 ZZXY=            -13.8358
 N-N= 8.369483575225D+02 E-N=-3.821770381628D+03  KE= 9.016106040494D+02
  Exact polarizability:       0.000       0.000       0.000       0.000       0.000       0.000
 Approx polarizability:      75.696      -1.774      75.817      -2.325       6.911      73.070
 Calling FoFJK, ICntrl=    100127 FMM=F ISym2X=0 I1Cent= 0 IOpClX= 0 NMat=1 NMatS=1 NMatT=0.
 ***** Axes restored to original set *****
 -------------------------------------------------------------------
 Center     Atomic                   Forces (Hartrees/Bohr)
 Number     Number              X              Y              Z
 -------------------------------------------------------------------
      1        6          -0.017760441   -0.000083274   -0.022399070
      2        8           0.010481231   -0.001994833    0.013234256
      3        8          -0.002797481   -0.014197433    0.004702036
      4        1           0.004144649    0.014229771    0.002286214
      5        6           0.009209745    0.010882300   -0.003068714
      6        9          -0.017401895    0.002748330    0.013313645
      7        9          -0.003739656   -0.007690678   -0.015725550
      8        9           0.015104116   -0.005999685    0.008537922
      9        8           0.001051813    0.000015007    0.001434469
     10        1          -0.000507837   -0.003641810    0.001923775
     11        1          -0.001965478    0.003063178    0.000869459
     12        8          -0.000003955    0.005267417    0.000558393
     13        1           0.003589473   -0.002578084    0.000001350
     14        1          -0.003436053   -0.005102616   -0.003687523
     15        8           0.000900145   -0.003137332   -0.005035815
     16        1           0.002698052    0.004064076   -0.001894383
     17        1          -0.002237550   -0.000459969    0.007587360
     18        8          -0.002566375   -0.004300629   -0.002834633
     19        1           0.006464851   -0.000496714   -0.000415768
     20        1          -0.000647438    0.004481181    0.004815822
     21        8           0.011767128    0.004826933   -0.004735700
     22        1          -0.006088440   -0.001969312   -0.001094307
     23        1          -0.006258603    0.002074175    0.001626764
 -------------------------------------------------------------------
 Cartesian Forces:  Max     0.022399070 RMS     0.007194358
 FormGI is forming the generalized inverse of G from B-inverse, IUseBI=4.

 GradGradGradGradGradGradGradGradGradGradGradGradGradGradGradGradGradGrad
 Berny optimization.
 Internal  Forces:  Max     0.018481839 RMS     0.005520951
 Search for a local minimum.
 Step number   1 out of a maximum of  138
 All quantities printed in internal units (Hartrees-Bohrs-Radians)
 Mixed Optimization -- RFO/linear search
 Second derivative matrix not updated -- analytic derivatives used.
 ITU=  0
     Eigenvalues ---   -0.00010  -0.00004   0.00052   0.00063   0.00086
     Eigenvalues ---    0.00098   0.00177   0.00258   0.00368   0.00479
     Eigenvalues ---    0.00546   0.00614   0.00709   0.00919   0.00954
     Eigenvalues ---    0.01126   0.01303   0.01409   0.01679   0.01702
     Eigenvalues ---    0.01917   0.01997   0.02295   0.02343   0.02451
     Eigenvalues ---    0.02645   0.02782   0.02923   0.03011   0.03185
     Eigenvalues ---    0.03344   0.03692   0.04158   0.05246   0.05977
     Eigenvalues ---    0.06524   0.06908   0.06961   0.08899   0.11992
     Eigenvalues ---    0.14241   0.19466   0.20758   0.22260   0.22715
     Eigenvalues ---    0.24696   0.26318   0.36074   0.40817   0.41124
     Eigenvalues ---    0.41821   0.42181   0.47871   0.48769   0.50058
     Eigenvalues ---    0.53780   0.54618   0.56941   0.58055   0.58723
     Eigenvalues ---    0.58998   0.61314   0.87225
 RFO step:  Lambda=-1.13872244D-02 EMin=-9.99882177D-05
 Linear search not attempted -- first point.
 Maximum step size (   0.300) exceeded in Quadratic search.
    -- Step size scaled by   0.718
 Iteration  1 RMS(Cart)=  0.04849279 RMS(Int)=  0.00079990
 Iteration  2 RMS(Cart)=  0.00090399 RMS(Int)=  0.00033990
 Iteration  3 RMS(Cart)=  0.00000056 RMS(Int)=  0.00033990
 Variable       Old X    -DE/DX   Delta X   Delta X   Delta X     New X
                                 (Linear)    (Quad)   (Total)
    R1        2.28586   0.01649   0.00000   0.01015   0.00979   2.29564
    R2        2.44611  -0.00731   0.00000  -0.00229  -0.00264   2.44348
    R3        2.92886  -0.00013   0.00000   0.00083   0.00083   2.92969
    R4        3.26523   0.00074   0.00000   0.07441   0.07427   3.33949
    R5        2.10385  -0.01777   0.00000  -0.13336  -0.13333   1.97052
    R6        2.65162  -0.00364   0.00000   0.13529   0.13533   2.78695
    R7        2.50962   0.01848   0.00000   0.02025   0.02025   2.52987
    R8        2.50561   0.01423   0.00000   0.01150   0.01150   2.51710
    R9        2.50769   0.01472   0.00000   0.00760   0.00760   2.51529
   R10        1.81035   0.00406   0.00000   0.00449   0.00449   1.81484
   R11        1.81099   0.00364   0.00000   0.00404   0.00404   1.81503
   R12        3.23756   0.00445   0.00000   0.07450   0.07450   3.31206
   R13        1.85471   0.00534   0.00000   0.00241   0.00256   1.85727
   R14        1.80354   0.00694   0.00000   0.00744   0.00744   1.81098
   R15        3.19682   0.00224   0.00000   0.06997   0.06996   3.26678
   R16        3.21803   0.00273   0.00000   0.05055   0.05070   3.26872
   R17        1.84181   0.00571   0.00000   0.00316   0.00312   1.84493
   R18        1.82980   0.01234   0.00000   0.01056   0.01056   1.84036
   R19        3.23970   0.00214   0.00000   0.03942   0.03945   3.27915
   R20        3.24070   0.00377   0.00000   0.09947   0.09970   3.34040
   R21        1.80484   0.00628   0.00000   0.00699   0.00699   1.81183
   R22        1.84239   0.00826   0.00000   0.00926   0.00931   1.85170
   R23        1.86511   0.00018   0.00000  -0.01237  -0.01212   1.85299
   R24        1.88414  -0.00324   0.00000  -0.01732  -0.01737   1.86677
    A1        2.24523   0.00206   0.00000   0.00251   0.00190   2.24713
    A2        2.11021  -0.00751   0.00000  -0.01964  -0.01939   2.09082
    A3        1.92769   0.00544   0.00000   0.01699   0.01725   1.94494
    A4        2.28861  -0.00352   0.00000   0.03380   0.03327   2.32188
    A5        2.02931  -0.00219   0.00000  -0.03849  -0.03888   1.99043
    A6        1.95529  -0.01462   0.00000  -0.03399  -0.03434   1.92095
    A7        1.98104  -0.01158   0.00000  -0.01635  -0.01655   1.96449
    A8        1.95931  -0.01197   0.00000  -0.01823  -0.01844   1.94087
    A9        1.85429   0.01425   0.00000   0.02395   0.02363   1.87791
   A10        1.85248   0.01410   0.00000   0.02501   0.02467   1.87715
   A11        1.85223   0.01393   0.00000   0.02695   0.02688   1.87912
   A12        1.85373   0.00035   0.00000   0.00291   0.00278   1.85651
   A13        2.00713   0.00075   0.00000   0.01506   0.01498   2.02211
   A14        2.04306  -0.00028   0.00000   0.00105   0.00097   2.04403
   A15        1.84175   0.00050   0.00000   0.01287   0.01246   1.85421
   A16        1.75954   0.00189   0.00000   0.01790   0.01788   1.77742
   A17        1.99993  -0.00001   0.00000   0.00956   0.00937   2.00930
   A18        1.86711   0.00186   0.00000   0.01477   0.01456   1.88167
   A19        2.10781  -0.00190   0.00000  -0.03239  -0.03237   2.07544
   A20        1.60566  -0.00139   0.00000  -0.01759  -0.01738   1.58828
   A21        2.06807   0.00006   0.00000   0.01481   0.01498   2.08305
   A22        2.10966   0.00039   0.00000   0.00801   0.00812   2.11777
   A23        1.65982   0.00041   0.00000   0.00296   0.00228   1.66210
   A24        2.87024  -0.00381   0.00000  -0.01686  -0.01621   2.85403
   A25        2.00056   0.00042   0.00000   0.00974   0.00870   2.00926
   A26        1.71123   0.00093   0.00000   0.04348   0.04338   1.75461
   A27        1.84138   0.00103   0.00000   0.00815   0.00765   1.84903
   A28        1.76727   0.00292   0.00000   0.03440   0.03437   1.80164
   A29        1.86845   0.00220   0.00000   0.03824   0.03739   1.90584
   A30        1.78737   0.00202   0.00000   0.02366   0.02200   1.80938
   A31        2.84854  -0.00082   0.00000  -0.04217  -0.04166   2.80689
   A32        3.08927   0.00628   0.00000   0.03052   0.03082   3.12009
   A33        3.02978  -0.00162   0.00000  -0.04810  -0.04775   2.98203
   A34        3.12614   0.00084   0.00000   0.02064   0.02043   3.14657
   A35        2.97837  -0.00214   0.00000  -0.01784  -0.01797   2.96040
   A36        2.91291   0.00003   0.00000  -0.00082  -0.00139   2.91152
   A37        3.09685   0.00174   0.00000   0.01547   0.01546   3.11231
   A38        3.02650  -0.00178   0.00000  -0.00365  -0.00372   3.02279
   A39        3.19154   0.00047   0.00000   0.01085   0.01078   3.20232
   A40        3.08517   0.00111   0.00000   0.02713   0.02694   3.11211
   A41        3.15037  -0.00050   0.00000  -0.01373  -0.01373   3.13664
    D1       -0.01139   0.00053   0.00000   0.00400   0.00414  -0.00725
    D2        3.11780  -0.00057   0.00000  -0.01199  -0.01177   3.10602
    D3        0.00440  -0.00037   0.00000  -0.00060  -0.00058   0.00382
    D4       -3.12584   0.00071   0.00000   0.01425   0.01446  -3.11137
    D5       -1.63615   0.00018   0.00000  -0.00031  -0.00031  -1.63646
    D6        2.54683   0.00074   0.00000   0.00536   0.00527   2.55210
    D7        0.44633  -0.00020   0.00000  -0.00453  -0.00441   0.44192
    D8        1.49510  -0.00074   0.00000  -0.01368  -0.01370   1.48140
    D9       -0.60510  -0.00018   0.00000  -0.00802  -0.00812  -0.61322
   D10       -2.70560  -0.00111   0.00000  -0.01790  -0.01780  -2.72340
   D11       -0.20717   0.00028   0.00000  -0.00277  -0.00238  -0.20955
   D12        0.13249   0.00226   0.00000   0.03257   0.03310   0.16559
   D13       -1.72932  -0.00255   0.00000  -0.02102  -0.02150  -1.75082
   D14       -3.09210   0.00055   0.00000   0.01255   0.01268  -3.07942
   D15       -0.61160   0.00009   0.00000   0.00139   0.00156  -0.61004
   D16        1.40446   0.00044   0.00000   0.01319   0.01298   1.41744
   D17        1.01021  -0.00018   0.00000  -0.00339  -0.00331   1.00690
   D18       -2.79247  -0.00064   0.00000  -0.01455  -0.01443  -2.80691
   D19       -0.77641  -0.00029   0.00000  -0.00274  -0.00302  -0.77943
   D20        2.13610  -0.00106   0.00000  -0.03125  -0.03135   2.10475
   D21       -2.22649   0.00047   0.00000  -0.00338  -0.00334  -2.22983
   D22       -2.09096  -0.00063   0.00000  -0.01310  -0.01323  -2.10418
   D23       -0.17036   0.00090   0.00000   0.01477   0.01478  -0.15558
   D24        1.82405   0.00151   0.00000  -0.00085  -0.00046   1.82360
   D25        0.01841  -0.00270   0.00000  -0.05047  -0.05101  -0.03259
   D26       -2.52828   0.00330   0.00000   0.03017   0.03079  -2.49749
   D27        1.94927  -0.00091   0.00000  -0.01946  -0.01976   1.92951
   D28       -2.02414  -0.00013   0.00000  -0.00952  -0.00944  -2.03358
   D29        1.82146  -0.00037   0.00000  -0.01490  -0.01462   1.80685
   D30        0.12605   0.00020   0.00000  -0.00418  -0.00408   0.12197
   D31       -1.31811   0.00054   0.00000  -0.00789  -0.00858  -1.32668
   D32        0.71569   0.00138   0.00000   0.02059   0.02062   0.73631
   D33        2.55925  -0.00119   0.00000  -0.01951  -0.01982   2.53943
   D34       -1.69014  -0.00035   0.00000   0.00898   0.00938  -1.68077
   D35        0.31218  -0.00150   0.00000  -0.03276  -0.03303   0.27915
   D36        2.34598  -0.00066   0.00000  -0.00428  -0.00384   2.34214
   D37        0.83345  -0.00118   0.00000  -0.01819  -0.01798   0.81547
   D38        2.77387   0.00024   0.00000  -0.00989  -0.00984   2.76403
   D39       -1.28072   0.00087   0.00000   0.01639   0.01652  -1.26420
   D40       -0.87062  -0.00177   0.00000  -0.00708  -0.00755  -0.87817
   D41        1.05773   0.00206   0.00000   0.05127   0.05164   1.10936
         Item               Value     Threshold  Converged?
 Maximum Force            0.018482     0.000015     NO 
 RMS     Force            0.005521     0.000010     NO 
 Maximum Displacement     0.178448     0.000060     NO 
 RMS     Displacement     0.048201     0.000040     NO 
 Predicted change in Energy=-5.831115D-03
 GradGradGradGradGradGradGradGradGradGradGradGradGradGradGradGradGradGrad

                          Input orientation:                          
 ---------------------------------------------------------------------
 Center     Atomic      Atomic             Coordinates (Angstroms)
 Number     Number       Type             X           Y           Z
 ---------------------------------------------------------------------
      1          6           0       -0.467623    1.290018   -0.170402
      2          8           0        0.087581    0.741731    0.760658
      3          8           0       -1.381485    0.822598   -0.956725
      4          1           0       -1.666438   -0.157162   -0.741762
      5          6           0       -0.121197    2.761143   -0.515780
      6          9           0       -0.978804    3.589868    0.092473
      7          9           0       -0.182455    3.007029   -1.823446
      8          9           0        1.103926    3.077043   -0.102342
      9          8           0       -1.089895   -1.784461    4.343298
     10          1           0       -1.362461   -2.638564    4.687583
     11          1           0       -1.765221   -1.156407    4.611603
     12          8           0       -0.619788   -3.351527   -1.744542
     13          1           0       -0.041671   -3.623819   -0.997828
     14          1           0       -1.069704   -4.145049   -2.038291
     15          8           0       -0.376910   -1.760826    1.712737
     16          1           0       -0.064640   -0.866064    1.478130
     17          1           0       -0.599180   -1.759687    2.660911
     18          8           0        0.798757   -3.869638    0.493893
     19          1           0        1.744964   -3.719205    0.457591
     20          1           0        0.430130   -3.136926    1.029999
     21          8           0       -2.077875   -1.528503   -0.388001
     22          1           0       -1.634831   -1.680476    0.473460
     23          1           0       -1.632920   -2.168000   -0.995380
 ---------------------------------------------------------------------
                    Distance matrix (angstroms):
                    1          2          3          4          5
     1  C    0.000000
     2  O    1.214801   0.000000
     3  O    1.293032   2.261438   0.000000
     4  H    1.964165   2.478277   1.042755   0.000000
     5  C    1.550324   2.398105   2.353873   3.309886   0.000000
     6  F    2.370594   3.113765   2.986763   3.899875   1.338748
     7  F    2.400417   3.447041   2.638298   3.658463   1.331993
     8  F    2.380726   2.689128   3.462623   4.306258   1.331033
     9  O    5.496648   4.539097   5.913716   5.370134   6.723952
    10  H    6.311459   5.380498   6.621044   5.977253   7.600827
    11  H    5.525969   4.676065   5.921993   5.446721   6.658834
    12  O    4.903572   4.850893   4.315572   3.507850   6.254853
    13  H    5.001187   4.708185   4.644074   3.837076   6.403627
    14  H    5.778536   5.749265   5.093576   4.235602   7.135349
    15  O    3.586376   2.717535   3.848283   3.202997   5.047760
    16  H    2.743855   1.767185   3.242558   2.827759   4.139505
    17  H    4.163453   3.215539   4.513036   3.909643   5.545966
    18  O    5.354163   4.673506   5.373531   4.624555   6.770009
    19  H    5.512008   4.768513   5.692359   5.075851   6.813583
    20  H    4.673838   3.903058   4.786111   4.051386   6.122141
    21  O    3.253356   3.341044   2.517158   1.474789   4.716565
    22  H    3.255883   2.986013   2.893959   1.948910   4.795588
    23  H    3.741176   3.809242   3.001398   2.027045   5.178009
                    6          7          8          9         10
     6  F    0.000000
     7  F    2.155138   0.000000
     8  F    2.153766   2.149855   0.000000
     9  O    6.853121   7.861970   6.943399   0.000000
    10  H    7.749555   8.698198   7.854592   0.960373   0.000000
    11  H    6.600615   7.826188   6.955242   0.960471   1.537784
    12  O    7.189331   6.374066   6.855255   6.303848   6.513994
    13  H    7.355559   6.683533   6.856809   5.745402   5.919385
    14  H    8.023551   7.210104   7.786602   6.804224   6.898738
    15  O    5.622940   5.939263   5.375162   2.725575   3.254450
    16  H    4.755110   5.090691   4.405852   3.178646   3.889305
    17  H    5.946320   6.557797   5.824954   1.752667   2.337183
    18  O    7.678873   7.322663   6.978897   4.767902   4.875802
    19  H    7.808634   7.359368   6.849338   5.184436   5.358797
    20  H    6.936412   6.801882   6.352134   3.888134   4.103616
    21  O    5.257046   5.120954   5.605043   4.840125   5.244579
    22  H    5.324664   5.418292   5.519631   3.909401   4.330237
    23  H    5.896129   5.437873   5.983169   5.379913   5.708822
                   11         12         13         14         15
    11  H    0.000000
    12  O    6.821374   0.000000
    13  H    6.365883   0.982825   0.000000
    14  H    7.323716   0.958327   1.552770   0.000000
    15  O    3.270498   3.813411   3.306099   4.498299   0.000000
    16  H    3.577001   4.107472   3.706225   4.911936   0.976295
    17  H    2.351339   4.684272   4.143933   5.290921   0.973879
    18  O    5.557980   2.700242   1.729734   3.158948   2.704600
    19  H    6.012083   3.252173   2.306384   3.785911   3.148489
    20  H    4.644341   2.974300   2.138164   3.560929   1.735251
    21  O    5.023171   2.699933   2.984688   3.253641   2.712997
    22  H    4.173233   2.956731   2.911946   3.564040   1.767662
    23  H    5.699042   1.728704   2.156731   2.305125   3.012848
                   16         17         18         19         20
    16  H    0.000000
    17  H    1.575839   0.000000
    18  O    3.276528   3.331980   0.000000
    19  H    3.529387   3.766874   0.958778   0.000000
    20  H    2.366946   2.369840   0.979879   1.547736   0.000000
    21  O    2.823895   3.396446   3.812304   4.486457   3.299672
    22  H    2.034239   2.421526   3.273408   3.947110   2.587478
    23  H    3.205119   3.821492   3.320627   3.990922   3.049123
                   21         22         23
    21  O    0.000000
    22  H    0.980560   0.000000
    23  H    0.987851   1.547635   0.000000
 Stoichiometry    C2H11F3O7
 Framework group  C1[X(C2H11F3O7)]
 Deg. of freedom    63
 Full point group                 C1      NOp   1
 Largest Abelian subgroup         C1      NOp   1
 Largest concise Abelian subgroup C1      NOp   1
                         Standard orientation:                         
 ---------------------------------------------------------------------
 Center     Atomic      Atomic             Coordinates (Angstroms)
 Number     Number       Type             X           Y           Z
 ---------------------------------------------------------------------
      1          6           0        1.342891   -0.020845   -0.068100
      2          8           0        0.584040    0.711159    0.535272
      3          8           0        1.070296   -0.890793   -0.985058
      4          1           0        0.057264   -0.952524   -1.224422
      5          6           0        2.866476    0.051504    0.209316
      6          9           0        3.453160    0.880852   -0.662595
      7          9           0        3.462557   -1.134680    0.100402
      8          9           0        3.111591    0.515944    1.432371
      9          8           0       -2.889029    3.467486   -0.436253
     10          1           0       -3.816803    3.564736   -0.664495
     11          1           0       -2.392105    3.911431   -1.127979
     12          8           0       -2.681197   -2.822909   -0.080963
     13          1           0       -3.122976   -2.191426    0.528958
     14          1           0       -3.381954   -3.318488   -0.507263
     15          8           0       -2.103165    0.936056    0.198602
     16          1           0       -1.164980    0.954786    0.468063
     17          1           0       -2.375550    1.850607    0.004066
     18          8           0       -3.733995   -0.841565    1.421434
     19          1           0       -3.535743   -0.850405    2.359449
     20          1           0       -3.196771   -0.116454    1.039637
     21          8           0       -1.375907   -0.987933   -1.570499
     22          1           0       -1.740335   -0.210475   -1.096948
     23          1           0       -1.800363   -1.756799   -1.118247
 ---------------------------------------------------------------------
 Rotational constants (GHZ):           0.7946175           0.3191989           0.2651989
 Standard basis: 6-31++G(d,p) (6D, 7F)
 There are   294 symmetry adapted cartesian basis functions of A   symmetry.
 There are   294 symmetry adapted basis functions of A   symmetry.
   294 basis functions,   472 primitive gaussians,   294 cartesian basis functions
    53 alpha electrons       53 beta electrons
       nuclear repulsion energy       831.9013766228 Hartrees.
 NAtoms=   23 NActive=   23 NUniq=   23 SFac= 1.00D+00 NAtFMM=   60 NAOKFM=F Big=F
 Integral buffers will be    131072 words long.
 Raffenetti 2 integral format.
 Two-electron integral symmetry is turned on.
 Nuclear repulsion after empirical dispersion term =      831.8912629339 Hartrees.
 One-electron integrals computed using PRISM.
 NBasis=   294 RedAO= T EigKep=  4.51D-05  NBF=   294
 NBsUse=   294 1.00D-06 EigRej= -1.00D+00 NBFU=   294
 Initial guess from the checkpoint file:  "/local_scratch/slurm.5660550/Gau-173099.chk"
 B after Tr=     0.000000    0.000000    0.000000
         Rot=    0.999987    0.000519    0.000761   -0.004948 Ang=   0.58 deg.
 ExpMin= 3.60D-02 ExpMax= 7.00D+03 ExpMxC= 1.05D+03 IAcc=3 IRadAn=         5 AccDes= 0.00D+00
 Harris functional with IExCor= 4639 and IRadAn=       5 diagonalized for initial guess.
 HarFok:  IExCor= 4639 AccDes= 0.00D+00 IRadAn=         5 IDoV= 1 UseB2=F ITyADJ=14
 ICtDFT=  3500011 ScaDFX=  1.000000  1.000000  1.000000  1.000000
 FoFCou: FMM=F IPFlag=           0 FMFlag=      100000 FMFlg1=           0
         NFxFlg=           0 DoJE=T BraDBF=F KetDBF=T FulRan=T
         wScrn=  0.000000 ICntrl=       500 IOpCl=  0 I1Cent=   200000004 NGrid=           0
         NMat0=    1 NMatS0=      1 NMatT0=    0 NMatD0=    1 NMtDS0=    0 NMtDT0=    0
 Petite list used in FoFCou.
 Requested convergence on RMS density matrix=1.00D-10 within 128 cycles.
 Requested convergence on MAX density matrix=1.00D-08.
 Requested convergence on             energy=1.00D-08.
 No special actions if energy rises.
 SCF Done:  E(RwB97XD) =  -908.811280583     A.U. after   17 cycles
            NFock= 17  Conv=0.25D-10     -V/T= 2.0081
 Calling FoFJK, ICntrl=      2127 FMM=F ISym2X=0 I1Cent= 0 IOpClX= 0 NMat=1 NMatS=1 NMatT=0.
 ***** Axes restored to original set *****
 -------------------------------------------------------------------
 Center     Atomic                   Forces (Hartrees/Bohr)
 Number     Number              X              Y              Z
 -------------------------------------------------------------------
      1        6          -0.004967264    0.000603516   -0.007437655
      2        8           0.003397488   -0.000218280    0.003758092
      3        8           0.000805590    0.001927826    0.000129261
      4        1          -0.000995951   -0.001080205    0.001830188
      5        6           0.003209901    0.003167022   -0.000785511
      6        9          -0.005857871    0.001018492    0.004208828
      7        9          -0.001069680   -0.002250727   -0.005165855
      8        9           0.004728079   -0.001821275    0.002814349
      9        8          -0.000326887   -0.000274002    0.001182871
     10        1           0.000036058   -0.001107006    0.000720826
     11        1          -0.000485521    0.001034942    0.000315886
     12        8          -0.000174954    0.001169094    0.000581698
     13        1           0.001023097   -0.001245726   -0.000825504
     14        1          -0.000859603   -0.001556116   -0.001452049
     15        8           0.000677975   -0.000866986   -0.000354860
     16        1           0.000653340    0.000745392    0.000112857
     17        1          -0.000355353    0.000252413    0.001533376
     18        8          -0.000754320   -0.000357532   -0.000753261
     19        1           0.002057156   -0.000615502   -0.000038925
     20        1           0.000495376    0.001105794    0.001424423
     21        8           0.004985610    0.002561467   -0.001320719
     22        1          -0.003452458   -0.002437129   -0.000926703
     23        1          -0.002769808    0.000244530    0.000448387
 -------------------------------------------------------------------
 Cartesian Forces:  Max     0.007437655 RMS     0.002237832

 GradGradGradGradGradGradGradGradGradGradGradGradGradGradGradGradGradGrad
 Berny optimization.
 Using GEDIIS/GDIIS optimizer.
 FormGI is forming the generalized inverse of G from B-inverse, IUseBI=4.
 Internal  Forces:  Max     0.006297056 RMS     0.001737990
 Search for a local minimum.
 Step number   2 out of a maximum of  138
 All quantities printed in internal units (Hartrees-Bohrs-Radians)
 Mixed Optimization -- RFO/linear search
 Update second derivatives using D2CorX and points    1    2
 DE= -5.49D-03 DEPred=-5.83D-03 R= 9.42D-01
 TightC=F SS=  1.41D+00  RLast= 3.22D-01 DXNew= 5.0454D-01 9.6673D-01
 Trust test= 9.42D-01 RLast= 3.22D-01 DXMaxT set to 5.05D-01
 ITU=  1  0
 Use linear search instead of GDIIS.
     Eigenvalues ---   -0.00010  -0.00004   0.00052   0.00064   0.00092
     Eigenvalues ---    0.00104   0.00193   0.00258   0.00371   0.00481
     Eigenvalues ---    0.00549   0.00619   0.00710   0.00921   0.00954
     Eigenvalues ---    0.01125   0.01309   0.01405   0.01674   0.01707
     Eigenvalues ---    0.01872   0.01997   0.02280   0.02331   0.02418
     Eigenvalues ---    0.02619   0.02757   0.02900   0.03011   0.03191
     Eigenvalues ---    0.03343   0.03692   0.04155   0.05238   0.05969
     Eigenvalues ---    0.06524   0.06906   0.06964   0.08899   0.11967
     Eigenvalues ---    0.14230   0.19173   0.20756   0.22696   0.24649
     Eigenvalues ---    0.25399   0.26360   0.35387   0.40797   0.41109
     Eigenvalues ---    0.41814   0.42181   0.47420   0.48412   0.50013
     Eigenvalues ---    0.53261   0.54407   0.56838   0.58026   0.58092
     Eigenvalues ---    0.58832   0.59320   0.86595
 RFO step:  Lambda=-2.97822016D-03 EMin=-1.01175485D-04
 Quartic linear search produced a step of  0.32876.
 Maximum step size (   0.505) exceeded in Quadratic search.
    -- Step size scaled by   0.602
 Iteration  1 RMS(Cart)=  0.07209014 RMS(Int)=  0.01664576
 Iteration  2 RMS(Cart)=  0.02598098 RMS(Int)=  0.00076379
 Iteration  3 RMS(Cart)=  0.00023062 RMS(Int)=  0.00073815
 Iteration  4 RMS(Cart)=  0.00000033 RMS(Int)=  0.00073815
 Variable       Old X    -DE/DX   Delta X   Delta X   Delta X     New X
                                 (Linear)    (Quad)   (Total)
    R1        2.29564   0.00563   0.00322   0.02262   0.02547   2.32111
    R2        2.44348  -0.00191  -0.00087  -0.03026  -0.03134   2.41213
    R3        2.92969   0.00009   0.00027   0.00281   0.00308   2.93277
    R4        3.33949   0.00149   0.02442  -0.05644  -0.03228   3.30722
    R5        1.97052   0.00145  -0.04383   0.19236   0.14872   2.11924
    R6        2.78695  -0.00023   0.04449  -0.40633  -0.36166   2.42529
    R7        2.52987   0.00630   0.00666   0.01544   0.02210   2.55197
    R8        2.51710   0.00471   0.00378   0.00739   0.01117   2.52828
    R9        2.51529   0.00479   0.00250   0.00905   0.01155   2.52684
   R10        1.81484   0.00123   0.00148   0.00179   0.00326   1.81811
   R11        1.81503   0.00111   0.00133   0.00191   0.00324   1.81827
   R12        3.31206   0.00235   0.02449   0.04901   0.07350   3.38556
   R13        1.85727   0.00163   0.00084   0.00546   0.00670   1.86397
   R14        1.81098   0.00214   0.00245   0.00381   0.00626   1.81723
   R15        3.26678   0.00126   0.02300  -0.10850  -0.08558   3.18120
   R16        3.26872   0.00145   0.01667  -0.00409   0.01299   3.28171
   R17        1.84493   0.00229   0.00103   0.01446   0.01533   1.86026
   R18        1.84036   0.00391   0.00347   0.00523   0.00870   1.84907
   R19        3.27915   0.00120   0.01297   0.02835   0.04137   3.32052
   R20        3.34040   0.00238   0.03278  -0.04188  -0.00915   3.33125
   R21        1.81183   0.00194   0.00230   0.00342   0.00572   1.81755
   R22        1.85170   0.00260   0.00306   0.00484   0.00804   1.85974
   R23        1.85299   0.00028  -0.00398   0.01008   0.00596   1.85895
   R24        1.86677  -0.00051  -0.00571   0.01283   0.00696   1.87373
    A1        2.24713   0.00032   0.00063   0.00562   0.00589   2.25302
    A2        2.09082  -0.00224  -0.00637  -0.03543  -0.04170   2.04912
    A3        1.94494   0.00191   0.00567   0.02955   0.03532   1.98026
    A4        2.32188  -0.00034   0.01094  -0.05315  -0.04271   2.27917
    A5        1.99043  -0.00102  -0.01278   0.02179   0.00928   1.99971
    A6        1.92095  -0.00472  -0.01129  -0.01653  -0.02811   1.89284
    A7        1.96449  -0.00369  -0.00544  -0.00242  -0.00802   1.95647
    A8        1.94087  -0.00365  -0.00606  -0.00135  -0.00757   1.93330
    A9        1.87791   0.00431   0.00777   0.00688   0.01436   1.89228
   A10        1.87715   0.00425   0.00811   0.00654   0.01438   1.89153
   A11        1.87912   0.00427   0.00884   0.00804   0.01684   1.89596
   A12        1.85651   0.00012   0.00091   0.00266   0.00289   1.85940
   A13        2.02211   0.00042   0.00492   0.03771   0.04217   2.06428
   A14        2.04403  -0.00007   0.00032   0.00372   0.00356   2.04758
   A15        1.85421   0.00035   0.00410   0.01251   0.01450   1.86871
   A16        1.77742   0.00073   0.00588   0.03571   0.04061   1.81803
   A17        2.00930   0.00009   0.00308   0.03523   0.03699   2.04630
   A18        1.88167   0.00048   0.00479   0.00121   0.00620   1.88787
   A19        2.07544  -0.00077  -0.01064  -0.04626  -0.05719   2.01824
   A20        1.58828  -0.00031  -0.00571  -0.00244  -0.00765   1.58063
   A21        2.08305   0.00022   0.00492   0.01867   0.02343   2.10648
   A22        2.11777   0.00018   0.00267   0.00954   0.01169   2.12947
   A23        1.66210  -0.00001   0.00075   0.01501   0.01429   1.67638
   A24        2.85403  -0.00045  -0.00533   0.02089   0.01607   2.87011
   A25        2.00926   0.00019   0.00286   0.02538   0.02636   2.03562
   A26        1.75461   0.00093   0.01426   0.03644   0.05031   1.80492
   A27        1.84903   0.00031   0.00251   0.00624   0.00739   1.85642
   A28        1.80164   0.00101   0.01130   0.03190   0.04213   1.84377
   A29        1.90584   0.00116   0.01229   0.04736   0.05863   1.96447
   A30        1.80938   0.00093   0.00723   0.01552   0.01842   1.82780
   A31        2.80689  -0.00091  -0.01369  -0.05030  -0.06363   2.74326
   A32        3.12009   0.00132   0.01013   0.01308   0.02384   3.14393
   A33        2.98203  -0.00113  -0.01570  -0.04280  -0.05842   2.92362
   A34        3.14657   0.00043   0.00672  -0.02221  -0.01554   3.13103
   A35        2.96040  -0.00076  -0.00591  -0.04346  -0.04964   2.91076
   A36        2.91152  -0.00011  -0.00046   0.01101   0.00899   2.92051
   A37        3.11231   0.00077   0.00508   0.01883   0.02402   3.13633
   A38        3.02279  -0.00053  -0.00122  -0.02194  -0.02243   3.00036
   A39        3.20232   0.00025   0.00354  -0.00781  -0.00377   3.19855
   A40        3.11211   0.00060   0.00886   0.01889   0.02714   3.13924
   A41        3.13664  -0.00040  -0.00451  -0.00877  -0.01276   3.12388
    D1       -0.00725   0.00019   0.00136  -0.00612  -0.00488  -0.01213
    D2        3.10602  -0.00027  -0.00387  -0.01841  -0.02228   3.08374
    D3        0.00382  -0.00007  -0.00019  -0.00955  -0.01044  -0.00662
    D4       -3.11137   0.00041   0.00475   0.00275   0.00740  -3.10397
    D5       -1.63646   0.00001  -0.00010   0.08249   0.08243  -1.55403
    D6        2.55210   0.00024   0.00173   0.08678   0.08846   2.64055
    D7        0.44192  -0.00006  -0.00145   0.07908   0.07777   0.51969
    D8        1.48140  -0.00038  -0.00450   0.07202   0.06747   1.54888
    D9       -0.61322  -0.00016  -0.00267   0.07632   0.07350  -0.53972
   D10       -2.72340  -0.00046  -0.00585   0.06861   0.06282  -2.66058
   D11       -0.20955   0.00003  -0.00078  -0.01133  -0.01197  -0.22152
   D12        0.16559   0.00118   0.01088   0.05703   0.06817   0.23376
   D13       -1.75082  -0.00089  -0.00707   0.00734  -0.00139  -1.75220
   D14       -3.07942   0.00038   0.00417  -0.15249  -0.14780   3.05596
   D15       -0.61004   0.00009   0.00051  -0.20707  -0.20674  -0.81679
   D16        1.41744   0.00017   0.00427  -0.14526  -0.14089   1.27654
   D17        1.00690  -0.00003  -0.00109  -0.19966  -0.20052   0.80639
   D18       -2.80691  -0.00032  -0.00475  -0.25424  -0.25945  -3.06636
   D19       -0.77943  -0.00024  -0.00099  -0.19243  -0.19361  -0.97303
   D20        2.10475  -0.00072  -0.01031  -0.04373  -0.05460   2.05015
   D21       -2.22983   0.00005  -0.00110  -0.01453  -0.01557  -2.24540
   D22       -2.10418  -0.00037  -0.00435   0.00833   0.00384  -2.10034
   D23       -0.15558   0.00039   0.00486   0.03754   0.04287  -0.11271
   D24        1.82360   0.00027  -0.00015  -0.02551  -0.02581   1.79779
   D25       -0.03259  -0.00141  -0.01677  -0.07942  -0.09796  -0.13055
   D26       -2.49749   0.00124   0.01012   0.02628   0.03796  -2.45953
   D27        1.92951  -0.00044  -0.00650  -0.02763  -0.03420   1.89531
   D28       -2.03358  -0.00015  -0.00310   0.01845   0.01584  -2.01774
   D29        1.80685  -0.00021  -0.00481   0.04011   0.03467   1.84152
   D30        0.12197   0.00003  -0.00134   0.02803   0.02682   0.14879
   D31       -1.32668  -0.00018  -0.00282  -0.03008  -0.03340  -1.36008
   D32        0.73631   0.00049   0.00678   0.01041   0.01732   0.75363
   D33        2.53943  -0.00063  -0.00652  -0.00897  -0.01563   2.52380
   D34       -1.68077   0.00004   0.00308   0.03152   0.03509  -1.64568
   D35        0.27915  -0.00075  -0.01086  -0.03558  -0.04632   0.23283
   D36        2.34214  -0.00008  -0.00126   0.00492   0.00440   2.34654
   D37        0.81547  -0.00041  -0.00591  -0.04778  -0.05403   0.76143
   D38        2.76403   0.00001  -0.00324  -0.04546  -0.04864   2.71539
   D39       -1.26420   0.00040   0.00543  -0.00199   0.00352  -1.26068
   D40       -0.87817  -0.00061  -0.00248   0.00789   0.00394  -0.87422
   D41        1.10936   0.00137   0.01698   0.07707   0.09407   1.20343
         Item               Value     Threshold  Converged?
 Maximum Force            0.006297     0.000015     NO 
 RMS     Force            0.001738     0.000010     NO 
 Maximum Displacement     0.329939     0.000060     NO 
 RMS     Displacement     0.079150     0.000040     NO 
 Predicted change in Energy=-1.962414D-03
 GradGradGradGradGradGradGradGradGradGradGradGradGradGradGradGradGradGrad

                          Input orientation:                          
 ---------------------------------------------------------------------
 Center     Atomic      Atomic             Coordinates (Angstroms)
 Number     Number       Type             X           Y           Z
 ---------------------------------------------------------------------
      1          6           0       -0.474158    1.247627   -0.179253
      2          8           0        0.102473    0.721291    0.768974
      3          8           0       -1.378750    0.764997   -0.939580
      4          1           0       -1.674779   -0.289973   -0.700702
      5          6           0       -0.122143    2.725016   -0.498584
      6          9           0       -0.944396    3.524133    0.214863
      7          9           0       -0.277031    3.010069   -1.796561
      8          9           0        1.139197    2.998196   -0.148794
      9          8           0       -1.133433   -1.753478    4.386092
     10          1           0       -1.537057   -2.548541    4.747480
     11          1           0       -1.671839   -1.013571    4.683510
     12          8           0       -0.639762   -3.330888   -1.766281
     13          1           0       -0.026535   -3.626808   -1.052624
     14          1           0       -1.084095   -4.115696   -2.100032
     15          8           0       -0.403156   -1.768823    1.715030
     16          1           0       -0.080937   -0.871086    1.471512
     17          1           0       -0.628366   -1.764225    2.667233
     18          8           0        0.844544   -3.825857    0.436473
     19          1           0        1.795959   -3.689407    0.400972
     20          1           0        0.483233   -3.111997    1.009511
     21          8           0       -2.020208   -1.495009   -0.425554
     22          1           0       -1.640059   -1.683803    0.461881
     23          1           0       -1.596441   -2.159050   -1.027728
 ---------------------------------------------------------------------
                    Distance matrix (angstroms):
                    1          2          3          4          5
     1  C    0.000000
     2  O    1.228278   0.000000
     3  O    1.276447   2.261656   0.000000
     4  H    2.019311   2.518180   1.121454   0.000000
     5  C    1.551955   2.381610   2.369644   3.397307   0.000000
     6  F    2.357738   3.042844   3.022289   3.989878   1.350442
     7  F    2.400156   3.458974   2.643587   3.747651   1.337906
     8  F    2.380827   2.664844   3.457250   4.362926   1.337146
     9  O    5.503058   4.553625   5.896243   5.320750   6.703706
    10  H    6.309781   5.404477   6.583863   5.899388   7.571893
    11  H    5.494899   4.634817   5.904943   5.432618   6.575157
    12  O    4.848596   4.837208   4.243325   3.384358   6.208780
    13  H    4.972249   4.716018   4.596653   3.738318   6.376658
    14  H    5.729455   5.747659   5.025399   4.116210   7.091215
    15  O    3.562629   2.711338   3.797234   3.104801   5.017335
    16  H    2.714515   1.750104   3.189742   2.756182   4.100601
    17  H    4.146989   3.211745   4.468684   3.822484   5.516515
    18  O    5.278100   4.619284   5.283228   4.488054   6.687508
    19  H    5.464833   4.738942   5.631835   4.981552   6.755230
    20  H    4.619099   3.859654   4.721972   3.942799   6.059005
    21  O    3.158003   3.293123   2.404853   1.283409   4.627807
    22  H    3.219264   2.985833   2.833548   1.815369   4.760698
    23  H    3.685767   3.796157   2.933464   1.899087   5.129098
                    6          7          8          9         10
     6  F    0.000000
     7  F    2.180703   0.000000
     8  F    2.179499   2.172781   0.000000
     9  O    6.729641   7.851753   6.950428   0.000000
    10  H    7.600871   8.678150   7.867791   0.962101   0.000000
    11  H    6.410050   7.754128   6.880942   0.962186   1.542203
    12  O    7.142061   6.351396   6.770396   6.370528   6.621653
    13  H    7.320174   6.683138   6.787232   5.857834   6.089790
    14  H    7.984062   7.177742   7.704403   6.903066   7.039146
    15  O    5.528004   5.931695   5.345762   2.769136   3.330082
    16  H    4.652170   5.077610   4.368692   3.221978   3.958043
    17  H    5.837870   6.545440   5.808179   1.791560   2.401728
    18  O    7.567812   7.278343   6.855441   4.879205   5.088059
    19  H    7.718765   7.349110   6.742226   5.311341   5.594882
    20  H    6.834311   6.777296   6.253512   3.982522   4.286195
    21  O    5.172938   5.021360   5.499757   4.899502   5.301287
    22  H    5.259996   5.384315   5.478896   3.957393   4.373184
    23  H    5.853867   5.389967   5.903679   5.448698   5.788632
                   11         12         13         14         15
    11  H    0.000000
    12  O    6.930725   0.000000
    13  H    6.514543   0.986369   0.000000
    14  H    7.482317   0.961637   1.566687   0.000000
    15  O    3.315394   3.823030   3.354677   4.530584   0.000000
    16  H    3.587228   4.104414   3.737408   4.928463   0.984407
    17  H    2.391170   4.702192   4.203421   5.335159   0.978484
    18  O    5.681414   2.701904   1.736608   3.199611   2.724491
    19  H    6.125835   3.279978   2.332025   3.838157   3.201796
    20  H    4.748262   3.002341   2.185702   3.623974   1.757144
    21  O    5.143509   2.659630   2.985384   3.247798   2.696652
    22  H    4.274620   2.945877   2.944903   3.575835   1.762822
    23  H    5.825466   1.683419   2.149311   2.289279   3.016443
                   16         17         18         19         20
    16  H    0.000000
    17  H    1.589693   0.000000
    18  O    3.264735   3.375808   0.000000
    19  H    3.551299   3.836615   0.961806   0.000000
    20  H    2.356568   2.408356   0.984132   1.557874   0.000000
    21  O    2.783686   3.402210   3.792460   4.479024   3.307761
    22  H    2.027492   2.427667   3.280593   3.978991   2.616869
    23  H    3.194026   3.840025   3.298566   3.986421   3.063249
                   21         22         23
    21  O    0.000000
    22  H    0.983716   0.000000
    23  H    0.991536   1.564192   0.000000
 Stoichiometry    C2H11F3O7
 Framework group  C1[X(C2H11F3O7)]
 Deg. of freedom    63
 Full point group                 C1      NOp   1
 Largest Abelian subgroup         C1      NOp   1
 Largest concise Abelian subgroup C1      NOp   1
                         Standard orientation:                         
 ---------------------------------------------------------------------
 Center     Atomic      Atomic             Coordinates (Angstroms)
 Number     Number       Type             X           Y           Z
 ---------------------------------------------------------------------
      1          6           0        1.316720   -0.046748   -0.074073
      2          8           0        0.577948    0.701588    0.560652
      3          8           0        1.019646   -0.882325   -0.992155
      4          1           0       -0.072884   -0.934239   -1.239824
      5          6           0        2.839664    0.042483    0.210957
      6          9           0        3.374042    0.973433   -0.608473
      7          9           0        3.461875   -1.121364   -0.008828
      8          9           0        3.064411    0.414915    1.475371
      9          8           0       -2.847112    3.533519   -0.431633
     10          1           0       -3.728473    3.674218   -0.790859
     11          1           0       -2.242586    4.039677   -0.983134
     12          8           0       -2.654605   -2.827534   -0.142540
     13          1           0       -3.106094   -2.242245    0.510544
     14          1           0       -3.337597   -3.350665   -0.572195
     15          8           0       -2.096612    0.940341    0.185047
     16          1           0       -1.152651    0.943684    0.464302
     17          1           0       -2.363376    1.863456    0.000310
     18          8           0       -3.665030   -0.893163    1.450424
     19          1           0       -3.480385   -0.919030    2.393985
     20          1           0       -3.152857   -0.134816    1.088341
     21          8           0       -1.321786   -0.991113   -1.529906
     22          1           0       -1.728700   -0.202161   -1.106026
     23          1           0       -1.775242   -1.765659   -1.108480
 ---------------------------------------------------------------------
 Rotational constants (GHZ):           0.7780488           0.3272046           0.2690926
 Standard basis: 6-31++G(d,p) (6D, 7F)
 There are   294 symmetry adapted cartesian basis functions of A   symmetry.
 There are   294 symmetry adapted basis functions of A   symmetry.
   294 basis functions,   472 primitive gaussians,   294 cartesian basis functions
    53 alpha electrons       53 beta electrons
       nuclear repulsion energy       833.7785129529 Hartrees.
 NAtoms=   23 NActive=   23 NUniq=   23 SFac= 1.00D+00 NAtFMM=   60 NAOKFM=F Big=F
 Integral buffers will be    131072 words long.
 Raffenetti 2 integral format.
 Two-electron integral symmetry is turned on.
 Nuclear repulsion after empirical dispersion term =      833.7684433084 Hartrees.
 One-electron integrals computed using PRISM.
 NBasis=   294 RedAO= T EigKep=  4.45D-05  NBF=   294
 NBsUse=   294 1.00D-06 EigRej= -1.00D+00 NBFU=   294
 Initial guess from the checkpoint file:  "/local_scratch/slurm.5660550/Gau-173099.chk"
 B after Tr=     0.000000   -0.000000   -0.000000
         Rot=    0.999960   -0.008973   -0.000264   -0.000029 Ang=  -1.03 deg.
 ExpMin= 3.60D-02 ExpMax= 7.00D+03 ExpMxC= 1.05D+03 IAcc=3 IRadAn=         5 AccDes= 0.00D+00
 Harris functional with IExCor= 4639 and IRadAn=       5 diagonalized for initial guess.
 HarFok:  IExCor= 4639 AccDes= 0.00D+00 IRadAn=         5 IDoV= 1 UseB2=F ITyADJ=14
 ICtDFT=  3500011 ScaDFX=  1.000000  1.000000  1.000000  1.000000
 FoFCou: FMM=F IPFlag=           0 FMFlag=      100000 FMFlg1=           0
         NFxFlg=           0 DoJE=T BraDBF=F KetDBF=T FulRan=T
         wScrn=  0.000000 ICntrl=       500 IOpCl=  0 I1Cent=   200000004 NGrid=           0
         NMat0=    1 NMatS0=      1 NMatT0=    0 NMatD0=    1 NMtDS0=    0 NMtDT0=    0
 Petite list used in FoFCou.
 Requested convergence on RMS density matrix=1.00D-10 within 128 cycles.
 Requested convergence on MAX density matrix=1.00D-08.
 Requested convergence on             energy=1.00D-08.
 No special actions if energy rises.
 SCF Done:  E(RwB97XD) =  -908.810929259     A.U. after   17 cycles
            NFock= 17  Conv=0.33D-10     -V/T= 2.0083
 Calling FoFJK, ICntrl=      2127 FMM=F ISym2X=0 I1Cent= 0 IOpClX= 0 NMat=1 NMatS=1 NMatT=0.
 ***** Axes restored to original set *****
 -------------------------------------------------------------------
 Center     Atomic                   Forces (Hartrees/Bohr)
 Number     Number              X              Y              Z
 -------------------------------------------------------------------
      1        6           0.004723059    0.000834835    0.004828636
      2        8          -0.001472911   -0.000231648   -0.002583911
      3        8          -0.002331040   -0.000947076   -0.001457602
      4        1           0.001952380    0.006726865   -0.002759184
      5        6          -0.001834378   -0.003473487    0.000676325
      6        9           0.002924773    0.000403903   -0.002658803
      7        9           0.001059090    0.001759194    0.002837359
      8        9          -0.002883138    0.001812879   -0.001577476
      9        8          -0.001519403   -0.000327270    0.001032796
     10        1           0.000546485    0.000788684   -0.000198427
     11        1           0.000715925   -0.000524221   -0.000177266
     12        8          -0.000311950   -0.002298914    0.000945100
     13        1          -0.001157148    0.000415351   -0.001522527
     14        1           0.001132986    0.001179300    0.000265002
     15        8          -0.000027716    0.001255561    0.002288383
     16        1          -0.000924255   -0.001178557    0.001571153
     17        1           0.001027023    0.000583729   -0.003174382
     18        8           0.000850126    0.002519804    0.001068168
     19        1          -0.001368573   -0.000575192    0.000236556
     20        1           0.001113207   -0.001689580   -0.001362353
     21        8          -0.001034754   -0.005120479    0.003253191
     22        1          -0.000993594   -0.001813665   -0.000798171
     23        1          -0.000186193   -0.000100017   -0.000732565
 -------------------------------------------------------------------
 Cartesian Forces:  Max     0.006726865 RMS     0.002011846

 GradGradGradGradGradGradGradGradGradGradGradGradGradGradGradGradGradGrad
 Berny optimization.
 Using GEDIIS/GDIIS optimizer.
 FormGI is forming the generalized inverse of G from B-inverse, IUseBI=4.
 Internal  Forces:  Max     0.007160788 RMS     0.001328598
 Search for a local minimum.
 Step number   3 out of a maximum of  138
 All quantities printed in internal units (Hartrees-Bohrs-Radians)
 Mixed Optimization -- RFO/linear search
 Update second derivatives using D2CorX and points    1    3    2
 DE=  3.51D-04 DEPred=-1.96D-03 R=-1.79D-01
 Trust test=-1.79D-01 RLast= 7.20D-01 DXMaxT set to 2.52D-01
 ITU= -1  1  0
 Use linear search instead of GDIIS.
     Eigenvalues ---   -0.00016  -0.00004   0.00052   0.00067   0.00095
     Eigenvalues ---    0.00141   0.00246   0.00358   0.00454   0.00497
     Eigenvalues ---    0.00537   0.00609   0.00706   0.00909   0.00949
     Eigenvalues ---    0.01125   0.01251   0.01416   0.01673   0.01698
     Eigenvalues ---    0.01973   0.02035   0.02089   0.02336   0.02530
     Eigenvalues ---    0.02664   0.02755   0.02932   0.02995   0.03288
     Eigenvalues ---    0.03492   0.03687   0.04130   0.05236   0.05903
     Eigenvalues ---    0.06526   0.06880   0.06942   0.08895   0.11945
     Eigenvalues ---    0.14207   0.19022   0.20755   0.22694   0.24636
     Eigenvalues ---    0.25487   0.25991   0.34966   0.40755   0.41098
     Eigenvalues ---    0.41779   0.42139   0.46859   0.48249   0.49955
     Eigenvalues ---    0.52414   0.54352   0.56485   0.57262   0.58056
     Eigenvalues ---    0.58796   0.59163   0.86022
 RFO step:  Lambda=-3.13280015D-03 EMin=-1.56764074D-04
 Quartic linear search produced a step of -0.56610.
 Maximum step size (   0.252) exceeded in Quadratic search.
    -- Step size scaled by   0.370
 Iteration  1 RMS(Cart)=  0.08948884 RMS(Int)=  0.01727484
 Iteration  2 RMS(Cart)=  0.02532475 RMS(Int)=  0.00047917
 Iteration  3 RMS(Cart)=  0.00029015 RMS(Int)=  0.00038573
 Iteration  4 RMS(Cart)=  0.00000020 RMS(Int)=  0.00038573
 Variable       Old X    -DE/DX   Delta X   Delta X   Delta X     New X
                                 (Linear)    (Quad)   (Total)
    R1        2.32111  -0.00215  -0.01442  -0.00105  -0.01523   2.30588
    R2        2.41213   0.00316   0.01774   0.00592   0.02377   2.43590
    R3        2.93277   0.00046  -0.00174   0.00007  -0.00168   2.93109
    R4        3.30722   0.00052   0.01827   0.08581   0.10429   3.41150
    R5        2.11924  -0.00027  -0.08419  -0.06449  -0.14884   1.97040
    R6        2.42529   0.00716   0.20474   0.14451   0.34909   2.77438
    R7        2.55197  -0.00295  -0.01251   0.00729  -0.00522   2.54675
    R8        2.52828  -0.00250  -0.00633   0.00556  -0.00076   2.52751
    R9        2.52684  -0.00276  -0.00654   0.00182  -0.00471   2.52212
   R10        1.81811  -0.00096  -0.00185   0.00128  -0.00057   1.81754
   R11        1.81827  -0.00086  -0.00183   0.00111  -0.00073   1.81754
   R12        3.38556   0.00070  -0.04161   0.05488   0.01328   3.39883
   R13        1.86397  -0.00162  -0.00379  -0.00146  -0.00544   1.85853
   R14        1.81723  -0.00158  -0.00354   0.00213  -0.00141   1.81582
   R15        3.18120   0.00023   0.04844   0.06842   0.11688   3.29808
   R16        3.28171   0.00039  -0.00735   0.04149   0.03394   3.31566
   R17        1.86026  -0.00128  -0.00868  -0.00404  -0.01257   1.84769
   R18        1.84907  -0.00262  -0.00493   0.00162  -0.00331   1.84575
   R19        3.32052   0.00037  -0.02342   0.02714   0.00370   3.32422
   R20        3.33125   0.00048   0.00518   0.10187   0.10705   3.43830
   R21        1.81755  -0.00144  -0.00324   0.00201  -0.00123   1.81632
   R22        1.85974  -0.00202  -0.00455   0.00179  -0.00283   1.85691
   R23        1.85895  -0.00040  -0.00338  -0.00999  -0.01338   1.84557
   R24        1.87373   0.00065  -0.00394  -0.01088  -0.01476   1.85897
    A1        2.25302  -0.00062  -0.00333  -0.00232  -0.00551   2.24751
    A2        2.04912   0.00196   0.02361   0.00276   0.02633   2.07545
    A3        1.98026  -0.00133  -0.01999  -0.00067  -0.02070   1.95956
    A4        2.27917   0.00122   0.02418   0.03866   0.06314   2.34231
    A5        1.99971  -0.00032  -0.00525  -0.02536  -0.03094   1.96877
    A6        1.89284   0.00350   0.01592  -0.01087   0.00515   1.89799
    A7        1.95647   0.00280   0.00454  -0.00905  -0.00446   1.95201
    A8        1.93330   0.00307   0.00428  -0.00518  -0.00085   1.93245
    A9        1.89228  -0.00324  -0.00813   0.00787  -0.00016   1.89212
   A10        1.89153  -0.00315  -0.00814   0.00877   0.00072   1.89225
   A11        1.89596  -0.00331  -0.00954   0.00931  -0.00023   1.89573
   A12        1.85940  -0.00003  -0.00164   0.00068  -0.00009   1.85932
   A13        2.06428   0.00022  -0.02387   0.00549  -0.01779   2.04649
   A14        2.04758   0.00003  -0.00201   0.00431   0.00288   2.05046
   A15        1.86871   0.00025  -0.00821   0.00584  -0.00142   1.86729
   A16        1.81803  -0.00014  -0.02299   0.00437  -0.01821   1.79983
   A17        2.04630   0.00032  -0.02094   0.01400  -0.00624   2.04006
   A18        1.88787  -0.00046  -0.00351   0.00648   0.00287   1.89074
   A19        2.01824   0.00002   0.03238  -0.01411   0.01853   2.03677
   A20        1.58063   0.00036   0.00433  -0.00739  -0.00320   1.57743
   A21        2.10648   0.00033  -0.01326   0.01065  -0.00262   2.10385
   A22        2.12947   0.00007  -0.00662   0.00838   0.00167   2.13113
   A23        1.67638  -0.00027  -0.00809  -0.01047  -0.01791   1.65847
   A24        2.87011   0.00097  -0.00910  -0.01554  -0.02485   2.84526
   A25        2.03562   0.00007  -0.01492   0.00784  -0.00636   2.02926
   A26        1.80492   0.00064  -0.02848   0.03075   0.00246   1.80738
   A27        1.85642  -0.00011  -0.00418   0.00423   0.00086   1.85728
   A28        1.84377   0.00014  -0.02385   0.02475   0.00118   1.84495
   A29        1.96447  -0.00009  -0.03319   0.01997  -0.01267   1.95180
   A30        1.82780   0.00036  -0.01043   0.00966   0.00140   1.82920
   A31        2.74326  -0.00061   0.03602  -0.02571   0.01015   2.75340
   A32        3.14393  -0.00127  -0.01349   0.00915  -0.00488   3.13905
   A33        2.92362  -0.00029   0.03307  -0.02987   0.00314   2.92675
   A34        3.13103  -0.00002   0.00880   0.02724   0.03605   3.16708
   A35        2.91076   0.00018   0.02810  -0.00162   0.02663   2.93739
   A36        2.92051  -0.00042  -0.00509  -0.00434  -0.00872   2.91179
   A37        3.13633  -0.00047  -0.01360   0.00190  -0.01175   3.12457
   A38        3.00036   0.00018   0.01270   0.00351   0.01596   3.01632
   A39        3.19855  -0.00001   0.00214   0.01082   0.01298   3.21153
   A40        3.13924   0.00009  -0.01536   0.02493   0.00993   3.14918
   A41        3.12388   0.00007   0.00722  -0.00819  -0.00120   3.12268
    D1       -0.01213  -0.00020   0.00276   0.00747   0.01014  -0.00199
    D2        3.08374  -0.00019   0.01261   0.00099   0.01351   3.09725
    D3       -0.00662  -0.00012   0.00591   0.00318   0.00938   0.00275
    D4       -3.10397  -0.00020  -0.00419   0.00937   0.00519  -3.09878
    D5       -1.55403  -0.00008  -0.04666  -0.06311  -0.10982  -1.66385
    D6        2.64055  -0.00009  -0.05008  -0.06017  -0.11024   2.53031
    D7        0.51969   0.00004  -0.04403  -0.06216  -0.10626   0.41343
    D8        1.54888  -0.00006  -0.03820  -0.06865  -0.10681   1.44206
    D9       -0.53972  -0.00007  -0.04161  -0.06571  -0.10724  -0.64696
   D10       -2.66058   0.00006  -0.03556  -0.06770  -0.10326  -2.76384
   D11       -0.22152  -0.00001   0.00678   0.01572   0.02214  -0.19938
   D12        0.23376   0.00012  -0.03859   0.00426  -0.03450   0.19926
   D13       -1.75220  -0.00014   0.00078  -0.03299  -0.03128  -1.78349
   D14        3.05596   0.00020   0.08367   0.12597   0.20959  -3.01763
   D15       -0.81679   0.00003   0.11704   0.12974   0.24641  -0.57038
   D16        1.27654   0.00007   0.07976   0.11533   0.19495   1.47150
   D17        0.80639  -0.00006   0.11351   0.11593   0.22976   1.03615
   D18       -3.06636  -0.00022   0.14688   0.11970   0.26658  -2.79979
   D19       -0.97303  -0.00019   0.10960   0.10528   0.21512  -0.75791
   D20        2.05015  -0.00046   0.03091  -0.03318  -0.00194   2.04822
   D21       -2.24540  -0.00018   0.00881  -0.00964  -0.00082  -2.24622
   D22       -2.10034  -0.00004  -0.00217  -0.01348  -0.01546  -2.11580
   D23       -0.11271   0.00023  -0.02427   0.01007  -0.01434  -0.12705
   D24        1.79779  -0.00025   0.01461  -0.00308   0.01155   1.80933
   D25       -0.13055  -0.00046   0.05546  -0.03957   0.01682  -0.11373
   D26       -2.45953   0.00003  -0.02149   0.01598  -0.00629  -2.46582
   D27        1.89531  -0.00018   0.01936  -0.02051  -0.00102   1.89430
   D28       -2.01774  -0.00011  -0.00896  -0.03893  -0.04794  -2.06569
   D29        1.84152  -0.00012  -0.01963  -0.04754  -0.06717   1.77435
   D30        0.14879   0.00000  -0.01518  -0.03136  -0.04677   0.10202
   D31       -1.36008  -0.00052   0.01891  -0.01549   0.00387  -1.35621
   D32        0.75363  -0.00012  -0.00981   0.01520   0.00555   0.75918
   D33        2.52380  -0.00009   0.00885  -0.02646  -0.01759   2.50621
   D34       -1.64568   0.00030  -0.01986   0.00422  -0.01591  -1.66159
   D35        0.23283  -0.00019   0.02622  -0.02959  -0.00338   0.22945
   D36        2.34654   0.00021  -0.00249   0.00110  -0.00170   2.34484
   D37        0.76143   0.00010   0.03059  -0.00680   0.02409   0.78552
   D38        2.71539  -0.00020   0.02754  -0.00178   0.02582   2.74121
   D39       -1.26068   0.00005  -0.00199   0.00898   0.00683  -1.25385
   D40       -0.87422   0.00028  -0.00223   0.00842   0.00692  -0.86731
   D41        1.20343   0.00040  -0.05325   0.04685  -0.00626   1.19718
         Item               Value     Threshold  Converged?
 Maximum Force            0.007161     0.000015     NO 
 RMS     Force            0.001329     0.000010     NO 
 Maximum Displacement     0.396209     0.000060     NO 
 RMS     Displacement     0.101912     0.000040     NO 
 Predicted change in Energy=-1.740398D-03
 GradGradGradGradGradGradGradGradGradGradGradGradGradGradGradGradGradGrad

                          Input orientation:                          
 ---------------------------------------------------------------------
 Center     Atomic      Atomic             Coordinates (Angstroms)
 Number     Number       Type             X           Y           Z
 ---------------------------------------------------------------------
      1          6           0       -0.467485    1.312658   -0.213237
      2          8           0        0.072091    0.768950    0.736589
      3          8           0       -1.368715    0.843816   -1.006682
      4          1           0       -1.647757   -0.132416   -0.769371
      5          6           0       -0.105547    2.785231   -0.539339
      6          9           0       -1.016448    3.593241    0.038266
      7          9           0       -0.108776    3.018509   -1.856337
      8          9           0        1.099202    3.093796   -0.054923
      9          8           0       -1.108145   -1.817553    4.426902
     10          1           0       -1.327392   -2.681203    4.788975
     11          1           0       -1.804798   -1.217553    4.709276
     12          8           0       -0.656843   -3.395989   -1.759404
     13          1           0       -0.057754   -3.675115   -1.031097
     14          1           0       -1.107448   -4.185608   -2.070485
     15          8           0       -0.384792   -1.752175    1.749831
     16          1           0       -0.074052   -0.857935    1.505327
     17          1           0       -0.604654   -1.751451    2.701493
     18          8           0        0.822368   -3.842432    0.477514
     19          1           0        1.774019   -3.715842    0.431095
     20          1           0        0.471550   -3.110387    1.031238
     21          8           0       -2.055303   -1.498344   -0.417830
     22          1           0       -1.666726   -1.672260    0.461134
     23          1           0       -1.644336   -2.166821   -1.011096
 ---------------------------------------------------------------------
                    Distance matrix (angstroms):
                    1          2          3          4          5
     1  C    0.000000
     2  O    1.220217   0.000000
     3  O    1.289025   2.262857   0.000000
     4  H    1.946938   2.457286   1.042693   0.000000
     5  C    1.551068   2.392684   2.362858   3.308171   0.000000
     6  F    2.359167   3.106314   2.962321   3.864110   1.347682
     7  F    2.395491   3.437512   2.653045   3.671278   1.337502
     8  F    2.377398   2.662021   3.472589   4.297053   1.334651
     9  O    5.633787   4.658473   6.055957   5.489274   6.845026
    10  H    6.458521   5.503085   6.783591   6.123248   7.730831
    11  H    5.693989   4.821945   6.091928   5.587285   6.815989
    12  O    4.959622   4.909994   4.364550   3.551476   6.324553
    13  H    5.070963   4.784485   4.705312   3.891957   6.479212
    14  H    5.838652   5.815378   5.147334   4.291060   7.206998
    15  O    3.640560   2.755263   3.912242   3.250397   5.089827
    16  H    2.796378   1.805290   3.298833   2.859577   4.177836
    17  H    4.231221   3.266688   4.590181   3.969412   5.597641
    18  O    5.358714   4.679197   5.381878   4.628225   6.769117
    19  H    5.543043   4.806584   5.721404   5.098099   6.836554
    20  H    4.689759   3.910965   4.814085   4.074552   6.128464
    21  O    3.234928   3.316491   2.510750   1.468140   4.708007
    22  H    3.286745   3.009795   2.928128   1.971198   4.827779
    23  H    3.758767   3.823516   3.023230   2.048718   5.207038
                    6          7          8          9         10
     6  F    0.000000
     7  F    2.178005   0.000000
     8  F    2.175800   2.170247   0.000000
     9  O    6.967440   7.991578   7.005746   0.000000
    10  H    7.876203   8.839225   7.918479   0.961799   0.000000
    11  H    6.751560   7.995497   7.051137   0.961801   1.541603
    12  O    7.225667   6.438598   6.935867   6.400431   6.621316
    13  H    7.408889   6.744496   6.936110   5.860342   6.039294
    14  H    8.060124   7.276160   7.869023   6.915470   7.025938
    15  O    5.648178   5.986656   5.379852   2.773847   3.314813
    16  H    4.780517   5.131160   4.407616   3.244351   3.959484
    17  H    5.985656   6.616058   5.829011   1.798585   2.396742
    18  O    7.672250   7.306600   6.962139   4.839905   4.955665
    19  H    7.833500   7.357224   6.860231   5.279852   5.447967
    20  H    6.938210   6.799870   6.329738   3.961993   4.188195
    21  O    5.216462   5.124474   5.583042   4.946760   5.388861
    22  H    5.322328   5.459047   5.534615   4.007548   4.456828
    23  H    5.888439   5.473575   6.009605   5.475519   5.831454
                   11         12         13         14         15
    11  H    0.000000
    12  O    6.921503   0.000000
    13  H    6.484107   0.983489   0.000000
    14  H    7.433761   0.960893   1.562942   0.000000
    15  O    3.325741   3.884696   3.396794   4.586790   0.000000
    16  H    3.659248   4.176103   3.790807   4.992770   0.977756
    17  H    2.399288   4.754664   4.234597   5.380492   0.976730
    18  O    5.630257   2.718673   1.754570   3.214695   2.728589
    19  H    6.111645   3.287808   2.344153   3.844663   3.202423
    20  H    4.721498   3.023661   2.202795   3.642804   1.759101
    21  O    5.140896   2.712299   3.017388   3.294099   2.748416
    22  H    4.274638   2.986954   2.971022   3.610929   1.819472
    23  H    5.800819   1.745269   2.189199   2.342234   3.062857
                   16         17         18         19         20
    16  H    0.000000
    17  H    1.584526   0.000000
    18  O    3.281340   3.369670   0.000000
    19  H    3.568890   3.830356   0.961155   0.000000
    20  H    2.365583   2.407213   0.982636   1.556654   0.000000
    21  O    2.834434   3.449437   3.818033   4.505738   3.329184
    22  H    2.071249   2.480619   3.302348   4.001981   2.639214
    23  H    3.242122   3.877729   3.332906   4.020514   3.088433
                   21         22         23
    21  O    0.000000
    22  H    0.976636   0.000000
    23  H    0.983727   1.553239   0.000000
 Stoichiometry    C2H11F3O7
 Framework group  C1[X(C2H11F3O7)]
 Deg. of freedom    63
 Full point group                 C1      NOp   1
 Largest Abelian subgroup         C1      NOp   1
 Largest concise Abelian subgroup C1      NOp   1
                         Standard orientation:                         
 ---------------------------------------------------------------------
 Center     Atomic      Atomic             Coordinates (Angstroms)
 Number     Number       Type             X           Y           Z
 ---------------------------------------------------------------------
      1          6           0        1.368041   -0.035057   -0.074701
      2          8           0        0.600464    0.707651    0.515332
      3          8           0        1.104592   -0.915433   -0.978647
      4          1           0        0.088984   -0.966481   -1.209174
      5          6           0        2.887934    0.073403    0.215084
      6          9           0        3.449378    0.875070   -0.711392
      7          9           0        3.490833   -1.119363    0.162806
      8          9           0        3.102125    0.606656    1.419682
      9          8           0       -2.995275    3.509549   -0.444562
     10          1           0       -3.936305    3.609524   -0.616394
     11          1           0       -2.537077    3.964934   -1.157120
     12          8           0       -2.697614   -2.875290   -0.111766
     13          1           0       -3.145368   -2.268925    0.519969
     14          1           0       -3.384941   -3.394305   -0.537819
     15          8           0       -2.124979    0.954678    0.195317
     16          1           0       -1.184148    0.974580    0.460736
     17          1           0       -2.409619    1.869230    0.004070
     18          8           0       -3.697607   -0.888019    1.450908
     19          1           0       -3.516637   -0.911342    2.394584
     20          1           0       -3.174527   -0.140364    1.086255
     21          8           0       -1.338503   -1.018966   -1.548235
     22          1           0       -1.739413   -0.234510   -1.126670
     23          1           0       -1.786447   -1.787037   -1.127366
 ---------------------------------------------------------------------
 Rotational constants (GHZ):           0.7736677           0.3160740           0.2610190
 Standard basis: 6-31++G(d,p) (6D, 7F)
 There are   294 symmetry adapted cartesian basis functions of A   symmetry.
 There are   294 symmetry adapted basis functions of A   symmetry.
   294 basis functions,   472 primitive gaussians,   294 cartesian basis functions
    53 alpha electrons       53 beta electrons
       nuclear repulsion energy       827.1240791506 Hartrees.
 NAtoms=   23 NActive=   23 NUniq=   23 SFac= 1.00D+00 NAtFMM=   60 NAOKFM=F Big=F
 Integral buffers will be    131072 words long.
 Raffenetti 2 integral format.
 Two-electron integral symmetry is turned on.
 Nuclear repulsion after empirical dispersion term =      827.1141803529 Hartrees.
 One-electron integrals computed using PRISM.
 NBasis=   294 RedAO= T EigKep=  4.56D-05  NBF=   294
 NBsUse=   294 1.00D-06 EigRej= -1.00D+00 NBFU=   294
 Lowest energy guess from the checkpoint file:  "/local_scratch/slurm.5660550/Gau-173099.chk"
 B after Tr=     0.000000   -0.000000   -0.000000
         Rot=    0.999984    0.002921   -0.000354   -0.004865 Ang=   0.65 deg.
 B after Tr=    -0.000000   -0.000000    0.000000
         Rot=    0.999918    0.011834   -0.000057   -0.004891 Ang=   1.47 deg.
 Requested convergence on RMS density matrix=1.00D-10 within 128 cycles.
 Requested convergence on MAX density matrix=1.00D-08.
 Requested convergence on             energy=1.00D-08.
 No special actions if energy rises.
 SCF Done:  E(RwB97XD) =  -908.812589511     A.U. after   16 cycles
            NFock= 16  Conv=0.58D-10     -V/T= 2.0083
 Calling FoFJK, ICntrl=      2127 FMM=F ISym2X=0 I1Cent= 0 IOpClX= 0 NMat=1 NMatS=1 NMatT=0.
 ***** Axes restored to original set *****
 -------------------------------------------------------------------
 Center     Atomic                   Forces (Hartrees/Bohr)
 Number     Number              X              Y              Z
 -------------------------------------------------------------------
      1        6           0.003009064    0.000443865    0.003229132
      2        8          -0.000814186    0.000461883   -0.002159512
      3        8          -0.000742593    0.000245404   -0.000804868
      4        1          -0.000945714   -0.001107392   -0.000172094
      5        6          -0.001131365   -0.002131441    0.000361428
      6        9           0.002201086    0.000127790   -0.001555098
      7        9           0.000460580    0.001157294    0.002004679
      8        9          -0.002046079    0.001009941   -0.001296368
      9        8          -0.000989375   -0.000372555    0.000692858
     10        1           0.000275837    0.000564059   -0.000089642
     11        1           0.000499296   -0.000273133   -0.000066958
     12        8          -0.000508655   -0.001151301    0.000630258
     13        1          -0.000673182    0.000029806   -0.001011044
     14        1           0.000867953    0.000663054    0.000222670
     15        8           0.000095066    0.000607240    0.001502053
     16        1          -0.000697191   -0.000639087    0.001203737
     17        1           0.000741116    0.000514544   -0.002017490
     18        8           0.000553065    0.001745534    0.000507977
     19        1          -0.000855927   -0.000398467    0.000250539
     20        1           0.000764439   -0.001144843   -0.000823523
     21        8           0.000537747    0.003003477   -0.000124416
     22        1          -0.000602244   -0.002302729    0.000007270
     23        1           0.000001262   -0.001052945   -0.000491587
 -------------------------------------------------------------------
 Cartesian Forces:  Max     0.003229132 RMS     0.001171450

 GradGradGradGradGradGradGradGradGradGradGradGradGradGradGradGradGradGrad
 Berny optimization.
 Using GEDIIS/GDIIS optimizer.
 FormGI is forming the generalized inverse of G from B-inverse, IUseBI=4.
 Internal  Forces:  Max     0.002260770 RMS     0.000758570
 Search for a local minimum.
 Step number   4 out of a maximum of  138
 All quantities printed in internal units (Hartrees-Bohrs-Radians)
 Mixed Optimization -- En-DIIS/RFO-DIIS
 Update second derivatives using D2CorX and points    1    2    4
 DE= -1.31D-03 DEPred=-1.74D-03 R= 7.52D-01
 TightC=F SS=  1.41D+00  RLast= 3.19D-01 DXNew= 4.2426D-01 9.5771D-01
 Trust test= 7.52D-01 RLast= 3.19D-01 DXMaxT set to 4.24D-01
 ITU=  1 -1  1  0
 Use linear search instead of GDIIS.
     Eigenvalues ---   -0.00016  -0.00004   0.00052   0.00067   0.00095
     Eigenvalues ---    0.00142   0.00251   0.00359   0.00467   0.00532
     Eigenvalues ---    0.00593   0.00706   0.00786   0.00916   0.00945
     Eigenvalues ---    0.01128   0.01258   0.01414   0.01670   0.01716
     Eigenvalues ---    0.01933   0.02013   0.02158   0.02339   0.02517
     Eigenvalues ---    0.02628   0.02756   0.02923   0.03013   0.03274
     Eigenvalues ---    0.03437   0.03699   0.04121   0.05249   0.05951
     Eigenvalues ---    0.06531   0.06896   0.07003   0.08898   0.11992
     Eigenvalues ---    0.14217   0.19673   0.20774   0.22696   0.23766
     Eigenvalues ---    0.24690   0.26480   0.36565   0.40767   0.41121
     Eigenvalues ---    0.41825   0.42213   0.47868   0.48667   0.50042
     Eigenvalues ---    0.53545   0.55160   0.56966   0.58055   0.58738
     Eigenvalues ---    0.59022   0.60534   0.86520
 RFO step:  Lambda=-6.55716354D-04 EMin=-1.63644249D-04
 Quartic linear search produced a step of  0.05309.
 Iteration  1 RMS(Cart)=  0.11960234 RMS(Int)=  0.03613576
 Iteration  2 RMS(Cart)=  0.04650590 RMS(Int)=  0.00231797
 Iteration  3 RMS(Cart)=  0.00226812 RMS(Int)=  0.00064611
 Iteration  4 RMS(Cart)=  0.00000510 RMS(Int)=  0.00064609
 Iteration  5 RMS(Cart)=  0.00000000 RMS(Int)=  0.00064609
 Variable       Old X    -DE/DX   Delta X   Delta X   Delta X     New X
                                 (Linear)    (Quad)   (Total)
    R1        2.30588  -0.00181   0.00054  -0.00888  -0.00850   2.29738
    R2        2.43590   0.00189  -0.00040   0.00857   0.00817   2.44408
    R3        2.93109   0.00014   0.00007  -0.00138  -0.00130   2.92979
    R4        3.41150   0.00059   0.00382   0.04304   0.04666   3.45816
    R5        1.97040   0.00097  -0.00001  -0.01737  -0.01718   1.95322
    R6        2.77438  -0.00028  -0.00067   0.05628   0.05580   2.83019
    R7        2.54675  -0.00208   0.00090  -0.00649  -0.00560   2.54115
    R8        2.52751  -0.00177   0.00055   0.00256   0.00311   2.53062
    R9        2.52212  -0.00208   0.00036  -0.00525  -0.00489   2.51723
   R10        1.81754  -0.00060   0.00014  -0.00164  -0.00149   1.81604
   R11        1.81754  -0.00055   0.00013  -0.00153  -0.00139   1.81615
   R12        3.39883   0.00058   0.00461   0.02265   0.02725   3.42609
   R13        1.85853  -0.00094   0.00007  -0.00275  -0.00203   1.85650
   R14        1.81582  -0.00102   0.00026  -0.00251  -0.00226   1.81357
   R15        3.29808   0.00005   0.00166   0.02602   0.02763   3.32571
   R16        3.31566   0.00029   0.00249   0.01901   0.02218   3.33783
   R17        1.84769  -0.00053   0.00015  -0.00573  -0.00577   1.84192
   R18        1.84575  -0.00156   0.00029  -0.00561  -0.00531   1.84044
   R19        3.32422   0.00030   0.00239   0.00906   0.01153   3.33575
   R20        3.43830   0.00056   0.00520   0.05849   0.06317   3.50147
   R21        1.81632  -0.00091   0.00024  -0.00227  -0.00203   1.81429
   R22        1.85691  -0.00127   0.00028  -0.00348  -0.00304   1.85388
   R23        1.84557   0.00063  -0.00039  -0.00397  -0.00500   1.84058
   R24        1.85897   0.00105  -0.00041  -0.00181  -0.00243   1.85655
    A1        2.24751  -0.00037   0.00002  -0.00294  -0.00326   2.24426
    A2        2.07545   0.00123  -0.00082   0.02520   0.02453   2.09998
    A3        1.95956  -0.00085   0.00078  -0.02202  -0.02108   1.93848
    A4        2.34231   0.00029   0.00108   0.00269   0.00297   2.34527
    A5        1.96877   0.00056  -0.00115   0.00437   0.00320   1.97197
    A6        1.89799   0.00226  -0.00122   0.01481   0.01354   1.91153
    A7        1.95201   0.00180  -0.00066  -0.01081  -0.01145   1.94055
    A8        1.93245   0.00189  -0.00045   0.01126   0.01076   1.94321
    A9        1.89212  -0.00206   0.00075  -0.00505  -0.00427   1.88785
   A10        1.89225  -0.00205   0.00080  -0.00395  -0.00328   1.88896
   A11        1.89573  -0.00206   0.00088  -0.00648  -0.00558   1.89015
   A12        1.85932  -0.00005   0.00015   0.00172   0.00189   1.86120
   A13        2.04649   0.00016   0.00129   0.01264   0.01395   2.06043
   A14        2.05046   0.00010   0.00034   0.01769   0.01804   2.06850
   A15        1.86729   0.00009   0.00069   0.00025   0.00086   1.86815
   A16        1.79983   0.00005   0.00119  -0.00073  -0.00003   1.79980
   A17        2.04006   0.00024   0.00163   0.03922   0.04099   2.08104
   A18        1.89074  -0.00026   0.00048  -0.00134  -0.00140   1.88934
   A19        2.03677   0.00000  -0.00205  -0.02261  -0.02510   2.01167
   A20        1.57743   0.00013  -0.00058   0.01835   0.01766   1.59509
   A21        2.10385   0.00019   0.00110   0.00578   0.00780   2.11165
   A22        2.13113   0.00006   0.00071   0.02706   0.02822   2.15935
   A23        1.65847  -0.00011  -0.00019  -0.02379  -0.02524   1.63324
   A24        2.84526   0.00041  -0.00047   0.00592   0.00474   2.85000
   A25        2.02926   0.00007   0.00106   0.01945   0.01992   2.04918
   A26        1.80738   0.00051   0.00280   0.01761   0.02007   1.82745
   A27        1.85728  -0.00010   0.00044   0.00273   0.00291   1.86019
   A28        1.84495   0.00011   0.00230   0.02799   0.03129   1.87624
   A29        1.95180   0.00046   0.00244   0.01883   0.02194   1.97374
   A30        1.82920  -0.00003   0.00105  -0.00736  -0.00990   1.81930
   A31        2.75340  -0.00065  -0.00284  -0.02460  -0.02945   2.72395
   A32        3.13905  -0.00068   0.00101   0.00613   0.00732   3.14637
   A33        2.92675  -0.00037  -0.00294  -0.00112  -0.00407   2.92269
   A34        3.16708   0.00009   0.00109   0.02660   0.02709   3.19417
   A35        2.93739   0.00011  -0.00122   0.00570   0.00328   2.94067
   A36        2.91179  -0.00022   0.00001  -0.01946  -0.02208   2.88971
   A37        3.12457   0.00001   0.00065  -0.00090   0.00006   3.12463
   A38        3.01632   0.00027  -0.00034  -0.00188  -0.00235   3.01397
   A39        3.21153   0.00001   0.00049  -0.00418  -0.00373   3.20780
   A40        3.14918   0.00008   0.00197   0.01864   0.02053   3.16971
   A41        3.12268  -0.00016  -0.00074  -0.00286  -0.00305   3.11963
    D1       -0.00199  -0.00007   0.00028  -0.00205  -0.00165  -0.00364
    D2        3.09725  -0.00001  -0.00047   0.00494   0.00440   3.10165
    D3        0.00275   0.00008  -0.00006  -0.00099  -0.00177   0.00098
    D4       -3.09878  -0.00002   0.00067  -0.00853  -0.00825  -3.10703
    D5       -1.66385  -0.00008  -0.00145  -0.27794  -0.27935  -1.94320
    D6        2.53031  -0.00012  -0.00116  -0.27467  -0.27571   2.25460
    D7        0.41343  -0.00005  -0.00151  -0.26684  -0.26818   0.14525
    D8        1.44206  -0.00003  -0.00209  -0.27181  -0.27407   1.16799
    D9       -0.64696  -0.00007  -0.00179  -0.26854  -0.27044  -0.91740
   D10       -2.76384   0.00000  -0.00215  -0.26072  -0.26291  -3.02675
   D11       -0.19938  -0.00006   0.00054   0.11760   0.11888  -0.08049
   D12        0.19926   0.00023   0.00179  -0.02136  -0.02128   0.17798
   D13       -1.78349   0.00010  -0.00173  -0.03896  -0.04069  -1.82418
   D14       -3.01763   0.00014   0.00328   0.36230   0.36600  -2.65163
   D15       -0.57038   0.00006   0.00211   0.32604   0.32830  -0.24208
   D16        1.47150   0.00010   0.00287   0.31215   0.31444   1.78593
   D17        1.03615  -0.00004   0.00155   0.32834   0.33032   1.36647
   D18       -2.79979  -0.00012   0.00038   0.29208   0.29262  -2.50717
   D19       -0.75791  -0.00009   0.00114   0.27819   0.27876  -0.47916
   D20        2.04822  -0.00036  -0.00300  -0.01325  -0.01638   2.03183
   D21       -2.24622  -0.00019  -0.00087   0.00907   0.00849  -2.23773
   D22       -2.11580   0.00001  -0.00062   0.03114   0.03062  -2.08518
   D23       -0.12705   0.00018   0.00151   0.05347   0.05549  -0.07156
   D24        1.80933  -0.00029  -0.00076  -0.07053  -0.07136   1.73798
   D25       -0.11373  -0.00046  -0.00431  -0.09723  -0.10080  -0.21454
   D26       -2.46582  -0.00005   0.00168  -0.05696  -0.05562  -2.52144
   D27        1.89430  -0.00023  -0.00187  -0.08366  -0.08506   1.80923
   D28       -2.06569  -0.00015  -0.00170  -0.14961  -0.15094  -2.21663
   D29        1.77435  -0.00014  -0.00173  -0.13197  -0.13433   1.64001
   D30        0.10202  -0.00009  -0.00106  -0.11329  -0.11338  -0.01136
   D31       -1.35621  -0.00034  -0.00157  -0.06189  -0.06293  -1.41914
   D32        0.75918  -0.00000   0.00121  -0.02528  -0.02358   0.73559
   D33        2.50621  -0.00008  -0.00176  -0.03707  -0.03878   2.46743
   D34       -1.66159   0.00025   0.00102  -0.00046   0.00057  -1.66103
   D35        0.22945  -0.00020  -0.00264  -0.05299  -0.05561   0.17384
   D36        2.34484   0.00013   0.00014  -0.01638  -0.01626   2.32858
   D37        0.78552  -0.00001  -0.00159  -0.11190  -0.11358   0.67194
   D38        2.74121  -0.00023  -0.00121  -0.09398  -0.09473   2.64648
   D39       -1.25385  -0.00003   0.00055  -0.08981  -0.08862  -1.34247
   D40       -0.86731   0.00002   0.00058   0.14709   0.14714  -0.72016
   D41        1.19718   0.00059   0.00466   0.17765   0.18191   1.37908
         Item               Value     Threshold  Converged?
 Maximum Force            0.002261     0.000015     NO 
 RMS     Force            0.000759     0.000010     NO 
 Maximum Displacement     0.765514     0.000060     NO 
 RMS     Displacement     0.158808     0.000040     NO 
 Predicted change in Energy=-5.923295D-04
 GradGradGradGradGradGradGradGradGradGradGradGradGradGradGradGradGradGrad

                          Input orientation:                          
 ---------------------------------------------------------------------
 Center     Atomic      Atomic             Coordinates (Angstroms)
 Number     Number       Type             X           Y           Z
 ---------------------------------------------------------------------
      1          6           0       -0.437993    1.344940   -0.214521
      2          8           0        0.069000    0.805727    0.749938
      3          8           0       -1.332111    0.876553   -1.023174
      4          1           0       -1.629032   -0.084148   -0.783963
      5          6           0       -0.061655    2.802912   -0.583795
      6          9           0       -1.116633    3.608033   -0.366827
      7          9           0        0.280817    2.902203   -1.874598
      8          9           0        0.956612    3.242361    0.154044
      9          8           0       -1.094634   -1.888357    4.479447
     10          1           0       -1.004536   -2.747701    4.900100
     11          1           0       -1.940533   -1.530695    4.762597
     12          8           0       -0.742208   -3.434887   -1.749447
     13          1           0       -0.114066   -3.676513   -1.033768
     14          1           0       -1.172482   -4.245091   -2.031325
     15          8           0       -0.427691   -1.725510    1.780371
     16          1           0       -0.122331   -0.829073    1.549720
     17          1           0       -0.634269   -1.741935    2.731987
     18          8           0        0.823360   -3.766049    0.460572
     19          1           0        1.770446   -3.621814    0.397499
     20          1           0        0.467041   -3.044518    1.021685
     21          8           0       -2.081324   -1.466968   -0.428640
     22          1           0       -1.715386   -1.678397    0.448884
     23          1           0       -1.708133   -2.157952   -1.018947
 ---------------------------------------------------------------------
                    Distance matrix (angstroms):
                    1          2          3          4          5
     1  C    0.000000
     2  O    1.215719   0.000000
     3  O    1.293350   2.260986   0.000000
     4  H    1.945541   2.455207   1.033601   0.000000
     5  C    1.550379   2.405133   2.349036   3.291178   0.000000
     6  F    2.367561   3.241267   2.817482   3.750835   1.344721
     7  F    2.386967   3.365749   2.725751   3.708814   1.339148
     8  F    2.383479   2.660852   3.495875   4.316373   1.332063
     9  O    5.737484   4.745668   6.162789   5.589654   6.979360
    10  H    6.574954   5.568049   6.951813   6.308176   7.859480
    11  H    5.941263   5.059498   6.296044   5.740545   7.134020
    12  O    5.029442   4.988766   4.411800   3.598064   6.382165
    13  H    5.098145   4.827587   4.713190   3.906739   6.495242
    14  H    5.923571   5.898090   5.222365   4.367814   7.280359
    15  O    3.661606   2.777707   3.930468   3.273087   5.121510
    16  H    2.817538   1.829981   3.315497   2.875959   4.212705
    17  H    4.271911   3.303587   4.630842   4.012445   5.654903
    18  O    5.307445   4.642621   5.329289   4.595595   6.710082
    19  H    5.469956   4.756285   5.646192   5.046522   6.752528
    20  H    4.649154   3.880292   4.774223   4.051874   6.086832
    21  O    3.263926   3.343364   2.531182   1.497670   4.725993
    22  H    3.348493   3.073360   2.973487   2.017176   4.887063
    23  H    3.811903   3.882080   3.057716   2.088572   5.245037
                    6          7          8          9         10
     6  F    0.000000
     7  F    2.173577   0.000000
     8  F    2.168725   2.165131   0.000000
     9  O    7.327835   8.075594   7.017193   0.000000
    10  H    8.255207   8.914599   7.889993   0.961009   0.000000
    11  H    7.307279   8.284765   7.239771   0.961063   1.541461
    12  O    7.187111   6.420355   7.148071   6.427681   6.690106
    13  H    7.383398   6.643978   7.101272   5.878312   6.071772
    14  H    8.027779   7.295236   8.085223   6.924623   7.093309
    15  O    5.790664   5.939403   5.407493   2.785021   3.333216
    16  H    4.934542   5.080444   4.437185   3.263549   3.960361
    17  H    6.201410   6.605000   5.832658   1.813006   2.418548
    18  O    7.669763   7.086111   7.016376   4.832782   4.907916
    19  H    7.822411   7.067123   6.916538   5.279759   5.360784
    20  H    6.977996   6.617147   6.365323   3.966315   4.158814
    21  O    5.166245   5.173023   5.634391   5.023986   5.585268
    22  H    5.382401   5.510471   5.607171   4.083486   4.632714
    23  H    5.832814   5.503928   6.135157   5.539079   5.989822
                   11         12         13         14         15
    11  H    0.000000
    12  O    6.889750   0.000000
    13  H    6.445026   0.982416   0.000000
    14  H    7.356305   0.959699   1.561617   0.000000
    15  O    3.349674   3.934528   3.438626   4.629474   0.000000
    16  H    3.757753   4.249591   3.844788   5.059238   0.974702
    17  H    2.423701   4.791763   4.265455   5.407828   0.973918
    18  O    5.580621   2.728526   1.766306   3.228377   2.733276
    19  H    6.099035   3.310249   2.367045   3.866328   3.215604
    20  H    4.699202   3.048581   2.227553   3.667463   1.765200
    21  O    5.193537   2.722218   3.019664   3.333551   2.771476
    22  H    4.322109   2.977414   2.958876   3.610277   1.852900
    23  H    5.820113   1.759888   2.201658   2.380753   3.108492
                   16         17         18         19         20
    16  H    0.000000
    17  H    1.578972   0.000000
    18  O    3.272064   3.373580   0.000000
    19  H    3.565055   3.842711   0.960080   0.000000
    20  H    2.352526   2.415520   0.981029   1.556195   0.000000
    21  O    2.856304   3.486995   3.809680   4.490212   3.329606
    22  H    2.114478   2.526937   3.286892   3.991308   2.637684
    23  H    3.298293   3.923743   3.344161   4.031095   3.111521
                   21         22         23
    21  O    0.000000
    22  H    0.973992   0.000000
    23  H    0.982442   1.544200   0.000000
 Stoichiometry    C2H11F3O7
 Framework group  C1[X(C2H11F3O7)]
 Deg. of freedom    63
 Full point group                 C1      NOp   1
 Largest Abelian subgroup         C1      NOp   1
 Largest concise Abelian subgroup C1      NOp   1
                         Standard orientation:                         
 ---------------------------------------------------------------------
 Center     Atomic      Atomic             Coordinates (Angstroms)
 Number     Number       Type             X           Y           Z
 ---------------------------------------------------------------------
      1          6           0        1.383823    0.012415   -0.072501
      2          8           0        0.605783    0.763202    0.483328
      3          8           0        1.133206   -0.903085   -0.951025
      4          1           0        0.128931   -0.973813   -1.185034
      5          6           0        2.905176    0.113689    0.208397
      6          9           0        3.535566    0.567647   -0.889239
      7          9           0        3.420241   -1.082244    0.521079
      8          9           0        3.158060    0.953105    1.211304
      9          8           0       -3.177474    3.472464   -0.448462
     10          1           0       -4.117322    3.606311   -0.299096
     11          1           0       -2.978967    3.851062   -1.309218
     12          8           0       -2.695970   -2.928467   -0.114833
     13          1           0       -3.107055   -2.321807    0.539471
     14          1           0       -3.404656   -3.448236   -0.500354
     15          8           0       -2.146051    0.957806    0.158992
     16          1           0       -1.204871    1.016776    0.405459
     17          1           0       -2.469007    1.857150   -0.029145
     18          8           0       -3.595205   -0.927157    1.507200
     19          1           0       -3.379181   -0.940828    2.442561
     20          1           0       -3.106578   -0.170704    1.118046
     21          8           0       -1.321582   -1.065195   -1.546527
     22          1           0       -1.770592   -0.295745   -1.152831
     23          1           0       -1.771130   -1.839912   -1.142903
 ---------------------------------------------------------------------
 Rotational constants (GHZ):           0.7666846           0.3117789           0.2575799
 Standard basis: 6-31++G(d,p) (6D, 7F)
 There are   294 symmetry adapted cartesian basis functions of A   symmetry.
 There are   294 symmetry adapted basis functions of A   symmetry.
   294 basis functions,   472 primitive gaussians,   294 cartesian basis functions
    53 alpha electrons       53 beta electrons
       nuclear repulsion energy       824.4096979366 Hartrees.
 NAtoms=   23 NActive=   23 NUniq=   23 SFac= 1.00D+00 NAtFMM=   60 NAOKFM=F Big=F
 Integral buffers will be    131072 words long.
 Raffenetti 2 integral format.
 Two-electron integral symmetry is turned on.
 Nuclear repulsion after empirical dispersion term =      824.3999058900 Hartrees.
 One-electron integrals computed using PRISM.
 NBasis=   294 RedAO= T EigKep=  4.26D-05  NBF=   294
 NBsUse=   294 1.00D-06 EigRej= -1.00D+00 NBFU=   294
 Initial guess from the checkpoint file:  "/local_scratch/slurm.5660550/Gau-173099.chk"
 B after Tr=    -0.000000    0.000000    0.000000
         Rot=    0.999775    0.019762   -0.002738   -0.007225 Ang=   2.43 deg.
 ExpMin= 3.60D-02 ExpMax= 7.00D+03 ExpMxC= 1.05D+03 IAcc=3 IRadAn=         5 AccDes= 0.00D+00
 Harris functional with IExCor= 4639 and IRadAn=       5 diagonalized for initial guess.
 HarFok:  IExCor= 4639 AccDes= 0.00D+00 IRadAn=         5 IDoV= 1 UseB2=F ITyADJ=14
 ICtDFT=  3500011 ScaDFX=  1.000000  1.000000  1.000000  1.000000
 FoFCou: FMM=F IPFlag=           0 FMFlag=      100000 FMFlg1=           0
         NFxFlg=           0 DoJE=T BraDBF=F KetDBF=T FulRan=T
         wScrn=  0.000000 ICntrl=       500 IOpCl=  0 I1Cent=   200000004 NGrid=           0
         NMat0=    1 NMatS0=      1 NMatT0=    0 NMatD0=    1 NMtDS0=    0 NMtDT0=    0
 Petite list used in FoFCou.
 Requested convergence on RMS density matrix=1.00D-10 within 128 cycles.
 Requested convergence on MAX density matrix=1.00D-08.
 Requested convergence on             energy=1.00D-08.
 No special actions if energy rises.
 SCF Done:  E(RwB97XD) =  -908.812986019     A.U. after   17 cycles
            NFock= 17  Conv=0.66D-10     -V/T= 2.0082
 Calling FoFJK, ICntrl=      2127 FMM=F ISym2X=0 I1Cent= 0 IOpClX= 0 NMat=1 NMatS=1 NMatT=0.
 ***** Axes restored to original set *****
 -------------------------------------------------------------------
 Center     Atomic                   Forces (Hartrees/Bohr)
 Number     Number              X              Y              Z
 -------------------------------------------------------------------
      1        6          -0.002115398    0.000714120   -0.000732208
      2        8           0.001921548   -0.000574436    0.001072172
      3        8           0.000387648    0.000762693   -0.000483133
      4        1          -0.000580668   -0.001979386    0.000295625
      5        6          -0.000588305    0.000564704    0.000085940
      6        9           0.001072832   -0.000190839   -0.000198892
      7        9           0.000002951   -0.000041935    0.000158661
      8        9          -0.000242203   -0.000319301   -0.000007624
      9        8          -0.000091925   -0.000057295   -0.000022932
     10        1           0.000064225   -0.000002991    0.000101359
     11        1          -0.000006980    0.000044712    0.000030291
     12        8           0.000302739   -0.000210591    0.001016030
     13        1          -0.000493711    0.000186872   -0.000779387
     14        1           0.000112230   -0.000101623   -0.000053755
     15        8           0.000132443   -0.000510881   -0.000132848
     16        1          -0.000300373    0.001062518    0.000234013
     17        1           0.000043033   -0.000060143    0.000101721
     18        8          -0.000077152    0.000605331    0.000028482
     19        1           0.000064321   -0.000116191   -0.000007884
     20        1           0.000008315   -0.000501107   -0.000139115
     21        8           0.000582494    0.001402501   -0.000863511
     22        1          -0.000053927   -0.000224118    0.001663508
     23        1          -0.000144136   -0.000452611   -0.001366513
 -------------------------------------------------------------------
 Cartesian Forces:  Max     0.002115398 RMS     0.000663874

 GradGradGradGradGradGradGradGradGradGradGradGradGradGradGradGradGradGrad
 Berny optimization.
 Using GEDIIS/GDIIS optimizer.
 FormGI is forming the generalized inverse of G from B-inverse, IUseBI=4.
 Internal  Forces:  Max     0.001687807 RMS     0.000402275
 Search for a local minimum.
 Step number   5 out of a maximum of  138
 All quantities printed in internal units (Hartrees-Bohrs-Radians)
 Mixed Optimization -- En-DIIS/RFO-DIIS
 Swapping is turned off.
 Update second derivatives using D2CorX and points    4    5
 DE= -3.97D-04 DEPred=-5.92D-04 R= 6.69D-01
 TightC=F SS=  1.41D+00  RLast= 1.13D+00 DXNew= 7.1352D-01 3.3854D+00
 Trust test= 6.69D-01 RLast= 1.13D+00 DXMaxT set to 7.14D-01
 ITU=  1  1 -1  1  0
     Eigenvalues ---   -0.00199  -0.00004   0.00041   0.00058   0.00095
     Eigenvalues ---    0.00116   0.00214   0.00312   0.00384   0.00489
     Eigenvalues ---    0.00582   0.00698   0.00764   0.00919   0.00995
     Eigenvalues ---    0.01078   0.01155   0.01413   0.01640   0.01739
     Eigenvalues ---    0.01789   0.02005   0.02098   0.02335   0.02510
     Eigenvalues ---    0.02601   0.02740   0.02909   0.03008   0.03236
     Eigenvalues ---    0.03432   0.03794   0.04127   0.05245   0.06004
     Eigenvalues ---    0.06503   0.06866   0.06962   0.08893   0.11904
     Eigenvalues ---    0.14216   0.19911   0.20796   0.22631   0.22886
     Eigenvalues ---    0.24656   0.26043   0.34257   0.40777   0.41076
     Eigenvalues ---    0.41517   0.42186   0.47047   0.48590   0.49855
     Eigenvalues ---    0.52030   0.53818   0.56628   0.57368   0.58057
     Eigenvalues ---    0.58802   0.59189   0.87241
 Eigenvalue     2 is  -3.81D-05 should be greater than     0.000000 Eigenvector:
                          D14       D5        D15       D17       D8
   1                    0.30359   0.29059   0.28996   0.28914   0.28613
                          D6        D9        D7        D16       D10
   1                    0.28490   0.28044   0.28029   0.27594   0.27583
 Use linear search instead of GDIIS.
 RFO step:  Lambda=-2.25462938D-03 EMin=-1.98771978D-03
 Quartic linear search produced a step of  0.01994.
 Iteration  1 RMS(Cart)=  0.12785258 RMS(Int)=  0.02037008
 Iteration  2 RMS(Cart)=  0.02040327 RMS(Int)=  0.00395486
 Iteration  3 RMS(Cart)=  0.00055613 RMS(Int)=  0.00393841
 Iteration  4 RMS(Cart)=  0.00000196 RMS(Int)=  0.00393841
 Iteration  5 RMS(Cart)=  0.00000002 RMS(Int)=  0.00393841
 Variable       Old X    -DE/DX   Delta X   Delta X   Delta X     New X
                                 (Linear)    (Quad)   (Total)
    R1        2.29738   0.00169  -0.00017  -0.00253  -0.00460   2.29278
    R2        2.44408   0.00024   0.00016  -0.00252  -0.00355   2.44053
    R3        2.92979   0.00006  -0.00003   0.00268   0.00266   2.93245
    R4        3.45816  -0.00019   0.00093   0.01266   0.01239   3.47055
    R5        1.95322   0.00116  -0.00034   0.11842   0.11890   2.07212
    R6        2.83019  -0.00092   0.00111  -0.27591  -0.27401   2.55617
    R7        2.54115  -0.00099  -0.00011  -0.01274  -0.01284   2.52831
    R8        2.53062  -0.00016   0.00006  -0.00655  -0.00649   2.52413
    R9        2.51723  -0.00029  -0.00010  -0.00320  -0.00329   2.51394
   R10        1.81604   0.00005  -0.00003  -0.00565  -0.00568   1.81036
   R11        1.81615   0.00003  -0.00003  -0.00494  -0.00497   1.81117
   R12        3.42609   0.00011   0.00054   0.13926   0.13981   3.56590
   R13        1.85650  -0.00083  -0.00004  -0.00929  -0.00680   1.84969
   R14        1.81357   0.00005  -0.00005  -0.00834  -0.00838   1.80519
   R15        3.32571  -0.00013   0.00055  -0.10972  -0.10945   3.21625
   R16        3.33783   0.00013   0.00044   0.02162   0.02447   3.36230
   R17        1.84192   0.00068  -0.00012  -0.00120  -0.00216   1.83976
   R18        1.84044   0.00021  -0.00011  -0.01926  -0.01938   1.82106
   R19        3.33575   0.00016   0.00023   0.07166   0.07241   3.40815
   R20        3.50147   0.00008   0.00126   0.10808   0.10866   3.61013
   R21        1.81429   0.00005  -0.00004  -0.00763  -0.00767   1.80662
   R22        1.85388  -0.00025  -0.00006  -0.01472  -0.01368   1.84020
   R23        1.84058   0.00157  -0.00010   0.00728   0.00578   1.84636
   R24        1.85655   0.00090  -0.00005   0.02115   0.02042   1.87696
    A1        2.24426   0.00035  -0.00007  -0.00180  -0.00416   2.24009
    A2        2.09998  -0.00106   0.00049  -0.00157  -0.00012   2.09985
    A3        1.93848   0.00072  -0.00042   0.00418   0.00475   1.94323
    A4        2.34527  -0.00045   0.00006  -0.06800  -0.07131   2.27397
    A5        1.97197   0.00003   0.00006   0.04771   0.04824   2.02021
    A6        1.91153   0.00102   0.00027   0.04195   0.04182   1.95334
    A7        1.94055  -0.00007  -0.00023   0.01945   0.01892   1.95948
    A8        1.94321  -0.00069   0.00021   0.00571   0.00581   1.94902
    A9        1.88785  -0.00021  -0.00009  -0.02180  -0.02243   1.86542
   A10        1.88896  -0.00021  -0.00007  -0.02407  -0.02434   1.86463
   A11        1.89015   0.00017  -0.00011  -0.02389  -0.02401   1.86615
   A12        1.86120  -0.00004   0.00004  -0.00219  -0.00982   1.85138
   A13        2.06043   0.00009   0.00028   0.09001   0.08402   2.14445
   A14        2.06850   0.00000   0.00036   0.04904   0.04308   2.11158
   A15        1.86815   0.00003   0.00002   0.00808  -0.00398   1.86417
   A16        1.79980   0.00018  -0.00000   0.03912   0.03000   1.82980
   A17        2.08104   0.00009   0.00082   0.17958   0.17660   2.25764
   A18        1.88934  -0.00005  -0.00003  -0.02520  -0.02591   1.86343
   A19        2.01167  -0.00007  -0.00050  -0.11846  -0.11982   1.89185
   A20        1.59509   0.00015   0.00035   0.00827   0.01140   1.60648
   A21        2.11165   0.00015   0.00016   0.06064   0.05953   2.17118
   A22        2.15935   0.00011   0.00056   0.08068   0.08009   2.23945
   A23        1.63324  -0.00031  -0.00050  -0.01950  -0.03093   1.60231
   A24        2.85000   0.00003   0.00009   0.06934   0.07119   2.92118
   A25        2.04918  -0.00010   0.00040   0.10074   0.09583   2.14501
   A26        1.82745   0.00040   0.00040   0.07645   0.07306   1.90052
   A27        1.86019  -0.00003   0.00006   0.00930   0.00202   1.86222
   A28        1.87624   0.00011   0.00062   0.08770   0.08977   1.96601
   A29        1.97374   0.00007   0.00044   0.11801   0.11727   2.09101
   A30        1.81930   0.00036  -0.00020   0.00514  -0.01671   1.80258
   A31        2.72395  -0.00021  -0.00059  -0.15580  -0.15628   2.56767
   A32        3.14637  -0.00008   0.00015   0.00786   0.01094   3.15731
   A33        2.92269   0.00008  -0.00008  -0.05506  -0.05421   2.86848
   A34        3.19417  -0.00017   0.00054  -0.03644  -0.03347   3.16070
   A35        2.94067   0.00003   0.00007  -0.04798  -0.05086   2.88981
   A36        2.88971  -0.00072  -0.00044  -0.01786  -0.03019   2.85952
   A37        3.12463   0.00001   0.00000   0.00078   0.00175   3.12638
   A38        3.01397   0.00013  -0.00005  -0.02151  -0.02223   2.99174
   A39        3.20780  -0.00007  -0.00007  -0.03955  -0.03527   3.17253
   A40        3.16971  -0.00016   0.00041   0.01342   0.01278   3.18248
   A41        3.11963   0.00011  -0.00006  -0.01917  -0.01373   3.10590
    D1       -0.00364  -0.00031  -0.00003  -0.03493  -0.03383  -0.03747
    D2        3.10165   0.00033   0.00009  -0.00395  -0.00386   3.09779
    D3        0.00098   0.00005  -0.00004  -0.03970  -0.04193  -0.04094
    D4       -3.10703  -0.00051  -0.00016  -0.06827  -0.06963   3.10652
    D5       -1.94320  -0.00012  -0.00557   0.12075   0.11576  -1.82743
    D6        2.25460  -0.00047  -0.00550   0.10855   0.10328   2.35788
    D7        0.14525  -0.00016  -0.00535   0.12171   0.11688   0.26213
    D8        1.16799   0.00041  -0.00547   0.14660   0.14083   1.30882
    D9       -0.91740   0.00006  -0.00539   0.13440   0.12835  -0.78904
   D10       -3.02675   0.00037  -0.00524   0.14756   0.14195  -2.88480
   D11       -0.08049   0.00014   0.00237   0.07970   0.08564   0.00514
   D12        0.17798   0.00026  -0.00042   0.12275   0.12080   0.29878
   D13       -1.82418  -0.00026  -0.00081  -0.00412  -0.00997  -1.83414
   D14       -2.65163   0.00010   0.00730  -0.00918   0.00162  -2.65001
   D15       -0.24208   0.00009   0.00655  -0.17260  -0.16808  -0.41015
   D16        1.78593  -0.00002   0.00627  -0.02976  -0.02129   1.76464
   D17        1.36647   0.00001   0.00659  -0.18175  -0.17410   1.19236
   D18       -2.50717   0.00000   0.00584  -0.34517  -0.34380  -2.85097
   D19       -0.47916  -0.00011   0.00556  -0.20233  -0.19702  -0.67617
   D20        2.03183  -0.00021  -0.00033  -0.16122  -0.16338   1.86845
   D21       -2.23773   0.00003   0.00017  -0.06082  -0.05654  -2.29427
   D22       -2.08518   0.00004   0.00061   0.06697   0.06532  -2.01986
   D23       -0.07156   0.00028   0.00111   0.16737   0.17217   0.10061
   D24        1.73798  -0.00002  -0.00142  -0.15229  -0.15481   1.58317
   D25       -0.21454  -0.00017  -0.00201  -0.28392  -0.28663  -0.50116
   D26       -2.52144   0.00003  -0.00111  -0.02864  -0.02594  -2.54738
   D27        1.80923  -0.00012  -0.00170  -0.16026  -0.15776   1.65147
   D28       -2.21663  -0.00007  -0.00301  -0.10683  -0.10497  -2.32159
   D29        1.64001  -0.00018  -0.00268  -0.04749  -0.05592   1.58410
   D30       -0.01136   0.00010  -0.00226  -0.02242  -0.02046  -0.03181
   D31       -1.41914  -0.00004  -0.00126  -0.12078  -0.12218  -1.54132
   D32        0.73559   0.00002  -0.00047   0.03616   0.03482   0.77041
   D33        2.46743  -0.00001  -0.00077  -0.00892  -0.00929   2.45814
   D34       -1.66103   0.00005   0.00001   0.14802   0.14771  -1.51332
   D35        0.17384  -0.00001  -0.00111  -0.12866  -0.12620   0.04764
   D36        2.32858   0.00005  -0.00032   0.02828   0.03079   2.35937
   D37        0.67194  -0.00002  -0.00227  -0.14736  -0.14915   0.52278
   D38        2.64648   0.00006  -0.00189  -0.14744  -0.14565   2.50082
   D39       -1.34247   0.00005  -0.00177  -0.02804  -0.02816  -1.37062
   D40       -0.72016  -0.00021   0.00293   0.08749   0.08708  -0.63309
   D41        1.37908   0.00011   0.00363   0.26802   0.26863   1.64771
         Item               Value     Threshold  Converged?
 Maximum Force            0.001688     0.000015     NO 
 RMS     Force            0.000402     0.000010     NO 
 Maximum Displacement     0.395030     0.000060     NO 
 RMS     Displacement     0.136001     0.000040     NO 
 Predicted change in Energy=-1.887675D-03
 GradGradGradGradGradGradGradGradGradGradGradGradGradGradGradGradGradGrad

                          Input orientation:                          
 ---------------------------------------------------------------------
 Center     Atomic      Atomic             Coordinates (Angstroms)
 Number     Number       Type             X           Y           Z
 ---------------------------------------------------------------------
      1          6           0       -0.435676    1.307005   -0.145581
      2          8           0        0.062200    0.773252    0.823587
      3          8           0       -1.314182    0.827205   -0.961621
      4          1           0       -1.623305   -0.207989   -0.774083
      5          6           0       -0.036254    2.755443   -0.533562
      6          9           0       -0.988811    3.638845   -0.213754
      7          9           0        0.188554    2.884782   -1.843853
      8          9           0        1.073346    3.142724    0.089776
      9          8           0       -1.121149   -1.818085    4.581421
     10          1           0       -1.052788   -2.614707    5.109140
     11          1           0       -1.859597   -1.324107    4.940964
     12          8           0       -0.803301   -3.490975   -1.800057
     13          1           0       -0.113757   -3.685007   -1.133004
     14          1           0       -1.103298   -4.331833   -2.139890
     15          8           0       -0.553804   -1.776191    1.788471
     16          1           0       -0.248709   -0.880553    1.559205
     17          1           0       -0.730564   -1.775659    2.735784
     18          8           0        0.899282   -3.607699    0.327654
     19          1           0        1.836811   -3.422591    0.300188
     20          1           0        0.506414   -2.970496    0.950468
     21          8           0       -2.032174   -1.477614   -0.549157
     22          1           0       -1.810090   -1.790732    0.349320
     23          1           0       -1.706889   -2.211901   -1.133578
 ---------------------------------------------------------------------
                    Distance matrix (angstroms):
                    1          2          3          4          5
     1  C    0.000000
     2  O    1.213285   0.000000
     3  O    1.291473   2.254840   0.000000
     4  H    2.025015   2.521173   1.096519   0.000000
     5  C    1.551786   2.404293   2.352538   3.370239   0.000000
     6  F    2.397516   3.223713   2.927540   3.938868   1.337924
     7  F    2.400660   3.404374   2.696325   3.740651   1.335713
     8  F    2.387971   2.678673   3.488173   4.386965   1.330319
     9  O    5.707943   4.715576   6.144928   5.614802   6.946740
    10  H    6.585799   5.575611   6.983497   6.382014   7.855695
    11  H    5.901122   5.004499   6.306039   5.827806   7.066664
    12  O    5.088522   5.080968   4.428392   3.535961   6.419510
    13  H    5.098904   4.871887   4.672306   3.807520   6.468750
    14  H    6.018263   6.016850   5.296080   4.375149   7.344955
    15  O    3.641512   2.794660   3.862493   3.189008   5.118145
    16  H    2.779688   1.836538   3.225870   2.790357   4.200628
    17  H    4.229898   3.283583   4.559201   3.946358   5.630415
    18  O    5.114722   4.487693   5.121526   4.374391   6.488952
    19  H    5.266117   4.585662   5.438905   4.843566   6.509348
    20  H    4.515072   3.772145   4.625278   3.891173   5.939968
    21  O    3.235087   3.367080   2.449047   1.352669   4.680034
    22  H    3.424897   3.210049   2.969526   1.949871   4.959202
    23  H    3.869732   3.983882   3.069195   2.037618   5.274993
                    6          7          8          9         10
     6  F    0.000000
     7  F    2.147562   0.000000
     8  F    2.142605   2.142035   0.000000
     9  O    7.265625   8.069475   7.042748   0.000000
    10  H    8.212443   8.951504   7.928586   0.958002   0.000000
    11  H    7.208348   8.242779   7.217254   0.958432   1.531298
    12  O    7.306511   6.452594   7.148373   6.604760   6.969010
    13  H    7.433003   6.615045   7.037209   6.095481   6.402475
    14  H    8.200903   7.337305   8.098037   7.176021   7.449800
    15  O    5.789711   5.955631   5.452422   2.850300   3.461061
    16  H    4.910814   5.094090   4.482612   3.282363   4.031857
    17  H    6.171168   6.598300   5.869066   1.886991   2.537844
    18  O    7.508024   6.882796   6.756855   5.037797   5.259204
    19  H    7.623133   6.862697   6.612905   5.445450   5.668200
    20  H    6.875646   6.495656   6.199489   4.142564   4.455587
    21  O    5.232519   5.063435   5.603572   5.221946   5.853931
    22  H    5.520132   5.537600   5.720188   4.287898   4.889615
    23  H    5.965982   5.483920   6.156161   5.758420   6.289804
                   11         12         13         14         15
    11  H    0.000000
    12  O    7.159082   0.000000
    13  H    6.746473   0.978816   0.000000
    14  H    7.730259   0.955263   1.552867   0.000000
    15  O    3.442048   3.985005   3.517418   4.718609   0.000000
    16  H    3.772001   4.290282   3.889879   5.130786   0.973557
    17  H    2.518221   4.849892   4.358162   5.517713   0.963663
    18  O    5.840278   2.727558   1.779254   3.259367   2.756786
    19  H    6.293161   3.374300   2.434669   3.927460   3.262002
    20  H    4.922669   3.090573   2.288229   3.740953   1.803518
    21  O    5.494977   2.669926   2.982245   3.397030   2.781947
    22  H    4.615559   2.919636   2.943315   3.626695   1.910398
    23  H    6.140974   1.701968   2.169818   2.423035   3.171406
                   16         17         18         19         20
    16  H    0.000000
    17  H    1.554907   0.000000
    18  O    3.204985   3.436839   0.000000
    19  H    3.520863   3.903323   0.956023   0.000000
    20  H    2.304047   2.478932   0.973792   1.548292   0.000000
    21  O    2.825318   3.545963   3.728203   4.412864   3.304846
    22  H    2.174893   2.619315   3.262290   3.995656   2.668223
    23  H    3.339140   4.014409   3.297814   4.009896   3.133277
                   21         22         23
    21  O    0.000000
    22  H    0.977049   0.000000
    23  H    0.993245   1.544998   0.000000
 Stoichiometry    C2H11F3O7
 Framework group  C1[X(C2H11F3O7)]
 Deg. of freedom    63
 Full point group                 C1      NOp   1
 Largest Abelian subgroup         C1      NOp   1
 Largest concise Abelian subgroup C1      NOp   1
                         Standard orientation:                         
 ---------------------------------------------------------------------
 Center     Atomic      Atomic             Coordinates (Angstroms)
 Number     Number       Type             X           Y           Z
 ---------------------------------------------------------------------
      1          6           0        1.337165    0.039180   -0.094008
      2          8           0        0.581756    0.803166    0.469679
      3          8           0        1.052621   -0.875807   -0.959880
      4          1           0       -0.012548   -1.000878   -1.188193
      5          6           0        2.861982    0.094478    0.188683
      6          9           0        3.535458    0.668524   -0.814782
      7          9           0        3.388628   -1.120404    0.364285
      8          9           0        3.133063    0.796308    1.285815
      9          8           0       -3.085181    3.633979   -0.411645
     10          1           0       -3.994136    3.901670   -0.270539
     11          1           0       -2.777759    4.129101   -1.172524
     12          8           0       -2.773755   -2.958857   -0.165901
     13          1           0       -3.101743   -2.384271    0.555456
     14          1           0       -3.497736   -3.530173   -0.414851
     15          8           0       -2.178473    0.974528    0.067321
     16          1           0       -1.234245    1.018455    0.300378
     17          1           0       -2.470756    1.880809   -0.080568
     18          8           0       -3.380079   -0.973741    1.603635
     19          1           0       -3.123127   -0.952104    2.524226
     20          1           0       -2.987066   -0.187310    1.184902
     21          8           0       -1.319741   -1.158906   -1.498013
     22          1           0       -1.865514   -0.395079   -1.227227
     23          1           0       -1.821766   -1.936909   -1.138544
 ---------------------------------------------------------------------
 Rotational constants (GHZ):           0.7312141           0.3200375           0.2590339
 Standard basis: 6-31++G(d,p) (6D, 7F)
 There are   294 symmetry adapted cartesian basis functions of A   symmetry.
 There are   294 symmetry adapted basis functions of A   symmetry.
   294 basis functions,   472 primitive gaussians,   294 cartesian basis functions
    53 alpha electrons       53 beta electrons
       nuclear repulsion energy       824.9654736384 Hartrees.
 NAtoms=   23 NActive=   23 NUniq=   23 SFac= 1.00D+00 NAtFMM=   60 NAOKFM=F Big=F
 Integral buffers will be    131072 words long.
 Raffenetti 2 integral format.
 Two-electron integral symmetry is turned on.
 Nuclear repulsion after empirical dispersion term =      824.9558197128 Hartrees.
 One-electron integrals computed using PRISM.
 NBasis=   294 RedAO= T EigKep=  4.52D-05  NBF=   294
 NBsUse=   294 1.00D-06 EigRej= -1.00D+00 NBFU=   294
 Initial guess from the checkpoint file:  "/local_scratch/slurm.5660550/Gau-173099.chk"
 B after Tr=    -0.000000    0.000000   -0.000000
         Rot=    0.999950   -0.007935   -0.004026    0.004467 Ang=  -1.14 deg.
 ExpMin= 3.60D-02 ExpMax= 7.00D+03 ExpMxC= 1.05D+03 IAcc=3 IRadAn=         5 AccDes= 0.00D+00
 Harris functional with IExCor= 4639 and IRadAn=       5 diagonalized for initial guess.
 HarFok:  IExCor= 4639 AccDes= 0.00D+00 IRadAn=         5 IDoV= 1 UseB2=F ITyADJ=14
 ICtDFT=  3500011 ScaDFX=  1.000000  1.000000  1.000000  1.000000
 FoFCou: FMM=F IPFlag=           0 FMFlag=      100000 FMFlg1=           0
         NFxFlg=           0 DoJE=T BraDBF=F KetDBF=T FulRan=T
         wScrn=  0.000000 ICntrl=       500 IOpCl=  0 I1Cent=   200000004 NGrid=           0
         NMat0=    1 NMatS0=      1 NMatT0=    0 NMatD0=    1 NMtDS0=    0 NMtDT0=    0
 Petite list used in FoFCou.
 Requested convergence on RMS density matrix=1.00D-10 within 128 cycles.
 Requested convergence on MAX density matrix=1.00D-08.
 Requested convergence on             energy=1.00D-08.
 No special actions if energy rises.
 SCF Done:  E(RwB97XD) =  -908.809914330     A.U. after   17 cycles
            NFock= 17  Conv=0.42D-10     -V/T= 2.0082
 Calling FoFJK, ICntrl=      2127 FMM=F ISym2X=0 I1Cent= 0 IOpClX= 0 NMat=1 NMatS=1 NMatT=0.
 ***** Axes restored to original set *****
 -------------------------------------------------------------------
 Center     Atomic                   Forces (Hartrees/Bohr)
 Number     Number              X              Y              Z
 -------------------------------------------------------------------
      1        6          -0.010199099   -0.001838929   -0.012823993
      2        8           0.005633260   -0.003078618    0.009464054
      3        8          -0.001394641   -0.004968641    0.001516512
      4        1           0.006476149    0.012146424   -0.000080427
      5        6           0.005431824    0.008205988   -0.002388510
      6        9          -0.009459381   -0.001125686    0.004124517
      7        9          -0.000574366   -0.005402017   -0.006231853
      8        9           0.006222755   -0.003001901    0.006209115
      9        8           0.001065902    0.000855375   -0.002486307
     10        1           0.001136791   -0.002932193    0.000934888
     11        1          -0.001936128    0.002257940    0.000245017
     12        8           0.002234835    0.001652003    0.000888582
     13        1           0.001753915    0.002179109    0.001807870
     14        1          -0.003201941   -0.003229503   -0.002196122
     15        8           0.001113200   -0.001241658   -0.007450976
     16        1           0.000510310    0.004103978   -0.001450713
     17        1          -0.001929316   -0.001968452    0.008727056
     18        8          -0.001433710   -0.003853129   -0.002010164
     19        1           0.003982638    0.000643614   -0.000942703
     20        1          -0.003736174    0.002303918    0.002944964
     21        8          -0.001553880   -0.014238840    0.001135104
     22        1           0.000920201    0.005881410    0.000514932
     23        1          -0.001063142    0.006649807   -0.000450843
 -------------------------------------------------------------------
 Cartesian Forces:  Max     0.014238840 RMS     0.004775908

 GradGradGradGradGradGradGradGradGradGradGradGradGradGradGradGradGradGrad
 Berny optimization.
 Using GEDIIS/GDIIS optimizer.
 FormGI is forming the generalized inverse of G from B-inverse, IUseBI=4.
 Internal  Forces:  Max     0.010164471 RMS     0.003094799
 Search for a local minimum.
 Step number   6 out of a maximum of  138
 All quantities printed in internal units (Hartrees-Bohrs-Radians)
 Mixed Optimization -- RFO/linear search
 Update second derivatives using D2CorX and points    6    5
 DE=  3.07D-03 DEPred=-1.89D-03 R=-1.63D+00
 Trust test=-1.63D+00 RLast= 1.01D+00 DXMaxT set to 3.57D-01
 ITU= -1  1  1 -1  1  0
 Use linear search instead of GDIIS.
     Eigenvalues ---   -0.00004   0.00042   0.00057   0.00095   0.00113
     Eigenvalues ---    0.00190   0.00262   0.00369   0.00445   0.00529
     Eigenvalues ---    0.00606   0.00693   0.00823   0.00910   0.01063
     Eigenvalues ---    0.01095   0.01200   0.01407   0.01677   0.01731
     Eigenvalues ---    0.01934   0.02036   0.02079   0.02317   0.02514
     Eigenvalues ---    0.02631   0.02743   0.02887   0.02988   0.03275
     Eigenvalues ---    0.03459   0.04003   0.04147   0.05210   0.05948
     Eigenvalues ---    0.06478   0.06816   0.07063   0.08887   0.12212
     Eigenvalues ---    0.14258   0.20234   0.20851   0.22807   0.24527
     Eigenvalues ---    0.24872   0.26261   0.36817   0.40756   0.41197
     Eigenvalues ---    0.41836   0.41984   0.47468   0.48815   0.49942
     Eigenvalues ---    0.53777   0.54702   0.57043   0.58056   0.58670
     Eigenvalues ---    0.58854   0.59197   0.87845
 RFO step:  Lambda=-1.67043036D-04 EMin=-3.80585851D-05
 Quartic linear search produced a step of -0.87744.
 Iteration  1 RMS(Cart)=  0.09939994 RMS(Int)=  0.01176698
 Iteration  2 RMS(Cart)=  0.01628116 RMS(Int)=  0.00086154
 Iteration  3 RMS(Cart)=  0.00039007 RMS(Int)=  0.00081575
 Iteration  4 RMS(Cart)=  0.00000066 RMS(Int)=  0.00081575
 Variable       Old X    -DE/DX   Delta X   Delta X   Delta X     New X
                                 (Linear)    (Quad)   (Total)
    R1        2.29278   0.00951   0.00404   0.00469   0.00884   2.30161
    R2        2.44053  -0.00504   0.00311  -0.00314   0.00006   2.44059
    R3        2.93245  -0.00125  -0.00233   0.00042  -0.00192   2.93053
    R4        3.47055  -0.00245  -0.01087  -0.02657  -0.03740   3.43315
    R5        2.07212  -0.00945  -0.10433   0.01180  -0.09256   1.97956
    R6        2.55617   0.00388   0.24043  -0.03435   0.20606   2.76223
    R7        2.52831   0.00698   0.01127  -0.00046   0.01081   2.53912
    R8        2.52413   0.00549   0.00569   0.00162   0.00731   2.53144
    R9        2.51394   0.00723   0.00289   0.00046   0.00335   2.51729
   R10        1.81036   0.00304   0.00499   0.00049   0.00548   1.81584
   R11        1.81117   0.00275   0.00436   0.00046   0.00483   1.81600
   R12        3.56590  -0.00134  -0.12268  -0.00308  -0.12576   3.44014
   R13        1.84969   0.00171   0.00597  -0.00101   0.00496   1.85466
   R14        1.80519   0.00463   0.00736   0.00085   0.00821   1.81339
   R15        3.21625   0.00046   0.09604  -0.01301   0.08313   3.29939
   R16        3.36230  -0.00060  -0.02147  -0.00658  -0.02803   3.33428
   R17        1.83976   0.00192   0.00190   0.00359   0.00551   1.84526
   R18        1.82106   0.00760   0.01700   0.00188   0.01890   1.83996
   R19        3.40815  -0.00061  -0.06353   0.00403  -0.05960   3.34855
   R20        3.61013  -0.00071  -0.09534  -0.01902  -0.11458   3.49555
   R21        1.80662   0.00406   0.00673   0.00083   0.00756   1.81418
   R22        1.84020   0.00434   0.01200   0.00061   0.01253   1.85273
   R23        1.84636  -0.00147  -0.00507   0.00336  -0.00160   1.84476
   R24        1.87696  -0.00462  -0.01791   0.00118  -0.01666   1.86030
    A1        2.24009   0.00291   0.00365   0.00323   0.00724   2.24734
    A2        2.09985  -0.00371   0.00011  -0.00591  -0.00589   2.09396
    A3        1.94323   0.00079  -0.00417   0.00272  -0.00154   1.94169
    A4        2.27397  -0.00248   0.06257  -0.01013   0.05275   2.32671
    A5        2.02021  -0.00297  -0.04233   0.00280  -0.03923   1.98097
    A6        1.95334  -0.01016  -0.03669   0.00129  -0.03540   1.91794
    A7        1.95948  -0.00675  -0.01660  -0.00474  -0.02136   1.93811
    A8        1.94902  -0.00584  -0.00510  -0.00219  -0.00730   1.94172
    A9        1.86542   0.00851   0.01968   0.00209   0.02177   1.88719
   A10        1.86463   0.00850   0.02136   0.00205   0.02342   1.88805
   A11        1.86615   0.00773   0.02106   0.00201   0.02305   1.88919
   A12        1.85138   0.00132   0.00862  -0.00046   0.01031   1.86168
   A13        2.14445  -0.00086  -0.07372   0.00914  -0.06300   2.08145
   A14        2.11158  -0.00064  -0.03780   0.00158  -0.03465   2.07693
   A15        1.86417   0.00084   0.00349   0.00290   0.00719   1.87136
   A16        1.82980  -0.00020  -0.02633  -0.00281  -0.02727   1.80253
   A17        2.25764  -0.00067  -0.15495   0.00538  -0.14986   2.10778
   A18        1.86343   0.00103   0.02274   0.00279   0.02510   1.88853
   A19        1.89185  -0.00056   0.10514  -0.01687   0.08924   1.98108
   A20        1.60648  -0.00031  -0.01000   0.00298  -0.00718   1.59930
   A21        2.17118  -0.00018  -0.05223   0.00063  -0.05090   2.12028
   A22        2.23945   0.00013  -0.07028   0.01304  -0.05600   2.18344
   A23        1.60231  -0.00033   0.02714  -0.00602   0.02268   1.62499
   A24        2.92118  -0.00190  -0.06246   0.00244  -0.05996   2.86123
   A25        2.14501  -0.00030  -0.08408   0.00404  -0.07985   2.06516
   A26        1.90052  -0.00126  -0.06411   0.00244  -0.06010   1.84041
   A27        1.86222   0.00112  -0.00178   0.00029  -0.00057   1.86164
   A28        1.96601  -0.00049  -0.07877  -0.00693  -0.08498   1.88102
   A29        2.09101  -0.00242  -0.10290  -0.00248  -0.10650   1.98450
   A30        1.80258   0.00239   0.01467   0.01262   0.02957   1.83215
   A31        2.56767   0.00261   0.13712   0.00426   0.14111   2.70878
   A32        3.15731   0.00299  -0.00960   0.00015  -0.00921   3.14810
   A33        2.86848   0.00209   0.04757   0.00647   0.05522   2.92370
   A34        3.16070  -0.00053   0.02937  -0.00859   0.01990   3.18060
   A35        2.88981  -0.00024   0.04463   0.00071   0.04635   2.93616
   A36        2.85952  -0.00055   0.02649  -0.00703   0.02128   2.88079
   A37        3.12638   0.00005  -0.00153  -0.00019   0.00033   3.12671
   A38        2.99174  -0.00117   0.01950  -0.01332   0.00695   2.99869
   A39        3.17253  -0.00000   0.03095  -0.00832   0.02109   3.19362
   A40        3.18248  -0.00044  -0.01121  -0.01772  -0.02859   3.15389
   A41        3.10590   0.00170   0.01205   0.00809   0.01869   3.12459
    D1       -0.03747   0.00036   0.02968  -0.02515   0.00405  -0.03342
    D2        3.09779  -0.00065   0.00339  -0.01604  -0.01317   3.08462
    D3       -0.04094  -0.00063   0.03679  -0.00720   0.02882  -0.01212
    D4        3.10652   0.00032   0.06110  -0.01562   0.04484  -3.13182
    D5       -1.82743  -0.00001  -0.10158  -0.04477  -0.14632  -1.97375
    D6        2.35788   0.00096  -0.09063  -0.04504  -0.13563   2.22226
    D7        0.26213  -0.00016  -0.10256  -0.04278  -0.14533   0.11680
    D8        1.30882  -0.00085  -0.12357  -0.03709  -0.16069   1.14813
    D9       -0.78904   0.00013  -0.11262  -0.03736  -0.15000  -0.93904
   D10       -2.88480  -0.00100  -0.12455  -0.03510  -0.15970  -3.04450
   D11        0.00514   0.00032  -0.07514   0.11223   0.03764   0.04278
   D12        0.29878  -0.00005  -0.10600   0.01971  -0.08651   0.21228
   D13       -1.83414  -0.00176   0.00875   0.01011   0.01935  -1.81479
   D14       -2.65001   0.00023  -0.00142   0.02413   0.02159  -2.62841
   D15       -0.41015   0.00021   0.14748  -0.00309   0.14533  -0.26482
   D16        1.76464  -0.00010   0.01868   0.01431   0.03191   1.79656
   D17        1.19236  -0.00002   0.15277   0.00270   0.15518   1.34755
   D18       -2.85097  -0.00003   0.30166  -0.02452   0.27892  -2.57204
   D19       -0.67617  -0.00034   0.17287  -0.00711   0.16551  -0.51067
   D20        1.86845   0.00051   0.14336   0.03131   0.17501   2.04346
   D21       -2.29427   0.00129   0.04961   0.03798   0.08668  -2.20759
   D22       -2.01986  -0.00033  -0.05732   0.03330  -0.02361  -2.04347
   D23        0.10061   0.00045  -0.15107   0.03997  -0.11195  -0.01134
   D24        1.58317   0.00068   0.13583  -0.03068   0.10490   1.68807
   D25       -0.50116   0.00084   0.25150  -0.02788   0.22314  -0.27802
   D26       -2.54738   0.00069   0.02276  -0.03092  -0.00843  -2.55581
   D27        1.65147   0.00086   0.13842  -0.02812   0.10981   1.76128
   D28       -2.32159  -0.00005   0.09210  -0.09581  -0.00453  -2.32612
   D29        1.58410  -0.00020   0.04906  -0.08565  -0.03474   1.54936
   D30       -0.03181   0.00028   0.01795  -0.07944  -0.06118  -0.09299
   D31       -1.54132   0.00099   0.10721  -0.02082   0.08609  -1.45523
   D32        0.77041   0.00025  -0.03055  -0.01950  -0.04950   0.72091
   D33        2.45814   0.00016   0.00815  -0.00061   0.00715   2.46529
   D34       -1.51332  -0.00058  -0.12960   0.00071  -0.12844  -1.64176
   D35        0.04764   0.00052   0.11074  -0.01818   0.09087   0.13850
   D36        2.35937  -0.00022  -0.02702  -0.01686  -0.04472   2.31464
   D37        0.52278  -0.00030   0.13087  -0.00073   0.13127   0.65406
   D38        2.50082   0.00085   0.12780   0.01055   0.13779   2.63862
   D39       -1.37062   0.00029   0.02470   0.01633   0.04109  -1.32953
   D40       -0.63309  -0.00003  -0.07640  -0.00084  -0.07558  -0.70867
   D41        1.64771  -0.00165  -0.23571   0.00086  -0.23552   1.41220
         Item               Value     Threshold  Converged?
 Maximum Force            0.010164     0.000015     NO 
 RMS     Force            0.003095     0.000010     NO 
 Maximum Displacement     0.354138     0.000060     NO 
 RMS     Displacement     0.110058     0.000040     NO 
 Predicted change in Energy=-1.099114D-04
 GradGradGradGradGradGradGradGradGradGradGradGradGradGradGradGradGradGrad

                          Input orientation:                          
 ---------------------------------------------------------------------
 Center     Atomic      Atomic             Coordinates (Angstroms)
 Number     Number       Type             X           Y           Z
 ---------------------------------------------------------------------
      1          6           0       -0.439882    1.322883   -0.202060
      2          8           0        0.074587    0.783439    0.761139
      3          8           0       -1.341226    0.859544   -1.002606
      4          1           0       -1.642353   -0.116988   -0.772282
      5          6           0       -0.043294    2.773329   -0.581290
      6          9           0       -1.088203    3.596890   -0.393447
      7          9           0        0.322861    2.851260   -1.867502
      8          9           0        0.968774    3.208637    0.167505
      9          8           0       -1.097736   -1.886173    4.503885
     10          1           0       -0.995120   -2.730889    4.950267
     11          1           0       -1.927889   -1.511508    4.810427
     12          8           0       -0.757747   -3.432455   -1.763843
     13          1           0       -0.105299   -3.648488   -1.063222
     14          1           0       -1.163741   -4.257542   -2.038151
     15          8           0       -0.471056   -1.729362    1.786622
     16          1           0       -0.165058   -0.829833    1.561440
     17          1           0       -0.667815   -1.754003    2.739880
     18          8           0        0.851094   -3.699864    0.418623
     19          1           0        1.791675   -3.516713    0.360284
     20          1           0        0.466355   -3.011981    1.001732
     21          8           0       -2.083739   -1.471800   -0.446311
     22          1           0       -1.738226   -1.692745    0.439565
     23          1           0       -1.714704   -2.162521   -1.042816
 ---------------------------------------------------------------------
                    Distance matrix (angstroms):
                    1          2          3          4          5
     1  C    0.000000
     2  O    1.217961   0.000000
     3  O    1.291503   2.262988   0.000000
     4  H    1.960694   2.471847   1.047540   0.000000
     5  C    1.550771   2.403263   2.350470   3.308686   0.000000
     6  F    2.372353   3.255865   2.815699   3.774055   1.343642
     7  F    2.385667   3.353695   2.735720   3.724522   1.339583
     8  F    2.382636   2.652085   3.496212   4.331393   1.332091
     9  O    5.733823   4.744398   6.157896   5.591472   6.977235
    10  H    6.579348   5.571675   6.960437   6.324472   7.861330
    11  H    5.947518   5.066896   6.305349   5.761325   7.140179
    12  O    5.015321   4.984182   4.397861   3.571840   6.357722
    13  H    5.056489   4.796105   4.674777   3.862470   6.440174
    14  H    5.919151   5.897539   5.223832   4.356109   7.267117
    15  O    3.643080   2.768305   3.903771   3.243405   5.105313
    16  H    2.796363   1.816744   3.288115   2.852509   4.193912
    17  H    4.263120   3.302301   4.614142   3.995600   5.649508
    18  O    5.223012   4.562925   5.254936   4.524658   6.610748
    19  H    5.358896   4.647621   5.551951   4.963203   6.619539
    20  H    4.589273   3.823163   4.719473   3.996844   6.019594
    21  O    3.251489   3.347000   2.509174   1.461710   4.711980
    22  H    3.345354   3.085642   2.958318   1.990170   4.884748
    23  H    3.805271   3.890308   3.045320   2.064613   5.231561
                    6          7          8          9         10
     6  F    0.000000
     7  F    2.172534   0.000000
     8  F    2.167155   2.164757   0.000000
     9  O    7.351729   8.065725   7.002266   0.000000
    10  H    8.282797   8.909513   7.874621   0.960902   0.000000
    11  H    7.340376   8.288206   7.226836   0.960986   1.541590
    12  O    7.169301   6.376796   7.128469   6.464595   6.754836
    13  H    7.342357   6.563300   7.049006   5.923121   6.147830
    14  H    8.025140   7.264583   8.071949   6.958878   7.155214
    15  O    5.788138   5.913123   5.392447   2.792997   3.359516
    16  H    4.926425   5.054320   4.420166   3.262472   3.973306
    17  H    6.215024   6.589222   5.824374   1.820443   2.438697
    18  O    7.593613   6.958636   6.914065   4.876144   4.988308
    19  H    7.711366   6.904456   6.778249   5.308181   5.426941
    20  H    6.931115   6.529217   6.296383   3.997361   4.219697
    21  O    5.165802   5.147849   5.621485   5.064419   5.647428
    22  H    5.394134   5.497146   5.605837   4.119021   4.687897
    23  H    5.829666   5.474465   6.124971   5.587746   6.062828
                   11         12         13         14         15
    11  H    0.000000
    12  O    6.948403   0.000000
    13  H    6.510627   0.981443   0.000000
    14  H    7.418063   0.959607   1.562605   0.000000
    15  O    3.363513   3.948230   3.455203   4.636852   0.000000
    16  H    3.758746   4.264086   3.851913   5.069874   0.976470
    17  H    2.435930   4.807162   4.285916   5.416939   0.973664
    18  O    5.639112   2.724524   1.764423   3.225880   2.739047
    19  H    6.136756   3.319423   2.375340   3.877603   3.216988
    20  H    4.742360   3.053462   2.235165   3.667360   1.771976
    21  O    5.259198   2.708932   3.005457   3.337770   2.766419
    22  H    4.378728   2.973708   2.957998   3.612104   1.849763
    23  H    5.893193   1.745961   2.190593   2.383981   3.120899
                   16         17         18         19         20
    16  H    0.000000
    17  H    1.579739   0.000000
    18  O    3.252026   3.388464   0.000000
    19  H    3.534247   3.849508   0.960022   0.000000
    20  H    2.339599   2.426933   0.980420   1.556497   0.000000
    21  O    2.850355   3.498040   3.784920   4.455457   3.312395
    22  H    2.116147   2.537908   3.276209   3.974084   2.629942
    23  H    3.310531   3.946093   3.329046   4.012134   3.107858
                   21         22         23
    21  O    0.000000
    22  H    0.976203   0.000000
    23  H    0.984429   1.555216   0.000000
 Stoichiometry    C2H11F3O7
 Framework group  C1[X(C2H11F3O7)]
 Deg. of freedom    63
 Full point group                 C1      NOp   1
 Largest Abelian subgroup         C1      NOp   1
 Largest concise Abelian subgroup C1      NOp   1
                         Standard orientation:                         
 ---------------------------------------------------------------------
 Center     Atomic      Atomic             Coordinates (Angstroms)
 Number     Number       Type             X           Y           Z
 ---------------------------------------------------------------------
      1          6           0        1.365599    0.026006   -0.086569
      2          8           0        0.588935    0.771514    0.483027
      3          8           0        1.114614   -0.879775   -0.972315
      4          1           0        0.096611   -0.967528   -1.203205
      5          6           0        2.885740    0.121076    0.205021
      6          9           0        3.534400    0.557462   -0.887766
      7          9           0        3.387566   -1.075638    0.537482
      8          9           0        3.134068    0.968959    1.201963
      9          8           0       -3.192647    3.487438   -0.429503
     10          1           0       -4.125347    3.646319   -0.261695
     11          1           0       -2.991410    3.895775   -1.275824
     12          8           0       -2.672012   -2.948858   -0.122882
     13          1           0       -3.050566   -2.351168    0.557333
     14          1           0       -3.395916   -3.468292   -0.479249
     15          8           0       -2.150108    0.956748    0.126869
     16          1           0       -1.206313    1.025229    0.367820
     17          1           0       -2.485474    1.854088   -0.047289
     18          8           0       -3.496530   -0.959940    1.546670
     19          1           0       -3.239402   -0.957572    2.471614
     20          1           0       -3.054203   -0.190592    1.129926
     21          8           0       -1.319390   -1.083181   -1.546951
     22          1           0       -1.781913   -0.311228   -1.168620
     23          1           0       -1.761303   -1.866143   -1.145973
 ---------------------------------------------------------------------
 Rotational constants (GHZ):           0.7574125           0.3158429           0.2598566
 Standard basis: 6-31++G(d,p) (6D, 7F)
 There are   294 symmetry adapted cartesian basis functions of A   symmetry.
 There are   294 symmetry adapted basis functions of A   symmetry.
   294 basis functions,   472 primitive gaussians,   294 cartesian basis functions
    53 alpha electrons       53 beta electrons
       nuclear repulsion energy       825.6082889792 Hartrees.
 NAtoms=   23 NActive=   23 NUniq=   23 SFac= 1.00D+00 NAtFMM=   60 NAOKFM=F Big=F
 Integral buffers will be    131072 words long.
 Raffenetti 2 integral format.
 Two-electron integral symmetry is turned on.
 Nuclear repulsion after empirical dispersion term =      825.5984860349 Hartrees.
 One-electron integrals computed using PRISM.
 NBasis=   294 RedAO= T EigKep=  4.18D-05  NBF=   294
 NBsUse=   294 1.00D-06 EigRej= -1.00D+00 NBFU=   294
 Lowest energy guess from the checkpoint file:  "/local_scratch/slurm.5660550/Gau-173099.chk"
 B after Tr=     0.000000    0.000000    0.000000
         Rot=    0.999997   -0.000458   -0.001609   -0.002001 Ang=  -0.30 deg.
 B after Tr=     0.000000    0.000000    0.000000
         Rot=    0.999949    0.007361    0.002429   -0.006486 Ang=   1.16 deg.
 Requested convergence on RMS density matrix=1.00D-10 within 128 cycles.
 Requested convergence on MAX density matrix=1.00D-08.
 Requested convergence on             energy=1.00D-08.
 No special actions if energy rises.
 SCF Done:  E(RwB97XD) =  -908.813135653     A.U. after   15 cycles
            NFock= 15  Conv=0.45D-10     -V/T= 2.0083
 Calling FoFJK, ICntrl=      2127 FMM=F ISym2X=0 I1Cent= 0 IOpClX= 0 NMat=1 NMatS=1 NMatT=0.
 ***** Axes restored to original set *****
 -------------------------------------------------------------------
 Center     Atomic                   Forces (Hartrees/Bohr)
 Number     Number              X              Y              Z
 -------------------------------------------------------------------
      1        6          -0.000874054   -0.000122030    0.000096764
      2        8           0.000500159   -0.000162539   -0.000184833
      3        8          -0.000421639   -0.001689638    0.000252452
      4        1           0.000709745    0.001526148   -0.000216153
      5        6          -0.000235800    0.000308073    0.000057503
      6        9           0.000335376   -0.000129472   -0.000049114
      7        9           0.000012329   -0.000095937   -0.000085624
      8        9           0.000032524   -0.000082762    0.000126877
      9        8          -0.000068627    0.000011756   -0.000139345
     10        1           0.000087780   -0.000036558    0.000028549
     11        1          -0.000017897    0.000046194    0.000012742
     12        8           0.000017059    0.000117624   -0.000019115
     13        1          -0.000042168   -0.000092024   -0.000001014
     14        1           0.000065210   -0.000050912    0.000072472
     15        8           0.000252584    0.000145365   -0.000280306
     16        1          -0.000393118    0.000277744    0.000292535
     17        1           0.000018406   -0.000134521    0.000101373
     18        8          -0.000049772    0.000078940   -0.000000477
     19        1           0.000016798    0.000014085   -0.000025504
     20        1          -0.000046063   -0.000088955   -0.000013906
     21        8           0.000328439    0.000482354    0.000123883
     22        1          -0.000106642   -0.000295170   -0.000280359
     23        1          -0.000120631   -0.000027764    0.000130602
 -------------------------------------------------------------------
 Cartesian Forces:  Max     0.001689638 RMS     0.000352416

 GradGradGradGradGradGradGradGradGradGradGradGradGradGradGradGradGradGrad
 Berny optimization.
 Using GEDIIS/GDIIS optimizer.
 FormGI is forming the generalized inverse of G from B-inverse, IUseBI=4.
 Internal  Forces:  Max     0.001847892 RMS     0.000212189
 Search for a local minimum.
 Step number   7 out of a maximum of  138
 All quantities printed in internal units (Hartrees-Bohrs-Radians)
 Mixed Optimization -- En-DIIS/RFO-DIIS
 Update second derivatives using D2CorX and points    5    7
 DE= -1.50D-04 DEPred=-1.10D-04 R= 1.36D+00
 TightC=F SS=  1.41D+00  RLast= 3.00D-01 DXNew= 6.0000D-01 9.0090D-01
 Trust test= 1.36D+00 RLast= 3.00D-01 DXMaxT set to 6.00D-01
 ITU=  1 -1  1  1 -1  1  0
 Use linear search instead of GDIIS.
     Eigenvalues ---   -0.00004   0.00037   0.00057   0.00095   0.00114
     Eigenvalues ---    0.00191   0.00258   0.00369   0.00446   0.00535
     Eigenvalues ---    0.00605   0.00702   0.00827   0.00923   0.01092
     Eigenvalues ---    0.01134   0.01207   0.01429   0.01688   0.01751
     Eigenvalues ---    0.01963   0.02079   0.02099   0.02334   0.02552
     Eigenvalues ---    0.02677   0.02777   0.02937   0.03013   0.03315
     Eigenvalues ---    0.03565   0.03828   0.04141   0.05243   0.06042
     Eigenvalues ---    0.06521   0.06932   0.07097   0.08914   0.12030
     Eigenvalues ---    0.14237   0.19886   0.20746   0.22681   0.24676
     Eigenvalues ---    0.26265   0.26904   0.36876   0.40747   0.41184
     Eigenvalues ---    0.42097   0.42256   0.47615   0.48979   0.49996
     Eigenvalues ---    0.53807   0.54867   0.57046   0.58056   0.58687
     Eigenvalues ---    0.58845   0.59184   0.87905
 RFO step:  Lambda=-1.09912013D-04 EMin=-3.85890947D-05
 Quartic linear search produced a step of  0.04758.
 Iteration  1 RMS(Cart)=  0.09123979 RMS(Int)=  0.01411158
 Iteration  2 RMS(Cart)=  0.01700671 RMS(Int)=  0.00052431
 Iteration  3 RMS(Cart)=  0.00042678 RMS(Int)=  0.00029984
 Iteration  4 RMS(Cart)=  0.00000033 RMS(Int)=  0.00029984
 Variable       Old X    -DE/DX   Delta X   Delta X   Delta X     New X
                                 (Linear)    (Quad)   (Total)
    R1        2.30161  -0.00000   0.00020  -0.00087  -0.00063   2.30099
    R2        2.44059  -0.00023  -0.00017   0.00063   0.00071   2.44130
    R3        2.93053   0.00002   0.00004   0.00109   0.00112   2.93165
    R4        3.43315  -0.00022  -0.00119   0.00038  -0.00099   3.43216
    R5        1.97956  -0.00185   0.00125  -0.01641  -0.01492   1.96465
    R6        2.76223  -0.00017  -0.00323   0.02677   0.02378   2.78601
    R7        2.53912  -0.00035  -0.00010  -0.00095  -0.00105   2.53807
    R8        2.53144   0.00008   0.00004  -0.00231  -0.00227   2.52917
    R9        2.51729   0.00007   0.00000   0.00192   0.00193   2.51921
   R10        1.81584   0.00005  -0.00001  -0.00008  -0.00008   1.81576
   R11        1.81600   0.00004  -0.00001  -0.00013  -0.00013   1.81587
   R12        3.44014  -0.00010   0.00067  -0.00266  -0.00200   3.43814
   R13        1.85466  -0.00010  -0.00009   0.00035   0.00042   1.85508
   R14        1.81339  -0.00000  -0.00001  -0.00013  -0.00013   1.81326
   R15        3.29939   0.00002  -0.00125   0.01487   0.01364   3.31302
   R16        3.33428  -0.00010  -0.00017   0.00434   0.00433   3.33861
   R17        1.84526  -0.00015   0.00016  -0.00110  -0.00117   1.84409
   R18        1.83996   0.00000  -0.00002  -0.00033  -0.00035   1.83961
   R19        3.34855  -0.00003   0.00061  -0.00063  -0.00003   3.34852
   R20        3.49555  -0.00002  -0.00028   0.00962   0.00901   3.50455
   R21        1.81418   0.00002  -0.00001   0.00003   0.00002   1.81420
   R22        1.85273  -0.00009  -0.00005  -0.00003  -0.00008   1.85265
   R23        1.84476  -0.00023   0.00020  -0.00203  -0.00210   1.84266
   R24        1.86030  -0.00008   0.00018  -0.00224  -0.00208   1.85822
    A1        2.24734   0.00013   0.00015  -0.00142  -0.00145   2.24589
    A2        2.09396  -0.00042  -0.00029  -0.00925  -0.00946   2.08450
    A3        1.94169   0.00029   0.00015   0.01081   0.01103   1.95272
    A4        2.32671  -0.00013  -0.00088   0.00610   0.00430   2.33101
    A5        1.98097  -0.00017   0.00043  -0.00604  -0.00549   1.97548
    A6        1.91794   0.00026   0.00031   0.00107   0.00136   1.91930
    A7        1.93811  -0.00016  -0.00012   0.00754   0.00742   1.94553
    A8        1.94172  -0.00026  -0.00007  -0.00822  -0.00829   1.93343
    A9        1.88719   0.00002  -0.00003  -0.00002  -0.00007   1.88711
   A10        1.88805  -0.00001  -0.00004  -0.00053  -0.00059   1.88746
   A11        1.88919   0.00016  -0.00005   0.00018   0.00015   1.88934
   A12        1.86168   0.00003   0.00002   0.00175   0.00186   1.86354
   A13        2.08145  -0.00001   0.00100   0.00785   0.00892   2.09037
   A14        2.07693   0.00001   0.00040   0.01005   0.01051   2.08745
   A15        1.87136  -0.00010   0.00015   0.00026   0.00060   1.87197
   A16        1.80253   0.00004   0.00013  -0.00404  -0.00408   1.79845
   A17        2.10778   0.00004   0.00127   0.01253   0.01389   2.12167
   A18        1.88853   0.00007  -0.00004   0.00404   0.00384   1.89237
   A19        1.98108   0.00001  -0.00145  -0.00952  -0.01114   1.96995
   A20        1.59930  -0.00007   0.00020   0.01095   0.01043   1.60973
   A21        2.12028  -0.00008   0.00041  -0.00589  -0.00524   2.11505
   A22        2.18344   0.00002   0.00115   0.01777   0.01916   2.20260
   A23        1.62499   0.00004  -0.00039  -0.01453  -0.01495   1.61004
   A24        2.86123  -0.00022   0.00053  -0.00800  -0.00905   2.85218
   A25        2.06516   0.00000   0.00076  -0.00197  -0.00126   2.06390
   A26        1.84041  -0.00003   0.00062   0.00513   0.00548   1.84590
   A27        1.86164   0.00003   0.00007   0.00138   0.00166   1.86330
   A28        1.88102   0.00016   0.00023   0.01201   0.01231   1.89334
   A29        1.98450   0.00006   0.00051   0.00530   0.00580   1.99031
   A30        1.83215  -0.00009   0.00061  -0.00415  -0.00414   1.82801
   A31        2.70878  -0.00004  -0.00072  -0.00695  -0.00863   2.70015
   A32        3.14810   0.00033   0.00008   0.00837   0.00832   3.15642
   A33        2.92370  -0.00005   0.00005   0.00138   0.00105   2.92475
   A34        3.18060  -0.00003  -0.00065   0.02057   0.01971   3.20031
   A35        2.93616   0.00001  -0.00021   0.00613   0.00534   2.94150
   A36        2.88079   0.00004  -0.00042  -0.01592  -0.01700   2.86379
   A37        3.12671  -0.00004   0.00010   0.00233   0.00280   3.12951
   A38        2.99869   0.00001  -0.00073  -0.00149  -0.00205   2.99663
   A39        3.19362  -0.00000  -0.00067  -0.00777  -0.00874   3.18489
   A40        3.15389  -0.00003  -0.00075   0.00261   0.00201   3.15591
   A41        3.12459  -0.00008   0.00024  -0.00131  -0.00106   3.12353
    D1       -0.03342  -0.00012  -0.00142  -0.01112  -0.01263  -0.04605
    D2        3.08462   0.00014  -0.00081  -0.00262  -0.00359   3.08103
    D3       -0.01212   0.00005  -0.00062  -0.00501  -0.00578  -0.01790
    D4       -3.13182  -0.00018  -0.00118  -0.01270  -0.01405   3.13732
    D5       -1.97375  -0.00008  -0.00145   0.16701   0.16556  -1.80819
    D6        2.22226  -0.00017  -0.00154   0.16156   0.16002   2.38227
    D7        0.11680  -0.00008  -0.00135   0.16178   0.16044   0.27725
    D8        1.14813   0.00013  -0.00094   0.17401   0.17306   1.32119
    D9       -0.93904   0.00004  -0.00103   0.16856   0.16751  -0.77153
   D10       -3.04450   0.00013  -0.00084   0.16878   0.16794  -2.87656
   D11        0.04278   0.00010   0.00587   0.16390   0.16977   0.21255
   D12        0.21228   0.00002   0.00163  -0.01185  -0.01053   0.20174
   D13       -1.81479  -0.00008   0.00045  -0.01891  -0.01811  -1.83291
   D14       -2.62841   0.00002   0.00110   0.27734   0.27825  -2.35017
   D15       -0.26482   0.00004  -0.00108   0.25773   0.25698  -0.00784
   D16        1.79656   0.00006   0.00051   0.23884   0.23916   2.03572
   D17        1.34755  -0.00003  -0.00090   0.25430   0.25324   1.60079
   D18       -2.57204  -0.00001  -0.00309   0.23470   0.23197  -2.34007
   D19       -0.51067   0.00001  -0.00150   0.21581   0.21416  -0.29651
   D20        2.04346  -0.00000   0.00055   0.02476   0.02534   2.06880
   D21       -2.20759  -0.00000   0.00143   0.02862   0.03005  -2.17754
   D22       -2.04347   0.00002   0.00198   0.03686   0.03902  -2.00445
   D23       -0.01134   0.00002   0.00287   0.04072   0.04373   0.03239
   D24        1.68807   0.00010  -0.00237  -0.04244  -0.04502   1.64305
   D25       -0.27802  -0.00006  -0.00302  -0.05029  -0.05310  -0.33112
   D26       -2.55581   0.00004  -0.00164  -0.04274  -0.04465  -2.60046
   D27        1.76128  -0.00012  -0.00228  -0.05060  -0.05274   1.70855
   D28       -2.32612  -0.00005  -0.00521  -0.17250  -0.17762  -2.50374
   D29        1.54936  -0.00002  -0.00431  -0.15872  -0.16317   1.38619
   D30       -0.09299  -0.00003  -0.00388  -0.14708  -0.15070  -0.24369
   D31       -1.45523   0.00002  -0.00172  -0.04335  -0.04450  -1.49972
   D32        0.72091   0.00002  -0.00070  -0.04143  -0.04172   0.67919
   D33        2.46529  -0.00001  -0.00010  -0.02944  -0.02928   2.43601
   D34       -1.64176  -0.00001   0.00092  -0.02752  -0.02651  -1.66827
   D35        0.13850  -0.00003  -0.00168  -0.03678  -0.03865   0.09985
   D36        2.31464  -0.00004  -0.00066  -0.03486  -0.03588   2.27876
   D37        0.65406  -0.00003  -0.00085  -0.04313  -0.04382   0.61024
   D38        2.63862   0.00002  -0.00037  -0.02342  -0.02362   2.61500
   D39       -1.32953  -0.00004   0.00062  -0.03357  -0.03248  -1.36202
   D40       -0.70867  -0.00001   0.00055   0.07475   0.07565  -0.63301
   D41        1.41220   0.00009   0.00158   0.08482   0.08653   1.49872
         Item               Value     Threshold  Converged?
 Maximum Force            0.001848     0.000015     NO 
 RMS     Force            0.000212     0.000010     NO 
 Maximum Displacement     0.512795     0.000060     NO 
 RMS     Displacement     0.100349     0.000040     NO 
 Predicted change in Energy=-9.224073D-05
 GradGradGradGradGradGradGradGradGradGradGradGradGradGradGradGradGradGrad

                          Input orientation:                          
 ---------------------------------------------------------------------
 Center     Atomic      Atomic             Coordinates (Angstroms)
 Number     Number       Type             X           Y           Z
 ---------------------------------------------------------------------
      1          6           0       -0.440186    1.326223   -0.225411
      2          8           0        0.046881    0.797570    0.757398
      3          8           0       -1.328830    0.857392   -1.037485
      4          1           0       -1.634579   -0.106845   -0.797422
      5          6           0       -0.001573    2.762461   -0.614729
      6          9           0       -0.954822    3.642902   -0.268279
      7          9           0        0.206318    2.870945   -1.932405
      8          9           0        1.124007    3.100158    0.014726
      9          8           0       -1.147946   -1.936875    4.516145
     10          1           0       -0.825744   -2.701528    5.000642
     11          1           0       -2.050042   -1.782868    4.809174
     12          8           0       -0.760782   -3.453801   -1.743617
     13          1           0       -0.098054   -3.631928   -1.041669
     14          1           0       -1.146554   -4.296721   -1.991357
     15          8           0       -0.527750   -1.696449    1.805207
     16          1           0       -0.233899   -0.790436    1.592894
     17          1           0       -0.728465   -1.739752    2.756786
     18          8           0        0.869251   -3.615054    0.436613
     19          1           0        1.799649   -3.388422    0.368341
     20          1           0        0.456204   -2.941904    1.017480
     21          8           0       -2.093921   -1.467798   -0.465229
     22          1           0       -1.765005   -1.696648    0.423729
     23          1           0       -1.731900   -2.167502   -1.053695
 ---------------------------------------------------------------------
                    Distance matrix (angstroms):
                    1          2          3          4          5
     1  C    0.000000
     2  O    1.217630   0.000000
     3  O    1.291880   2.262248   0.000000
     4  H    1.951270   2.462264   1.039647   0.000000
     5  C    1.551364   2.397055   2.360004   3.306509   0.000000
     6  F    2.373539   3.186115   2.913867   3.847423   1.343089
     7  F    2.391226   3.399903   2.685508   3.680261   1.338379
     8  F    2.377228   2.648334   3.486195   4.307464   1.333110
     9  O    5.799231   4.799269   6.219602   5.640906   7.051510
    10  H    6.609316   5.568688   7.026947   6.403448   7.878250
    11  H    6.132302   5.241434   6.455582   5.866480   7.367154
    12  O    5.025571   4.998156   4.405416   3.586213   6.363387
    13  H    5.036526   4.783106   4.654979   3.853152   6.409352
    14  H    5.935909   5.910309   5.244805   4.383915   7.282728
    15  O    3.642474   2.765545   3.904450   3.244317   5.100473
    16  H    2.798040   1.816220   3.291368   2.853561   4.189349
    17  H    4.286817   3.322156   4.637034   4.014950   5.671455
    18  O    5.154523   4.500050   5.196854   4.483251   6.521989
    19  H    5.253311   4.554788   5.458083   4.890979   6.484149
    20  H    4.534887   3.770790   4.673744   3.962677   5.950920
    21  O    3.255596   3.348096   2.513832   1.474294   4.721796
    22  H    3.363670   3.100870   2.974645   2.008904   4.906296
    23  H    3.815847   3.903303   3.051674   2.078811   5.243211
                    6          7          8          9         10
     6  F    0.000000
     7  F    2.171055   0.000000
     8  F    2.167070   2.164719   0.000000
     9  O    7.352681   8.156774   7.127149   0.000000
    10  H    8.248029   8.954593   7.894330   0.960857   0.000000
    11  H    7.511259   8.496942   7.543557   0.960916   1.542564
    12  O    7.251032   6.401042   7.042626   6.452564   6.786396
    13  H    7.365822   6.570647   6.923177   5.904640   6.156679
    14  H    8.126707   7.294462   7.993349   6.922172   7.178831
    15  O    5.743727   5.947242   5.379736   2.791350   3.363003
    16  H    4.861911   5.101689   4.412623   3.270352   3.951620
    17  H    6.178609   6.642353   5.863043   1.819386   2.443228
    18  O    7.516783   6.936851   6.733272   4.850562   4.953574
    19  H    7.578384   6.856516   6.533239   5.291463   5.368679
    20  H    6.855934   6.523302   6.161006   3.977944   4.191270
    21  O    5.239808   5.125270   5.608176   5.092052   5.745094
    22  H    5.444820   5.504578   5.614537   4.145642   4.779135
    23  H    5.914518   5.469440   6.086540   5.605114   6.145022
                   11         12         13         14         15
    11  H    0.000000
    12  O    6.884278   0.000000
    13  H    6.439072   0.981667   0.000000
    14  H    7.306365   0.959536   1.563077   0.000000
    15  O    3.368777   3.966956   3.469210   4.643084   0.000000
    16  H    3.824625   4.301561   3.877299   5.096452   0.975851
    17  H    2.441458   4.815874   4.290223   5.409044   0.973481
    18  O    5.567627   2.726979   1.766715   3.228495   2.739654
    19  H    6.092530   3.319706   2.376699   3.882434   3.216231
    20  H    4.690584   3.060515   2.241301   3.668442   1.771959
    21  O    5.283988   2.712148   2.999871   3.351026   2.767680
    22  H    4.395545   2.965373   2.944729   3.602152   1.854530
    23  H    5.884079   1.753177   2.194116   2.399044   3.137704
                   16         17         18         19         20
    16  H    0.000000
    17  H    1.581279   0.000000
    18  O    3.245364   3.384178   0.000000
    19  H    3.519144   3.848915   0.960032   0.000000
    20  H    2.331557   2.423592   0.980380   1.557435   0.000000
    21  O    2.855586   3.509959   3.768875   4.420806   3.297659
    22  H    2.128956   2.553318   3.258797   3.946128   2.614761
    23  H    3.338375   3.963536   3.329026   3.998083   3.110830
                   21         22         23
    21  O    0.000000
    22  H    0.975091   0.000000
    23  H    0.983329   1.550993   0.000000
 Stoichiometry    C2H11F3O7
 Framework group  C1[X(C2H11F3O7)]
 Deg. of freedom    63
 Full point group                 C1      NOp   1
 Largest Abelian subgroup         C1      NOp   1
 Largest concise Abelian subgroup C1      NOp   1
                         Standard orientation:                         
 ---------------------------------------------------------------------
 Center     Atomic      Atomic             Coordinates (Angstroms)
 Number     Number       Type             X           Y           Z
 ---------------------------------------------------------------------
      1          6           0        1.370430    0.038572   -0.112961
      2          8           0        0.589457    0.790128    0.441896
      3          8           0        1.123770   -0.881670   -0.985467
      4          1           0        0.112476   -0.974068   -1.208209
      5          6           0        2.885838    0.146271    0.201155
      6          9           0        3.520359    0.766131   -0.807331
      7          9           0        3.439854   -1.061406    0.361903
      8          9           0        3.089099    0.850431    1.314720
      9          8           0       -3.321173    3.432818   -0.427674
     10          1           0       -4.173334    3.636260   -0.033114
     11          1           0       -3.347882    3.761608   -1.330195
     12          8           0       -2.650141   -2.976605   -0.104256
     13          1           0       -2.994256   -2.374218    0.590283
     14          1           0       -3.393048   -3.488980   -0.430247
     15          8           0       -2.149182    0.953619    0.093525
     16          1           0       -1.202783    1.052934    0.309741
     17          1           0       -2.520520    1.837440   -0.075697
     18          8           0       -3.385874   -0.975166    1.595553
     19          1           0       -3.073040   -0.965859    2.503138
     20          1           0       -2.978802   -0.203547    1.148293
     21          8           0       -1.315010   -1.110704   -1.550487
     22          1           0       -1.796221   -0.348183   -1.179271
     23          1           0       -1.748780   -1.898214   -1.152231
 ---------------------------------------------------------------------
 Rotational constants (GHZ):           0.7565506           0.3153472           0.2600517
 Standard basis: 6-31++G(d,p) (6D, 7F)
 There are   294 symmetry adapted cartesian basis functions of A   symmetry.
 There are   294 symmetry adapted basis functions of A   symmetry.
   294 basis functions,   472 primitive gaussians,   294 cartesian basis functions
    53 alpha electrons       53 beta electrons
       nuclear repulsion energy       825.5161920735 Hartrees.
 NAtoms=   23 NActive=   23 NUniq=   23 SFac= 1.00D+00 NAtFMM=   60 NAOKFM=F Big=F
 Integral buffers will be    131072 words long.
 Raffenetti 2 integral format.
 Two-electron integral symmetry is turned on.
 Nuclear repulsion after empirical dispersion term =      825.5063859193 Hartrees.
 One-electron integrals computed using PRISM.
 NBasis=   294 RedAO= T EigKep=  4.40D-05  NBF=   294
 NBsUse=   294 1.00D-06 EigRej= -1.00D+00 NBFU=   294
 Initial guess from the checkpoint file:  "/local_scratch/slurm.5660550/Gau-173099.chk"
 B after Tr=     0.000000   -0.000000   -0.000000
         Rot=    0.999948   -0.005949   -0.002982   -0.007739 Ang=  -1.17 deg.
 ExpMin= 3.60D-02 ExpMax= 7.00D+03 ExpMxC= 1.05D+03 IAcc=3 IRadAn=         5 AccDes= 0.00D+00
 Harris functional with IExCor= 4639 and IRadAn=       5 diagonalized for initial guess.
 HarFok:  IExCor= 4639 AccDes= 0.00D+00 IRadAn=         5 IDoV= 1 UseB2=F ITyADJ=14
 ICtDFT=  3500011 ScaDFX=  1.000000  1.000000  1.000000  1.000000
 FoFCou: FMM=F IPFlag=           0 FMFlag=      100000 FMFlg1=           0
         NFxFlg=           0 DoJE=T BraDBF=F KetDBF=T FulRan=T
         wScrn=  0.000000 ICntrl=       500 IOpCl=  0 I1Cent=   200000004 NGrid=           0
         NMat0=    1 NMatS0=      1 NMatT0=    0 NMatD0=    1 NMtDS0=    0 NMtDT0=    0
 Petite list used in FoFCou.
 Requested convergence on RMS density matrix=1.00D-10 within 128 cycles.
 Requested convergence on MAX density matrix=1.00D-08.
 Requested convergence on             energy=1.00D-08.
 No special actions if energy rises.
 SCF Done:  E(RwB97XD) =  -908.813106841     A.U. after   15 cycles
            NFock= 15  Conv=0.95D-10     -V/T= 2.0083
 Calling FoFJK, ICntrl=      2127 FMM=F ISym2X=0 I1Cent= 0 IOpClX= 0 NMat=1 NMatS=1 NMatT=0.
 ***** Axes restored to original set *****
 -------------------------------------------------------------------
 Center     Atomic                   Forces (Hartrees/Bohr)
 Number     Number              X              Y              Z
 -------------------------------------------------------------------
      1        6           0.000866474   -0.000467903   -0.000491358
      2        8          -0.000227289   -0.000208315    0.000389811
      3        8           0.000186836    0.001258332   -0.000020667
      4        1          -0.000520918   -0.000657076    0.000334962
      5        6           0.000603113   -0.000315902   -0.000413463
      6        9          -0.000746466   -0.000039946    0.000192713
      7        9          -0.000033662   -0.000027833    0.000171014
      8        9          -0.000078174    0.000243920   -0.000091712
      9        8           0.000032237    0.000115507   -0.000110577
     10        1          -0.000024555    0.000000174    0.000002297
     11        1          -0.000001350   -0.000033508    0.000013030
     12        8           0.000355199    0.000094603    0.000180476
     13        1          -0.000319833   -0.000043962   -0.000226378
     14        1           0.000060104   -0.000048011    0.000102140
     15        8           0.000270079   -0.000344691    0.000021298
     16        1          -0.000293010    0.000476503   -0.000043737
     17        1          -0.000021270   -0.000223964    0.000048669
     18        8          -0.000067789   -0.000199280   -0.000116626
     19        1          -0.000072924    0.000134073    0.000017487
     20        1          -0.000002585    0.000011129    0.000026334
     21        8           0.000014843   -0.000121581   -0.000283633
     22        1           0.000018094    0.000455800    0.000604089
     23        1           0.000002846   -0.000058067   -0.000306170
 -------------------------------------------------------------------
 Cartesian Forces:  Max     0.001258332 RMS     0.000318596

 GradGradGradGradGradGradGradGradGradGradGradGradGradGradGradGradGradGrad
 Berny optimization.
 Using GEDIIS/GDIIS optimizer.
 FormGI is forming the generalized inverse of G from B-inverse, IUseBI=4.
 Internal  Forces:  Max     0.001070051 RMS     0.000245078
 Search for a local minimum.
 Step number   8 out of a maximum of  138
 All quantities printed in internal units (Hartrees-Bohrs-Radians)
 Mixed Optimization -- En-DIIS/RFO-DIIS
 Swapping is turned off.
 Update second derivatives using D2CorX and points    7    8
 DE=  2.88D-05 DEPred=-9.22D-05 R=-3.12D-01
 Trust test=-3.12D-01 RLast= 8.27D-01 DXMaxT set to 3.00D-01
 ITU= -1  1 -1  1  1 -1  1  0
     Eigenvalues ---   -0.00074   0.00020   0.00057   0.00095   0.00115
     Eigenvalues ---    0.00194   0.00266   0.00368   0.00431   0.00535
     Eigenvalues ---    0.00614   0.00707   0.00850   0.00889   0.01051
     Eigenvalues ---    0.01160   0.01196   0.01421   0.01674   0.01740
     Eigenvalues ---    0.01960   0.02036   0.02077   0.02277   0.02564
     Eigenvalues ---    0.02579   0.02734   0.02919   0.03010   0.03224
     Eigenvalues ---    0.03566   0.03868   0.04214   0.05228   0.06049
     Eigenvalues ---    0.06426   0.06835   0.07090   0.08912   0.12226
     Eigenvalues ---    0.14267   0.18089   0.20539   0.21464   0.23557
     Eigenvalues ---    0.24752   0.26272   0.36812   0.40713   0.41181
     Eigenvalues ---    0.42123   0.42295   0.47532   0.49067   0.49994
     Eigenvalues ---    0.53786   0.54624   0.57025   0.58055   0.58684
     Eigenvalues ---    0.58853   0.59183   0.87911
 Use linear search instead of GDIIS.
 RFO step:  Lambda=-7.76845524D-04 EMin=-7.41079756D-04
 I=     1 Eig=   -7.41D-04 Dot1= -9.90D-05
 I=     1 Stepn= -6.00D-01 RXN=   6.00D-01 EDone=F
 Mixed    1 eigenvectors in step.  Raw Step.Grad=  9.90D-05.
 RFO eigenvector is Hessian eigenvector with negative curvature.
 Taking step of  6.00D-01 in eigenvector direction(s).  Step.Grad= -1.62D-06.
 Quartic linear search produced a step of -0.62405.
 Iteration  1 RMS(Cart)=  0.09084831 RMS(Int)=  0.02687273
 Iteration  2 RMS(Cart)=  0.04013489 RMS(Int)=  0.00168579
 Iteration  3 RMS(Cart)=  0.00175860 RMS(Int)=  0.00019403
 Iteration  4 RMS(Cart)=  0.00000283 RMS(Int)=  0.00019402
 Iteration  5 RMS(Cart)=  0.00000000 RMS(Int)=  0.00019402
 Variable       Old X    -DE/DX   Delta X   Delta X   Delta X     New X
                                 (Linear)    (Quad)   (Total)
    R1        2.30099   0.00023   0.00039  -0.00018   0.00016   2.30115
    R2        2.44130  -0.00025  -0.00044  -0.00115  -0.00176   2.43954
    R3        2.93165  -0.00017  -0.00070   0.00080   0.00010   2.93176
    R4        3.43216  -0.00005   0.00062  -0.02829  -0.02758   3.40458
    R5        1.96465   0.00068   0.00931  -0.03257  -0.02340   1.94125
    R6        2.78601  -0.00016  -0.01484   0.00672  -0.00825   2.77776
    R7        2.53807   0.00055   0.00065  -0.00707  -0.00642   2.53165
    R8        2.52917  -0.00018   0.00142   0.00438   0.00580   2.53497
    R9        2.51921  -0.00005  -0.00120  -0.00165  -0.00286   2.51636
   R10        1.81576  -0.00001   0.00005   0.00015   0.00021   1.81596
   R11        1.81587  -0.00000   0.00008   0.00001   0.00009   1.81596
   R12        3.43814  -0.00010   0.00125  -0.00766  -0.00642   3.43173
   R13        1.85508  -0.00042  -0.00026   0.00025  -0.00006   1.85502
   R14        1.81326  -0.00001   0.00008  -0.00005   0.00003   1.81329
   R15        3.31302   0.00002  -0.00851   0.00536  -0.00315   3.30987
   R16        3.33861  -0.00005  -0.00270  -0.01171  -0.01446   3.32415
   R17        1.84409   0.00033   0.00073   0.00052   0.00139   1.84548
   R18        1.83961  -0.00004   0.00022   0.00003   0.00024   1.83985
   R19        3.34852  -0.00000   0.00002  -0.00139  -0.00137   3.34715
   R20        3.50455  -0.00008  -0.00562   0.00416  -0.00129   3.50327
   R21        1.81420  -0.00004  -0.00001   0.00008   0.00007   1.81427
   R22        1.85265   0.00004   0.00005  -0.00063  -0.00058   1.85207
   R23        1.84266   0.00037   0.00131  -0.00137   0.00007   1.84273
   R24        1.85822   0.00023   0.00130  -0.00078   0.00052   1.85875
    A1        2.24589   0.00018   0.00090   0.00122   0.00211   2.24800
    A2        2.08450   0.00086   0.00590   0.00098   0.00674   2.09124
    A3        1.95272  -0.00104  -0.00688  -0.00182  -0.00885   1.94387
    A4        2.33101  -0.00014  -0.00268  -0.00982  -0.01197   2.31904
    A5        1.97548   0.00003   0.00343  -0.00539  -0.00201   1.97347
    A6        1.91930  -0.00107  -0.00085   0.01556   0.01471   1.93401
    A7        1.94553   0.00004  -0.00463  -0.01582  -0.02045   1.92509
    A8        1.93343   0.00070   0.00517  -0.00262   0.00248   1.93591
    A9        1.88711   0.00026   0.00005   0.00138   0.00150   1.88861
   A10        1.88746   0.00020   0.00037   0.00101   0.00131   1.88877
   A11        1.88934  -0.00011  -0.00009   0.00082   0.00067   1.89001
   A12        1.86354  -0.00004  -0.00116  -0.00208  -0.00292   1.86062
   A13        2.09037  -0.00001  -0.00556   0.01478   0.00946   2.09983
   A14        2.08745   0.00001  -0.00656   0.01019   0.00388   2.09133
   A15        1.87197  -0.00011  -0.00038  -0.00433  -0.00483   1.86713
   A16        1.79845   0.00004   0.00255  -0.00287  -0.00020   1.79825
   A17        2.12167   0.00002  -0.00867   0.01993   0.01121   2.13288
   A18        1.89237  -0.00000  -0.00239   0.00244   0.00017   1.89254
   A19        1.96995   0.00004   0.00695   0.00748   0.01434   1.98429
   A20        1.60973   0.00002  -0.00651   0.00431  -0.00154   1.60819
   A21        2.11505   0.00004   0.00327  -0.01432  -0.01116   2.10388
   A22        2.20260  -0.00000  -0.01195   0.02182   0.00979   2.21239
   A23        1.61004  -0.00010   0.00933  -0.01658  -0.00737   1.60267
   A24        2.85218   0.00004   0.00565   0.00921   0.01582   2.86800
   A25        2.06390  -0.00004   0.00079  -0.00333  -0.00251   2.06140
   A26        1.84590   0.00011  -0.00342   0.00660   0.00334   1.84924
   A27        1.86330  -0.00012  -0.00104   0.00006  -0.00112   1.86219
   A28        1.89334  -0.00007  -0.00768   0.01784   0.01015   1.90348
   A29        1.99031  -0.00003  -0.00362   0.02212   0.01848   2.00879
   A30        1.82801   0.00010   0.00258  -0.00549  -0.00290   1.82511
   A31        2.70015   0.00001   0.00539  -0.02658  -0.02062   2.67953
   A32        3.15642  -0.00008  -0.00519   0.01269   0.00762   3.16403
   A33        2.92475   0.00003  -0.00065  -0.00521  -0.00559   2.91916
   A34        3.20031  -0.00020  -0.01230  -0.02869  -0.04082   3.15949
   A35        2.94150  -0.00000  -0.00333   0.00357   0.00046   2.94196
   A36        2.86379  -0.00018   0.01061  -0.01636  -0.00549   2.85830
   A37        3.12951   0.00011  -0.00175  -0.00434  -0.00637   3.12314
   A38        2.99663   0.00008   0.00128   0.00491   0.00610   3.00273
   A39        3.18489  -0.00002   0.00545  -0.01063  -0.00520   3.17969
   A40        3.15591  -0.00008  -0.00126  -0.01039  -0.01173   3.14418
   A41        3.12353  -0.00001   0.00066  -0.00695  -0.00624   3.11729
    D1       -0.04605   0.00021   0.00788  -0.01921  -0.01129  -0.05734
    D2        3.08103  -0.00038   0.00224   0.01575   0.01819   3.09921
    D3       -0.01790  -0.00008   0.00361  -0.00355   0.00013  -0.01777
    D4        3.13732   0.00046   0.00877  -0.03639  -0.02744   3.10988
    D5       -1.80819   0.00004  -0.10332  -0.20644  -0.30981  -2.11800
    D6        2.38227   0.00040  -0.09986  -0.20827  -0.30806   2.07422
    D7        0.27725   0.00005  -0.10013  -0.19686  -0.29697  -0.01972
    D8        1.32119  -0.00045  -0.10800  -0.17700  -0.28507   1.03612
    D9       -0.77153  -0.00009  -0.10454  -0.17883  -0.28332  -1.05485
   D10       -2.87656  -0.00045  -0.10480  -0.16743  -0.27224   3.13439
   D11        0.21255  -0.00011  -0.10594   0.11904   0.01315   0.22570
   D12        0.20174   0.00002   0.00657   0.00262   0.00948   0.21122
   D13       -1.83291   0.00000   0.01130  -0.01910  -0.00814  -1.84105
   D14       -2.35017  -0.00004  -0.17364  -0.06662  -0.24043  -2.59060
   D15       -0.00784   0.00001  -0.16037  -0.07387  -0.23436  -0.24220
   D16        2.03572   0.00002  -0.14925  -0.07376  -0.22290   1.81282
   D17        1.60079  -0.00003  -0.15803  -0.10652  -0.26460   1.33619
   D18       -2.34007   0.00002  -0.14476  -0.11377  -0.25853  -2.59860
   D19       -0.29651   0.00003  -0.13364  -0.11366  -0.24707  -0.54358
   D20        2.06880   0.00005  -0.01581   0.01220  -0.00363   2.06517
   D21       -2.17754  -0.00004  -0.01875   0.01330  -0.00545  -2.18299
   D22       -2.00445   0.00008  -0.02435   0.03346   0.00899  -1.99547
   D23        0.03239  -0.00001  -0.02729   0.03455   0.00717   0.03956
   D24        1.64305   0.00005   0.02809  -0.02658   0.00165   1.64470
   D25       -0.33112   0.00014   0.03314  -0.04560  -0.01255  -0.34367
   D26       -2.60046  -0.00010   0.02786  -0.02755   0.00047  -2.59999
   D27        1.70855  -0.00000   0.03291  -0.04657  -0.01372   1.69482
   D28       -2.50374  -0.00004   0.11084  -0.12580  -0.01508  -2.51882
   D29        1.38619  -0.00013   0.10183  -0.11465  -0.01276   1.37343
   D30       -0.24369  -0.00003   0.09404  -0.09894  -0.00494  -0.24863
   D31       -1.49972   0.00007   0.02777  -0.01846   0.00887  -1.49085
   D32        0.67919   0.00001   0.02604  -0.02128   0.00442   0.68361
   D33        2.43601   0.00000   0.01827  -0.01185   0.00635   2.44235
   D34       -1.66827  -0.00005   0.01654  -0.01467   0.00190  -1.66637
   D35        0.09985   0.00006   0.02412  -0.02011   0.00415   0.10400
   D36        2.27876  -0.00000   0.02239  -0.02292  -0.00030   2.27846
   D37        0.61024   0.00005   0.02735  -0.04512  -0.01802   0.59222
   D38        2.61500   0.00006   0.01474  -0.03007  -0.01530   2.59969
   D39       -1.36202   0.00002   0.02027  -0.05190  -0.03189  -1.39391
   D40       -0.63301  -0.00006  -0.04721   0.06001   0.01252  -0.62049
   D41        1.49872  -0.00008  -0.05400   0.09224   0.03810   1.53682
         Item               Value     Threshold  Converged?
 Maximum Force            0.001070     0.000015     NO 
 RMS     Force            0.000245     0.000010     NO 
 Maximum Displacement     0.588033     0.000060     NO 
 RMS     Displacement     0.127198     0.000040     NO 
 Predicted change in Energy=-2.720441D-04
 GradGradGradGradGradGradGradGradGradGradGradGradGradGradGradGradGradGrad

                          Input orientation:                          
 ---------------------------------------------------------------------
 Center     Atomic      Atomic             Coordinates (Angstroms)
 Number     Number       Type             X           Y           Z
 ---------------------------------------------------------------------
      1          6           0       -0.458481    1.322570   -0.183242
      2          8           0        0.048253    0.783191    0.783773
      3          8           0       -1.351223    0.859248   -0.992498
      4          1           0       -1.638332   -0.101209   -0.768072
      5          6           0       -0.021038    2.755956   -0.584427
      6          9           0       -1.067853    3.591977   -0.579453
      7          9           0        0.507450    2.753290   -1.817379
      8          9           0        0.892958    3.228247    0.260976
      9          8           0       -1.073446   -1.918253    4.516142
     10          1           0       -0.924700   -2.747461    4.978466
     11          1           0       -1.895830   -1.557061    4.857722
     12          8           0       -0.784874   -3.448971   -1.766827
     13          1           0       -0.118562   -3.638084   -1.071219
     14          1           0       -1.167922   -4.290305   -2.024070
     15          8           0       -0.509093   -1.718917    1.791934
     16          1           0       -0.224965   -0.808294    1.582762
     17          1           0       -0.689235   -1.773461    2.747176
     18          8           0        0.859954   -3.632697    0.390553
     19          1           0        1.788449   -3.401322    0.312500
     20          1           0        0.453076   -2.967821    0.984635
     21          8           0       -2.088393   -1.465935   -0.458794
     22          1           0       -1.761484   -1.716446    0.425089
     23          1           0       -1.742450   -2.165123   -1.057910
 ---------------------------------------------------------------------
                    Distance matrix (angstroms):
                    1          2          3          4          5
     1  C    0.000000
     2  O    1.217714   0.000000
     3  O    1.290949   2.262622   0.000000
     4  H    1.939386   2.456615   1.027267   0.000000
     5  C    1.551419   2.401786   2.352321   3.288276   0.000000
     6  F    2.382966   3.315624   2.778258   3.741744   1.339693
     7  F    2.377055   3.295170   2.778937   3.722041   1.341447
     8  F    2.378093   2.639156   3.495669   4.307162   1.331599
     9  O    5.741544   4.742002   6.175499   5.616375   6.997971
    10  H    6.589821   5.568446   6.988754   6.366681   7.877181
    11  H    5.980766   5.084614   6.352970   5.816818   7.192632
    12  O    5.038043   5.011073   4.413738   3.596305   6.362597
    13  H    5.050954   4.797551   4.663866   3.861487   6.413285
    14  H    5.949480   5.924814   5.255058   4.398561   7.282699
    15  O    3.626917   2.754554   3.887053   3.231995   5.090165
    16  H    2.777387   1.801625   3.268198   2.832666   4.176382
    17  H    4.269193   3.306858   4.621098   4.006767   5.662304
    18  O    5.159668   4.507055   5.194199   4.478309   6.522394
    19  H    5.254484   4.556372   5.450964   4.878648   6.480030
    20  H    4.538979   3.778137   4.670226   3.957706   5.953853
    21  O    3.241651   3.341826   2.496946   1.469927   4.702564
    22  H    3.362068   3.106765   2.968513   2.011912   4.904147
    23  H    3.818065   3.910367   3.050272   2.086765   5.234927
                    6          7          8          9         10
     6  F    0.000000
     7  F    2.171967   0.000000
     8  F    2.164116   2.166509   0.000000
     9  O    7.505182   8.027207   6.961297   0.000000
    10  H    8.432048   8.859618   7.827368   0.960966   0.000000
    11  H    7.533991   8.301317   7.197679   0.960964   1.541014
    12  O    7.145970   6.335669   7.177210   6.473181   6.783115
    13  H    7.308679   6.465161   7.067137   5.923532   6.167800
    14  H    8.014194   7.243053   8.123871   6.957724   7.174610
    15  O    5.843055   5.836192   5.365073   2.789182   3.374110
    16  H    4.974738   4.978179   4.392099   3.249100   3.972506
    17  H    6.324377   6.539014   5.805309   1.815991   2.445971
    18  O    7.540111   6.766096   6.862247   4.868043   5.001757
    19  H    7.606594   6.637514   6.689973   5.297221   5.436907
    20  H    6.913071   6.370664   6.253674   3.987908   4.230546
    21  O    5.161254   5.136732   5.607305   5.097519   5.706162
    22  H    5.446980   5.491381   5.614534   4.153413   4.743041
    23  H    5.816202   5.461651   6.145997   5.619481   6.119287
                   11         12         13         14         15
    11  H    0.000000
    12  O    6.978409   0.000000
    13  H    6.530060   0.981635   0.000000
    14  H    7.440398   0.959553   1.560280   0.000000
    15  O    3.368722   3.966602   3.468914   4.648438   0.000000
    16  H    3.752040   4.301909   3.881063   5.101255   0.976584
    17  H    2.440718   4.815881   4.287497   5.415573   0.973608
    18  O    5.644307   2.719100   1.759062   3.221045   2.738743
    19  H    6.134676   3.308756   2.368000   3.871689   3.209036
    20  H    4.744303   3.055253   2.236640   3.664547   1.771233
    21  O    5.320783   2.709713   2.995585   3.357740   2.761153
    22  H    4.437531   2.959714   2.937826   3.602144   1.853849
    23  H    5.948778   1.751509   2.192443   2.404152   3.137177
                   16         17         18         19         20
    16  H    0.000000
    17  H    1.582073   0.000000
    18  O    3.252025   3.377931   0.000000
    19  H    3.520113   3.836209   0.960068   0.000000
    20  H    2.341166   2.416180   0.980072   1.556569   0.000000
    21  O    2.841269   3.511476   3.756195   4.401196   3.286064
    22  H    2.127402   2.558331   3.247329   3.931095   2.604479
    23  H    3.334201   3.967536   3.320290   3.984151   3.104296
                   21         22         23
    21  O    0.000000
    22  H    0.975128   0.000000
    23  H    0.983606   1.549503   0.000000
 Stoichiometry    C2H11F3O7
 Framework group  C1[X(C2H11F3O7)]
 Deg. of freedom    63
 Full point group                 C1      NOp   1
 Largest Abelian subgroup         C1      NOp   1
 Largest concise Abelian subgroup C1      NOp   1
                         Standard orientation:                         
 ---------------------------------------------------------------------
 Center     Atomic      Atomic             Coordinates (Angstroms)
 Number     Number       Type             X           Y           Z
 ---------------------------------------------------------------------
      1          6           0        1.360567    0.054319   -0.120655
      2          8           0        0.582038    0.803229    0.441355
      3          8           0        1.111781   -0.867923   -0.989058
      4          1           0        0.110762   -0.963768   -1.198943
      5          6           0        2.876273    0.134640    0.200416
      6          9           0        3.584011    0.396972   -0.906411
      7          9           0        3.307021   -1.030342    0.707122
      8          9           0        3.123660    1.094182    1.089930
      9          8           0       -3.245123    3.470269   -0.410893
     10          1           0       -4.164339    3.645424   -0.192224
     11          1           0       -3.075921    3.902191   -1.252478
     12          8           0       -2.668568   -2.970223   -0.111343
     13          1           0       -3.017457   -2.365564    0.578781
     14          1           0       -3.411050   -3.485439   -0.433858
     15          8           0       -2.145918    0.956553    0.091621
     16          1           0       -1.197070    1.050946    0.302556
     17          1           0       -2.515482    1.843029   -0.068052
     18          8           0       -3.402506   -0.970096    1.578134
     19          1           0       -3.087583   -0.962479    2.485049
     20          1           0       -2.994798   -0.198544    1.132014
     21          8           0       -1.311779   -1.109421   -1.539308
     22          1           0       -1.804749   -0.348753   -1.179809
     23          1           0       -1.754993   -1.897197   -1.151428
 ---------------------------------------------------------------------
 Rotational constants (GHZ):           0.7541173           0.3181421           0.2611447
 Standard basis: 6-31++G(d,p) (6D, 7F)
 There are   294 symmetry adapted cartesian basis functions of A   symmetry.
 There are   294 symmetry adapted basis functions of A   symmetry.
   294 basis functions,   472 primitive gaussians,   294 cartesian basis functions
    53 alpha electrons       53 beta electrons
       nuclear repulsion energy       826.7299950454 Hartrees.
 NAtoms=   23 NActive=   23 NUniq=   23 SFac= 1.00D+00 NAtFMM=   60 NAOKFM=F Big=F
 Integral buffers will be    131072 words long.
 Raffenetti 2 integral format.
 Two-electron integral symmetry is turned on.
 Nuclear repulsion after empirical dispersion term =      826.7201628691 Hartrees.
 One-electron integrals computed using PRISM.
 NBasis=   294 RedAO= T EigKep=  4.21D-05  NBF=   294
 NBsUse=   294 1.00D-06 EigRej= -1.00D+00 NBFU=   294
 Lowest energy guess from the checkpoint file:  "/local_scratch/slurm.5660550/Gau-173099.chk"
 B after Tr=    -0.000000   -0.000000   -0.000000
         Rot=    0.999959    0.008716   -0.001061   -0.002124 Ang=   1.04 deg.
 B after Tr=    -0.000000    0.000000    0.000000
         Rot=    0.999877    0.014479    0.001896    0.005695 Ang=   1.80 deg.
 Requested convergence on RMS density matrix=1.00D-10 within 128 cycles.
 Requested convergence on MAX density matrix=1.00D-08.
 Requested convergence on             energy=1.00D-08.
 No special actions if energy rises.
 SCF Done:  E(RwB97XD) =  -908.812994491     A.U. after   16 cycles
            NFock= 16  Conv=0.85D-10     -V/T= 2.0082
 Calling FoFJK, ICntrl=      2127 FMM=F ISym2X=0 I1Cent= 0 IOpClX= 0 NMat=1 NMatS=1 NMatT=0.
 ***** Axes restored to original set *****
 -------------------------------------------------------------------
 Center     Atomic                   Forces (Hartrees/Bohr)
 Number     Number              X              Y              Z
 -------------------------------------------------------------------
      1        6           0.002142466    0.000852485   -0.000401776
      2        8          -0.000667811    0.000264873    0.000015052
      3        8           0.001797807    0.007714089   -0.001629892
      4        1          -0.002635850   -0.006727362    0.000955562
      5        6           0.000563013   -0.001144380    0.000404206
      6        9          -0.001058421    0.000412458   -0.000160291
      7        9          -0.000029276    0.000171381   -0.000022661
      8        9           0.000520835    0.000581365    0.000132778
      9        8          -0.000190372   -0.000217408    0.000435753
     10        1           0.000208222    0.000008568   -0.000136663
     11        1          -0.000036386    0.000140920   -0.000159965
     12        8           0.000233753   -0.000589653   -0.000019638
     13        1           0.000022128    0.000471884   -0.000020105
     14        1          -0.000292120    0.000107765   -0.000194619
     15        8           0.000031331   -0.000795281    0.000343141
     16        1          -0.000023873   -0.000218245    0.000180660
     17        1           0.000003375    0.000366277   -0.000235116
     18        8           0.000219176   -0.000635532   -0.000051389
     19        1          -0.000089596    0.000098698    0.000049154
     20        1           0.000002698    0.000583535    0.000071069
     21        8          -0.000664681   -0.002858529    0.000347835
     22        1          -0.000012886    0.000904364    0.000494164
     23        1          -0.000043532    0.000507728   -0.000397258
 -------------------------------------------------------------------
 Cartesian Forces:  Max     0.007714089 RMS     0.001431890

 GradGradGradGradGradGradGradGradGradGradGradGradGradGradGradGradGradGrad
 Berny optimization.
 Using GEDIIS/GDIIS optimizer.
 FormGI is forming the generalized inverse of G from B-inverse, IUseBI=4.
 Internal  Forces:  Max     0.008751873 RMS     0.000933136
 Search for a local minimum.
 Step number   9 out of a maximum of  138
 All quantities printed in internal units (Hartrees-Bohrs-Radians)
 Mixed Optimization -- En-DIIS/RFO-DIIS
 Update second derivatives using D2CorX and points    5    9    7
 ITU=  0 -1  1 -1  1  1 -1  1  0
 Use linear search instead of GDIIS.
     Eigenvalues ---    0.00023   0.00056   0.00095   0.00100   0.00117
     Eigenvalues ---    0.00196   0.00274   0.00373   0.00443   0.00535
     Eigenvalues ---    0.00618   0.00709   0.00861   0.00911   0.01097
     Eigenvalues ---    0.01158   0.01209   0.01425   0.01676   0.01748
     Eigenvalues ---    0.01956   0.02070   0.02084   0.02326   0.02564
     Eigenvalues ---    0.02655   0.02759   0.02929   0.03017   0.03288
     Eigenvalues ---    0.03716   0.04075   0.04418   0.05235   0.06048
     Eigenvalues ---    0.06493   0.06959   0.07090   0.08914   0.12655
     Eigenvalues ---    0.14302   0.20271   0.21411   0.23678   0.24793
     Eigenvalues ---    0.26276   0.35672   0.36967   0.40888   0.41336
     Eigenvalues ---    0.42093   0.42246   0.47526   0.49398   0.49991
     Eigenvalues ---    0.53831   0.55206   0.57028   0.58056   0.58706
     Eigenvalues ---    0.58976   0.59272   0.87936
 RFO step:  Lambda=-3.71756515D-05 EMin= 2.32636798D-04
 Quartic linear search produced a step of -0.70972.
 Iteration  1 RMS(Cart)=  0.04289434 RMS(Int)=  0.00166213
 Iteration  2 RMS(Cart)=  0.00168720 RMS(Int)=  0.00024512
 Iteration  3 RMS(Cart)=  0.00000206 RMS(Int)=  0.00024512
 Iteration  4 RMS(Cart)=  0.00000000 RMS(Int)=  0.00024512
 Variable       Old X    -DE/DX   Delta X   Delta X   Delta X     New X
                                 (Linear)    (Quad)   (Total)
    R1        2.30115   0.00008   0.00033   0.00007   0.00042   2.30157
    R2        2.43954   0.00118   0.00074   0.00075   0.00135   2.44089
    R3        2.93176  -0.00007  -0.00087  -0.00003  -0.00090   2.93086
    R4        3.40458   0.00080   0.02028  -0.00211   0.01831   3.42289
    R5        1.94125   0.00875   0.02719   0.00289   0.02990   1.97115
    R6        2.77776   0.00152  -0.01102   0.00502  -0.00618   2.77158
    R7        2.53165   0.00108   0.00530  -0.00014   0.00515   2.53681
    R8        2.53497   0.00001  -0.00250   0.00042  -0.00208   2.53289
    R9        2.51636   0.00065   0.00066   0.00052   0.00118   2.51754
   R10        1.81596  -0.00004  -0.00009   0.00001  -0.00007   1.81589
   R11        1.81596   0.00003   0.00003  -0.00001   0.00002   1.81598
   R12        3.43173   0.00014   0.00597  -0.00391   0.00206   3.43378
   R13        1.85502   0.00020  -0.00026   0.00048   0.00009   1.85511
   R14        1.81329   0.00007   0.00007   0.00008   0.00015   1.81344
   R15        3.30987   0.00009  -0.00744   0.00498  -0.00248   3.30739
   R16        3.32415   0.00030   0.00719   0.00115   0.00820   3.33234
   R17        1.84548   0.00055  -0.00015  -0.00072  -0.00069   1.84478
   R18        1.83985  -0.00011   0.00008   0.00011   0.00018   1.84003
   R19        3.34715   0.00001   0.00100  -0.00147  -0.00047   3.34668
   R20        3.50327   0.00008  -0.00548  -0.00262  -0.00790   3.49536
   R21        1.81427  -0.00007  -0.00006   0.00014   0.00007   1.81434
   R22        1.85207   0.00049   0.00047   0.00044   0.00090   1.85297
   R23        1.84273   0.00019   0.00144  -0.00119   0.00047   1.84320
   R24        1.85875  -0.00006   0.00110  -0.00110   0.00002   1.85876
    A1        2.24800  -0.00051  -0.00047  -0.00051  -0.00078   2.24721
    A2        2.09124   0.00063   0.00193  -0.00055   0.00136   2.09259
    A3        1.94387  -0.00011  -0.00155   0.00104  -0.00053   1.94334
    A4        2.31904   0.00074   0.00545   0.00142   0.00753   2.32657
    A5        1.97347   0.00022   0.00532  -0.00103   0.00419   1.97766
    A6        1.93401  -0.00073  -0.01141   0.00009  -0.01133   1.92269
    A7        1.92509   0.00018   0.00924  -0.00087   0.00838   1.93346
    A8        1.93591   0.00095   0.00412   0.00008   0.00421   1.94012
    A9        1.88861  -0.00008  -0.00101   0.00020  -0.00082   1.88779
   A10        1.88877   0.00003  -0.00051   0.00036  -0.00015   1.88862
   A11        1.89001  -0.00037  -0.00058   0.00018  -0.00038   1.88963
   A12        1.86062   0.00026   0.00075   0.00094   0.00212   1.86275
   A13        2.09983  -0.00013  -0.01304   0.00300  -0.00972   2.09011
   A14        2.09133  -0.00016  -0.01022   0.00539  -0.00450   2.08683
   A15        1.86713   0.00039   0.00300   0.00092   0.00375   1.87089
   A16        1.79825  -0.00026   0.00304  -0.00395  -0.00079   1.79746
   A17        2.13288  -0.00015  -0.01781   0.00425  -0.01368   2.11920
   A18        1.89254  -0.00028  -0.00284   0.00225  -0.00064   1.89189
   A19        1.98429  -0.00010  -0.00228  -0.00640  -0.00830   1.97599
   A20        1.60819   0.00039  -0.00631   0.00591  -0.00010   1.60809
   A21        2.10388   0.00030   0.01164  -0.00401   0.00729   2.11118
   A22        2.21239  -0.00007  -0.02054   0.00938  -0.01117   2.20122
   A23        1.60267  -0.00023   0.01584  -0.00583   0.01019   1.61286
   A24        2.86800   0.00105  -0.00481  -0.00939  -0.01304   2.85496
   A25        2.06140  -0.00002   0.00267  -0.00270   0.00004   2.06144
   A26        1.84924   0.00011  -0.00626   0.00135  -0.00469   1.84455
   A27        1.86219  -0.00017  -0.00039   0.00044  -0.00013   1.86206
   A28        1.90348  -0.00059  -0.01594   0.00305  -0.01297   1.89052
   A29        2.00879  -0.00021  -0.01724  -0.00109  -0.01879   1.99000
   A30        1.82511   0.00059   0.00500  -0.00032   0.00552   1.83063
   A31        2.67953   0.00007   0.02076  -0.00007   0.02137   2.70090
   A32        3.16403  -0.00134  -0.01131   0.00083  -0.01043   3.15361
   A33        2.91916   0.00023   0.00322   0.00267   0.00613   2.92529
   A34        3.15949   0.00007   0.01498   0.00668   0.02169   3.18118
   A35        2.94196  -0.00002  -0.00411   0.00270  -0.00093   2.94103
   A36        2.85830  -0.00025   0.01596  -0.00779   0.00877   2.86707
   A37        3.12314   0.00008   0.00253   0.00204   0.00482   3.12796
   A38        3.00273  -0.00001  -0.00287  -0.00170  -0.00460   2.99813
   A39        3.17969   0.00006   0.00989  -0.00453   0.00532   3.18501
   A40        3.14418   0.00014   0.00690   0.00279   0.00972   3.15390
   A41        3.11729   0.00028   0.00519   0.00000   0.00489   3.12218
    D1       -0.05734   0.00029   0.01698  -0.01075   0.00615  -0.05120
    D2        3.09921  -0.00029  -0.01036  -0.00883  -0.01921   3.08001
    D3       -0.01777  -0.00015   0.00401  -0.00277   0.00130  -0.01648
    D4        3.10988   0.00040   0.02944  -0.00457   0.02491   3.13479
    D5       -2.11800  -0.00001   0.10237  -0.00452   0.09784  -2.02015
    D6        2.07422   0.00044   0.10507  -0.00426   0.10078   2.17500
    D7       -0.01972   0.00017   0.09690  -0.00395   0.09293   0.07321
    D8        1.03612  -0.00049   0.07950  -0.00290   0.07662   1.11274
    D9       -1.05485  -0.00004   0.08219  -0.00264   0.07956  -0.97530
   D10        3.13439  -0.00031   0.07402  -0.00234   0.07171  -3.07709
   D11        0.22570  -0.00009  -0.12982   0.12521  -0.00460   0.22109
   D12        0.21122  -0.00002   0.00075  -0.00661  -0.00545   0.20577
   D13       -1.84105   0.00006   0.01863  -0.00744   0.01124  -1.82981
   D14       -2.59060   0.00016  -0.02684   0.10107   0.07413  -2.51647
   D15       -0.24220   0.00006  -0.01605   0.08740   0.07123  -0.17098
   D16        1.81282  -0.00011  -0.01154   0.08143   0.06987   1.88269
   D17        1.33619   0.00013   0.00806   0.08733   0.09544   1.43163
   D18       -2.59860   0.00003   0.01885   0.07365   0.09254  -2.50606
   D19       -0.54358  -0.00014   0.02336   0.06768   0.09119  -0.45239
   D20        2.06517   0.00009  -0.01541   0.02065   0.00521   2.07038
   D21       -2.18299  -0.00001  -0.01746   0.02072   0.00324  -2.17975
   D22       -1.99547  -0.00004  -0.03407   0.02335  -0.01087  -2.00634
   D23        0.03956  -0.00015  -0.03613   0.02343  -0.01284   0.02672
   D24        1.64470  -0.00031   0.03078  -0.02534   0.00546   1.65016
   D25       -0.34367   0.00019   0.04659  -0.02567   0.02058  -0.32309
   D26       -2.59999  -0.00017   0.03136  -0.02757   0.00402  -2.59598
   D27        1.69482   0.00032   0.04717  -0.02790   0.01914   1.71397
   D28       -2.51882  -0.00004   0.13677  -0.12622   0.01056  -2.50826
   D29        1.37343  -0.00012   0.12486  -0.11651   0.00855   1.38198
   D30       -0.24863  -0.00003   0.11046  -0.11236  -0.00202  -0.25065
   D31       -1.49085  -0.00016   0.02528  -0.02747  -0.00267  -1.49352
   D32        0.68361  -0.00017   0.02647  -0.02919  -0.00301   0.68060
   D33        2.44235   0.00001   0.01628  -0.01834  -0.00225   2.44010
   D34       -1.66637  -0.00000   0.01747  -0.02007  -0.00259  -1.66896
   D35        0.10400   0.00016   0.02449  -0.02310   0.00133   0.10533
   D36        2.27846   0.00015   0.02568  -0.02483   0.00099   2.27945
   D37        0.59222   0.00004   0.04389  -0.00923   0.03499   0.62721
   D38        2.59969  -0.00002   0.02763   0.00234   0.02979   2.62948
   D39       -1.39391   0.00013   0.04569  -0.00280   0.04274  -1.35117
   D40       -0.62049   0.00001  -0.06258   0.03216  -0.03011  -0.65059
   D41        1.53682  -0.00021  -0.08845   0.03233  -0.05605   1.48077
         Item               Value     Threshold  Converged?
 Maximum Force            0.008752     0.000015     NO 
 RMS     Force            0.000933     0.000010     NO 
 Maximum Displacement     0.176073     0.000060     NO 
 RMS     Displacement     0.042928     0.000040     NO 
 Predicted change in Energy=-4.900256D-05
 GradGradGradGradGradGradGradGradGradGradGradGradGradGradGradGradGradGrad

                          Input orientation:                          
 ---------------------------------------------------------------------
 Center     Atomic      Atomic             Coordinates (Angstroms)
 Number     Number       Type             X           Y           Z
 ---------------------------------------------------------------------
      1          6           0       -0.440026    1.322316   -0.205889
      2          8           0        0.060606    0.786825    0.766729
      3          8           0       -1.337786    0.859607   -1.011070
      4          1           0       -1.642891   -0.109767   -0.776000
      5          6           0       -0.013148    2.759702   -0.602271
      6          9           0       -1.053866    3.599783   -0.487104
      7          9           0        0.414277    2.795663   -1.872132
      8          9           0        0.968596    3.203194    0.181511
      9          8           0       -1.101988   -1.934146    4.515936
     10          1           0       -0.899759   -2.755247    4.972310
     11          1           0       -1.959542   -1.643011    4.837366
     12          8           0       -0.778977   -3.441160   -1.754344
     13          1           0       -0.112593   -3.628635   -1.058297
     14          1           0       -1.170638   -4.280450   -2.005518
     15          8           0       -0.508414   -1.710457    1.799130
     16          1           0       -0.216149   -0.802900    1.589555
     17          1           0       -0.698825   -1.759475    2.752776
     18          8           0        0.864420   -3.630322    0.409703
     19          1           0        1.794974   -3.406371    0.334066
     20          1           0        0.459976   -2.958226    0.998081
     21          8           0       -2.096769   -1.465507   -0.448815
     22          1           0       -1.759441   -1.696360    0.436779
     23          1           0       -1.739777   -2.161938   -1.044666
 ---------------------------------------------------------------------
                    Distance matrix (angstroms):
                    1          2          3          4          5
     1  C    0.000000
     2  O    1.217936   0.000000
     3  O    1.291661   2.263043   0.000000
     4  H    1.955191   2.466939   1.043088   0.000000
     5  C    1.550942   2.402466   2.352051   3.304557   0.000000
     6  F    2.375445   3.275191   2.804232   3.767118   1.342421
     7  F    2.382635   3.335281   2.749448   3.724912   1.340348
     8  F    2.381595   2.646840   3.497720   4.325783   1.332224
     9  O    5.773939   4.776176   6.197455   5.623657   7.029497
    10  H    6.606937   5.581710   7.004275   6.371332   7.891558
    11  H    6.044544   5.153173   6.391704   5.827605   7.263744
    12  O    5.020289   4.993652   4.400150   3.577943   6.353302
    13  H    5.034454   4.780900   4.652703   3.847588   6.405365
    14  H    5.929877   5.905810   5.238039   4.373709   7.271357
    15  O    3.636274   2.761531   3.897475   3.237366   5.098464
    16  H    2.791108   1.811315   3.284091   2.848136   4.187773
    17  H    4.279967   3.317343   4.629730   4.008124   5.670049
    18  O    5.158406   4.503862   5.198824   4.481830   6.528906
    19  H    5.258066   4.558303   5.460966   4.890681   6.493573
    20  H    4.536803   3.773384   4.673808   3.960192   5.956481
    21  O    3.252041   3.347359   2.509649   1.466658   4.713535
    22  H    3.356528   3.096392   2.967663   2.000423   4.897515
    23  H    3.812207   3.900991   3.048353   2.071949   5.234453
                    6          7          8          9         10
     6  F    0.000000
     7  F    2.172637   0.000000
     8  F    2.166722   2.165825   0.000000
     9  O    7.460369   8.091820   7.033265   0.000000
    10  H    8.379460   8.909864   7.870548   0.960927   0.000000
    11  H    7.527093   8.387741   7.330531   0.960977   1.542212
    12  O    7.159353   6.351038   7.137855   6.456921   6.762613
    13  H    7.311791   6.497039   7.027089   5.909507   6.144156
    14  H    8.026038   7.252663   8.084822   6.931033   7.147706
    15  O    5.807154   5.885120   5.379796   2.789874   3.363600
    16  H    4.939424   5.032928   4.408514   3.260081   3.965099
    17  H    6.272522   6.586202   5.832648   1.817081   2.440956
    18  O    7.533824   6.833935   6.838118   4.858489   4.969453
    19  H    7.607655   6.725984   6.662771   5.296024   5.403596
    20  H    6.892385   6.430198   6.236070   3.982936   4.205304
    21  O    5.171680   5.146722   5.620546   5.085073   5.699549
    22  H    5.422225   5.498580   5.613642   4.138636   4.736173
    23  H    5.829132   5.468313   6.133794   5.601692   6.104232
                   11         12         13         14         15
    11  H    0.000000
    12  O    6.933809   0.000000
    13  H    6.489435   0.981680   0.000000
    14  H    7.375873   0.959633   1.562546   0.000000
    15  O    3.367669   3.961782   3.464242   4.638831   0.000000
    16  H    3.780672   4.296376   3.873838   5.092048   0.976217
    17  H    2.438952   4.811301   4.285056   5.405487   0.973704
    18  O    5.615012   2.723901   1.763401   3.224503   2.738807
    19  H    6.122543   3.314799   2.372107   3.877180   3.213742
    20  H    4.724825   3.056807   2.237403   3.664530   1.770985
    21  O    5.290941   2.710015   2.997924   3.347379   2.763355
    22  H    4.405457   2.967600   2.946361   3.604028   1.849667
    23  H    5.908966   1.750196   2.190688   2.394838   3.131656
                   16         17         18         19         20
    16  H    0.000000
    17  H    1.581485   0.000000
    18  O    3.248691   3.381389   0.000000
    19  H    3.521211   3.844666   0.960107   0.000000
    20  H    2.335041   2.420492   0.980549   1.556910   0.000000
    21  O    2.851445   3.505832   3.767243   4.418770   3.295249
    22  H    2.123420   2.548084   3.259691   3.945700   2.614034
    23  H    3.332799   3.958046   3.324633   3.992992   3.105769
                   21         22         23
    21  O    0.000000
    22  H    0.975377   0.000000
    23  H    0.983614   1.553006   0.000000
 Stoichiometry    C2H11F3O7
 Framework group  C1[X(C2H11F3O7)]
 Deg. of freedom    63
 Full point group                 C1      NOp   1
 Largest Abelian subgroup         C1      NOp   1
 Largest concise Abelian subgroup C1      NOp   1
                         Standard orientation:                         
 ---------------------------------------------------------------------
 Center     Atomic      Atomic             Coordinates (Angstroms)
 Number     Number       Type             X           Y           Z
 ---------------------------------------------------------------------
      1          6           0        1.364604    0.047084   -0.106042
      2          8           0        0.582873    0.794187    0.454405
      3          8           0        1.119947   -0.869480   -0.982651
      4          1           0        0.105962   -0.965146   -1.207851
      5          6           0        2.881697    0.143608    0.201424
      6          9           0        3.553437    0.521430   -0.897716
      7          9           0        3.362942   -1.042850    0.597976
      8          9           0        3.121855    1.034092    1.162768
      9          8           0       -3.293705    3.444339   -0.417773
     10          1           0       -4.199975    3.608774   -0.143882
     11          1           0       -3.191868    3.838901   -1.288076
     12          8           0       -2.645851   -2.972766   -0.113016
     13          1           0       -2.996518   -2.372693    0.580267
     14          1           0       -3.385751   -3.486030   -0.444686
     15          8           0       -2.151198    0.952262    0.099556
     16          1           0       -1.204774    1.051789    0.317213
     17          1           0       -2.523026    1.836741   -0.066400
     18          8           0       -3.399011   -0.980760    1.585306
     19          1           0       -3.089836   -0.974533    2.494249
     20          1           0       -2.989378   -0.207289    1.143245
     21          8           0       -1.313803   -1.100569   -1.549925
     22          1           0       -1.793078   -0.337124   -1.177355
     23          1           0       -1.747680   -1.889283   -1.153467
 ---------------------------------------------------------------------
 Rotational constants (GHZ):           0.7565664           0.3164125           0.2606076
 Standard basis: 6-31++G(d,p) (6D, 7F)
 There are   294 symmetry adapted cartesian basis functions of A   symmetry.
 There are   294 symmetry adapted basis functions of A   symmetry.
   294 basis functions,   472 primitive gaussians,   294 cartesian basis functions
    53 alpha electrons       53 beta electrons
       nuclear repulsion energy       826.0445846516 Hartrees.
 NAtoms=   23 NActive=   23 NUniq=   23 SFac= 1.00D+00 NAtFMM=   60 NAOKFM=F Big=F
 Integral buffers will be    131072 words long.
 Raffenetti 2 integral format.
 Two-electron integral symmetry is turned on.
 Nuclear repulsion after empirical dispersion term =      826.0347653044 Hartrees.
 One-electron integrals computed using PRISM.
 NBasis=   294 RedAO= T EigKep=  4.15D-05  NBF=   294
 NBsUse=   294 1.00D-06 EigRej= -1.00D+00 NBFU=   294
 Lowest energy guess from the checkpoint file:  "/local_scratch/slurm.5660550/Gau-173099.chk"
 B after Tr=    -0.000000   -0.000000   -0.000000
         Rot=    0.999976    0.003739   -0.002073   -0.005432 Ang=   0.79 deg.
 B after Tr=    -0.000000    0.000000   -0.000000
         Rot=    0.999981   -0.005002   -0.001018   -0.003322 Ang=  -0.70 deg.
 Requested convergence on RMS density matrix=1.00D-10 within 128 cycles.
 Requested convergence on MAX density matrix=1.00D-08.
 Requested convergence on             energy=1.00D-08.
 No special actions if energy rises.
 SCF Done:  E(RwB97XD) =  -908.813185692     A.U. after   15 cycles
            NFock= 15  Conv=0.72D-10     -V/T= 2.0083
 Calling FoFJK, ICntrl=      2127 FMM=F ISym2X=0 I1Cent= 0 IOpClX= 0 NMat=1 NMatS=1 NMatT=0.
 ***** Axes restored to original set *****
 -------------------------------------------------------------------
 Center     Atomic                   Forces (Hartrees/Bohr)
 Number     Number              X              Y              Z
 -------------------------------------------------------------------
      1        6           0.000076105   -0.000121652    0.000034613
      2        8          -0.000009922    0.000079935   -0.000126584
      3        8           0.000065834   -0.000069009    0.000207852
      4        1           0.000009362    0.000120855   -0.000059947
      5        6          -0.000065532   -0.000166853    0.000004208
      6        9           0.000038597    0.000049370   -0.000034600
      7        9           0.000008314    0.000075718    0.000065377
      8        9          -0.000071008    0.000033979   -0.000092127
      9        8          -0.000061484   -0.000008332    0.000051197
     10        1           0.000039708    0.000037141   -0.000021375
     11        1           0.000007741   -0.000018871   -0.000022453
     12        8           0.000161773   -0.000055814    0.000083822
     13        1          -0.000168838   -0.000005805   -0.000146813
     14        1           0.000041397    0.000043564    0.000048953
     15        8           0.000048505   -0.000315072    0.000208827
     16        1          -0.000057854    0.000202002   -0.000035414
     17        1           0.000018398   -0.000007117   -0.000111749
     18        8          -0.000008829   -0.000050888    0.000028095
     19        1          -0.000086513    0.000056156    0.000014595
     20        1           0.000057638   -0.000013841   -0.000074700
     21        8          -0.000200973    0.000069006   -0.000230864
     22        1           0.000082988    0.000160765    0.000400779
     23        1           0.000074593   -0.000095237   -0.000191693
 -------------------------------------------------------------------
 Cartesian Forces:  Max     0.000400779 RMS     0.000111006

 GradGradGradGradGradGradGradGradGradGradGradGradGradGradGradGradGradGrad
 Berny optimization.
 Using GEDIIS/GDIIS optimizer.
 FormGI is forming the generalized inverse of G from B-inverse, IUseBI=4.
 Internal  Forces:  Max     0.000343149 RMS     0.000072295
 Search for a local minimum.
 Step number  10 out of a maximum of  138
 All quantities printed in internal units (Hartrees-Bohrs-Radians)
 Mixed Optimization -- En-DIIS/RFO-DIIS
 Swapping is turned off.
 Update second derivatives using D2CorX and points    7    9   10
 DE= -1.91D-04 DEPred=-4.90D-05 R= 3.90D+00
 TightC=F SS=  1.41D+00  RLast= 3.20D-01 DXNew= 5.0454D-01 9.5912D-01
 Trust test= 3.90D+00 RLast= 3.20D-01 DXMaxT set to 5.05D-01
 ITU=  1  0 -1  1 -1  1  1 -1  1  0
     Eigenvalues ---    0.00020   0.00056   0.00095   0.00100   0.00119
     Eigenvalues ---    0.00196   0.00276   0.00374   0.00444   0.00535
     Eigenvalues ---    0.00619   0.00713   0.00861   0.00913   0.01098
     Eigenvalues ---    0.01156   0.01208   0.01425   0.01676   0.01750
     Eigenvalues ---    0.01954   0.02070   0.02088   0.02328   0.02568
     Eigenvalues ---    0.02663   0.02766   0.02930   0.03017   0.03292
     Eigenvalues ---    0.03714   0.04076   0.04422   0.05235   0.06054
     Eigenvalues ---    0.06498   0.06942   0.07104   0.08907   0.12658
     Eigenvalues ---    0.14299   0.20313   0.21464   0.23710   0.24792
     Eigenvalues ---    0.26292   0.36583   0.37474   0.40891   0.41312
     Eigenvalues ---    0.42143   0.42916   0.47542   0.49238   0.50042
     Eigenvalues ---    0.53887   0.55213   0.57031   0.58056   0.58753
     Eigenvalues ---    0.59120   0.59378   0.88004
 En-DIIS/RFO-DIIS/Sim-DIIS IScMMF=       -3 using points:    10    9
 RFO step:  Lambda=-8.49294507D-06.
 DidBck=F Rises=F RFO-DIIS coefs:    1.19668   -0.19668
 Iteration  1 RMS(Cart)=  0.01298560 RMS(Int)=  0.00022045
 Iteration  2 RMS(Cart)=  0.00022235 RMS(Int)=  0.00002363
 Iteration  3 RMS(Cart)=  0.00000009 RMS(Int)=  0.00002362
 Variable       Old X    -DE/DX   Delta X   Delta X   Delta X     New X
                                 (Linear)    (Quad)   (Total)
    R1        2.30157  -0.00011   0.00008  -0.00038  -0.00031   2.30125
    R2        2.44089  -0.00015   0.00026  -0.00006   0.00021   2.44110
    R3        2.93086  -0.00002  -0.00018   0.00009  -0.00008   2.93077
    R4        3.42289   0.00006   0.00360   0.00004   0.00362   3.42651
    R5        1.97115  -0.00017   0.00588  -0.00724  -0.00134   1.96982
    R6        2.77158  -0.00004  -0.00122   0.00536   0.00416   2.77574
    R7        2.53681  -0.00000   0.00101  -0.00084   0.00017   2.53698
    R8        2.53289  -0.00006  -0.00041   0.00042   0.00001   2.53290
    R9        2.51754  -0.00009   0.00023  -0.00029  -0.00006   2.51748
   R10        1.81589  -0.00003  -0.00001  -0.00008  -0.00010   1.81579
   R11        1.81598  -0.00002   0.00000  -0.00008  -0.00007   1.81591
   R12        3.43378   0.00001   0.00040  -0.00081  -0.00040   3.43338
   R13        1.85511  -0.00020   0.00002  -0.00064  -0.00060   1.85450
   R14        1.81344  -0.00007   0.00003  -0.00011  -0.00008   1.81336
   R15        3.30739   0.00003  -0.00049   0.00226   0.00177   3.30916
   R16        3.33234   0.00002   0.00161  -0.00124   0.00039   3.33274
   R17        1.84478   0.00024  -0.00014   0.00017   0.00002   1.84480
   R18        1.84003  -0.00010   0.00004  -0.00029  -0.00025   1.83978
   R19        3.34668   0.00001  -0.00009   0.00066   0.00056   3.34724
   R20        3.49536  -0.00002  -0.00155   0.00325   0.00168   3.49704
   R21        1.81434  -0.00007   0.00001  -0.00005  -0.00003   1.81431
   R22        1.85297  -0.00005   0.00018  -0.00028  -0.00010   1.85287
   R23        1.84320   0.00034   0.00009   0.00051   0.00060   1.84379
   R24        1.85876   0.00023   0.00000   0.00025   0.00025   1.85901
    A1        2.24721   0.00003  -0.00015   0.00006  -0.00014   2.24707
    A2        2.09259   0.00013   0.00027   0.00072   0.00099   2.09358
    A3        1.94334  -0.00016  -0.00010  -0.00075  -0.00086   1.94248
    A4        2.32657  -0.00006   0.00148  -0.00178  -0.00039   2.32618
    A5        1.97766   0.00013   0.00082  -0.00001   0.00081   1.97847
    A6        1.92269   0.00008  -0.00223   0.00212  -0.00011   1.92258
    A7        1.93346   0.00010   0.00165  -0.00145   0.00020   1.93366
    A8        1.94012   0.00009   0.00083  -0.00041   0.00041   1.94054
    A9        1.88779  -0.00010  -0.00016  -0.00005  -0.00021   1.88758
   A10        1.88862  -0.00009  -0.00003  -0.00008  -0.00011   1.88852
   A11        1.88963  -0.00010  -0.00007  -0.00013  -0.00021   1.88942
   A12        1.86275   0.00002   0.00042  -0.00003   0.00039   1.86313
   A13        2.09011  -0.00002  -0.00191   0.00315   0.00123   2.09134
   A14        2.08683  -0.00001  -0.00089   0.00291   0.00203   2.08885
   A15        1.87089  -0.00002   0.00074  -0.00099  -0.00025   1.87064
   A16        1.79746   0.00001  -0.00016  -0.00159  -0.00175   1.79571
   A17        2.11920   0.00000  -0.00269   0.00317   0.00048   2.11967
   A18        1.89189   0.00001  -0.00013   0.00104   0.00092   1.89281
   A19        1.97599  -0.00002  -0.00163  -0.00325  -0.00488   1.97111
   A20        1.60809  -0.00002  -0.00002  -0.00043  -0.00047   1.60762
   A21        2.11118   0.00004   0.00143   0.00084   0.00230   2.11347
   A22        2.20122   0.00001  -0.00220   0.00440   0.00223   2.20345
   A23        1.61286  -0.00005   0.00200  -0.00344  -0.00148   1.61138
   A24        2.85496  -0.00002  -0.00256   0.00030  -0.00235   2.85261
   A25        2.06144  -0.00004   0.00001  -0.00227  -0.00227   2.05917
   A26        1.84455   0.00007  -0.00092   0.00114   0.00021   1.84476
   A27        1.86206  -0.00007  -0.00003  -0.00088  -0.00091   1.86115
   A28        1.89052  -0.00004  -0.00255   0.00055  -0.00197   1.88855
   A29        1.99000  -0.00002  -0.00370   0.00170  -0.00200   1.98800
   A30        1.83063   0.00001   0.00109   0.00099   0.00195   1.83258
   A31        2.70090  -0.00002   0.00420  -0.00262   0.00153   2.70243
   A32        3.15361  -0.00001  -0.00205   0.00146  -0.00058   3.15303
   A33        2.92529  -0.00001   0.00120  -0.00124  -0.00004   2.92525
   A34        3.18118  -0.00002   0.00427  -0.00220   0.00207   3.18325
   A35        2.94103   0.00002  -0.00018   0.00298   0.00276   2.94378
   A36        2.86707  -0.00008   0.00173  -0.00060   0.00107   2.86815
   A37        3.12796  -0.00000   0.00095  -0.00053   0.00045   3.12841
   A38        2.99813   0.00006  -0.00091   0.00061  -0.00029   2.99784
   A39        3.18501   0.00001   0.00105  -0.00182  -0.00077   3.18423
   A40        3.15390   0.00000   0.00191  -0.00396  -0.00205   3.15184
   A41        3.12218   0.00001   0.00096  -0.00104  -0.00007   3.12211
    D1       -0.05120  -0.00000   0.00121  -0.01212  -0.01091  -0.06210
    D2        3.08001  -0.00003  -0.00378  -0.00824  -0.01202   3.06798
    D3       -0.01648  -0.00001   0.00026  -0.00289  -0.00265  -0.01913
    D4        3.13479   0.00002   0.00490  -0.00650  -0.00163   3.13316
    D5       -2.02015  -0.00000   0.01924  -0.02078  -0.00154  -2.02169
    D6        2.17500  -0.00000   0.01982  -0.02116  -0.00133   2.17367
    D7        0.07321   0.00000   0.01828  -0.01975  -0.00147   0.07173
    D8        1.11274  -0.00002   0.01507  -0.01753  -0.00247   1.11027
    D9       -0.97530  -0.00003   0.01565  -0.01791  -0.00226  -0.97756
   D10       -3.07709  -0.00002   0.01410  -0.01650  -0.00240  -3.07949
   D11        0.22109  -0.00002  -0.00091   0.04889   0.04801   0.26910
   D12        0.20577   0.00001  -0.00107   0.00898   0.00789   0.21366
   D13       -1.82981   0.00003   0.00221   0.00599   0.00818  -1.82163
   D14       -2.51647   0.00000   0.01458   0.03288   0.04745  -2.46902
   D15       -0.17098   0.00003   0.01401   0.02906   0.04307  -0.12790
   D16        1.88269   0.00002   0.01374   0.03099   0.04474   1.92743
   D17        1.43163  -0.00000   0.01877   0.02403   0.04279   1.47442
   D18       -2.50606   0.00003   0.01820   0.02021   0.03841  -2.46765
   D19       -0.45239   0.00002   0.01794   0.02213   0.04007  -0.41232
   D20        2.07038   0.00003   0.00102   0.00791   0.00894   2.07932
   D21       -2.17975  -0.00002   0.00064   0.00578   0.00642  -2.17333
   D22       -2.00634   0.00004  -0.00214   0.01052   0.00838  -1.99795
   D23        0.02672  -0.00001  -0.00253   0.00838   0.00586   0.03258
   D24        1.65016  -0.00001   0.00107  -0.00511  -0.00405   1.64610
   D25       -0.32309   0.00006   0.00405  -0.00651  -0.00245  -0.32553
   D26       -2.59598  -0.00005   0.00079  -0.00625  -0.00547  -2.60145
   D27        1.71397   0.00002   0.00377  -0.00764  -0.00387   1.71010
   D28       -2.50826   0.00000   0.00208  -0.03940  -0.03730  -2.54557
   D29        1.38198  -0.00005   0.00168  -0.03856  -0.03689   1.34509
   D30       -0.25065   0.00001  -0.00040  -0.03442  -0.03477  -0.28542
   D31       -1.49352   0.00005  -0.00052  -0.00427  -0.00476  -1.49828
   D32        0.68060   0.00002  -0.00059  -0.00732  -0.00789   0.67272
   D33        2.44010   0.00001  -0.00044  -0.00104  -0.00147   2.43863
   D34       -1.66896  -0.00002  -0.00051  -0.00409  -0.00460  -1.67356
   D35        0.10533   0.00001   0.00026  -0.00560  -0.00535   0.09998
   D36        2.27945  -0.00001   0.00019  -0.00865  -0.00848   2.27098
   D37        0.62721   0.00001   0.00688  -0.00185   0.00505   0.63226
   D38        2.62948   0.00001   0.00586   0.00080   0.00669   2.63617
   D39       -1.35117   0.00003   0.00841   0.00164   0.01006  -1.34111
   D40       -0.65059  -0.00001  -0.00592   0.00220  -0.00371  -0.65430
   D41        1.48077  -0.00005  -0.01102   0.00504  -0.00600   1.47477
         Item               Value     Threshold  Converged?
 Maximum Force            0.000343     0.000015     NO 
 RMS     Force            0.000072     0.000010     NO 
 Maximum Displacement     0.076378     0.000060     NO 
 RMS     Displacement     0.012999     0.000040     NO 
 Predicted change in Energy=-4.323824D-06
 GradGradGradGradGradGradGradGradGradGradGradGradGradGradGradGradGradGrad

                          Input orientation:                          
 ---------------------------------------------------------------------
 Center     Atomic      Atomic             Coordinates (Angstroms)
 Number     Number       Type             X           Y           Z
 ---------------------------------------------------------------------
      1          6           0       -0.435853    1.319684   -0.209214
      2          8           0        0.066179    0.782678    0.761637
      3          8           0       -1.338776    0.860170   -1.010621
      4          1           0       -1.645527   -0.108037   -0.776018
      5          6           0       -0.006445    2.755497   -0.608377
      6          9           0       -1.045013    3.598184   -0.491790
      7          9           0        0.417914    2.789149   -1.879337
      8          9           0        0.978227    3.198027    0.172218
      9          8           0       -1.108643   -1.940188    4.520500
     10          1           0       -0.870743   -2.747356    4.984359
     11          1           0       -1.977969   -1.683429    4.839484
     12          8           0       -0.778545   -3.438621   -1.754763
     13          1           0       -0.111571   -3.622536   -1.058783
     14          1           0       -1.167477   -4.279719   -2.003963
     15          8           0       -0.517192   -1.708678    1.804280
     16          1           0       -0.224784   -0.801007    1.595362
     17          1           0       -0.707526   -1.759290    2.757722
     18          8           0        0.866077   -3.617669    0.409037
     19          1           0        1.793857   -3.383162    0.331548
     20          1           0        0.456092   -2.950078    0.998620
     21          8           0       -2.101699   -1.465315   -0.448521
     22          1           0       -1.765779   -1.694085    0.438496
     23          1           0       -1.742544   -2.161105   -1.044037
 ---------------------------------------------------------------------
                    Distance matrix (angstroms):
                    1          2          3          4          5
     1  C    0.000000
     2  O    1.217770   0.000000
     3  O    1.291773   2.262920   0.000000
     4  H    1.955241   2.467326   1.042381   0.000000
     5  C    1.550897   2.402963   2.351419   3.303713   0.000000
     6  F    2.375392   3.276111   2.802178   3.765299   1.342512
     7  F    2.382763   3.335325   2.749834   3.724082   1.340355
     8  F    2.381866   2.648236   3.497597   4.325887   1.332193
     9  O    5.783563   4.787823   6.203891   5.630109   7.040574
    10  H    6.610835   5.583040   7.012352   6.383435   7.893484
    11  H    6.073397   5.185466   6.411099   5.841767   7.298641
    12  O    5.014741   4.986501   4.398546   3.578043   6.346451
    13  H    5.025183   4.769846   4.647903   3.845085   6.394781
    14  H    5.925345   5.899010   5.237798   4.374850   7.265668
    15  O    3.637547   2.763020   3.898416   3.239310   5.100062
    16  H    2.792556   1.813233   3.285062   2.849941   4.189613
    17  H    4.284459   3.323338   4.632543   4.011708   5.674983
    18  O    5.143414   4.486337   5.189205   4.475492   6.512578
    19  H    5.232666   4.530350   5.442488   4.876732   6.465886
    20  H    4.526068   3.760540   4.666539   3.955167   5.945584
    21  O    3.254002   3.349276   2.511152   1.468860   4.714965
    22  H    3.357236   3.097555   2.967572   2.001263   4.897956
    23  H    3.810546   3.898436   3.048318   2.072760   5.232286
                    6          7          8          9         10
     6  F    0.000000
     7  F    2.172551   0.000000
     8  F    2.166686   2.165643   0.000000
     9  O    7.469984   8.102772   7.047257   0.000000
    10  H    8.383582   8.912006   7.869115   0.960875   0.000000
    11  H    7.562296   8.419428   7.372318   0.960939   1.542361
    12  O    7.154211   6.342882   7.130540   6.460123   6.775110
    13  H    7.302848   6.485628   7.015918   5.912092   6.153198
    14  H    8.022657   7.245543   8.078149   6.931485   7.160505
    15  O    5.806317   5.888455   5.382904   2.789491   3.364038
    16  H    4.937799   5.037441   4.411898   3.261192   3.961167
    17  H    6.275010   6.592209   5.839656   1.816867   2.441481
    18  O    7.518796   6.817978   6.820731   4.859793   4.970670
    19  H    7.581310   6.699154   6.633452   5.296603   5.399351
    20  H    6.881451   6.420500   6.225332   3.983956   4.205675
    21  O    5.172763   5.147441   5.622990   5.089482   5.716211
    22  H    5.421535   5.499113   5.615445   4.141877   4.751352
    23  H    5.827601   5.465374   6.132060   5.604882   6.119256
                   11         12         13         14         15
    11  H    0.000000
    12  O    6.928449   0.000000
    13  H    6.483296   0.981361   0.000000
    14  H    7.364128   0.959591   1.562112   0.000000
    15  O    3.368526   3.965828   3.467637   4.640672   0.000000
    16  H    3.791656   4.299651   3.875348   5.093648   0.976226
    17  H    2.439982   4.815363   4.288654   5.407196   0.973571
    18  O    5.608809   2.723761   1.763608   3.224317   2.739413
    19  H    6.118599   3.312555   2.370859   3.876586   3.211508
    20  H    4.720305   3.056816   2.237711   3.663254   1.771283
    21  O    5.293947   2.711262   2.997771   3.348589   2.764959
    22  H    4.406113   2.971266   2.949097   3.606810   1.850554
    23  H    5.907573   1.751135   2.189994   2.395973   3.133543
                   16         17         18         19         20
    16  H    0.000000
    17  H    1.581906   0.000000
    18  O    3.245139   3.383212   0.000000
    19  H    3.512785   3.844502   0.960090   0.000000
    20  H    2.331994   2.422070   0.980497   1.556330   0.000000
    21  O    2.853344   3.508580   3.765067   4.411576   3.292573
    22  H    2.123816   2.550090   3.260017   3.941501   2.613038
    23  H    3.334650   3.960567   3.322335   3.986451   3.103052
                   21         22         23
    21  O    0.000000
    22  H    0.975693   0.000000
    23  H    0.983746   1.554526   0.000000
 Stoichiometry    C2H11F3O7
 Framework group  C1[X(C2H11F3O7)]
 Deg. of freedom    63
 Full point group                 C1      NOp   1
 Largest Abelian subgroup         C1      NOp   1
 Largest concise Abelian subgroup C1      NOp   1
                         Standard orientation:                         
 ---------------------------------------------------------------------
 Center     Atomic      Atomic             Coordinates (Angstroms)
 Number     Number       Type             X           Y           Z
 ---------------------------------------------------------------------
      1          6           0        1.363231    0.050336   -0.105996
      2          8           0        0.579129    0.791922    0.458095
      3          8           0        1.121529   -0.862029   -0.987952
      4          1           0        0.108549   -0.961517   -1.212744
      5          6           0        2.880250    0.149370    0.200807
      6          9           0        3.550292    0.532658   -0.897588
      7          9           0        3.364855   -1.037287    0.592669
      8          9           0        3.119463    1.036866    1.165103
      9          8           0       -3.315453    3.436121   -0.415803
     10          1           0       -4.208209    3.608734   -0.105203
     11          1           0       -3.249520    3.817899   -1.295179
     12          8           0       -2.631993   -2.980472   -0.110183
     13          1           0       -2.980030   -2.381063    0.584546
     14          1           0       -3.372765   -3.495093   -0.437653
     15          8           0       -2.155260    0.951260    0.094766
     16          1           0       -1.208850    1.054949    0.310570
     17          1           0       -2.532270    1.833687   -0.069630
     18          8           0       -3.379399   -0.989312    1.591445
     19          1           0       -3.057953   -0.980734    2.496084
     20          1           0       -2.978791   -0.214373    1.143832
     21          8           0       -1.313164   -1.102409   -1.553966
     22          1           0       -1.793178   -0.339018   -1.181411
     23          1           0       -1.742472   -1.892492   -1.154943
 ---------------------------------------------------------------------
 Rotational constants (GHZ):           0.7558212           0.3165364           0.2607912
 Standard basis: 6-31++G(d,p) (6D, 7F)
 There are   294 symmetry adapted cartesian basis functions of A   symmetry.
 There are   294 symmetry adapted basis functions of A   symmetry.
   294 basis functions,   472 primitive gaussians,   294 cartesian basis functions
    53 alpha electrons       53 beta electrons
       nuclear repulsion energy       826.0560217053 Hartrees.
 NAtoms=   23 NActive=   23 NUniq=   23 SFac= 1.00D+00 NAtFMM=   60 NAOKFM=F Big=F
 Integral buffers will be    131072 words long.
 Raffenetti 2 integral format.
 Two-electron integral symmetry is turned on.
 Nuclear repulsion after empirical dispersion term =      826.0462003361 Hartrees.
 One-electron integrals computed using PRISM.
 NBasis=   294 RedAO= T EigKep=  4.14D-05  NBF=   294
 NBsUse=   294 1.00D-06 EigRej= -1.00D+00 NBFU=   294
 Initial guess from the checkpoint file:  "/local_scratch/slurm.5660550/Gau-173099.chk"
 B after Tr=     0.000000    0.000000    0.000000
         Rot=    0.999999   -0.000384   -0.000533   -0.001578 Ang=  -0.20 deg.
 ExpMin= 3.60D-02 ExpMax= 7.00D+03 ExpMxC= 1.05D+03 IAcc=3 IRadAn=         5 AccDes= 0.00D+00
 Harris functional with IExCor= 4639 and IRadAn=       5 diagonalized for initial guess.
 HarFok:  IExCor= 4639 AccDes= 0.00D+00 IRadAn=         5 IDoV= 1 UseB2=F ITyADJ=14
 ICtDFT=  3500011 ScaDFX=  1.000000  1.000000  1.000000  1.000000
 FoFCou: FMM=F IPFlag=           0 FMFlag=      100000 FMFlg1=           0
         NFxFlg=           0 DoJE=T BraDBF=F KetDBF=T FulRan=T
         wScrn=  0.000000 ICntrl=       500 IOpCl=  0 I1Cent=   200000004 NGrid=           0
         NMat0=    1 NMatS0=      1 NMatT0=    0 NMatD0=    1 NMtDS0=    0 NMtDT0=    0
 Petite list used in FoFCou.
 Requested convergence on RMS density matrix=1.00D-10 within 128 cycles.
 Requested convergence on MAX density matrix=1.00D-08.
 Requested convergence on             energy=1.00D-08.
 No special actions if energy rises.
 SCF Done:  E(RwB97XD) =  -908.813191772     A.U. after   14 cycles
            NFock= 14  Conv=0.56D-10     -V/T= 2.0083
 Calling FoFJK, ICntrl=      2127 FMM=F ISym2X=0 I1Cent= 0 IOpClX= 0 NMat=1 NMatS=1 NMatT=0.
 ***** Axes restored to original set *****
 -------------------------------------------------------------------
 Center     Atomic                   Forces (Hartrees/Bohr)
 Number     Number              X              Y              Z
 -------------------------------------------------------------------
      1        6          -0.000160335   -0.000097251   -0.000037942
      2        8           0.000076819    0.000049661    0.000001710
      3        8           0.000087718   -0.000002540    0.000060635
      4        1          -0.000016454   -0.000017498    0.000038199
      5        6          -0.000050713    0.000011966   -0.000024592
      6        9           0.000081792   -0.000022129   -0.000015076
      7        9           0.000001690    0.000013721    0.000055434
      8        9          -0.000057483   -0.000024557   -0.000028467
      9        8          -0.000024543    0.000045895    0.000010914
     10        1           0.000028090    0.000004734    0.000000875
     11        1          -0.000012805   -0.000033726   -0.000010137
     12        8          -0.000006462    0.000038414   -0.000064344
     13        1           0.000018420   -0.000040910    0.000040381
     14        1           0.000002231    0.000018906    0.000018566
     15        8           0.000036568   -0.000147951    0.000003319
     16        1           0.000009067    0.000116453   -0.000018852
     17        1          -0.000002104   -0.000013889   -0.000006865
     18        8          -0.000006747   -0.000023504    0.000038198
     19        1          -0.000031626    0.000028279   -0.000012507
     20        1           0.000021160   -0.000034159   -0.000023074
     21        8          -0.000016582    0.000156412   -0.000071366
     22        1          -0.000011675    0.000034570   -0.000006288
     23        1           0.000033975   -0.000060897    0.000051278
 -------------------------------------------------------------------
 Cartesian Forces:  Max     0.000160335 RMS     0.000050287

 GradGradGradGradGradGradGradGradGradGradGradGradGradGradGradGradGradGrad
 Berny optimization.
 Using GEDIIS/GDIIS optimizer.
 FormGI is forming the generalized inverse of G from B-inverse, IUseBI=4.
 Internal  Forces:  Max     0.000140466 RMS     0.000032172
 Search for a local minimum.
 Step number  11 out of a maximum of  138
 All quantities printed in internal units (Hartrees-Bohrs-Radians)
 Mixed Optimization -- En-DIIS/RFO-DIIS
 Swapping is turned off.
 Update second derivatives using D2CorX and points    8    7    9   10   11
 DE= -6.08D-06 DEPred=-4.32D-06 R= 1.41D+00
 TightC=F SS=  1.41D+00  RLast= 1.36D-01 DXNew= 8.4853D-01 4.0880D-01
 Trust test= 1.41D+00 RLast= 1.36D-01 DXMaxT set to 5.05D-01
 ITU=  1  1  0 -1  1 -1  1  1 -1  1  0
     Eigenvalues ---    0.00008   0.00027   0.00065   0.00096   0.00115
     Eigenvalues ---    0.00188   0.00247   0.00370   0.00443   0.00524
     Eigenvalues ---    0.00616   0.00711   0.00856   0.00907   0.01094
     Eigenvalues ---    0.01185   0.01317   0.01425   0.01706   0.01773
     Eigenvalues ---    0.01990   0.02070   0.02091   0.02335   0.02575
     Eigenvalues ---    0.02754   0.02788   0.02924   0.03002   0.03250
     Eigenvalues ---    0.03672   0.04015   0.04304   0.05250   0.06296
     Eigenvalues ---    0.06502   0.07007   0.07222   0.08918   0.12600
     Eigenvalues ---    0.14330   0.20558   0.21344   0.23431   0.24858
     Eigenvalues ---    0.26222   0.35531   0.37352   0.40788   0.41279
     Eigenvalues ---    0.42152   0.43807   0.47672   0.48764   0.49981
     Eigenvalues ---    0.53865   0.55638   0.57055   0.58059   0.58695
     Eigenvalues ---    0.59017   0.59389   0.88037
 Eigenvalue     1 is   8.42D-05 Eigenvector:
                          D14       D17       D15       D16       D18
   1                    0.38013   0.35810   0.35333   0.35127   0.33130
                          D19       D11       D28       D29       D30
   1                    0.32924   0.24540  -0.21386  -0.20382  -0.19632
 En-DIIS/RFO-DIIS/Sim-DIIS IScMMF=       -3 using points:    11   10    9
 RFO step:  Lambda=-8.63555722D-06.
 DidBck=F Rises=F RFO-DIIS coefs:    2.78055   -1.68890   -0.09164
 Iteration  1 RMS(Cart)=  0.02504196 RMS(Int)=  0.00104258
 Iteration  2 RMS(Cart)=  0.00107254 RMS(Int)=  0.00006298
 Iteration  3 RMS(Cart)=  0.00000210 RMS(Int)=  0.00006296
 Iteration  4 RMS(Cart)=  0.00000000 RMS(Int)=  0.00006296
 Variable       Old X    -DE/DX   Delta X   Delta X   Delta X     New X
                                 (Linear)    (Quad)   (Total)
    R1        2.30125   0.00000  -0.00052   0.00050  -0.00003   2.30122
    R2        2.44110  -0.00014   0.00050  -0.00099  -0.00044   2.44066
    R3        2.93077  -0.00002  -0.00023   0.00009  -0.00014   2.93063
    R4        3.42651  -0.00000   0.00813  -0.00856  -0.00049   3.42602
    R5        1.96982  -0.00008   0.00036  -0.00025   0.00018   1.97000
    R6        2.77574  -0.00011   0.00684  -0.00581   0.00111   2.77685
    R7        2.53698  -0.00008   0.00078  -0.00043   0.00035   2.53733
    R8        2.53290  -0.00005  -0.00016   0.00038   0.00022   2.53312
    R9        2.51748  -0.00007   0.00000   0.00005   0.00005   2.51753
   R10        1.81579   0.00000  -0.00018   0.00016  -0.00002   1.81577
   R11        1.81591  -0.00000  -0.00013   0.00013   0.00000   1.81591
   R12        3.43338   0.00000  -0.00053  -0.00228  -0.00281   3.43057
   R13        1.85450   0.00004  -0.00107   0.00127   0.00023   1.85473
   R14        1.81336  -0.00002  -0.00013   0.00020   0.00007   1.81343
   R15        3.30916  -0.00000   0.00293  -0.00198   0.00095   3.31012
   R16        3.33274  -0.00001   0.00145  -0.00132   0.00015   3.33289
   R17        1.84480   0.00012  -0.00003   0.00060   0.00049   1.84529
   R18        1.83978  -0.00000  -0.00043   0.00053   0.00009   1.83988
   R19        3.34724   0.00001   0.00096  -0.00138  -0.00042   3.34682
   R20        3.49704   0.00002   0.00226  -0.00397  -0.00177   3.49527
   R21        1.81431  -0.00002  -0.00005   0.00018   0.00013   1.81444
   R22        1.85287  -0.00004  -0.00009   0.00029   0.00019   1.85306
   R23        1.84379   0.00001   0.00110  -0.00078   0.00030   1.84410
   R24        1.85901   0.00002   0.00044  -0.00035   0.00009   1.85910
    A1        2.24707   0.00006  -0.00032   0.00055   0.00015   2.24722
    A2        2.09358  -0.00004   0.00189  -0.00147   0.00045   2.09403
    A3        1.94248  -0.00002  -0.00158   0.00094  -0.00060   1.94188
    A4        2.32618  -0.00007  -0.00000  -0.00308  -0.00336   2.32281
    A5        1.97847   0.00000   0.00183  -0.00068   0.00118   1.97965
    A6        1.92258   0.00007  -0.00123   0.00062  -0.00061   1.92197
    A7        1.93366   0.00003   0.00112  -0.00136  -0.00025   1.93341
    A8        1.94054  -0.00004   0.00112  -0.00082   0.00029   1.94083
    A9        1.88758  -0.00002  -0.00045   0.00061   0.00016   1.88774
   A10        1.88852  -0.00002  -0.00020   0.00051   0.00031   1.88882
   A11        1.88942  -0.00001  -0.00041   0.00053   0.00012   1.88954
   A12        1.86313   0.00001   0.00088  -0.00022   0.00065   1.86378
   A13        2.09134  -0.00001   0.00130   0.00140   0.00270   2.09404
   A14        2.08885  -0.00000   0.00319  -0.00142   0.00177   2.09062
   A15        1.87064  -0.00002  -0.00009  -0.00008  -0.00016   1.87049
   A16        1.79571   0.00001  -0.00319   0.00178  -0.00142   1.79429
   A17        2.11967  -0.00001  -0.00040  -0.00109  -0.00150   2.11817
   A18        1.89281  -0.00001   0.00157  -0.00047   0.00115   1.89396
   A19        1.97111   0.00003  -0.00945   0.00490  -0.00455   1.96655
   A20        1.60762  -0.00002  -0.00084   0.00198   0.00100   1.60862
   A21        2.11347  -0.00001   0.00476  -0.00327   0.00148   2.11496
   A22        2.20345  -0.00001   0.00294  -0.00148   0.00152   2.20497
   A23        1.61138   0.00002  -0.00171   0.00024  -0.00149   1.60989
   A24        2.85261  -0.00002  -0.00538   0.00377  -0.00201   2.85060
   A25        2.05917  -0.00001  -0.00403  -0.00257  -0.00663   2.05254
   A26        1.84476  -0.00001  -0.00006  -0.00112  -0.00123   1.84352
   A27        1.86115  -0.00001  -0.00163   0.00071  -0.00093   1.86023
   A28        1.88855   0.00001  -0.00470   0.00359  -0.00110   1.88744
   A29        1.98800   0.00002  -0.00528   0.00359  -0.00173   1.98627
   A30        1.83258  -0.00005   0.00399  -0.00514  -0.00121   1.83137
   A31        2.70243  -0.00001   0.00468  -0.00379   0.00074   2.70317
   A32        3.15303   0.00003  -0.00199   0.00304   0.00102   3.15405
   A33        2.92525  -0.00002   0.00049  -0.00037   0.00005   2.92530
   A34        3.18325  -0.00001   0.00568  -0.00409   0.00162   3.18487
   A35        2.94378   0.00000   0.00483  -0.00268   0.00210   2.94588
   A36        2.86815   0.00004   0.00271  -0.00344  -0.00079   2.86736
   A37        3.12841  -0.00000   0.00125  -0.00066   0.00065   3.12906
   A38        2.99784   0.00001  -0.00094   0.00215   0.00128   2.99912
   A39        3.18423   0.00001  -0.00089  -0.00089  -0.00180   3.18244
   A40        3.15184   0.00000  -0.00276   0.00107  -0.00169   3.15015
   A41        3.12211  -0.00002   0.00033   0.00029   0.00061   3.12272
    D1       -0.06210  -0.00001  -0.01886   0.00656  -0.01231  -0.07441
    D2        3.06798   0.00001  -0.02317   0.00960  -0.01358   3.05440
    D3       -0.01913   0.00002  -0.00460   0.00298  -0.00163  -0.02076
    D4        3.13316   0.00000  -0.00061   0.00016  -0.00046   3.13270
    D5       -2.02169  -0.00001   0.00623  -0.01186  -0.00563  -2.02732
    D6        2.17367  -0.00003   0.00687  -0.01215  -0.00528   2.16839
    D7        0.07173  -0.00002   0.00589  -0.01135  -0.00545   0.06628
    D8        1.11027   0.00001   0.00263  -0.00932  -0.00669   1.10359
    D9       -0.97756  -0.00002   0.00327  -0.00960  -0.00634  -0.98389
   D10       -3.07949   0.00000   0.00229  -0.00880  -0.00651  -3.08600
   D11        0.26910  -0.00000   0.08506  -0.01675   0.06829   0.33739
   D12        0.21366  -0.00002   0.01355  -0.01073   0.00283   0.21650
   D13       -1.82163   0.00002   0.01559  -0.00961   0.00601  -1.81563
   D14       -2.46902  -0.00001   0.09129   0.01043   0.10167  -2.36735
   D15       -0.12790   0.00002   0.08322   0.01348   0.09672  -0.03118
   D16        1.92743   0.00003   0.08606   0.01127   0.09736   2.02480
   D17        1.47442  -0.00000   0.08493   0.00984   0.09472   1.56914
   D18       -2.46765   0.00002   0.07687   0.01290   0.08978  -2.37787
   D19       -0.41232   0.00004   0.07971   0.01068   0.09042  -0.32190
   D20        2.07932   0.00002   0.01639   0.00268   0.01906   2.09838
   D21       -2.17333  -0.00001   0.01172   0.00134   0.01306  -2.16028
   D22       -1.99795   0.00001   0.01393   0.00282   0.01676  -1.98119
   D23        0.03258  -0.00002   0.00926   0.00148   0.01076   0.04334
   D24        1.64610   0.00001  -0.00671  -0.00326  -0.01004   1.63607
   D25       -0.32553   0.00002  -0.00247  -0.00471  -0.00719  -0.33272
   D26       -2.60145   0.00000  -0.00938  -0.00320  -0.01261  -2.61406
   D27        1.71010   0.00000  -0.00513  -0.00464  -0.00976   1.70033
   D28       -2.54557   0.00001  -0.06545   0.00894  -0.05649  -2.60206
   D29        1.34509   0.00001  -0.06491   0.00948  -0.05546   1.28963
   D30       -0.28542  -0.00001  -0.06209   0.00807  -0.05398  -0.33940
   D31       -1.49828   0.00001  -0.00872  -0.00203  -0.01063  -1.50892
   D32        0.67272  -0.00001  -0.01432  -0.00586  -0.02009   0.65263
   D33        2.43863   0.00000  -0.00283  -0.00477  -0.00758   2.43105
   D34       -1.67356  -0.00002  -0.00843  -0.00860  -0.01703  -1.69058
   D35        0.09998   0.00001  -0.00940  -0.00029  -0.00975   0.09022
   D36        2.27098  -0.00001  -0.01500  -0.00413  -0.01921   2.25177
   D37        0.63226   0.00002   0.01219  -0.01629  -0.00407   0.62819
   D38        2.63617  -0.00001   0.01465  -0.01583  -0.00117   2.63501
   D39       -1.34111  -0.00001   0.02182  -0.02133   0.00052  -1.34059
   D40       -0.65430  -0.00001  -0.00936   0.02053   0.01124  -0.64306
   D41        1.47477  -0.00000  -0.01581   0.02376   0.00796   1.48274
         Item               Value     Threshold  Converged?
 Maximum Force            0.000140     0.000015     NO 
 RMS     Force            0.000032     0.000010     NO 
 Maximum Displacement     0.161820     0.000060     NO 
 RMS     Displacement     0.024989     0.000040     NO 
 Predicted change in Energy=-5.050838D-06
 GradGradGradGradGradGradGradGradGradGradGradGradGradGradGradGradGradGrad

                          Input orientation:                          
 ---------------------------------------------------------------------
 Center     Atomic      Atomic             Coordinates (Angstroms)
 Number     Number       Type             X           Y           Z
 ---------------------------------------------------------------------
      1          6           0       -0.428923    1.316290   -0.212713
      2          8           0        0.072762    0.779063    0.758177
      3          8           0       -1.335823    0.859620   -1.010876
      4          1           0       -1.646564   -0.107178   -0.775285
      5          6           0        0.004898    2.749616   -0.615733
      6          9           0       -1.032806    3.594494   -0.505331
      7          9           0        0.432993    2.777431   -1.885702
      8          9           0        0.988188    3.193129    0.166093
      9          8           0       -1.122046   -1.947580    4.521998
     10          1           0       -0.810128   -2.717336    5.005156
     11          1           0       -2.014411   -1.769060    4.830576
     12          8           0       -0.782852   -3.437556   -1.750894
     13          1           0       -0.113527   -3.615139   -1.055359
     14          1           0       -1.170786   -4.281289   -1.992776
     15          8           0       -0.530127   -1.704029    1.808416
     16          1           0       -0.239274   -0.795060    1.601764
     17          1           0       -0.721908   -1.758154    2.761426
     18          8           0        0.869656   -3.597904    0.408762
     19          1           0        1.791938   -3.345244    0.322348
     20          1           0        0.452244   -2.935759    0.999445
     21          8           0       -2.108682   -1.463163   -0.448137
     22          1           0       -1.773608   -1.692561    0.439214
     23          1           0       -1.748955   -2.159514   -1.042731
 ---------------------------------------------------------------------
                    Distance matrix (angstroms):
                    1          2          3          4          5
     1  C    0.000000
     2  O    1.217756   0.000000
     3  O    1.291541   2.262775   0.000000
     4  H    1.955862   2.468403   1.042479   0.000000
     5  C    1.550823   2.403189   2.350693   3.303643   0.000000
     6  F    2.374977   3.278016   2.797665   3.761908   1.342698
     7  F    2.382588   3.333668   2.751732   3.725393   1.340471
     8  F    2.382063   2.648827   3.497363   4.326678   1.332222
     9  O    5.792300   4.798801   6.207959   5.632353   7.051945
    10  H    6.606179   5.571456   7.018804   6.397346   7.883288
    11  H    6.121105   5.237715   6.441507   5.858570   7.359234
    12  O    5.009023   4.980702   4.395353   3.576203   6.339577
    13  H    5.012835   4.757376   4.638907   3.838545   6.381019
    14  H    5.920462   5.892480   5.236441   4.373997   7.260310
    15  O    3.635591   2.762647   3.894849   3.236027   5.098794
    16  H    2.790356   1.812972   3.281200   2.846753   4.188274
    17  H    4.287603   3.328960   4.632482   4.011113   5.679211
    18  O    5.120726   4.462619   5.171947   4.463014   6.487558
    19  H    5.191186   4.489479   5.407519   4.849037   6.420345
    20  H    4.508403   3.741941   4.652255   3.944050   5.927260
    21  O    3.256128   3.352830   2.511833   1.469446   4.716229
    22  H    3.359519   3.101572   2.967836   2.001147   4.899892
    23  H    3.809544   3.898353   3.047436   2.072219   5.230477
                    6          7          8          9         10
     6  F    0.000000
     7  F    2.172921   0.000000
     8  F    2.167100   2.165851   0.000000
     9  O    7.483086   8.111873   7.060727   0.000000
    10  H    8.381781   8.900659   7.847551   0.960864   0.000000
    11  H    7.629100   8.471645   7.442871   0.960940   1.542726
    12  O    7.145882   6.334233   7.125827   6.456334   6.794385
    13  H    7.288787   6.469397   7.004158   5.908025   6.166128
    14  H    8.016202   7.239413   8.073959   6.920322   7.179629
    15  O    5.803486   5.887070   5.383740   2.788048   3.365165
    16  H    4.933328   5.037564   4.412875   3.261189   3.950202
    17  H    6.278471   6.595538   5.845971   1.815380   2.441749
    18  O    7.495700   6.789708   6.796401   4.858925   4.972314
    19  H    7.538183   6.649013   6.589443   5.299229   5.393858
    20  H    6.863959   6.400390   6.208461   3.982871   4.205593
    21  O    5.171139   5.148722   5.625738   5.090221   5.744354
    22  H    5.421615   5.500469   5.618904   4.142305   4.777686
    23  H    5.823253   5.463050   6.132209   5.603939   6.145689
                   11         12         13         14         15
    11  H    0.000000
    12  O    6.900462   0.000000
    13  H    6.454889   0.981480   0.000000
    14  H    7.319914   0.959627   1.562147   0.000000
    15  O    3.367608   3.967074   3.468011   4.637001   0.000000
    16  H    3.811170   4.303322   3.876720   5.093351   0.976486
    17  H    2.439686   4.815095   4.287932   5.400938   0.973620
    18  O    5.587035   2.724080   1.763688   3.224563   2.739560
    19  H    6.107109   3.307023   2.366794   3.874753   3.208423
    20  H    4.703525   3.056408   2.236933   3.660336   1.771059
    21  O    5.288410   2.711683   2.996725   3.347744   2.764396
    22  H    4.398625   2.970384   2.947189   3.602705   1.849619
    23  H    5.892255   1.751640   2.189436   2.395578   3.134015
                   16         17         18         19         20
    16  H    0.000000
    17  H    1.582814   0.000000
    18  O    3.241745   3.384196   0.000000
    19  H    3.502309   3.845436   0.960160   0.000000
    20  H    2.328858   2.422801   0.980599   1.555930   0.000000
    21  O    2.853619   3.508768   3.763229   4.398945   3.289738
    22  H    2.123961   2.550106   3.258544   3.931684   2.610329
    23  H    3.336798   3.960748   3.321585   3.975843   3.101341
                   21         22         23
    21  O    0.000000
    22  H    0.975854   0.000000
    23  H    0.983793   1.553967   0.000000
 Stoichiometry    C2H11F3O7
 Framework group  C1[X(C2H11F3O7)]
 Deg. of freedom    63
 Full point group                 C1      NOp   1
 Largest Abelian subgroup         C1      NOp   1
 Largest concise Abelian subgroup C1      NOp   1
                         Standard orientation:                         
 ---------------------------------------------------------------------
 Center     Atomic      Atomic             Coordinates (Angstroms)
 Number     Number       Type             X           Y           Z
 ---------------------------------------------------------------------
      1          6           0        1.361115    0.054577   -0.106194
      2          8           0        0.575499    0.792268    0.460858
      3          8           0        1.121519   -0.854601   -0.991669
      4          1           0        0.108807   -0.957338   -1.216666
      5          6           0        2.878154    0.156114    0.199315
      6          9           0        3.546367    0.537812   -0.900973
      7          9           0        3.364285   -1.029414    0.593092
      8          9           0        3.117340    1.045855    1.161586
      9          8           0       -3.341572    3.421942   -0.416555
     10          1           0       -4.198942    3.621335   -0.031302
     11          1           0       -3.352746    3.768256   -1.312852
     12          8           0       -2.619180   -2.986404   -0.107520
     13          1           0       -2.961032   -2.387157    0.590580
     14          1           0       -3.363635   -3.498329   -0.430944
     15          8           0       -2.157413    0.948841    0.088170
     16          1           0       -1.210341    1.059419    0.298769
     17          1           0       -2.542431    1.827973   -0.075612
     18          8           0       -3.349676   -0.996959    1.603941
     19          1           0       -3.005241   -0.989571    2.500165
     20          1           0       -2.960514   -0.220827    1.148148
     21          8           0       -1.312712   -1.104648   -1.558507
     22          1           0       -1.795608   -0.343529   -1.184609
     23          1           0       -1.737587   -1.896176   -1.157491
 ---------------------------------------------------------------------
 Rotational constants (GHZ):           0.7557377           0.3168114           0.2612532
 Standard basis: 6-31++G(d,p) (6D, 7F)
 There are   294 symmetry adapted cartesian basis functions of A   symmetry.
 There are   294 symmetry adapted basis functions of A   symmetry.
   294 basis functions,   472 primitive gaussians,   294 cartesian basis functions
    53 alpha electrons       53 beta electrons
       nuclear repulsion energy       826.2595622103 Hartrees.
 NAtoms=   23 NActive=   23 NUniq=   23 SFac= 1.00D+00 NAtFMM=   60 NAOKFM=F Big=F
 Integral buffers will be    131072 words long.
 Raffenetti 2 integral format.
 Two-electron integral symmetry is turned on.
 Nuclear repulsion after empirical dispersion term =      826.2497296771 Hartrees.
 One-electron integrals computed using PRISM.
 NBasis=   294 RedAO= T EigKep=  4.12D-05  NBF=   294
 NBsUse=   294 1.00D-06 EigRej= -1.00D+00 NBFU=   294
 Initial guess from the checkpoint file:  "/local_scratch/slurm.5660550/Gau-173099.chk"
 B after Tr=    -0.000000   -0.000000   -0.000000
         Rot=    0.999998    0.000168   -0.000881   -0.001819 Ang=   0.23 deg.
 ExpMin= 3.60D-02 ExpMax= 7.00D+03 ExpMxC= 1.05D+03 IAcc=3 IRadAn=         5 AccDes= 0.00D+00
 Harris functional with IExCor= 4639 and IRadAn=       5 diagonalized for initial guess.
 HarFok:  IExCor= 4639 AccDes= 0.00D+00 IRadAn=         5 IDoV= 1 UseB2=F ITyADJ=14
 ICtDFT=  3500011 ScaDFX=  1.000000  1.000000  1.000000  1.000000
 FoFCou: FMM=F IPFlag=           0 FMFlag=      100000 FMFlg1=           0
         NFxFlg=           0 DoJE=T BraDBF=F KetDBF=T FulRan=T
         wScrn=  0.000000 ICntrl=       500 IOpCl=  0 I1Cent=   200000004 NGrid=           0
         NMat0=    1 NMatS0=      1 NMatT0=    0 NMatD0=    1 NMtDS0=    0 NMtDT0=    0
 Petite list used in FoFCou.
 Requested convergence on RMS density matrix=1.00D-10 within 128 cycles.
 Requested convergence on MAX density matrix=1.00D-08.
 Requested convergence on             energy=1.00D-08.
 No special actions if energy rises.
 SCF Done:  E(RwB97XD) =  -908.813196521     A.U. after   14 cycles
            NFock= 14  Conv=0.90D-10     -V/T= 2.0083
 Calling FoFJK, ICntrl=      2127 FMM=F ISym2X=0 I1Cent= 0 IOpClX= 0 NMat=1 NMatS=1 NMatT=0.
 ***** Axes restored to original set *****
 -------------------------------------------------------------------
 Center     Atomic                   Forces (Hartrees/Bohr)
 Number     Number              X              Y              Z
 -------------------------------------------------------------------
      1        6          -0.000184388    0.000044311    0.000142603
      2        8           0.000095220    0.000002317    0.000050541
      3        8          -0.000105326   -0.000250781   -0.000127309
      4        1           0.000019904    0.000053334    0.000025963
      5        6          -0.000146513    0.000045097   -0.000013280
      6        9           0.000313204   -0.000064617   -0.000044451
      7        9          -0.000013386    0.000056497    0.000126261
      8        9          -0.000127457   -0.000024465   -0.000090474
      9        8          -0.000015680    0.000068636    0.000011450
     10        1          -0.000016688    0.000006250    0.000005564
     11        1           0.000018114   -0.000055595    0.000000260
     12        8           0.000007204    0.000001254    0.000017440
     13        1          -0.000023689   -0.000037627   -0.000015789
     14        1           0.000027460    0.000041827    0.000004379
     15        8           0.000039214    0.000079431   -0.000015541
     16        1           0.000066806   -0.000119703    0.000016323
     17        1           0.000019182    0.000002893   -0.000061494
     18        8          -0.000007523    0.000092564    0.000041503
     19        1          -0.000039675   -0.000018202   -0.000005073
     20        1           0.000039973   -0.000112975   -0.000031856
     21        8           0.000179045    0.000065043    0.000011434
     22        1          -0.000122059    0.000134165   -0.000052412
     23        1          -0.000022940   -0.000009656    0.000003961
 -------------------------------------------------------------------
 Cartesian Forces:  Max     0.000313204 RMS     0.000083399

 GradGradGradGradGradGradGradGradGradGradGradGradGradGradGradGradGradGrad
 Berny optimization.
 Using GEDIIS/GDIIS optimizer.
 FormGI is forming the generalized inverse of G from B-inverse, IUseBI=4.
 Internal  Forces:  Max     0.000286884 RMS     0.000063975
 Search for a local minimum.
 Step number  12 out of a maximum of  138
 All quantities printed in internal units (Hartrees-Bohrs-Radians)
 Mixed Optimization -- En-DIIS/RFO-DIIS
 Swapping is turned off.
 Update second derivatives using D2CorX and points    8   10   11   12
 DE= -4.75D-06 DEPred=-5.05D-06 R= 9.40D-01
 TightC=F SS=  1.41D+00  RLast= 2.68D-01 DXNew= 8.4853D-01 8.0412D-01
 Trust test= 9.40D-01 RLast= 2.68D-01 DXMaxT set to 8.04D-01
 ITU=  1  1  1  0 -1  1 -1  1  1 -1  1  0
     Eigenvalues ---    0.00011   0.00025   0.00064   0.00096   0.00106
     Eigenvalues ---    0.00184   0.00240   0.00366   0.00444   0.00520
     Eigenvalues ---    0.00623   0.00709   0.00859   0.00903   0.01107
     Eigenvalues ---    0.01188   0.01334   0.01426   0.01708   0.01771
     Eigenvalues ---    0.02008   0.02069   0.02093   0.02334   0.02573
     Eigenvalues ---    0.02750   0.02828   0.02916   0.03003   0.03253
     Eigenvalues ---    0.03667   0.04071   0.04498   0.05268   0.06263
     Eigenvalues ---    0.06495   0.07012   0.07195   0.08934   0.12750
     Eigenvalues ---    0.14355   0.20681   0.21392   0.23648   0.24913
     Eigenvalues ---    0.26199   0.34835   0.37350   0.40895   0.41299
     Eigenvalues ---    0.42142   0.43535   0.47781   0.49513   0.49982
     Eigenvalues ---    0.53819   0.55963   0.57068   0.58059   0.58759
     Eigenvalues ---    0.59148   0.60097   0.88158
 En-DIIS/RFO-DIIS/Sim-DIIS IScMMF=       -3 using points:    12   11   10    9
 RFO step:  Lambda=-3.99076184D-06.
 DidBck=F Rises=F RFO-DIIS coefs:    0.86703    0.52412   -0.32792   -0.06322
 Iteration  1 RMS(Cart)=  0.00314584 RMS(Int)=  0.00002865
 Iteration  2 RMS(Cart)=  0.00001802 RMS(Int)=  0.00002333
 Iteration  3 RMS(Cart)=  0.00000000 RMS(Int)=  0.00002333
 Variable       Old X    -DE/DX   Delta X   Delta X   Delta X     New X
                                 (Linear)    (Quad)   (Total)
    R1        2.30122   0.00007  -0.00009   0.00008  -0.00002   2.30121
    R2        2.44066   0.00010   0.00023  -0.00019   0.00006   2.44072
    R3        2.93063   0.00002  -0.00007   0.00010   0.00003   2.93066
    R4        3.42602  -0.00004   0.00264  -0.00106   0.00155   3.42758
    R5        1.97000  -0.00020   0.00134  -0.00185  -0.00048   1.96952
    R6        2.77685  -0.00015   0.00109  -0.00129  -0.00017   2.77668
    R7        2.53733  -0.00029   0.00035  -0.00057  -0.00022   2.53711
    R8        2.53312  -0.00012  -0.00015   0.00013  -0.00003   2.53310
    R9        2.51753  -0.00016   0.00004  -0.00011  -0.00006   2.51747
   R10        1.81577  -0.00001  -0.00004   0.00001  -0.00003   1.81574
   R11        1.81591  -0.00003  -0.00003  -0.00000  -0.00003   1.81589
   R12        3.43057   0.00002   0.00035   0.00035   0.00069   3.43126
   R13        1.85473  -0.00003  -0.00026   0.00003  -0.00022   1.85451
   R14        1.81343  -0.00005  -0.00003  -0.00003  -0.00006   1.81338
   R15        3.31012  -0.00001   0.00041  -0.00061  -0.00020   3.30992
   R16        3.33289  -0.00001   0.00065  -0.00086  -0.00020   3.33269
   R17        1.84529  -0.00013  -0.00010   0.00009  -0.00004   1.84525
   R18        1.83988  -0.00005  -0.00010  -0.00002  -0.00012   1.83976
   R19        3.34682   0.00003   0.00025   0.00043   0.00068   3.34749
   R20        3.49527   0.00004   0.00039   0.00138   0.00175   3.49702
   R21        1.81444  -0.00004  -0.00003  -0.00002  -0.00005   1.81439
   R22        1.85306  -0.00009  -0.00001  -0.00017  -0.00017   1.85289
   R23        1.84410  -0.00008   0.00022  -0.00019   0.00002   1.84412
   R24        1.85910  -0.00001   0.00009   0.00001   0.00010   1.85920
    A1        2.24722   0.00005  -0.00012   0.00031   0.00015   2.24737
    A2        2.09403  -0.00014   0.00041  -0.00048  -0.00006   2.09397
    A3        1.94188   0.00009  -0.00029   0.00020  -0.00008   1.94179
    A4        2.32281  -0.00004   0.00077   0.00002   0.00069   2.32351
    A5        1.97965  -0.00007   0.00043  -0.00075  -0.00031   1.97934
    A6        1.92197   0.00025  -0.00068   0.00126   0.00058   1.92255
    A7        1.93341   0.00007   0.00064  -0.00064  -0.00001   1.93341
    A8        1.94083  -0.00004   0.00039  -0.00052  -0.00014   1.94069
    A9        1.88774  -0.00011  -0.00016   0.00003  -0.00013   1.88761
   A10        1.88882  -0.00013  -0.00009  -0.00007  -0.00017   1.88866
   A11        1.88954  -0.00006  -0.00012  -0.00003  -0.00016   1.88938
   A12        1.86378  -0.00003   0.00020  -0.00033  -0.00012   1.86366
   A13        2.09404   0.00001  -0.00049   0.00129   0.00081   2.09485
   A14        2.09062   0.00001   0.00027  -0.00072  -0.00044   2.09018
   A15        1.87049  -0.00002   0.00016  -0.00039  -0.00022   1.87027
   A16        1.79429   0.00002  -0.00055   0.00071   0.00016   1.79445
   A17        2.11817   0.00000  -0.00048   0.00061   0.00012   2.11830
   A18        1.89396  -0.00003   0.00016  -0.00049  -0.00033   1.89363
   A19        1.96655   0.00005  -0.00183   0.00360   0.00178   1.96834
   A20        1.60862   0.00000  -0.00032  -0.00105  -0.00142   1.60720
   A21        2.11496  -0.00001   0.00116  -0.00015   0.00101   2.11597
   A22        2.20497  -0.00001  -0.00004  -0.00190  -0.00191   2.20306
   A23        1.60989   0.00001   0.00026   0.00026   0.00051   1.61040
   A24        2.85060  -0.00004  -0.00148   0.00133  -0.00027   2.85032
   A25        2.05254  -0.00000  -0.00000  -0.00089  -0.00090   2.05164
   A26        1.84352   0.00001  -0.00005   0.00005  -0.00001   1.84352
   A27        1.86023   0.00000  -0.00024  -0.00004  -0.00028   1.85994
   A28        1.88744   0.00004  -0.00144   0.00092  -0.00050   1.88694
   A29        1.98627   0.00002  -0.00174   0.00174  -0.00003   1.98623
   A30        1.83137  -0.00001   0.00127  -0.00061   0.00062   1.83199
   A31        2.70317   0.00000   0.00185  -0.00127   0.00053   2.70370
   A32        3.15405   0.00005  -0.00102   0.00073  -0.00029   3.15376
   A33        2.92530  -0.00001   0.00036  -0.00110  -0.00075   2.92455
   A34        3.18487  -0.00003   0.00197  -0.00418  -0.00221   3.18266
   A35        2.94588  -0.00001   0.00074  -0.00056   0.00016   2.94604
   A36        2.86736  -0.00000   0.00108   0.00008   0.00114   2.86850
   A37        3.12906   0.00001   0.00040  -0.00031   0.00014   3.12920
   A38        2.99912  -0.00001  -0.00058   0.00143   0.00088   3.00000
   A39        3.18244   0.00001   0.00027   0.00029   0.00055   3.18299
   A40        3.15015  -0.00002   0.00004  -0.00072  -0.00067   3.14948
   A41        3.12272  -0.00001   0.00020  -0.00056  -0.00037   3.12235
    D1       -0.07441  -0.00003  -0.00224   0.00261   0.00035  -0.07406
    D2        3.05440   0.00007  -0.00411   0.00536   0.00124   3.05565
    D3       -0.02076   0.00004  -0.00074   0.00094   0.00019  -0.02058
    D4        3.13270  -0.00006   0.00100  -0.00162  -0.00063   3.13207
    D5       -2.02732  -0.00002   0.00633  -0.00767  -0.00134  -2.02866
    D6        2.16839  -0.00008   0.00655  -0.00811  -0.00155   2.16684
    D7        0.06628  -0.00004   0.00602  -0.00728  -0.00126   0.06502
    D8        1.10359   0.00007   0.00477  -0.00536  -0.00060   1.10299
    D9       -0.98389   0.00000   0.00499  -0.00580  -0.00081  -0.98470
   D10       -3.08600   0.00005   0.00446  -0.00497  -0.00051  -3.08652
   D11        0.33739   0.00000   0.00941  -0.01017  -0.00076   0.33663
   D12        0.21650  -0.00000   0.00237  -0.00151   0.00086   0.21735
   D13       -1.81563  -0.00003   0.00311  -0.00259   0.00052  -1.81510
   D14       -2.36735  -0.00003   0.00973   0.00070   0.01041  -2.35694
   D15       -0.03118   0.00000   0.00849   0.00558   0.01408  -0.01710
   D16        2.02480   0.00002   0.00897   0.00613   0.01511   2.03990
   D17        1.56914  -0.00001   0.01018  -0.00041   0.00975   1.57889
   D18       -2.37787   0.00002   0.00894   0.00447   0.01341  -2.36446
   D19       -0.32190   0.00004   0.00942   0.00502   0.01445  -0.30745
   D20        2.09838  -0.00001   0.00129  -0.00188  -0.00059   2.09779
   D21       -2.16028   0.00000   0.00098  -0.00255  -0.00158  -2.16186
   D22       -1.98119  -0.00001   0.00036  -0.00057  -0.00020  -1.98139
   D23        0.04334   0.00000   0.00005  -0.00125  -0.00119   0.04215
   D24        1.63607   0.00005   0.00009   0.00274   0.00281   1.63888
   D25       -0.33272   0.00000   0.00130   0.00143   0.00273  -0.33000
   D26       -2.61406   0.00003  -0.00021   0.00329   0.00307  -2.61099
   D27        1.70033  -0.00001   0.00100   0.00199   0.00299   1.70332
   D28       -2.60206   0.00003  -0.00641   0.00895   0.00255  -2.59951
   D29        1.28963   0.00002  -0.00652   0.00626  -0.00026   1.28937
   D30       -0.33940   0.00001  -0.00655   0.00620  -0.00032  -0.33972
   D31       -1.50892  -0.00000  -0.00062   0.00253   0.00195  -1.50697
   D32        0.65263  -0.00001  -0.00060   0.00120   0.00063   0.65326
   D33        2.43105   0.00000   0.00029  -0.00106  -0.00076   2.43029
   D34       -1.69058  -0.00000   0.00030  -0.00239  -0.00208  -1.69266
   D35        0.09022   0.00001  -0.00071   0.00137   0.00063   0.09085
   D36        2.25177  -0.00000  -0.00070   0.00004  -0.00069   2.25108
   D37        0.62819   0.00004   0.00473   0.00142   0.00618   0.63437
   D38        2.63501  -0.00001   0.00466  -0.00082   0.00385   2.63886
   D39       -1.34059  -0.00001   0.00657  -0.00213   0.00445  -1.33614
   D40       -0.64306  -0.00004  -0.00485  -0.00152  -0.00632  -0.64938
   D41        1.48274  -0.00001  -0.00695   0.00067  -0.00627   1.47647
         Item               Value     Threshold  Converged?
 Maximum Force            0.000287     0.000015     NO 
 RMS     Force            0.000064     0.000010     NO 
 Maximum Displacement     0.017707     0.000060     NO 
 RMS     Displacement     0.003148     0.000040     NO 
 Predicted change in Energy=-1.743640D-06
 GradGradGradGradGradGradGradGradGradGradGradGradGradGradGradGradGradGrad

                          Input orientation:                          
 ---------------------------------------------------------------------
 Center     Atomic      Atomic             Coordinates (Angstroms)
 Number     Number       Type             X           Y           Z
 ---------------------------------------------------------------------
      1          6           0       -0.429841    1.316443   -0.212166
      2          8           0        0.072448    0.778977    0.758267
      3          8           0       -1.336943    0.859958   -1.010253
      4          1           0       -1.647190   -0.106748   -0.774764
      5          6           0        0.004228    2.749658   -0.615383
      6          9           0       -1.032943    3.595127   -0.505907
      7          9           0        0.433121    2.777056   -1.885078
      8          9           0        0.987241    3.193124    0.166762
      9          8           0       -1.124201   -1.944384    4.522130
     10          1           0       -0.805726   -2.707966    5.010746
     11          1           0       -2.019503   -1.773849    4.826646
     12          8           0       -0.782370   -3.436363   -1.751861
     13          1           0       -0.113852   -3.615942   -1.056223
     14          1           0       -1.170571   -4.279351   -1.995784
     15          8           0       -0.527662   -1.705502    1.808784
     16          1           0       -0.237593   -0.796280    1.602240
     17          1           0       -0.720461   -1.759271    2.761544
     18          8           0        0.869299   -3.600906    0.407816
     19          1           0        1.791549   -3.348412    0.320851
     20          1           0        0.452694   -2.938764    0.998917
     21          8           0       -2.108293   -1.462939   -0.447449
     22          1           0       -1.773038   -1.691438    0.440080
     23          1           0       -1.748133   -2.159110   -1.042078
 ---------------------------------------------------------------------
                    Distance matrix (angstroms):
                    1          2          3          4          5
     1  C    0.000000
     2  O    1.217745   0.000000
     3  O    1.291571   2.262875   0.000000
     4  H    1.955486   2.468167   1.042223   0.000000
     5  C    1.550841   2.403154   2.350666   3.303277   0.000000
     6  F    2.375378   3.278830   2.797844   3.762109   1.342582
     7  F    2.382588   3.333118   2.752037   3.725159   1.340457
     8  F    2.381941   2.648552   3.497265   4.326182   1.332188
     9  O    5.790396   4.797429   6.206195   5.630942   7.049923
    10  H    6.604239   5.568981   7.018882   6.398948   7.880039
    11  H    6.120993   5.238787   6.439893   5.856077   7.360250
    12  O    5.008403   4.980015   4.394987   3.576167   6.338547
    13  H    5.014050   4.758402   4.640231   3.839894   6.381939
    14  H    5.919702   5.892077   5.235594   4.373634   7.258969
    15  O    3.636751   2.763395   3.896600   3.237913   5.099798
    16  H    2.791528   1.813795   3.282806   2.848257   4.189273
    17  H    4.288057   3.329344   4.633235   4.011875   5.679723
    18  O    5.123716   4.465553   5.174721   4.465463   6.490374
    19  H    5.194184   4.492436   5.410146   4.851153   6.423201
    20  H    4.511360   3.744876   4.655089   3.946616   5.930028
    21  O    3.255383   3.351950   2.511489   1.469356   4.715604
    22  H    3.358117   3.100002   2.967029   2.000731   4.898572
    23  H    3.808689   3.897192   3.047107   2.072158   5.229612
                    6          7          8          9         10
     6  F    0.000000
     7  F    2.172716   0.000000
     8  F    2.166849   2.165689   0.000000
     9  O    7.481689   8.109843   7.058428   0.000000
    10  H    8.379384   8.897898   7.842307   0.960849   0.000000
    11  H    7.631208   8.471914   7.444854   0.960925   1.542635
    12  O    7.145421   6.332593   7.124797   6.458004   6.801762
    13  H    7.290205   6.469668   7.005104   5.910409   6.173429
    14  H    8.015365   7.237193   8.072833   6.923686   7.189842
    15  O    5.806012   5.887363   5.384023   2.788399   3.366722
    16  H    4.935719   5.037854   4.413180   3.260364   3.949080
    17  H    6.280403   6.595461   5.845970   1.815746   2.442581
    18  O    7.499088   6.791613   6.799328   4.862684   4.978958
    19  H    7.541487   6.650775   6.592598   5.303172   5.399178
    20  H    6.867557   6.402219   6.211141   3.986028   4.210898
    21  O    5.171444   5.148118   5.624812   5.088903   5.747927
    22  H    5.421291   5.499175   5.617187   4.141027   4.781215
    23  H    5.823248   5.462074   6.131066   5.603196   6.150289
                   11         12         13         14         15
    11  H    0.000000
    12  O    6.897188   0.000000
    13  H    6.452360   0.981365   0.000000
    14  H    7.317361   0.959597   1.561903   0.000000
    15  O    3.367157   3.967235   3.468326   4.638186   0.000000
    16  H    3.811514   4.303117   3.877271   5.093919   0.976465
    17  H    2.439748   4.815319   4.288420   5.402367   0.973558
    18  O    5.586535   2.723838   1.763582   3.224694   2.739849
    19  H    6.107827   3.305893   2.366106   3.873965   3.208089
    20  H    4.703221   3.056104   2.236771   3.660655   1.771417
    21  O    5.283997   2.711819   2.997302   3.347960   2.765469
    22  H    4.394257   2.971665   2.948820   3.604677   1.850543
    23  H    5.887612   1.751532   2.189391   2.395528   3.134122
                   16         17         18         19         20
    16  H    0.000000
    17  H    1.582561   0.000000
    18  O    3.243114   3.385114   0.000000
    19  H    3.503249   3.846107   0.960135   0.000000
    20  H    2.330393   2.423706   0.980507   1.555673   0.000000
    21  O    2.853975   3.508779   3.764098   4.399325   3.290697
    22  H    2.123562   2.549846   3.260224   3.932691   2.611897
    23  H    3.336383   3.960242   3.321433   3.975093   3.101154
                   21         22         23
    21  O    0.000000
    22  H    0.975866   0.000000
    23  H    0.983846   1.554390   0.000000
 Stoichiometry    C2H11F3O7
 Framework group  C1[X(C2H11F3O7)]
 Deg. of freedom    63
 Full point group                 C1      NOp   1
 Largest Abelian subgroup         C1      NOp   1
 Largest concise Abelian subgroup C1      NOp   1
                         Standard orientation:                         
 ---------------------------------------------------------------------
 Center     Atomic      Atomic             Coordinates (Angstroms)
 Number     Number       Type             X           Y           Z
 ---------------------------------------------------------------------
      1          6           0        1.361030    0.054724   -0.106640
      2          8           0        0.575486    0.791824    0.461257
      3          8           0        1.121484   -0.853801   -0.992843
      4          1           0        0.108950   -0.956216   -1.217597
      5          6           0        2.878022    0.155477    0.199451
      6          9           0        3.547448    0.536891   -0.900058
      7          9           0        3.363349   -1.030261    0.593541
      8          9           0        3.117095    1.044942    1.161959
      9          8           0       -3.337812    3.424124   -0.417620
     10          1           0       -4.190665    3.630782   -0.026257
     11          1           0       -3.355121    3.764392   -1.316116
     12          8           0       -2.618476   -2.986267   -0.108991
     13          1           0       -2.962273   -2.387863    0.588714
     14          1           0       -3.361650   -3.499503   -0.433193
     15          8           0       -2.158476    0.949129    0.091037
     16          1           0       -1.211278    1.059528    0.301068
     17          1           0       -2.542898    1.828327   -0.073412
     18          8           0       -3.352773   -0.998896    1.602866
     19          1           0       -3.008475   -0.992636    2.499125
     20          1           0       -2.963394   -0.222236    1.148359
     21          8           0       -1.312709   -1.102877   -1.558742
     22          1           0       -1.794670   -0.341353   -1.184429
     23          1           0       -1.737652   -1.894469   -1.157796
 ---------------------------------------------------------------------
 Rotational constants (GHZ):           0.7554468           0.3168237           0.2612353
 Standard basis: 6-31++G(d,p) (6D, 7F)
 There are   294 symmetry adapted cartesian basis functions of A   symmetry.
 There are   294 symmetry adapted basis functions of A   symmetry.
   294 basis functions,   472 primitive gaussians,   294 cartesian basis functions
    53 alpha electrons       53 beta electrons
       nuclear repulsion energy       826.2285652572 Hartrees.
 NAtoms=   23 NActive=   23 NUniq=   23 SFac= 1.00D+00 NAtFMM=   60 NAOKFM=F Big=F
 Integral buffers will be    131072 words long.
 Raffenetti 2 integral format.
 Two-electron integral symmetry is turned on.
 Nuclear repulsion after empirical dispersion term =      826.2187355456 Hartrees.
 One-electron integrals computed using PRISM.
 NBasis=   294 RedAO= T EigKep=  4.12D-05  NBF=   294
 NBsUse=   294 1.00D-06 EigRej= -1.00D+00 NBFU=   294
 Initial guess from the checkpoint file:  "/local_scratch/slurm.5660550/Gau-173099.chk"
 B after Tr=    -0.000000    0.000000   -0.000000
         Rot=    1.000000   -0.000218    0.000098    0.000130 Ang=  -0.03 deg.
 Requested convergence on RMS density matrix=1.00D-10 within 128 cycles.
 Requested convergence on MAX density matrix=1.00D-08.
 Requested convergence on             energy=1.00D-08.
 No special actions if energy rises.
 SCF Done:  E(RwB97XD) =  -908.813198738     A.U. after   12 cycles
            NFock= 12  Conv=0.50D-10     -V/T= 2.0083
 Calling FoFJK, ICntrl=      2127 FMM=F ISym2X=0 I1Cent= 0 IOpClX= 0 NMat=1 NMatS=1 NMatT=0.
 ***** Axes restored to original set *****
 -------------------------------------------------------------------
 Center     Atomic                   Forces (Hartrees/Bohr)
 Number     Number              X              Y              Z
 -------------------------------------------------------------------
      1        6          -0.000132328    0.000076150    0.000078644
      2        8           0.000042126   -0.000015934    0.000048332
      3        8          -0.000065637   -0.000123583   -0.000105983
      4        1          -0.000023842   -0.000050506    0.000028236
      5        6          -0.000074632    0.000084036   -0.000003487
      6        9           0.000206208   -0.000068150   -0.000027320
      7        9          -0.000012619    0.000014829    0.000074973
      8        9          -0.000073070   -0.000019763   -0.000036491
      9        8          -0.000007777    0.000058694   -0.000003542
     10        1          -0.000003486   -0.000003568    0.000009253
     11        1           0.000001636   -0.000041663    0.000000286
     12        8          -0.000052851    0.000017830   -0.000034481
     13        1           0.000058601   -0.000021483    0.000058867
     14        1          -0.000006899    0.000020415   -0.000019592
     15        8           0.000011863    0.000114422   -0.000072020
     16        1           0.000086882   -0.000126773    0.000005919
     17        1           0.000005819    0.000006467   -0.000003614
     18        8           0.000001033    0.000060995    0.000024266
     19        1          -0.000003308   -0.000023494   -0.000012253
     20        1           0.000003608   -0.000067370    0.000002858
     21        8           0.000166546    0.000061015    0.000045579
     22        1          -0.000103584    0.000049433   -0.000121917
     23        1          -0.000024291   -0.000001999    0.000063492
 -------------------------------------------------------------------
 Cartesian Forces:  Max     0.000206208 RMS     0.000063478

 GradGradGradGradGradGradGradGradGradGradGradGradGradGradGradGradGradGrad
 Berny optimization.
 Using GEDIIS/GDIIS optimizer.
 FormGI is forming the generalized inverse of G from B-inverse, IUseBI=4.
 Internal  Forces:  Max     0.000204942 RMS     0.000045538
 Search for a local minimum.
 Step number  13 out of a maximum of  138
 All quantities printed in internal units (Hartrees-Bohrs-Radians)
 Mixed Optimization -- En-DIIS/RFO-DIIS
 Swapping is turned off.
 Update second derivatives using D2CorX and points    8   10   11   12   13
 DE= -2.22D-06 DEPred=-1.74D-06 R= 1.27D+00
 TightC=F SS=  1.41D+00  RLast= 3.56D-02 DXNew= 1.3524D+00 1.0672D-01
 Trust test= 1.27D+00 RLast= 3.56D-02 DXMaxT set to 8.04D-01
 ITU=  1  1  1  1  0 -1  1 -1  1  1 -1  1  0
     Eigenvalues ---    0.00009   0.00026   0.00048   0.00096   0.00108
     Eigenvalues ---    0.00164   0.00243   0.00365   0.00446   0.00522
     Eigenvalues ---    0.00614   0.00730   0.00859   0.00904   0.01097
     Eigenvalues ---    0.01189   0.01356   0.01432   0.01714   0.01791
     Eigenvalues ---    0.01962   0.02059   0.02089   0.02331   0.02575
     Eigenvalues ---    0.02751   0.02805   0.02942   0.03015   0.03284
     Eigenvalues ---    0.03634   0.03973   0.04290   0.05228   0.06347
     Eigenvalues ---    0.06636   0.07043   0.07234   0.08930   0.12519
     Eigenvalues ---    0.14329   0.20430   0.21176   0.23169   0.24848
     Eigenvalues ---    0.26490   0.35139   0.37764   0.40758   0.41237
     Eigenvalues ---    0.42135   0.45723   0.48510   0.49535   0.50507
     Eigenvalues ---    0.54319   0.55798   0.57095   0.58059   0.58809
     Eigenvalues ---    0.59019   0.59537   0.88139
 Eigenvalue     1 is   8.56D-05 Eigenvector:
                          D16       D15       D14       D19       D18
   1                    0.40969   0.40331   0.39424   0.39018   0.38379
                          D17       D11       D29       D30       D28
   1                    0.37472   0.13554  -0.11415  -0.11020  -0.09818
 En-DIIS/RFO-DIIS/Sim-DIIS IScMMF=       -3 using points:    13   12   11   10    9
 RFO step:  Lambda=-7.96372318D-06.
 DidBck=F Rises=F RFO-DIIS coefs:    3.00000   -1.87843   -0.61447    0.39431    0.09860
 Iteration  1 RMS(Cart)=  0.01483268 RMS(Int)=  0.00018858
 Iteration  2 RMS(Cart)=  0.00020571 RMS(Int)=  0.00003198
 Iteration  3 RMS(Cart)=  0.00000007 RMS(Int)=  0.00003198
 Variable       Old X    -DE/DX   Delta X   Delta X   Delta X     New X
                                 (Linear)    (Quad)   (Total)
    R1        2.30121   0.00005   0.00007  -0.00004   0.00004   2.30125
    R2        2.44072   0.00010  -0.00018   0.00000  -0.00020   2.44052
    R3        2.93066   0.00002   0.00018  -0.00010   0.00008   2.93074
    R4        3.42758  -0.00004  -0.00054   0.00101   0.00049   3.42807
    R5        1.96952  -0.00005  -0.00324   0.00325  -0.00002   1.96949
    R6        2.77668  -0.00011  -0.00165  -0.00202  -0.00371   2.77297
    R7        2.53711  -0.00020  -0.00099   0.00021  -0.00078   2.53633
    R8        2.53310  -0.00007   0.00017   0.00016   0.00033   2.53343
    R9        2.51747  -0.00008  -0.00021  -0.00005  -0.00026   2.51721
   R10        1.81574   0.00001  -0.00000  -0.00001  -0.00001   1.81573
   R11        1.81589  -0.00001  -0.00002   0.00001  -0.00001   1.81588
   R12        3.43126   0.00001   0.00104  -0.00012   0.00092   3.43218
   R13        1.85451   0.00007  -0.00012   0.00012   0.00000   1.85451
   R14        1.81338  -0.00001  -0.00008   0.00004  -0.00004   1.81333
   R15        3.30992  -0.00002  -0.00092  -0.00139  -0.00231   3.30761
   R16        3.33269  -0.00001  -0.00138   0.00039  -0.00100   3.33169
   R17        1.84525  -0.00013   0.00004   0.00007   0.00015   1.84540
   R18        1.83976   0.00000  -0.00012   0.00006  -0.00006   1.83970
   R19        3.34749   0.00001   0.00107  -0.00014   0.00092   3.34842
   R20        3.49702   0.00003   0.00323  -0.00019   0.00305   3.50007
   R21        1.81439  -0.00001  -0.00007   0.00002  -0.00005   1.81435
   R22        1.85289  -0.00004  -0.00037   0.00016  -0.00021   1.85268
   R23        1.84412  -0.00013  -0.00026   0.00022  -0.00004   1.84408
   R24        1.85920  -0.00006   0.00008   0.00006   0.00015   1.85935
    A1        2.24737   0.00000   0.00047  -0.00022   0.00028   2.24765
    A2        2.09397  -0.00012  -0.00069   0.00076   0.00007   2.09404
    A3        1.94179   0.00012   0.00024  -0.00055  -0.00032   1.94147
    A4        2.32351  -0.00000   0.00043   0.00036   0.00091   2.32442
    A5        1.97934  -0.00005  -0.00130   0.00060  -0.00072   1.97862
    A6        1.92255   0.00014   0.00225  -0.00044   0.00181   1.92436
    A7        1.93341   0.00002  -0.00096  -0.00042  -0.00138   1.93203
    A8        1.94069  -0.00004  -0.00086   0.00085  -0.00000   1.94069
    A9        1.88761  -0.00005  -0.00005  -0.00004  -0.00009   1.88752
   A10        1.88866  -0.00006  -0.00023   0.00007  -0.00016   1.88849
   A11        1.88938  -0.00001  -0.00016  -0.00002  -0.00018   1.88920
   A12        1.86366  -0.00002  -0.00055   0.00031  -0.00029   1.86338
   A13        2.09485   0.00000   0.00229   0.00017   0.00243   2.09728
   A14        2.09018   0.00000  -0.00121  -0.00142  -0.00266   2.08752
   A15        1.87027   0.00000  -0.00071   0.00050  -0.00022   1.87005
   A16        1.79445   0.00000   0.00109   0.00044   0.00153   1.79599
   A17        2.11830  -0.00001   0.00118  -0.00224  -0.00105   2.11724
   A18        1.89363  -0.00003  -0.00090  -0.00050  -0.00149   1.89215
   A19        1.96834   0.00004   0.00623  -0.00010   0.00609   1.97443
   A20        1.60720   0.00001  -0.00249  -0.00149  -0.00397   1.60323
   A21        2.11597  -0.00002   0.00036   0.00360   0.00397   2.11994
   A22        2.20306  -0.00001  -0.00364  -0.00468  -0.00835   2.19470
   A23        1.61040   0.00003   0.00056   0.00190   0.00251   1.61291
   A24        2.85032  -0.00001   0.00165   0.00142   0.00322   2.85354
   A25        2.05164   0.00000  -0.00149  -0.00083  -0.00231   2.04933
   A26        1.84352  -0.00002   0.00019  -0.00090  -0.00071   1.84281
   A27        1.85994   0.00002  -0.00022  -0.00029  -0.00050   1.85944
   A28        1.88694   0.00003   0.00111  -0.00127  -0.00018   1.88676
   A29        1.98623   0.00003   0.00257  -0.00155   0.00106   1.98730
   A30        1.83199  -0.00002  -0.00041   0.00026  -0.00010   1.83189
   A31        2.70370  -0.00000  -0.00171   0.00168   0.00003   2.70373
   A32        3.15376   0.00002   0.00086  -0.00139  -0.00054   3.15322
   A33        2.92455  -0.00001  -0.00208   0.00076  -0.00130   2.92325
   A34        3.18266  -0.00002  -0.00738  -0.00062  -0.00807   3.17459
   A35        2.94604  -0.00001  -0.00069  -0.00079  -0.00149   2.94455
   A36        2.86850   0.00003   0.00079   0.00168   0.00248   2.87098
   A37        3.12920   0.00000  -0.00033   0.00005  -0.00035   3.12885
   A38        3.00000  -0.00002   0.00251   0.00003   0.00252   3.00251
   A39        3.18299   0.00001   0.00075   0.00239   0.00314   3.18613
   A40        3.14948  -0.00001  -0.00150  -0.00028  -0.00178   3.14770
   A41        3.12235  -0.00001  -0.00111   0.00057  -0.00053   3.12182
    D1       -0.07406  -0.00002   0.00398   0.00068   0.00467  -0.06939
    D2        3.05565   0.00005   0.00865  -0.00077   0.00789   3.06353
    D3       -0.02058   0.00003   0.00136  -0.00091   0.00047  -0.02011
    D4        3.13207  -0.00004  -0.00298   0.00043  -0.00253   3.12954
    D5       -2.02866  -0.00002  -0.01225  -0.00953  -0.02178  -2.05044
    D6        2.16684  -0.00006  -0.01303  -0.00892  -0.02195   2.14488
    D7        0.06502  -0.00003  -0.01161  -0.00918  -0.02079   0.04423
    D8        1.10299   0.00004  -0.00835  -0.01074  -0.01909   1.08390
    D9       -0.98470   0.00000  -0.00912  -0.01014  -0.01925  -1.00396
   D10       -3.08652   0.00003  -0.00770  -0.01040  -0.01810  -3.10461
   D11        0.33663   0.00000  -0.01642  -0.01066  -0.02711   0.30952
   D12        0.21735  -0.00000  -0.00129   0.00271   0.00141   0.21876
   D13       -1.81510  -0.00002  -0.00336   0.00442   0.00107  -1.81403
   D14       -2.35694  -0.00002   0.00248   0.02791   0.03045  -2.32649
   D15       -0.01710   0.00000   0.01166   0.03205   0.04374   0.02664
   D16        2.03990   0.00002   0.01311   0.03378   0.04682   2.08673
   D17        1.57889  -0.00000   0.00051   0.02957   0.03012   1.60901
   D18       -2.36446   0.00002   0.00969   0.03371   0.04341  -2.32105
   D19       -0.30745   0.00004   0.01114   0.03543   0.04649  -0.26096
   D20        2.09779  -0.00001  -0.00378  -0.00082  -0.00460   2.09319
   D21       -2.16186   0.00001  -0.00505  -0.00202  -0.00706  -2.16892
   D22       -1.98139  -0.00002  -0.00143  -0.00293  -0.00436  -1.98575
   D23        0.04215  -0.00000  -0.00270  -0.00412  -0.00682   0.03533
   D24        1.63888   0.00003   0.00586   0.00435   0.01024   1.64912
   D25       -0.33000  -0.00001   0.00375   0.00557   0.00933  -0.32066
   D26       -2.61099   0.00004   0.00691   0.00460   0.01152  -2.59947
   D27        1.70332  -0.00000   0.00480   0.00582   0.01062   1.71393
   D28       -2.59951   0.00002   0.01559   0.01706   0.03263  -2.56688
   D29        1.28937   0.00004   0.01007   0.01247   0.02254   1.31191
   D30       -0.33972  -0.00000   0.01013   0.01105   0.02114  -0.31858
   D31       -1.50697  -0.00001   0.00521   0.00468   0.00987  -1.49710
   D32        0.65326  -0.00001   0.00300   0.00292   0.00590   0.65916
   D33        2.43029   0.00000  -0.00149   0.00125  -0.00025   2.43004
   D34       -1.69266  -0.00000  -0.00371  -0.00051  -0.00422  -1.69689
   D35        0.09085   0.00000   0.00258   0.00375   0.00635   0.09720
   D36        2.25108   0.00000   0.00037   0.00199   0.00238   2.25346
   D37        0.63437   0.00003   0.00593   0.00306   0.00895   0.64333
   D38        2.63886  -0.00001   0.00133  -0.00059   0.00071   2.63956
   D39       -1.33614  -0.00002  -0.00020   0.00315   0.00295  -1.33319
   D40       -0.64938  -0.00003  -0.00647  -0.00686  -0.01339  -0.66277
   D41        1.47647   0.00001  -0.00309  -0.00919  -0.01230   1.46417
         Item               Value     Threshold  Converged?
 Maximum Force            0.000205     0.000015     NO 
 RMS     Force            0.000046     0.000010     NO 
 Maximum Displacement     0.073064     0.000060     NO 
 RMS     Displacement     0.014866     0.000040     NO 
 Predicted change in Energy=-3.932214D-06
 GradGradGradGradGradGradGradGradGradGradGradGradGradGradGradGradGradGrad

                          Input orientation:                          
 ---------------------------------------------------------------------
 Center     Atomic      Atomic             Coordinates (Angstroms)
 Number     Number       Type             X           Y           Z
 ---------------------------------------------------------------------
      1          6           0       -0.433562    1.317533   -0.206931
      2          8           0        0.072969    0.778142    0.760252
      3          8           0       -1.341977    0.861829   -1.003802
      4          1           0       -1.649279   -0.106170   -0.769824
      5          6           0       -0.001010    2.751424   -0.609537
      6          9           0       -1.042596    3.593219   -0.520665
      7          9           0        0.447442    2.773936   -1.872737
      8          9           0        0.967993    3.203071    0.185076
      9          8           0       -1.128877   -1.926158    4.518172
     10          1           0       -0.793668   -2.669302    5.026690
     11          1           0       -2.033249   -1.777989    4.807179
     12          8           0       -0.783090   -3.432438   -1.755287
     13          1           0       -0.116798   -3.620501   -1.059752
     14          1           0       -1.174716   -4.271752   -2.006210
     15          8           0       -0.514609   -1.712329    1.806094
     16          1           0       -0.225542   -0.803133    1.597665
     17          1           0       -0.710958   -1.761870    2.758327
     18          8           0        0.866651   -3.618323    0.403524
     19          1           0        1.790271   -3.371510    0.315084
     20          1           0        0.455774   -2.954032    0.996044
     21          8           0       -2.105548   -1.462234   -0.444006
     22          1           0       -1.767901   -1.690957    0.442533
     23          1           0       -1.745460   -2.157341   -1.040051
 ---------------------------------------------------------------------
                    Distance matrix (angstroms):
                    1          2          3          4          5
     1  C    0.000000
     2  O    1.217768   0.000000
     3  O    1.291468   2.262954   0.000000
     4  H    1.954930   2.467646   1.042211   0.000000
     5  C    1.550881   2.403255   2.350363   3.302775   0.000000
     6  F    2.376573   3.287840   2.789900   3.757077   1.342170
     7  F    2.381635   3.325065   2.759207   3.729299   1.340631
     8  F    2.381864   2.648051   3.497257   4.325855   1.332052
     9  O    5.773352   4.783266   6.189545   5.616589   7.031731
    10  H    6.589031   5.553236   7.009734   6.395412   7.860002
    11  H    6.105944   5.229491   6.419812   5.834841   7.347543
    12  O    5.008173   4.978931   4.395204   3.575678   6.337549
    13  H    5.021138   4.764083   4.647093   3.844876   6.388859
    14  H    5.918346   5.891643   5.233207   4.371033   7.256258
    15  O    3.638530   2.764322   3.899531   3.240767   5.101386
    16  H    2.792322   1.814056   3.284228   2.849173   4.190110
    17  H    4.283973   3.325433   4.629859   4.008695   5.675944
    18  O    5.140611   4.481751   5.189448   4.476814   6.507902
    19  H    5.215847   4.512972   5.428775   4.865179   6.446234
    20  H    4.525963   3.759157   4.668200   3.957254   5.944642
    21  O    3.252515   3.348949   2.509518   1.467395   4.712896
    22  H    3.354591   3.096158   2.964795   1.998857   4.895253
    23  H    3.806562   3.894205   3.046227   2.071129   5.227276
                    6          7          8          9         10
     6  F    0.000000
     7  F    2.172450   0.000000
     8  F    2.166277   2.165577   0.000000
     9  O    7.474011   8.088225   7.034314   0.000000
    10  H    8.369844   8.875320   7.812135   0.960843   0.000000
    11  H    7.630019   8.455479   7.428476   0.960920   1.542461
    12  O    7.138031   6.328276   7.131709   6.461016   6.824786
    13  H    7.292837   6.470559   7.020505   5.916784   6.197395
    14  H    8.005128   7.231247   8.078732   6.933359   7.223207
    15  O    5.817338   5.880979   5.383954   2.788981   3.371337
    16  H    4.948011   5.029117   4.412437   3.256772   3.945070
    17  H    6.287984   6.584996   5.838761   1.816233   2.444534
    18  O    7.517026   6.798387   6.825643   4.876051   5.003095
    19  H    7.565122   6.660049   6.627078   5.317557   5.419324
    20  H    6.885639   6.406215   6.231369   3.996627   4.229455
    21  O    5.166561   5.148220   5.622052   5.078613   5.753830
    22  H    5.419994   5.495770   5.612745   4.132130   4.787566
    23  H    5.816590   5.460740   6.131703   5.597094   6.162253
                   11         12         13         14         15
    11  H    0.000000
    12  O    6.882300   0.000000
    13  H    6.441157   0.981367   0.000000
    14  H    7.306038   0.959574   1.561762   0.000000
    15  O    3.364089   3.964125   3.465897   4.638970   0.000000
    16  H    3.810398   4.297254   3.874435   5.091185   0.976545
    17  H    2.438547   4.813388   4.287803   5.405126   0.973527
    18  O    5.584659   2.723355   1.763052   3.225053   2.740053
    19  H    6.110445   3.303382   2.364123   3.871690   3.207563
    20  H    4.701390   3.055074   2.235691   3.661749   1.771906
    21  O    5.261166   2.711099   2.998731   3.346688   2.767053
    22  H    4.373570   2.972040   2.950617   3.606759   1.852159
    23  H    5.866586   1.750312   2.189467   2.393731   3.132662
                   16         17         18         19         20
    16  H    0.000000
    17  H    1.581753   0.000000
    18  O    3.247176   3.388268   0.000000
    19  H    3.507859   3.849224   0.960111   0.000000
    20  H    2.335061   2.426552   0.980398   1.555273   0.000000
    21  O    2.852588   3.505652   3.768420   4.404425   3.295388
    22  H    2.121658   2.546577   3.264525   3.937142   2.616575
    23  H    3.331903   3.956547   3.322875   3.976429   3.102553
                   21         22         23
    21  O    0.000000
    22  H    0.975844   0.000000
    23  H    0.983924   1.554373   0.000000
 Stoichiometry    C2H11F3O7
 Framework group  C1[X(C2H11F3O7)]
 Deg. of freedom    63
 Full point group                 C1      NOp   1
 Largest Abelian subgroup         C1      NOp   1
 Largest concise Abelian subgroup C1      NOp   1
                         Standard orientation:                         
 ---------------------------------------------------------------------
 Center     Atomic      Atomic             Coordinates (Angstroms)
 Number     Number       Type             X           Y           Z
 ---------------------------------------------------------------------
      1          6           0        1.360539    0.053643   -0.106825
      2          8           0        0.576368    0.789192    0.465017
      3          8           0        1.119347   -0.851580   -0.995806
      4          1           0        0.106331   -0.951954   -1.219249
      5          6           0        2.877710    0.149406    0.200184
      6          9           0        3.553181    0.509038   -0.902460
      7          9           0        3.353073   -1.033956    0.613676
      8          9           0        3.120878    1.051319    1.149807
      9          8           0       -3.306670    3.437186   -0.423675
     10          1           0       -4.145342    3.672026   -0.017843
     11          1           0       -3.338033    3.756504   -1.329446
     12          8           0       -2.624034   -2.980313   -0.116369
     13          1           0       -2.974902   -2.384410    0.579958
     14          1           0       -3.363056   -3.495906   -0.446206
     15          8           0       -2.159482    0.950348    0.103592
     16          1           0       -1.211709    1.055323    0.314177
     17          1           0       -2.536648    1.832000   -0.064307
     18          8           0       -3.373823   -1.000215    1.596433
     19          1           0       -3.035640   -0.999505    2.495012
     20          1           0       -2.978934   -0.222357    1.149017
     21          8           0       -1.314296   -1.094487   -1.558001
     22          1           0       -1.793796   -0.332684   -1.181164
     23          1           0       -1.741227   -1.886007   -1.158836
 ---------------------------------------------------------------------
 Rotational constants (GHZ):           0.7548945           0.3169900           0.2612737
 Standard basis: 6-31++G(d,p) (6D, 7F)
 There are   294 symmetry adapted cartesian basis functions of A   symmetry.
 There are   294 symmetry adapted basis functions of A   symmetry.
   294 basis functions,   472 primitive gaussians,   294 cartesian basis functions
    53 alpha electrons       53 beta electrons
       nuclear repulsion energy       826.2225463261 Hartrees.
 NAtoms=   23 NActive=   23 NUniq=   23 SFac= 1.00D+00 NAtFMM=   60 NAOKFM=F Big=F
 Integral buffers will be    131072 words long.
 Raffenetti 2 integral format.
 Two-electron integral symmetry is turned on.
 Nuclear repulsion after empirical dispersion term =      826.2127222162 Hartrees.
 One-electron integrals computed using PRISM.
 NBasis=   294 RedAO= T EigKep=  4.13D-05  NBF=   294
 NBsUse=   294 1.00D-06 EigRej= -1.00D+00 NBFU=   294
 Initial guess from the checkpoint file:  "/local_scratch/slurm.5660550/Gau-173099.chk"
 B after Tr=    -0.000000   -0.000000    0.000000
         Rot=    0.999998    0.000093    0.000606    0.001622 Ang=   0.20 deg.
 ExpMin= 3.60D-02 ExpMax= 7.00D+03 ExpMxC= 1.05D+03 IAcc=3 IRadAn=         5 AccDes= 0.00D+00
 Harris functional with IExCor= 4639 and IRadAn=       5 diagonalized for initial guess.
 HarFok:  IExCor= 4639 AccDes= 0.00D+00 IRadAn=         5 IDoV= 1 UseB2=F ITyADJ=14
 ICtDFT=  3500011 ScaDFX=  1.000000  1.000000  1.000000  1.000000
 FoFCou: FMM=F IPFlag=           0 FMFlag=      100000 FMFlg1=           0
         NFxFlg=           0 DoJE=T BraDBF=F KetDBF=T FulRan=T
         wScrn=  0.000000 ICntrl=       500 IOpCl=  0 I1Cent=   200000004 NGrid=           0
         NMat0=    1 NMatS0=      1 NMatT0=    0 NMatD0=    1 NMtDS0=    0 NMtDT0=    0
 Petite list used in FoFCou.
 Requested convergence on RMS density matrix=1.00D-10 within 128 cycles.
 Requested convergence on MAX density matrix=1.00D-08.
 Requested convergence on             energy=1.00D-08.
 No special actions if energy rises.
 SCF Done:  E(RwB97XD) =  -908.813203804     A.U. after   14 cycles
            NFock= 14  Conv=0.43D-10     -V/T= 2.0082
 Calling FoFJK, ICntrl=      2127 FMM=F ISym2X=0 I1Cent= 0 IOpClX= 0 NMat=1 NMatS=1 NMatT=0.
 ***** Axes restored to original set *****
 -------------------------------------------------------------------
 Center     Atomic                   Forces (Hartrees/Bohr)
 Number     Number              X              Y              Z
 -------------------------------------------------------------------
      1        6           0.000011597    0.000200038    0.000017571
      2        8          -0.000000780   -0.000050781    0.000033378
      3        8          -0.000055462    0.000022494   -0.000106216
      4        1          -0.000077799   -0.000157455   -0.000011323
      5        6          -0.000021118    0.000051255    0.000031092
      6        9           0.000030614   -0.000016350   -0.000010884
      7        9           0.000002672   -0.000023277   -0.000028409
      8        9           0.000063416    0.000011137    0.000065559
      9        8          -0.000002611   -0.000001243   -0.000015732
     10        1           0.000017491    0.000001859    0.000008627
     11        1          -0.000013992   -0.000011971   -0.000002179
     12        8          -0.000074597   -0.000004838   -0.000042112
     13        1           0.000097862    0.000017281    0.000084081
     14        1          -0.000039262   -0.000004183   -0.000044401
     15        8          -0.000026627    0.000185550   -0.000101042
     16        1           0.000063654   -0.000152280    0.000023822
     17        1          -0.000004531    0.000017933    0.000037647
     18        8           0.000016854    0.000049656    0.000009729
     19        1           0.000043849   -0.000042362   -0.000017062
     20        1          -0.000047930   -0.000005818    0.000026342
     21        8           0.000079230   -0.000057732    0.000144778
     22        1          -0.000045408   -0.000027646   -0.000137103
     23        1          -0.000017121   -0.000001265    0.000033836
 -------------------------------------------------------------------
 Cartesian Forces:  Max     0.000200038 RMS     0.000062832

 GradGradGradGradGradGradGradGradGradGradGradGradGradGradGradGradGradGrad
 Berny optimization.
 Using GEDIIS/GDIIS optimizer.
 FormGI is forming the generalized inverse of G from B-inverse, IUseBI=4.
 Internal  Forces:  Max     0.000212538 RMS     0.000049362
 Search for a local minimum.
 Step number  14 out of a maximum of  138
 All quantities printed in internal units (Hartrees-Bohrs-Radians)
 Mixed Optimization -- En-DIIS/RFO-DIIS
 Swapping is turned off.
 Update second derivatives using D2CorX and points   10   11   12   13   14
 DE= -5.07D-06 DEPred=-3.93D-06 R= 1.29D+00
 TightC=F SS=  1.41D+00  RLast= 1.30D-01 DXNew= 1.3524D+00 3.8874D-01
 Trust test= 1.29D+00 RLast= 1.30D-01 DXMaxT set to 8.04D-01
 ITU=  1  1  1  1  1  0 -1  1 -1  1  1 -1  1  0
     Eigenvalues ---    0.00006   0.00027   0.00040   0.00096   0.00111
     Eigenvalues ---    0.00156   0.00252   0.00367   0.00448   0.00528
     Eigenvalues ---    0.00617   0.00753   0.00874   0.00922   0.01098
     Eigenvalues ---    0.01189   0.01339   0.01434   0.01714   0.01789
     Eigenvalues ---    0.01941   0.02060   0.02088   0.02340   0.02573
     Eigenvalues ---    0.02753   0.02771   0.02944   0.03030   0.03311
     Eigenvalues ---    0.03680   0.03956   0.04280   0.05230   0.06354
     Eigenvalues ---    0.06702   0.07057   0.07223   0.08928   0.12486
     Eigenvalues ---    0.14334   0.20393   0.21242   0.23128   0.24845
     Eigenvalues ---    0.26547   0.36099   0.37853   0.40739   0.41263
     Eigenvalues ---    0.42179   0.46319   0.48447   0.49532   0.51449
     Eigenvalues ---    0.54592   0.55921   0.57094   0.58060   0.58811
     Eigenvalues ---    0.59251   0.64232   0.88298
 Eigenvalue     1 is   5.86D-05 Eigenvector:
                          D16       D15       D19       D18       D14
   1                    0.42013   0.41759   0.40204   0.39950   0.39357
                          D17       D11       D29       D30       D28
   1                    0.37548   0.08980  -0.07903  -0.07741  -0.05485
 En-DIIS/RFO-DIIS/Sim-DIIS IScMMF=       -3 using points:    14   13   12   11   10    9
 RFO step:  Lambda=-3.56442320D-06.
 DidBck=F Rises=F RFO-DIIS coefs:    1.09654    1.66966   -1.20156   -1.35839    0.78138
                  RFO-DIIS coefs:    0.01237
 Iteration  1 RMS(Cart)=  0.00986978 RMS(Int)=  0.00022429
 Iteration  2 RMS(Cart)=  0.00022708 RMS(Int)=  0.00003904
 Iteration  3 RMS(Cart)=  0.00000010 RMS(Int)=  0.00003904
 Variable       Old X    -DE/DX   Delta X   Delta X   Delta X     New X
                                 (Linear)    (Quad)   (Total)
    R1        2.30125   0.00004   0.00020  -0.00018   0.00002   2.30127
    R2        2.44052   0.00020  -0.00035   0.00047   0.00008   2.44060
    R3        2.93074   0.00003   0.00007  -0.00003   0.00004   2.93078
    R4        3.42807  -0.00002  -0.00059   0.00029  -0.00027   3.42780
    R5        1.96949   0.00021  -0.00006   0.00023   0.00013   1.96962
    R6        2.77297   0.00005  -0.00326   0.00257  -0.00073   2.77224
    R7        2.53633  -0.00004  -0.00046   0.00016  -0.00030   2.53603
    R8        2.53343   0.00003   0.00012   0.00002   0.00014   2.53357
    R9        2.51721   0.00009  -0.00007   0.00009   0.00001   2.51723
   R10        1.81573   0.00001   0.00001  -0.00002  -0.00001   1.81572
   R11        1.81588   0.00001   0.00001  -0.00001   0.00000   1.81588
   R12        3.43218  -0.00001   0.00002  -0.00040  -0.00038   3.43180
   R13        1.85451   0.00013   0.00022  -0.00009   0.00014   1.85465
   R14        1.81333   0.00003  -0.00000   0.00001   0.00000   1.81333
   R15        3.30761  -0.00001  -0.00142   0.00081  -0.00061   3.30700
   R16        3.33169   0.00000  -0.00078   0.00071  -0.00007   3.33162
   R17        1.84540  -0.00015   0.00022  -0.00032  -0.00006   1.84534
   R18        1.83970   0.00003   0.00004  -0.00002   0.00001   1.83971
   R19        3.34842  -0.00000   0.00061  -0.00049   0.00012   3.34853
   R20        3.50007  -0.00000   0.00115  -0.00060   0.00057   3.50064
   R21        1.81435   0.00003   0.00001  -0.00001   0.00000   1.81435
   R22        1.85268   0.00003  -0.00015   0.00013  -0.00002   1.85266
   R23        1.84408  -0.00014  -0.00027   0.00014  -0.00013   1.84394
   R24        1.85935  -0.00004   0.00004  -0.00006  -0.00001   1.85934
    A1        2.24765  -0.00009   0.00050  -0.00060  -0.00007   2.24758
    A2        2.09404  -0.00011  -0.00065   0.00052  -0.00015   2.09388
    A3        1.94147   0.00020   0.00017   0.00007   0.00023   1.94170
    A4        2.32442   0.00006  -0.00037   0.00079   0.00057   2.32499
    A5        1.97862  -0.00001  -0.00065   0.00045  -0.00023   1.97839
    A6        1.92436   0.00003   0.00108  -0.00045   0.00063   1.92499
    A7        1.93203  -0.00004  -0.00054   0.00003  -0.00051   1.93152
    A8        1.94069  -0.00004  -0.00046   0.00037  -0.00009   1.94060
    A9        1.88752   0.00001   0.00003  -0.00003   0.00000   1.88752
   A10        1.88849   0.00001  -0.00005   0.00006   0.00000   1.88850
   A11        1.88920   0.00003  -0.00006   0.00002  -0.00004   1.88916
   A12        1.86338   0.00000  -0.00020   0.00023  -0.00003   1.86335
   A13        2.09728   0.00000   0.00233  -0.00051   0.00177   2.09905
   A14        2.08752  -0.00000  -0.00158   0.00079  -0.00084   2.08669
   A15        1.87005   0.00004  -0.00035   0.00049   0.00012   1.87017
   A16        1.79599  -0.00002   0.00103  -0.00049   0.00056   1.79655
   A17        2.11724  -0.00001  -0.00094   0.00077  -0.00017   2.11707
   A18        1.89215  -0.00001  -0.00079   0.00054  -0.00037   1.89178
   A19        1.97443   0.00001   0.00514  -0.00296   0.00214   1.97657
   A20        1.60323   0.00003  -0.00196   0.00091  -0.00102   1.60221
   A21        2.11994  -0.00002   0.00110   0.00068   0.00180   2.12174
   A22        2.19470  -0.00001  -0.00495   0.00120  -0.00378   2.19092
   A23        1.61291   0.00002   0.00135  -0.00073   0.00065   1.61356
   A24        2.85354   0.00005   0.00072  -0.00049   0.00045   2.85399
   A25        2.04933   0.00001  -0.00376   0.00273  -0.00102   2.04830
   A26        1.84281  -0.00003  -0.00088   0.00053  -0.00035   1.84246
   A27        1.85944   0.00004  -0.00035   0.00033  -0.00004   1.85940
   A28        1.88676   0.00001   0.00019  -0.00010   0.00010   1.88686
   A29        1.98730   0.00001   0.00089  -0.00059   0.00033   1.98763
   A30        1.83189   0.00001  -0.00122   0.00093  -0.00030   1.83159
   A31        2.70373   0.00001  -0.00012   0.00048   0.00042   2.70415
   A32        3.15322  -0.00005   0.00060  -0.00096  -0.00034   3.15288
   A33        2.92325   0.00001  -0.00147   0.00118  -0.00024   2.92301
   A34        3.17459   0.00002  -0.00567   0.00394  -0.00182   3.17277
   A35        2.94455  -0.00000  -0.00086   0.00029  -0.00057   2.94398
   A36        2.87098   0.00002   0.00085  -0.00077   0.00008   2.87106
   A37        3.12885   0.00000   0.00016   0.00012   0.00024   3.12910
   A38        3.00251  -0.00003   0.00281  -0.00192   0.00085   3.00337
   A39        3.18613   0.00001   0.00081   0.00081   0.00162   3.18775
   A40        3.14770   0.00000  -0.00081   0.00027  -0.00054   3.14716
   A41        3.12182   0.00000  -0.00037   0.00032  -0.00004   3.12178
    D1       -0.06939  -0.00001   0.00271  -0.00119   0.00153  -0.06786
    D2        3.06353   0.00003   0.00506  -0.00228   0.00280   3.06633
    D3       -0.02011   0.00001   0.00154  -0.00180  -0.00025  -0.02035
    D4        3.12954  -0.00003  -0.00064  -0.00079  -0.00142   3.12812
    D5       -2.05044  -0.00002  -0.00764   0.00120  -0.00644  -2.05688
    D6        2.14488  -0.00002  -0.00803   0.00151  -0.00652   2.13836
    D7        0.04423  -0.00001  -0.00729   0.00122  -0.00607   0.03816
    D8        1.08390   0.00001  -0.00566   0.00029  -0.00538   1.07853
    D9       -1.00396   0.00001  -0.00606   0.00060  -0.00546  -1.00942
   D10       -3.10461   0.00002  -0.00531   0.00030  -0.00501  -3.10962
   D11        0.30952   0.00001  -0.00345   0.00042  -0.00302   0.30650
   D12        0.21876  -0.00000  -0.00295   0.00278  -0.00018   0.21858
   D13       -1.81403  -0.00001  -0.00221   0.00226   0.00004  -1.81399
   D14       -2.32649   0.00002   0.04015   0.00340   0.04362  -2.28286
   D15        0.02664   0.00001   0.04863   0.00058   0.04924   0.07588
   D16        2.08673  -0.00001   0.04980  -0.00106   0.04866   2.13539
   D17        1.60901   0.00002   0.03847   0.00374   0.04225   1.65126
   D18       -2.32105   0.00001   0.04694   0.00091   0.04787  -2.27318
   D19       -0.26096  -0.00001   0.04812  -0.00073   0.04729  -0.21367
   D20        2.09319  -0.00002   0.00212  -0.00284  -0.00072   2.09247
   D21       -2.16892   0.00002  -0.00123  -0.00036  -0.00158  -2.17050
   D22       -1.98575  -0.00004   0.00217  -0.00245  -0.00030  -1.98604
   D23        0.03533   0.00000  -0.00118   0.00003  -0.00115   0.03418
   D24        1.64912  -0.00000   0.00344  -0.00115   0.00232   1.65144
   D25       -0.32066  -0.00003   0.00334  -0.00114   0.00221  -0.31845
   D26       -2.59947   0.00003   0.00371  -0.00079   0.00294  -2.59653
   D27        1.71393   0.00001   0.00362  -0.00078   0.00283   1.71677
   D28       -2.56688   0.00000   0.00524   0.00110   0.00633  -2.56055
   D29        1.31191   0.00003  -0.00042   0.00243   0.00200   1.31391
   D30       -0.31858  -0.00000  -0.00138   0.00300   0.00161  -0.31697
   D31       -1.49710  -0.00004   0.00220  -0.00021   0.00196  -1.49514
   D32        0.65916  -0.00002  -0.00336   0.00368   0.00029   0.65944
   D33        2.43004  -0.00001  -0.00445   0.00197  -0.00249   2.42755
   D34       -1.69689   0.00001  -0.01001   0.00586  -0.00416  -1.70105
   D35        0.09720  -0.00000   0.00045   0.00055   0.00102   0.09822
   D36        2.25346   0.00002  -0.00512   0.00445  -0.00065   2.25281
   D37        0.64333  -0.00000   0.00505  -0.00348   0.00153   0.64485
   D38        2.63956  -0.00000   0.00053  -0.00162  -0.00111   2.63845
   D39       -1.33319  -0.00001  -0.00007  -0.00053  -0.00059  -1.33378
   D40       -0.66277  -0.00000  -0.00279   0.00112  -0.00173  -0.66449
   D41        1.46417   0.00002  -0.00231   0.00088  -0.00145   1.46272
         Item               Value     Threshold  Converged?
 Maximum Force            0.000213     0.000015     NO 
 RMS     Force            0.000049     0.000010     NO 
 Maximum Displacement     0.056756     0.000060     NO 
 RMS     Displacement     0.009870     0.000040     NO 
 Predicted change in Energy=-1.919007D-06
 GradGradGradGradGradGradGradGradGradGradGradGradGradGradGradGradGradGrad

                          Input orientation:                          
 ---------------------------------------------------------------------
 Center     Atomic      Atomic             Coordinates (Angstroms)
 Number     Number       Type             X           Y           Z
 ---------------------------------------------------------------------
      1          6           0       -0.434341    1.318272   -0.205911
      2          8           0        0.072874    0.778390    0.760653
      3          8           0       -1.343523    0.862972   -1.002210
      4          1           0       -1.650476   -0.105218   -0.768264
      5          6           0       -0.000471    2.751616   -0.609113
      6          9           0       -1.042161    3.593702   -0.526861
      7          9           0        0.453830    2.771320   -1.870350
      8          9           0        0.964981    3.204812    0.188944
      9          8           0       -1.135520   -1.921146    4.515790
     10          1           0       -0.773213   -2.641569    5.038225
     11          1           0       -2.048021   -1.808023    4.794922
     12          8           0       -0.784765   -3.431212   -1.755015
     13          1           0       -0.118672   -3.621119   -1.059690
     14          1           0       -1.177334   -4.269650   -2.007395
     15          8           0       -0.511409   -1.713083    1.805709
     16          1           0       -0.223137   -0.803719    1.597072
     17          1           0       -0.710185   -1.761528    2.757503
     18          8           0        0.865917   -3.621626    0.402778
     19          1           0        1.789615   -3.375619    0.312905
     20          1           0        0.456529   -2.956843    0.995755
     21          8           0       -2.105554   -1.461239   -0.442351
     22          1           0       -1.766692   -1.690148    0.443599
     23          1           0       -1.746012   -2.156225   -1.038856
 ---------------------------------------------------------------------
                    Distance matrix (angstroms):
                    1          2          3          4          5
     1  C    0.000000
     2  O    1.217778   0.000000
     3  O    1.291511   2.262967   0.000000
     4  H    1.954878   2.467445   1.042278   0.000000
     5  C    1.550901   2.403177   2.350594   3.302931   0.000000
     6  F    2.376981   3.290437   2.788129   3.756373   1.342011
     7  F    2.381293   3.322510   2.761510   3.730573   1.340708
     8  F    2.381816   2.647684   3.497464   4.325872   1.332058
     9  O    5.768877   4.780039   6.184085   5.611061   7.027637
    10  H    6.579979   5.541625   7.006705   6.396716   7.847038
    11  H    6.114409   5.240520   6.421625   5.831519   7.361138
    12  O    5.008005   4.978441   4.395332   3.575663   6.336843
    13  H    5.022566   4.765083   4.648724   3.846155   6.389738
    14  H    5.917960   5.891334   5.232764   4.370560   7.255231
    15  O    3.638910   2.764230   3.900369   3.241611   5.101565
    16  H    2.792525   1.813915   3.284721   2.849564   4.190136
    17  H    4.282882   3.324421   4.628667   4.007311   5.675057
    18  O    5.144294   4.485212   5.192998   4.479810   6.510973
    19  H    5.219939   4.517020   5.432470   4.868128   6.449615
    20  H    4.529266   3.762237   4.671513   3.960176   5.947349
    21  O    3.251851   3.347940   2.509201   1.467006   4.712466
    22  H    3.353746   3.094868   2.964432   1.998529   4.894590
    23  H    3.806101   3.893398   3.046127   2.070985   5.226711
                    6          7          8          9         10
     6  F    0.000000
     7  F    2.172387   0.000000
     8  F    2.166157   2.165614   0.000000
     9  O    7.473326   8.082578   7.029164   0.000000
    10  H    8.361885   8.861908   7.792112   0.960839   0.000000
    11  H    7.649298   8.464957   7.444577   0.960921   1.542443
    12  O    7.136108   6.326044   7.132840   6.459592   6.838990
    13  H    7.293174   6.469020   7.023299   5.916913   6.210677
    14  H    8.002659   7.228744   8.079665   6.933193   7.242563
    15  O    5.821044   5.878348   5.383247   2.788789   3.373394
    16  H    4.951687   5.026152   4.411662   3.255765   3.939773
    17  H    6.290926   6.581692   5.836798   1.816029   2.445432
    18  O    7.521034   6.797550   6.830504   4.879985   5.013445
    19  H    7.569386   6.658513   6.633058   5.323171   5.425455
    20  H    6.890143   6.405187   6.235018   3.999742   4.237125
    21  O    5.166273   5.148222   5.621277   5.073031   5.762380
    22  H    5.420868   5.494523   5.611374   4.127285   4.796123
    23  H    5.815429   5.459981   6.131696   5.593037   6.173558
                   11         12         13         14         15
    11  H    0.000000
    12  O    6.865292   0.000000
    13  H    6.425432   0.981439   0.000000
    14  H    7.286234   0.959575   1.561890   0.000000
    15  O    3.362377   3.963010   3.464875   4.638885   0.000000
    16  H    3.816421   4.296002   3.873892   5.090712   0.976511
    17  H    2.437836   4.812092   4.287065   5.404919   0.973535
    18  O    5.574147   2.723432   1.763016   3.225483   2.740033
    19  H    6.105184   3.302547   2.363439   3.871158   3.207367
    20  H    4.693211   3.054926   2.235391   3.662223   1.771968
    21  O    5.249056   2.710786   2.998981   3.346360   2.767399
    22  H    4.362001   2.971429   2.950338   3.606736   1.852460
    23  H    5.851959   1.749991   2.189654   2.393329   3.132439
                   16         17         18         19         20
    16  H    0.000000
    17  H    1.581523   0.000000
    18  O    3.248534   3.389511   0.000000
    19  H    3.509263   3.851018   0.960111   0.000000
    20  H    2.336551   2.427705   0.980386   1.555241   0.000000
    21  O    2.852205   3.503754   3.769768   4.405406   3.296854
    22  H    2.121042   2.544692   3.265410   3.937666   2.617652
    23  H    3.331147   3.954879   3.323835   3.976787   3.103517
                   21         22         23
    21  O    0.000000
    22  H    0.975773   0.000000
    23  H    0.983918   1.554133   0.000000
 Stoichiometry    C2H11F3O7
 Framework group  C1[X(C2H11F3O7)]
 Deg. of freedom    63
 Full point group                 C1      NOp   1
 Largest Abelian subgroup         C1      NOp   1
 Largest concise Abelian subgroup C1      NOp   1
                         Standard orientation:                         
 ---------------------------------------------------------------------
 Center     Atomic      Atomic             Coordinates (Angstroms)
 Number     Number       Type             X           Y           Z
 ---------------------------------------------------------------------
      1          6           0        1.360580    0.054073   -0.107753
      2          8           0        0.576720    0.788913    0.465446
      3          8           0        1.118836   -0.849850   -0.997970
      4          1           0        0.105569   -0.949711   -1.220819
      5          6           0        2.877677    0.148204    0.200220
      6          9           0        3.555448    0.502004   -0.902706
      7          9           0        3.349803   -1.034685    0.618991
      8          9           0        3.121566    1.053207    1.146722
      9          8           0       -3.300476    3.438184   -0.427573
     10          1           0       -4.119874    3.693883    0.004188
     11          1           0       -3.362332    3.737120   -1.338716
     12          8           0       -2.624792   -2.978550   -0.118864
     13          1           0       -2.976863   -2.383693    0.577852
     14          1           0       -3.362925   -3.494692   -0.449834
     15          8           0       -2.159566    0.950500    0.108241
     16          1           0       -1.211523    1.054764    0.317805
     17          1           0       -2.535393    1.832370   -0.061555
     18          8           0       -3.377003   -1.001549    1.596573
     19          1           0       -3.038842   -1.003136    2.495159
     20          1           0       -2.981440   -0.223020    1.150950
     21          8           0       -1.315113   -1.091272   -1.558060
     22          1           0       -1.794026   -0.330078   -1.179434
     23          1           0       -1.742083   -1.883218   -1.159797
 ---------------------------------------------------------------------
 Rotational constants (GHZ):           0.7549149           0.3170010           0.2613379
 Standard basis: 6-31++G(d,p) (6D, 7F)
 There are   294 symmetry adapted cartesian basis functions of A   symmetry.
 There are   294 symmetry adapted basis functions of A   symmetry.
   294 basis functions,   472 primitive gaussians,   294 cartesian basis functions
    53 alpha electrons       53 beta electrons
       nuclear repulsion energy       826.2320748182 Hartrees.
 NAtoms=   23 NActive=   23 NUniq=   23 SFac= 1.00D+00 NAtFMM=   60 NAOKFM=F Big=F
 Integral buffers will be    131072 words long.
 Raffenetti 2 integral format.
 Two-electron integral symmetry is turned on.
 Nuclear repulsion after empirical dispersion term =      826.2222517688 Hartrees.
 One-electron integrals computed using PRISM.
 NBasis=   294 RedAO= T EigKep=  4.13D-05  NBF=   294
 NBsUse=   294 1.00D-06 EigRej= -1.00D+00 NBFU=   294
 Initial guess from the checkpoint file:  "/local_scratch/slurm.5660550/Gau-173099.chk"
 B after Tr=     0.000000   -0.000000   -0.000000
         Rot=    1.000000    0.000001    0.000063    0.000283 Ang=   0.03 deg.
 ExpMin= 3.60D-02 ExpMax= 7.00D+03 ExpMxC= 1.05D+03 IAcc=3 IRadAn=         5 AccDes= 0.00D+00
 Harris functional with IExCor= 4639 and IRadAn=       5 diagonalized for initial guess.
 HarFok:  IExCor= 4639 AccDes= 0.00D+00 IRadAn=         5 IDoV= 1 UseB2=F ITyADJ=14
 ICtDFT=  3500011 ScaDFX=  1.000000  1.000000  1.000000  1.000000
 FoFCou: FMM=F IPFlag=           0 FMFlag=      100000 FMFlg1=           0
         NFxFlg=           0 DoJE=T BraDBF=F KetDBF=T FulRan=T
         wScrn=  0.000000 ICntrl=       500 IOpCl=  0 I1Cent=   200000004 NGrid=           0
         NMat0=    1 NMatS0=      1 NMatT0=    0 NMatD0=    1 NMtDS0=    0 NMtDT0=    0
 Petite list used in FoFCou.
 Requested convergence on RMS density matrix=1.00D-10 within 128 cycles.
 Requested convergence on MAX density matrix=1.00D-08.
 Requested convergence on             energy=1.00D-08.
 No special actions if energy rises.
 SCF Done:  E(RwB97XD) =  -908.813206071     A.U. after   14 cycles
            NFock= 14  Conv=0.50D-10     -V/T= 2.0082
 Calling FoFJK, ICntrl=      2127 FMM=F ISym2X=0 I1Cent= 0 IOpClX= 0 NMat=1 NMatS=1 NMatT=0.
 ***** Axes restored to original set *****
 -------------------------------------------------------------------
 Center     Atomic                   Forces (Hartrees/Bohr)
 Number     Number              X              Y              Z
 -------------------------------------------------------------------
      1        6           0.000034657    0.000156691   -0.000004046
      2        8          -0.000013261   -0.000043415    0.000023450
      3        8          -0.000024655    0.000075141   -0.000070708
      4        1          -0.000066469   -0.000139252   -0.000016484
      5        6          -0.000001458    0.000015126    0.000032615
      6        9          -0.000023784    0.000007895   -0.000007466
      7        9           0.000007522   -0.000022325   -0.000042617
      8        9           0.000069062    0.000014506    0.000064718
      9        8          -0.000001108   -0.000013208   -0.000010753
     10        1           0.000022992   -0.000001591    0.000007555
     11        1          -0.000018025   -0.000001175   -0.000005687
     12        8          -0.000040676   -0.000019354   -0.000010448
     13        1           0.000060765    0.000024694    0.000045052
     14        1          -0.000032618   -0.000007517   -0.000038245
     15        8          -0.000045572    0.000150995   -0.000061784
     16        1           0.000057727   -0.000110064    0.000005977
     17        1          -0.000004392    0.000010412    0.000031031
     18        8           0.000013977    0.000052346    0.000001115
     19        1           0.000045805   -0.000043493   -0.000013377
     20        1          -0.000050561    0.000001958    0.000023662
     21        8           0.000030253   -0.000072444    0.000113190
     22        1          -0.000009167   -0.000031829   -0.000070081
     23        1          -0.000011012   -0.000004098    0.000003330
 -------------------------------------------------------------------
 Cartesian Forces:  Max     0.000156691 RMS     0.000049658

 GradGradGradGradGradGradGradGradGradGradGradGradGradGradGradGradGradGrad
 Berny optimization.
 Using GEDIIS/GDIIS optimizer.
 FormGI is forming the generalized inverse of G from B-inverse, IUseBI=4.
 Internal  Forces:  Max     0.000218404 RMS     0.000040094
 Search for a local minimum.
 Step number  15 out of a maximum of  138
 All quantities printed in internal units (Hartrees-Bohrs-Radians)
 Mixed Optimization -- En-DIIS/RFO-DIIS
 Swapping is turned off.
 Update second derivatives using D2CorX and points   11   12   13   14   15
 DE= -2.27D-06 DEPred=-1.92D-06 R= 1.18D+00
 TightC=F SS=  1.41D+00  RLast= 1.16D-01 DXNew= 1.3524D+00 3.4716D-01
 Trust test= 1.18D+00 RLast= 1.16D-01 DXMaxT set to 8.04D-01
 ITU=  1  1  1  1  1  1  0 -1  1 -1  1  1 -1  1  0
     Eigenvalues ---    0.00005   0.00026   0.00036   0.00096   0.00113
     Eigenvalues ---    0.00158   0.00255   0.00368   0.00450   0.00530
     Eigenvalues ---    0.00625   0.00759   0.00882   0.00925   0.01114
     Eigenvalues ---    0.01190   0.01323   0.01434   0.01716   0.01804
     Eigenvalues ---    0.01949   0.02061   0.02094   0.02359   0.02574
     Eigenvalues ---    0.02735   0.02764   0.02939   0.03018   0.03261
     Eigenvalues ---    0.03723   0.03978   0.04291   0.05253   0.06370
     Eigenvalues ---    0.06659   0.07022   0.07232   0.08941   0.12519
     Eigenvalues ---    0.14355   0.20509   0.21150   0.23137   0.24851
     Eigenvalues ---    0.26521   0.36618   0.37887   0.40664   0.41312
     Eigenvalues ---    0.42172   0.45630   0.48301   0.49132   0.50475
     Eigenvalues ---    0.54244   0.55492   0.57090   0.58060   0.58808
     Eigenvalues ---    0.59253   0.62853   0.88149
 Eigenvalue     1 is   5.03D-05 Eigenvector:
                          D15       D16       D18       D19       D14
   1                    0.42088   0.41723   0.40497   0.40132   0.39570
                          D17       D11       D29       D30       D6
   1                    0.37979   0.06223  -0.05631  -0.05312  -0.03834
 En-DIIS/RFO-DIIS/Sim-DIIS IScMMF=       -3 using points:    15   14   13   12   11   10    9
 RFO step:  Lambda=-2.60378721D-06.
 DidBck=F Rises=F RFO-DIIS coefs:    2.63728   -1.72301    0.43616   -0.16468   -0.27248
                  RFO-DIIS coefs:    0.04545    0.04129
 Iteration  1 RMS(Cart)=  0.01921783 RMS(Int)=  0.00080636
 Iteration  2 RMS(Cart)=  0.00082690 RMS(Int)=  0.00001586
 Iteration  3 RMS(Cart)=  0.00000133 RMS(Int)=  0.00001581
 Iteration  4 RMS(Cart)=  0.00000000 RMS(Int)=  0.00001581
 Variable       Old X    -DE/DX   Delta X   Delta X   Delta X     New X
                                 (Linear)    (Quad)   (Total)
    R1        2.30127   0.00003   0.00003  -0.00002   0.00001   2.30127
    R2        2.44060   0.00015   0.00002   0.00016   0.00017   2.44078
    R3        2.93078   0.00002   0.00008  -0.00007   0.00001   2.93079
    R4        3.42780  -0.00001  -0.00109   0.00056  -0.00053   3.42727
    R5        1.96962   0.00022  -0.00104   0.00116   0.00011   1.96973
    R6        2.77224   0.00007  -0.00084   0.00099   0.00014   2.77238
    R7        2.53603   0.00002  -0.00066   0.00023  -0.00043   2.53560
    R8        2.53357   0.00004   0.00032   0.00003   0.00035   2.53392
    R9        2.51723   0.00009  -0.00001   0.00005   0.00003   2.51726
   R10        1.81572   0.00001  -0.00001   0.00002   0.00001   1.81573
   R11        1.81588   0.00002  -0.00000   0.00001   0.00001   1.81589
   R12        3.43180  -0.00001  -0.00104  -0.00006  -0.00109   3.43070
   R13        1.85465   0.00008   0.00024  -0.00013   0.00010   1.85475
   R14        1.81333   0.00003   0.00000  -0.00000  -0.00000   1.81333
   R15        3.30700  -0.00001  -0.00074   0.00066  -0.00007   3.30693
   R16        3.33162   0.00001  -0.00044   0.00053   0.00009   3.33170
   R17        1.84534  -0.00010  -0.00001  -0.00010  -0.00010   1.84523
   R18        1.83971   0.00002   0.00002  -0.00002   0.00000   1.83971
   R19        3.34853  -0.00001   0.00024  -0.00017   0.00007   3.34860
   R20        3.50064  -0.00002   0.00113  -0.00121  -0.00008   3.50057
   R21        1.81435   0.00003   0.00001  -0.00001  -0.00000   1.81435
   R22        1.85266   0.00003  -0.00007   0.00004  -0.00003   1.85263
   R23        1.84394  -0.00008  -0.00022   0.00008  -0.00014   1.84380
   R24        1.85934  -0.00001  -0.00000  -0.00005  -0.00005   1.85928
    A1        2.24758  -0.00007  -0.00001  -0.00007  -0.00007   2.24751
    A2        2.09388  -0.00007  -0.00034   0.00028  -0.00005   2.09383
    A3        1.94170   0.00014   0.00035  -0.00022   0.00014   1.94183
    A4        2.32499   0.00006   0.00019   0.00060   0.00082   2.32581
    A5        1.97839   0.00000  -0.00044   0.00020  -0.00025   1.97814
    A6        1.92499   0.00001   0.00144  -0.00030   0.00114   1.92613
    A7        1.93152  -0.00004  -0.00113   0.00009  -0.00105   1.93047
    A8        1.94060  -0.00002  -0.00034   0.00027  -0.00008   1.94053
    A9        1.88752   0.00001   0.00005  -0.00005   0.00000   1.88752
   A10        1.88850   0.00002   0.00004   0.00002   0.00006   1.88856
   A11        1.88916   0.00003  -0.00005  -0.00003  -0.00008   1.88908
   A12        1.86335   0.00001  -0.00006   0.00035   0.00020   1.86355
   A13        2.09905   0.00000   0.00377  -0.00096   0.00275   2.10180
   A14        2.08669  -0.00001  -0.00095   0.00005  -0.00097   2.08572
   A15        1.87017   0.00004  -0.00003   0.00029   0.00026   1.87043
   A16        1.79655  -0.00002   0.00077  -0.00052   0.00025   1.79680
   A17        2.11707  -0.00001   0.00010   0.00042   0.00052   2.11760
   A18        1.89178   0.00000  -0.00042   0.00054   0.00009   1.89187
   A19        1.97657  -0.00000   0.00353  -0.00100   0.00251   1.97907
   A20        1.60221   0.00002  -0.00159   0.00061  -0.00099   1.60122
   A21        2.12174  -0.00001   0.00273  -0.00060   0.00213   2.12386
   A22        2.19092  -0.00000  -0.00559   0.00126  -0.00434   2.18658
   A23        1.61356   0.00001   0.00046  -0.00067  -0.00019   1.61337
   A24        2.85399   0.00005   0.00073  -0.00105  -0.00030   2.85369
   A25        2.04830   0.00001  -0.00283   0.00193  -0.00091   2.04739
   A26        1.84246  -0.00002  -0.00057   0.00062   0.00004   1.84250
   A27        1.85940   0.00004  -0.00021   0.00032   0.00010   1.85950
   A28        1.88686  -0.00000   0.00050  -0.00053  -0.00004   1.88682
   A29        1.98763   0.00000   0.00107  -0.00064   0.00044   1.98806
   A30        1.83159   0.00002  -0.00089   0.00069  -0.00016   1.83142
   A31        2.70415   0.00001  -0.00000   0.00140   0.00142   2.70557
   A32        3.15288  -0.00006   0.00005  -0.00071  -0.00066   3.15222
   A33        2.92301   0.00001  -0.00078   0.00045  -0.00033   2.92268
   A34        3.17277   0.00003  -0.00384   0.00337  -0.00047   3.17230
   A35        2.94398   0.00000  -0.00057   0.00029  -0.00027   2.94371
   A36        2.87106   0.00001  -0.00029  -0.00028  -0.00055   2.87050
   A37        3.12910  -0.00000   0.00036   0.00012   0.00045   3.12955
   A38        3.00337  -0.00002   0.00194  -0.00124   0.00070   3.00406
   A39        3.18775   0.00001   0.00210   0.00052   0.00262   3.19037
   A40        3.14716   0.00000  -0.00151   0.00098  -0.00053   3.14663
   A41        3.12178   0.00001  -0.00023   0.00032   0.00009   3.12186
    D1       -0.06786  -0.00000   0.00063   0.00067   0.00131  -0.06656
    D2        3.06633   0.00002   0.00365  -0.00021   0.00345   3.06978
    D3       -0.02035  -0.00000  -0.00051  -0.00008  -0.00057  -0.02092
    D4        3.12812  -0.00002  -0.00331   0.00073  -0.00256   3.12556
    D5       -2.05688  -0.00002  -0.01409  -0.00016  -0.01425  -2.07113
    D6        2.13836  -0.00001  -0.01436   0.00004  -0.01432   2.12404
    D7        0.03816  -0.00000  -0.01332  -0.00015  -0.01347   0.02469
    D8        1.07853  -0.00000  -0.01157  -0.00089  -0.01246   1.06607
    D9       -1.00942   0.00000  -0.01184  -0.00069  -0.01253  -1.02195
   D10       -3.10962   0.00001  -0.01079  -0.00088  -0.01168  -3.12130
   D11        0.30650   0.00001   0.00582  -0.00094   0.00487   0.31137
   D12        0.21858   0.00000  -0.00005  -0.00118  -0.00123   0.21736
   D13       -1.81399  -0.00001   0.00010  -0.00115  -0.00104  -1.81503
   D14       -2.28286   0.00002   0.08417   0.00119   0.08538  -2.19748
   D15        0.07588   0.00001   0.09310  -0.00015   0.09298   0.16886
   D16        2.13539  -0.00001   0.09228  -0.00260   0.08967   2.22506
   D17        1.65126   0.00002   0.07995   0.00276   0.08271   1.73397
   D18       -2.27318   0.00001   0.08888   0.00143   0.09030  -2.18288
   D19       -0.21367  -0.00002   0.08806  -0.00103   0.08700  -0.12667
   D20        2.09247  -0.00002   0.00156  -0.00172  -0.00017   2.09230
   D21       -2.17050   0.00002  -0.00079   0.00024  -0.00055  -2.17105
   D22       -1.98604  -0.00003   0.00265  -0.00176   0.00089  -1.98515
   D23        0.03418   0.00001   0.00030   0.00020   0.00051   0.03469
   D24        1.65144  -0.00001   0.00217  -0.00110   0.00107   1.65251
   D25       -0.31845  -0.00002   0.00181  -0.00059   0.00122  -0.31723
   D26       -2.59653   0.00002   0.00287  -0.00109   0.00178  -2.59475
   D27        1.71677   0.00001   0.00251  -0.00058   0.00193   1.71870
   D28       -2.56055  -0.00000   0.00076  -0.00130  -0.00054  -2.56109
   D29        1.31391   0.00002  -0.00621   0.00001  -0.00620   1.30771
   D30       -0.31697   0.00000  -0.00622   0.00053  -0.00571  -0.32268
   D31       -1.49514  -0.00003   0.00159  -0.00112   0.00046  -1.49468
   D32        0.65944  -0.00001  -0.00274   0.00198  -0.00076   0.65869
   D33        2.42755  -0.00001  -0.00552  -0.00011  -0.00564   2.42191
   D34       -1.70105   0.00001  -0.00984   0.00299  -0.00685  -1.70790
   D35        0.09822  -0.00000  -0.00006  -0.00071  -0.00076   0.09746
   D36        2.25281   0.00002  -0.00438   0.00239  -0.00198   2.25083
   D37        0.64485  -0.00001   0.00126  -0.00010   0.00114   0.64600
   D38        2.63845   0.00001  -0.00255   0.00152  -0.00106   2.63740
   D39       -1.33378  -0.00001  -0.00220   0.00090  -0.00130  -1.33508
   D40       -0.66449   0.00000  -0.00024   0.00081   0.00055  -0.66394
   D41        1.46272   0.00001   0.00079   0.00017   0.00095   1.46367
         Item               Value     Threshold  Converged?
 Maximum Force            0.000218     0.000015     NO 
 RMS     Force            0.000040     0.000010     NO 
 Maximum Displacement     0.130148     0.000060     NO 
 RMS     Displacement     0.019191     0.000040     NO 
 Predicted change in Energy=-2.081244D-06
 GradGradGradGradGradGradGradGradGradGradGradGradGradGradGradGradGradGrad

                          Input orientation:                          
 ---------------------------------------------------------------------
 Center     Atomic      Atomic             Coordinates (Angstroms)
 Number     Number       Type             X           Y           Z
 ---------------------------------------------------------------------
      1          6           0       -0.434633    1.319929   -0.205337
      2          8           0        0.072299    0.779854    0.761271
      3          8           0       -1.344645    0.865220   -1.001174
      4          1           0       -1.652011   -0.102802   -0.766813
      5          6           0        0.002800    2.751543   -0.610860
      6          9           0       -1.039427    3.594112   -0.545901
      7          9           0        0.471982    2.763664   -1.866933
      8          9           0        0.958981    3.209332    0.195720
      9          8           0       -1.147219   -1.919323    4.512811
     10          1           0       -0.733450   -2.594197    5.057382
     11          1           0       -2.070062   -1.876894    4.777276
     12          8           0       -0.789267   -3.430244   -1.753495
     13          1           0       -0.122664   -3.620839   -1.058769
     14          1           0       -1.182570   -4.268248   -2.006163
     15          8           0       -0.509723   -1.711662    1.806457
     16          1           0       -0.222909   -0.801808    1.598207
     17          1           0       -0.711964   -1.759949    2.757529
     18          8           0        0.864222   -3.621649    0.402205
     19          1           0        1.787683   -3.375589    0.310079
     20          1           0        0.456058   -2.956689    0.995797
     21          8           0       -2.106615   -1.458817   -0.439887
     22          1           0       -1.765974   -1.687677    0.445311
     23          1           0       -1.748631   -2.154153   -1.036875
 ---------------------------------------------------------------------
                    Distance matrix (angstroms):
                    1          2          3          4          5
     1  C    0.000000
     2  O    1.217782   0.000000
     3  O    1.291603   2.263014   0.000000
     4  H    1.954847   2.467259   1.042337   0.000000
     5  C    1.550908   2.403150   2.350780   3.303030   0.000000
     6  F    2.377744   3.296161   2.783394   3.753829   1.341782
     7  F    2.380593   3.317032   2.766543   3.733395   1.340895
     8  F    2.381775   2.647341   3.497729   4.325966   1.332075
     9  O    5.767274   4.779836   6.180347   5.606156   7.027910
    10  H    6.565507   5.521777   7.003373   6.400941   7.826108
    11  H    6.141721   5.270324   6.437073   5.836016   7.399405
    12  O    5.008663   4.979083   4.396072   3.576274   6.336203
    13  H    5.023630   4.766199   4.649869   3.847170   6.389336
    14  H    5.918624   5.892090   5.233428   4.371190   7.254615
    15  O    3.639162   2.763841   3.901309   3.242679   5.101598
    16  H    2.792735   1.813633   3.285431   2.850309   4.190134
    17  H    4.282655   3.324261   4.628136   4.006345   5.675428
    18  O    5.145418   4.486569   5.194282   4.481106   6.510447
    19  H    5.220367   4.518166   5.432801   4.868503   6.447921
    20  H    4.530509   3.763513   4.673052   3.961743   5.947327
    21  O    3.251456   3.346953   2.509341   1.467079   4.712323
    22  H    3.352835   3.093184   2.964308   1.998514   4.893948
    23  H    3.806218   3.893266   3.046489   2.071306   5.226362
                    6          7          8          9         10
     6  F    0.000000
     7  F    2.172355   0.000000
     8  F    2.166031   2.165716   0.000000
     9  O    7.483325   8.077952   7.026837   0.000000
    10  H    8.353776   8.837753   7.757643   0.960842   0.000000
    11  H    7.702619   8.493661   7.485683   0.960927   1.542567
    12  O    7.131791   6.322034   7.137211   6.455819   6.862225
    13  H    7.291022   6.462864   7.028152   5.915012   6.231721
    14  H    7.998097   7.225283   8.083857   6.929338   7.273089
    15  O    5.827986   5.872485   5.382169   2.788167   3.376009
    16  H    4.958630   5.020225   4.410564   3.255472   3.929275
    17  H    6.299670   6.576507   5.835124   1.815451   2.446581
    18  O    7.522632   6.787861   6.834758   4.882713   5.027812
    19  H    7.569807   6.645365   6.637847   5.328913   5.431719
    20  H    6.893932   6.396711   6.238018   4.002001   4.247682
    21  O    5.165483   5.149268   5.620808   5.065740   5.778809
    22  H    5.422883   5.492664   5.609667   4.120809   4.812388
    23  H    5.812623   5.459400   6.133305   5.587115   6.193884
                   11         12         13         14         15
    11  H    0.000000
    12  O    6.834054   0.000000
    13  H    6.394772   0.981494   0.000000
    14  H    7.247155   0.959573   1.562081   0.000000
    15  O    3.359720   3.962944   3.464720   4.639497   0.000000
    16  H    3.830700   4.296899   3.875114   5.092018   0.976456
    17  H    2.436695   4.810945   4.286527   5.404239   0.973535
    18  O    5.549364   2.723546   1.763062   3.226095   2.740018
    19  H    6.089674   3.301816   2.362904   3.870946   3.207160
    20  H    4.674058   3.055109   2.235454   3.662930   1.772003
    21  O    5.234015   2.710627   2.998903   3.346638   2.767681
    22  H    4.346744   2.970732   2.949550   3.606860   1.852420
    23  H    5.829626   1.749952   2.189844   2.393604   3.132926
                   16         17         18         19         20
    16  H    0.000000
    17  H    1.581529   0.000000
    18  O    3.250197   3.390847   0.000000
    19  H    3.510855   3.853380   0.960111   0.000000
    20  H    2.338249   2.429025   0.980368   1.555286   0.000000
    21  O    2.851989   3.501314   3.769991   4.404773   3.297287
    22  H    2.120138   2.542147   3.264972   3.936473   2.617413
    23  H    3.331715   3.953173   3.324379   3.976394   3.104267
                   21         22         23
    21  O    0.000000
    22  H    0.975699   0.000000
    23  H    0.983890   1.553956   0.000000
 Stoichiometry    C2H11F3O7
 Framework group  C1[X(C2H11F3O7)]
 Deg. of freedom    63
 Full point group                 C1      NOp   1
 Largest Abelian subgroup         C1      NOp   1
 Largest concise Abelian subgroup C1      NOp   1
                         Standard orientation:                         
 ---------------------------------------------------------------------
 Center     Atomic      Atomic             Coordinates (Angstroms)
 Number     Number       Type             X           Y           Z
 ---------------------------------------------------------------------
      1          6           0        1.361051    0.056368   -0.109894
      2          8           0        0.577277    0.790473    0.464372
      3          8           0        1.119018   -0.846717   -1.001015
      4          1           0        0.105505   -0.946666   -1.222977
      5          6           0        2.877938    0.148554    0.199736
      6          9           0        3.560147    0.487056   -0.904975
      7          9           0        3.343775   -1.031823    0.632984
      8          9           0        3.123239    1.062876    1.136896
      9          8           0       -3.302148    3.434415   -0.433661
     10          1           0       -4.081248    3.725495    0.047475
     11          1           0       -3.427892    3.696411   -1.349590
     12          8           0       -2.623781   -2.978049   -0.121062
     13          1           0       -2.975701   -2.384481    0.576907
     14          1           0       -3.361593   -3.494644   -0.452037
     15          8           0       -2.159470    0.950627    0.113113
     16          1           0       -1.211005    1.055918    0.319981
     17          1           0       -2.535971    1.831698   -0.059316
     18          8           0       -3.374941   -1.004498    1.598983
     19          1           0       -3.034816   -1.008347    2.496821
     20          1           0       -2.980381   -0.224906    1.154372
     21          8           0       -1.315823   -1.088010   -1.557897
     22          1           0       -1.794259   -0.327952   -1.176583
     23          1           0       -1.742080   -1.880953   -1.160924
 ---------------------------------------------------------------------
 Rotational constants (GHZ):           0.7551960           0.3169140           0.2614066
 Standard basis: 6-31++G(d,p) (6D, 7F)
 There are   294 symmetry adapted cartesian basis functions of A   symmetry.
 There are   294 symmetry adapted basis functions of A   symmetry.
   294 basis functions,   472 primitive gaussians,   294 cartesian basis functions
    53 alpha electrons       53 beta electrons
       nuclear repulsion energy       826.2387390081 Hartrees.
 NAtoms=   23 NActive=   23 NUniq=   23 SFac= 1.00D+00 NAtFMM=   60 NAOKFM=F Big=F
 Integral buffers will be    131072 words long.
 Raffenetti 2 integral format.
 Two-electron integral symmetry is turned on.
 Nuclear repulsion after empirical dispersion term =      826.2289166330 Hartrees.
 One-electron integrals computed using PRISM.
 NBasis=   294 RedAO= T EigKep=  4.14D-05  NBF=   294
 NBsUse=   294 1.00D-06 EigRej= -1.00D+00 NBFU=   294
 Initial guess from the checkpoint file:  "/local_scratch/slurm.5660550/Gau-173099.chk"
 B after Tr=    -0.000000    0.000000    0.000000
         Rot=    1.000000    0.000497   -0.000105   -0.000095 Ang=   0.06 deg.
 ExpMin= 3.60D-02 ExpMax= 7.00D+03 ExpMxC= 1.05D+03 IAcc=3 IRadAn=         5 AccDes= 0.00D+00
 Harris functional with IExCor= 4639 and IRadAn=       5 diagonalized for initial guess.
 HarFok:  IExCor= 4639 AccDes= 0.00D+00 IRadAn=         5 IDoV= 1 UseB2=F ITyADJ=14
 ICtDFT=  3500011 ScaDFX=  1.000000  1.000000  1.000000  1.000000
 FoFCou: FMM=F IPFlag=           0 FMFlag=      100000 FMFlg1=           0
         NFxFlg=           0 DoJE=T BraDBF=F KetDBF=T FulRan=T
         wScrn=  0.000000 ICntrl=       500 IOpCl=  0 I1Cent=   200000004 NGrid=           0
         NMat0=    1 NMatS0=      1 NMatT0=    0 NMatD0=    1 NMtDS0=    0 NMtDT0=    0
 Petite list used in FoFCou.
 Requested convergence on RMS density matrix=1.00D-10 within 128 cycles.
 Requested convergence on MAX density matrix=1.00D-08.
 Requested convergence on             energy=1.00D-08.
 No special actions if energy rises.
 SCF Done:  E(RwB97XD) =  -908.813206880     A.U. after   14 cycles
            NFock= 14  Conv=0.92D-10     -V/T= 2.0082
 Calling FoFJK, ICntrl=      2127 FMM=F ISym2X=0 I1Cent= 0 IOpClX= 0 NMat=1 NMatS=1 NMatT=0.
 ***** Axes restored to original set *****
 -------------------------------------------------------------------
 Center     Atomic                   Forces (Hartrees/Bohr)
 Number     Number              X              Y              Z
 -------------------------------------------------------------------
      1        6           0.000026921    0.000089304   -0.000033985
      2        8          -0.000026476   -0.000016525    0.000001635
      3        8           0.000006081    0.000076941   -0.000005496
      4        1          -0.000036067   -0.000092974   -0.000020402
      5        6           0.000015875   -0.000002971    0.000026351
      6        9          -0.000054197    0.000017820   -0.000003623
      7        9           0.000006645   -0.000021695   -0.000042185
      8        9           0.000064445    0.000015533    0.000057971
      9        8           0.000016175   -0.000032851    0.000002597
     10        1          -0.000007875    0.000007762   -0.000004701
     11        1          -0.000001973    0.000009530   -0.000000143
     12        8          -0.000008137   -0.000022001    0.000009031
     13        1           0.000022826    0.000023781    0.000010107
     14        1          -0.000022088   -0.000010483   -0.000024455
     15        8          -0.000051197    0.000087625   -0.000030485
     16        1           0.000042147   -0.000057165   -0.000010578
     17        1          -0.000004939    0.000007146    0.000024351
     18        8           0.000009533    0.000039319   -0.000013866
     19        1           0.000040882   -0.000035567   -0.000006624
     20        1          -0.000043371    0.000012981    0.000025260
     21        8          -0.000015758   -0.000052587    0.000049814
     22        1           0.000024200   -0.000037769    0.000002017
     23        1          -0.000003650   -0.000005154   -0.000012592
 -------------------------------------------------------------------
 Cartesian Forces:  Max     0.000092974 RMS     0.000033690

 GradGradGradGradGradGradGradGradGradGradGradGradGradGradGradGradGradGrad
 Berny optimization.
 Using GEDIIS/GDIIS optimizer.
 FormGI is forming the generalized inverse of G from B-inverse, IUseBI=4.
 Internal  Forces:  Max     0.000159917 RMS     0.000027711
 Search for a local minimum.
 Step number  16 out of a maximum of  138
 All quantities printed in internal units (Hartrees-Bohrs-Radians)
 Mixed Optimization -- En-DIIS/RFO-DIIS
 Swapping is turned off.
 Update second derivatives using D2CorX and points   12   13   14   15   16
 DE= -8.09D-07 DEPred=-2.08D-06 R= 3.89D-01
 Trust test= 3.89D-01 RLast= 2.19D-01 DXMaxT set to 8.04D-01
 ITU=  0  1  1  1  1  1  1  0 -1  1 -1  1  1 -1  1  0
     Eigenvalues ---    0.00010   0.00025   0.00032   0.00096   0.00110
     Eigenvalues ---    0.00155   0.00251   0.00367   0.00447   0.00527
     Eigenvalues ---    0.00622   0.00746   0.00873   0.00915   0.01102
     Eigenvalues ---    0.01189   0.01319   0.01431   0.01715   0.01807
     Eigenvalues ---    0.01935   0.02060   0.02095   0.02344   0.02573
     Eigenvalues ---    0.02727   0.02762   0.02938   0.03010   0.03253
     Eigenvalues ---    0.03683   0.03942   0.04270   0.05242   0.06372
     Eigenvalues ---    0.06600   0.07013   0.07232   0.08931   0.12463
     Eigenvalues ---    0.14337   0.20368   0.21107   0.23079   0.24842
     Eigenvalues ---    0.26497   0.35867   0.37742   0.40628   0.41307
     Eigenvalues ---    0.42142   0.45301   0.48235   0.49049   0.50231
     Eigenvalues ---    0.54145   0.55416   0.57093   0.58062   0.58806
     Eigenvalues ---    0.59254   0.60711   0.88112
 En-DIIS/RFO-DIIS/Sim-DIIS IScMMF=       -3 using points:    16   15   14   13   12   11   10    9
 RFO step:  Lambda=-1.20401099D-06.
 DidBck=F Rises=F RFO-DIIS coefs:    1.23895   -2.00000    2.03356   -0.75164    0.25057
                  RFO-DIIS coefs:    0.17736    0.02918    0.02202
 Iteration  1 RMS(Cart)=  0.01678472 RMS(Int)=  0.00066528
 Iteration  2 RMS(Cart)=  0.00068080 RMS(Int)=  0.00001297
 Iteration  3 RMS(Cart)=  0.00000089 RMS(Int)=  0.00001295
 Variable       Old X    -DE/DX   Delta X   Delta X   Delta X     New X
                                 (Linear)    (Quad)   (Total)
    R1        2.30127   0.00000   0.00000   0.00004   0.00005   2.30132
    R2        2.44078   0.00006  -0.00013   0.00013   0.00001   2.44078
    R3        2.93079   0.00001   0.00000  -0.00002  -0.00002   2.93077
    R4        3.42727  -0.00000  -0.00075  -0.00004  -0.00078   3.42649
    R5        1.96973   0.00016  -0.00060   0.00092   0.00032   1.97005
    R6        2.77238   0.00007   0.00007  -0.00012  -0.00005   2.77232
    R7        2.53560   0.00005   0.00012   0.00002   0.00013   2.53573
    R8        2.53392   0.00004  -0.00007   0.00006  -0.00001   2.53391
    R9        2.51726   0.00009  -0.00009   0.00016   0.00007   2.51733
   R10        1.81573  -0.00001   0.00004  -0.00006  -0.00002   1.81571
   R11        1.81589   0.00000   0.00001  -0.00002  -0.00001   1.81588
   R12        3.43070  -0.00000   0.00095  -0.00029   0.00066   3.43136
   R13        1.85475   0.00003  -0.00013   0.00010  -0.00003   1.85472
   R14        1.81333   0.00002  -0.00000   0.00002   0.00002   1.81335
   R15        3.30693   0.00000   0.00026   0.00008   0.00034   3.30727
   R16        3.33170   0.00001  -0.00027   0.00034   0.00007   3.33177
   R17        1.84523  -0.00004   0.00005  -0.00011  -0.00006   1.84518
   R18        1.83971   0.00002   0.00000   0.00004   0.00004   1.83976
   R19        3.34860  -0.00001  -0.00018  -0.00031  -0.00049   3.34811
   R20        3.50057  -0.00003  -0.00053  -0.00128  -0.00181   3.49876
   R21        1.81435   0.00003  -0.00002   0.00001  -0.00001   1.81433
   R22        1.85263   0.00004   0.00000   0.00005   0.00006   1.85268
   R23        1.84380  -0.00001   0.00007  -0.00003   0.00004   1.84385
   R24        1.85928   0.00001  -0.00003   0.00003  -0.00000   1.85928
    A1        2.24751  -0.00005   0.00010  -0.00015  -0.00005   2.24747
    A2        2.09383  -0.00004   0.00012  -0.00023  -0.00011   2.09372
    A3        1.94183   0.00009  -0.00022   0.00037   0.00015   1.94198
    A4        2.32581   0.00004  -0.00026   0.00006  -0.00020   2.32560
    A5        1.97814   0.00002  -0.00011   0.00047   0.00036   1.97850
    A6        1.92613  -0.00002  -0.00023   0.00005  -0.00017   1.92596
    A7        1.93047  -0.00004   0.00014  -0.00010   0.00004   1.93051
    A8        1.94053  -0.00001   0.00002  -0.00001   0.00001   1.94054
    A9        1.88752   0.00002   0.00002   0.00001   0.00003   1.88755
   A10        1.88856   0.00003  -0.00002   0.00005   0.00003   1.88859
   A11        1.88908   0.00002   0.00007  -0.00000   0.00007   1.88914
   A12        1.86355   0.00000  -0.00014  -0.00006  -0.00011   1.86344
   A13        2.10180   0.00001  -0.00265   0.00024  -0.00235   2.09944
   A14        2.08572  -0.00000   0.00032   0.00052   0.00090   2.08662
   A15        1.87043   0.00003  -0.00014   0.00027   0.00014   1.87056
   A16        1.79680  -0.00001  -0.00016  -0.00009  -0.00025   1.79655
   A17        2.11760  -0.00000   0.00070  -0.00055   0.00014   2.11774
   A18        1.89187   0.00001   0.00012   0.00006   0.00019   1.89206
   A19        1.97907  -0.00001  -0.00089   0.00042  -0.00046   1.97862
   A20        1.60122   0.00001   0.00095   0.00079   0.00174   1.60296
   A21        2.12386  -0.00000  -0.00268  -0.00038  -0.00305   2.12081
   A22        2.18658   0.00000   0.00405  -0.00069   0.00335   2.18993
   A23        1.61337  -0.00001  -0.00055   0.00008  -0.00047   1.61290
   A24        2.85369   0.00003   0.00102  -0.00080   0.00022   2.85391
   A25        2.04739   0.00000   0.00302   0.00047   0.00349   2.05088
   A26        1.84250  -0.00000   0.00081  -0.00004   0.00078   1.84328
   A27        1.85950   0.00003   0.00035   0.00027   0.00063   1.86014
   A28        1.88682  -0.00001   0.00065  -0.00041   0.00023   1.88705
   A29        1.98806  -0.00000   0.00074  -0.00024   0.00050   1.98856
   A30        1.83142   0.00002   0.00022   0.00004   0.00028   1.83170
   A31        2.70557   0.00000  -0.00137   0.00069  -0.00068   2.70489
   A32        3.15222  -0.00004   0.00046  -0.00046  -0.00000   3.15222
   A33        2.92268   0.00000   0.00020   0.00009   0.00029   2.92297
   A34        3.17230   0.00002   0.00100   0.00125   0.00223   3.17453
   A35        2.94371   0.00001  -0.00013  -0.00010  -0.00024   2.94347
   A36        2.87050  -0.00000  -0.00020  -0.00012  -0.00032   2.87018
   A37        3.12955  -0.00001  -0.00076   0.00014  -0.00063   3.12892
   A38        3.00406  -0.00001  -0.00125  -0.00014  -0.00139   3.00268
   A39        3.19037   0.00000  -0.00131   0.00031  -0.00100   3.18937
   A40        3.14663  -0.00000   0.00094   0.00075   0.00170   3.14833
   A41        3.12186   0.00001  -0.00012   0.00022   0.00010   3.12197
    D1       -0.06656  -0.00000   0.00196   0.00049   0.00245  -0.06411
    D2        3.06978   0.00000   0.00160   0.00052   0.00212   3.07190
    D3       -0.02092  -0.00001   0.00082  -0.00048   0.00034  -0.02058
    D4        3.12556  -0.00001   0.00115  -0.00050   0.00065   3.12620
    D5       -2.07113  -0.00001   0.00185  -0.00076   0.00108  -2.07004
    D6        2.12404   0.00000   0.00188  -0.00074   0.00113   2.12518
    D7        0.02469   0.00000   0.00168  -0.00067   0.00101   0.02570
    D8        1.06607  -0.00001   0.00155  -0.00074   0.00081   1.06688
    D9       -1.02195   0.00000   0.00158  -0.00072   0.00086  -1.02109
   D10       -3.12130   0.00000   0.00138  -0.00064   0.00074  -3.12056
   D11        0.31137   0.00000  -0.01851   0.00055  -0.01797   0.29340
   D12        0.21736   0.00000  -0.00093  -0.00026  -0.00118   0.21617
   D13       -1.81503  -0.00000  -0.00232   0.00021  -0.00210  -1.81712
   D14       -2.19748   0.00001  -0.08041   0.00283  -0.07759  -2.27507
   D15        0.16886   0.00000  -0.08521   0.00330  -0.08193   0.08693
   D16        2.22506  -0.00002  -0.08483   0.00148  -0.08337   2.14170
   D17        1.73397   0.00001  -0.07705   0.00226  -0.07477   1.65920
   D18       -2.18288  -0.00000  -0.08185   0.00273  -0.07910  -2.26198
   D19       -0.12667  -0.00002  -0.08147   0.00092  -0.08054  -0.20721
   D20        2.09230  -0.00002  -0.00467  -0.00095  -0.00562   2.08668
   D21       -2.17105   0.00002  -0.00191  -0.00035  -0.00227  -2.17331
   D22       -1.98515  -0.00002  -0.00438  -0.00160  -0.00597  -1.99112
   D23        0.03469   0.00001  -0.00162  -0.00099  -0.00262   0.03207
   D24        1.65251  -0.00002  -0.00000   0.00033   0.00033   1.65284
   D25       -0.31723  -0.00001  -0.00106   0.00088  -0.00018  -0.31741
   D26       -2.59475   0.00001  -0.00001   0.00029   0.00028  -2.59446
   D27        1.71870   0.00001  -0.00106   0.00084  -0.00022   1.71847
   D28       -2.56109  -0.00000   0.01099  -0.00021   0.01077  -2.55032
   D29        1.30771   0.00001   0.01564  -0.00014   0.01550   1.32321
   D30       -0.32268   0.00001   0.01589  -0.00059   0.01529  -0.30740
   D31       -1.49468  -0.00002   0.00116  -0.00043   0.00072  -1.49396
   D32        0.65869  -0.00000   0.00568   0.00040   0.00608   0.66476
   D33        2.42191  -0.00001   0.00520  -0.00087   0.00434   2.42624
   D34       -1.70790   0.00001   0.00972  -0.00004   0.00969  -1.69822
   D35        0.09746  -0.00000   0.00192   0.00042   0.00234   0.09980
   D36        2.25083   0.00001   0.00645   0.00125   0.00769   2.25852
   D37        0.64600  -0.00001  -0.00304  -0.00022  -0.00326   0.64274
   D38        2.63740   0.00001  -0.00068   0.00023  -0.00045   2.63694
   D39       -1.33508  -0.00000  -0.00217  -0.00070  -0.00288  -1.33796
[truncated: 403,936 more chars]
