# Supplementary material for: The Hydration of Trifluoroacetic Acid from 0 to 298 K
Source: J Phys Chem A. 2026 Jan 20;130(4):927–35. doi: 10.1021/acs.jpca.5c08151 (PMC12862820; doi:10.1021/acs.jpca.5c08151)
Supplement: Supplementary file 1 [file jp5c08151_si_001.zip › TFA_SI/within1kcal-hightemps/5-H2O/20K-1-921-13085-wb97xd.xyz]

23
20K-1-921-13085-wb97xd.log	Energy: -570291.1836612
C         -1.29098       -0.11292       -0.10045
O         -0.59617        0.79320       -0.53336
O         -0.94796       -1.30155        0.24293
H          0.08981       -1.51291        0.14685
C         -2.80965        0.12729        0.10854
F         -3.10889        0.06444        1.41600
F         -3.53225       -0.80115       -0.53107
F         -3.17590        1.32641       -0.34396
O          2.83690       -0.98589       -2.07927
H          3.78684       -1.11926       -2.03277
H          2.67269       -0.03789       -1.92306
O          1.43391       -1.89786        0.07934
H          1.91001       -1.71304       -0.75816
H          2.01593       -1.56378        0.79686
O          3.17101        1.86953        1.16707
H          2.68827        2.52190        1.68028
H          2.75692        1.85266        0.28244
O          3.16950       -0.77976        1.81574
H          3.41814       -0.99942        2.71520
H          3.22172        0.19352        1.71189
O          1.89018        1.50132       -1.27140
H          1.73960        2.21005       -1.90321
H          0.99830        1.18264       -1.00212
