# Supplementary material for: The Hydration of Trifluoroacetic Acid from 0 to 298 K
Source: J Phys Chem A. 2026 Jan 20;130(4):927–35. doi: 10.1021/acs.jpca.5c08151 (PMC12862820; doi:10.1021/acs.jpca.5c08151)
Supplement: Supplementary file 1 [file jp5c08151_si_001.zip › TFA_SI/within1kcal-hightemps/5-H2O/20K-1-242-20161-wb97xd.log]

 Entering Gaussian System, Link 0=g16
 Initial command:
 /software/commercial/MERCURY/GAUSSIAN/AVX2/g16/l1.exe "/local_scratch/slurm.5660444/Gau-1778610.inp" -scrdir="/local_scratch/slurm.5660444/"
 Entering Link 1 = /software/commercial/MERCURY/GAUSSIAN/AVX2/g16/l1.exe PID=   1778611.
  
 Copyright (c) 1988-2019, Gaussian, Inc.  All Rights Reserved.
  
 This is part of the Gaussian(R) 16 program.  It is based on
 the Gaussian(R) 09 system (copyright 2009, Gaussian, Inc.),
 the Gaussian(R) 03 system (copyright 2003, Gaussian, Inc.),
 the Gaussian(R) 98 system (copyright 1998, Gaussian, Inc.),
 the Gaussian(R) 94 system (copyright 1995, Gaussian, Inc.),
 the Gaussian 92(TM) system (copyright 1992, Gaussian, Inc.),
 the Gaussian 90(TM) system (copyright 1990, Gaussian, Inc.),
 the Gaussian 88(TM) system (copyright 1988, Gaussian, Inc.),
 the Gaussian 86(TM) system (copyright 1986, Carnegie Mellon
 University), and the Gaussian 82(TM) system (copyright 1983,
 Carnegie Mellon University). Gaussian is a federally registered
 trademark of Gaussian, Inc.
  
 This software contains proprietary and confidential information,
 including trade secrets, belonging to Gaussian, Inc.
  
 This software is provided under written license and may be
 used, copied, transmitted, or stored only in accord with that
 written license.
  
 The following legend is applicable only to US Government
 contracts under FAR:
  
                    RESTRICTED RIGHTS LEGEND
  
 Use, reproduction and disclosure by the US Government is
 subject to restrictions as set forth in subparagraphs (a)
 and (c) of the Commercial Computer Software - Restricted
 Rights clause in FAR 52.227-19.
  
 Gaussian, Inc.
 340 Quinnipiac St., Bldg. 40, Wallingford CT 06492
  
  
 ---------------------------------------------------------------
 Warning -- This program may not be used in any manner that
 competes with the business of Gaussian, Inc. or will provide
 assistance to any competitor of Gaussian, Inc.  The licensee
 of this program is prohibited from giving any competitor of
 Gaussian, Inc. access to this program.  By using this program,
 the user acknowledges that Gaussian, Inc. is engaged in the
 business of creating and licensing software in the field of
 computational chemistry and represents and warrants to the
 licensee that it is not a competitor of Gaussian, Inc. and that
 it will not use this program in any manner prohibited above.
 ---------------------------------------------------------------
  

 Cite this work as:
 Gaussian 16, Revision C.01,
 M. J. Frisch, G. W. Trucks, H. B. Schlegel, G. E. Scuseria, 
 M. A. Robb, J. R. Cheeseman, G. Scalmani, V. Barone, 
 G. A. Petersson, H. Nakatsuji, X. Li, M. Caricato, A. V. Marenich, 
 J. Bloino, B. G. Janesko, R. Gomperts, B. Mennucci, H. P. Hratchian, 
 J. V. Ortiz, A. F. Izmaylov, J. L. Sonnenberg, D. Williams-Young, 
 F. Ding, F. Lipparini, F. Egidi, J. Goings, B. Peng, A. Petrone, 
 T. Henderson, D. Ranasinghe, V. G. Zakrzewski, J. Gao, N. Rega, 
 G. Zheng, W. Liang, M. Hada, M. Ehara, K. Toyota, R. Fukuda, 
 J. Hasegawa, M. Ishida, T. Nakajima, Y. Honda, O. Kitao, H. Nakai, 
 T. Vreven, K. Throssell, J. A. Montgomery, Jr., J. E. Peralta, 
 F. Ogliaro, M. J. Bearpark, J. J. Heyd, E. N. Brothers, K. N. Kudin, 
 V. N. Staroverov, T. A. Keith, R. Kobayashi, J. Normand, 
 K. Raghavachari, A. P. Rendell, J. C. Burant, S. S. Iyengar, 
 J. Tomasi, M. Cossi, J. M. Millam, M. Klene, C. Adamo, R. Cammi, 
 J. W. Ochterski, R. L. Martin, K. Morokuma, O. Farkas, 
 J. B. Foresman, and D. J. Fox, Gaussian, Inc., Wallingford CT, 2019.
 
 ******************************************
 Gaussian 16:  ES64L-G16RevC.01  3-Jul-2019
                25-Sep-2025 
 ******************************************
 %nproc=20
 Will use up to   20 processors via shared memory.
 %mem=18gb
 ----------------------------------------------------------------------
 # wb97xd/6-31++g** scf(conver=10) opt(tight,maxcycles=300,calcfc) freq
 ----------------------------------------------------------------------
 1/6=300,7=10,10=4,18=20,19=15,26=3,38=1/1,3;
 2/9=110,12=2,17=6,18=5,40=1/2;
 3/5=1,6=6,7=1111,11=2,25=1,30=1,71=2,74=-58,140=1/1,2,3;
 4//1;
 5/5=2,6=10,38=5/2;
 8/6=4,10=90,11=11/1;
 11/6=1,8=1,9=11,15=111,16=1/1,2,10;
 10/6=1,13=1/2;
 6/7=2,8=2,9=2,10=2,28=1/1;
 7/10=1,25=1/1,2,3,16;
 1/6=300,7=10,10=4,18=20,19=15,26=3/3(2);
 2/9=110/2;
 99//99;
 2/9=110/2;
 3/5=1,6=6,7=1111,11=2,25=1,30=1,71=1,74=-58/1,2,3;
 4/5=5,16=3,69=1/1;
 5/5=2,6=10,38=5/2;
 7//1,2,3,16;
 1/6=300,7=10,18=20,19=15,26=3/3(-5);
 2/9=110/2;
 6/7=2,8=2,9=2,10=2,19=2,28=1/1;
 99/9=1/99;
 ---------------
 20K-1-242-20161
 ---------------
 Symbolic Z-matrix:
 Charge =  0 Multiplicity = 1
 C                     0.60322   0.26529   0.37672 
 O                    -0.47142   0.48969  -0.13108 
 O                     1.50206   1.11033   0.70506 
 H                     1.26905   2.14072   0.30995 
 C                     1.01528  -1.19383   0.73467 
 F                     0.26111  -2.09618   0.10632 
 F                     0.89178  -1.41491   2.05291 
 F                     2.29078  -1.43861   0.41341 
 O                    -1.5794    3.02353   0.49306 
 H                    -2.4716    3.25528   0.23198 
 H                    -1.46597   2.0768    0.31592 
 O                     3.74086   2.26585  -0.6876 
 H                     3.74956   1.87139   0.18853 
 H                     3.16909   3.03928  -0.63622 
 O                     0.95372   3.32119  -0.30482 
 H                     0.71865   2.99941  -1.22821 
 H                     0.08845   3.53725   0.09677 
 O                     2.27685   0.43395  -2.06589 
 H                     2.91015   1.04449  -1.6325 
 H                     2.79898  -0.18664  -2.57576 
 O                     0.23205   2.11488  -2.4998 
 H                     0.98296   1.49031  -2.55898 
 H                    -0.50729   1.58306  -2.18881 
 
 Add virtual bond connecting atoms O15        and H4         Dist= 2.58D+00.
 Add virtual bond connecting atoms O21        and H16        Dist= 3.07D+00.
 Add virtual bond connecting atoms H22        and O18        Dist= 3.29D+00.
 Add virtual bond connecting atoms H19        and O12        Dist= 3.31D+00.
 Add virtual bond connecting atoms O2         and H11        Dist= 3.64D+00.
 Add virtual bond connecting atoms H17        and O9         Dist= 3.38D+00.

 GradGradGradGradGradGradGradGradGradGradGradGradGradGradGradGradGradGrad
 Berny optimization.
 Initialization pass.
                           ----------------------------
                           !    Initial Parameters    !
                           ! (Angstroms and Degrees)  !
 --------------------------                            --------------------------
 ! Name  Definition              Value          Derivative Info.                !
 --------------------------------------------------------------------------------
 ! R1    R(1,2)                  1.2096         calculate D2E/DX2 analytically  !
 ! R2    R(1,3)                  1.2766         calculate D2E/DX2 analytically  !
 ! R3    R(1,5)                  1.5579         calculate D2E/DX2 analytically  !
 ! R4    R(2,11)                 1.9256         calculate D2E/DX2 analytically  !
 ! R5    R(3,4)                  1.1279         calculate D2E/DX2 analytically  !
 ! R6    R(4,15)                 1.3678         calculate D2E/DX2 analytically  !
 ! R7    R(5,6)                  1.3333         calculate D2E/DX2 analytically  !
 ! R8    R(5,7)                  1.3423         calculate D2E/DX2 analytically  !
 ! R9    R(5,8)                  1.3379         calculate D2E/DX2 analytically  !
 ! R10   R(9,10)                 0.9581         calculate D2E/DX2 analytically  !
 ! R11   R(9,11)                 0.9698         calculate D2E/DX2 analytically  !
 ! R12   R(9,17)                 1.7896         calculate D2E/DX2 analytically  !
 ! R13   R(12,13)                0.9609         calculate D2E/DX2 analytically  !
 ! R14   R(12,14)                0.9632         calculate D2E/DX2 analytically  !
 ! R15   R(12,19)                1.7535         calculate D2E/DX2 analytically  !
 ! R16   R(15,16)                1.0057         calculate D2E/DX2 analytically  !
 ! R17   R(15,17)                0.9781         calculate D2E/DX2 analytically  !
 ! R18   R(16,21)                1.6236         calculate D2E/DX2 analytically  !
 ! R19   R(18,19)                0.9806         calculate D2E/DX2 analytically  !
 ! R20   R(18,20)                0.958          calculate D2E/DX2 analytically  !
 ! R21   R(18,22)                1.7416         calculate D2E/DX2 analytically  !
 ! R22   R(21,22)                0.9785         calculate D2E/DX2 analytically  !
 ! R23   R(21,23)                0.9624         calculate D2E/DX2 analytically  !
 ! A1    A(2,1,3)              127.6399         calculate D2E/DX2 analytically  !
 ! A2    A(2,1,5)              120.346          calculate D2E/DX2 analytically  !
 ! A3    A(3,1,5)              112.0023         calculate D2E/DX2 analytically  !
 ! A4    A(1,2,11)             120.9528         calculate D2E/DX2 analytically  !
 ! A5    A(1,3,4)              111.6639         calculate D2E/DX2 analytically  !
 ! A6    A(1,5,6)              112.0839         calculate D2E/DX2 analytically  !
 ! A7    A(1,5,7)              110.8281         calculate D2E/DX2 analytically  !
 ! A8    A(1,5,8)              111.6136         calculate D2E/DX2 analytically  !
 ! A9    A(6,5,7)              107.4157         calculate D2E/DX2 analytically  !
 ! A10   A(6,5,8)              107.5934         calculate D2E/DX2 analytically  !
 ! A11   A(7,5,8)              107.0609         calculate D2E/DX2 analytically  !
 ! A12   A(10,9,11)            107.1742         calculate D2E/DX2 analytically  !
 ! A13   A(10,9,17)            137.5709         calculate D2E/DX2 analytically  !
 ! A14   A(11,9,17)             97.5147         calculate D2E/DX2 analytically  !
 ! A15   A(2,11,9)             155.1501         calculate D2E/DX2 analytically  !
 ! A16   A(13,12,14)           106.6419         calculate D2E/DX2 analytically  !
 ! A17   A(13,12,19)           102.104          calculate D2E/DX2 analytically  !
 ! A18   A(14,12,19)           107.8678         calculate D2E/DX2 analytically  !
 ! A19   A(4,15,16)            100.9776         calculate D2E/DX2 analytically  !
 ! A20   A(4,15,17)            102.1261         calculate D2E/DX2 analytically  !
 ! A21   A(16,15,17)           103.9388         calculate D2E/DX2 analytically  !
 ! A22   A(15,16,21)           164.459          calculate D2E/DX2 analytically  !
 ! A23   A(9,17,15)            148.4273         calculate D2E/DX2 analytically  !
 ! A24   A(19,18,20)           106.6522         calculate D2E/DX2 analytically  !
 ! A25   A(19,18,22)           103.1371         calculate D2E/DX2 analytically  !
 ! A26   A(20,18,22)           130.328          calculate D2E/DX2 analytically  !
 ! A27   A(16,21,22)            99.5041         calculate D2E/DX2 analytically  !
 ! A28   A(16,21,23)           106.1536         calculate D2E/DX2 analytically  !
 ! A29   A(22,21,23)           104.8551         calculate D2E/DX2 analytically  !
 ! A30   A(18,22,21)           160.0789         calculate D2E/DX2 analytically  !
 ! A31   L(3,4,15,11,-1)       178.5442         calculate D2E/DX2 analytically  !
 ! A32   L(12,19,18,1,-1)      169.9475         calculate D2E/DX2 analytically  !
 ! A33   L(3,4,15,11,-2)       186.4883         calculate D2E/DX2 analytically  !
 ! A34   L(12,19,18,1,-2)      173.0048         calculate D2E/DX2 analytically  !
 ! D1    D(3,1,2,11)           -35.0816         calculate D2E/DX2 analytically  !
 ! D2    D(5,1,2,11)           143.5617         calculate D2E/DX2 analytically  !
 ! D3    D(2,1,3,4)             -9.6383         calculate D2E/DX2 analytically  !
 ! D4    D(5,1,3,4)            171.6245         calculate D2E/DX2 analytically  !
 ! D5    D(2,1,5,6)             16.9943         calculate D2E/DX2 analytically  !
 ! D6    D(2,1,5,7)           -103.0013         calculate D2E/DX2 analytically  !
 ! D7    D(2,1,5,8)            137.7655         calculate D2E/DX2 analytically  !
 ! D8    D(3,1,5,6)           -164.1644         calculate D2E/DX2 analytically  !
 ! D9    D(3,1,5,7)             75.84           calculate D2E/DX2 analytically  !
 ! D10   D(3,1,5,8)            -43.3932         calculate D2E/DX2 analytically  !
 ! D11   D(1,2,11,9)            44.1988         calculate D2E/DX2 analytically  !
 ! D12   D(1,3,15,16)          -45.267          calculate D2E/DX2 analytically  !
 ! D13   D(1,3,15,17)           61.1183         calculate D2E/DX2 analytically  !
 ! D14   D(10,9,11,2)          150.4169         calculate D2E/DX2 analytically  !
 ! D15   D(17,9,11,2)            5.3299         calculate D2E/DX2 analytically  !
 ! D16   D(10,9,17,15)        -112.7378         calculate D2E/DX2 analytically  !
 ! D17   D(11,9,17,15)          13.1194         calculate D2E/DX2 analytically  !
 ! D18   D(13,12,18,20)        -98.7375         calculate D2E/DX2 analytically  !
 ! D19   D(13,12,18,22)        120.1253         calculate D2E/DX2 analytically  !
 ! D20   D(14,12,18,20)        150.7213         calculate D2E/DX2 analytically  !
 ! D21   D(14,12,18,22)          9.5842         calculate D2E/DX2 analytically  !
 ! D22   D(4,15,16,21)          27.8597         calculate D2E/DX2 analytically  !
 ! D23   D(17,15,16,21)        -77.7222         calculate D2E/DX2 analytically  !
 ! D24   D(4,15,17,9)          -52.5336         calculate D2E/DX2 analytically  !
 ! D25   D(16,15,17,9)          52.1811         calculate D2E/DX2 analytically  !
 ! D26   D(15,16,21,22)        -72.675          calculate D2E/DX2 analytically  !
 ! D27   D(15,16,21,23)         35.9348         calculate D2E/DX2 analytically  !
 ! D28   D(19,18,22,21)        -64.6198         calculate D2E/DX2 analytically  !
 ! D29   D(20,18,22,21)        169.6396         calculate D2E/DX2 analytically  !
 ! D30   D(16,21,22,18)         36.7691         calculate D2E/DX2 analytically  !
 ! D31   D(23,21,22,18)        -72.8793         calculate D2E/DX2 analytically  !
 --------------------------------------------------------------------------------
 Trust Radius=3.00D-01 FncErr=1.00D-07 GrdErr=1.00D-06 EigMax=2.50D+02 EigMin=1.00D-04
 Number of steps in this run=    138 maximum allowed number of steps=    138.
 GradGradGradGradGradGradGradGradGradGradGradGradGradGradGradGradGradGrad

                          Input orientation:                          
 ---------------------------------------------------------------------
 Center     Atomic      Atomic             Coordinates (Angstroms)
 Number     Number       Type             X           Y           Z
 ---------------------------------------------------------------------
      1          6           0        0.603216    0.265291    0.376720
      2          8           0       -0.471418    0.489693   -0.131085
      3          8           0        1.502059    1.110328    0.705059
      4          1           0        1.269051    2.140723    0.309951
      5          6           0        1.015277   -1.193834    0.734672
      6          9           0        0.261110   -2.096176    0.106320
      7          9           0        0.891779   -1.414911    2.052915
      8          9           0        2.290782   -1.438610    0.413408
      9          8           0       -1.579397    3.023530    0.493058
     10          1           0       -2.471598    3.255282    0.231982
     11          1           0       -1.465971    2.076798    0.315917
     12          8           0        3.740859    2.265854   -0.687598
     13          1           0        3.749561    1.871387    0.188529
     14          1           0        3.169085    3.039282   -0.636224
     15          8           0        0.953716    3.321188   -0.304818
     16          1           0        0.718648    2.999409   -1.228213
     17          1           0        0.088454    3.537254    0.096765
     18          8           0        2.276850    0.433947   -2.065893
     19          1           0        2.910148    1.044486   -1.632500
     20          1           0        2.798980   -0.186644   -2.575762
     21          8           0        0.232051    2.114879   -2.499797
     22          1           0        0.982957    1.490306   -2.558982
     23          1           0       -0.507287    1.583065   -2.188806
 ---------------------------------------------------------------------
                    Distance matrix (angstroms):
                    1          2          3          4          5
     1  C    0.000000
     2  O    1.209570   0.000000
     3  O    1.276641   2.231353   0.000000
     4  H    1.991241   2.439189   1.127882   0.000000
     5  C    1.557873   2.407086   2.355206   3.371063   0.000000
     6  F    2.401391   2.698087   3.490002   4.359900   1.333348
     7  F    2.390811   3.202449   2.926771   3.977788   1.342345
     8  F    2.398437   3.412415   2.684069   3.723743   1.337923
     9  O    3.519264   2.835049   3.633271   2.987730   4.957507
    10  H    4.291326   3.432349   4.540328   3.903943   5.675000
    11  H    2.750780   1.925578   3.145584   2.735775   4.126619
    12  O    3.870378   4.605185   2.878707   2.668444   4.628292
    13  H    3.537576   4.452852   2.428431   2.498042   4.143689
    14  H    3.912130   4.473123   2.880777   2.304948   4.943432
    15  O    3.150532   3.174673   2.491673   1.367799   4.633546
    16  H    3.172465   2.986406   2.814232   1.845598   4.639417
    17  H    3.324019   3.106928   2.873721   1.841074   4.863036
    18  O    2.965780   3.361482   2.955667   3.094087   3.476262
    19  H    3.156904   3.741261   2.729695   2.769125   3.768835
    20  H    3.707125   4.138766   3.758714   4.010569   3.892943
    21  O    3.439926   2.957515   3.590703   2.995116   4.692847
    22  H    3.203624   3.001852   3.326832   2.955616   4.248977
    23  H    3.090577   2.330443   3.554632   3.116111   4.309999
                    6          7          8          9         10
     6  F    0.000000
     7  F    2.156641   0.000000
     8  F    2.155520   2.155401   0.000000
     9  O    5.454211   5.314097   5.907226   0.000000
    10  H    6.010123   6.036456   6.689230   0.958067   0.000000
    11  H    4.521112   4.557212   5.145949   0.969817   1.551501
    12  O    5.636157   5.401453   4.127710   5.502103   6.357610
    13  H    5.283711   4.737363   3.624180   5.460582   6.373372
    14  H    5.948161   5.679562   4.682377   4.880943   5.711195
    15  O    5.476912   5.290876   4.995925   2.672427   3.467747
    16  H    5.287277   5.502908   4.986235   2.871300   3.517856
    17  H    5.636083   5.384774   5.450663   1.789605   2.579081
    18  O    3.896567   4.722422   3.107024   5.303282   5.982300
    19  H    4.461464   4.868751   3.276450   5.347020   6.109591
    20  H    4.157002   5.154678   3.280370   6.236430   6.892697
    21  O    4.952340   5.798435   5.035119   3.614440   4.009097
    22  H    4.526339   5.451439   4.373106   4.269822   4.778971
    23  H    4.403958   5.379353   4.871471   3.227499   3.537660
                   11         12         13         14         15
    11  H    0.000000
    12  O    5.306021   0.000000
    13  H    5.221129   0.960873   0.000000
    14  H    4.828736   0.963200   1.543096   0.000000
    15  O    2.790824   3.004732   3.187799   2.257690   0.000000
    16  H    2.829860   3.156600   3.530726   2.521247   1.005712
    17  H    2.144107   3.946105   4.023336   3.205548   0.978075
    18  O    4.730823   2.720093   3.052463   3.102871   3.631560
    19  H    4.900246   1.753471   2.168991   2.244732   3.282337
    20  H    5.628036   3.235282   3.574968   3.782246   4.568049
    21  O    3.288309   3.952036   4.433876   3.599110   2.606514
    22  H    3.821814   3.421926   3.917669   3.297799   2.904176
    23  H    2.726992   4.557036   4.884220   4.248152   2.950426
                   16         17         18         19         20
    16  H    0.000000
    17  H    1.562687   0.000000
    18  O    3.116295   4.369974   0.000000
    19  H    2.964429   4.143212   0.980640   0.000000
    20  H    4.036657   5.325108   0.957977   1.554922   0.000000
    21  O    1.623606   2.964103   2.682351   3.011669   3.448464
    22  H    2.029334   3.470320   1.741605   2.184305   2.471919
    23  H    2.105157   3.065550   3.014465   3.504056   3.770014
                   21         22         23
    21  O    0.000000
    22  H    0.978495   0.000000
    23  H    0.962374   1.538331   0.000000
 Stoichiometry    C2H11F3O7
 Framework group  C1[X(C2H11F3O7)]
 Deg. of freedom    63
 Full point group                 C1      NOp   1
 Largest Abelian subgroup         C1      NOp   1
 Largest concise Abelian subgroup C1      NOp   1
                         Standard orientation:                         
 ---------------------------------------------------------------------
 Center     Atomic      Atomic             Coordinates (Angstroms)
 Number     Number       Type             X           Y           Z
 ---------------------------------------------------------------------
      1          6           0       -0.549812   -0.548630   -0.135541
      2          8           0       -0.032354   -1.347152    0.611226
      3          8           0        0.008302    0.123347   -1.066544
      4          1           0        1.131730    0.029426   -1.031816
      5          6           0       -2.078280   -0.261532   -0.044273
      6          9           0       -2.599255   -0.681601    1.108959
      7          9           0       -2.740315   -0.881649   -1.033745
      8          9           0       -2.341657    1.045554   -0.154704
      9          8           0        2.222549   -2.692259   -0.458165
     10          1           0        2.636774   -3.419238    0.008539
     11          1           0        1.395715   -2.488154    0.005765
     12          8           0        1.310764    2.689098   -1.152987
     13          1           0        0.630724    2.368538   -1.751371
     14          1           0        2.076651    2.117747   -1.274352
     15          8           0        2.482577   -0.059551   -0.836446
     16          1           0        2.543153    0.094297    0.155581
     17          1           0        2.641812   -1.019411   -0.936165
     18          8           0        0.281864    1.938015    1.250374
     19          1           0        0.616782    2.332255    0.417272
     20          1           0       -0.172415    2.637360    1.721826
     21          8           0        2.237150    0.170540    1.748266
     22          1           0        1.590607    0.904984    1.753592
     23          1           0        1.721232   -0.613879    1.959638
 ---------------------------------------------------------------------
 Rotational constants (GHZ):           0.8312263           0.5353745           0.4349908
 Standard basis: 6-31++G(d,p) (6D, 7F)
 There are   294 symmetry adapted cartesian basis functions of A   symmetry.
 There are   294 symmetry adapted basis functions of A   symmetry.
   294 basis functions,   472 primitive gaussians,   294 cartesian basis functions
    53 alpha electrons       53 beta electrons
       nuclear repulsion energy       916.2847504105 Hartrees.
 NAtoms=   23 NActive=   23 NUniq=   23 SFac= 1.00D+00 NAtFMM=   60 NAOKFM=F Big=F
 Integral buffers will be    131072 words long.
 Raffenetti 2 integral format.
 Two-electron integral symmetry is turned on.
 Nuclear repulsion after empirical dispersion term =      916.2698863963 Hartrees.
 One-electron integrals computed using PRISM.
 NBasis=   294 RedAO= T EigKep=  2.14D-05  NBF=   294
 NBsUse=   294 1.00D-06 EigRej= -1.00D+00 NBFU=   294
 ExpMin= 3.60D-02 ExpMax= 7.00D+03 ExpMxC= 1.05D+03 IAcc=3 IRadAn=         5 AccDes= 0.00D+00
 Harris functional with IExCor= 4639 and IRadAn=       5 diagonalized for initial guess.
 HarFok:  IExCor= 4639 AccDes= 0.00D+00 IRadAn=         5 IDoV= 1 UseB2=F ITyADJ=14
 ICtDFT=  3500011 ScaDFX=  1.000000  1.000000  1.000000  1.000000
 FoFCou: FMM=F IPFlag=           0 FMFlag=      100000 FMFlg1=           0
         NFxFlg=           0 DoJE=T BraDBF=F KetDBF=T FulRan=T
         wScrn=  0.000000 ICntrl=       500 IOpCl=  0 I1Cent=   200000004 NGrid=           0
         NMat0=    1 NMatS0=      1 NMatT0=    0 NMatD0=    1 NMtDS0=    0 NMtDT0=    0
 Petite list used in FoFCou.
 Requested convergence on RMS density matrix=1.00D-10 within 128 cycles.
 Requested convergence on MAX density matrix=1.00D-08.
 Requested convergence on             energy=1.00D-08.
 No special actions if energy rises.
 SCF Done:  E(RwB97XD) =  -908.804855280     A.U. after   18 cycles
            NFock= 18  Conv=0.73D-10     -V/T= 2.0081
 DoSCS=F DFT=T ScalE2(SS,OS)=  1.000000  1.000000
 Range of M.O.s used for correlation:     1   294
 NBasis=   294 NAE=    53 NBE=    53 NFC=     0 NFV=     0
 NROrb=    294 NOA=    53 NOB=    53 NVA=   241 NVB=   241

 **** Warning!!: The largest alpha MO coefficient is  0.53519210D+02

 Symmetrizing basis deriv contribution to polar:
 IMax=3 JMax=2 DiffMx= 0.00D+00
 G2DrvN: will do    24 centers at a time, making    1 passes.
 Calling FoFCou, ICntrl=  3107 FMM=F I1Cent=   0 AccDes= 0.00D+00.
 End of G2Drv F.D. properties file   721 does not exist.
 End of G2Drv F.D. properties file   722 does not exist.
 End of G2Drv F.D. properties file   788 does not exist.
          IDoAtm=11111111111111111111111
          Differentiating once with respect to nuclear coordinates.
 Keep R1 ints in memory in canonical form, NReq=1915881174.
          There are    72 degrees of freedom in the 1st order CPHF.  IDoFFX=6 NUNeed=     0.
     66 vectors produced by pass  0 Test12= 1.77D-14 1.39D-09 XBig12= 1.33D-01 6.39D-02.
 AX will form    66 AO Fock derivatives at one time.
     66 vectors produced by pass  1 Test12= 1.77D-14 1.39D-09 XBig12= 3.43D-02 4.58D-02.
     66 vectors produced by pass  2 Test12= 1.77D-14 1.39D-09 XBig12= 8.78D-04 3.84D-03.
     66 vectors produced by pass  3 Test12= 1.77D-14 1.39D-09 XBig12= 1.11D-05 4.05D-04.
     66 vectors produced by pass  4 Test12= 1.77D-14 1.39D-09 XBig12= 1.02D-07 2.98D-05.
     66 vectors produced by pass  5 Test12= 1.77D-14 1.39D-09 XBig12= 6.18D-10 1.91D-06.
     61 vectors produced by pass  6 Test12= 1.77D-14 1.39D-09 XBig12= 3.29D-12 1.91D-07.
     13 vectors produced by pass  7 Test12= 1.77D-14 1.39D-09 XBig12= 1.55D-14 1.38D-08.
 InvSVY:  IOpt=1 It=  1 EMax= 2.02D-16
 Solved reduced A of dimension   470 with    72 vectors.
 End of Minotr F.D. properties file   721 does not exist.
 End of Minotr F.D. properties file   722 does not exist.
 End of Minotr F.D. properties file   788 does not exist.

 **********************************************************************

            Population analysis using the SCF Density.

 **********************************************************************

 Orbital symmetries:
       Occupied  (A) (A) (A) (A) (A) (A) (A) (A) (A) (A) (A) (A)
                 (A) (A) (A) (A) (A) (A) (A) (A) (A) (A) (A) (A)
                 (A) (A) (A) (A) (A) (A) (A) (A) (A) (A) (A) (A)
                 (A) (A) (A) (A) (A) (A) (A) (A) (A) (A) (A) (A)
                 (A) (A) (A) (A) (A)
       Virtual   (A) (A) (A) (A) (A) (A) (A) (A) (A) (A) (A) (A)
                 (A) (A) (A) (A) (A) (A) (A) (A) (A) (A) (A) (A)
                 (A) (A) (A) (A) (A) (A) (A) (A) (A) (A) (A) (A)
                 (A) (A) (A) (A) (A) (A) (A) (A) (A) (A) (A) (A)
                 (A) (A) (A) (A) (A) (A) (A) (A) (A) (A) (A) (A)
                 (A) (A) (A) (A) (A) (A) (A) (A) (A) (A) (A) (A)
                 (A) (A) (A) (A) (A) (A) (A) (A) (A) (A) (A) (A)
                 (A) (A) (A) (A) (A) (A) (A) (A) (A) (A) (A) (A)
                 (A) (A) (A) (A) (A) (A) (A) (A) (A) (A) (A) (A)
                 (A) (A) (A) (A) (A) (A) (A) (A) (A) (A) (A) (A)
                 (A) (A) (A) (A) (A) (A) (A) (A) (A) (A) (A) (A)
                 (A) (A) (A) (A) (A) (A) (A) (A) (A) (A) (A) (A)
                 (A) (A) (A) (A) (A) (A) (A) (A) (A) (A) (A) (A)
                 (A) (A) (A) (A) (A) (A) (A) (A) (A) (A) (A) (A)
                 (A) (A) (A) (A) (A) (A) (A) (A) (A) (A) (A) (A)
                 (A) (A) (A) (A) (A) (A) (A) (A) (A) (A) (A) (A)
                 (A) (A) (A) (A) (A) (A) (A) (A) (A) (A) (A) (A)
                 (A) (A) (A) (A) (A) (A) (A) (A) (A) (A) (A) (A)
                 (A) (A) (A) (A) (A) (A) (A) (A) (A) (A) (A) (A)
                 (A) (A) (A) (A) (A) (A) (A) (A) (A) (A) (A) (A)
                 (A)
 The electronic state is 1-A.
 Alpha  occ. eigenvalues --  -24.88416 -24.88261 -24.88229 -19.32836 -19.31548
 Alpha  occ. eigenvalues --  -19.31442 -19.30955 -19.30090 -19.29793 -19.29414
 Alpha  occ. eigenvalues --  -10.56958 -10.47318  -1.44052  -1.34759  -1.34680
 Alpha  occ. eigenvalues --   -1.24048  -1.16294  -1.15175  -1.14924  -1.13985
 Alpha  occ. eigenvalues --   -1.13309  -1.12029  -0.85602  -0.75833  -0.70352
 Alpha  occ. eigenvalues --   -0.70166  -0.67823  -0.66911  -0.65685  -0.65235
 Alpha  occ. eigenvalues --   -0.64570  -0.63365  -0.60907  -0.58280  -0.57573
 Alpha  occ. eigenvalues --   -0.56745  -0.56088  -0.55142  -0.53343  -0.53083
 Alpha  occ. eigenvalues --   -0.52221  -0.51174  -0.50695  -0.50595  -0.49475
 Alpha  occ. eigenvalues --   -0.47289  -0.43957  -0.43269  -0.42906  -0.42512
 Alpha  occ. eigenvalues --   -0.42044  -0.41463  -0.39707
 Alpha virt. eigenvalues --    0.03242   0.04071   0.04465   0.06009   0.07695
 Alpha virt. eigenvalues --    0.07974   0.09000   0.09695   0.10680   0.11008
 Alpha virt. eigenvalues --    0.11605   0.12946   0.13129   0.14198   0.14539
 Alpha virt. eigenvalues --    0.15966   0.16362   0.17827   0.19200   0.20371
 Alpha virt. eigenvalues --    0.20607   0.21898   0.22073   0.23698   0.23907
 Alpha virt. eigenvalues --    0.25361   0.25588   0.26242   0.26931   0.27547
 Alpha virt. eigenvalues --    0.27966   0.28554   0.28821   0.29572   0.30377
 Alpha virt. eigenvalues --    0.30452   0.30903   0.31888   0.32412   0.32660
 Alpha virt. eigenvalues --    0.33477   0.34129   0.34282   0.34441   0.34739
 Alpha virt. eigenvalues --    0.35506   0.35690   0.36356   0.37132   0.37718
 Alpha virt. eigenvalues --    0.38238   0.38591   0.40038   0.40278   0.40894
 Alpha virt. eigenvalues --    0.41284   0.41542   0.42399   0.43680   0.44729
 Alpha virt. eigenvalues --    0.45655   0.46307   0.46671   0.47459   0.47994
 Alpha virt. eigenvalues --    0.48713   0.49722   0.50556   0.51298   0.54033
 Alpha virt. eigenvalues --    0.55025   0.56261   0.56694   0.58000   0.61596
 Alpha virt. eigenvalues --    0.62592   0.63577   0.85044   0.85305   0.89051
 Alpha virt. eigenvalues --    0.89774   0.91968   0.92795   1.04371   1.06051
 Alpha virt. eigenvalues --    1.10082   1.11509   1.14821   1.15347   1.18639
 Alpha virt. eigenvalues --    1.19709   1.20914   1.22122   1.22822   1.23478
 Alpha virt. eigenvalues --    1.23932   1.24932   1.25411   1.26008   1.27583
 Alpha virt. eigenvalues --    1.28635   1.29325   1.30206   1.31455   1.31944
 Alpha virt. eigenvalues --    1.33973   1.35044   1.35807   1.36014   1.37147
 Alpha virt. eigenvalues --    1.37626   1.38177   1.40382   1.43143   1.44136
 Alpha virt. eigenvalues --    1.45730   1.45916   1.48199   1.51800   1.52285
 Alpha virt. eigenvalues --    1.54856   1.55399   1.56351   1.58165   1.59022
 Alpha virt. eigenvalues --    1.60422   1.61814   1.63341   1.63899   1.64573
 Alpha virt. eigenvalues --    1.65610   1.66046   1.66282   1.67812   1.67872
 Alpha virt. eigenvalues --    1.69288   1.70723   1.71837   1.72738   1.74312
 Alpha virt. eigenvalues --    1.74538   1.75460   1.76190   1.77516   1.78692
 Alpha virt. eigenvalues --    1.80956   1.81710   1.81998   1.83068   1.85110
 Alpha virt. eigenvalues --    1.87913   1.90732   1.91572   1.93018   1.93358
 Alpha virt. eigenvalues --    1.93998   1.96354   1.97647   1.98488   2.02533
 Alpha virt. eigenvalues --    2.04860   2.09509   2.15080   2.15397   2.16980
 Alpha virt. eigenvalues --    2.18018   2.18961   2.19998   2.25319   2.28609
 Alpha virt. eigenvalues --    2.31625   2.32092   2.32376   2.35116   2.37407
 Alpha virt. eigenvalues --    2.38004   2.39184   2.40034   2.41238   2.42186
 Alpha virt. eigenvalues --    2.45761   2.48626   2.49390   2.53975   2.57146
 Alpha virt. eigenvalues --    2.58919   2.61114   2.62626   2.64731   2.66760
 Alpha virt. eigenvalues --    2.68019   2.69577   2.71617   2.72176   2.72660
 Alpha virt. eigenvalues --    2.76691   2.77235   2.77504   2.78689   2.83029
 Alpha virt. eigenvalues --    2.83596   2.86387   2.88291   2.93506   2.97807
 Alpha virt. eigenvalues --    2.98514   3.06306   3.10427   3.12574   3.13260
 Alpha virt. eigenvalues --    3.15845   3.16413   3.18163   3.25851   3.26642
 Alpha virt. eigenvalues --    3.29001   3.35410   3.39401   3.47723   3.50106
 Alpha virt. eigenvalues --    3.53880   3.58432   3.60100   3.70191   3.72564
 Alpha virt. eigenvalues --    3.75981   3.79399   3.83207   3.87362   4.31303
 Alpha virt. eigenvalues --    4.35980   4.39877   4.44824   4.52639   4.55100
 Alpha virt. eigenvalues --    4.72541   4.81104   4.88823   5.73608   6.08864
 Alpha virt. eigenvalues --    6.62862
          Condensed to atoms (all electrons):
               1          2          3          4          5          6
     1  C    6.154820   0.382406   0.468239  -0.077123  -1.035663   0.057978
     2  O    0.382406   8.342683  -0.181363  -0.000438  -0.031874  -0.003329
     3  O    0.468239  -0.181363   8.384230   0.136016  -0.286704   0.010459
     4  H   -0.077123  -0.000438   0.136016   0.321339  -0.006467   0.001350
     5  C   -1.035663  -0.031874  -0.286704  -0.006467   5.946850   0.089083
     6  F    0.057978  -0.003329   0.010459   0.001350   0.089083   9.224099
     7  F   -0.050420   0.001048   0.017233   0.001622   0.173973  -0.039434
     8  F   -0.076563   0.004859   0.005428   0.001904   0.189817  -0.039821
     9  O    0.025928  -0.015072  -0.001886  -0.006191  -0.005913   0.000232
    10  H   -0.002371   0.000515   0.000410   0.001809  -0.000089  -0.000023
    11  H   -0.003235   0.027061   0.003895  -0.001104  -0.025815   0.000758
    12  O    0.028308  -0.004121   0.014864  -0.030973   0.004654  -0.000047
    13  H    0.003870   0.000530   0.001039   0.000211  -0.006976  -0.000094
    14  H   -0.003007   0.002248   0.000602  -0.002611   0.002468  -0.000044
    15  O   -0.019571   0.028110  -0.045215   0.117414  -0.048023   0.000344
    16  H    0.004521  -0.009507   0.001196  -0.013814   0.004296  -0.000125
    17  H    0.005104  -0.002099   0.004110  -0.021659   0.004455  -0.000050
    18  O   -0.063860  -0.009358   0.012860  -0.003307   0.052393  -0.002442
    19  H   -0.008449  -0.000498  -0.010545   0.009016   0.002425   0.000490
    20  H    0.010392   0.000079   0.002197  -0.001523  -0.005245  -0.000313
    21  O   -0.030607   0.015259   0.003968  -0.006371  -0.000912   0.000092
    22  H    0.006864  -0.005965  -0.000467  -0.003972   0.005032  -0.000137
    23  H   -0.002855   0.005142   0.001185   0.003423  -0.003008  -0.000328
               7          8          9         10         11         12
     1  C   -0.050420  -0.076563   0.025928  -0.002371  -0.003235   0.028308
     2  O    0.001048   0.004859  -0.015072   0.000515   0.027061  -0.004121
     3  O    0.017233   0.005428  -0.001886   0.000410   0.003895   0.014864
     4  H    0.001622   0.001904  -0.006191   0.001809  -0.001104  -0.030973
     5  C    0.173973   0.189817  -0.005913  -0.000089  -0.025815   0.004654
     6  F   -0.039434  -0.039821   0.000232  -0.000023   0.000758  -0.000047
     7  F    9.231296  -0.046566   0.000084  -0.000070   0.000420   0.000233
     8  F   -0.046566   9.251511   0.000061   0.000002  -0.000313  -0.001616
     9  O    0.000084   0.000061   8.268199   0.271891   0.235187   0.000089
    10  H   -0.000070   0.000002   0.271891   0.357469  -0.018117  -0.000071
    11  H    0.000420  -0.000313   0.235187  -0.018117   0.351979   0.000101
    12  O    0.000233  -0.001616   0.000089  -0.000071   0.000101   8.163911
    13  H   -0.000058   0.000631   0.000004  -0.000003  -0.000113   0.294002
    14  H   -0.000131  -0.000036  -0.000032  -0.000043   0.000076   0.291555
    15  O   -0.000290  -0.000863  -0.027393   0.003062   0.002215   0.013455
    16  H    0.000217   0.000273  -0.005760  -0.000835  -0.000938  -0.007137
    17  H   -0.000069  -0.000163   0.033767  -0.003310  -0.004701   0.006744
    18  O    0.001338  -0.009424   0.000319  -0.000080   0.000147  -0.040285
    19  H   -0.000338  -0.001946   0.000432   0.000124  -0.000496   0.040239
    20  H    0.000052  -0.000947  -0.000101  -0.000034   0.000178  -0.000516
    21  O    0.000149  -0.000890   0.002033  -0.000481  -0.002133  -0.007249
    22  H    0.000013  -0.000300   0.000173   0.000090   0.000768   0.003066
    23  H    0.000086   0.000300   0.001157   0.000445  -0.002560   0.000545
              13         14         15         16         17         18
     1  C    0.003870  -0.003007  -0.019571   0.004521   0.005104  -0.063860
     2  O    0.000530   0.002248   0.028110  -0.009507  -0.002099  -0.009358
     3  O    0.001039   0.000602  -0.045215   0.001196   0.004110   0.012860
     4  H    0.000211  -0.002611   0.117414  -0.013814  -0.021659  -0.003307
     5  C   -0.006976   0.002468  -0.048023   0.004296   0.004455   0.052393
     6  F   -0.000094  -0.000044   0.000344  -0.000125  -0.000050  -0.002442
     7  F   -0.000058  -0.000131  -0.000290   0.000217  -0.000069   0.001338
     8  F    0.000631  -0.000036  -0.000863   0.000273  -0.000163  -0.009424
     9  O    0.000004  -0.000032  -0.027393  -0.005760   0.033767   0.000319
    10  H   -0.000003  -0.000043   0.003062  -0.000835  -0.003310  -0.000080
    11  H   -0.000113   0.000076   0.002215  -0.000938  -0.004701   0.000147
    12  O    0.294002   0.291555   0.013455  -0.007137   0.006744  -0.040285
    13  H    0.332338  -0.031361  -0.004082   0.001532  -0.000810   0.001460
    14  H   -0.031361   0.319563   0.007055  -0.003541   0.002168   0.002831
    15  O   -0.004082   0.007055   8.504322   0.221427   0.250363  -0.000847
    16  H    0.001532  -0.003541   0.221427   0.267292  -0.017985  -0.000591
    17  H   -0.000810   0.002168   0.250363  -0.017985   0.277113   0.001462
    18  O    0.001460   0.002831  -0.000847  -0.000591   0.001462   8.453561
    19  H   -0.003101  -0.004619   0.000889   0.000714  -0.001660   0.233913
    20  H   -0.000473   0.000064  -0.000326   0.000814   0.000291   0.257589
    21  O    0.001064  -0.000245  -0.030904   0.065607   0.001581  -0.028558
    22  H    0.000488  -0.000683  -0.001628  -0.007565   0.001000   0.027555
    23  H   -0.000316   0.000140   0.002754  -0.008345  -0.002059   0.001364
              19         20         21         22         23
     1  C   -0.008449   0.010392  -0.030607   0.006864  -0.002855
     2  O   -0.000498   0.000079   0.015259  -0.005965   0.005142
     3  O   -0.010545   0.002197   0.003968  -0.000467   0.001185
     4  H    0.009016  -0.001523  -0.006371  -0.003972   0.003423
     5  C    0.002425  -0.005245  -0.000912   0.005032  -0.003008
     6  F    0.000490  -0.000313   0.000092  -0.000137  -0.000328
     7  F   -0.000338   0.000052   0.000149   0.000013   0.000086
     8  F   -0.001946  -0.000947  -0.000890  -0.000300   0.000300
     9  O    0.000432  -0.000101   0.002033   0.000173   0.001157
    10  H    0.000124  -0.000034  -0.000481   0.000090   0.000445
    11  H   -0.000496   0.000178  -0.002133   0.000768  -0.002560
    12  O    0.040239  -0.000516  -0.007249   0.003066   0.000545
    13  H   -0.003101  -0.000473   0.001064   0.000488  -0.000316
    14  H   -0.004619   0.000064  -0.000245  -0.000683   0.000140
    15  O    0.000889  -0.000326  -0.030904  -0.001628   0.002754
    16  H    0.000714   0.000814   0.065607  -0.007565  -0.008345
    17  H   -0.001660   0.000291   0.001581   0.001000  -0.002059
    18  O    0.233913   0.257589  -0.028558   0.027555   0.001364
    19  H    0.309947  -0.017497  -0.003252  -0.007133   0.001899
    20  H   -0.017497   0.336503   0.006434  -0.002488  -0.001823
    21  O   -0.003252   0.006434   8.291745   0.248704   0.284698
    22  H   -0.007133  -0.002488   0.248704   0.293183  -0.025892
    23  H    0.001899  -0.001823   0.284698  -0.025892   0.336888
 Mulliken charges:
               1
     1  C    0.225293
     2  O   -0.546316
     3  O   -0.541752
     4  H    0.581451
     5  C    0.981243
     6  F   -0.298698
     7  F   -0.290388
     8  F   -0.275339
     9  O   -0.777208
    10  H    0.389712
    11  H    0.436742
    12  O   -0.769750
    13  H    0.410218
    14  H    0.417582
    15  O   -0.972269
    16  H    0.508253
    17  H    0.466407
    18  O   -0.888039
    19  H    0.459446
    20  H    0.416693
    21  O   -0.809735
    22  H    0.469293
    23  H    0.407161
 Sum of Mulliken charges =  -0.00000
 Mulliken charges with hydrogens summed into heavy atoms:
               1
     1  C    0.225293
     2  O   -0.546316
     3  O    0.039699
     5  C    0.981243
     6  F   -0.298698
     7  F   -0.290388
     8  F   -0.275339
     9  O    0.049246
    12  O    0.058050
    15  O    0.002391
    18  O   -0.011899
    21  O    0.066719
 APT charges:
               1
     1  C    0.059443
     2  O   -0.404947
     3  O   -0.473194
     4  H    0.551421
     5  C    0.284907
     6  F   -0.063783
     7  F   -0.066326
     8  F   -0.129371
     9  O   -1.072766
    10  H    1.070056
    11  H    0.052930
    12  O   -0.655022
    13  H    0.278995
    14  H    0.422802
    15  O   -0.843154
    16  H    0.337344
    17  H    0.589881
    18  O   -1.365377
    19  H    0.447816
    20  H    0.881588
    21  O   -0.479628
    22  H    0.281995
    23  H    0.294388
 Sum of APT charges =  -0.00000
 APT charges with hydrogens summed into heavy atoms:
               1
     1  C    0.059443
     2  O   -0.404947
     3  O    0.078226
     5  C    0.284907
     6  F   -0.063783
     7  F   -0.066326
     8  F   -0.129371
     9  O    0.050220
    12  O    0.046774
    15  O    0.084072
    18  O   -0.035973
    21  O    0.096756
 Electronic spatial extent (au):  <R**2>=           2707.5015
 Charge=             -0.0000 electrons
 Dipole moment (field-independent basis, Debye):
    X=              1.3948    Y=             -0.3404    Z=              0.3248  Tot=              1.4720
 Quadrupole moment (field-independent basis, Debye-Ang):
   XX=            -76.8724   YY=            -62.8109   ZZ=            -71.1287
   XY=             -8.8684   XZ=             -1.1844   YZ=             -0.8508
 Traceless Quadrupole moment (field-independent basis, Debye-Ang):
   XX=             -6.6017   YY=              7.4598   ZZ=             -0.8580
   XY=             -8.8684   XZ=             -1.1844   YZ=             -0.8508
 Octapole moment (field-independent basis, Debye-Ang**2):
  XXX=             -8.5941  YYY=            -28.2614  ZZZ=             -1.3490  XYY=             10.2012
  XXY=            -17.0052  XXZ=             -4.9245  XZZ=            -11.5352  YZZ=             12.6027
  YYZ=             25.1714  XYZ=            -11.5926
 Hexadecapole moment (field-independent basis, Debye-Ang**3):
 XXXX=          -1577.0694 YYYY=           -859.0370 ZZZZ=           -453.8910 XXXY=            -58.1661
 XXXZ=            -27.7439 YYYX=           -143.8126 YYYZ=             22.3936 ZZZX=            -21.6195
 ZZZY=             -8.1945 XXYY=           -353.0511 XXZZ=           -373.5058 YYZZ=           -217.2470
 XXYZ=            -20.4062 YYXZ=             32.9145 ZZXY=            -12.2410
 N-N= 9.162698863963D+02 E-N=-3.979857297042D+03  KE= 9.015033132688D+02
  Exact polarizability:       0.000       0.000       0.000       0.000       0.000       0.000
 Approx polarizability:      75.201      -3.830      76.689      -0.437      -7.362      76.514
 Calling FoFJK, ICntrl=    100127 FMM=F ISym2X=0 I1Cent= 0 IOpClX= 0 NMat=1 NMatS=1 NMatT=0.
 ***** Axes restored to original set *****
 -------------------------------------------------------------------
 Center     Atomic                   Forces (Hartrees/Bohr)
 Number     Number              X              Y              Z
 -------------------------------------------------------------------
      1        6           0.008099175   -0.014397695    0.004315064
      2        8          -0.019952215    0.000735705   -0.006617414
      3        8           0.007994487    0.027793390    0.001117854
      4        1          -0.000658786   -0.016003695    0.004950892
      5        6           0.002059715   -0.005367000   -0.001291473
      6        9          -0.002742838    0.002914712   -0.002239919
      7        9          -0.002302612    0.003998185    0.003451035
      8        9           0.002879546    0.001837087   -0.001287786
      9        8          -0.000334590   -0.000259159    0.001506789
     10        1          -0.001277515    0.001924460   -0.000077689
     11        1           0.000830801   -0.002768074   -0.000259094
     12        8           0.003885435   -0.000371082   -0.005001372
     13        1          -0.001319301    0.000543973    0.002640330
     14        1          -0.000383899    0.001946637    0.002606955
     15        8           0.006950039   -0.005849558    0.000982011
     16        1          -0.003263014    0.002275978    0.003563973
     17        1          -0.002203706    0.003531359   -0.001784418
     18        8           0.001056169    0.001223447   -0.001189994
     19        1           0.000563766   -0.000918589    0.001148271
     20        1          -0.000204998   -0.001513831   -0.002102516
     21        8           0.000821254    0.004827477   -0.003588796
     22        1          -0.000696419   -0.004609945   -0.002000203
     23        1           0.000199504   -0.001493780    0.001157501
 -------------------------------------------------------------------
 Cartesian Forces:  Max     0.027793390 RMS     0.005701636
 FormGI is forming the generalized inverse of G from B-inverse, IUseBI=4.

 GradGradGradGradGradGradGradGradGradGradGradGradGradGradGradGradGradGrad
 Berny optimization.
 Internal  Forces:  Max     0.019317994 RMS     0.005246529
 Search for a local minimum.
 Step number   1 out of a maximum of  138
 All quantities printed in internal units (Hartrees-Bohrs-Radians)
 Mixed Optimization -- RFO/linear search
 Second derivative matrix not updated -- analytic derivatives used.
 ITU=  0
     Eigenvalues ---   -0.00872  -0.00057  -0.00014   0.00021   0.00055
     Eigenvalues ---    0.00158   0.00187   0.00218   0.00339   0.00598
     Eigenvalues ---    0.00652   0.00951   0.01148   0.01311   0.01398
     Eigenvalues ---    0.01559   0.01777   0.01859   0.02085   0.02145
     Eigenvalues ---    0.02495   0.02799   0.03056   0.03164   0.03759
     Eigenvalues ---    0.03858   0.04348   0.04635   0.05341   0.06717
     Eigenvalues ---    0.07464   0.08476   0.08761   0.09001   0.10107
     Eigenvalues ---    0.11922   0.13563   0.13692   0.19423   0.19886
     Eigenvalues ---    0.20709   0.21783   0.23725   0.25755   0.26697
     Eigenvalues ---    0.35760   0.37148   0.38193   0.39249   0.47015
     Eigenvalues ---    0.48196   0.50042   0.50746   0.52211   0.54951
     Eigenvalues ---    0.55759   0.55844   0.56536   0.57454   0.57572
     Eigenvalues ---    0.61171   0.88763   1.10864
 RFO step:  Lambda=-1.22782542D-02 EMin=-8.71683493D-03
 Linear search not attempted -- first point.
 Maximum step size (   0.300) exceeded in Quadratic search.
    -- Step size scaled by   0.370
 Iteration  1 RMS(Cart)=  0.05906931 RMS(Int)=  0.00230214
 Iteration  2 RMS(Cart)=  0.00508671 RMS(Int)=  0.00013252
 Iteration  3 RMS(Cart)=  0.00000629 RMS(Int)=  0.00013248
 Iteration  4 RMS(Cart)=  0.00000000 RMS(Int)=  0.00013248
 Variable       Old X    -DE/DX   Delta X   Delta X   Delta X     New X
                                 (Linear)    (Quad)   (Total)
    R1        2.28576   0.01932   0.00000   0.00017   0.00001   2.28577
    R2        2.41250   0.01534   0.00000   0.02102   0.02094   2.43344
    R3        2.94395  -0.00351   0.00000  -0.00753  -0.00753   2.93642
    R4        3.63881  -0.00091   0.00000   0.02122   0.02107   3.65988
    R5        2.13139  -0.01720   0.00000  -0.15740  -0.15733   1.97406
    R6        2.58476  -0.00070   0.00000   0.21779   0.21785   2.80261
    R7        2.51966   0.00064   0.00000  -0.00256  -0.00256   2.51710
    R8        2.53666   0.00294   0.00000   0.00120   0.00120   2.53786
    R9        2.52831   0.00272   0.00000  -0.00297  -0.00297   2.52534
   R10        1.81048   0.00168   0.00000   0.00088   0.00088   1.81136
   R11        1.83269   0.00245   0.00000  -0.00010  -0.00018   1.83251
   R12        3.38186   0.00251   0.00000   0.05887   0.05905   3.44091
   R13        1.81579   0.00217   0.00000  -0.00004  -0.00004   1.81575
   R14        1.82018   0.00193   0.00000   0.00457   0.00457   1.82475
   R15        3.31358   0.00265   0.00000   0.02171   0.02171   3.33529
   R16        1.90052   0.00175   0.00000  -0.01599  -0.01599   1.88453
   R17        1.84829   0.00417   0.00000  -0.00461  -0.00441   1.84388
   R18        3.06817   0.00396   0.00000   0.07116   0.07116   3.13933
   R19        1.85314   0.00314   0.00000   0.00059   0.00059   1.85373
   R20        1.81031   0.00199   0.00000   0.00099   0.00099   1.81131
   R21        3.29116   0.00161   0.00000   0.02217   0.02217   3.31333
   R22        1.84909   0.00485   0.00000  -0.00014  -0.00014   1.84894
   R23        1.81862   0.00105   0.00000  -0.00057  -0.00057   1.81806
    A1        2.22774  -0.00033   0.00000  -0.00166  -0.00195   2.22579
    A2        2.10043  -0.00099   0.00000   0.00575   0.00588   2.10632
    A3        1.95481   0.00131   0.00000  -0.00425  -0.00412   1.95069
    A4        2.11102  -0.00661   0.00000   0.00323   0.00281   2.11383
    A5        1.94890   0.00011   0.00000  -0.00555  -0.00569   1.94321
    A6        1.95623  -0.00593   0.00000  -0.01119  -0.01123   1.94500
    A7        1.93431  -0.00692   0.00000  -0.01201  -0.01205   1.92226
    A8        1.94802  -0.00115   0.00000   0.00289   0.00290   1.95093
    A9        1.87476   0.00570   0.00000   0.00692   0.00682   1.88158
   A10        1.87786   0.00457   0.00000   0.00756   0.00757   1.88543
   A11        1.86857   0.00473   0.00000   0.00727   0.00728   1.87585
   A12        1.87054   0.00122   0.00000   0.00200   0.00177   1.87231
   A13        2.40107  -0.00084   0.00000   0.01238   0.01222   2.41328
   A14        1.70195   0.00183   0.00000   0.00636   0.00642   1.70838
   A15        2.70788  -0.00116   0.00000   0.01187   0.01178   2.71966
   A16        1.86125  -0.00258   0.00000  -0.00905  -0.00897   1.85229
   A17        1.78205   0.00024   0.00000   0.04815   0.04818   1.83023
   A18        1.88265   0.00293   0.00000  -0.00748  -0.00745   1.87520
   A19        1.76239   0.00955   0.00000  -0.00185  -0.00188   1.76051
   A20        1.78244  -0.00234   0.00000  -0.00337  -0.00299   1.77944
   A21        1.81407  -0.00102   0.00000  -0.00350  -0.00343   1.81065
   A22        2.87035   0.01121   0.00000   0.00923   0.00923   2.87958
   A23        2.59055   0.00372   0.00000  -0.02775  -0.02717   2.56338
   A24        1.86143  -0.00211   0.00000   0.00697   0.00695   1.86838
   A25        1.80008   0.00423   0.00000   0.00732   0.00738   1.80746
   A26        2.27465  -0.00138   0.00000  -0.02707  -0.02687   2.24778
   A27        1.73668   0.01507   0.00000  -0.01411  -0.01411   1.72256
   A28        1.85273  -0.00475   0.00000   0.00231   0.00232   1.85505
   A29        1.83007   0.00132   0.00000   0.00355   0.00354   1.83361
   A30        2.79390   0.01286   0.00000   0.00297   0.00296   2.79686
   A31        3.11618   0.00305   0.00000   0.02434   0.02438   3.14057
   A32        2.96614   0.00536   0.00000   0.00004  -0.00001   2.96613
   A33        3.25484  -0.00662   0.00000   0.00910   0.00901   3.26384
   A34        3.01950   0.00273   0.00000  -0.02441  -0.02435   2.99515
    D1       -0.61229  -0.00006   0.00000   0.01889   0.01909  -0.59320
    D2        2.50563  -0.00127   0.00000   0.00991   0.01009   2.51572
    D3       -0.16822  -0.00166   0.00000  -0.00136  -0.00115  -0.16937
    D4        2.99541  -0.00051   0.00000   0.00689   0.00707   3.00248
    D5        0.29661  -0.00003   0.00000   0.01770   0.01775   0.31435
    D6       -1.79771   0.00147   0.00000   0.02469   0.02466  -1.77305
    D7        2.40446   0.00088   0.00000   0.02163   0.02164   2.42610
    D8       -2.86521  -0.00107   0.00000   0.01004   0.01007  -2.85514
    D9        1.32366   0.00043   0.00000   0.01703   0.01698   1.34064
   D10       -0.75735  -0.00017   0.00000   0.01396   0.01396  -0.74340
   D11        0.77141  -0.00304   0.00000  -0.00038  -0.00031   0.77110
   D12       -0.79006  -0.00250   0.00000   0.01961   0.01973  -0.77033
   D13        1.06672  -0.00051   0.00000   0.01793   0.01807   1.08478
   D14        2.62527  -0.00018   0.00000   0.01832   0.01836   2.64363
   D15        0.09302  -0.00129   0.00000  -0.00307  -0.00303   0.09000
   D16       -1.96765  -0.00096   0.00000  -0.03027  -0.03038  -1.99803
   D17        0.22898   0.00304   0.00000  -0.00576  -0.00562   0.22336
   D18       -1.72330  -0.00179   0.00000   0.01582   0.01567  -1.70763
   D19        2.09658   0.00066   0.00000   0.04608   0.04616   2.14274
   D20        2.63058  -0.00097   0.00000   0.01076   0.01069   2.64127
   D21        0.16728   0.00148   0.00000   0.04102   0.04117   0.20845
   D22        0.48624  -0.00699   0.00000  -0.04042  -0.04021   0.44604
   D23       -1.35651  -0.00720   0.00000  -0.03531  -0.03552  -1.39203
   D24       -0.91688  -0.00302   0.00000   0.01658   0.01647  -0.90042
   D25        0.91073   0.00617   0.00000   0.01254   0.01255   0.92329
   D26       -1.26842  -0.01052   0.00000   0.01645   0.01646  -1.25196
   D27        0.62718  -0.00495   0.00000   0.01580   0.01580   0.64298
   D28       -1.12783  -0.00325   0.00000   0.09110   0.09123  -1.03660
   D29        2.96077  -0.00378   0.00000   0.09545   0.09532   3.05609
   D30        0.64174  -0.00382   0.00000  -0.09942  -0.09942   0.54232
   D31       -1.27198  -0.00424   0.00000  -0.09804  -0.09803  -1.37002
         Item               Value     Threshold  Converged?
 Maximum Force            0.019318     0.000015     NO 
 RMS     Force            0.005247     0.000010     NO 
 Maximum Displacement     0.244933     0.000060     NO 
 RMS     Displacement     0.062414     0.000040     NO 
 Predicted change in Energy=-3.894561D-03
 GradGradGradGradGradGradGradGradGradGradGradGradGradGradGradGradGradGrad

                          Input orientation:                          
 ---------------------------------------------------------------------
 Center     Atomic      Atomic             Coordinates (Angstroms)
 Number     Number       Type             X           Y           Z
 ---------------------------------------------------------------------
      1          6           0        0.581465    0.228162    0.394370
      2          8           0       -0.490026    0.470322   -0.111932
      3          8           0        1.497470    1.068081    0.731559
      4          1           0        1.287887    2.025027    0.368831
      5          6           0        0.976743   -1.230859    0.754350
      6          9           0        0.218600   -2.114447    0.107287
      7          9           0        0.819154   -1.441021    2.071389
      8          9           0        2.254400   -1.486105    0.457230
      9          8           0       -1.565618    3.038616    0.492213
     10          1           0       -2.461538    3.273184    0.245059
     11          1           0       -1.459223    2.089745    0.322845
     12          8           0        3.727912    2.355970   -0.732583
     13          1           0        3.821259    2.001000    0.155403
     14          1           0        3.104364    3.090053   -0.663835
     15          8           0        0.989842    3.311109   -0.306954
     16          1           0        0.743012    2.991619   -1.218827
     17          1           0        0.133895    3.555729    0.092529
     18          8           0        2.312865    0.447465   -2.077229
     19          1           0        2.936439    1.073906   -1.651801
     20          1           0        2.837410   -0.155067   -2.606884
     21          8           0        0.229378    2.097469   -2.521315
     22          1           0        0.978224    1.470013   -2.574544
     23          1           0       -0.514999    1.572557   -2.211543
 ---------------------------------------------------------------------
                    Distance matrix (angstroms):
                    1          2          3          4          5
     1  C    0.000000
     2  O    1.209577   0.000000
     3  O    1.287720   2.240297   0.000000
     4  H    1.930909   2.410231   1.044625   0.000000
     5  C    1.553889   2.407462   2.357286   3.293361   0.000000
     6  F    2.387866   2.689097   3.486217   4.283343   1.331991
     7  F    2.378037   3.183406   2.924183   3.889975   1.342980
     8  F    2.396116   3.418103   2.678071   3.642802   1.336353
     9  O    3.538106   2.849214   3.650041   3.030689   4.976015
    10  H    4.307473   3.445335   4.557730   3.953657   5.689249
    11  H    2.763153   1.936725   3.154818   2.748257   4.140838
    12  O    3.962034   4.661746   2.962641   2.697472   4.758701
    13  H    3.700854   4.582752   2.569492   2.542459   4.346828
    14  H    3.959197   4.481877   2.935576   2.345265   5.020787
    15  O    3.187976   3.209067   2.523365   1.483079   4.664334
    16  H    3.203935   3.017041   2.841340   1.936969   4.666624
    17  H    3.371073   3.154492   2.907936   1.936773   4.905082
    18  O    3.025664   3.423319   2.989870   3.085853   3.552440
    19  H    3.232337   3.804757   2.784075   2.775844   3.865477
    20  H    3.774080   4.205678   3.799570   4.001089   3.989650
    21  O    3.481307   2.995042   3.639901   3.078739   4.729302
    22  H    3.242540   3.036379   3.370680   3.011211   4.286752
    23  H    3.130562   2.371480   3.600885   3.180167   4.345222
                    6          7          8          9         10
     6  F    0.000000
     7  F    2.161450   0.000000
     8  F    2.159110   2.160434   0.000000
     9  O    5.466778   5.314892   5.921728   0.000000
    10  H    6.019027   6.026785   6.703426   0.958530   0.000000
    11  H    4.531754   4.551342   5.157107   0.969722   1.552808
    12  O    5.745022   5.544391   4.283507   5.476093   6.332958
    13  H    5.469769   4.952893   3.834846   5.496229   6.410930
    14  H    6.000757   5.764917   4.787531   4.811218   5.642596
    15  O    5.495732   5.316803   5.019596   2.691338   3.495452
    16  H    5.301462   5.520835   5.014327   2.873959   3.534315
    17  H    5.670829   5.417839   5.481756   1.820851   2.615219
    18  O    3.965028   4.796726   3.188353   5.325291   6.014369
    19  H    4.543857   4.966881   3.386274   5.359609   6.129687
    20  H    4.250184   5.254834   3.391218   6.260246   6.925701
    21  O    4.964867   5.827665   5.080792   3.631683   4.034372
    22  H    4.540661   5.484899   4.422546   4.282131   4.799328
    23  H    4.416916   5.404177   4.913994   3.250143   3.565956
                   11         12         13         14         15
    11  H    0.000000
    12  O    5.300111   0.000000
    13  H    5.283881   0.960852   0.000000
    14  H    4.774984   0.965618   1.539847   0.000000
    15  O    2.808255   2.930952   3.153899   2.155790   0.000000
    16  H    2.835484   3.090326   3.513607   2.427692   0.997251
    17  H    2.177195   3.877782   4.002223   3.100424   0.975742
    18  O    4.762991   2.729986   3.110204   3.099585   3.617281
    19  H    4.924734   1.764958   2.215490   2.251472   3.256214
    20  H    5.664234   3.257500   3.639617   3.791769   4.551655
    21  O    3.307669   3.937782   4.480595   3.563845   2.637161
    22  H    3.836675   3.426153   3.977110   3.285698   2.920913
    23  H    2.753574   4.561069   4.958743   4.218765   2.985727
                   16         17         18         19         20
    16  H    0.000000
    17  H    1.552063   0.000000
    18  O    3.110308   4.372307   0.000000
    19  H    2.945541   4.129939   0.980950   0.000000
    20  H    4.026766   5.325959   0.958503   1.559604   0.000000
    21  O    1.661264   2.994632   2.694558   3.021906   3.447183
    22  H    2.051482   3.489468   1.753338   2.200674   2.469515
    23  H    2.140517   3.108502   3.046422   3.531910   3.792048
                   21         22         23
    21  O    0.000000
    22  H    0.978419   0.000000
    23  H    0.962075   1.540129   0.000000
 Stoichiometry    C2H11F3O7
 Framework group  C1[X(C2H11F3O7)]
 Deg. of freedom    63
 Full point group                 C1      NOp   1
 Largest Abelian subgroup         C1      NOp   1
 Largest concise Abelian subgroup C1      NOp   1
                         Standard orientation:                         
 ---------------------------------------------------------------------
 Center     Atomic      Atomic             Coordinates (Angstroms)
 Number     Number       Type             X           Y           Z
 ---------------------------------------------------------------------
      1          6           0       -0.607698   -0.532417   -0.132701
      2          8           0       -0.120561   -1.352239    0.611387
      3          8           0       -0.019962    0.118079   -1.075911
      4          1           0        1.015218   -0.018375   -1.043916
      5          6           0       -2.119113   -0.182108   -0.046225
      6          9           0       -2.642393   -0.567141    1.116585
      7          9           0       -2.794617   -0.803709   -1.026480
      8          9           0       -2.332475    1.130153   -0.181451
      9          8           0        2.103807   -2.783316   -0.447967
     10          1           0        2.474990   -3.537445    0.012785
     11          1           0        1.281988   -2.543498    0.007513
     12          8           0        1.564270    2.620394   -1.152531
     13          1           0        0.897756    2.403183   -1.809657
     14          1           0        2.260707    1.958348   -1.247862
     15          8           0        2.477914   -0.146349   -0.834944
     16          1           0        2.540052   -0.006413    0.150483
     17          1           0        2.614083   -1.106622   -0.941743
     18          8           0        0.398856    1.974383    1.230178
     19          1           0        0.776352    2.339334    0.401582
     20          1           0        0.003119    2.706825    1.705203
     21          8           0        2.234950    0.080757    1.781161
     22          1           0        1.622696    0.843927    1.776509
     23          1           0        1.685081   -0.679522    1.993785
 ---------------------------------------------------------------------
 Rotational constants (GHZ):           0.8241818           0.5254699           0.4277779
 Standard basis: 6-31++G(d,p) (6D, 7F)
 There are   294 symmetry adapted cartesian basis functions of A   symmetry.
 There are   294 symmetry adapted basis functions of A   symmetry.
   294 basis functions,   472 primitive gaussians,   294 cartesian basis functions
    53 alpha electrons       53 beta electrons
       nuclear repulsion energy       911.3365770065 Hartrees.
 NAtoms=   23 NActive=   23 NUniq=   23 SFac= 1.00D+00 NAtFMM=   60 NAOKFM=F Big=F
 Integral buffers will be    131072 words long.
 Raffenetti 2 integral format.
 Two-electron integral symmetry is turned on.
 Nuclear repulsion after empirical dispersion term =      911.3219182827 Hartrees.
 One-electron integrals computed using PRISM.
 NBasis=   294 RedAO= T EigKep=  2.15D-05  NBF=   294
 NBsUse=   294 1.00D-06 EigRej= -1.00D+00 NBFU=   294
 Initial guess from the checkpoint file:  "/local_scratch/slurm.5660444/Gau-1778611.chk"
 B after Tr=     0.000000    0.000000   -0.000000
         Rot=    0.999714    0.003175    0.002101    0.023621 Ang=   2.74 deg.
 ExpMin= 3.60D-02 ExpMax= 7.00D+03 ExpMxC= 1.05D+03 IAcc=3 IRadAn=         5 AccDes= 0.00D+00
 Harris functional with IExCor= 4639 and IRadAn=       5 diagonalized for initial guess.
 HarFok:  IExCor= 4639 AccDes= 0.00D+00 IRadAn=         5 IDoV= 1 UseB2=F ITyADJ=14
 ICtDFT=  3500011 ScaDFX=  1.000000  1.000000  1.000000  1.000000
 FoFCou: FMM=F IPFlag=           0 FMFlag=      100000 FMFlg1=           0
         NFxFlg=           0 DoJE=T BraDBF=F KetDBF=T FulRan=T
         wScrn=  0.000000 ICntrl=       500 IOpCl=  0 I1Cent=   200000004 NGrid=           0
         NMat0=    1 NMatS0=      1 NMatT0=    0 NMatD0=    1 NMtDS0=    0 NMtDT0=    0
 Petite list used in FoFCou.
 Requested convergence on RMS density matrix=1.00D-10 within 128 cycles.
 Requested convergence on MAX density matrix=1.00D-08.
 Requested convergence on             energy=1.00D-08.
 No special actions if energy rises.
 SCF Done:  E(RwB97XD) =  -908.808138729     A.U. after   16 cycles
            NFock= 16  Conv=0.59D-10     -V/T= 2.0081
 Calling FoFJK, ICntrl=      2127 FMM=F ISym2X=0 I1Cent= 0 IOpClX= 0 NMat=1 NMatS=1 NMatT=0.
 ***** Axes restored to original set *****
 -------------------------------------------------------------------
 Center     Atomic                   Forces (Hartrees/Bohr)
 Number     Number              X              Y              Z
 -------------------------------------------------------------------
      1        6           0.005677601   -0.009617153    0.002646285
      2        8          -0.012998819    0.000454367   -0.004148306
      3        8           0.007118999    0.009275149    0.004077974
      4        1          -0.001803281   -0.004126624    0.001121962
      5        6           0.001273136   -0.003413966   -0.000787487
      6        9          -0.001709890    0.001782625   -0.001475168
      7        9          -0.001529071    0.002564292    0.002205054
      8        9           0.001904866    0.001195832   -0.000794806
      9        8          -0.000621908   -0.000729291    0.001532361
     10        1          -0.000799334    0.001388388    0.000002906
     11        1           0.000316646   -0.001421256   -0.000471841
     12        8           0.002309363   -0.000075329   -0.003571776
     13        1          -0.000389749    0.000402117    0.001880292
     14        1          -0.000640740    0.001073003    0.002152189
     15        8           0.004894462   -0.002011003    0.000184574
     16        1          -0.003242620    0.002179142    0.002317246
     17        1          -0.001029252    0.003361489   -0.001812922
     18        8           0.000728022    0.000706613   -0.000445643
     19        1           0.000330889   -0.000872375    0.000716271
     20        1          -0.000022410   -0.000758454   -0.001433561
     21        8           0.000955360    0.003315499   -0.003136317
     22        1          -0.000934193   -0.003531683   -0.001595685
     23        1           0.000211925   -0.001141385    0.000836396
 -------------------------------------------------------------------
 Cartesian Forces:  Max     0.012998819 RMS     0.003139696

 GradGradGradGradGradGradGradGradGradGradGradGradGradGradGradGradGradGrad
 Berny optimization.
 Using GEDIIS/GDIIS optimizer.
 FormGI is forming the generalized inverse of G from B-inverse, IUseBI=4.
 Internal  Forces:  Max     0.012960704 RMS     0.003136928
 Search for a local minimum.
 Step number   2 out of a maximum of  138
 All quantities printed in internal units (Hartrees-Bohrs-Radians)
 Mixed Optimization -- RFO/linear search
 Update second derivatives using D2CorX and points    1    2
 DE= -3.28D-03 DEPred=-3.89D-03 R= 8.43D-01
 TightC=F SS=  1.41D+00  RLast= 3.73D-01 DXNew= 5.0454D-01 1.1181D+00
 Trust test= 8.43D-01 RLast= 3.73D-01 DXMaxT set to 5.05D-01
 ITU=  1  0
 Use linear search instead of GDIIS.
     Eigenvalues ---  -20.36351  -0.00063  -0.00014   0.00021   0.00055
     Eigenvalues ---    0.00158   0.00183   0.00233   0.00362   0.00605
     Eigenvalues ---    0.00641   0.00938   0.01133   0.01292   0.01404
     Eigenvalues ---    0.01458   0.01767   0.01786   0.01868   0.02102
     Eigenvalues ---    0.02293   0.02535   0.02817   0.03066   0.03221
     Eigenvalues ---    0.03856   0.03888   0.04390   0.04651   0.05387
     Eigenvalues ---    0.06757   0.07504   0.08734   0.08926   0.09018
     Eigenvalues ---    0.10169   0.12083   0.13633   0.13763   0.19480
     Eigenvalues ---    0.20720   0.21820   0.22826   0.24130   0.26099
     Eigenvalues ---    0.32030   0.37146   0.38148   0.39232   0.43578
     Eigenvalues ---    0.48132   0.49092   0.50155   0.50818   0.54468
     Eigenvalues ---    0.55160   0.55842   0.56512   0.57105   0.57496
     Eigenvalues ---    0.59526   0.65143   1.00152
 RFO step:  Lambda=-2.03635299D+01 EMin=-2.03635095D+01
 I=     1 Eig=   -2.04D+01 Dot1=  1.22D-02
 I=     1 Stepn=  6.00D-01 RXN=   6.00D-01 EDone=F
 I=     2 Eig=   -6.29D-04 Dot1=  5.00D-04
 I=     2 Stepn=  3.00D-01 RXN=   6.71D-01 EDone=F
 I=     3 Eig=   -1.38D-04 Dot1= -6.52D-05
 I=     3 Stepn= -1.50D-01 RXN=   6.87D-01 EDone=F
 Mixed    3 eigenvectors in step.  Raw Step.Grad=  1.28D-02.
 RFO eigenvector is Hessian eigenvector with negative curvature.
 Taking step of  6.00D-01 in eigenvector direction(s).  Step.Grad= -3.45D-03.
 Quartic linear search produced a step of  0.33118.
 Iteration  1 RMS(Cart)=  0.33360905 RMS(Int)=  0.02915151
 Iteration  2 RMS(Cart)=  0.31241682 RMS(Int)=  0.01065587
 Iteration  3 RMS(Cart)=  0.03176456 RMS(Int)=  0.00094728
 Iteration  4 RMS(Cart)=  0.00027761 RMS(Int)=  0.00092585
 Iteration  5 RMS(Cart)=  0.00000029 RMS(Int)=  0.00092585
 Variable       Old X    -DE/DX   Delta X   Delta X   Delta X     New X
                                 (Linear)    (Quad)   (Total)
    R1        2.28577   0.01296   0.00000   0.21145   0.21158   2.49735
    R2        2.43344   0.00966   0.00693   0.15949   0.16599   2.59943
    R3        2.93642  -0.00221  -0.00249  -0.03712  -0.03961   2.89681
    R4        3.65988   0.00017   0.00698  -0.00470   0.00293   3.66281
    R5        1.97406  -0.00200  -0.05211  -0.12915  -0.18184   1.79222
    R6        2.80261   0.00208   0.07215  -0.09745  -0.02585   2.77676
    R7        2.51710   0.00051  -0.00085   0.00726   0.00641   2.52351
    R8        2.53786   0.00194   0.00040   0.03181   0.03221   2.57008
    R9        2.52534   0.00177  -0.00098   0.03063   0.02965   2.55499
   R10        1.81136   0.00109   0.00029   0.01841   0.01870   1.83006
   R11        1.83251   0.00201  -0.00006   0.02775   0.02838   1.86089
   R12        3.44091   0.00224   0.01955  -0.00214   0.01747   3.45838
   R13        1.81575   0.00155  -0.00001   0.02389   0.02388   1.83963
   R14        1.82475   0.00138   0.00151   0.02006   0.02157   1.84632
   R15        3.33529   0.00184   0.00719   0.02591   0.03310   3.36839
   R16        1.88453   0.00182  -0.00530   0.02544   0.02014   1.90467
   R17        1.84388   0.00264  -0.00146   0.04814   0.04639   1.89027
   R18        3.13933   0.00328   0.02357   0.01415   0.03772   3.17706
   R19        1.85373   0.00187   0.00019   0.03332   0.03351   1.88724
   R20        1.81131   0.00126   0.00033   0.02162   0.02194   1.83325
   R21        3.31333   0.00131   0.00734   0.01421   0.02156   3.33489
   R22        1.84894   0.00316  -0.00005   0.05248   0.05244   1.90139
   R23        1.81806   0.00073  -0.00019   0.01285   0.01267   1.83072
    A1        2.22579  -0.00037  -0.00065  -0.00236  -0.00330   2.22248
    A2        2.10632  -0.00050   0.00195  -0.01377  -0.01172   2.09460
    A3        1.95069   0.00084  -0.00136   0.01593   0.01469   1.96538
    A4        2.11383  -0.00357   0.00093  -0.07772  -0.07647   2.03736
    A5        1.94321  -0.00043  -0.00188   0.00448   0.00126   1.94448
    A6        1.94500  -0.00370  -0.00372  -0.06243  -0.06784   1.87716
    A7        1.92226  -0.00449  -0.00399  -0.07342  -0.07925   1.84301
    A8        1.95093  -0.00085   0.00096  -0.01549  -0.01526   1.93567
    A9        1.88158   0.00355   0.00226   0.06047   0.05958   1.94116
   A10        1.88543   0.00293   0.00251   0.04862   0.05045   1.93588
   A11        1.87585   0.00308   0.00241   0.05098   0.05251   1.92835
   A12        1.87231   0.00059   0.00059   0.01172   0.01199   1.88430
   A13        2.41328  -0.00101   0.00405  -0.04646  -0.04315   2.37013
   A14        1.70838   0.00184   0.00213   0.02019   0.02351   1.73189
   A15        2.71966   0.00021   0.00390  -0.02302  -0.01742   2.70224
   A16        1.85229  -0.00183  -0.00297  -0.02674  -0.03134   1.82095
   A17        1.83023   0.00058   0.01596  -0.00057   0.01478   1.84500
   A18        1.87520   0.00156  -0.00247   0.03441   0.03132   1.90652
   A19        1.76051   0.00628  -0.00062   0.10199   0.10177   1.86228
   A20        1.77944  -0.00200  -0.00099  -0.02585  -0.02739   1.75206
   A21        1.81065  -0.00051  -0.00114  -0.01006  -0.01110   1.79955
   A22        2.87958   0.00790   0.00306   0.10856   0.11163   2.99121
   A23        2.56338   0.00163  -0.00900   0.05745   0.04732   2.61070
   A24        1.86838  -0.00101   0.00230  -0.02414  -0.02165   1.84673
   A25        1.80746   0.00290   0.00244   0.04575   0.04775   1.85521
   A26        2.24778  -0.00141  -0.00890  -0.00693  -0.01768   2.23010
   A27        1.72256   0.00942  -0.00467   0.15818   0.15350   1.87606
   A28        1.85505  -0.00260   0.00077  -0.06113  -0.06156   1.79349
   A29        1.83361   0.00047   0.00117   0.00893   0.01139   1.84500
   A30        2.79686   0.00764   0.00098   0.12767   0.12871   2.92558
   A31        3.14057   0.00154   0.00808   0.02392   0.03162   3.17219
   A32        2.96613   0.00272  -0.00000   0.07135   0.07153   3.03766
   A33        3.26384  -0.00388   0.00298  -0.08128  -0.07747   3.18637
   A34        2.99515   0.00143  -0.00806   0.02927   0.02061   3.01576
    D1       -0.59320   0.00026   0.00632  -0.02076  -0.01442  -0.60762
    D2        2.51572  -0.00059   0.00334  -0.02911  -0.02595   2.48976
    D3       -0.16937  -0.00097  -0.00038  -0.00819  -0.00947  -0.17884
    D4        3.00248  -0.00016   0.00234  -0.00002   0.00175   3.00423
    D5        0.31435   0.00007   0.00588  -0.02831  -0.02122   0.29314
    D6       -1.77305   0.00096   0.00817  -0.01537  -0.00806  -1.78111
    D7        2.42610   0.00063   0.00717  -0.02055  -0.01334   2.41276
    D8       -2.85514  -0.00067   0.00333  -0.03567  -0.03139  -2.88653
    D9        1.34064   0.00022   0.00562  -0.02273  -0.01823   1.32241
   D10       -0.74340  -0.00011   0.00462  -0.02790  -0.02351  -0.76691
   D11        0.77110  -0.00146  -0.00010  -0.04109  -0.03987   0.73123
   D12       -0.77033  -0.00165   0.00653  -0.04169  -0.03525  -0.80557
   D13        1.08478  -0.00038   0.00598  -0.02056  -0.01675   1.06804
   D14        2.64363   0.00011   0.00608  -0.03607  -0.02935   2.61427
   D15        0.09000  -0.00044  -0.00100  -0.00103  -0.00131   0.08869
   D16       -1.99803  -0.00078  -0.01006   0.02455   0.01458  -1.98345
   D17        0.22336   0.00203  -0.00186   0.02873   0.02668   0.25003
   D18       -1.70763  -0.00084   0.00519  -0.02103  -0.01404  -1.72166
   D19        2.14274   0.00078   0.01529   0.00096   0.01585   2.15859
   D20        2.64127  -0.00018   0.00354  -0.01776  -0.01384   2.62743
   D21        0.20845   0.00144   0.01364   0.00423   0.01604   0.22449
   D22        0.44604  -0.00468  -0.01332  -0.06740  -0.08101   0.36503
   D23       -1.39203  -0.00434  -0.01176  -0.06847  -0.07998  -1.47200
   D24       -0.90042  -0.00165   0.00545  -0.03624  -0.03114  -0.93156
   D25        0.92329   0.00430   0.00416   0.06184   0.06569   0.98897
   D26       -1.25196  -0.00623   0.00545  -0.16022  -0.15297  -1.40492
   D27        0.64298  -0.00302   0.00523  -0.10961  -0.10621   0.53677
   D28       -1.03660  -0.00096   0.03021  -0.14098  -0.11187  -1.14847
   D29        3.05609  -0.00154   0.03157  -0.15058  -0.11788   2.93822
   D30        0.54232  -0.00157  -0.03293   0.10776   0.07661   0.61893
   D31       -1.37002  -0.00211  -0.03247   0.11693   0.08271  -1.28731
         Item               Value     Threshold  Converged?
 Maximum Force            0.012961     0.000015     NO 
 RMS     Force            0.003137     0.000010     NO 
 Maximum Displacement     1.960293     0.000060     NO 
 RMS     Displacement     0.638273     0.000040     NO 
 Predicted change in Energy=-2.800784D+00
 GradGradGradGradGradGradGradGradGradGradGradGradGradGradGradGradGradGrad

                          Input orientation:                          
 ---------------------------------------------------------------------
 Center     Atomic      Atomic             Coordinates (Angstroms)
 Number     Number       Type             X           Y           Z
 ---------------------------------------------------------------------
      1          6           0        0.281494    0.096227    0.764539
      2          8           0       -0.818945    0.254539    0.050083
      3          8           0        1.167370    1.071636    1.159457
      4          1           0        0.989738    1.896513    0.726455
      5          6           0        0.657345   -1.291486    1.296377
      6          9           0       -0.053122   -2.191240    0.611594
      7          9           0        0.308680   -1.286045    2.610939
      8          9           0        1.983259   -1.517792    1.159425
      9          8           0       -1.915707    2.861382    0.477811
     10          1           0       -2.761946    3.133919    0.093814
     11          1           0       -1.815833    1.892088    0.335664
     12          8           0        4.411799    2.346622   -1.272586
     13          1           0        4.741313    1.764338   -0.565446
     14          1           0        3.838889    2.988702   -0.809878
     15          8           0        0.766369    3.154433    0.000595
     16          1           0        0.653322    2.911966   -0.971163
     17          1           0       -0.166796    3.367144    0.291349
     18          8           0        2.720561    0.817199   -2.850306
     19          1           0        3.407482    1.312281   -2.320773
     20          1           0        3.178005    0.498515   -3.644227
     21          8           0        0.407671    2.276258   -2.508060
     22          1           0        1.243128    1.778718   -2.766600
     23          1           0       -0.265160    1.596610   -2.353447
 ---------------------------------------------------------------------
                    Distance matrix (angstroms):
                    1          2          3          4          5
     1  C    0.000000
     2  O    1.321543   0.000000
     3  O    1.375558   2.417397   0.000000
     4  H    1.934964   2.534736   0.948401   0.000000
     5  C    1.532927   2.474445   2.421409   3.255554   0.000000
     6  F    2.316866   2.623664   3.526488   4.220245   1.335383
     7  F    2.306645   3.194202   2.898760   3.760823   1.360025
     8  F    2.378445   3.496305   2.714925   3.582182   1.352042
     9  O    3.543443   2.860326   3.629490   3.071548   4.953480
    10  H    4.352008   3.473902   4.563784   4.000817   5.720308
    11  H    2.794249   1.938274   3.201761   2.832660   4.144239
    12  O    5.125775   5.786790   4.250499   3.988642   5.825060
    13  H    4.943828   5.794379   4.028423   3.969987   5.429848
    14  H    4.847706   5.469058   3.832810   3.416264   5.733982
    15  O    3.189253   3.305307   2.416983   1.469399   4.632185
    16  H    3.328558   3.205063   2.861923   2.006547   4.776062
    17  H    3.335231   3.189328   2.793379   1.920845   4.836541
    18  O    4.419949   4.610525   4.307592   4.117511   5.089047
    19  H    4.557382   4.960087   4.145843   3.933499   5.237045
    20  H    5.290446   5.448215   5.238941   5.083874   5.828156
    21  O    3.934254   3.483680   3.934329   3.308338   5.221579
    22  H    4.027959   3.809064   3.989941   3.504214   5.126117
    23  H    3.503114   2.807986   3.829913   3.339238   4.744821
                    6          7          8          9         10
     6  F    0.000000
     7  F    2.224334   0.000000
     8  F    2.213707   2.228186   0.000000
     9  O    5.386660   5.167135   5.902855   0.000000
    10  H    5.996928   5.941444   6.729853   0.968427   0.000000
    11  H    4.456103   4.448703   5.170973   0.984739   1.579800
    12  O    6.639115   6.716667   5.171671   6.585301   7.345032
    13  H    6.326028   6.248399   4.621085   6.826991   7.655669
    14  H    6.633260   6.514432   5.256426   5.898282   6.663990
    15  O    5.442528   5.171192   4.965219   2.739917   3.529605
    16  H    5.389517   5.529334   5.092239   2.949914   3.584339
    17  H    5.568762   5.220991   5.407300   1.830097   2.613085
    18  O    5.359923   6.329772   4.698271   6.062180   6.640250
    19  H    5.731424   6.377747   4.706326   6.210324   6.870985
    20  H    5.982221   7.109485   5.344903   6.965647   7.496754
    21  O    5.468374   6.237304   5.507064   3.828300   4.189487
    22  H    5.371501   6.259704   5.179619   4.655814   5.104817
    23  H    4.815000   5.769239   5.205301   3.512830   3.819207
                   11         12         13         14         15
    11  H    0.000000
    12  O    6.447982   0.000000
    13  H    6.620006   0.973489   0.000000
    14  H    5.872879   0.977032   1.540514   0.000000
    15  O    2.893710   3.944959   4.248876   3.181935   0.000000
    16  H    2.974000   3.812692   4.265364   3.190570   1.007910
    17  H    2.212934   4.944784   5.233796   4.171502   1.000290
    18  O    5.646651   2.772837   3.193916   3.182677   4.172429
    19  H    5.888621   1.782473   2.250474   2.297674   3.969604
    20  H    6.536053   3.249989   3.677653   3.830318   5.114158
    21  O    3.630196   4.190989   4.776638   3.894182   2.682015
    22  H    4.358227   3.548953   4.133108   3.468543   3.126860
    23  H    3.118207   4.858469   5.318821   4.600407   3.005391
                   16         17         18         19         20
    16  H    0.000000
    17  H    1.572805   0.000000
    18  O    3.491806   4.970820   0.000000
    19  H    3.459168   4.880687   0.998685   0.000000
    20  H    4.398186   5.908086   0.970115   1.570479   0.000000
    21  O    1.681226   3.058878   2.755984   3.156453   3.482240
    22  H    2.203569   3.723175   1.764747   2.258485   2.480503
    23  H    2.117659   3.184244   3.125521   3.683777   3.837618
                   21         22         23
    21  O    0.000000
    22  H    1.006170   0.000000
    23  H    0.968777   1.574418   0.000000
 Stoichiometry    C2H11F3O7
 Framework group  C1[X(C2H11F3O7)]
 Deg. of freedom    63
 Full point group                 C1      NOp   1
 Largest Abelian subgroup         C1      NOp   1
 Largest concise Abelian subgroup C1      NOp   1
                         Standard orientation:                         
 ---------------------------------------------------------------------
 Center     Atomic      Atomic             Coordinates (Angstroms)
 Number     Number       Type             X           Y           Z
 ---------------------------------------------------------------------
      1          6           0       -1.112133   -0.217456   -0.050674
      2          8           0       -0.984452   -1.152361    0.874597
      3          8           0       -0.364894   -0.069647   -1.196076
      4          1           0        0.390338   -0.643303   -1.193180
      5          6           0       -2.227930    0.827402    0.063932
      6          9           0       -2.672328    0.805600    1.323013
      7          9           0       -3.193901    0.427745   -0.806036
      8          9           0       -1.773126    2.057105   -0.266223
      9          8           0        0.054398   -3.555715   -0.276989
     10          1           0        0.148355   -4.373213    0.233617
     11          1           0       -0.463113   -2.916887    0.265038
     12          8           0        3.297045    2.086499   -1.285383
     13          1           0        2.589376    2.625917   -1.680243
     14          1           0        3.207927    1.215574   -1.719133
     15          8           0        1.602190   -1.473547   -1.157934
     16          1           0        2.012039   -1.349213   -0.245548
     17          1           0        1.194572   -2.385252   -1.101170
     18          8           0        2.614561    1.686036    1.372147
     19          1           0        2.878146    1.928857    0.439982
     20          1           0        3.084156    2.307819    1.950065
     21          8           0        2.465788   -1.065827    1.348292
     22          1           0        2.624712   -0.077127    1.446239
     23          1           0        1.650990   -1.250404    1.838765
 ---------------------------------------------------------------------
 Rotational constants (GHZ):           0.6661979           0.4357498           0.3366637
 Standard basis: 6-31++G(d,p) (6D, 7F)
 There are   294 symmetry adapted cartesian basis functions of A   symmetry.
 There are   294 symmetry adapted basis functions of A   symmetry.
   294 basis functions,   472 primitive gaussians,   294 cartesian basis functions
    53 alpha electrons       53 beta electrons
       nuclear repulsion energy       848.0811278468 Hartrees.
 NAtoms=   23 NActive=   23 NUniq=   23 SFac= 1.00D+00 NAtFMM=   60 NAOKFM=F Big=F
 Integral buffers will be    131072 words long.
 Raffenetti 2 integral format.
 Two-electron integral symmetry is turned on.
 Nuclear repulsion after empirical dispersion term =      848.0705579467 Hartrees.
 One-electron integrals computed using PRISM.
 NBasis=   294 RedAO= T EigKep=  2.19D-05  NBF=   294
 NBsUse=   294 1.00D-06 EigRej= -1.00D+00 NBFU=   294
 Initial guess from the checkpoint file:  "/local_scratch/slurm.5660444/Gau-1778611.chk"
 B after Tr=    -0.000000    0.000000   -0.000000
         Rot=    0.962780    0.016215   -0.053925    0.264356 Ang=  31.36 deg.
 ExpMin= 3.60D-02 ExpMax= 7.00D+03 ExpMxC= 1.05D+03 IAcc=3 IRadAn=         5 AccDes= 0.00D+00
 Harris functional with IExCor= 4639 and IRadAn=       5 diagonalized for initial guess.
 HarFok:  IExCor= 4639 AccDes= 0.00D+00 IRadAn=         5 IDoV= 1 UseB2=F ITyADJ=14
 ICtDFT=  3500011 ScaDFX=  1.000000  1.000000  1.000000  1.000000
 FoFCou: FMM=F IPFlag=           0 FMFlag=      100000 FMFlg1=           0
         NFxFlg=           0 DoJE=T BraDBF=F KetDBF=T FulRan=T
         wScrn=  0.000000 ICntrl=       500 IOpCl=  0 I1Cent=   200000004 NGrid=           0
         NMat0=    1 NMatS0=      1 NMatT0=    0 NMatD0=    1 NMtDS0=    0 NMtDT0=    0
 Petite list used in FoFCou.
 Requested convergence on RMS density matrix=1.00D-10 within 128 cycles.
 Requested convergence on MAX density matrix=1.00D-08.
 Requested convergence on             energy=1.00D-08.
 No special actions if energy rises.
 SCF Done:  E(RwB97XD) =  -908.770710941     A.U. after   19 cycles
            NFock= 19  Conv=0.81D-10     -V/T= 2.0090
 Calling FoFJK, ICntrl=      2127 FMM=F ISym2X=0 I1Cent= 0 IOpClX= 0 NMat=1 NMatS=1 NMatT=0.
 ***** Axes restored to original set *****
 -------------------------------------------------------------------
 Center     Atomic                   Forces (Hartrees/Bohr)
 Number     Number              X              Y              Z
 -------------------------------------------------------------------
      1        6          -0.054208635    0.070077251   -0.048247497
      2        8           0.107025231   -0.010841211    0.068914278
      3        8          -0.031666897   -0.124368768    0.013512997
      4        1          -0.013653055    0.058668397   -0.030395088
      5        6          -0.005188733    0.017105078   -0.003222728
      6        9           0.012309161   -0.004845615    0.014118348
      7        9           0.008650423   -0.013054636   -0.014526363
      8        9          -0.019409452   -0.004977954    0.005876409
      9        8          -0.007096642   -0.009701488   -0.003100742
     10        1           0.008302587   -0.003120874    0.003441572
     11        1          -0.000878688    0.012197403    0.000131068
     12        8          -0.005839601   -0.000728193    0.016961363
     13        1          -0.002085005    0.006923316   -0.007556326
     14        1           0.006593634   -0.007065535   -0.007431101
     15        8          -0.023435279    0.010437159   -0.011666806
     16        1           0.001903078    0.005665619    0.013640679
     17        1           0.019337846   -0.001203912   -0.008956205
     18        8           0.018053273    0.005627051    0.002308381
     19        1          -0.012526372   -0.007043327   -0.009809806
     20        1          -0.006446727    0.003822872    0.007259063
     21        8           0.014301182   -0.014471848   -0.003944442
     22        1          -0.019024427    0.007886837    0.004447836
     23        1           0.004983098    0.003012377   -0.001754892
 -------------------------------------------------------------------
 Cartesian Forces:  Max     0.124368768 RMS     0.027827416

 GradGradGradGradGradGradGradGradGradGradGradGradGradGradGradGradGradGrad
 Berny optimization.
 Using GEDIIS/GDIIS optimizer.
 FormGI is forming the generalized inverse of G from B-inverse, IUseBI=4.
 Internal  Forces:  Max     0.120537689 RMS     0.019254617
 Search for a local minimum.
 Step number   3 out of a maximum of  138
 All quantities printed in internal units (Hartrees-Bohrs-Radians)
 Mixed Optimization -- RFO/linear search
 Update second derivatives using D2CorX and points    1    3    2
 ITU=  0  1  0
 Use linear search instead of GDIIS.
     Eigenvalues ---   -0.00063  -0.00014   0.00021   0.00055   0.00158
     Eigenvalues ---    0.00183   0.00233   0.00362   0.00605   0.00642
     Eigenvalues ---    0.00940   0.01134   0.01292   0.01404   0.01472
     Eigenvalues ---    0.01771   0.01799   0.01866   0.02102   0.02287
     Eigenvalues ---    0.02534   0.02814   0.03064   0.03216   0.03852
     Eigenvalues ---    0.03875   0.04387   0.04637   0.05380   0.06740
     Eigenvalues ---    0.07496   0.08717   0.08791   0.08987   0.10154
     Eigenvalues ---    0.12052   0.13577   0.13713   0.19476   0.20474
     Eigenvalues ---    0.21538   0.22644   0.23460   0.24590   0.26438
     Eigenvalues ---    0.32707   0.37145   0.38520   0.40569   0.43886
     Eigenvalues ---    0.48138   0.49234   0.50226   0.51370   0.55039
     Eigenvalues ---    0.55834   0.56313   0.56604   0.57370   0.57566
     Eigenvalues ---    0.61533   0.65170   1.15048
 RFO step:  Lambda=-4.70678924D-03 EMin=-6.32919060D-04
 Quartic linear search produced a step of -0.89062.
 Iteration  1 RMS(Cart)=  0.56138177 RMS(Int)=  0.10858867
 Iteration  2 RMS(Cart)=  0.12372128 RMS(Int)=  0.06337927
 Iteration  3 RMS(Cart)=  0.05352395 RMS(Int)=  0.02446273
 Iteration  4 RMS(Cart)=  0.14401315 RMS(Int)=  0.00334312
 Iteration  5 RMS(Cart)=  0.00657121 RMS(Int)=  0.00165810
 Iteration  6 RMS(Cart)=  0.00001815 RMS(Int)=  0.00165809
 Iteration  7 RMS(Cart)=  0.00000002 RMS(Int)=  0.00165809
 Variable       Old X    -DE/DX   Delta X   Delta X   Delta X     New X
                                 (Linear)    (Quad)   (Total)
    R1        2.49735  -0.12054  -0.18844   0.00337  -0.18616   2.31119
    R2        2.59943  -0.07204  -0.14783   0.00656  -0.14244   2.45699
    R3        2.89681   0.00511   0.03528  -0.00471   0.03057   2.92738
    R4        3.66281   0.00317  -0.00261  -0.04504  -0.04763   3.61518
    R5        1.79222   0.07775   0.16195   0.03810   0.20010   1.99232
    R6        2.77676   0.01023   0.02302  -0.02568  -0.00251   2.77425
    R7        2.52351  -0.01053  -0.00571  -0.00011  -0.00582   2.51769
    R8        2.57008  -0.01631  -0.02869   0.00261  -0.02608   2.54400
    R9        2.55499  -0.01880  -0.02641  -0.00027  -0.02668   2.52831
   R10        1.83006  -0.00950  -0.01666  -0.00071  -0.01737   1.81269
   R11        1.86089  -0.01116  -0.02527   0.00178  -0.02309   1.83779
   R12        3.45838  -0.00476  -0.01556   0.07515   0.06047   3.51885
   R13        1.83963  -0.01034  -0.02127   0.00258  -0.01868   1.82094
   R14        1.84632  -0.01203  -0.01921  -0.00081  -0.02002   1.82630
   R15        3.36839  -0.00009  -0.02948   0.02364  -0.00586   3.36253
   R16        1.90467  -0.01447  -0.01794  -0.00740  -0.02534   1.87933
   R17        1.89027  -0.02542  -0.04132  -0.00409  -0.04498   1.84530
   R18        3.17706   0.00062  -0.03360   0.04122   0.00762   3.18468
   R19        1.88724  -0.01761  -0.02985  -0.00284  -0.03265   1.85460
   R20        1.83325  -0.01024  -0.01954   0.00012  -0.01942   1.81383
   R21        3.33489  -0.00287  -0.01920  -0.00048  -0.01965   3.31523
   R22        1.90139  -0.02398  -0.04671   0.00093  -0.04575   1.85564
   R23        1.83072  -0.00585  -0.01128  -0.00190  -0.01318   1.81754
    A1        2.22248   0.00813   0.00294   0.00014   0.00117   2.22366
    A2        2.09460  -0.00290   0.01044  -0.00630   0.00511   2.09971
    A3        1.96538  -0.00521  -0.01308   0.00567  -0.00644   1.95894
    A4        2.03736   0.02068   0.06811   0.00414   0.07075   2.10811
    A5        1.94448   0.00012  -0.00112  -0.01992  -0.02212   1.92236
    A6        1.87716   0.02469   0.06042  -0.00166   0.05909   1.93625
    A7        1.84301   0.01991   0.07058  -0.01072   0.06032   1.90333
    A8        1.93567   0.00813   0.01359   0.00734   0.02087   1.95653
    A9        1.94116  -0.01778  -0.05307   0.00077  -0.05146   1.88970
   A10        1.93588  -0.01671  -0.04493   0.00186  -0.04323   1.89265
   A11        1.92835  -0.01528  -0.04676   0.00187  -0.04485   1.88351
   A12        1.88430   0.00458  -0.01068   0.00899  -0.01046   1.87384
   A13        2.37013  -0.00145   0.03843   0.11470   0.15017   2.52030
   A14        1.73189  -0.00333  -0.02094   0.00358  -0.02171   1.71018
   A15        2.70224   0.00372   0.01551   0.03619   0.05336   2.75560
   A16        1.82095   0.00154   0.02791  -0.00978   0.01570   1.83665
   A17        1.84500   0.00297  -0.01316  -0.03976  -0.05369   1.79132
   A18        1.90652  -0.00095  -0.02789   0.01249  -0.01607   1.89045
   A19        1.86228  -0.00769  -0.09064   0.02432  -0.06476   1.79753
   A20        1.75206  -0.00600   0.02439   0.01872   0.04402   1.79608
   A21        1.79955   0.00439   0.00988  -0.00013   0.00979   1.80934
   A22        2.99121  -0.00393  -0.09942   0.05971  -0.03969   2.95152
   A23        2.61070  -0.01184  -0.04215  -0.07282  -0.11354   2.49716
   A24        1.84673   0.00512   0.01928   0.01172   0.03103   1.87776
   A25        1.85521  -0.00512  -0.04253   0.04371   0.00042   1.85563
   A26        2.23010  -0.00050   0.01575  -0.03534  -0.02160   2.20850
   A27        1.87606  -0.00915  -0.13671   0.06967  -0.06668   1.80938
   A28        1.79349   0.00387   0.05483   0.00660   0.06256   1.85605
   A29        1.84500  -0.00113  -0.01014   0.00164  -0.00865   1.83634
   A30        2.92558  -0.00862  -0.11463   0.01645  -0.09807   2.82750
   A31        3.17219  -0.00655  -0.02816   0.03869   0.01161   3.18380
   A32        3.03766  -0.00712  -0.06370  -0.05702  -0.12030   2.91736
   A33        3.18637   0.00456   0.06899   0.01409   0.08176   3.26814
   A34        3.01576  -0.00205  -0.01836   0.03488   0.01582   3.03158
    D1       -0.60762  -0.00140   0.01284   0.06560   0.07918  -0.52844
    D2        2.48976  -0.00077   0.02312   0.05100   0.07448   2.56424
    D3       -0.17884   0.00161   0.00843  -0.04804  -0.03981  -0.21864
    D4        3.00423   0.00100  -0.00155  -0.03410  -0.03566   2.96857
    D5        0.29314   0.00012   0.01890   0.11228   0.13093   0.42407
    D6       -1.78111  -0.00169   0.00717   0.11773   0.12537  -1.65573
    D7        2.41276   0.00032   0.01188   0.11794   0.13006   2.54281
    D8       -2.88653   0.00098   0.02796   0.09963   0.12703  -2.75950
    D9        1.32241  -0.00083   0.01623   0.10507   0.12148   1.44389
   D10       -0.76691   0.00117   0.02094   0.10529   0.12616  -0.64075
   D11        0.73123   0.00844   0.03551   0.02007   0.05587   0.78710
   D12       -0.80557   0.00239   0.03139   0.03846   0.06949  -0.73608
   D13        1.06804   0.00154   0.01492   0.05768   0.07050   1.13853
   D14        2.61427   0.00502   0.02614   0.11678   0.13891   2.75318
   D15        0.08869   0.00614   0.00116  -0.04011  -0.03571   0.05298
   D16       -1.98345   0.00542  -0.01298  -0.17357  -0.19194  -2.17540
   D17        0.25003   0.00721  -0.02376  -0.03699  -0.05989   0.19014
   D18       -1.72166   0.00051   0.01250  -0.02509  -0.01032  -1.73198
   D19        2.15859  -0.00008  -0.01411  -0.04353  -0.05771   2.10087
   D20        2.62743  -0.00061   0.01233   0.00842   0.02081   2.64823
   D21        0.22449  -0.00121  -0.01429  -0.01002  -0.02659   0.19790
   D22        0.36503  -0.00301   0.07215  -0.03515   0.03741   0.40243
   D23       -1.47200   0.00439   0.07123  -0.06342   0.00729  -1.46471
   D24       -0.93156   0.01334   0.02774   0.04684   0.07062  -0.86093
   D25        0.98897   0.00450  -0.05850   0.07857   0.01833   1.00730
   D26       -1.40492   0.00268   0.13624   0.15170   0.28728  -1.11764
   D27        0.53677  -0.00028   0.09459   0.18180   0.27693   0.81370
   D28       -1.14847   0.00411   0.09963   0.45702   0.55538  -0.59309
   D29        2.93822   0.00254   0.10498   0.42019   0.52651  -2.81846
   D30        0.61893   0.00260  -0.06823  -0.56501  -0.63444  -0.01551
   D31       -1.28731   0.00247  -0.07366  -0.60155  -0.67400  -1.96131
         Item               Value     Threshold  Converged?
 Maximum Force            0.120538     0.000015     NO 
 RMS     Force            0.019255     0.000010     NO 
 Maximum Displacement     1.447758     0.000060     NO 
 RMS     Displacement     0.521353     0.000040     NO 
 Predicted change in Energy=-5.640064D-03
 GradGradGradGradGradGradGradGradGradGradGradGradGradGradGradGradGradGrad

                          Input orientation:                          
 ---------------------------------------------------------------------
 Center     Atomic      Atomic             Coordinates (Angstroms)
 Number     Number       Type             X           Y           Z
 ---------------------------------------------------------------------
      1          6           0        0.559406    0.242496    0.496949
      2          8           0       -0.512592    0.434191   -0.059716
      3          8           0        1.406652    1.138447    0.909162
      4          1           0        1.156760    2.083411    0.514041
      5          6           0        1.014195   -1.197427    0.842654
      6          9           0        0.427349   -2.086982    0.043072
      7          9           0        0.664346   -1.475847    2.112463
      8          9           0        2.339909   -1.345111    0.739154
      9          8           0       -1.715983    2.953382    0.448595
     10          1           0       -2.646825    3.099207    0.268583
     11          1           0       -1.536895    2.008543    0.303683
     12          8           0        3.908328    2.215757   -0.792065
     13          1           0        3.975192    1.736835    0.041417
     14          1           0        3.325075    2.964230   -0.608755
     15          8           0        0.884027    3.336493   -0.200547
     16          1           0        0.698484    3.029137   -1.127981
     17          1           0        0.004750    3.593511    0.137603
     18          8           0        2.364199    0.492450   -2.261947
     19          1           0        3.033737    1.066933   -1.832000
     20          1           0        2.826138   -0.079738   -2.878795
     21          8           0        0.311851    2.229608   -2.560241
     22          1           0        0.989249    1.521286   -2.620752
     23          1           0       -0.518439    1.771714   -2.398957
 ---------------------------------------------------------------------
                    Distance matrix (angstroms):
                    1          2          3          4          5
     1  C    0.000000
     2  O    1.223031   0.000000
     3  O    1.300182   2.262344   0.000000
     4  H    1.935482   2.415752   1.054288   0.000000
     5  C    1.549104   2.409882   2.369547   3.300335   0.000000
     6  F    2.376954   2.692651   3.480307   4.259815   1.332302
     7  F    2.360847   3.122786   2.972118   3.932651   1.346227
     8  F    2.397780   3.455557   2.658558   3.633907   1.337923
     9  O    3.539582   2.837754   3.641011   3.002297   4.983810
    10  H    4.300334   3.430020   4.548142   3.944534   5.673948
    11  H    2.747864   1.913071   3.128600   2.702894   4.132408
    12  O    4.095191   4.822328   3.211410   3.048697   4.764256
    13  H    3.756082   4.674111   2.776410   2.878723   4.244924
    14  H    4.034766   4.629280   3.052524   2.595785   4.976559
    15  O    3.188212   3.223931   2.517141   1.468071   4.654207
    16  H    3.228794   3.056410   2.868129   1.949526   4.674069
    17  H    3.415563   3.207472   2.930524   1.936294   4.946631
    18  O    3.306246   3.623416   3.374929   3.419821   3.783748
    19  H    3.496571   4.014698   3.188493   3.171778   4.044706
    20  H    4.078916   4.399824   4.224635   4.356303   4.287371
    21  O    3.654628   3.186825   3.798154   3.191622   4.880322
    22  H    3.397076   3.161678   3.575064   3.189196   4.403090
    23  H    3.447685   2.694634   3.879517   3.374759   4.655406
                    6          7          8          9         10
     6  F    0.000000
     7  F    2.170721   0.000000
     8  F    2.166284   2.170387   0.000000
     9  O    5.492138   5.296460   5.917071   0.000000
    10  H    6.033072   5.940948   6.696336   0.959237   0.000000
    11  H    4.549670   4.500902   5.144535   0.972518   1.556510
    12  O    5.597162   5.708559   4.181430   5.806566   6.698917
    13  H    5.216203   5.056902   3.558003   5.833974   6.764523
    14  H    5.859730   5.847973   4.621454   5.150765   6.037510
    15  O    5.448117   5.343864   4.991998   2.707067   3.569776
    16  H    5.255431   5.549462   5.031353   2.884612   3.625796
    17  H    5.696975   5.480285   5.495891   1.862096   2.700433
    18  O    3.964590   5.089122   3.519067   5.481889   6.189437
    19  H    4.500703   5.257236   3.593075   5.596395   6.388378
    20  H    4.280248   5.615614   3.863567   6.395483   7.068593
    21  O    5.042174   5.974011   5.270450   3.699872   4.184759
    22  H    4.520098   5.611745   4.618385   4.334751   4.905010
    23  H    4.663427   5.683180   5.266165   3.307416   3.661698
                   11         12         13         14         15
    11  H    0.000000
    12  O    5.558243   0.000000
    13  H    5.525008   0.963602   0.000000
    14  H    5.038317   0.966436   1.533581   0.000000
    15  O    2.806878   3.279076   3.488947   2.502785   0.000000
    16  H    2.843975   3.328292   3.711381   2.678206   0.994499
    17  H    2.217289   4.242690   4.384166   3.460868   0.976490
    18  O    4.909128   2.741290   3.073968   3.125063   3.811674
    19  H    5.132100   1.779374   2.201090   2.276168   3.526159
    20  H    5.790090   3.285556   3.626004   3.829851   4.755570
    21  O    3.415962   4.007653   4.520123   3.664353   2.668471
    22  H    3.895015   3.513888   4.006178   3.403866   3.027118
    23  H    2.897862   4.730279   5.113644   4.404488   3.041126
                   16         17         18         19         20
    16  H    0.000000
    17  H    1.549674   0.000000
    18  O    3.239640   4.576180   0.000000
    19  H    3.130382   4.408820   0.981410   0.000000
    20  H    4.154198   5.527355   0.959838   1.566439   0.000000
    21  O    1.685259   3.038570   2.705333   3.048083   3.428730
    22  H    2.141617   3.587740   1.754347   2.237967   2.450311
    23  H    2.162728   3.166513   3.156721   3.665530   3.852832
                   21         22         23
    21  O    0.000000
    22  H    0.981962   0.000000
    23  H    0.961801   1.544354   0.000000
 Stoichiometry    C2H11F3O7
 Framework group  C1[X(C2H11F3O7)]
 Deg. of freedom    63
 Full point group                 C1      NOp   1
 Largest Abelian subgroup         C1      NOp   1
 Largest concise Abelian subgroup C1      NOp   1
                         Standard orientation:                         
 ---------------------------------------------------------------------
 Center     Atomic      Atomic             Coordinates (Angstroms)
 Number     Number       Type             X           Y           Z
 ---------------------------------------------------------------------
      1          6           0       -0.646421   -0.585816   -0.131489
      2          8           0       -0.150206   -1.364018    0.670992
      3          8           0       -0.081819   -0.067612   -1.181803
      4          1           0        0.958475   -0.236789   -1.155491
      5          6           0       -2.129079   -0.159138    0.007778
      6          9           0       -2.545129   -0.287199    1.266956
      7          9           0       -2.889448   -0.951729   -0.770659
      8          9           0       -2.326736    1.107061   -0.376555
      9          8           0        2.005651   -2.922651   -0.316831
     10          1           0        2.289452   -3.716164    0.141350
     11          1           0        1.199945   -2.604659    0.125335
     12          8           0        1.406325    2.777432   -1.247459
     13          1           0        0.615811    2.558310   -1.753029
     14          1           0        2.051605    2.095558   -1.476935
     15          8           0        2.413910   -0.332254   -0.988679
     16          1           0        2.544507   -0.103398   -0.029722
     17          1           0        2.574389   -1.294955   -1.020070
     18          8           0        0.600069    2.126337    1.290395
     19          1           0        0.881636    2.508409    0.431380
     20          1           0        0.307336    2.850695    1.847979
     21          8           0        2.461259    0.192101    1.627339
     22          1           0        1.792514    0.907238    1.702226
     23          1           0        2.047631   -0.582396    2.019929
 ---------------------------------------------------------------------
 Rotational constants (GHZ):           0.7613481           0.5205252           0.4118017
 Standard basis: 6-31++G(d,p) (6D, 7F)
 There are   294 symmetry adapted cartesian basis functions of A   symmetry.
 There are   294 symmetry adapted basis functions of A   symmetry.
   294 basis functions,   472 primitive gaussians,   294 cartesian basis functions
    53 alpha electrons       53 beta electrons
       nuclear repulsion energy       895.6679141662 Hartrees.
 NAtoms=   23 NActive=   23 NUniq=   23 SFac= 1.00D+00 NAtFMM=   60 NAOKFM=F Big=F
 Integral buffers will be    131072 words long.
 Raffenetti 2 integral format.
 Two-electron integral symmetry is turned on.
 Nuclear repulsion after empirical dispersion term =      895.6544182463 Hartrees.
 One-electron integrals computed using PRISM.
 NBasis=   294 RedAO= T EigKep=  2.33D-05  NBF=   294
 NBsUse=   294 1.00D-06 EigRej= -1.00D+00 NBFU=   294
 Lowest energy guess from the checkpoint file:  "/local_scratch/slurm.5660444/Gau-1778611.chk"
 B after Tr=     0.000000   -0.000000    0.000000
         Rot=    0.999282    0.028260   -0.024342    0.006687 Ang=   4.34 deg.
 B after Tr=     0.000000   -0.000000    0.000000
         Rot=    0.965157    0.002648    0.026581   -0.260305 Ang=  30.34 deg.
 Requested convergence on RMS density matrix=1.00D-10 within 128 cycles.
 Requested convergence on MAX density matrix=1.00D-08.
 Requested convergence on             energy=1.00D-08.
 No special actions if energy rises.
 SCF Done:  E(RwB97XD) =  -908.808194004     A.U. after   16 cycles
            NFock= 16  Conv=0.90D-10     -V/T= 2.0083
 Calling FoFJK, ICntrl=      2127 FMM=F ISym2X=0 I1Cent= 0 IOpClX= 0 NMat=1 NMatS=1 NMatT=0.
 ***** Axes restored to original set *****
 -------------------------------------------------------------------
 Center     Atomic                   Forces (Hartrees/Bohr)
 Number     Number              X              Y              Z
 -------------------------------------------------------------------
      1        6          -0.005673436    0.004294056   -0.003026007
      2        8           0.008620405   -0.002707957    0.005108516
      3        8          -0.002743976    0.002523274   -0.005572992
      4        1           0.001587634   -0.004406507    0.002251003
      5        6          -0.000699385   -0.000701959    0.000138101
      6        9           0.000443439    0.000613162    0.000520015
      7        9           0.000183177    0.000224215   -0.000894464
      8        9          -0.000597730    0.000377028   -0.000048087
      9        8          -0.000858179   -0.002131552    0.000218528
     10        1          -0.000032032    0.001085467    0.000490811
     11        1           0.000295329    0.000524943   -0.000381260
     12        8          -0.002235000    0.000099016    0.001365179
     13        1          -0.000345071    0.000960346    0.000419920
     14        1           0.000589688   -0.000542114   -0.000161811
     15        8           0.001135484   -0.002381802    0.001278701
     16        1          -0.000821047    0.001784967    0.000676578
     17        1           0.001207197    0.001565804   -0.001804949
     18        8           0.001098624    0.000172877    0.000975358
     19        1          -0.001305322   -0.001299876   -0.000850363
     20        1          -0.000250379    0.000514645   -0.000097678
     21        8           0.000879343   -0.001616760   -0.000550260
     22        1          -0.000169768    0.001244872   -0.000350361
     23        1          -0.000308994   -0.000196144    0.000295523
 -------------------------------------------------------------------
 Cartesian Forces:  Max     0.008620405 RMS     0.002053844

 GradGradGradGradGradGradGradGradGradGradGradGradGradGradGradGradGradGrad
 Berny optimization.
 Using GEDIIS/GDIIS optimizer.
 FormGI is forming the generalized inverse of G from B-inverse, IUseBI=4.
 Internal  Forces:  Max     0.011409053 RMS     0.002986248
 Search for a local minimum.
 Step number   4 out of a maximum of  138
 All quantities printed in internal units (Hartrees-Bohrs-Radians)
 Mixed Optimization -- RFO/linear search
 Update second derivatives using D2CorX and points    2    4
 DE= -5.53D-05 DEPred=-5.64D-03 R= 9.80D-03
 Trust test= 9.80D-03 RLast= 1.13D+00 DXMaxT set to 2.52D-01
 ITU= -1  0  1  0
 Use linear search instead of GDIIS.
     Eigenvalues ---   -0.00220  -0.00015   0.00021   0.00055   0.00157
     Eigenvalues ---    0.00174   0.00233   0.00344   0.00572   0.00618
     Eigenvalues ---    0.00919   0.01063   0.01259   0.01345   0.01420
     Eigenvalues ---    0.01751   0.01786   0.01867   0.02101   0.02395
     Eigenvalues ---    0.02579   0.02786   0.03067   0.03209   0.03859
     Eigenvalues ---    0.03964   0.04411   0.04722   0.05400   0.06767
     Eigenvalues ---    0.07506   0.08662   0.08832   0.09015   0.10161
     Eigenvalues ---    0.12086   0.13550   0.13730   0.19450   0.20517
     Eigenvalues ---    0.21570   0.22351   0.24247   0.26126   0.29319
     Eigenvalues ---    0.32808   0.37160   0.38566   0.40639   0.44486
     Eigenvalues ---    0.48186   0.49509   0.50390   0.51338   0.55053
     Eigenvalues ---    0.55834   0.56406   0.56657   0.57505   0.57642
     Eigenvalues ---    0.62679   0.73671   1.14188
 RFO step:  Lambda=-4.36335966D-03 EMin=-2.19887063D-03
 Quartic linear search produced a step of -0.50483.
 Maximum step size (   0.252) exceeded in Quadratic search.
    -- Step size scaled by   0.458
 Iteration  1 RMS(Cart)=  0.31395859 RMS(Int)=  0.06037022
 Iteration  2 RMS(Cart)=  0.07447133 RMS(Int)=  0.02426362
 Iteration  3 RMS(Cart)=  0.15254702 RMS(Int)=  0.00351337
 Iteration  4 RMS(Cart)=  0.00827341 RMS(Int)=  0.00063063
 Iteration  5 RMS(Cart)=  0.00002829 RMS(Int)=  0.00063060
 Iteration  6 RMS(Cart)=  0.00000002 RMS(Int)=  0.00063060
 Variable       Old X    -DE/DX   Delta X   Delta X   Delta X     New X
                                 (Linear)    (Quad)   (Total)
    R1        2.31119  -0.00986  -0.01283   0.01124  -0.00174   2.30946
    R2        2.45699  -0.00360  -0.01189   0.01390   0.00178   2.45877
    R3        2.92738  -0.00074   0.00456  -0.00979  -0.00523   2.92215
    R4        3.61518   0.00052   0.02257   0.06081   0.08354   3.69872
    R5        1.99232  -0.00634  -0.00922  -0.03858  -0.04783   1.94448
    R6        2.77425  -0.00138   0.01432   0.08127   0.09559   2.86984
    R7        2.51769  -0.00092  -0.00030  -0.00328  -0.00358   2.51411
    R8        2.54400  -0.00094  -0.00310   0.00265  -0.00045   2.54355
    R9        2.52831  -0.00063  -0.00150  -0.00317  -0.00467   2.52364
   R10        1.81269   0.00010  -0.00067   0.00169   0.00101   1.81371
   R11        1.83779   0.00012  -0.00267   0.00042  -0.00205   1.83574
   R12        3.51885   0.00075  -0.03935   0.06556   0.02628   3.54513
   R13        1.82094  -0.00014  -0.00262   0.00058  -0.00204   1.81890
   R14        1.82630  -0.00081  -0.00078   0.00458   0.00380   1.83010
   R15        3.36253   0.00030  -0.01375   0.07338   0.05962   3.42215
   R16        1.87933  -0.00141   0.00263  -0.00866  -0.00603   1.87330
   R17        1.84530  -0.00109  -0.00071   0.00043  -0.00037   1.84492
   R18        3.18468  -0.00009  -0.02289   0.06271   0.03982   3.22450
   R19        1.85460  -0.00237  -0.00044  -0.00433  -0.00475   1.84985
   R20        1.81383  -0.00036  -0.00127   0.00120  -0.00007   1.81376
   R21        3.31523  -0.00148  -0.00096   0.04907   0.04809   3.36333
   R22        1.85564  -0.00267  -0.00338   0.00055  -0.00284   1.85280
   R23        1.81754   0.00041   0.00026   0.00462   0.00488   1.82242
    A1        2.22366   0.00083   0.00108   0.00342   0.00417   2.22783
    A2        2.09971  -0.00079   0.00334  -0.00408  -0.00055   2.09915
    A3        1.95894  -0.00004  -0.00416   0.00041  -0.00357   1.95537
    A4        2.10811   0.00097   0.00289  -0.01868  -0.01526   2.09285
    A5        1.92236   0.00074   0.01053   0.00321   0.01328   1.93564
    A6        1.93625   0.00013   0.00442  -0.01010  -0.00568   1.93057
    A7        1.90333   0.00002   0.00956  -0.01766  -0.00810   1.89523
    A8        1.95653  -0.00060  -0.00283  -0.00204  -0.00489   1.95165
    A9        1.88970   0.00004  -0.00410   0.00891   0.00485   1.89455
   A10        1.89265   0.00018  -0.00365   0.00994   0.00628   1.89893
   A11        1.88351   0.00025  -0.00387   0.01209   0.00820   1.89171
   A12        1.87384   0.00084  -0.00077   0.01379   0.01084   1.88469
   A13        2.52030  -0.00015  -0.05403  -0.08351  -0.13714   2.38316
   A14        1.71018  -0.00070  -0.00091   0.03162   0.02984   1.74001
   A15        2.75560  -0.00043  -0.01814  -0.00252  -0.02004   2.73556
   A16        1.83665  -0.00003   0.00789  -0.01644  -0.01072   1.82593
   A17        1.79132   0.00122   0.01964   0.08793   0.10679   1.89811
   A18        1.89045   0.00019  -0.00770   0.01171   0.00309   1.89355
   A19        1.79753  -0.00251  -0.01869  -0.01208  -0.03017   1.76735
   A20        1.79608   0.00122  -0.00840   0.00897   0.00001   1.79610
   A21        1.80934   0.00176   0.00066   0.00163   0.00278   1.81213
   A22        2.95152  -0.00175  -0.03632  -0.04297  -0.07928   2.87224
   A23        2.49716  -0.00173   0.03343  -0.03491  -0.00155   2.49561
   A24        1.87776   0.00460  -0.00474   0.00785   0.00292   1.88068
   A25        1.85563  -0.00533  -0.02432   0.03817   0.01401   1.86964
   A26        2.20850   0.00089   0.01983  -0.05044  -0.02990   2.17859
   A27        1.80938  -0.01112  -0.04383  -0.02451  -0.06879   1.74059
   A28        1.85605   0.00471  -0.00051  -0.02940  -0.03049   1.82555
   A29        1.83634  -0.00071  -0.00138  -0.00671  -0.00917   1.82717
   A30        2.82750  -0.01141  -0.01547  -0.03671  -0.05227   2.77524
   A31        3.18380   0.00087  -0.02183   0.04242   0.02022   3.20402
   A32        2.91736  -0.00671   0.02462   0.04350   0.06757   2.98493
   A33        3.26814   0.00173  -0.00217  -0.00748  -0.01036   3.25778
   A34        3.03158  -0.00453  -0.01839  -0.03892  -0.05709   2.97449
    D1       -0.52844   0.00065  -0.03269   0.00089  -0.03193  -0.56037
    D2        2.56424   0.00070  -0.02450  -0.00625  -0.03077   2.53346
    D3       -0.21864   0.00072   0.02488   0.02541   0.05056  -0.16809
    D4        2.96857   0.00070   0.01712   0.03218   0.04942   3.01799
    D5        0.42407   0.00008  -0.05539  -0.02179  -0.07725   0.34681
    D6       -1.65573  -0.00006  -0.05923  -0.01548  -0.07473  -1.73046
    D7        2.54281  -0.00001  -0.05892  -0.01761  -0.07659   2.46623
    D8       -2.75950   0.00015  -0.04828  -0.02782  -0.07607  -2.83557
    D9        1.44389   0.00001  -0.05212  -0.02150  -0.07355   1.37034
   D10       -0.64075   0.00005  -0.05182  -0.02363  -0.07540  -0.71615
   D11        0.78710  -0.00060  -0.00808  -0.03155  -0.04058   0.74653
   D12       -0.73608  -0.00113  -0.01729  -0.01580  -0.03277  -0.76885
   D13        1.13853   0.00021  -0.02713  -0.00946  -0.03687   1.10166
   D14        2.75318  -0.00047  -0.05531  -0.04594  -0.10328   2.64990
   D15        0.05298  -0.00036   0.01869   0.02826   0.04751   0.10049
   D16       -2.17540  -0.00092   0.08954  -0.01786   0.06961  -2.10579
   D17        0.19014  -0.00067   0.01677  -0.05326  -0.03616   0.15399
   D18       -1.73198   0.00037   0.01229  -0.00332   0.00946  -1.72251
   D19        2.10087  -0.00179   0.02114   0.05454   0.07704   2.17791
   D20        2.64823   0.00099  -0.00352  -0.02654  -0.03144   2.61679
   D21        0.19790  -0.00117   0.00533   0.03132   0.03613   0.23403
   D22        0.40243   0.00365   0.02201  -0.04068  -0.01882   0.38361
   D23       -1.46471   0.00260   0.03669  -0.04693  -0.01001  -1.47472
   D24       -0.86093   0.00134  -0.01993   0.07021   0.04944  -0.81149
   D25        1.00730  -0.00042  -0.04241   0.06064   0.01787   1.02517
   D26       -1.11764   0.00585  -0.06781  -0.18117  -0.24983  -1.36747
   D27        0.81370   0.00230  -0.08619  -0.20940  -0.29466   0.51905
   D28       -0.59309   0.00591  -0.22390  -0.05323  -0.27657  -0.86966
   D29       -2.81846   0.00409  -0.20629  -0.06239  -0.26927  -3.08773
   D30       -0.01551   0.00606   0.28161   0.22153   0.50345   0.48794
   D31       -1.96131   0.00546   0.29850   0.26585   0.56403  -1.39728
         Item               Value     Threshold  Converged?
 Maximum Force            0.011409     0.000015     NO 
 RMS     Force            0.002986     0.000010     NO 
 Maximum Displacement     0.627826     0.000060     NO 
 RMS     Displacement     0.212061     0.000040     NO 
 Predicted change in Energy=-2.670641D-03
 GradGradGradGradGradGradGradGradGradGradGradGradGradGradGradGradGradGrad

                          Input orientation:                          
 ---------------------------------------------------------------------
 Center     Atomic      Atomic             Coordinates (Angstroms)
 Number     Number       Type             X           Y           Z
 ---------------------------------------------------------------------
      1          6           0        0.496057    0.157575    0.465880
      2          8           0       -0.589548    0.397095   -0.041712
      3          8           0        1.427767    1.006987    0.787352
      4          1           0        1.215852    1.942641    0.415284
      5          6           0        0.870436   -1.290403    0.858765
      6          9           0        0.111001   -2.164664    0.203852
      7          9           0        0.659690   -1.444840    2.179153
      8          9           0        2.153470   -1.558241    0.602810
      9          8           0       -1.590947    3.035204    0.511242
     10          1           0       -2.482053    3.295042    0.267150
     11          1           0       -1.505528    2.079243    0.361158
     12          8           0        3.799137    2.456969   -0.750320
     13          1           0        4.021379    2.069067    0.102083
     14          1           0        3.115842    3.113223   -0.549512
     15          8           0        0.995860    3.265915   -0.296655
     16          1           0        0.747969    2.957818   -1.205674
     17          1           0        0.152199    3.579464    0.081591
     18          8           0        2.488332    0.573958   -2.308722
     19          1           0        3.072267    1.174308   -1.801926
     20          1           0        3.029946    0.115452   -2.954976
     21          8           0        0.214183    2.043752   -2.544002
     22          1           0        1.004711    1.481580   -2.686570
     23          1           0       -0.449107    1.445382   -2.180635
 ---------------------------------------------------------------------
                    Distance matrix (angstroms):
                    1          2          3          4          5
     1  C    0.000000
     2  O    1.222111   0.000000
     3  O    1.301126   2.264702   0.000000
     4  H    1.925390   2.420129   1.028976   0.000000
     5  C    1.546337   2.406254   2.365104   3.281549   0.000000
     6  F    2.368485   2.667148   3.483348   4.258562   1.330408
     7  F    2.351555   3.144131   2.922072   3.859479   1.345990
     8  F    2.389517   3.429707   2.672282   3.629114   1.335451
     9  O    3.555052   2.875445   3.647265   3.013474   4.988993
    10  H    4.330396   3.474921   4.559879   3.940232   5.710997
    11  H    2.776710   1.957281   3.152078   2.725344   4.152990
    12  O    4.204367   4.899568   3.176520   2.880370   5.020881
    13  H    4.026667   4.906813   2.885209   2.825786   4.667660
    14  H    4.078009   4.622243   3.012148   2.431267   5.139749
    15  O    3.239297   3.287650   2.542513   1.518653   4.702208
    16  H    3.270919   3.114652   2.870543   1.969010   4.724858
    17  H    3.460526   3.269994   2.956824   1.980378   4.983519
    18  O    3.441068   3.826742   3.301210   3.303438   4.015769
    19  H    3.579602   4.136580   3.071927   2.992095   4.242892
    20  H    4.257303   4.654800   4.167353   4.241251   4.602666
    21  O    3.563216   3.101438   3.693994   3.125850   4.808959
    22  H    3.456828   3.273078   3.531621   3.143032   4.502368
    23  H    3.091250   2.386131   3.538898   3.123804   4.296937
                    6          7          8          9         10
     6  F    0.000000
     7  F    2.172791   0.000000
     8  F    2.167624   2.174649   0.000000
     9  O    5.479941   5.283758   5.926954   0.000000
    10  H    6.044529   5.999399   6.719754   0.959774   0.000000
    11  H    4.544080   4.518012   5.165070   0.971434   1.562244
    12  O    5.989348   5.801901   4.545447   5.565870   6.418019
    13  H    5.764190   5.287978   4.110616   5.709557   6.620037
    14  H    6.119863   5.852712   4.906789   4.825469   5.660073
    15  O    5.524914   5.332340   5.041981   2.719834   3.523436
    16  H    5.350917   5.554119   5.063677   2.902467   3.565946
    17  H    5.745576   5.468175   5.538299   1.876001   2.656052
    18  O    4.411891   5.249809   3.624282   5.536285   6.224479
    19  H    4.892951   5.341297   3.754166   5.528042   6.295162
    20  H    4.867994   5.866166   4.028311   6.472425   7.132603
    21  O    5.027138   5.888713   5.161164   3.684561   4.091209
    22  H    4.737970   5.688430   4.623870   4.401953   4.916364
    23  H    4.362561   5.347015   4.852085   3.328293   3.680457
                   11         12         13         14         15
    11  H    0.000000
    12  O    5.433005   0.000000
    13  H    5.532986   0.962523   0.000000
    14  H    4.822396   0.968445   1.528018   0.000000
    15  O    2.845673   2.952722   3.277988   2.140461   0.000000
    16  H    2.881858   3.125352   3.635288   2.462016   0.991307
    17  H    2.253194   3.905410   4.153586   3.065754   0.976292
    18  O    5.034388   2.773547   3.224526   3.152215   3.677297
    19  H    5.143350   1.810922   2.307955   2.308643   3.309400
    20  H    5.951785   3.306791   3.761005   3.844512   4.596694
    21  O    3.376185   4.029881   4.636502   3.679862   2.674933
    22  H    3.993388   3.536844   4.149941   3.418501   2.982553
    23  H    2.824627   4.595290   5.058165   4.260413   2.991931
                   16         17         18         19         20
    16  H    0.000000
    17  H    1.548688   0.000000
    18  O    3.150931   4.494905   0.000000
    19  H    2.989780   4.226015   0.978899   0.000000
    20  H    4.043084   5.431532   0.959801   1.566043   0.000000
    21  O    1.706331   3.042365   2.717978   3.078190   3.437407
    22  H    2.106715   3.576395   1.779797   2.269757   2.457626
    23  H    2.161250   3.167576   3.066649   3.552039   3.804226
                   21         22         23
    21  O    0.000000
    22  H    0.980458   0.000000
    23  H    0.964384   1.539762   0.000000
 Stoichiometry    C2H11F3O7
 Framework group  C1[X(C2H11F3O7)]
 Deg. of freedom    63
 Full point group                 C1      NOp   1
 Largest Abelian subgroup         C1      NOp   1
 Largest concise Abelian subgroup C1      NOp   1
                         Standard orientation:                         
 ---------------------------------------------------------------------
 Center     Atomic      Atomic             Coordinates (Angstroms)
 Number     Number       Type             X           Y           Z
 ---------------------------------------------------------------------
      1          6           0       -0.751392   -0.492083   -0.106150
      2          8           0       -0.377089   -1.367393    0.660196
      3          8           0       -0.076284    0.061534   -1.070861
      4          1           0        0.913750   -0.216246   -1.032617
      5          6           0       -2.200682    0.041905   -0.031503
      6          9           0       -2.741976   -0.236218    1.151558
      7          9           0       -2.930021   -0.561293   -0.988532
      8          9           0       -2.254353    1.361454   -0.229841
      9          8           0        1.688929   -3.059920   -0.405214
     10          1           0        1.977275   -3.850719    0.055936
     11          1           0        0.902144   -2.717289    0.050041
     12          8           0        2.035711    2.423945   -1.291703
     13          1           0        1.327135    2.426695   -1.943134
     14          1           0        2.496749    1.584526   -1.435598
     15          8           0        2.399942   -0.473603   -0.855678
     16          1           0        2.507522   -0.324972    0.118500
     17          1           0        2.466517   -1.442789   -0.952591
     18          8           0        0.953479    2.171851    1.249514
     19          1           0        1.303795    2.400700    0.364556
     20          1           0        0.856795    2.987585    1.745950
     21          8           0        2.243079   -0.157488    1.795875
     22          1           0        1.847134    0.739312    1.812441
     23          1           0        1.508638   -0.752636    1.986744
 ---------------------------------------------------------------------
 Rotational constants (GHZ):           0.7732936           0.5023571           0.4052176
 Standard basis: 6-31++G(d,p) (6D, 7F)
 There are   294 symmetry adapted cartesian basis functions of A   symmetry.
 There are   294 symmetry adapted basis functions of A   symmetry.
   294 basis functions,   472 primitive gaussians,   294 cartesian basis functions
    53 alpha electrons       53 beta electrons
       nuclear repulsion energy       893.5461660063 Hartrees.
 NAtoms=   23 NActive=   23 NUniq=   23 SFac= 1.00D+00 NAtFMM=   60 NAOKFM=F Big=F
 Integral buffers will be    131072 words long.
 Raffenetti 2 integral format.
 Two-electron integral symmetry is turned on.
 Nuclear repulsion after empirical dispersion term =      893.5326324113 Hartrees.
 One-electron integrals computed using PRISM.
 NBasis=   294 RedAO= T EigKep=  2.20D-05  NBF=   294
 NBsUse=   294 1.00D-06 EigRej= -1.00D+00 NBFU=   294
 Initial guess from the checkpoint file:  "/local_scratch/slurm.5660444/Gau-1778611.chk"
 B after Tr=    -0.000000    0.000000   -0.000000
         Rot=    0.997969   -0.008681    0.019024    0.060168 Ang=  -7.30 deg.
 ExpMin= 3.60D-02 ExpMax= 7.00D+03 ExpMxC= 1.05D+03 IAcc=3 IRadAn=         5 AccDes= 0.00D+00
 Harris functional with IExCor= 4639 and IRadAn=       5 diagonalized for initial guess.
 HarFok:  IExCor= 4639 AccDes= 0.00D+00 IRadAn=         5 IDoV= 1 UseB2=F ITyADJ=14
 ICtDFT=  3500011 ScaDFX=  1.000000  1.000000  1.000000  1.000000
 FoFCou: FMM=F IPFlag=           0 FMFlag=      100000 FMFlg1=           0
         NFxFlg=           0 DoJE=T BraDBF=F KetDBF=T FulRan=T
         wScrn=  0.000000 ICntrl=       500 IOpCl=  0 I1Cent=   200000004 NGrid=           0
         NMat0=    1 NMatS0=      1 NMatT0=    0 NMatD0=    1 NMtDS0=    0 NMtDT0=    0
 Petite list used in FoFCou.
 Requested convergence on RMS density matrix=1.00D-10 within 128 cycles.
 Requested convergence on MAX density matrix=1.00D-08.
 Requested convergence on             energy=1.00D-08.
 No special actions if energy rises.
 SCF Done:  E(RwB97XD) =  -908.809888734     A.U. after   17 cycles
            NFock= 17  Conv=0.32D-10     -V/T= 2.0083
 Calling FoFJK, ICntrl=      2127 FMM=F ISym2X=0 I1Cent= 0 IOpClX= 0 NMat=1 NMatS=1 NMatT=0.
 ***** Axes restored to original set *****
 -------------------------------------------------------------------
 Center     Atomic                   Forces (Hartrees/Bohr)
 Number     Number              X              Y              Z
 -------------------------------------------------------------------
      1        6          -0.004353360    0.004653238   -0.002320339
      2        8           0.007817595   -0.000716713    0.003231820
      3        8          -0.003202352   -0.003325506   -0.001660352
      4        1           0.000311698    0.000222261   -0.000221745
      5        6          -0.000896638    0.001904047    0.000575307
      6        9           0.000698391   -0.001045871    0.000492222
      7        9           0.000704304   -0.001314024   -0.000820418
      8        9          -0.000378379   -0.000808089    0.000594326
      9        8           0.000316114   -0.000577123    0.001215570
     10        1           0.000436813   -0.000591771    0.000063868
     11        1          -0.000857955    0.001048916   -0.000921865
     12        8          -0.001043233    0.000358247    0.002124152
     13        1           0.000567631   -0.000586671   -0.000598796
     14        1          -0.000958417   -0.000162563   -0.001494055
     15        8           0.001979655   -0.000336595    0.002073276
     16        1          -0.002625533    0.000620600   -0.000353072
     17        1           0.000511531    0.000864656   -0.001684378
     18        8          -0.000315909   -0.000350774   -0.000076891
     19        1           0.000173429    0.000136370   -0.000275879
     20        1           0.000318354    0.000759585    0.000403632
     21        8           0.001562303   -0.001046095   -0.000298769
     22        1          -0.001058243   -0.000209760    0.000021622
     23        1           0.000292201    0.000503633   -0.000069236
 -------------------------------------------------------------------
 Cartesian Forces:  Max     0.007817595 RMS     0.001676512

 GradGradGradGradGradGradGradGradGradGradGradGradGradGradGradGradGradGrad
 Berny optimization.
 Using GEDIIS/GDIIS optimizer.
 FormGI is forming the generalized inverse of G from B-inverse, IUseBI=4.
 Internal  Forces:  Max     0.007721950 RMS     0.001791390
 Search for a local minimum.
 Step number   5 out of a maximum of  138
 All quantities printed in internal units (Hartrees-Bohrs-Radians)
 Mixed Optimization -- RFO/linear search
 Update second derivatives using D2CorX and points    2    4    5
 DE= -1.69D-03 DEPred=-2.67D-03 R= 6.35D-01
 TightC=F SS=  1.41D+00  RLast= 1.01D+00 DXNew= 4.2426D-01 3.0448D+00
 Trust test= 6.35D-01 RLast= 1.01D+00 DXMaxT set to 4.24D-01
 ITU=  1 -1  0  1  0
 Use linear search instead of GDIIS.
     Eigenvalues ---   -0.00017   0.00021   0.00055   0.00121   0.00159
     Eigenvalues ---    0.00184   0.00270   0.00358   0.00592   0.00640
     Eigenvalues ---    0.00921   0.01091   0.01284   0.01417   0.01544
     Eigenvalues ---    0.01779   0.01864   0.01940   0.02141   0.02489
     Eigenvalues ---    0.02613   0.02879   0.03069   0.03319   0.03874
     Eigenvalues ---    0.04030   0.04418   0.04832   0.05431   0.06941
     Eigenvalues ---    0.07549   0.08816   0.09034   0.09222   0.10181
     Eigenvalues ---    0.12120   0.13685   0.14201   0.19476   0.20574
     Eigenvalues ---    0.21676   0.22403   0.24271   0.26193   0.32079
     Eigenvalues ---    0.35248   0.37219   0.38841   0.42052   0.45297
     Eigenvalues ---    0.48224   0.49721   0.50780   0.51822   0.55093
     Eigenvalues ---    0.55865   0.56449   0.56776   0.57532   0.57893
     Eigenvalues ---    0.64015   0.88593   1.20576
 RFO step:  Lambda=-1.48293026D-03 EMin=-1.72045308D-04
 Quartic linear search produced a step of  0.10837.
 Iteration  1 RMS(Cart)=  0.17800519 RMS(Int)=  0.06103120
 Iteration  2 RMS(Cart)=  0.06243120 RMS(Int)=  0.02671722
 Iteration  3 RMS(Cart)=  0.19424736 RMS(Int)=  0.00480764
 Iteration  4 RMS(Cart)=  0.01187423 RMS(Int)=  0.00065544
 Iteration  5 RMS(Cart)=  0.00004311 RMS(Int)=  0.00065534
 Iteration  6 RMS(Cart)=  0.00000001 RMS(Int)=  0.00065534
 Variable       Old X    -DE/DX   Delta X   Delta X   Delta X     New X
                                 (Linear)    (Quad)   (Total)
    R1        2.30946  -0.00772  -0.00019  -0.01086  -0.01129   2.29816
    R2        2.45877  -0.00428   0.00019  -0.00713  -0.00693   2.45184
    R3        2.92215   0.00143  -0.00057  -0.00112  -0.00168   2.92047
    R4        3.69872   0.00032   0.00905   0.06390   0.07241   3.77113
    R5        1.94448   0.00043  -0.00518  -0.02937  -0.03434   1.91015
    R6        2.86984   0.00015   0.01036   0.05740   0.06791   2.93775
    R7        2.51411   0.00005  -0.00039  -0.00030  -0.00068   2.51342
    R8        2.54355  -0.00076  -0.00005  -0.00066  -0.00071   2.54285
    R9        2.52364  -0.00032  -0.00051  -0.00590  -0.00641   2.51723
   R10        1.81371  -0.00058   0.00011  -0.00019  -0.00008   1.81363
   R11        1.83574  -0.00088  -0.00022  -0.00189  -0.00252   1.83322
   R12        3.54513  -0.00032   0.00285   0.06619   0.06941   3.61454
   R13        1.81890  -0.00016  -0.00022  -0.00221  -0.00243   1.81647
   R14        1.83010   0.00026   0.00041   0.00591   0.00632   1.83641
   R15        3.42215  -0.00084   0.00646   0.02566   0.03213   3.45427
   R16        1.87330   0.00136  -0.00065   0.00659   0.00593   1.87923
   R17        1.84492  -0.00111  -0.00004  -0.00332  -0.00275   1.84217
   R18        3.22450   0.00069   0.00432  -0.03914  -0.03482   3.18968
   R19        1.84985  -0.00106  -0.00051  -0.00122  -0.00175   1.84810
   R20        1.81376  -0.00045  -0.00001  -0.00049  -0.00050   1.81326
   R21        3.36333  -0.00114   0.00521   0.02131   0.02653   3.38985
   R22        1.85280  -0.00187  -0.00031  -0.00147  -0.00177   1.85103
   R23        1.82242  -0.00054   0.00053   0.00274   0.00326   1.82569
    A1        2.22783  -0.00007   0.00045  -0.00317  -0.00337   2.22446
    A2        2.09915   0.00043  -0.00006   0.00022   0.00050   2.09965
    A3        1.95537  -0.00036  -0.00039   0.00284   0.00275   1.95811
    A4        2.09285   0.00127  -0.00165  -0.05296  -0.05709   2.03576
    A5        1.93564   0.00056   0.00144  -0.00327  -0.00170   1.93395
    A6        1.93057   0.00175  -0.00062  -0.00322  -0.00384   1.92673
    A7        1.89523   0.00212  -0.00088  -0.00367  -0.00456   1.89067
    A8        1.95165   0.00087  -0.00053   0.00243   0.00190   1.95355
    A9        1.89455  -0.00163   0.00053  -0.00048   0.00002   1.89457
   A10        1.89893  -0.00151   0.00068   0.00172   0.00240   1.90133
   A11        1.89171  -0.00174   0.00089   0.00327   0.00415   1.89586
   A12        1.88469  -0.00017   0.00118  -0.00596  -0.00459   1.88010
   A13        2.38316   0.00013  -0.01486  -0.04452  -0.05976   2.32340
   A14        1.74001  -0.00030   0.00323   0.03107   0.03271   1.77272
   A15        2.73556  -0.00004  -0.00217  -0.00063  -0.00532   2.73023
   A16        1.82593   0.00180  -0.00116   0.00135   0.00122   1.82715
   A17        1.89811  -0.00015   0.01157   0.07184   0.08376   1.98187
   A18        1.89355  -0.00201   0.00034  -0.05439  -0.05352   1.84002
   A19        1.76735  -0.00063  -0.00327  -0.04516  -0.04852   1.71884
   A20        1.79610   0.00032   0.00000   0.01515   0.01600   1.81210
   A21        1.81213   0.00029   0.00030  -0.00100  -0.00093   1.81120
   A22        2.87224   0.00106  -0.00859   0.05429   0.04570   2.91794
   A23        2.49561  -0.00115  -0.00017  -0.09298  -0.09305   2.40256
   A24        1.88068   0.00228   0.00032  -0.00082  -0.00088   1.87981
   A25        1.86964  -0.00471   0.00152  -0.00079   0.00035   1.86999
   A26        2.17859   0.00157  -0.00324  -0.03466  -0.03845   2.14015
   A27        1.74059  -0.00510  -0.00745   0.01001   0.00249   1.74308
   A28        1.82555   0.00165  -0.00330  -0.02219  -0.02563   1.79992
   A29        1.82717   0.00034  -0.00099  -0.00786  -0.00904   1.81813
   A30        2.77524  -0.00623  -0.00566  -0.06596  -0.07158   2.70365
   A31        3.20402  -0.00034   0.00219   0.03567   0.03804   3.24206
   A32        2.98493  -0.00470   0.00732   0.02591   0.03347   3.01840
   A33        3.25778   0.00017  -0.00112  -0.00302  -0.00453   3.25325
   A34        2.97449  -0.00375  -0.00619  -0.04205  -0.04831   2.92618
    D1       -0.56037  -0.00056  -0.00346  -0.04594  -0.04766  -0.60803
    D2        2.53346  -0.00043  -0.00333  -0.04883  -0.05090   2.48257
    D3       -0.16809   0.00023   0.00548   0.02652   0.03231  -0.13578
    D4        3.01799   0.00010   0.00536   0.02925   0.03536   3.05336
    D5        0.34681   0.00018  -0.00837   0.02483   0.01669   0.36351
    D6       -1.73046  -0.00017  -0.00810   0.02959   0.02171  -1.70875
    D7        2.46623   0.00007  -0.00830   0.02644   0.01837   2.48460
    D8       -2.83557   0.00029  -0.00824   0.02222   0.01376  -2.82180
    D9        1.37034  -0.00006  -0.00797   0.02698   0.01878   1.38912
   D10       -0.71615   0.00018  -0.00817   0.02383   0.01544  -0.70071
   D11        0.74653   0.00037  -0.00440  -0.05142  -0.05357   0.69296
   D12       -0.76885   0.00011  -0.00355   0.09117   0.08748  -0.68137
   D13        1.10166   0.00024  -0.00400   0.08416   0.07914   1.18080
   D14        2.64990   0.00037  -0.01119   0.09488   0.08427   2.73417
   D15        0.10049   0.00058   0.00515   0.13213   0.13909   0.23958
   D16       -2.10579   0.00050   0.00754  -0.11007  -0.10216  -2.20794
   D17        0.15399  -0.00011  -0.00392  -0.12260  -0.12572   0.02827
   D18       -1.72251   0.00014   0.00103  -0.00787  -0.00710  -1.72962
   D19        2.17791  -0.00020   0.00835   0.06725   0.07501   2.25292
   D20        2.61679   0.00017  -0.00341  -0.01911  -0.02191   2.59489
   D21        0.23403  -0.00017   0.00392   0.05602   0.06021   0.29424
   D22        0.38361   0.00022  -0.00204  -0.58867  -0.59017  -0.20655
   D23       -1.47472  -0.00001  -0.00108  -0.59031  -0.59197  -2.06669
   D24       -0.81149   0.00103   0.00536   0.06359   0.06880  -0.74269
   D25        1.02517   0.00055   0.00194   0.01960   0.02139   1.04656
   D26       -1.36747   0.00130  -0.02707   0.39299   0.36572  -1.00175
   D27        0.51905   0.00041  -0.03193   0.38202   0.35024   0.86929
   D28       -0.86966   0.00249  -0.02997   0.00094  -0.02891  -0.89858
   D29       -3.08773   0.00278  -0.02918   0.03468   0.00540  -3.08233
   D30        0.48794   0.00205   0.05456   0.09470   0.14935   0.63729
   D31       -1.39728   0.00189   0.06112   0.11715   0.17819  -1.21909
         Item               Value     Threshold  Converged?
 Maximum Force            0.007722     0.000015     NO 
 RMS     Force            0.001791     0.000010     NO 
 Maximum Displacement     0.531009     0.000060     NO 
 RMS     Displacement     0.186643     0.000040     NO 
 Predicted change in Energy=-1.438355D-03
 GradGradGradGradGradGradGradGradGradGradGradGradGradGradGradGradGradGrad

                          Input orientation:                          
 ---------------------------------------------------------------------
 Center     Atomic      Atomic             Coordinates (Angstroms)
 Number     Number       Type             X           Y           Z
 ---------------------------------------------------------------------
      1          6           0        0.441119    0.093495    0.463074
      2          8           0       -0.632261    0.360645   -0.042367
      3          8           0        1.409395    0.912225    0.737894
      4          1           0        1.221430    1.830523    0.359570
      5          6           0        0.751098   -1.350708    0.917599
      6          9           0       -0.044303   -2.214150    0.292438
      7          9           0        0.520479   -1.436647    2.240517
      8          9           0        2.019448   -1.684257    0.684316
      9          8           0       -1.436996    3.075623    0.631173
     10          1           0       -2.320509    3.405700    0.453572
     11          1           0       -1.431889    2.125459    0.435580
     12          8           0        3.646394    2.627814   -0.723931
     13          1           0        3.978382    2.313819    0.121745
     14          1           0        2.834844    3.115236   -0.504436
     15          8           0        1.073851    3.182663   -0.393215
     16          1           0        0.715275    2.833707   -1.252618
     17          1           0        0.300608    3.600735    0.028231
     18          8           0        2.625358    0.681774   -2.437209
     19          1           0        3.118447    1.284567   -1.845654
     20          1           0        3.227797    0.390375   -3.124862
     21          8           0        0.208816    1.907583   -2.569742
     22          1           0        1.052197    1.464694   -2.797817
     23          1           0       -0.320067    1.211651   -2.158241
 ---------------------------------------------------------------------
                    Distance matrix (angstroms):
                    1          2          3          4          5
     1  C    0.000000
     2  O    1.216135   0.000000
     3  O    1.297460   2.254197   0.000000
     4  H    1.907056   2.399638   1.010807   0.000000
     5  C    1.545446   2.400822   2.363581   3.263868   0.000000
     6  F    2.364313   2.662209   3.476476   4.238627   1.330045
     7  F    2.346686   3.125800   2.926644   3.834539   1.345616
     8  F    2.387566   3.426551   2.667724   3.618835   1.332061
     9  O    3.528266   2.910732   3.576817   2.948096   4.945928
    10  H    4.312468   3.516888   4.495602   3.877545   5.680978
    11  H    2.763655   1.995597   3.104226   2.670743   4.132978
    12  O    4.255061   4.889936   3.175585   2.773102   5.187099
    13  H    4.190296   5.009975   2.990619   2.809078   4.947474
    14  H    3.974534   4.452201   2.903196   2.236090   5.129214
    15  O    3.267498   3.316278   2.558688   1.554589   4.730101
    16  H    3.244615   3.065387   2.852373   1.965127   4.713858
    17  H    3.536887   3.372449   2.993513   2.022709   5.050813
    18  O    3.678127   4.055918   3.407778   3.333558   4.347248
    19  H    3.730544   4.263013   3.119970   2.959688   4.492725
    20  H    4.552691   4.939909   4.301138   4.270925   5.050435
    21  O    3.541589   3.080268   3.656854   3.100354   4.803340
    22  H    3.589849   3.413038   3.596396   3.183012   4.671345
    23  H    2.949741   2.301869   3.386487   3.016387   4.144137
                    6          7          8          9         10
     6  F    0.000000
     7  F    2.172211   0.000000
     8  F    2.166431   2.174851   0.000000
     9  O    5.480514   5.175160   5.882711   0.000000
    10  H    6.065459   5.891750   6.692991   0.959734   0.000000
    11  H    4.558299   4.445012   5.146604   0.970101   1.558521
    12  O    6.172428   5.922764   4.819136   5.279933   6.131521
    13  H    6.059178   5.523793   4.487597   5.492374   6.401433
    14  H    6.109570   5.797473   5.011301   4.420383   5.251649
    15  O    5.553915   5.346100   5.073671   2.713886   3.505492
    16  H    5.333387   5.520495   5.085723   2.870445   3.529057
    17  H    5.831094   5.506158   5.596070   1.912733   2.662556
    18  O    4.792122   5.549715   3.963476   5.625673   6.343342
    19  H    5.178363   5.554388   4.052463   5.485856   6.274384
    20  H    5.400752   6.281311   4.502670   6.563432   7.258173
    21  O    5.024423   5.866822   5.173837   3.784028   4.216902
    22  H    4.928070   5.838262   4.793403   4.533116   5.070915
    23  H    4.221136   5.202795   4.683989   3.535923   3.954388
                   11         12         13         14         15
    11  H    0.000000
    12  O    5.233143   0.000000
    13  H    5.422638   0.961236   0.000000
    14  H    4.479766   0.971788   1.530376   0.000000
    15  O    2.843117   2.652396   3.075121   1.765789   0.000000
    16  H    2.821691   2.985526   3.578690   2.265305   0.994445
    17  H    2.311692   3.564633   3.897553   2.634729   0.974837
    18  O    5.176717   2.786559   3.323024   3.114680   3.583229
    19  H    5.159136   1.827923   2.381072   2.287061   3.145270
    20  H    6.115548   3.308448   3.847528   3.800778   4.460745
    21  O    3.430939   3.967707   4.649597   3.552455   2.666718
    22  H    4.130636   3.519050   4.219883   3.340915   2.955334
    23  H    2.966328   4.449223   4.988966   4.038833   2.990521
                   16         17         18         19         20
    16  H    0.000000
    17  H    1.549469   0.000000
    18  O    3.111670   4.472493   0.000000
    19  H    2.920063   4.100768   0.977974   0.000000
    20  H    3.973404   5.368132   0.959537   1.564580   0.000000
    21  O    1.687905   3.102362   2.712905   3.062419   3.424080
    22  H    2.091735   3.621340   1.793833   2.282203   2.448337
    23  H    2.126770   3.297517   3.005682   3.453464   3.767783
                   21         22         23
    21  O    0.000000
    22  H    0.979521   0.000000
    23  H    0.966111   1.534991   0.000000
 Stoichiometry    C2H11F3O7
 Framework group  C1[X(C2H11F3O7)]
 Deg. of freedom    63
 Full point group                 C1      NOp   1
 Largest Abelian subgroup         C1      NOp   1
 Largest concise Abelian subgroup C1      NOp   1
                         Standard orientation:                         
 ---------------------------------------------------------------------
 Center     Atomic      Atomic             Coordinates (Angstroms)
 Number     Number       Type             X           Y           Z
 ---------------------------------------------------------------------
      1          6           0       -0.837095   -0.412699   -0.046847
      2          8           0       -0.543697   -1.270110    0.764170
      3          8           0       -0.096560    0.053809   -1.004647
      4          1           0        0.847407   -0.300654   -0.933844
      5          6           0       -2.253598    0.205289   -0.050313
      6          9           0       -2.840830    0.024944    1.129371
      7          9           0       -2.984889   -0.418048   -0.992304
      8          9           0       -2.227194    1.508372   -0.325384
      9          8           0        1.368003   -3.147656   -0.372749
     10          1           0        1.593637   -3.973200    0.061597
     11          1           0        0.635064   -2.745693    0.119514
     12          8           0        2.442594    1.909050   -1.446368
     13          1           0        1.828331    2.019283   -2.177466
     14          1           0        2.630830    0.955924   -1.424265
     15          8           0        2.350006   -0.642935   -0.729427
     16          1           0        2.390530   -0.540962    0.258946
     17          1           0        2.389761   -1.607470   -0.865071
     18          8           0        1.387371    2.280203    1.105819
     19          1           0        1.714604    2.298816    0.184404
     20          1           0        1.554334    3.142469    1.492254
     21          8           0        2.119782   -0.210861    1.891965
     22          1           0        1.979435    0.757487    1.846518
     23          1           0        1.236463   -0.570952    2.045110
 ---------------------------------------------------------------------
 Rotational constants (GHZ):           0.7898689           0.4811485           0.3978547
 Standard basis: 6-31++G(d,p) (6D, 7F)
 There are   294 symmetry adapted cartesian basis functions of A   symmetry.
 There are   294 symmetry adapted basis functions of A   symmetry.
   294 basis functions,   472 primitive gaussians,   294 cartesian basis functions
    53 alpha electrons       53 beta electrons
       nuclear repulsion energy       891.2642247045 Hartrees.
 NAtoms=   23 NActive=   23 NUniq=   23 SFac= 1.00D+00 NAtFMM=   60 NAOKFM=F Big=F
 Integral buffers will be    131072 words long.
 Raffenetti 2 integral format.
 Two-electron integral symmetry is turned on.
 Nuclear repulsion after empirical dispersion term =      891.2508454735 Hartrees.
 One-electron integrals computed using PRISM.
 NBasis=   294 RedAO= T EigKep=  1.98D-05  NBF=   294
 NBsUse=   294 1.00D-06 EigRej= -1.00D+00 NBFU=   294
 Initial guess from the checkpoint file:  "/local_scratch/slurm.5660444/Gau-1778611.chk"
 B after Tr=    -0.000000   -0.000000    0.000000
         Rot=    0.998223    0.032189    0.004595    0.049938 Ang=   6.83 deg.
 ExpMin= 3.60D-02 ExpMax= 7.00D+03 ExpMxC= 1.05D+03 IAcc=3 IRadAn=         5 AccDes= 0.00D+00
 Harris functional with IExCor= 4639 and IRadAn=       5 diagonalized for initial guess.
 HarFok:  IExCor= 4639 AccDes= 0.00D+00 IRadAn=         5 IDoV= 1 UseB2=F ITyADJ=14
 ICtDFT=  3500011 ScaDFX=  1.000000  1.000000  1.000000  1.000000
 FoFCou: FMM=F IPFlag=           0 FMFlag=      100000 FMFlg1=           0
         NFxFlg=           0 DoJE=T BraDBF=F KetDBF=T FulRan=T
         wScrn=  0.000000 ICntrl=       500 IOpCl=  0 I1Cent=   200000004 NGrid=           0
         NMat0=    1 NMatS0=      1 NMatT0=    0 NMatD0=    1 NMtDS0=    0 NMtDT0=    0
 Petite list used in FoFCou.
 Requested convergence on RMS density matrix=1.00D-10 within 128 cycles.
 Requested convergence on MAX density matrix=1.00D-08.
 Requested convergence on             energy=1.00D-08.
 No special actions if energy rises.
 SCF Done:  E(RwB97XD) =  -908.809020541     A.U. after   16 cycles
            NFock= 16  Conv=0.97D-10     -V/T= 2.0082
 Calling FoFJK, ICntrl=      2127 FMM=F ISym2X=0 I1Cent= 0 IOpClX= 0 NMat=1 NMatS=1 NMatT=0.
 ***** Axes restored to original set *****
 -------------------------------------------------------------------
 Center     Atomic                   Forces (Hartrees/Bohr)
 Number     Number              X              Y              Z
 -------------------------------------------------------------------
      1        6          -0.000573004   -0.000423799    0.000986333
      2        8          -0.000522011    0.001699294   -0.001448732
      3        8           0.001364256   -0.006001722    0.002177033
      4        1           0.000304190    0.004793766   -0.001292943
      5        6          -0.002240382    0.002571023    0.000965818
      6        9           0.000483792   -0.001619221    0.000260279
      7        9           0.000937278   -0.001694499   -0.000310097
      8        9           0.001282449   -0.001318424    0.000370519
      9        8           0.000430959    0.000581119    0.001012989
     10        1          -0.000039881   -0.000880033    0.000027973
     11        1          -0.001004573    0.000645835   -0.001186908
     12        8           0.004406001   -0.002352683    0.001459845
     13        1           0.002077118   -0.001050392   -0.000943268
     14        1          -0.000399929    0.001696057   -0.002949875
     15        8          -0.008057245    0.001542389    0.002130368
     16        1           0.000989104    0.001206989   -0.003135564
     17        1           0.000361519   -0.000327771    0.000104918
     18        8          -0.001228046   -0.001279125   -0.001058827
     19        1           0.001329779    0.001963801    0.000393896
     20        1           0.000848191    0.000659176    0.000730578
     21        8           0.000132969   -0.001823539    0.001935630
     22        1           0.000317895   -0.000208739    0.000976501
     23        1          -0.001200430    0.001620498   -0.001206466
 -------------------------------------------------------------------
 Cartesian Forces:  Max     0.008057245 RMS     0.001930083

 GradGradGradGradGradGradGradGradGradGradGradGradGradGradGradGradGradGrad
 Berny optimization.
 Using GEDIIS/GDIIS optimizer.
 FormGI is forming the generalized inverse of G from B-inverse, IUseBI=4.
 Internal  Forces:  Max     0.032277631 RMS     0.006627890
 Search for a local minimum.
 Step number   6 out of a maximum of  138
 All quantities printed in internal units (Hartrees-Bohrs-Radians)
 Mixed Optimization -- RFO/linear search
 Update second derivatives using D2CorX and points    2    6    5
 DE=  8.68D-04 DEPred=-1.44D-03 R=-6.04D-01
 Trust test=-6.04D-01 RLast= 1.08D+00 DXMaxT set to 2.12D-01
 ITU= -1  1 -1  0  1  0
 Use linear search instead of GDIIS.
     Eigenvalues ---   -0.00034   0.00021   0.00052   0.00121   0.00158
     Eigenvalues ---    0.00215   0.00281   0.00436   0.00595   0.00692
     Eigenvalues ---    0.01005   0.01191   0.01300   0.01509   0.01600
     Eigenvalues ---    0.01775   0.01861   0.01945   0.02169   0.02476
     Eigenvalues ---    0.02722   0.02939   0.03121   0.03249   0.03867
     Eigenvalues ---    0.04030   0.04502   0.04825   0.05363   0.07044
     Eigenvalues ---    0.07533   0.08524   0.08838   0.09126   0.10128
     Eigenvalues ---    0.12003   0.13692   0.14010   0.19474   0.20725
     Eigenvalues ---    0.21742   0.23212   0.25258   0.26395   0.31655
     Eigenvalues ---    0.37098   0.38196   0.40023   0.42722   0.44953
     Eigenvalues ---    0.48203   0.49953   0.50806   0.51900   0.54995
     Eigenvalues ---    0.55831   0.56442   0.56814   0.57533   0.57934
     Eigenvalues ---    0.63376   0.96104   1.66719
 RFO step:  Lambda=-1.42619927D-03 EMin=-3.44136546D-04
 Quartic linear search produced a step of -0.61199.
 Iteration  1 RMS(Cart)=  0.11534270 RMS(Int)=  0.01217384
 Iteration  2 RMS(Cart)=  0.07664880 RMS(Int)=  0.00101976
 Iteration  3 RMS(Cart)=  0.00173193 RMS(Int)=  0.00057109
 Iteration  4 RMS(Cart)=  0.00000146 RMS(Int)=  0.00057109
 Iteration  5 RMS(Cart)=  0.00000000 RMS(Int)=  0.00057109
 Variable       Old X    -DE/DX   Delta X   Delta X   Delta X     New X
                                 (Linear)    (Quad)   (Total)
    R1        2.29816   0.00194   0.00691  -0.00856  -0.00162   2.29654
    R2        2.45184   0.00122   0.00424  -0.00052   0.00358   2.45543
    R3        2.92047   0.00240   0.00103   0.00306   0.00409   2.92456
    R4        3.77113   0.00022  -0.04431   0.03778  -0.00617   3.76496
    R5        1.91015   0.00696   0.02101  -0.00785   0.01304   1.92319
    R6        2.93775   0.00224  -0.04156   0.02339  -0.01825   2.91950
    R7        2.51342   0.00064   0.00042   0.00034   0.00076   2.51418
    R8        2.54285  -0.00036   0.00043  -0.00086  -0.00043   2.54241
    R9        2.51723   0.00149   0.00392   0.00003   0.00395   2.52118
   R10        1.81363  -0.00027   0.00005  -0.00031  -0.00026   1.81337
   R11        1.83322  -0.00040   0.00154  -0.00287  -0.00101   1.83222
   R12        3.61454   0.00003  -0.04248   0.06040   0.01778   3.63232
   R13        1.81647   0.00023   0.00149   0.00015   0.00164   1.81811
   R14        1.83641   0.00052  -0.00387   0.00019  -0.00368   1.83273
   R15        3.45427  -0.00102  -0.01966  -0.02270  -0.04237   3.41190
   R16        1.87923   0.00037  -0.00363   0.00272  -0.00091   1.87832
   R17        1.84217  -0.00014   0.00168  -0.00371  -0.00239   1.83979
   R18        3.18968  -0.00102   0.02131  -0.03077  -0.00946   3.18022
   R19        1.84810   0.00280   0.00107   0.00125   0.00234   1.85044
   R20        1.81326  -0.00019   0.00031  -0.00025   0.00005   1.81332
   R21        3.38985   0.00615  -0.01623  -0.02117  -0.03742   3.35244
   R22        1.85103   0.00714   0.00108   0.00033   0.00140   1.85243
   R23        1.82569  -0.00102  -0.00200  -0.00143  -0.00343   1.82226
    A1        2.22446  -0.00056   0.00206  -0.00226  -0.00003   2.22443
    A2        2.09965   0.00124  -0.00031   0.00361   0.00321   2.10286
    A3        1.95811  -0.00067  -0.00168  -0.00133  -0.00308   1.95503
    A4        2.03576   0.00075   0.03494  -0.02280   0.01368   2.04943
    A5        1.93395  -0.00000   0.00104   0.00550   0.00629   1.94024
    A6        1.92673   0.00208   0.00235   0.00129   0.00364   1.93037
    A7        1.89067   0.00276   0.00279   0.00269   0.00548   1.89616
    A8        1.95355   0.00080  -0.00116   0.00168   0.00052   1.95407
    A9        1.89457  -0.00180  -0.00001  -0.00180  -0.00182   1.89275
   A10        1.90133  -0.00179  -0.00147  -0.00145  -0.00292   1.89841
   A11        1.89586  -0.00218  -0.00254  -0.00257  -0.00512   1.89075
   A12        1.88010  -0.00075   0.00281  -0.00251  -0.00131   1.87879
   A13        2.32340   0.00015   0.03657   0.02130   0.05770   2.38110
   A14        1.77272   0.00008  -0.02002   0.01284  -0.00695   1.76577
   A15        2.73023   0.00038   0.00326  -0.00946  -0.00429   2.72594
   A16        1.82715   0.00031  -0.00075   0.01270   0.01044   1.83759
   A17        1.98187  -0.00122  -0.05126  -0.00774  -0.05948   1.92239
   A18        1.84002  -0.00147   0.03276  -0.03497  -0.00289   1.83713
   A19        1.71884  -0.00018   0.02969  -0.03155  -0.00159   1.71725
   A20        1.81210  -0.00029  -0.00979   0.01000  -0.00040   1.81170
   A21        1.81120   0.00008   0.00057   0.00447   0.00517   1.81637
   A22        2.91794   0.00053  -0.02797   0.06322   0.03525   2.95319
   A23        2.40256   0.00070   0.05695  -0.05352   0.00354   2.40610
   A24        1.87981  -0.01380   0.00054  -0.00841  -0.00766   1.87214
   A25        1.86999   0.02134  -0.00022  -0.00802  -0.00787   1.86212
   A26        2.14015  -0.00483   0.02353   0.00180   0.02610   2.16625
   A27        1.74308   0.03087  -0.00153   0.03774   0.03570   1.77878
   A28        1.79992  -0.00685   0.01569   0.03536   0.05038   1.85031
   A29        1.81813   0.00094   0.00553   0.00970   0.01410   1.83224
   A30        2.70365   0.03228   0.04381   0.04462   0.08836   2.79202
   A31        3.24206  -0.00225  -0.02328   0.00938  -0.01407   3.22799
   A32        3.01840   0.01858  -0.02048   0.02822   0.00739   3.02579
   A33        3.25325   0.00038   0.00277   0.00826   0.01101   3.26426
   A34        2.92618   0.01416   0.02956  -0.02559   0.00411   2.93029
    D1       -0.60803  -0.00090   0.02917  -0.03284  -0.00474  -0.61277
    D2        2.48257  -0.00059   0.03115  -0.03244  -0.00203   2.48053
    D3       -0.13578  -0.00006  -0.01977   0.02952   0.00965  -0.12614
    D4        3.05336  -0.00039  -0.02164   0.02902   0.00698   3.06034
    D5        0.36351   0.00023  -0.01022   0.04386   0.03350   0.39701
    D6       -1.70875  -0.00046  -0.01329   0.04367   0.03024  -1.67851
    D7        2.48460  -0.00005  -0.01124   0.04407   0.03268   2.51728
    D8       -2.82180   0.00049  -0.00842   0.04415   0.03588  -2.78593
    D9        1.38912  -0.00021  -0.01149   0.04396   0.03261   1.42173
   D10       -0.70071   0.00021  -0.00945   0.04436   0.03506  -0.66566
   D11        0.69296   0.00098   0.03278  -0.07821  -0.04708   0.64587
   D12       -0.68137  -0.00017  -0.05354   0.04562  -0.00789  -0.68926
   D13        1.18080  -0.00050  -0.04843   0.04245  -0.00534   1.17546
   D14        2.73417   0.00069  -0.05157   0.16219   0.10960   2.84377
   D15        0.23958   0.00100  -0.08512   0.12618   0.04019   0.27977
   D16       -2.20794   0.00057   0.06252  -0.10223  -0.04104  -2.24898
   D17        0.02827  -0.00044   0.07694  -0.06795   0.00888   0.03715
   D18       -1.72962   0.00151   0.00435  -0.11925  -0.11459  -1.84421
   D19        2.25292   0.00205  -0.04591  -0.09399  -0.13892   2.11400
   D20        2.59489  -0.00310   0.01341  -0.11148  -0.09907   2.49582
   D21        0.29424  -0.00256  -0.03684  -0.08621  -0.12339   0.17085
   D22       -0.20655  -0.00201   0.36117  -0.49544  -0.13460  -0.34115
   D23       -2.06669  -0.00167   0.36228  -0.49754  -0.13488  -2.20157
   D24       -0.74269  -0.00036  -0.04210   0.01664  -0.02580  -0.76849
   D25        1.04656  -0.00062  -0.01309  -0.01283  -0.02604   1.02053
   D26       -1.00175  -0.00777  -0.22382   0.47929   0.25459  -0.74716
   D27        0.86929   0.00068  -0.21434   0.50979   0.29638   1.16567
   D28       -0.89858  -0.01140   0.01769  -0.09210  -0.07426  -0.97284
   D29       -3.08233  -0.00876  -0.00331  -0.07341  -0.07688   3.12398
   D30        0.63729  -0.00562  -0.09140   0.11009   0.01901   0.65630
   D31       -1.21909  -0.00828  -0.10905   0.05817  -0.05121  -1.27030
         Item               Value     Threshold  Converged?
 Maximum Force            0.032278     0.000015     NO 
 RMS     Force            0.006628     0.000010     NO 
 Maximum Displacement     0.517959     0.000060     NO 
 RMS     Displacement     0.145666     0.000040     NO 
 Predicted change in Energy=-1.613316D-03
 GradGradGradGradGradGradGradGradGradGradGradGradGradGradGradGradGradGrad

                          Input orientation:                          
 ---------------------------------------------------------------------
 Center     Atomic      Atomic             Coordinates (Angstroms)
 Number     Number       Type             X           Y           Z
 ---------------------------------------------------------------------
      1          6           0        0.468025    0.144384    0.470619
      2          8           0       -0.601009    0.369924   -0.061549
      3          8           0        1.394115    1.002337    0.778193
      4          1           0        1.176875    1.925628    0.409316
      5          6           0        0.833267   -1.290219    0.921858
      6          9           0        0.127550   -2.189167    0.240718
      7          9           0        0.538201   -1.418369    2.228220
      8          9           0        2.131607   -1.549572    0.757520
      9          8           0       -1.568946    3.025340    0.613555
     10          1           0       -2.477032    3.301138    0.471645
     11          1           0       -1.510853    2.082198    0.396365
     12          8           0        3.786380    2.428659   -0.736441
     13          1           0        3.976416    2.039728    0.122779
     14          1           0        3.052106    3.043180   -0.582181
     15          8           0        0.974682    3.267398   -0.329327
     16          1           0        0.658413    2.907369   -1.200143
     17          1           0        0.172462    3.638589    0.078725
     18          8           0        2.577786    0.622756   -2.448682
     19          1           0        3.128584    1.173578   -1.855328
     20          1           0        3.152363    0.286111   -3.139550
     21          8           0        0.257330    2.027961   -2.577793
     22          1           0        1.086287    1.534370   -2.751318
     23          1           0       -0.375695    1.359206   -2.291583
 ---------------------------------------------------------------------
                    Distance matrix (angstroms):
                    1          2          3          4          5
     1  C    0.000000
     2  O    1.215279   0.000000
     3  O    1.299357   2.255135   0.000000
     4  H    1.918087   2.408900   1.017708   0.000000
     5  C    1.547612   2.404228   2.364530   3.274513   0.000000
     6  F    2.369438   2.677893   3.475451   4.249828   1.330449
     7  F    2.352930   3.120710   2.948726   3.859874   1.345388
     8  F    2.391507   3.438390   2.656418   3.620742   1.334150
     9  O    3.531231   2.905840   3.591571   2.964897   4.948710
    10  H    4.317228   3.520763   4.512676   3.904734   5.678145
    11  H    2.770667   1.992332   3.122617   2.692316   4.140560
    12  O    4.205519   4.893163   3.170401   2.894014   5.029998
    13  H    4.002765   4.875965   2.859025   2.816479   4.648274
    14  H    4.023542   4.556600   2.960505   2.397599   5.095461
    15  O    3.263408   3.309057   2.555979   1.544934   4.728354
    16  H    3.234468   3.053058   2.843276   1.955243   4.706719
    17  H    3.528514   3.361861   2.988565   2.013051   5.043876
    18  O    3.633490   3.983348   3.458016   3.439211   4.250100
    19  H    3.680740   4.215846   3.158027   3.082751   4.364806
    20  H    4.501009   4.854782   4.353518   4.380070   4.935388
    21  O    3.589578   3.133259   3.688743   3.127115   4.856910
    22  H    3.563031   3.381976   3.582634   3.186047   4.640533
    23  H    3.133276   2.449999   3.561335   3.166411   4.336732
                    6          7          8          9         10
     6  F    0.000000
     7  F    2.170928   0.000000
     8  F    2.166197   2.172352   0.000000
     9  O    5.496198   5.176269   5.885969   0.000000
    10  H    6.081169   5.869491   6.697063   0.959596   0.000000
    11  H    4.577461   4.450650   5.156326   0.969569   1.557236
    12  O    5.972118   5.842902   4.560319   5.555001   6.438247
    13  H    5.719373   5.311556   4.085252   5.653612   6.584820
    14  H    6.050425   5.841531   4.871908   4.773282   5.634577
    15  O    5.551277   5.356115   5.071776   2.723538   3.543589
    16  H    5.322835   5.520881   5.085967   2.874812   3.575045
    17  H    5.830180   5.506988   5.587131   1.922139   2.699644
    18  O    4.598199   5.495408   3.898437   5.687274   6.422867
    19  H    4.970680   5.486678   3.903394   5.620604   6.431504
    20  H    5.167466   6.209029   4.427056   6.624193   7.336294
    21  O    5.073954   5.920628   5.237935   3.809823   4.289147
    22  H    4.871980   5.815055   4.786997   4.538240   5.119200
    23  H    4.388252   5.383191   4.903527   3.555233   3.977707
                   11         12         13         14         15
    11  H    0.000000
    12  O    5.428072   0.000000
    13  H    5.494249   0.962102   0.000000
    14  H    4.764623   0.969841   1.535654   0.000000
    15  O    2.847668   2.962241   3.274444   2.104733   0.000000
    16  H    2.816995   3.198181   3.675876   2.475902   0.993965
    17  H    2.314476   3.897285   4.126544   3.013911   0.973574
    18  O    5.190494   2.766542   3.252135   3.093099   3.749098
    19  H    5.236419   1.805500   2.319901   2.263220   3.369281
    20  H    6.121618   3.281374   3.794341   3.761864   4.639797
    21  O    3.460495   4.000666   4.596175   3.581049   2.665782
    22  H    4.117422   3.485683   4.107148   3.293343   2.980248
    23  H    3.006055   4.570018   5.023258   4.184214   3.052075
                   16         17         18         19         20
    16  H    0.000000
    17  H    1.551236   0.000000
    18  O    3.234547   4.611791   0.000000
    19  H    3.088210   4.307609   0.979210   0.000000
    20  H    4.105128   5.520526   0.959566   1.561214   0.000000
    21  O    1.682898   3.107798   2.715840   3.081562   3.425030
    22  H    2.115265   3.643070   1.774034   2.259191   2.444902
    23  H    2.158108   3.333830   3.047964   3.536205   3.783883
                   21         22         23
    21  O    0.000000
    22  H    0.980262   0.000000
    23  H    0.964297   1.542540   0.000000
 Stoichiometry    C2H11F3O7
 Framework group  C1[X(C2H11F3O7)]
 Deg. of freedom    63
 Full point group                 C1      NOp   1
 Largest Abelian subgroup         C1      NOp   1
 Largest concise Abelian subgroup C1      NOp   1
                         Standard orientation:                         
 ---------------------------------------------------------------------
 Center     Atomic      Atomic             Coordinates (Angstroms)
 Number     Number       Type             X           Y           Z
 ---------------------------------------------------------------------
      1          6           0       -0.791617   -0.457709   -0.046758
      2          8           0       -0.457070   -1.289611    0.773559
      3          8           0       -0.089682   -0.000754   -1.040140
      4          1           0        0.867897   -0.343242   -1.001728
      5          6           0       -2.218296    0.141456   -0.020444
      6          9           0       -2.753741    0.022482    1.191678
      7          9           0       -2.985610   -0.536473   -0.893205
      8          9           0       -2.224983    1.429470   -0.368198
      9          8           0        1.431104   -3.183300   -0.363387
     10          1           0        1.640691   -4.023216    0.050664
     11          1           0        0.718652   -2.772227    0.149931
     12          8           0        2.136861    2.220876   -1.438011
     13          1           0        1.408256    2.207738   -2.066185
     14          1           0        2.519340    1.330266   -1.471398
     15          8           0        2.368512   -0.669695   -0.833193
     16          1           0        2.435842   -0.539132    0.149857
     17          1           0        2.410292   -1.635683   -0.947074
     18          8           0        1.248057    2.287199    1.181031
     19          1           0        1.505005    2.403968    0.243377
     20          1           0        1.346660    3.139070    1.611566
     21          8           0        2.282966   -0.151173    1.780275
     22          1           0        2.025420    0.793802    1.740199
     23          1           0        1.494440   -0.611475    2.090464
 ---------------------------------------------------------------------
 Rotational constants (GHZ):           0.7588910           0.4944190           0.3982108
 Standard basis: 6-31++G(d,p) (6D, 7F)
 There are   294 symmetry adapted cartesian basis functions of A   symmetry.
 There are   294 symmetry adapted basis functions of A   symmetry.
   294 basis functions,   472 primitive gaussians,   294 cartesian basis functions
    53 alpha electrons       53 beta electrons
       nuclear repulsion energy       888.6766644332 Hartrees.
 NAtoms=   23 NActive=   23 NUniq=   23 SFac= 1.00D+00 NAtFMM=   60 NAOKFM=F Big=F
 Integral buffers will be    131072 words long.
 Raffenetti 2 integral format.
 Two-electron integral symmetry is turned on.
 Nuclear repulsion after empirical dispersion term =      888.6635058714 Hartrees.
 One-electron integrals computed using PRISM.
 NBasis=   294 RedAO= T EigKep=  2.02D-05  NBF=   294
 NBsUse=   294 1.00D-06 EigRej= -1.00D+00 NBFU=   294
 Lowest energy guess from the checkpoint file:  "/local_scratch/slurm.5660444/Gau-1778611.chk"
 B after Tr=    -0.000000   -0.000000    0.000000
         Rot=    0.999131    0.028071   -0.008255    0.029682 Ang=   4.78 deg.
 B after Tr=     0.000000   -0.000000   -0.000000
         Rot=    0.999706   -0.004755   -0.013114   -0.019844 Ang=  -2.78 deg.
 Requested convergence on RMS density matrix=1.00D-10 within 128 cycles.
 Requested convergence on MAX density matrix=1.00D-08.
 Requested convergence on             energy=1.00D-08.
 No special actions if energy rises.
 SCF Done:  E(RwB97XD) =  -908.810050239     A.U. after   16 cycles
            NFock= 16  Conv=0.55D-10     -V/T= 2.0082
 Calling FoFJK, ICntrl=      2127 FMM=F ISym2X=0 I1Cent= 0 IOpClX= 0 NMat=1 NMatS=1 NMatT=0.
 ***** Axes restored to original set *****
 -------------------------------------------------------------------
 Center     Atomic                   Forces (Hartrees/Bohr)
 Number     Number              X              Y              Z
 -------------------------------------------------------------------
      1        6           0.000353559    0.000755236    0.000360917
      2        8          -0.000737073    0.000773787   -0.000443262
      3        8           0.001207786   -0.004593470    0.001543561
      4        1          -0.000206020    0.004089505   -0.001383956
      5        6          -0.001455263    0.001555025    0.000502684
      6        9           0.000285493   -0.000874400    0.000078903
      7        9           0.000531287   -0.000820724   -0.000267617
      8        9           0.000764397   -0.000703042    0.000092538
      9        8          -0.000102906    0.000553162    0.000791382
     10        1           0.000047180   -0.000494375    0.000090930
     11        1          -0.000433598   -0.000006496   -0.000853442
     12        8          -0.001994134    0.000161970    0.000505826
     13        1          -0.000035209    0.000019885   -0.000107253
     14        1           0.000174241   -0.000028428   -0.000155588
     15        8           0.000459255   -0.002637579    0.000959390
     16        1           0.000798712    0.002805848   -0.001910370
     17        1           0.000309225   -0.000038465   -0.000398015
     18        8           0.000048283   -0.000289148    0.000370429
     19        1           0.000250935    0.000867558   -0.000579788
     20        1           0.000203629    0.000301647    0.000036562
     21        8          -0.000211670   -0.000662743    0.000694919
     22        1          -0.000621353   -0.001322634    0.000351429
     23        1           0.000363243    0.000587882   -0.000280178
 -------------------------------------------------------------------
 Cartesian Forces:  Max     0.004593470 RMS     0.001114975

 GradGradGradGradGradGradGradGradGradGradGradGradGradGradGradGradGradGrad
 Berny optimization.
 Using GEDIIS/GDIIS optimizer.
 FormGI is forming the generalized inverse of G from B-inverse, IUseBI=4.
 Internal  Forces:  Max     0.008953620 RMS     0.001887871
 Search for a local minimum.
 Step number   7 out of a maximum of  138
 All quantities printed in internal units (Hartrees-Bohrs-Radians)
 Mixed Optimization -- RFO/linear search
 Update second derivatives using D2CorX and points    6    5    7
 DE= -1.62D-04 DEPred=-1.61D-03 R= 1.00D-01
 Trust test= 1.00D-01 RLast= 1.47D+00 DXMaxT set to 2.12D-01
 ITU=  0 -1  1 -1  0  1  0
 Use linear search instead of GDIIS.
     Eigenvalues ---   -0.07113   0.00022   0.00052   0.00089   0.00138
     Eigenvalues ---    0.00165   0.00272   0.00340   0.00455   0.00633
     Eigenvalues ---    0.00696   0.01183   0.01223   0.01308   0.01527
     Eigenvalues ---    0.01811   0.01865   0.01890   0.02037   0.02182
     Eigenvalues ---    0.02571   0.02942   0.03060   0.03185   0.03752
     Eigenvalues ---    0.03911   0.04356   0.04877   0.04987   0.05881
     Eigenvalues ---    0.07082   0.07552   0.08825   0.09112   0.09990
     Eigenvalues ---    0.11625   0.13394   0.13961   0.17834   0.20115
     Eigenvalues ---    0.20764   0.22123   0.24008   0.26103   0.31031
     Eigenvalues ---    0.36297   0.37566   0.39397   0.43474   0.47354
     Eigenvalues ---    0.48302   0.49336   0.50876   0.52914   0.54787
     Eigenvalues ---    0.55861   0.56502   0.57053   0.57530   0.58689
     Eigenvalues ---    0.63238   0.91755   1.23959
 RFO step:  Lambda=-7.11277307D-02 EMin=-7.11260816D-02
 I=     1 Eig=   -7.11D-02 Dot1=  1.81D-04
 I=     1 Stepn=  5.30D-01 RXN=   5.30D-01 EDone=F
 Mixed    1 eigenvectors in step.  Raw Step.Grad=  1.81D-04.
 RFO eigenvector is Hessian eigenvector with negative curvature.
 Taking step of  5.30D-01 in eigenvector direction(s).  Step.Grad=  1.75D-03.
 Quartic linear search produced a step of -0.43275.
 Maximum step size (   0.212) exceeded in Quadratic search.
    -- Step size not scaled.
 Iteration  1 RMS(Cart)=  0.25997253 RMS(Int)=  0.03312385
 Iteration  2 RMS(Cart)=  0.07159073 RMS(Int)=  0.00154652
 Iteration  3 RMS(Cart)=  0.00250414 RMS(Int)=  0.00136737
 Iteration  4 RMS(Cart)=  0.00000349 RMS(Int)=  0.00136736
 Iteration  5 RMS(Cart)=  0.00000001 RMS(Int)=  0.00136736
 Variable       Old X    -DE/DX   Delta X   Delta X   Delta X     New X
                                 (Linear)    (Quad)   (Total)
    R1        2.29654   0.00128   0.00559   0.09243   0.09810   2.39464
    R2        2.45543  -0.00006   0.00145   0.04716   0.04841   2.50384
    R3        2.92456   0.00093  -0.00104  -0.06988  -0.07092   2.85364
    R4        3.76496  -0.00002  -0.02866  -0.03452  -0.06289   3.70208
    R5        1.92319   0.00445   0.00921  -0.03082  -0.02187   1.90132
    R6        2.91950   0.00019  -0.02149   0.02888   0.00714   2.92664
    R7        2.51418   0.00040  -0.00003  -0.01476  -0.01479   2.49939
    R8        2.54241  -0.00030   0.00049   0.01973   0.02023   2.56264
    R9        2.52118   0.00087   0.00106  -0.03171  -0.03064   2.49053
   R10        1.81337  -0.00020   0.00015   0.00722   0.00737   1.82074
   R11        1.83222   0.00002   0.00153   0.01543   0.01726   1.84948
   R12        3.63232   0.00025  -0.03773  -0.03117  -0.06884   3.56348
   R13        1.81811  -0.00011   0.00034   0.00083   0.00117   1.81928
   R14        1.83273  -0.00017  -0.00114  -0.00398  -0.00512   1.82761
   R15        3.41190  -0.00041   0.00443   0.12483   0.12925   3.54115
   R16        1.87832   0.00041  -0.00217  -0.02815  -0.03031   1.84801
   R17        1.83979  -0.00006   0.00222   0.01677   0.01887   1.85866
   R18        3.18022  -0.00005   0.01916   0.00749   0.02666   3.20687
   R19        1.85044  -0.00056  -0.00025  -0.00541  -0.00563   1.84481
   R20        1.81332  -0.00001   0.00019   0.00377   0.00396   1.81728
   R21        3.35244  -0.00174   0.00471  -0.03099  -0.02631   3.32613
   R22        1.85243  -0.00167   0.00016   0.00412   0.00425   1.85668
   R23        1.82226  -0.00073   0.00007   0.01795   0.01802   1.84028
    A1        2.22443   0.00016   0.00147   0.01600   0.01701   2.24144
    A2        2.10286   0.00019  -0.00161  -0.04416  -0.04565   2.05722
    A3        1.95503  -0.00035   0.00015   0.02739   0.02768   1.98271
    A4        2.04943   0.00082   0.01879  -0.05767  -0.03968   2.00975
    A5        1.94024  -0.00079  -0.00199  -0.01034  -0.01305   1.92719
    A6        1.93037   0.00105   0.00009  -0.05370  -0.05532   1.87505
    A7        1.89616   0.00141  -0.00040  -0.09627  -0.09875   1.79740
    A8        1.95407   0.00040  -0.00105  -0.00163  -0.00314   1.95093
    A9        1.89275  -0.00092   0.00078   0.04149   0.03811   1.93086
   A10        1.89841  -0.00099   0.00022   0.04927   0.04918   1.94759
   A11        1.89075  -0.00104   0.00042   0.06472   0.06442   1.95517
   A12        1.87879  -0.00032   0.00255   0.05204   0.05419   1.93298
   A13        2.38110   0.00031   0.00089  -0.01547  -0.01655   2.36455
   A14        1.76577  -0.00032  -0.01115   0.02862   0.01709   1.78286
   A15        2.72594  -0.00007   0.00416   0.01671   0.02114   2.74709
   A16        1.83759   0.00060  -0.00505  -0.15302  -0.15995   1.67764
   A17        1.92239   0.00014  -0.01051   0.04863   0.03721   1.95960
   A18        1.83713   0.00026   0.02441   0.20251   0.22603   2.06316
   A19        1.71725   0.00020   0.02168   0.06958   0.09024   1.80749
   A20        1.81170   0.00021  -0.00675  -0.09292  -0.09830   1.71340
   A21        1.81637   0.00046  -0.00184  -0.04510  -0.04504   1.77133
   A22        2.95319  -0.00555  -0.03503  -0.04506  -0.08005   2.87314
   A23        2.40610   0.00035   0.03874   0.03782   0.07566   2.48176
   A24        1.87214   0.00287   0.00370   0.09182   0.09473   1.96687
   A25        1.86212  -0.00676   0.00325  -0.06181  -0.05834   1.80378
   A26        2.16625   0.00203   0.00534  -0.07430  -0.06778   2.09847
   A27        1.77878  -0.00895  -0.01653  -0.13246  -0.15067   1.62812
   A28        1.85031   0.00145  -0.01071  -0.01103  -0.02545   1.82486
   A29        1.83224   0.00137  -0.00219  -0.02758  -0.03299   1.79924
   A30        2.79202  -0.00718  -0.00726  -0.05039  -0.05782   2.73419
   A31        3.22799  -0.00088  -0.01037   0.05848   0.04866   3.27665
   A32        3.02579  -0.00484  -0.01768  -0.04185  -0.06024   2.96555
   A33        3.26426   0.00061  -0.00280  -0.04650  -0.04821   3.21606
   A34        2.93029  -0.00377   0.01913   0.01125   0.03096   2.96125
    D1       -0.61277  -0.00020   0.02267   0.06358   0.08625  -0.52652
    D2        2.48053  -0.00005   0.02291   0.04247   0.06520   2.54573
    D3       -0.12614  -0.00016  -0.01815  -0.04959  -0.06901  -0.19514
    D4        3.06034  -0.00031  -0.01832  -0.02830  -0.04699   3.01335
    D5        0.39701   0.00014  -0.02172  -0.01774  -0.03767   0.35934
    D6       -1.67851  -0.00023  -0.02248   0.02270  -0.00125  -1.67976
    D7        2.51728  -0.00011  -0.02209   0.00640  -0.01580   2.50148
    D8       -2.78593   0.00027  -0.02148  -0.03576  -0.05560  -2.84153
    D9        1.42173  -0.00009  -0.02224   0.00468  -0.01918   1.40256
   D10       -0.66566   0.00002  -0.02185  -0.01163  -0.03373  -0.69938
   D11        0.64587   0.00046   0.04356  -0.02568   0.01927   0.66515
   D12       -0.68926  -0.00059  -0.03444   0.05936   0.02683  -0.66244
   D13        1.17546  -0.00014  -0.03194   0.02730  -0.00839   1.16707
   D14        2.84377   0.00029  -0.08389   0.00945  -0.07221   2.77156
   D15        0.27977   0.00042  -0.07758  -0.03924  -0.11723   0.16254
   D16       -2.24898   0.00022   0.06197  -0.02935   0.03361  -2.21538
   D17        0.03715  -0.00050   0.05056   0.09439   0.14516   0.18231
   D18       -1.84421  -0.00036   0.05266  -0.01443   0.03820  -1.80601
   D19        2.11400  -0.00016   0.02766   0.05433   0.08348   2.19748
   D20        2.49582   0.00002   0.05235   0.04600   0.09683   2.59265
   D21        0.17085   0.00022   0.02734   0.11476   0.14211   0.31295
   D22       -0.34115   0.00014   0.31364  -0.13756   0.17515  -0.16600
   D23       -2.20157  -0.00025   0.31454  -0.05039   0.26523  -1.93634
   D24       -0.76849  -0.00029  -0.01861  -0.04699  -0.06720  -0.83569
   D25        1.02053   0.00013   0.00201  -0.01491  -0.01107   1.00945
   D26       -0.74716   0.00073  -0.26844   0.02826  -0.24273  -0.98989
   D27        1.16567  -0.00070  -0.27982  -0.05572  -0.33285   0.83282
   D28       -0.97284   0.00125   0.04465  -0.01504   0.03089  -0.94195
   D29        3.12398   0.00234   0.03093  -0.02318   0.00642   3.13039
   D30        0.65630  -0.00026  -0.07286  -0.06341  -0.13303   0.52327
   D31       -1.27030   0.00098  -0.05495   0.00571  -0.05249  -1.32279
         Item               Value     Threshold  Converged?
 Maximum Force            0.008954     0.000015     NO 
 RMS     Force            0.001888     0.000010     NO 
 Maximum Displacement     1.050065     0.000060     NO 
 RMS     Displacement     0.274186     0.000040     NO 
 Predicted change in Energy=-1.041385D-02
 GradGradGradGradGradGradGradGradGradGradGradGradGradGradGradGradGradGrad

                          Input orientation:                          
 ---------------------------------------------------------------------
 Center     Atomic      Atomic             Coordinates (Angstroms)
 Number     Number       Type             X           Y           Z
 ---------------------------------------------------------------------
      1          6           0        0.455158   -0.015574    0.488455
      2          8           0       -0.687210    0.260985    0.014868
      3          8           0        1.465702    0.805528    0.733717
      4          1           0        1.292160    1.707939    0.324024
      5          6           0        0.715336   -1.439686    0.918062
      6          9           0       -0.167658   -2.207240    0.301207
      7          9           0        0.469822   -1.405411    2.251303
      8          9           0        1.951244   -1.812509    0.652572
      9          8           0       -1.309723    3.021009    0.589849
     10          1           0       -2.179150    3.421598    0.480556
     11          1           0       -1.351061    2.055323    0.436229
     12          8           0        3.529116    2.856500   -0.765965
     13          1           0        3.766991    2.595398    0.129620
     14          1           0        2.837084    3.482003   -0.510663
     15          8           0        1.220752    3.056219   -0.434623
     16          1           0        0.831846    2.813042   -1.298309
     17          1           0        0.442340    3.437241    0.030440
     18          8           0        2.574701    0.693899   -2.322421
     19          1           0        3.049350    1.390236   -1.829626
     20          1           0        3.123402    0.272403   -2.990304
     21          8           0        0.227767    1.970190   -2.641630
     22          1           0        1.065826    1.476308   -2.779723
     23          1           0       -0.364881    1.297126   -2.262018
 ---------------------------------------------------------------------
                    Distance matrix (angstroms):
                    1          2          3          4          5
     1  C    0.000000
     2  O    1.267191   0.000000
     3  O    1.324976   2.334160   0.000000
     4  H    1.923046   2.471266   1.006136   0.000000
     5  C    1.510083   2.382263   2.374451   3.254712   0.000000
     6  F    2.286124   2.538515   3.454230   4.178542   1.322622
     7  F    2.244883   3.019478   2.860612   3.752811   1.356092
     8  F    2.343967   3.415770   2.663917   3.596649   1.317934
     9  O    3.513676   2.887188   3.554158   2.926536   4.909825
    10  H    4.330564   3.525936   4.493646   3.874419   5.674640
    11  H    2.748412   1.959054   3.095907   2.668311   4.088673
    12  O    4.389943   5.012365   3.273104   2.740665   5.404676
    13  H    4.232514   5.030165   2.977331   2.636317   5.120170
    14  H    4.347971   4.803310   3.254641   2.496156   5.546719
    15  O    3.297592   3.414043   2.547671   1.548711   4.722114
    16  H    3.366822   3.247300   2.925922   2.016211   4.797038
    17  H    3.483084   3.371161   2.909945   1.949070   4.964556
    18  O    3.591217   4.036136   3.253048   3.110765   4.302343
    19  H    3.752283   4.317319   3.069292   2.797653   4.583216
    20  H    4.393656   4.853034   4.111024   4.049565   4.899525
    21  O    3.713812   3.288699   3.779139   3.161774   4.953421
    22  H    3.644120   3.515662   3.599182   3.120598   4.722232
    23  H    3.156065   2.522240   3.545015   3.098737   4.332426
                    6          7          8          9         10
     6  F    0.000000
     7  F    2.202768   0.000000
     8  F    2.183808   2.217269   0.000000
     9  O    5.359311   5.051773   5.831015   0.000000
    10  H    5.980140   5.783824   6.669754   0.963494   0.000000
    11  H    4.425847   4.311240   5.090398   0.978701   1.598250
    12  O    6.359754   6.052031   5.128506   5.027888   5.870047
    13  H    6.210978   5.601726   4.795838   5.115269   6.013515
    14  H    6.484990   6.092553   5.492694   4.315049   5.113587
    15  O    5.493007   5.261582   5.041837   2.730217   3.539829
    16  H    5.362900   5.525049   5.143415   2.862640   3.549761
    17  H    5.683800   5.327689   5.497610   1.885712   2.659898
    18  O    4.777088   5.454959   3.939716   5.383819   6.155982
    19  H    5.275550   5.578852   4.198180   5.245455   6.066348
    20  H    5.273874   6.109909   4.357907   6.326525   7.076818
    21  O    5.125190   5.949292   5.303862   3.729686   4.200938
    22  H    4.958038   5.828444   4.835383   4.402653   4.994341
    23  H    4.346217   5.326397   4.850680   3.463762   3.914929
                   11         12         13         14         15
    11  H    0.000000
    12  O    5.089527   0.000000
    13  H    5.155594   0.962722   0.000000
    14  H    4.524663   0.967131   1.435534   0.000000
    15  O    2.893855   2.340560   2.648407   1.673202   0.000000
    16  H    2.889264   2.749644   3.271304   2.255853   0.977924
    17  H    2.300141   3.240326   3.431012   2.455524   0.983559
    18  O    4.987508   2.830249   3.324118   3.335391   3.313233
    19  H    4.994002   1.873895   2.409580   2.481977   2.839948
    20  H    5.911070   3.433634   3.942644   4.065972   4.230982
    21  O    3.460226   3.899048   4.538373   3.692579   2.652614
    22  H    4.064351   3.468134   4.124675   3.508391   2.831893
    23  H    2.971188   4.453430   4.947506   4.253647   2.991323
                   16         17         18         19         20
    16  H    0.000000
    17  H    1.518853   0.000000
    18  O    2.928671   4.196290   0.000000
    19  H    2.687750   3.800866   0.976229   0.000000
    20  H    3.816926   5.131198   0.961664   1.613135   0.000000
    21  O    1.697005   3.055854   2.690523   2.992829   3.374723
    22  H    2.009028   3.482961   1.760112   2.201014   2.393188
    23  H    2.158447   3.238374   3.001445   3.442761   3.707906
                   21         22         23
    21  O    0.000000
    22  H    0.982513   0.000000
    23  H    0.973833   1.532007   0.000000
 Stoichiometry    C2H11F3O7
 Framework group  C1[X(C2H11F3O7)]
 Deg. of freedom    63
 Full point group                 C1      NOp   1
 Largest Abelian subgroup         C1      NOp   1
 Largest concise Abelian subgroup C1      NOp   1
                         Standard orientation:                         
 ---------------------------------------------------------------------
 Center     Atomic      Atomic             Coordinates (Angstroms)
 Number     Number       Type             X           Y           Z
 ---------------------------------------------------------------------
      1          6           0       -0.932309   -0.337917   -0.070505
      2          8           0       -0.704502   -1.284778    0.740255
      3          8           0       -0.133515    0.156042   -1.005115
      4          1           0        0.800124   -0.202164   -0.894128
      5          6           0       -2.308018    0.284711   -0.060130
      6          9           0       -2.862845    0.000368    1.106337
      7          9           0       -2.945197   -0.367486   -1.063937
      8          9           0       -2.257874    1.584997   -0.269155
      9          8           0        1.286168   -3.043798   -0.390649
     10          1           0        1.507357   -3.915794   -0.045659
     11          1           0        0.515432   -2.669127    0.082051
     12          8           0        2.746901    1.663099   -1.386161
     13          1           0        2.154802    1.682044   -2.145037
     14          1           0        3.029161    0.744917   -1.498470
     15          8           0        2.300761   -0.527018   -0.691488
     16          1           0        2.412390   -0.498792    0.279634
     17          1           0        2.257472   -1.495813   -0.855647
     18          8           0        1.408585    2.138938    1.061857
     19          1           0        1.877102    2.134069    0.205416
     20          1           0        1.464559    2.987663    1.510557
     21          8           0        2.185125   -0.280209    1.947087
     22          1           0        1.991629    0.678391    1.852337
     23          1           0        1.308994   -0.665289    2.127252
 ---------------------------------------------------------------------
 Rotational constants (GHZ):           0.8377208           0.4656272           0.3980631
 Standard basis: 6-31++G(d,p) (6D, 7F)
 There are   294 symmetry adapted cartesian basis functions of A   symmetry.
 There are   294 symmetry adapted basis functions of A   symmetry.
   294 basis functions,   472 primitive gaussians,   294 cartesian basis functions
    53 alpha electrons       53 beta electrons
       nuclear repulsion energy       893.5948567572 Hartrees.
 NAtoms=   23 NActive=   23 NUniq=   23 SFac= 1.00D+00 NAtFMM=   60 NAOKFM=F Big=F
 Integral buffers will be    131072 words long.
 Raffenetti 2 integral format.
 Two-electron integral symmetry is turned on.
 Nuclear repulsion after empirical dispersion term =      893.5813968791 Hartrees.
 One-electron integrals computed using PRISM.
 NBasis=   294 RedAO= T EigKep=  1.74D-05  NBF=   294
 NBsUse=   294 1.00D-06 EigRej= -1.00D+00 NBFU=   294
 Initial guess from the checkpoint file:  "/local_scratch/slurm.5660444/Gau-1778611.chk"
 B after Tr=     0.000000    0.000000   -0.000000
         Rot=    0.999186   -0.001663    0.020016    0.034994 Ang=  -4.62 deg.
 ExpMin= 3.60D-02 ExpMax= 7.00D+03 ExpMxC= 1.05D+03 IAcc=3 IRadAn=         5 AccDes= 0.00D+00
 Harris functional with IExCor= 4639 and IRadAn=       5 diagonalized for initial guess.
 HarFok:  IExCor= 4639 AccDes= 0.00D+00 IRadAn=         5 IDoV= 1 UseB2=F ITyADJ=14
 ICtDFT=  3500011 ScaDFX=  1.000000  1.000000  1.000000  1.000000
 FoFCou: FMM=F IPFlag=           0 FMFlag=      100000 FMFlg1=           0
         NFxFlg=           0 DoJE=T BraDBF=F KetDBF=T FulRan=T
         wScrn=  0.000000 ICntrl=       500 IOpCl=  0 I1Cent=   200000004 NGrid=           0
         NMat0=    1 NMatS0=      1 NMatT0=    0 NMatD0=    1 NMtDS0=    0 NMtDT0=    0
 Petite list used in FoFCou.
 Requested convergence on RMS density matrix=1.00D-10 within 128 cycles.
 Requested convergence on MAX density matrix=1.00D-08.
 Requested convergence on             energy=1.00D-08.
 No special actions if energy rises.
 SCF Done:  E(RwB97XD) =  -908.781570663     A.U. after   18 cycles
            NFock= 18  Conv=0.27D-10     -V/T= 2.0082
 Calling FoFJK, ICntrl=      2127 FMM=F ISym2X=0 I1Cent= 0 IOpClX= 0 NMat=1 NMatS=1 NMatT=0.
 ***** Axes restored to original set *****
 -------------------------------------------------------------------
 Center     Atomic                   Forces (Hartrees/Bohr)
 Number     Number              X              Y              Z
 -------------------------------------------------------------------
      1        6          -0.040199044    0.044331372   -0.027198878
      2        8           0.064672552   -0.002635292    0.023414786
      3        8          -0.025903445   -0.026623546   -0.004042438
      4        1           0.002685784    0.006907297   -0.004309973
      5        6          -0.014392751    0.025982093    0.002042850
      6        9           0.004493704   -0.018248112    0.005466684
      7        9           0.007167928   -0.018596213   -0.001527637
      8        9           0.005066016   -0.012786096    0.005731583
      9        8           0.001130809   -0.001801356    0.001175648
     10        1           0.003424018   -0.006482898   -0.000239661
     11        1          -0.004050606    0.007531248   -0.001017743
     12        8           0.026715634    0.001616744    0.011342815
     13        1           0.011963653   -0.010487749   -0.003028580
     14        1          -0.006693276   -0.000024946   -0.017160644
     15        8          -0.037075140    0.015899334    0.026006531
     16        1          -0.002239627   -0.004617603   -0.014071169
     17        1           0.002949243   -0.001137457   -0.003778167
     18        8          -0.007378015   -0.004167439   -0.002051200
     19        1           0.006138374    0.000378159   -0.001901527
     20        1           0.003703838    0.006299156    0.005322406
     21        8          -0.003891705   -0.010040335    0.003847219
     22        1          -0.001383039    0.000645211   -0.000500261
     23        1           0.003095092    0.008058429   -0.003522644
 -------------------------------------------------------------------
 Cartesian Forces:  Max     0.064672552 RMS     0.015683269

 GradGradGradGradGradGradGradGradGradGradGradGradGradGradGradGradGradGrad
 Berny optimization.
 Using GEDIIS/GDIIS optimizer.
 FormGI is forming the generalized inverse of G from B-inverse, IUseBI=4.
 Internal  Forces:  Max     0.158195762 RMS     0.033264852
 Search for a local minimum.
 Step number   8 out of a maximum of  138
 All quantities printed in internal units (Hartrees-Bohrs-Radians)
 Mixed Optimization -- RFO/linear search
 Update second derivatives using D2CorX and points    6    8    7
 ITU=  0  0 -1  1 -1  0  1  0
 Use linear search instead of GDIIS.
     Eigenvalues ---   -2.19093   0.00021   0.00053   0.00097   0.00137
     Eigenvalues ---    0.00169   0.00277   0.00385   0.00455   0.00646
     Eigenvalues ---    0.00699   0.01180   0.01301   0.01343   0.01521
     Eigenvalues ---    0.01753   0.01808   0.01860   0.01970   0.02183
     Eigenvalues ---    0.02528   0.02935   0.03009   0.03186   0.03689
     Eigenvalues ---    0.03900   0.04302   0.04736   0.04957   0.05679
     Eigenvalues ---    0.07183   0.07555   0.08823   0.09035   0.09963
     Eigenvalues ---    0.11333   0.13015   0.13823   0.16695   0.19842
     Eigenvalues ---    0.20921   0.22058   0.23659   0.26025   0.27879
     Eigenvalues ---    0.36266   0.37521   0.39278   0.42077   0.46188
     Eigenvalues ---    0.48148   0.49803   0.50650   0.50997   0.54867
     Eigenvalues ---    0.55265   0.56156   0.56721   0.57302   0.57535
     Eigenvalues ---    0.61132   0.70868   1.13195
 RFO step:  Lambda=-2.19094292D+00 EMin=-2.19093440D+00
 I=     1 Eig=   -2.19D+00 Dot1= -2.29D-03
 I=     1 Stepn= -5.30D-01 RXN=   5.30D-01 EDone=F
 Mixed    1 eigenvectors in step.  Raw Step.Grad=  2.29D-03.
 RFO eigenvector is Hessian eigenvector with negative curvature.
 Taking step of  5.30D-01 in eigenvector direction(s).  Step.Grad= -5.91D-04.
 Quartic linear search produced a step of -0.95261.
 Maximum step size (   0.212) exceeded in Quadratic search.
    -- Step size not scaled.
 Iteration  1 RMS(Cart)=  0.48271375 RMS(Int)=  0.05519056
 Iteration  2 RMS(Cart)=  0.16903603 RMS(Int)=  0.01499857
 Iteration  3 RMS(Cart)=  0.01708114 RMS(Int)=  0.00274342
 Iteration  4 RMS(Cart)=  0.00025215 RMS(Int)=  0.00273781
 Iteration  5 RMS(Cart)=  0.00000512 RMS(Int)=  0.00273781
 Iteration  6 RMS(Cart)=  0.00000009 RMS(Int)=  0.00273781
 Variable       Old X    -DE/DX   Delta X   Delta X   Delta X     New X
                                 (Linear)    (Quad)   (Total)
    R1        2.39464  -0.06380  -0.09345  -0.12498  -0.21809   2.17656
    R2        2.50384  -0.02881  -0.04612  -0.08050  -0.12668   2.37716
    R3        2.85364   0.02604   0.06756   0.05094   0.11850   2.97214
    R4        3.70208   0.00011   0.05991   0.01246   0.07289   3.77496
    R5        1.90132   0.00931   0.02083   0.03506   0.05511   1.95643
    R6        2.92664   0.00157  -0.00680  -0.01020  -0.01772   2.90892
    R7        2.49939   0.00504   0.01409   0.01084   0.02494   2.52433
    R8        2.56264  -0.00327  -0.01927  -0.01634  -0.03561   2.52703
    R9        2.49053   0.00721   0.02919   0.01247   0.04166   2.53219
   R10        1.82074  -0.00576  -0.00702  -0.01206  -0.01908   1.80166
   R11        1.84948  -0.00860  -0.01644  -0.01742  -0.03336   1.81612
   R12        3.56348  -0.00396   0.06557   0.00756   0.07317   3.63665
   R13        1.81928   0.00298  -0.00112  -0.00460  -0.00572   1.81356
   R14        1.82761   0.00024   0.00488   0.00018   0.00506   1.83267
   R15        3.54115  -0.00392  -0.12312  -0.05079  -0.17395   3.36720
   R16        1.84801   0.00991   0.02888   0.03299   0.06171   1.90972
   R17        1.85866  -0.00744  -0.01797  -0.01774  -0.03604   1.82261
   R18        3.20687  -0.00201  -0.02540   0.00916  -0.01633   3.19054
   R19        1.84481   0.00767   0.00537  -0.01856  -0.01312   1.83169
   R20        1.81728  -0.00434  -0.00378  -0.00754  -0.01132   1.80597
   R21        3.32613   0.03058   0.02506  -0.03912  -0.01380   3.31233
   R22        1.85668   0.03223  -0.00405  -0.05438  -0.05822   1.79846
   R23        1.84028  -0.00883  -0.01717  -0.01847  -0.03564   1.80464
    A1        2.24144  -0.00280  -0.01621  -0.00459  -0.02064   2.22080
    A2        2.05722   0.00859   0.04348   0.02162   0.06491   2.12213
    A3        1.98271  -0.00574  -0.02637  -0.01651  -0.04304   1.93967
    A4        2.00975   0.01243   0.03780   0.04418   0.08116   2.09091
    A5        1.92719   0.00554   0.01243   0.00268   0.01408   1.94127
    A6        1.87505   0.02842   0.05270   0.05373   0.10161   1.97666
    A7        1.79740   0.03019   0.09407   0.07540   0.16396   1.96136
    A8        1.95093   0.01147   0.00299   0.01622   0.01797   1.96890
    A9        1.93086  -0.01999  -0.03630  -0.03680  -0.08125   1.84961
   A10        1.94759  -0.02104  -0.04685  -0.04458  -0.09196   1.85563
   A11        1.95517  -0.02315  -0.06137  -0.05091  -0.11399   1.84118
   A12        1.93298  -0.00179  -0.05162  -0.02262  -0.07455   1.85843
   A13        2.36455   0.00268   0.01577   0.01257   0.02509   2.38964
   A14        1.78286  -0.00227  -0.01628  -0.01743  -0.03351   1.74935
   A15        2.74709  -0.00054  -0.02014  -0.01036  -0.02973   2.71736
   A16        1.67764   0.00705   0.15237   0.08331   0.22798   1.90562
   A17        1.95960  -0.01009  -0.03545  -0.01348  -0.05029   1.90931
   A18        2.06316  -0.02021  -0.21532  -0.09017  -0.30826   1.75490
   A19        1.80749  -0.00678  -0.08596  -0.02766  -0.11538   1.69210
   A20        1.71340   0.00031   0.09364   0.03827   0.13293   1.84633
   A21        1.77133   0.00083   0.04290   0.01802   0.06212   1.83345
   A22        2.87314   0.01175   0.07626  -0.05207   0.02350   2.89663
   A23        2.48176  -0.00663  -0.07208  -0.02479  -0.09766   2.38410
   A24        1.96687  -0.06746  -0.09024   0.05759  -0.02757   1.93930
   A25        1.80378   0.10834   0.05557  -0.17466  -0.11924   1.68454
   A26        2.09847  -0.03052   0.06457   0.08579   0.14413   2.24260
   A27        1.62812   0.15820   0.14353  -0.20310  -0.05691   1.57120
   A28        1.82486  -0.03410   0.02424   0.04186   0.07009   1.89495
   A29        1.79924  -0.00812   0.03143   0.02491   0.06046   1.85970
   A30        2.73419   0.15005   0.05508  -0.23240  -0.17618   2.55801
   A31        3.27665  -0.00357  -0.04635  -0.02461  -0.07067   3.20598
   A32        2.96555   0.07926   0.05739  -0.15004  -0.09134   2.87421
   A33        3.21606   0.00259   0.04592   0.02016   0.06834   3.28439
   A34        2.96125   0.07279  -0.02949  -0.12566  -0.15859   2.80266
    D1       -0.52652  -0.00277  -0.08217  -0.02813  -0.11024  -0.63676
    D2        2.54573  -0.00198  -0.06211  -0.01875  -0.08114   2.46459
    D3       -0.19514   0.00046   0.06574   0.01787   0.08166  -0.11348
    D4        3.01335  -0.00077   0.04477   0.00758   0.05152   3.06486
    D5        0.35934   0.00099   0.03589   0.00615   0.04513   0.40448
    D6       -1.67976  -0.00246   0.00119  -0.01008  -0.01116  -1.69092
    D7        2.50148   0.00121   0.01505  -0.00289   0.01189   2.51338
    D8       -2.84153   0.00169   0.05296   0.01437   0.07006  -2.77146
    D9        1.40256  -0.00176   0.01827  -0.00186   0.01377   1.41633
   D10       -0.69938   0.00190   0.03213   0.00533   0.03682  -0.66256
   D11        0.66515   0.00433  -0.01836   0.01591   0.00034   0.66549
   D12       -0.66244   0.00319  -0.02556  -0.02027  -0.04446  -0.70690
   D13        1.16707   0.00178   0.00799  -0.00166   0.00210   1.16917
   D14        2.77156   0.00262   0.06879  -0.00365   0.06878   2.84033
   D15        0.16254   0.00300   0.11167   0.02087   0.13264   0.29519
   D16       -2.21538   0.00454  -0.03202   0.01922  -0.01144  -2.22682
   D17        0.18231   0.00081  -0.13828  -0.03871  -0.17597   0.00634
   D18       -1.80601   0.00965  -0.03639  -0.00584  -0.03497  -1.84098
   D19        2.19748   0.00745  -0.07952  -0.01871  -0.09851   2.09897
   D20        2.59265  -0.00689  -0.09224  -0.00250  -0.09447   2.49818
   D21        0.31295  -0.00910  -0.13537  -0.01537  -0.15801   0.15494
   D22       -0.16600   0.00209  -0.16685   0.05585  -0.11238  -0.27839
   D23       -1.93634   0.00326  -0.25266   0.01720  -0.23497  -2.17131
   D24       -0.83569   0.00735   0.06402   0.03046   0.09341  -0.74228
   D25        1.00945   0.00054   0.01055   0.01501   0.02679   1.03624
   D26       -0.98989  -0.02274   0.23123   0.02120   0.25498  -0.73491
   D27        0.83282   0.00926   0.31707  -0.00505   0.30848   1.14130
   D28       -0.94195  -0.05449  -0.02943   0.07086   0.03489  -0.90706
   D29        3.13039  -0.03777  -0.00611   0.08722   0.08770  -3.06509
   D30        0.52327  -0.02782   0.12672   0.03986   0.16282   0.68609
   D31       -1.32279  -0.03232   0.05000   0.04580   0.09924  -1.22355
         Item               Value     Threshold  Converged?
 Maximum Force            0.158196     0.000015     NO 
 RMS     Force            0.033265     0.000010     NO 
 Maximum Displacement     2.816888     0.000060     NO 
 RMS     Displacement     0.614762     0.000040     NO 
 Predicted change in Energy=-3.149425D-01
 GradGradGradGradGradGradGradGradGradGradGradGradGradGradGradGradGradGrad

                          Input orientation:                          
 ---------------------------------------------------------------------
 Center     Atomic      Atomic             Coordinates (Angstroms)
 Number     Number       Type             X           Y           Z
 ---------------------------------------------------------------------
      1          6           0        0.671918    0.117887    0.268266
      2          8           0       -0.348637    0.534021   -0.066262
      3          8           0        1.746962    0.756753    0.404459
      4          1           0        1.648636    1.731583    0.069976
      5          6           0        0.853922   -1.391147    0.672445
      6          9           0       -0.073010   -2.194361    0.143247
      7          9           0        0.788624   -1.575317    1.995340
      8          9           0        2.040808   -1.889196    0.299897
      9          8           0       -0.788245    3.291717    0.718107
     10          1           0       -1.655014    3.688741    0.710820
     11          1           0       -0.912547    2.361834    0.509593
     12          8           0        2.446416    2.795346   -0.453067
     13          1           0        2.276358    2.591738    0.469235
     14          1           0        1.633205    3.132105   -0.860267
     15          8           0        1.544646    3.092619   -0.641580
     16          1           0        1.030292    2.769403   -1.449198
     17          1           0        0.909848    3.608204   -0.130272
     18          8           0        2.372259    0.508674   -1.874567
     19          1           0        2.663416    1.279102   -1.363503
     20          1           0        3.118442    0.032875   -2.235319
     21          8           0        0.295842    1.858964   -2.666675
     22          1           0        1.075896    1.317810   -2.733104
     23          1           0       -0.381124    1.313173   -2.271953
 ---------------------------------------------------------------------
                    Distance matrix (angstroms):
                    1          2          3          4          5
     1  C    0.000000
     2  O    1.151785   0.000000
     3  O    1.257941   2.159334   0.000000
     4  H    1.896658   2.332770   1.035298   0.000000
     5  C    1.572791   2.387071   2.341540   3.278107   0.000000
     6  F    2.432497   2.750261   3.477011   4.287479   1.335817
     7  F    2.421434   3.161151   2.981251   3.922019   1.337249
     8  F    2.429659   3.422791   2.664268   3.649206   1.339978
     9  O    3.522447   2.900583   3.598846   2.965212   4.962663
    10  H    4.285028   3.501819   4.501539   3.892974   5.665818
    11  H    2.757547   1.997625   3.108106   2.673974   4.151121
    12  O    3.292104   3.616010   2.319580   1.428852   4.618391
    13  H    2.955428   3.378100   1.910924   1.137238   4.234146
    14  H    3.359042   3.362763   2.693468   1.681383   4.839038
    15  O    3.230868   3.234492   2.567373   1.539333   4.723126
    16  H    3.179411   2.968314   2.828502   1.940955   4.673612
    17  H    3.521045   3.322421   3.019515   2.026725   5.063694
    18  O    2.763260   3.267091   2.376237   2.408399   3.521638
    19  H    2.824385   3.363100   2.058744   1.813664   3.814391
    20  H    3.501521   4.120266   3.061599   3.218746   3.951073
    21  O    3.433171   2.988808   3.571062   3.055411   4.693016
    22  H    3.257489   3.123405   3.257210   2.890760   4.357233
    23  H    2.998386   2.339488   3.464323   3.127238   4.184275
                    6          7          8          9         10
     6  F    0.000000
     7  F    2.134451   0.000000
     8  F    2.141469   2.130965   0.000000
     9  O    5.562292   5.273126   5.917796   0.000000
    10  H    6.118478   5.944044   6.703830   0.953399   0.000000
    11  H    4.647359   4.539007   5.180496   0.961047   1.533764
    12  O    5.621412   5.276899   4.761975   3.475782   4.355974
    13  H    5.341587   4.680459   4.490316   3.153364   4.088700
    14  H    5.682381   5.570244   5.169679   2.894850   3.686535
    15  O    5.584347   5.414291   5.094216   2.707540   3.524510
    16  H    5.328425   5.549760   5.077698   2.876995   3.566753
    17  H    5.891569   5.603732   5.628990   1.924430   2.700451
    18  O    4.166210   4.671948   3.253910   4.945309   5.745954
    19  H    4.671538   4.790029   3.632169   4.505295   5.362649
    20  H    4.561088   5.090463   3.359014   5.882601   6.695594
    21  O    4.945822   5.811326   5.088631   3.832072   4.308294
    22  H    4.682811   5.550755   4.518300   4.391149   4.993976
    23  H    4.269768   5.284077   4.768158   3.608441   4.020330
                   11         12         13         14         15
    11  H    0.000000
    12  O    3.520977   0.000000
    13  H    3.197437   0.959696   0.000000
    14  H    2.991769   0.969809   1.572646   0.000000
    15  O    2.810168   0.968038   1.421336   0.239218   0.000000
    16  H    2.788835   1.731577   2.294479   0.917550   1.010582
    17  H    2.298693   1.768043   1.805536   1.132611   0.964486
    18  O    4.461880   2.693517   3.137159   2.908161   2.980264
    19  H    4.179510   1.781847   2.287303   2.179037   2.249814
    20  H    5.404394   3.355487   3.817264   3.701612   3.791949
    21  O    3.435369   3.225189   3.780653   2.583126   2.680005
    22  H    3.944486   3.043026   3.649517   2.666417   2.782830
    23  H    3.019784   3.674257   4.026295   3.059231   3.087577
                   16         17         18         19         20
    16  H    0.000000
    17  H    1.567693   0.000000
    18  O    2.663214   3.845556   0.000000
    19  H    2.212563   3.165529   0.969288   0.000000
    20  H    3.530856   4.700223   0.955676   1.587513   0.000000
    21  O    1.688362   3.141685   2.600429   2.764038   3.389358
    22  H    1.938457   3.471053   1.752810   2.097028   2.463908
    23  H    2.188521   3.394197   2.895903   3.177368   3.726590
                   21         22         23
    21  O    0.000000
    22  H    0.951706   0.000000
    23  H    0.954975   1.528263   0.000000
 Stoichiometry    C2H11F3O7
 Framework group  C1[X(C2H11F3O7)]
 Deg. of freedom    63
 Full point group                 C1      NOp   1
 Largest Abelian subgroup         C1      NOp   1
 Largest concise Abelian subgroup C1      NOp   1
                         Standard orientation:                         
 ---------------------------------------------------------------------
 Center     Atomic      Atomic             Coordinates (Angstroms)
 Number     Number       Type             X           Y           Z
 ---------------------------------------------------------------------
      1          6           0       -0.643385   -0.382938    0.026935
      2          8           0       -0.156720   -0.999410    0.869390
      3          8           0       -0.067444    0.151854   -0.955259
      4          1           0        0.961516    0.067692   -0.877795
      5          6           0       -2.198624   -0.157192   -0.035820
      6          9           0       -2.799139   -0.290300    1.149959
      7          9           0       -2.805970   -1.022156   -0.855090
      8          9           0       -2.529050    1.059098   -0.490793
      9          8           0        2.186069   -2.480958    0.015143
     10          1           0        2.550133   -3.195162    0.531223
     11          1           0        1.373557   -2.214300    0.453698
     12          8           0        2.150082    0.731215   -1.312153
     13          1           0        1.653642    0.056236   -1.780093
     14          1           0        2.588714    0.330356   -0.545704
     15          8           0        2.478560    0.133456   -0.625215
     16          1           0        2.429035    0.365283    0.357169
     17          1           0        2.788807   -0.779383   -0.651774
     18          8           0        0.452600    2.145676    0.228265
     19          1           0        1.018162    1.840061   -0.497172
     20          1           0        0.132485    3.031323    0.065561
     21          8           0        1.955107    0.844602    1.905139
     22          1           0        1.477582    1.578477    1.532121
     23          1           0        1.299824    0.228935    2.226906
 ---------------------------------------------------------------------
 Rotational constants (GHZ):           1.0971328           0.5020044           0.4530391
 Standard basis: 6-31++G(d,p) (6D, 7F)
 There are   294 symmetry adapted cartesian basis functions of A   symmetry.
 There are   294 symmetry adapted basis functions of A   symmetry.
   294 basis functions,   472 primitive gaussians,   294 cartesian basis functions
    53 alpha electrons       53 beta electrons
       nuclear repulsion energy       984.1746397879 Hartrees.
 NAtoms=   23 NActive=   23 NUniq=   23 SFac= 1.00D+00 NAtFMM=   60 NAOKFM=F Big=F
 Integral buffers will be    131072 words long.
 Raffenetti 2 integral format.
 Two-electron integral symmetry is turned on.
 Nuclear repulsion after empirical dispersion term =      984.1594154225 Hartrees.
 One-electron integrals computed using PRISM.
 NBasis=   294 RedAO= T EigKep=  2.21D-05  NBF=   294
 NBsUse=   294 1.00D-06 EigRej= -1.00D+00 NBFU=   294
 Lowest energy guess from the checkpoint file:  "/local_scratch/slurm.5660444/Gau-1778611.chk"
 B after Tr=     0.000000    0.000000   -0.000000
         Rot=    0.988433    0.123640    0.024366   -0.084378 Ang=  17.45 deg.
 B after Tr=    -0.000000    0.000000    0.000000
         Rot=    0.985102    0.132898    0.001422   -0.109138 Ang=  19.81 deg.
 Requested convergence on RMS density matrix=1.00D-10 within 128 cycles.
 Requested convergence on MAX density matrix=1.00D-08.
 Requested convergence on             energy=1.00D-08.
 No special actions if energy rises.
 Restarting incremental Fock formation.
 SCF Done:  E(RwB97XD) =  -901.327129240     A.U. after   34 cycles
            NFock= 34  Conv=0.76D-10     -V/T= 1.9896
 Calling FoFJK, ICntrl=      2127 FMM=F ISym2X=0 I1Cent= 0 IOpClX= 0 NMat=1 NMatS=1 NMatT=0.
 ***** Axes restored to original set *****
 -------------------------------------------------------------------
 Center     Atomic                   Forces (Hartrees/Bohr)
 Number     Number              X              Y              Z
 -------------------------------------------------------------------
      1        6           0.067919521   -0.101531798    0.041866453
      2        8          -0.127379199    0.052841153   -0.047649155
      3        8           0.037526259    0.037788733    0.000868746
      4        1          -0.024424771   -0.117757178    0.065976355
      5        6           0.003120647   -0.009904089    0.005995985
      6        9          -0.006658639    0.009286467   -0.007878627
      7        9          -0.002746142    0.008574117    0.011336110
      8        9           0.007103497    0.006006708   -0.007242426
      9        8           0.009051411    0.005625285   -0.008422499
     10        1          -0.013472758    0.007495508   -0.000634160
     11        1          -0.001655142   -0.012731108    0.002153342
     12        8           1.276169921   -0.391394309    0.334368907
     13        1           0.068117834   -0.008884511    0.185453931
     14        1           9.861563382    4.789972055  -25.232564659
     15        8         -10.936400541   -4.229290881   24.717473659
     16        1          -0.164774658   -0.081090395   -0.149409364
     17        1          -0.071048851    0.060421253    0.126310623
     18        8          -0.000407527   -0.000558962   -0.023496947
     19        1           0.018479996   -0.020248927   -0.007942221
     20        1           0.006862367    0.000533834   -0.000033462
     21        8          -0.011651824    0.027314700   -0.008183376
     22        1           0.015548600   -0.022274682   -0.006340251
     23        1          -0.010843383   -0.010192971    0.007993038
 -------------------------------------------------------------------
 Cartesian Forces:  Max    25.232564659 RMS     4.674010137

 GradGradGradGradGradGradGradGradGradGradGradGradGradGradGradGradGradGrad
 Berny optimization.
 Using GEDIIS/GDIIS optimizer.
 FormGI is forming the generalized inverse of G from B-inverse, IUseBI=4.
 Internal  Forces:  Max    82.793644774 RMS    19.816620871
 Search for a local minimum.
 Step number   9 out of a maximum of  138
 All quantities printed in internal units (Hartrees-Bohrs-Radians)
 Mixed Optimization -- RFO/linear search
 Iteration  1 RMS(Cart)=  0.38333569 RMS(Int)=  0.04972003
 Iteration  2 RMS(Cart)=  0.25089011 RMS(Int)=  0.01595709
 Iteration  3 RMS(Cart)=  0.02089938 RMS(Int)=  0.00042627
 Iteration  4 RMS(Cart)=  0.00043911 RMS(Int)=  0.00000059
 Iteration  5 RMS(Cart)=  0.00000060 RMS(Int)=  0.00000000
 Update second derivatives using D2CorX and points    6    9    8    7
 ITU=  0  0  0 -1  1 -1  0  1  0
 Use linear search instead of GDIIS.
 Energy rises -- skip Quadratic/GDIIS search.
 Quartic linear search produced a step of -0.95261.
 Iteration  1 RMS(Cart)=  0.21725480 RMS(Int)=  0.01608582
 Iteration  2 RMS(Cart)=  0.06450475 RMS(Int)=  0.00374663
 Iteration  3 RMS(Cart)=  0.00151729 RMS(Int)=  0.00367629
 Iteration  4 RMS(Cart)=  0.00001160 RMS(Int)=  0.00367629
 Iteration  5 RMS(Cart)=  0.00000034 RMS(Int)=  0.00367629
 Variable       Old X    -DE/DX   Delta X   Delta X   Delta X     New X
                                 (Linear)    (Quad)   (Total)
    R1        2.39464  -0.06380  -0.09345   0.00000  -0.31112   2.08353
    R2        2.50384  -0.02881  -0.04612   0.00000  -0.17282   2.33102
    R3        2.85364   0.02604   0.06756   0.00000   0.18606   3.03970
    R4        3.70208   0.00011   0.05991   0.00000   0.13317   3.83525
    R5        1.90132   0.00931   0.02083   0.00000   0.07515   1.97647
    R6        2.92664   0.00157  -0.00680   0.00000  -0.02514   2.90150
    R7        2.49939   0.00504   0.01409   0.00000   0.03903   2.53842
    R8        2.56264  -0.00327  -0.01927   0.00000  -0.05488   2.50777
    R9        2.49053   0.00721   0.02919   0.00000   0.07085   2.56138
   R10        1.82074  -0.00576  -0.00702   0.00000  -0.02609   1.79464
   R11        1.84948  -0.00860  -0.01644   0.00000  -0.04941   1.80007
   R12        3.56348  -0.00396   0.06557   0.00000   0.13885   3.70233
   R13        1.81928   0.00298  -0.00112   0.00000  -0.00683   1.81245
   R14        1.82761   0.00024   0.00488   0.00000   0.00994   1.83755
   R15        3.54115  -0.00392  -0.12312   0.00000  -0.29715   3.24400
   R16        1.84801   0.00991   0.02888   0.00000   0.09053   1.93853
   R17        1.85866  -0.00744  -0.01797   0.00000  -0.05427   1.80439
   R18        3.20687  -0.00201  -0.02540   0.00000  -0.04177   3.16510
   R19        1.84481   0.00767   0.00537   0.00000  -0.00757   1.83724
   R20        1.81728  -0.00434  -0.00378   0.00000  -0.01509   1.80219
   R21        3.32613   0.03058   0.02506   0.00000   0.01140   3.33753
   R22        1.85668   0.03223  -0.00405   0.00000  -0.06216   1.79452
   R23        1.84028  -0.00883  -0.01717   0.00000  -0.05280   1.78747
    A1        2.24144  -0.00280  -0.01621   0.00000  -0.03759   2.20385
    A2        2.05722   0.00859   0.04348   0.00000   0.10852   2.16574
    A3        1.98271  -0.00574  -0.02637   0.00000  -0.06927   1.91343
    A4        2.00975   0.01243   0.03780   0.00000   0.11431   2.12407
    A5        1.92719   0.00554   0.01243   0.00000   0.02498   1.95217
    A6        1.87505   0.02842   0.05270   0.00000   0.14725   2.02230
    A7        1.79740   0.03019   0.09407   0.00000   0.25039   2.04779
    A8        1.95093   0.01147   0.00299   0.00000   0.02067   1.97160
    A9        1.93086  -0.01999  -0.03630   0.00000  -0.12897   1.80189
   A10        1.94759  -0.02104  -0.04685   0.00000  -0.13840   1.80919
   A11        1.95517  -0.02315  -0.06137   0.00000  -0.17625   1.77892
   A12        1.93298  -0.00179  -0.05162   0.00000  -0.12552   1.80746
   A13        2.36455   0.00268   0.01577   0.00000   0.03473   2.39928
   A14        1.78286  -0.00227  -0.01628   0.00000  -0.05180   1.73105
   A15        2.74709  -0.00054  -0.02014   0.00000  -0.05274   2.69434
   A16        1.67764   0.00705   0.15237   0.00000   0.36635   2.04399
   A17        1.95960  -0.01009  -0.03545   0.00000  -0.08517   1.87443
   A18        2.06316  -0.02021  -0.21532   0.00000  -0.52733   1.53583
   A19        1.80749  -0.00678  -0.08596   0.00000  -0.20367   1.60382
   A20        1.71340   0.00031   0.09364   0.00000   0.22932   1.94273
   A21        1.77133   0.00083   0.04290   0.00000   0.10880   1.88014
   A22        2.87314   0.01175   0.07626   0.00000   0.09948   2.97261
   A23        2.48176  -0.00663  -0.07208   0.00000  -0.17203   2.30973
   A24        1.96687  -0.06746  -0.09024   0.00000  -0.11644   1.85044
   A25        1.80378   0.10834   0.05557   0.00000  -0.06367   1.74011
   A26        2.09847  -0.03052   0.06457   0.00000   0.20590   2.30437
   A27        1.62812   0.15820   0.14353   0.00000   0.08490   1.71301
   A28        1.82486  -0.03410   0.02424   0.00000   0.09149   1.91635
   A29        1.79924  -0.00812   0.03143   0.00000   0.08861   1.88785
   A30        2.73419   0.15005   0.05508   0.00000  -0.12048   2.61371
   A31        3.27665  -0.00357  -0.04635   0.00000  -0.11573   3.16092
   A32        2.96555   0.07926   0.05739   0.00000  -0.03336   2.93219
   A33        3.21606   0.00259   0.04592   0.00000   0.11700   3.33306
   A34        2.96125   0.07279  -0.02949   0.00000  -0.19045   2.77080
    D1       -0.52652  -0.00277  -0.08217   0.00000  -0.19105  -0.71757
    D2        2.54573  -0.00198  -0.06211   0.00000  -0.14284   2.40289
    D3       -0.19514   0.00046   0.06574   0.00000   0.14385  -0.05129
    D4        3.01335  -0.00077   0.04477   0.00000   0.09554   3.10889
    D5        0.35934   0.00099   0.03589   0.00000   0.08554   0.44488
    D6       -1.67976  -0.00246   0.00119   0.00000  -0.01318  -1.69294
    D7        2.50148   0.00121   0.01505   0.00000   0.02688   2.52836
    D8       -2.84153   0.00169   0.05296   0.00000   0.12672  -2.71480
    D9        1.40256  -0.00176   0.01827   0.00000   0.02800   1.43056
   D10       -0.69938   0.00190   0.03213   0.00000   0.06806  -0.63133
   D11        0.66515   0.00433  -0.01836   0.00000  -0.01269   0.65246
   D12       -0.66244   0.00319  -0.02556   0.00000  -0.06520  -0.72763
   D13        1.16707   0.00178   0.00799   0.00000  -0.00115   1.16592
   D14        2.77156   0.00262   0.06879   0.00000   0.14484   2.91640
   D15        0.16254   0.00300   0.11167   0.00000   0.24423   0.40678
   D16       -2.21538   0.00454  -0.03202   0.00000  -0.04052  -2.25589
   D17        0.18231   0.00081  -0.13828   0.00000  -0.31169  -0.12938
   D18       -1.80601   0.00965  -0.03639   0.00000  -0.06311  -1.86912
   D19        2.19748   0.00745  -0.07952   0.00000  -0.17291   2.02456
   D20        2.59265  -0.00689  -0.09224   0.00000  -0.19168   2.40097
   D21        0.31295  -0.00910  -0.13537   0.00000  -0.30149   0.01147
   D22       -0.16600   0.00209  -0.16685   0.00000  -0.28185  -0.44786
   D23       -1.93634   0.00326  -0.25266   0.00000  -0.48543  -2.42177
   D24       -0.83569   0.00735   0.06402   0.00000   0.15325  -0.68245
   D25        1.00945   0.00054   0.01055   0.00000   0.04149   1.05094
   D26       -0.98989  -0.02274   0.23123   0.00000   0.48331  -0.50658
   D27        0.83282   0.00926   0.31707   0.00000   0.62799   1.46081
   D28       -0.94195  -0.05449  -0.02943   0.00000   0.00342  -0.93852
   D29       -3.15279  -0.03777  -0.00611   0.00000   0.08361  -3.06918
   D30        0.52327  -0.02782   0.12672   0.00000   0.29134   0.81461
   D31       -1.32279  -0.03232   0.05000   0.00000   0.14733  -1.17546
         Item               Value     Threshold  Converged?
 Maximum Force            ********     0.000015     NO 
 RMS     Force            ********     0.000010     NO 
 Maximum Displacement     1.009329     0.000060     NO 
 RMS     Displacement     0.276383     0.000040     NO 
 Predicted change in Energy=-5.151108D-01
 GradGradGradGradGradGradGradGradGradGradGradGradGradGradGradGradGradGrad

                          Input orientation:                          
 ---------------------------------------------------------------------
 Center     Atomic      Atomic             Coordinates (Angstroms)
 Number     Number       Type             X           Y           Z
 ---------------------------------------------------------------------
      1          6           0        0.671137    0.296326    0.239818
      2          8           0       -0.295023    0.670624   -0.137092
      3          8           0        1.690762    0.965327    0.425250
      4          1           0        1.561440    1.961197    0.132971
      5          6           0        0.943790   -1.232192    0.660173
      6          9           0        0.162193   -2.150947    0.069087
      7          9           0        0.848941   -1.535968    1.948502
      8          9           0        2.201040   -1.645096    0.366895
      9          8           0       -1.012661    3.357370    0.745461
     10          1           0       -1.915859    3.649605    0.718378
     11          1           0       -1.065261    2.444335    0.479070
     12          8           0        2.705878    2.349972   -0.353847
     13          1           0        2.490771    2.057625    0.533929
     14          1           0        1.977680    2.703514   -0.892623
     15          8           0        1.346403    3.314593   -0.559524
     16          1           0        0.895381    2.868782   -1.365847
     17          1           0        0.685362    3.834556   -0.107433
     18          8           0        2.326503    0.335728   -2.006767
     19          1           0        2.701452    0.963462   -1.365999
     20          1           0        3.068946   -0.123342   -2.390867
     21          8           0        0.309844    1.912926   -2.610345
     22          1           0        1.068155    1.351344   -2.716948
     23          1           0       -0.407959    1.382786   -2.296625
 ---------------------------------------------------------------------
                    Distance matrix (angstroms):
                    1          2          3          4          5
     1  C    0.000000
     2  O    1.102554   0.000000
     3  O    1.233524   2.084807   0.000000
     4  H    1.890993   2.277053   1.045901   0.000000
     5  C    1.608541   2.406449   2.332862   3.295022   0.000000
     6  F    2.505457   2.865801   3.489203   4.344157   1.343274
     7  F    2.511676   3.244596   3.047201   4.004244   1.327053
     8  F    2.475049   3.441931   2.660469   3.670035   1.355426
     9  O    3.529992   2.917620   3.623935   2.991728   4.989895
    10  H    4.262165   3.497609   4.505441   3.909608   5.657997
    11  H    2.772411   2.029526   3.128263   2.693096   4.193559
    12  O    2.951283   3.445664   1.885390   1.303025   4.118870
    13  H    2.549459   3.183502   1.358286   1.016721   3.637580
    14  H    2.963787   3.141440   2.200092   1.332717   4.355443
    15  O    3.194506   3.140589   2.570489   1.535406   4.724724
    16  H    3.040720   2.785462   2.731995   1.874513   4.574395
    17  H    3.555258   3.312476   3.086593   2.082013   5.131076
    18  O    2.790866   3.237319   2.591383   2.793914   3.388633
    19  H    2.673181   3.251896   2.056713   2.131200   3.466359
    20  H    3.584148   4.126278   3.318901   3.603837   3.880037
    21  O    3.296568   2.833047   3.466946   3.015727   4.581478
    22  H    3.164356   2.996212   3.226461   2.955891   4.253830
    23  H    2.962835   2.276733   3.462298   3.180571   4.172288
                    6          7          8          9         10
     6  F    0.000000
     7  F    2.093328   0.000000
     8  F    2.121667   2.083641   0.000000
     9  O    5.672681   5.371929   5.957839   0.000000
    10  H    6.195666   6.003957   6.716119   0.949685   0.000000
    11  H    4.774028   4.654698   5.234955   0.952556   1.494477
    12  O    5.187242   4.883601   4.090831   4.006352   4.919265
    13  H    4.832228   4.196490   3.717793   3.742743   4.689010
    14  H    5.271306   5.226782   4.532845   3.471741   4.318571
    15  O    5.627577   5.483211   5.117340   2.696293   3.519605
    16  H    5.272028   5.512612   5.008217   2.887380   3.585631
    17  H    6.010915   5.752925   5.705160   1.959188   2.735420
    18  O    3.895761   4.618505   3.094136   5.277792   6.033725
    19  H    4.266949   4.545862   3.171421   4.897315   5.734070
    20  H    4.314136   5.074846   3.267147   6.213809   6.982179
    21  O    4.869930   5.741827   5.010000   3.885469   4.364654
    22  H    4.566048   5.490997   4.446590   4.510234   5.097824
    23  H    4.290563   5.302832   4.803049   3.676810   4.062324
                   11         12         13         14         15
    11  H    0.000000
    12  O    3.863178   0.000000
    13  H    3.577418   0.959106   0.000000
    14  H    3.347866   0.972391   1.647874   0.000000
    15  O    2.766252   1.679574   2.021184   0.939619   0.000000
    16  H    2.725434   2.138038   2.610056   1.192738   1.025829
    17  H    2.311142   2.519364   2.613108   1.888350   0.954842
    18  O    4.704219   2.633107   3.073605   2.639963   3.453802
    19  H    4.448078   1.716648   2.202567   1.943119   2.830967
    20  H    5.649883   3.224679   3.693959   3.380342   4.259151
    21  O    3.423126   3.320207   3.829340   2.521363   2.691653
    22  H    3.995075   3.043623   3.618131   2.446172   2.930230
    23  H    3.043586   3.795500   4.107320   3.067053   3.134834
                   16         17         18         19         20
    16  H    0.000000
    17  H    1.600135   0.000000
    18  O    2.979136   4.306113   0.000000
    19  H    2.625288   3.727169   0.972225   0.000000
    20  H    3.837689   5.153688   0.953677   1.538360   0.000000
    21  O    1.674901   3.177773   2.630356   2.858264   3.436161
    22  H    2.039104   3.622491   1.766146   2.154803   2.506829
    23  H    2.184772   3.463970   2.942385   3.272665   3.790273
                   21         22         23
    21  O    0.000000
    22  H    0.949618   0.000000
    23  H    0.945891   1.535113   0.000000
 Stoichiometry    C2H11F3O7
 Framework group  C1[X(C2H11F3O7)]
 Deg. of freedom    63
 Full point group                 C1      NOp   1
 Largest Abelian subgroup         C1      NOp   1
 Largest concise Abelian subgroup C1      NOp   1
                         Standard orientation:                         
 ---------------------------------------------------------------------
 Center     Atomic      Atomic             Coordinates (Angstroms)
 Number     Number       Type             X           Y           Z
 ---------------------------------------------------------------------
      1          6           0       -0.466199   -0.461343    0.047570
      2          8           0        0.082916   -0.972226    0.855714
      3          8           0        0.029337    0.065906   -0.951447
      4          1           0        1.074225    0.022261   -0.936845
      5          6           0       -2.067744   -0.321233   -0.005602
      6          9           0       -2.699838   -0.368271    1.178724
      7          9           0       -2.732516   -1.204126   -0.740208
      8          9           0       -2.478262    0.854332   -0.541048
      9          8           0        2.434886   -2.471893    0.000296
     10          1           0        2.796466   -3.157585    0.548920
     11          1           0        1.650452   -2.201751    0.468323
     12          8           0        1.493137    1.128540   -1.483229
     13          1           0        0.968644    0.422400   -1.865534
     14          1           0        2.050817    0.902657   -0.719348
     15          8           0        2.585505    0.130627   -0.688327
     16          1           0        2.439585    0.400867    0.290448
     17          1           0        3.000588   -0.729257   -0.693689
     18          8           0        0.102029    2.240311    0.456368
     19          1           0        0.476636    1.998300   -0.407531
     20          1           0       -0.282224    3.105824    0.343515
     21          8           0        1.950477    0.937518    1.799776
     22          1           0        1.384736    1.644790    1.514333
     23          1           0        1.412993    0.279287    2.215171
 ---------------------------------------------------------------------
 Rotational constants (GHZ):           1.0342868           0.5247721           0.4629733
 Standard basis: 6-31++G(d,p) (6D, 7F)
 There are   294 symmetry adapted cartesian basis functions of A   symmetry.
 There are   294 symmetry adapted basis functions of A   symmetry.
   294 basis functions,   472 primitive gaussians,   294 cartesian basis functions
    53 alpha electrons       53 beta electrons
       nuclear repulsion energy       961.7424469043 Hartrees.
 NAtoms=   23 NActive=   23 NUniq=   23 SFac= 1.00D+00 NAtFMM=   60 NAOKFM=F Big=F
 Integral buffers will be    131072 words long.
 Raffenetti 2 integral format.
 Two-electron integral symmetry is turned on.
 Nuclear repulsion after empirical dispersion term =      961.7269272051 Hartrees.
 One-electron integrals computed using PRISM.
 NBasis=   294 RedAO= T EigKep=  2.30D-05  NBF=   294
 NBsUse=   294 1.00D-06 EigRej= -1.00D+00 NBFU=   294
 Lowest energy guess from the checkpoint file:  "/local_scratch/slurm.5660444/Gau-1778611.chk"
 B after Tr=     0.000000   -0.000000   -0.000000
         Rot=    0.984320    0.112656    0.011965   -0.135204 Ang=  20.32 deg.
 B after Tr=    -0.000000   -0.000000    0.000000
         Rot=    0.998994   -0.005286   -0.017627   -0.040895 Ang=  -5.14 deg.
 Requested convergence on RMS density matrix=1.00D-10 within 128 cycles.
 Requested convergence on MAX density matrix=1.00D-08.
 Requested convergence on             energy=1.00D-08.
 No special actions if energy rises.
 SCF Done:  E(RwB97XD) =  -908.308325715     A.U. after   18 cycles
            NFock= 18  Conv=0.81D-10     -V/T= 2.0042
 Calling FoFJK, ICntrl=      2127 FMM=F ISym2X=0 I1Cent= 0 IOpClX= 0 NMat=1 NMatS=1 NMatT=0.
 ***** Axes restored to original set *****
 -------------------------------------------------------------------
 Center     Atomic                   Forces (Hartrees/Bohr)
 Number     Number              X              Y              Z
 -------------------------------------------------------------------
      1        6           0.156643489   -0.156525920    0.095876846
      2        8          -0.249451570    0.075760674   -0.092709879
      3        8          -0.041553101   -0.071524769    0.084390494
      4        1          -0.047972574   -0.044578774   -0.000250290
      5        6           0.021086578   -0.042756219   -0.011307357
      6        9          -0.015743897    0.015835660   -0.015096592
      7        9          -0.013024516    0.024316243    0.026351954
      8        9           0.005283455    0.018297984   -0.011634883
      9        8           0.006143303    0.007864116    0.002961815
     10        1          -0.010511126    0.009813994    0.001825264
     11        1           0.003536412   -0.017472460   -0.004077352
     12        8           0.397587472   -0.106913510   -0.006366762
     13        1           0.088561777    0.042865001    0.005524797
     14        1           0.141533979   -0.071543478   -0.051795900
     15        8          -0.383719949    0.274794928   -0.009866567
     16        1          -0.043447072    0.022948331   -0.004415693
     17        1          -0.030049848    0.020830165   -0.001402358
     18        8          -0.004491532   -0.007475830   -0.014564312
     19        1           0.013125682    0.006306051    0.009387093
     20        1           0.003304789   -0.004620908   -0.004032712
     21        8          -0.005435291    0.041370320   -0.000358906
     22        1           0.019467670   -0.025312429   -0.004699966
     23        1          -0.010874129   -0.012279170    0.006261265
 -------------------------------------------------------------------
 Cartesian Forces:  Max     0.397587472 RMS     0.092956248

 GradGradGradGradGradGradGradGradGradGradGradGradGradGradGradGradGradGrad
 Berny optimization.
 Using GEDIIS/GDIIS optimizer.
 FormGI is forming the generalized inverse of G from B-inverse, IUseBI=4.
 Internal  Forces:  Max     2.706387013 RMS     0.573850578
 Search for a local minimum.
 Step number  10 out of a maximum of  138
 All quantities printed in internal units (Hartrees-Bohrs-Radians)
 Mixed Optimization -- RFO/linear search
 Update second derivatives using D2CorX and points    6    9   10    7
 ITU=  0  0  0  0 -1  1 -1  0  1  0
 Use linear search instead of GDIIS.
 Energy rises -- skip Quadratic/GDIIS search.
 Quartic linear search produced a step of -0.95966.
 Iteration  1 RMS(Cart)=  0.36238394 RMS(Int)=  0.04579304
 Iteration  2 RMS(Cart)=  0.24793727 RMS(Int)=  0.01513457
 Iteration  3 RMS(Cart)=  0.01895652 RMS(Int)=  0.00040183
 Iteration  4 RMS(Cart)=  0.00041542 RMS(Int)=  0.00013624
 Iteration  5 RMS(Cart)=  0.00000052 RMS(Int)=  0.00013624
 Variable       Old X    -DE/DX   Delta X   Delta X   Delta X     New X
                                 (Linear)    (Quad)   (Total)
    R1        2.08353   0.22683   0.20443   0.00000   0.20441   2.28793
    R2        2.33102   0.11531   0.11939   0.00000   0.11939   2.45042
    R3        3.03970  -0.01837  -0.11049   0.00000  -0.11049   2.92921
    R4        3.83525  -0.03438  -0.06745   0.00000  -0.06747   3.76778
    R5        1.97647   0.13163  -0.05113   0.00000  -0.05110   1.92537
    R6        2.90150   0.16708   0.01728   0.00000   0.01731   2.91880
    R7        2.53842   0.00497  -0.02326   0.00000  -0.02326   2.51516
    R8        2.50777   0.02095   0.03325   0.00000   0.03325   2.54102
    R9        2.56138   0.00184  -0.03858   0.00000  -0.03858   2.52280
   R10        1.79464   0.01296   0.01797   0.00000   0.01797   1.81262
   R11        1.80007  -0.01093   0.03085   0.00000   0.03083   1.83090
   R12        3.70233   0.00846  -0.06719   0.00000  -0.06719   3.63514
   R13        1.81245  -0.02781   0.00543   0.00000   0.00543   1.81788
   R14        1.83755  -0.10331  -0.00462   0.00000  -0.00462   1.83293
   R15        3.24400  -0.14178   0.16113   0.00000   0.16113   3.40513
   R16        1.93853  -0.18146  -0.05778   0.00000  -0.05778   1.88075
   R17        1.80439   0.06377   0.03397   0.00000   0.03398   1.83837
   R18        3.16510  -0.11089   0.01450   0.00000   0.01450   3.17961
   R19        1.83724   0.14614   0.01267   0.00000   0.01266   1.84990
   R20        1.80219   0.00642   0.01068   0.00000   0.01068   1.81287
   R21        3.33753   0.56752   0.01431   0.00000   0.01430   3.35184
   R22        1.79452   0.67770   0.05557   0.00000   0.05557   1.85009
   R23        1.78747   0.01721   0.03338   0.00000   0.03338   1.82085
    A1        2.20385   0.04029   0.01975   0.00000   0.01977   2.22362
    A2        2.16574  -0.02892  -0.06034   0.00000  -0.06034   2.10540
    A3        1.91343  -0.01163   0.03992   0.00000   0.03991   1.95335
    A4        2.12407  -0.08056  -0.07162   0.00000  -0.07152   2.05254
    A5        1.95217   0.07560  -0.01145   0.00000  -0.01139   1.94077
    A6        2.02230  -0.02835  -0.08822   0.00000  -0.08803   1.93427
    A7        2.04779  -0.03667  -0.14551   0.00000  -0.14529   1.90249
    A8        1.97160  -0.01844  -0.01682   0.00000  -0.01679   1.95481
    A9        1.80189   0.03613   0.08720   0.00000   0.08757   1.88946
   A10        1.80919   0.02805   0.08562   0.00000   0.08564   1.89483
   A11        1.77892   0.03561   0.10732   0.00000   0.10737   1.88629
   A12        1.80746  -0.03579   0.06845   0.00000   0.06846   1.87591
   A13        2.39928  -0.00970  -0.01745   0.00000  -0.01727   2.38201
   A14        1.73105  -0.01054   0.03331   0.00000   0.03336   1.76441
   A15        2.69434   0.03025   0.03033   0.00000   0.03035   2.72470
   A16        2.04399   0.08886  -0.19807   0.00000  -0.19745   1.84654
   A17        1.87443   0.10821   0.04602   0.00000   0.04621   1.92064
   A18        1.53583  -0.13546   0.28915   0.00000   0.28942   1.82525
   A19        1.60382  -0.33023   0.10886   0.00000   0.10893   1.71275
   A20        1.94273  -0.09071  -0.12574   0.00000  -0.12581   1.81692
   A21        1.88014   0.11070  -0.06120   0.00000  -0.06129   1.81885
   A22        2.97261   0.34395  -0.01864   0.00000  -0.01864   2.95397
   A23        2.30973   0.16261   0.09248   0.00000   0.09256   2.40229
   A24        1.85044  -1.23836   0.02083   0.00000   0.02068   1.87112
   A25        1.74011   1.62911   0.11709   0.00000   0.11707   1.85718
   A26        2.30437  -0.27702  -0.13255   0.00000  -0.13240   2.17197
   A27        1.71301   2.59902   0.06312   0.00000   0.06310   1.77611
   A28        1.91635  -0.78371  -0.06338   0.00000  -0.06341   1.85294
   A29        1.88785  -0.06535  -0.05337   0.00000  -0.05341   1.83445
   A30        2.61371   2.70639   0.17111   0.00000   0.17111   2.78482
   A31        3.16092  -0.18482   0.06436   0.00000   0.06433   3.22525
   A32        2.93219   1.48962   0.08982   0.00000   0.08986   3.02205
   A33        3.33306   0.03532  -0.06602   0.00000  -0.06613   3.26693
   A34        2.77080   1.28708   0.15305   0.00000   0.15316   2.92396
    D1       -0.71757  -0.00645   0.10057   0.00000   0.10055  -0.61702
    D2        2.40289  -0.02369   0.07451   0.00000   0.07452   2.47740
    D3       -0.05129  -0.06867  -0.07182   0.00000  -0.07171  -0.12301
    D4        3.10889  -0.05323  -0.04659   0.00000  -0.04655   3.06233
    D5        0.44488   0.00431  -0.04594   0.00000  -0.04610   0.39879
    D6       -1.69294   0.01144   0.01385   0.00000   0.01396  -1.67898
    D7        2.52836   0.00588  -0.01063   0.00000  -0.01062   2.51773
    D8       -2.71480  -0.00983  -0.06825   0.00000  -0.06839  -2.78319
    D9        1.43056  -0.00271  -0.00847   0.00000  -0.00833   1.42223
   D10       -0.63133  -0.00826  -0.03294   0.00000  -0.03291  -0.66424
   D11        0.65246   0.03778  -0.00632   0.00000  -0.00648   0.64597
   D12       -0.72763  -0.02317   0.03682   0.00000   0.03671  -0.69093
   D13        1.16592  -0.08656   0.00915   0.00000   0.00945   1.17537
   D14        2.91640  -0.01556  -0.06970   0.00000  -0.06991   2.84649
   D15        0.40678   0.02423  -0.12188   0.00000  -0.12189   0.28489
   D16       -2.25589  -0.03330   0.00663   0.00000   0.00654  -2.24936
   D17       -0.12938  -0.11767   0.15981   0.00000   0.15974   0.03036
   D18       -1.86912  -0.12302   0.02391   0.00000   0.02351  -1.84561
   D19        2.02456   0.17943   0.08583   0.00000   0.08569   2.11025
   D20        2.40097  -0.19449   0.09103   0.00000   0.09118   2.49215
   D21        0.01147   0.10796   0.15295   0.00000   0.15335   0.16482
   D22       -0.44786  -0.59868   0.10240   0.00000   0.10245  -0.34540
   D23       -2.42177  -0.40184   0.21132   0.00000   0.21126  -2.21051
   D24       -0.68245   0.06705  -0.08257   0.00000  -0.08249  -0.76493
   D25        1.05094  -0.29547  -0.02919   0.00000  -0.02931   1.02163
   D26       -0.50658  -1.01240  -0.23087   0.00000  -0.23090  -0.73748
   D27        1.46081  -0.15428  -0.28324   0.00000  -0.28321   1.17760
   D28       -0.93852  -1.13558  -0.03293   0.00000  -0.03273  -0.97125
   D29       -3.06918  -0.91218  -0.08639   0.00000  -0.08660   3.12741
   D30        0.81461  -0.53623  -0.15192   0.00000  -0.15191   0.66270
   D31       -1.17546  -0.75764  -0.09101   0.00000  -0.09103  -1.26650
         Item               Value     Threshold  Converged?
 Maximum Force            2.706387     0.000015     NO 
 RMS     Force            0.573851     0.000010     NO 
 Maximum Displacement     2.768594     0.000060     NO 
 RMS     Displacement     0.594288     0.000040     NO 
 Predicted change in Energy=-3.483898D-01
 GradGradGradGradGradGradGradGradGradGradGradGradGradGradGradGradGradGrad

                          Input orientation:                          
 ---------------------------------------------------------------------
 Center     Atomic      Atomic             Coordinates (Angstroms)
 Number     Number       Type             X           Y           Z
 ---------------------------------------------------------------------
      1          6           0        0.433801    0.187750    0.479548
      2          8           0       -0.625424    0.462358   -0.038604
      3          8           0        1.405806    0.998069    0.762446
      4          1           0        1.230565    1.928892    0.387030
      5          6           0        0.733730   -1.260245    0.944381
      6          9           0       -0.022697   -2.134988    0.285506
      7          9           0        0.454968   -1.365819    2.255573
      8          9           0        2.015630   -1.587472    0.765764
      9          8           0       -1.453904    3.168986    0.620504
     10          1           0       -2.349757    3.485281    0.488360
     11          1           0       -1.445704    2.222712    0.412635
     12          8           0        3.790514    2.291495   -0.754973
     13          1           0        3.955848    1.909961    0.112497
     14          1           0        3.076030    2.935173   -0.628548
     15          8           0        1.082015    3.269771   -0.365068
     16          1           0        0.735021    2.910642   -1.225966
     17          1           0        0.307549    3.688892    0.048365
     18          8           0        2.515618    0.512509   -2.439000
     19          1           0        3.090478    1.046813   -1.853891
     20          1           0        3.076023    0.135885   -3.120478
     21          8           0        0.272126    2.030663   -2.583325
     22          1           0        1.072599    1.494029   -2.755829
     23          1           0       -0.391920    1.401167   -2.281308
 ---------------------------------------------------------------------
                    Distance matrix (angstroms):
                    1          2          3          4          5
     1  C    0.000000
     2  O    1.210723   0.000000
     3  O    1.296705   2.248236   0.000000
     4  H    1.917020   2.403452   1.018861   0.000000
     5  C    1.550070   2.404355   2.363212   3.275375   0.000000
     6  F    2.375111   2.685989   3.476225   4.253950   1.330967
     7  F    2.359723   3.126137   2.953217   3.866280   1.344648
     8  F    2.394894   3.438601   2.656486   3.622786   1.335008
     9  O    3.531440   2.906310   3.593185   2.966263   4.950630
    10  H    4.315319   3.519812   4.512826   3.905294   5.677664
    11  H    2.770936   1.993821   3.123016   2.692471   4.142907
    12  O    4.149374   4.833160   3.108430   2.826480   4.984635
    13  H    3.937709   4.806916   2.785084   2.739141   4.596116
    14  H    3.969583   4.490391   2.911509   2.334469   5.055889
    15  O    3.260738   3.302044   2.556709   1.544564   4.728320
    16  H    3.227019   3.042159   2.839308   1.952218   4.701777
    17  H    3.529852   3.359840   2.992760   2.016000   5.047617
    18  O    3.599633   3.953551   3.422967   3.412323   4.214860
    19  H    3.638799   4.176695   3.112188   3.042871   4.325171
    20  H    4.465895   4.827550   4.313940   4.350081   4.894751
    21  O    3.578221   3.121023   3.680444   3.122815   4.846429
    22  H    3.547124   3.366145   3.568649   3.176731   4.625193
    23  H    3.126743   2.442459   3.557913   3.167172   4.330736
                    6          7          8          9         10
     6  F    0.000000
     7  F    2.168167   0.000000
     8  F    2.164531   2.168945   0.000000
     9  O    5.503883   5.184757   5.889199   0.000000
    10  H    6.086360   5.875602   6.698237   0.959196   0.000000
    11  H    4.585920   4.459432   5.159751   0.968871   1.554711
    12  O    5.934385   5.793548   4.528713   5.492344   6.377611
    13  H    5.676298   5.251635   4.052560   5.577511   6.510266
    14  H    6.012000   5.804021   4.850039   4.704796   5.566801
    15  O    5.554733   5.361870   5.073779   2.722572   3.542858
    16  H    5.321379   5.521564   5.083304   2.875341   3.575609
    17  H    5.838055   5.517573   5.592157   1.923633   2.701172
    18  O    4.568941   5.460166   3.863991   5.672261   6.409265
    19  H    4.938900   5.445585   3.867473   5.592643   6.405343
    20  H    5.134166   6.166601   4.381469   6.611723   7.326749
    21  O    5.066534   5.914767   5.229446   3.813067   4.292485
    22  H    4.859954   5.802960   4.773528   4.537435   5.118824
    23  H    4.385118   5.381145   4.900297   3.559987   3.980918
                   11         12         13         14         15
    11  H    0.000000
    12  O    5.365260   0.000000
    13  H    5.418917   0.961981   0.000000
    14  H    4.694437   0.969944   1.540872   0.000000
    15  O    2.844384   2.906031   3.214975   2.038988   0.000000
    16  H    2.813151   3.152969   3.628577   2.416161   0.995251
    17  H    2.314362   3.837853   4.059408   2.948015   0.972825
    18  O    5.171913   2.761539   3.246116   3.075890   3.736162
    19  H    5.205461   1.801917   2.315291   2.251128   3.345453
    20  H    6.106042   3.279141   3.791249   3.747764   4.624888
    21  O    3.458844   3.973658   4.566381   3.535700   2.666828
    22  H    4.112418   3.467915   4.088205   3.258214   2.978101
    23  H    3.007112   4.540389   4.989214   4.136602   3.055510
                   16         17         18         19         20
    16  H    0.000000
    17  H    1.553166   0.000000
    18  O    3.223820   4.599126   0.000000
    19  H    3.068603   4.282973   0.978926   0.000000
    20  H    4.094965   5.507257   0.959329   1.560206   0.000000
    21  O    1.682575   3.110751   2.712725   3.072970   3.426449
    22  H    2.112162   3.642283   1.773716   2.255068   2.447699
    23  H    2.159226   3.339209   3.044398   3.526379   3.785733
                   21         22         23
    21  O    0.000000
    22  H    0.979025   0.000000
    23  H    0.963555   1.542274   0.000000
 Stoichiometry    C2H11F3O7
 Framework group  C1[X(C2H11F3O7)]
 Deg. of freedom    63
 Full point group                 C1      NOp   1
 Largest Abelian subgroup         C1      NOp   1
 Largest concise Abelian subgroup C1      NOp   1
                         Standard orientation:                         
 ---------------------------------------------------------------------
 Center     Atomic      Atomic             Coordinates (Angstroms)
 Number     Number       Type             X           Y           Z
 ---------------------------------------------------------------------
      1          6           0       -0.773659   -0.466441   -0.043984
      2          8           0       -0.423389   -1.287161    0.774294
      3          8           0       -0.081297    0.003262   -1.034669
      4          1           0        0.883733   -0.321275   -0.996321
      5          6           0       -2.214013    0.105931   -0.021876
      6          9           0       -2.753498   -0.016944    1.188632
      7          9           0       -2.972306   -0.582794   -0.892926
      8          9           0       -2.245952    1.393606   -0.372758
      9          8           0        1.499346   -3.151181   -0.354937
     10          1           0        1.721238   -3.985838    0.062397
     11          1           0        0.779856   -2.752133    0.156734
     12          8           0        2.078736    2.200037   -1.447925
     13          1           0        1.352050    2.151968   -2.076435
     14          1           0        2.483611    1.318643   -1.444434
     15          8           0        2.388968   -0.620923   -0.822664
     16          1           0        2.446739   -0.486014    0.161707
     17          1           0        2.453314   -1.585003   -0.935793
     18          8           0        1.181156    2.305335    1.161550
     19          1           0        1.437423    2.411206    0.222712
     20          1           0        1.254885    3.167918    1.574862
     21          8           0        2.276665   -0.095586    1.789496
     22          1           0        1.997901    0.841705    1.741877
     23          1           0        1.499613   -0.573198    2.100162
 ---------------------------------------------------------------------
 Rotational constants (GHZ):           0.7667728           0.4962448           0.4012396
 Standard basis: 6-31++G(d,p) (6D, 7F)
 There are   294 symmetry adapted cartesian basis functions of A   symmetry.
 There are   294 symmetry adapted basis functions of A   symmetry.
   294 basis functions,   472 primitive gaussians,   294 cartesian basis functions
    53 alpha electrons       53 beta electrons
       nuclear repulsion energy       890.9503708465 Hartrees.
 NAtoms=   23 NActive=   23 NUniq=   23 SFac= 1.00D+00 NAtFMM=   60 NAOKFM=F Big=F
 Integral buffers will be    131072 words long.
 Raffenetti 2 integral format.
 Two-electron integral symmetry is turned on.
 Nuclear repulsion after empirical dispersion term =      890.9370452891 Hartrees.
 One-electron integrals computed using PRISM.
 NBasis=   294 RedAO= T EigKep=  2.04D-05  NBF=   294
 NBsUse=   294 1.00D-06 EigRej= -1.00D+00 NBFU=   294
 Lowest energy guess from the checkpoint file:  "/local_scratch/slurm.5660444/Gau-1778611.chk"
 B after Tr=     0.000000    0.000000    0.000000
         Rot=    0.999954    0.003127    0.000664   -0.009086 Ang=   1.10 deg.
 B after Tr=     0.000000    0.000000    0.000000
         Rot=    0.985841   -0.109676   -0.011913    0.126284 Ang= -19.31 deg.
 Requested convergence on RMS density matrix=1.00D-10 within 128 cycles.
 Requested convergence on MAX density matrix=1.00D-08.
 Requested convergence on             energy=1.00D-08.
 No special actions if energy rises.
 SCF Done:  E(RwB97XD) =  -908.810119693     A.U. after   14 cycles
            NFock= 14  Conv=0.91D-10     -V/T= 2.0082
 Calling FoFJK, ICntrl=      2127 FMM=F ISym2X=0 I1Cent= 0 IOpClX= 0 NMat=1 NMatS=1 NMatT=0.
 ***** Axes restored to original set *****
 -------------------------------------------------------------------
 Center     Atomic                   Forces (Hartrees/Bohr)
 Number     Number              X              Y              Z
 -------------------------------------------------------------------
      1        6           0.004460064   -0.003487601    0.003156630
      2        8          -0.007503369    0.001830398   -0.003567328
      3        8           0.003483607   -0.001764256    0.002349061
      4        1          -0.000303694    0.002919180   -0.000902955
      5        6          -0.000278232   -0.000202565    0.000422324
      6        9          -0.000234015    0.000109387   -0.000455464
      7        9          -0.000127930    0.000311880    0.000240928
      8        9           0.000672018    0.000092039   -0.000350822
      9        8           0.000164830    0.000844560    0.000821004
     10        1          -0.000380777   -0.000091970    0.000096176
     11        1          -0.000261315   -0.000633980   -0.000899295
     12        8          -0.000787775   -0.000265766   -0.000873754
     13        1          -0.000475837    0.000490605   -0.000002225
     14        1           0.000620702    0.000263419    0.000982471
     15        8           0.000344397   -0.003243759   -0.000221140
     16        1           0.000770189    0.003073810   -0.001424195
     17        1          -0.000327428    0.000199364   -0.000082235
     18        8          -0.000246923   -0.000492666    0.000141211
     19        1           0.000610942    0.001106542   -0.000119991
     20        1           0.000261451    0.000121670   -0.000212407
     21        8          -0.000604015    0.000895351    0.000823106
     22        1           0.000102020   -0.002090948    0.000173386
     23        1           0.000041089    0.000015307   -0.000094488
 -------------------------------------------------------------------
 Cartesian Forces:  Max     0.007503369 RMS     0.001630151

 GradGradGradGradGradGradGradGradGradGradGradGradGradGradGradGradGradGrad
 Berny optimization.
 Using GEDIIS/GDIIS optimizer.
 FormGI is forming the generalized inverse of G from B-inverse, IUseBI=4.
 Internal  Forces:  Max     0.008418267 RMS     0.001450983
 Search for a local minimum.
 Step number  11 out of a maximum of  138
 All quantities printed in internal units (Hartrees-Bohrs-Radians)
 Mixed Optimization -- RFO/linear search
 Update second derivatives using D2CorX and points    6    9    7   11
 ITU=  0  0  0  0  0 -1  1 -1  0  1  0
 Use linear search instead of GDIIS.
     Eigenvalues ---    0.00010   0.00052   0.00059   0.00113   0.00163
     Eigenvalues ---    0.00175   0.00294   0.00393   0.00516   0.00655
     Eigenvalues ---    0.01075   0.01219   0.01303   0.01512   0.01636
     Eigenvalues ---    0.01806   0.01825   0.01969   0.02018   0.02624
     Eigenvalues ---    0.02979   0.03054   0.03204   0.03638   0.03843
     Eigenvalues ---    0.03991   0.04354   0.04890   0.05699   0.07146
     Eigenvalues ---    0.07454   0.08431   0.08977   0.09978   0.11543
     Eigenvalues ---    0.13177   0.13634   0.17116   0.19886   0.20354
     Eigenvalues ---    0.21921   0.23265   0.24103   0.26086   0.32719
     Eigenvalues ---    0.37061   0.38453   0.40662   0.44204   0.45917
     Eigenvalues ---    0.48248   0.50631   0.50919   0.52765   0.55421
     Eigenvalues ---    0.56019   0.56591   0.56951   0.57571   0.58014
     Eigenvalues ---    0.62563   0.98979   6.47957
 RFO step:  Lambda=-4.78731229D-03 EMin= 9.78019212D-05
 Quartic linear search produced a step of -0.29067.
 Maximum step size (   0.212) exceeded in Quadratic search.
    -- Step size scaled by   0.296
 Iteration  1 RMS(Cart)=  0.15181409 RMS(Int)=  0.00426712
 Iteration  2 RMS(Cart)=  0.01065945 RMS(Int)=  0.00022105
 Iteration  3 RMS(Cart)=  0.00007712 RMS(Int)=  0.00021981
 Iteration  4 RMS(Cart)=  0.00000001 RMS(Int)=  0.00021981
 Variable       Old X    -DE/DX   Delta X   Delta X   Delta X     New X
                                 (Linear)    (Quad)   (Total)
    R1        2.28793   0.00842   0.00250   0.03395   0.03641   2.32434
    R2        2.45042   0.00322   0.00146   0.01604   0.01743   2.46784
    R3        2.92921  -0.00033  -0.00135  -0.02608  -0.02743   2.90178
    R4        3.76778  -0.00016  -0.00082  -0.03225  -0.03307   3.73470
    R5        1.92537   0.00367  -0.00063   0.00669   0.00602   1.93139
    R6        2.91880   0.00070   0.00020  -0.02027  -0.02010   2.89870
    R7        2.51516   0.00029  -0.00028  -0.00514  -0.00542   2.50974
    R8        2.54102   0.00024   0.00041   0.00771   0.00811   2.54913
    R9        2.52280   0.00067  -0.00047  -0.01051  -0.01098   2.51182
   R10        1.81262   0.00031   0.00022   0.00220   0.00242   1.81503
   R11        1.83090   0.00067   0.00038   0.00626   0.00668   1.83758
   R12        3.63514   0.00051  -0.00082  -0.02264  -0.02337   3.61176
   R13        1.81788  -0.00028   0.00007   0.00051   0.00058   1.81846
   R14        1.83293  -0.00015  -0.00006  -0.00471  -0.00476   1.82817
   R15        3.40513   0.00015   0.00197   0.03072   0.03269   3.43782
   R16        1.88075  -0.00070  -0.00071  -0.01088  -0.01158   1.86917
   R17        1.83837   0.00093   0.00041   0.00604   0.00651   1.84488
   R18        3.17961  -0.00055   0.00018   0.00666   0.00684   3.18645
   R19        1.84990   0.00084   0.00016  -0.00375  -0.00359   1.84631
   R20        1.81287   0.00026   0.00013   0.00118   0.00131   1.81418
   R21        3.35184  -0.00071   0.00017  -0.03779  -0.03762   3.31422
   R22        1.85009   0.00052   0.00068  -0.00306  -0.00239   1.84770
   R23        1.82085  -0.00007   0.00041   0.00481   0.00522   1.82608
    A1        2.22362   0.00015   0.00024   0.00827   0.00838   2.23200
    A2        2.10540  -0.00007  -0.00074  -0.01886  -0.01954   2.08585
    A3        1.95335  -0.00007   0.00049   0.01032   0.01085   1.96420
    A4        2.05254  -0.00035  -0.00090  -0.00378  -0.00495   2.04759
    A5        1.94077  -0.00113  -0.00016  -0.00548  -0.00573   1.93504
    A6        1.93427  -0.00058  -0.00113  -0.01691  -0.01828   1.91599
    A7        1.90249  -0.00034  -0.00184  -0.03441  -0.03653   1.86597
    A8        1.95481  -0.00041  -0.00022   0.00061   0.00036   1.95517
    A9        1.88946   0.00053   0.00096   0.01439   0.01484   1.90430
   A10        1.89483   0.00037   0.00104   0.01611   0.01715   1.91198
   A11        1.88629   0.00048   0.00130   0.02188   0.02312   1.90941
   A12        1.87591  -0.00039   0.00084   0.02233   0.02263   1.89854
   A13        2.38201   0.00016  -0.00026   0.01755   0.01668   2.39869
   A14        1.76441  -0.00004   0.00039  -0.00178  -0.00172   1.76269
   A15        2.72470  -0.00002   0.00036   0.00383   0.00423   2.72893
   A16        1.84654  -0.00077  -0.00260  -0.06025  -0.06264   1.78391
   A17        1.92064   0.00016   0.00051  -0.00050   0.00008   1.92072
   A18        1.82525   0.00167   0.00345   0.10819   0.11174   1.93699
   A19        1.71275   0.00056   0.00131   0.04433   0.04565   1.75840
   A20        1.81692  -0.00001  -0.00152  -0.03367  -0.03484   1.78207
   A21        1.81885   0.00025  -0.00072  -0.01397  -0.01440   1.80444
   A22        2.95397  -0.00509  -0.00023  -0.02803  -0.02825   2.92572
   A23        2.40229   0.00130   0.00110   0.03782   0.03901   2.44130
   A24        1.87112   0.00055   0.00030   0.04590   0.04609   1.91721
   A25        1.85718  -0.00281   0.00144  -0.07660  -0.07498   1.78220
   A26        2.17197   0.00088  -0.00166   0.01025   0.00918   2.18115
   A27        1.77611  -0.00432   0.00078  -0.06128  -0.06063   1.71548
   A28        1.85294  -0.00015  -0.00077   0.01259   0.01147   1.86441
   A29        1.83445   0.00138  -0.00064  -0.00545  -0.00615   1.82829
   A30        2.78482  -0.00190   0.00209  -0.01064  -0.00859   2.77623
   A31        3.22525  -0.00084   0.00080   0.00784   0.00879   3.23403
   A32        3.02205  -0.00074   0.00109  -0.02616  -0.02517   2.99688
   A33        3.26693   0.00023  -0.00078  -0.01284  -0.01358   3.25335
   A34        2.92396  -0.00081   0.00184  -0.01120  -0.00914   2.91482
    D1       -0.61702  -0.00006   0.00124   0.02452   0.02594  -0.59108
    D2        2.47740   0.00001   0.00091   0.01697   0.01798   2.49539
    D3       -0.12301  -0.00030  -0.00091  -0.01978  -0.02081  -0.14382
    D4        3.06233  -0.00036  -0.00058  -0.01210  -0.01263   3.04970
    D5        0.39879   0.00007  -0.00052  -0.00199  -0.00227   0.39652
    D6       -1.67898  -0.00003   0.00013   0.01211   0.01208  -1.66690
    D7        2.51773  -0.00015  -0.00013   0.00715   0.00702   2.52476
    D8       -2.78319   0.00013  -0.00080  -0.00837  -0.00898  -2.79217
    D9        1.42223   0.00004  -0.00014   0.00573   0.00537   1.42760
   D10       -0.66424  -0.00009  -0.00041   0.00077   0.00031  -0.66393
   D11        0.64597   0.00011  -0.00003  -0.01514  -0.01473   0.63124
   D12       -0.69093  -0.00074   0.00048  -0.00864  -0.00786  -0.69879
   D13        1.17537  -0.00039   0.00002  -0.01284  -0.01342   1.16195
   D14        2.84649   0.00007  -0.00079   0.02121   0.02073   2.86722
   D15        0.28489   0.00022  -0.00149  -0.01952  -0.02084   0.26404
   D16       -2.24936  -0.00017   0.00011  -0.01563  -0.01564  -2.26500
   D17        0.03036  -0.00077   0.00197   0.04351   0.04572   0.07608
   D18       -1.84561  -0.00044   0.00041  -0.02720  -0.02721  -1.87281
   D19        2.11025   0.00015   0.00109  -0.02009  -0.01877   2.09148
   D20        2.49215  -0.00024   0.00107  -0.00506  -0.00422   2.48792
   D21        0.16482   0.00035   0.00175   0.00205   0.00421   0.16903
   D22       -0.34540  -0.00117   0.00124   0.01890   0.02010  -0.32530
   D23       -2.21051  -0.00140   0.00260   0.04397   0.04663  -2.16388
   D24       -0.76493  -0.00093  -0.00103  -0.02620  -0.02753  -0.79246
   D25        1.02163  -0.00025  -0.00032   0.00663   0.00641   1.02804
   D26       -0.73748  -0.00129  -0.00281   0.04550   0.04274  -0.69473
   D27        1.17760  -0.00148  -0.00347   0.02021   0.01672   1.19432
   D28       -0.97125  -0.00095  -0.00046  -0.02713  -0.02726  -0.99851
   D29        3.12741   0.00044  -0.00100  -0.02342  -0.02476   3.10265
   D30        0.66270  -0.00201  -0.00186  -0.05843  -0.05996   0.60274
   D31       -1.26650  -0.00072  -0.00111  -0.04789  -0.04934  -1.31583
         Item               Value     Threshold  Converged?
 Maximum Force            0.008418     0.000015     NO 
 RMS     Force            0.001451     0.000010     NO 
 Maximum Displacement     0.517103     0.000060     NO 
 RMS     Displacement     0.152428     0.000040     NO 
 Predicted change in Energy=-1.393012D-03
 GradGradGradGradGradGradGradGradGradGradGradGradGradGradGradGradGradGrad

                          Input orientation:                          
 ---------------------------------------------------------------------
 Center     Atomic      Atomic             Coordinates (Angstroms)
 Number     Number       Type             X           Y           Z
 ---------------------------------------------------------------------
      1          6           0        0.467680    0.132329    0.463430
      2          8           0       -0.621790    0.433788   -0.021390
      3          8           0        1.477509    0.920124    0.718513
      4          1           0        1.316518    1.854005    0.335718
      5          6           0        0.723270   -1.315046    0.908071
      6          9           0       -0.099930   -2.134876    0.264594
      7          9           0        0.459286   -1.371966    2.229705
      8          9           0        1.980726   -1.688004    0.692513
      9          8           0       -1.326478    3.163333    0.630803
     10          1           0       -2.212682    3.524018    0.546785
     11          1           0       -1.355635    2.211867    0.432209
     12          8           0        3.592044    2.461886   -0.751438
     13          1           0        3.682209    2.178345    0.163697
     14          1           0        2.920582    3.155222   -0.685614
     15          8           0        1.199829    3.191171   -0.406779
     16          1           0        0.826545    2.889895   -1.271795
     17          1           0        0.435526    3.605802    0.037093
     18          8           0        2.461283    0.465659   -2.310219
     19          1           0        3.002957    1.079892   -1.777407
     20          1           0        3.020120   -0.006267   -2.932016
     21          8           0        0.313839    2.051109   -2.641767
     22          1           0        1.092278    1.469545   -2.750541
     23          1           0       -0.396773    1.460695   -2.358549
 ---------------------------------------------------------------------
                    Distance matrix (angstroms):
                    1          2          3          4          5
     1  C    0.000000
     2  O    1.229989   0.000000
     3  O    1.305926   2.278385   0.000000
     4  H    1.923799   2.429317   1.022048   0.000000
     5  C    1.535554   2.394056   2.366600   3.274510   0.000000
     6  F    2.345621   2.636695   3.468052   4.233504   1.328097
     7  F    2.320065   3.081704   2.928166   3.837827   1.348941
     8  F    2.378109   3.432893   2.656358   3.621368   1.329195
     9  O    3.526188   2.893502   3.591938   2.964260   4.932972
    10  H    4.323753   3.521829   4.519653   3.910082   5.671585
    11  H    2.765850   1.976320   3.126863   2.697735   4.121577
    12  O    4.082203   4.733133   3.001506   2.594118   5.024843
    13  H    3.822200   4.647810   2.598392   2.394009   4.638231
    14  H    4.058930   4.516171   3.008271   2.304194   5.229848
    15  O    3.263406   3.327158   2.549714   1.533927   4.718255
    16  H    3.277798   3.113462   2.874905   1.974143   4.737511
    17  H    3.499687   3.344100   2.960224   1.983461   5.005611
    18  O    3.432009   3.839934   3.216763   3.199840   4.068045
    19  H    3.513808   4.079195   2.929527   2.812228   4.259635
    20  H    4.250084   4.682831   4.069916   4.128070   4.662049
    21  O    3.653441   3.218308   3.731587   3.147958   4.909174
    22  H    3.536648   3.385128   3.533356   3.118187   4.612544
    23  H    3.236572   2.562710   3.643276   3.217007   4.430580
                    6          7          8          9         10
     6  F    0.000000
     7  F    2.180920   0.000000
     8  F    2.170700   2.185776   0.000000
     9  O    5.450646   5.129754   5.871701   0.000000
    10  H    6.047019   5.826001   6.691120   0.960474   0.000000
    11  H    4.527589   4.400998   5.138877   0.972408   1.571432
    12  O    5.982743   5.779256   4.680056   5.156983   6.042213
    13  H    5.737476   5.221142   4.257152   5.125947   6.058657
    14  H    6.165349   5.920515   5.122441   4.446407   5.291995
    15  O    5.523305   5.321811   5.062074   2.731223   3.558834
    16  H    5.335464   5.528005   5.113492   2.886200   3.598089
    17  H    5.770082   5.439327   5.553521   1.911263   2.698051
    18  O    4.466795   5.291102   3.726339   5.502198   6.273912
    19  H    4.912474   5.342173   3.847948   5.374402   6.211160
    20  H    4.948132   5.921686   4.128655   6.452360   7.207439
    21  O    5.112789   5.955656   5.279859   3.825885   4.326619
    22  H    4.848119   5.768684   4.755427   4.489185   5.100586
    23  H    4.460620   5.459751   4.987564   3.563643   3.999474
                   11         12         13         14         15
    11  H    0.000000
    12  O    5.093432   0.000000
    13  H    5.045105   0.962288   0.000000
    14  H    4.519455   0.967424   1.501897   0.000000
    15  O    2.862400   2.524547   2.741071   1.743569   0.000000
    16  H    2.850484   2.846391   3.274409   2.190661   0.989121
    17  H    2.303785   3.448757   3.548889   2.626943   0.976268
    18  O    5.013882   2.773687   3.247185   3.175539   3.555667
    19  H    5.016083   1.819215   2.331494   2.346443   3.096351
    20  H    5.948559   3.342723   3.846340   3.879593   4.462499
    21  O    3.501759   3.806404   4.385514   3.441033   2.660807
    22  H    4.083285   3.351117   3.962692   3.232356   2.910118
    23  H    3.044997   4.415410   4.849210   4.083501   3.058283
                   16         17         18         19         20
    16  H    0.000000
    17  H    1.542273   0.000000
    18  O    3.102839   4.412942   0.000000
    19  H    2.875504   4.032906   0.977027   0.000000
    20  H    3.994478   5.342544   0.960023   1.585295   0.000000
    21  O    1.686196   3.099705   2.689812   2.986928   3.411890
    22  H    2.067534   3.572929   1.753809   2.179338   2.434652
    23  H    2.172592   3.321642   3.026701   3.470000   3.762446
                   21         22         23
    21  O    0.000000
    22  H    0.977760   0.000000
    23  H    0.966318   1.539808   0.000000
 Stoichiometry    C2H11F3O7
 Framework group  C1[X(C2H11F3O7)]
 Deg. of freedom    63
 Full point group                 C1      NOp   1
 Largest Abelian subgroup         C1      NOp   1
 Largest concise Abelian subgroup C1      NOp   1
                         Standard orientation:                         
 ---------------------------------------------------------------------
 Center     Atomic      Atomic             Coordinates (Angstroms)
 Number     Number       Type             X           Y           Z
 ---------------------------------------------------------------------
      1          6           0       -0.797382   -0.427051   -0.049532
      2          8           0       -0.459764   -1.271951    0.778135
      3          8           0       -0.084609    0.070460   -1.024149
      4          1           0        0.888617   -0.234056   -0.955710
      5          6           0       -2.236592    0.108218   -0.040108
      6          9           0       -2.773327   -0.066868    1.162016
      7          9           0       -2.930220   -0.615158   -0.943020
      8          9           0       -2.291976    1.394945   -0.368783
      9          8           0        1.538661   -3.054824   -0.317315
     10          1           0        1.771975   -3.902557    0.069240
     11          1           0        0.791075   -2.679749    0.178680
     12          8           0        2.234334    1.932356   -1.430212
     13          1           0        1.577348    1.747770   -2.108663
     14          1           0        2.720171    1.097094   -1.383215
     15          8           0        2.387105   -0.496657   -0.759474
     16          1           0        2.469010   -0.375800    0.218814
     17          1           0        2.441890   -1.464754   -0.872996
     18          8           0        1.043786    2.250542    1.054681
     19          1           0        1.412296    2.297640    0.151042
     20          1           0        0.992265    3.131791    1.432029
     21          8           0        2.292199    0.005302    1.851834
     22          1           0        1.938876    0.911033    1.747773
     23          1           0        1.546335   -0.513503    2.180920
 ---------------------------------------------------------------------
 Rotational constants (GHZ):           0.8177670           0.4911384           0.4092004
 Standard basis: 6-31++G(d,p) (6D, 7F)
 There are   294 symmetry adapted cartesian basis functions of A   symmetry.
 There are   294 symmetry adapted basis functions of A   symmetry.
   294 basis functions,   472 primitive gaussians,   294 cartesian basis functions
    53 alpha electrons       53 beta electrons
       nuclear repulsion energy       898.5488596757 Hartrees.
 NAtoms=   23 NActive=   23 NUniq=   23 SFac= 1.00D+00 NAtFMM=   60 NAOKFM=F Big=F
 Integral buffers will be    131072 words long.
 Raffenetti 2 integral format.
 Two-electron integral symmetry is turned on.
 Nuclear repulsion after empirical dispersion term =      898.5350671691 Hartrees.
 One-electron integrals computed using PRISM.
 NBasis=   294 RedAO= T EigKep=  1.88D-05  NBF=   294
 NBsUse=   294 1.00D-06 EigRej= -1.00D+00 NBFU=   294
 Initial guess from the checkpoint file:  "/local_scratch/slurm.5660444/Gau-1778611.chk"
 B after Tr=     0.000000   -0.000000   -0.000000
         Rot=    0.999908    0.009926    0.008837   -0.002671 Ang=   1.55 deg.
 ExpMin= 3.60D-02 ExpMax= 7.00D+03 ExpMxC= 1.05D+03 IAcc=3 IRadAn=         5 AccDes= 0.00D+00
 Harris functional with IExCor= 4639 and IRadAn=       5 diagonalized for initial guess.
 HarFok:  IExCor= 4639 AccDes= 0.00D+00 IRadAn=         5 IDoV= 1 UseB2=F ITyADJ=14
 ICtDFT=  3500011 ScaDFX=  1.000000  1.000000  1.000000  1.000000
 FoFCou: FMM=F IPFlag=           0 FMFlag=      100000 FMFlg1=           0
         NFxFlg=           0 DoJE=T BraDBF=F KetDBF=T FulRan=T
         wScrn=  0.000000 ICntrl=       500 IOpCl=  0 I1Cent=   200000004 NGrid=           0
         NMat0=    1 NMatS0=      1 NMatT0=    0 NMatD0=    1 NMtDS0=    0 NMtDT0=    0
 Petite list used in FoFCou.
 Requested convergence on RMS density matrix=1.00D-10 within 128 cycles.
 Requested convergence on MAX density matrix=1.00D-08.
 Requested convergence on             energy=1.00D-08.
 No special actions if energy rises.
 SCF Done:  E(RwB97XD) =  -908.804342436     A.U. after   17 cycles
            NFock= 17  Conv=0.62D-10     -V/T= 2.0082
 Calling FoFJK, ICntrl=      2127 FMM=F ISym2X=0 I1Cent= 0 IOpClX= 0 NMat=1 NMatS=1 NMatT=0.
 ***** Axes restored to original set *****
 -------------------------------------------------------------------
 Center     Atomic                   Forces (Hartrees/Bohr)
 Number     Number              X              Y              Z
 -------------------------------------------------------------------
      1        6          -0.013122993    0.012665655   -0.009069533
      2        8           0.020034586   -0.000444396    0.007899336
      3        8          -0.008659154   -0.005445937   -0.001048145
      4        1           0.000356257   -0.001405845   -0.000657005
      5        6          -0.004435342    0.008329393    0.001209293
      6        9           0.001395376   -0.005346537    0.001722985
      7        9           0.002594812   -0.005899701   -0.001343413
      8        9           0.001509578   -0.004117635    0.002022111
      9        8           0.001448267   -0.000180176    0.000409126
     10        1           0.000963588   -0.002239415   -0.000135963
     11        1          -0.001723452    0.002056655   -0.000569421
     12        8           0.012303762   -0.003052704    0.001664427
     13        1           0.004418696   -0.003405426   -0.001244496
     14        1          -0.001309580    0.001017195   -0.003523002
     15        8          -0.015521775    0.007206449    0.008767767
     16        1          -0.001166609   -0.001356610   -0.006527260
     17        1           0.000396794    0.001082726   -0.001027420
     18        8          -0.004398805   -0.002271456   -0.001392849
     19        1           0.004362489    0.001109691    0.000115680
     20        1           0.001882627    0.002630397    0.002148987
     21        8          -0.004539721    0.000528145    0.002276827
     22        1           0.001148512   -0.003623078   -0.000853390
     23        1           0.002062086    0.002162611   -0.000844644
 -------------------------------------------------------------------
 Cartesian Forces:  Max     0.020034586 RMS     0.005296335

 GradGradGradGradGradGradGradGradGradGradGradGradGradGradGradGradGradGrad
 Berny optimization.
 Using GEDIIS/GDIIS optimizer.
 FormGI is forming the generalized inverse of G from B-inverse, IUseBI=4.
 Internal  Forces:  Max     0.074472847 RMS     0.015920108
 Search for a local minimum.
 Step number  12 out of a maximum of  138
 All quantities printed in internal units (Hartrees-Bohrs-Radians)
 Mixed Optimization -- RFO/linear search
 Update second derivatives using D2CorX and points    6    9    7   12   11
 DE=  5.78D-03 DEPred=-1.39D-03 R=-4.15D+00
 Trust test=-4.15D+00 RLast= 2.57D-01 DXMaxT set to 1.06D-01
 ITU= -1  0  0  0  0  0 -1  1 -1  0  1  0
 Use linear search instead of GDIIS.
     Eigenvalues ---    0.00005   0.00045   0.00064   0.00120   0.00168
     Eigenvalues ---    0.00173   0.00351   0.00398   0.00652   0.00671
     Eigenvalues ---    0.01062   0.01240   0.01307   0.01546   0.01750
     Eigenvalues ---    0.01812   0.01964   0.02001   0.02489   0.02791
     Eigenvalues ---    0.02953   0.03015   0.03385   0.03649   0.03892
     Eigenvalues ---    0.04302   0.04729   0.05451   0.06110   0.07420
     Eigenvalues ---    0.07817   0.08597   0.08961   0.09902   0.11726
     Eigenvalues ---    0.12753   0.13657   0.16092   0.19564   0.20854
     Eigenvalues ---    0.21892   0.23715   0.26060   0.28312   0.34138
     Eigenvalues ---    0.37058   0.38517   0.40686   0.43624   0.48186
     Eigenvalues ---    0.49597   0.50778   0.51298   0.54867   0.55871
     Eigenvalues ---    0.56400   0.56809   0.57528   0.57822   0.62380
     Eigenvalues ---    0.94727   1.47124   6.38116
 RFO step:  Lambda=-1.39492442D-03 EMin= 5.00564606D-05
 Quartic linear search produced a step of -0.87206.
 Maximum step size (   0.106) exceeded in Quadratic search.
    -- Step size scaled by   0.459
 Iteration  1 RMS(Cart)=  0.13167548 RMS(Int)=  0.00327768
 Iteration  2 RMS(Cart)=  0.00651243 RMS(Int)=  0.00023498
 Iteration  3 RMS(Cart)=  0.00001473 RMS(Int)=  0.00023483
 Iteration  4 RMS(Cart)=  0.00000003 RMS(Int)=  0.00023483
 Variable       Old X    -DE/DX   Delta X   Delta X   Delta X     New X
                                 (Linear)    (Quad)   (Total)
    R1        2.32434  -0.01999  -0.03175   0.00672  -0.02500   2.29934
    R2        2.46784  -0.00802  -0.01520   0.00239  -0.01275   2.45510
    R3        2.90178   0.00785   0.02392  -0.00207   0.02185   2.92363
    R4        3.73470  -0.00044   0.02884  -0.02876   0.00009   3.73479
    R5        1.93139   0.00083  -0.00525   0.01022   0.00500   1.93639
    R6        2.89870   0.00196   0.01753  -0.02183  -0.00427   2.89443
    R7        2.50974   0.00160   0.00473   0.00014   0.00487   2.51461
    R8        2.54913  -0.00158  -0.00707   0.00102  -0.00606   2.54307
    R9        2.51182   0.00226   0.00958   0.00023   0.00981   2.52162
   R10        1.81503  -0.00172  -0.00211   0.00013  -0.00197   1.81306
   R11        1.83758  -0.00286  -0.00583   0.00183  -0.00402   1.83356
   R12        3.61176  -0.00185   0.02038  -0.01817   0.00214   3.61390
   R13        1.81846   0.00023  -0.00051   0.00080   0.00030   1.81876
   R14        1.82817   0.00140   0.00415  -0.00145   0.00270   1.83087
   R15        3.43782  -0.00096  -0.02851   0.00004  -0.02847   3.40935
   R16        1.86917   0.00315   0.01010  -0.00190   0.00820   1.87737
   R17        1.84488  -0.00152  -0.00568   0.00143  -0.00430   1.84058
   R18        3.18645  -0.00133  -0.00597   0.00853   0.00256   3.18901
   R19        1.84631   0.00698   0.00313   0.00066   0.00380   1.85012
   R20        1.81418  -0.00159  -0.00114   0.00032  -0.00082   1.81336
   R21        3.31422   0.01563   0.03281  -0.01581   0.01699   3.33121
   R22        1.84770   0.01986   0.00208   0.00195   0.00403   1.85173
   R23        1.82608  -0.00308  -0.00455  -0.00034  -0.00489   1.82118
    A1        2.23200  -0.00092  -0.00731   0.00057  -0.00665   2.22535
    A2        2.08585   0.00278   0.01704  -0.00249   0.01451   2.10036
    A3        1.96420  -0.00185  -0.00947   0.00191  -0.00760   1.95661
    A4        2.04759   0.00380   0.00432   0.00950   0.01400   2.06159
    A5        1.93504   0.00178   0.00500  -0.00320   0.00188   1.93692
    A6        1.91599   0.00754   0.01594  -0.00125   0.01474   1.93074
    A7        1.86597   0.00909   0.03185  -0.00228   0.02963   1.89560
    A8        1.95517   0.00364  -0.00032   0.00015  -0.00016   1.95501
    A9        1.90430  -0.00660  -0.01294   0.00113  -0.01170   1.89260
   A10        1.91198  -0.00623  -0.01495   0.00091  -0.01404   1.89793
   A11        1.90941  -0.00746  -0.02017   0.00132  -0.01883   1.89058
   A12        1.89854  -0.00099  -0.01973   0.00109  -0.01818   1.88036
   A13        2.39869   0.00087  -0.01454   0.04303   0.02903   2.42772
   A14        1.76269  -0.00069   0.00150  -0.00309  -0.00135   1.76134
   A15        2.72893  -0.00036  -0.00369  -0.00126  -0.00502   2.72391
   A16        1.78391  -0.00091   0.05462  -0.00937   0.04401   1.82791
   A17        1.92072  -0.00316  -0.00007  -0.03049  -0.03096   1.88976
   A18        1.93699  -0.00451  -0.09744   0.02746  -0.07048   1.86651
   A19        1.75840  -0.00419  -0.03981   0.02331  -0.01655   1.74185
   A20        1.78207  -0.00008   0.03039  -0.00814   0.02198   1.80406
   A21        1.80444   0.00103   0.01256  -0.00335   0.00902   1.81346
   A22        2.92572   0.01224   0.02464  -0.02054   0.00410   2.92982
   A23        2.44130  -0.00138  -0.03402   0.01609  -0.01806   2.42324
   A24        1.91721  -0.03454  -0.04019   0.00414  -0.03580   1.88141
   A25        1.78220   0.05515   0.06539  -0.00023   0.06523   1.84742
   A26        2.18115  -0.01595  -0.00800  -0.01526  -0.02339   2.15776
   A27        1.71548   0.07447   0.05287  -0.01061   0.04225   1.75774
   A28        1.86441  -0.01848  -0.01000   0.00773  -0.00221   1.86219
   A29        1.82829  -0.00488   0.00536   0.00198   0.00726   1.83555
   A30        2.77623   0.07182   0.00749   0.02665   0.03415   2.81037
   A31        3.23403  -0.00202  -0.00766  -0.00412  -0.01188   3.22215
   A32        2.99688   0.03913   0.02195  -0.03873  -0.01689   2.98000
   A33        3.25335   0.00066   0.01184  -0.00637   0.00543   3.25878
   A34        2.91482   0.03951   0.00797   0.03284   0.04068   2.95549
    D1       -0.59108  -0.00118  -0.02262   0.01580  -0.00695  -0.59803
    D2        2.49539  -0.00095  -0.01568   0.01555  -0.00021   2.49518
    D3       -0.14382  -0.00069   0.01815  -0.01736   0.00085  -0.14297
    D4        3.04970  -0.00103   0.01101  -0.01701  -0.00602   3.04369
    D5        0.39652   0.00052   0.00198   0.01149   0.01340   0.40992
    D6       -1.66690  -0.00086  -0.01053   0.01212   0.00160  -1.66530
    D7        2.52476   0.00034  -0.00613   0.01187   0.00573   2.53048
    D8       -2.79217   0.00072   0.00783   0.01126   0.01907  -2.77310
    D9        1.42760  -0.00067  -0.00468   0.01189   0.00728   1.43488
   D10       -0.66393   0.00053  -0.00027   0.01164   0.01140  -0.65253
   D11        0.63124   0.00190   0.01285  -0.02152  -0.00899   0.62225
   D12       -0.69879   0.00096   0.00686  -0.00835  -0.00168  -0.70047
   D13        1.16195   0.00035   0.01171  -0.00634   0.00576   1.16771
   D14        2.86722   0.00097  -0.01808   0.06682   0.04844   2.91566
   D15        0.26404   0.00137   0.01818   0.00776   0.02588   0.28992
   D16       -2.26500   0.00143   0.01364  -0.04213  -0.02841  -2.29341
   D17        0.07608  -0.00057  -0.03987   0.01186  -0.02818   0.04790
   D18       -1.87281   0.00436   0.02372  -0.01034   0.01407  -1.85874
   D19        2.09148   0.00547   0.01637  -0.01251   0.00426   2.09574
   D20        2.48792  -0.00343   0.00368   0.00607   0.00934   2.49726
   D21        0.16903  -0.00232  -0.00367   0.00389  -0.00048   0.16855
   D22       -0.32530  -0.00477  -0.01753   0.05185   0.03433  -0.29097
   D23       -2.16388  -0.00370  -0.04067   0.05440   0.01372  -2.15016
   D24       -0.79246   0.00259   0.02401  -0.01067   0.01350  -0.77896
   D25        1.02804  -0.00161  -0.00559   0.01079   0.00519   1.03323
   D26       -0.69473  -0.01620  -0.03727   0.00083  -0.03655  -0.73128
   D27        1.19432   0.00115  -0.01458   0.00103  -0.01344   1.18087
   D28       -0.99851  -0.02522   0.02377   0.02650   0.04997  -0.94854
   D29        3.10265  -0.01911   0.02159   0.03227   0.05417  -3.12637
   D30        0.60274  -0.01309   0.05229  -0.07383  -0.02161   0.58113
   D31       -1.31583  -0.01700   0.04302  -0.07902  -0.03592  -1.35176
         Item               Value     Threshold  Converged?
 Maximum Force            0.074473     0.000015     NO 
 RMS     Force            0.015920     0.000010     NO 
 Maximum Displacement     0.530458     0.000060     NO 
 RMS     Displacement     0.134501     0.000040     NO 
 Predicted change in Energy=-1.332075D-03
 GradGradGradGradGradGradGradGradGradGradGradGradGradGradGradGradGradGrad

                          Input orientation:                          
 ---------------------------------------------------------------------
 Center     Atomic      Atomic             Coordinates (Angstroms)
 Number     Number       Type             X           Y           Z
 ---------------------------------------------------------------------
      1          6           0        0.448931    0.191459    0.477409
      2          8           0       -0.624386    0.465989   -0.025711
      3          8           0        1.425092    1.003902    0.751115
      4          1           0        1.246378    1.935669    0.363984
      5          6           0        0.753109   -1.256903    0.928293
      6          9           0       -0.005968   -2.124057    0.263057
      7          9           0        0.473940   -1.365853    2.240239
      8          9           0        2.034746   -1.579401    0.743945
      9          8           0       -1.441800    3.164507    0.608988
     10          1           0       -2.346743    3.473815    0.532095
     11          1           0       -1.435566    2.215577    0.406665
     12          8           0        3.774813    2.297368   -0.734654
     13          1           0        3.894127    1.897638    0.132686
     14          1           0        3.093876    2.973805   -0.602623
     15          8           0        1.090589    3.262588   -0.385028
     16          1           0        0.744737    2.926832   -1.253717
     17          1           0        0.311667    3.668578    0.035826
     18          8           0        2.488721    0.491329   -2.385357
     19          1           0        3.074124    1.054494   -1.838855
     20          1           0        3.028846    0.075271   -3.060612
     21          8           0        0.280312    2.042259   -2.613744
     22          1           0        1.068657    1.473980   -2.739313
     23          1           0       -0.419288    1.443681   -2.329072
 ---------------------------------------------------------------------
                    Distance matrix (angstroms):
                    1          2          3          4          5
     1  C    0.000000
     2  O    1.216760   0.000000
     3  O    1.299180   2.256805   0.000000
     4  H    1.921212   2.410722   1.024694   0.000000
     5  C    1.547117   2.403325   2.365204   3.279370   0.000000
     6  F    2.369492   2.678463   3.474228   4.249698   1.330674
     7  F    2.352321   3.113919   2.955997   3.875182   1.345737
     8  F    2.392028   3.441943   2.654277   3.622376   1.334385
     9  O    3.525790   2.890158   3.592698   2.965868   4.946559
    10  H    4.311919   3.510653   4.513887   3.912120   5.669722
    11  H    2.766476   1.976366   3.125727   2.696850   4.137694
    12  O    4.118913   4.817624   3.066228   2.780435   4.952669
    13  H    3.859956   4.742539   2.697658   2.658105   4.522180
    14  H    3.987939   4.521885   2.915127   2.329228   5.071664
    15  O    3.253822   3.300184   2.550368   1.531668   4.718528
    16  H    3.250625   3.072173   2.860051   1.962398   4.718566
    17  H    3.507734   3.337149   2.975206   1.996083   5.025110
    18  O    3.527902   3.906405   3.351342   3.344908   4.129035
    19  H    3.605766   4.160866   3.070800   2.994933   4.287980
    20  H    4.380303   4.765436   4.238354   4.285572   4.781739
    21  O    3.606816   3.162439   3.702834   3.132333   4.863541
    22  H    3.517985   3.353517   3.539930   3.142482   4.583516
    23  H    3.193462   2.510661   3.617001   3.204536   4.390683
                    6          7          8          9         10
     6  F    0.000000
     7  F    2.171274   0.000000
     8  F    2.166199   2.172697   0.000000
     9  O    5.490919   5.182201   5.882963   0.000000
    10  H    6.073532   5.856313   6.691586   0.959430   0.000000
    11  H    4.571302   4.453633   5.153512   0.970280   1.558570
    12  O    5.902435   5.758901   4.499270   5.456222   6.360986
    13  H    5.603729   5.175890   3.990080   5.504902   6.449211
    14  H    6.028817   5.811933   4.864842   4.698587   5.580137
    15  O    5.535197   5.356748   5.060719   2.722257   3.563844
    16  H    5.326879   5.541498   5.095185   2.882205   3.611865
    17  H    5.805786   5.498297   5.568817   1.912394   2.711340
    18  O    4.480827   5.376300   3.779755   5.617915   6.386585
    19  H    4.899816   5.409070   3.832567   5.553167   6.392208
    20  H    5.009383   6.058333   4.266243   6.557135   7.304424
    21  O    5.071107   5.934127   5.241043   3.822449   4.341323
    22  H    4.807797   5.763182   4.731760   4.513468   5.134823
    23  H    4.429303   5.437825   4.960317   3.555133   4.002850
                   11         12         13         14         15
    11  H    0.000000
    12  O    5.334544   0.000000
    13  H    5.346194   0.962444   0.000000
    14  H    4.702066   0.968853   1.529450   0.000000
    15  O    2.846836   2.873839   3.160845   2.035657   0.000000
    16  H    2.831338   3.137995   3.591658   2.438151   0.993462
    17  H    2.302512   3.803582   3.997453   2.937858   0.973995
    18  O    5.115510   2.764169   3.208335   3.115613   3.692691
    19  H    5.169892   1.804150   2.295707   2.283071   3.305102
    20  H    6.044327   3.302160   3.777154   3.800979   4.590706
    21  O    3.478096   3.975877   4.541305   3.581694   2.667007
    22  H    4.088799   3.466974   4.051067   3.304002   2.956731
    23  H    3.018758   4.567432   4.987172   4.202883   3.060630
                   16         17         18         19         20
    16  H    0.000000
    17  H    1.549406   0.000000
    18  O    3.202149   4.549352   0.000000
    19  H    3.045337   4.240169   0.979039   0.000000
    20  H    4.075956   5.466521   0.959588   1.566404   0.000000
    21  O    1.687553   3.109039   2.708249   3.062926   3.409276
    22  H    2.103021   3.618106   1.762801   2.238011   2.429395
    23  H    2.170502   3.328244   3.060499   3.549043   3.781180
                   21         22         23
    21  O    0.000000
    22  H    0.979895   0.000000
    23  H    0.963729   1.543760   0.000000
 Stoichiometry    C2H11F3O7
 Framework group  C1[X(C2H11F3O7)]
 Deg. of freedom    63
 Full point group                 C1      NOp   1
 Largest Abelian subgroup         C1      NOp   1
 Largest concise Abelian subgroup C1      NOp   1
                         Standard orientation:                         
 ---------------------------------------------------------------------
 Center     Atomic      Atomic             Coordinates (Angstroms)
 Number     Number       Type             X           Y           Z
 ---------------------------------------------------------------------
      1          6           0       -0.762960   -0.474101   -0.054481
      2          8           0       -0.406879   -1.311414    0.753367
      3          8           0       -0.072138    0.021084   -1.037042
      4          1           0        0.904661   -0.284860   -0.989512
      5          6           0       -2.206849    0.080508   -0.020346
      6          9           0       -2.735305   -0.062506    1.192492
      7          9           0       -2.955208   -0.615939   -0.895519
      8          9           0       -2.255483    1.370046   -0.359921
      9          8           0        1.556204   -3.111048   -0.369411
     10          1           0        1.759889   -3.970427    0.005405
     11          1           0        0.824038   -2.731595    0.141853
     12          8           0        2.028375    2.217573   -1.443287
     13          1           0        1.281982    2.125813   -2.043933
     14          1           0        2.479173    1.360680   -1.477789
     15          8           0        2.400585   -0.560949   -0.810653
     16          1           0        2.479555   -0.434890    0.171609
     17          1           0        2.467242   -1.525433   -0.928948
     18          8           0        1.086894    2.275697    1.154956
     19          1           0        1.386376    2.406830    0.232116
     20          1           0        1.104813    3.129177    1.593203
     21          8           0        2.298508   -0.057173    1.806352
     22          1           0        1.951314    0.857073    1.744660
     23          1           0        1.561388   -0.585381    2.132577
 ---------------------------------------------------------------------
 Rotational constants (GHZ):           0.7739263           0.4988490           0.4050170
 Standard basis: 6-31++G(d,p) (6D, 7F)
 There are   294 symmetry adapted cartesian basis functions of A   symmetry.
 There are   294 symmetry adapted basis functions of A   symmetry.
   294 basis functions,   472 primitive gaussians,   294 cartesian basis functions
    53 alpha electrons       53 beta electrons
       nuclear repulsion energy       892.9361242421 Hartrees.
 NAtoms=   23 NActive=   23 NUniq=   23 SFac= 1.00D+00 NAtFMM=   60 NAOKFM=F Big=F
 Integral buffers will be    131072 words long.
 Raffenetti 2 integral format.
 Two-electron integral symmetry is turned on.
 Nuclear repulsion after empirical dispersion term =      892.9226888281 Hartrees.
 One-electron integrals computed using PRISM.
 NBasis=   294 RedAO= T EigKep=  2.03D-05  NBF=   294
 NBsUse=   294 1.00D-06 EigRej= -1.00D+00 NBFU=   294
 Lowest energy guess from the checkpoint file:  "/local_scratch/slurm.5660444/Gau-1778611.chk"
 B after Tr=    -0.000000   -0.000000   -0.000000
         Rot=    0.999959   -0.002827    0.000338   -0.008614 Ang=  -1.04 deg.
 B after Tr=    -0.000000    0.000000   -0.000000
         Rot=    0.999865   -0.012689   -0.008647   -0.005899 Ang=  -1.89 deg.
 Requested convergence on RMS density matrix=1.00D-10 within 128 cycles.
 Requested convergence on MAX density matrix=1.00D-08.
 Requested convergence on             energy=1.00D-08.
 No special actions if energy rises.
 SCF Done:  E(RwB97XD) =  -908.810336145     A.U. after   16 cycles
            NFock= 16  Conv=0.29D-10     -V/T= 2.0082
 Calling FoFJK, ICntrl=      2127 FMM=F ISym2X=0 I1Cent= 0 IOpClX= 0 NMat=1 NMatS=1 NMatT=0.
 ***** Axes restored to original set *****
 -------------------------------------------------------------------
 Center     Atomic                   Forces (Hartrees/Bohr)
 Number     Number              X              Y              Z
 -------------------------------------------------------------------
      1        6          -0.001266996    0.001056986   -0.000652818
      2        8           0.001317951    0.000452564    0.000422874
      3        8          -0.000197350   -0.001512215    0.000355303
      4        1          -0.000073003    0.000590160   -0.000323597
      5        6          -0.001045097    0.001390707    0.000510474
      6        9           0.000268500   -0.000809594    0.000163137
      7        9           0.000519184   -0.000888733   -0.000339467
      8        9           0.000422472   -0.000654729    0.000246599
      9        8           0.000175885   -0.000005998    0.000525589
     10        1           0.000041778   -0.000270190    0.000074499
     11        1          -0.000309517    0.000236582   -0.000562488
     12        8           0.000172955   -0.000195314    0.000876733
     13        1           0.000688903   -0.000577472   -0.000440650
     14        1          -0.000712486    0.000559499   -0.001045364
     15        8          -0.001194728   -0.001102527    0.001733972
     16        1           0.000941748    0.001402047   -0.002161000
     17        1           0.000199437    0.000532504   -0.000265157
     18        8          -0.000710742   -0.000433409   -0.000221816
     19        1           0.000767637    0.000594303    0.000073489
     20        1           0.000579910    0.000602123    0.000346375
     21        8          -0.000818504    0.000549075    0.000871176
     22        1          -0.000255038   -0.001835221   -0.000047105
     23        1           0.000487101    0.000318850   -0.000140759
 -------------------------------------------------------------------
 Cartesian Forces:  Max     0.002161000 RMS     0.000763956

 GradGradGradGradGradGradGradGradGradGradGradGradGradGradGradGradGradGrad
 Berny optimization.
 Using GEDIIS/GDIIS optimizer.
 FormGI is forming the generalized inverse of G from B-inverse, IUseBI=4.
 Internal  Forces:  Max     0.002911330 RMS     0.000812714
 Search for a local minimum.
 Step number  13 out of a maximum of  138
 All quantities printed in internal units (Hartrees-Bohrs-Radians)
 Mixed Optimization -- En-DIIS/RFO-DIIS
 Update second derivatives using D2CorX and points    9    7   12   11   13
 DE= -2.16D-04 DEPred=-1.33D-03 R= 1.62D-01
 Trust test= 1.62D-01 RLast= 2.18D-01 DXMaxT set to 1.06D-01
 ITU=  0 -1  0  0  0  0  0 -1  1 -1  0  1  0
 Use linear search instead of GDIIS.
     Eigenvalues ---    0.00006   0.00047   0.00061   0.00114   0.00165
     Eigenvalues ---    0.00177   0.00379   0.00421   0.00641   0.00704
     Eigenvalues ---    0.01105   0.01245   0.01309   0.01537   0.01749
     Eigenvalues ---    0.01844   0.01986   0.02028   0.02564   0.02832
     Eigenvalues ---    0.02988   0.03018   0.03345   0.03709   0.03899
     Eigenvalues ---    0.04235   0.04628   0.05529   0.06122   0.07448
     Eigenvalues ---    0.07990   0.08902   0.09273   0.09905   0.11740
     Eigenvalues ---    0.12808   0.13715   0.16290   0.19625   0.20919
     Eigenvalues ---    0.21939   0.23757   0.26061   0.29272   0.35070
     Eigenvalues ---    0.37067   0.38620   0.41243   0.43949   0.48158
     Eigenvalues ---    0.49635   0.50888   0.51405   0.55104   0.55878
     Eigenvalues ---    0.56457   0.56801   0.57537   0.57925   0.62911
     Eigenvalues ---    0.97170   1.18917  33.93305
 RFO step:  Lambda=-1.44400116D-03 EMin= 6.18898943D-05
 Quartic linear search produced a step of -0.16156.
 Maximum step size (   0.106) exceeded in Quadratic search.
    -- Step size scaled by   0.298
 Iteration  1 RMS(Cart)=  0.09355254 RMS(Int)=  0.00319568
 Iteration  2 RMS(Cart)=  0.00374890 RMS(Int)=  0.00023788
 Iteration  3 RMS(Cart)=  0.00001350 RMS(Int)=  0.00023755
 Iteration  4 RMS(Cart)=  0.00000002 RMS(Int)=  0.00023755
 Variable       Old X    -DE/DX   Delta X   Delta X   Delta X     New X
                                 (Linear)    (Quad)   (Total)
    R1        2.29934  -0.00107  -0.00184   0.00756   0.00570   2.30504
    R2        2.45510  -0.00031  -0.00076  -0.00005  -0.00083   2.45427
    R3        2.92363   0.00110   0.00090   0.00135   0.00225   2.92588
    R4        3.73479  -0.00011   0.00533   0.00678   0.01213   3.74692
    R5        1.93639   0.00121  -0.00178   0.00764   0.00586   1.94225
    R6        2.89443   0.00056   0.00394  -0.02057  -0.01662   2.87781
    R7        2.51461   0.00029   0.00009   0.00139   0.00148   2.51609
    R8        2.54307  -0.00037  -0.00033  -0.00045  -0.00078   2.54229
    R9        2.52162   0.00053   0.00019   0.00110   0.00129   2.52291
   R10        1.81306  -0.00013  -0.00007   0.00073   0.00066   1.81372
   R11        1.83356  -0.00032  -0.00043   0.00129   0.00088   1.83444
   R12        3.61390  -0.00008   0.00343  -0.00886  -0.00543   3.60847
   R13        1.81876  -0.00007  -0.00014  -0.00128  -0.00142   1.81733
   R14        1.83087   0.00075   0.00033   0.00272   0.00305   1.83392
   R15        3.40935  -0.00047  -0.00068   0.00650   0.00582   3.41517
   R16        1.87737   0.00092   0.00055   0.00322   0.00376   1.88113
   R17        1.84058  -0.00000  -0.00036   0.00182   0.00144   1.84203
   R18        3.18901  -0.00005  -0.00152  -0.00438  -0.00590   3.18312
   R19        1.85012   0.00048  -0.00003   0.00172   0.00169   1.85181
   R20        1.81336  -0.00018  -0.00008   0.00053   0.00046   1.81381
   R21        3.33121   0.00028   0.00333   0.01742   0.02075   3.35196
   R22        1.85173   0.00126  -0.00027   0.00599   0.00573   1.85746
   R23        1.82118  -0.00059  -0.00005   0.00170   0.00165   1.82283
    A1        2.22535  -0.00003  -0.00028  -0.00043  -0.00080   2.22455
    A2        2.10036   0.00039   0.00081  -0.00137  -0.00051   2.09985
    A3        1.95661  -0.00035  -0.00053   0.00189   0.00141   1.95802
    A4        2.06159   0.00050  -0.00146  -0.00022  -0.00174   2.05985
    A5        1.93692  -0.00012   0.00062  -0.00825  -0.00771   1.92921
    A6        1.93074   0.00104   0.00057  -0.00062  -0.00005   1.93069
    A7        1.89560   0.00146   0.00111   0.00250   0.00362   1.89922
    A8        1.95501   0.00047  -0.00003  -0.00165  -0.00168   1.95333
    A9        1.89260  -0.00097  -0.00051   0.00025  -0.00026   1.89234
   A10        1.89793  -0.00095  -0.00050  -0.00069  -0.00119   1.89674
   A11        1.89058  -0.00115  -0.00069   0.00029  -0.00041   1.89018
   A12        1.88036  -0.00017  -0.00072  -0.00080  -0.00198   1.87838
   A13        2.42772   0.00014  -0.00738  -0.02521  -0.03274   2.39497
   A14        1.76134  -0.00023   0.00050  -0.00055  -0.00045   1.76090
   A15        2.72391  -0.00004   0.00013  -0.01201  -0.01188   2.71203
   A16        1.82791   0.00094   0.00301   0.00577   0.00751   1.83542
   A17        1.88976  -0.00027   0.00499   0.05554   0.06008   1.94984
   A18        1.86651  -0.00103  -0.00667   0.00543  -0.00185   1.86466
   A19        1.74185  -0.00068  -0.00470   0.00878   0.00402   1.74587
   A20        1.80406  -0.00001   0.00208   0.01945   0.02139   1.82544
   A21        1.81346   0.00074   0.00087   0.00646   0.00720   1.82066
   A22        2.92982  -0.00291   0.00390  -0.03775  -0.03385   2.89597
   A23        2.42324   0.00017  -0.00338  -0.00113  -0.00464   2.41861
   A24        1.88141  -0.00136  -0.00166  -0.01607  -0.01773   1.86368
   A25        1.84742  -0.00027   0.00158   0.00370   0.00509   1.85251
   A26        2.15776   0.00069   0.00230  -0.00886  -0.00711   2.15065
   A27        1.75774   0.00085   0.00297   0.02194   0.02498   1.78272
   A28        1.86219  -0.00105  -0.00150  -0.04242  -0.04384   1.81836
   A29        1.83555   0.00084  -0.00018  -0.00710  -0.00707   1.82848
   A30        2.81037   0.00164  -0.00413  -0.01512  -0.01924   2.79113
   A31        3.22215  -0.00068   0.00050  -0.00467  -0.00423   3.21792
   A32        2.98000   0.00100   0.00679   0.02711   0.03381   3.01380
   A33        3.25878   0.00026   0.00132  -0.00862  -0.00733   3.25146
   A34        2.95549  -0.00041  -0.00509  -0.00165  -0.00695   2.94854
    D1       -0.59803  -0.00030  -0.00307  -0.02373  -0.02680  -0.62484
    D2        2.49518  -0.00024  -0.00287  -0.02110  -0.02399   2.47120
    D3       -0.14297  -0.00021   0.00323   0.01019   0.01339  -0.12958
    D4        3.04369  -0.00029   0.00301   0.00781   0.01081   3.05449
    D5        0.40992   0.00015  -0.00180  -0.01485  -0.01665   0.39327
    D6       -1.66530  -0.00018  -0.00221  -0.01633  -0.01853  -1.68383
    D7        2.53048  -0.00000  -0.00206  -0.01731  -0.01936   2.51112
    D8       -2.77310   0.00021  -0.00163  -0.01264  -0.01428  -2.78737
    D9        1.43488  -0.00012  -0.00204  -0.01412  -0.01616   1.41871
   D10       -0.65253   0.00006  -0.00189  -0.01510  -0.01699  -0.66952
   D11        0.62225   0.00041   0.00383  -0.00418  -0.00044   0.62181
   D12       -0.70047  -0.00042   0.00154  -0.02368  -0.02227  -0.72274
   D13        1.16771   0.00002   0.00124  -0.00941  -0.00816   1.15954
   D14        2.91566   0.00023  -0.01118  -0.00780  -0.01914   2.89651
   D15        0.28992   0.00041  -0.00081   0.02928   0.02850   0.31842
   D16       -2.29341   0.00012   0.00712  -0.00992  -0.00312  -2.29653
   D17        0.04790  -0.00045  -0.00283  -0.04757  -0.05025  -0.00235
   D18       -1.85874  -0.00005   0.00212   0.05206   0.05500  -1.80374
   D19        2.09574   0.00081   0.00234   0.08243   0.08502   2.18075
   D20        2.49726  -0.00078  -0.00083   0.01612   0.01504   2.51230
   D21        0.16855   0.00008  -0.00060   0.04649   0.04506   0.21361
   D22       -0.29097  -0.00144  -0.00879   0.02045   0.01164  -0.27933
   D23       -2.15016  -0.00141  -0.00975  -0.00454  -0.01427  -2.16443
   D24       -0.77896   0.00014   0.00227   0.02984   0.03194  -0.74701
   D25        1.03323  -0.00037  -0.00187   0.04735   0.04549   1.07872
   D26       -0.73128  -0.00219  -0.00100  -0.07186  -0.07268  -0.80396
   D27        1.18087  -0.00127  -0.00053  -0.08416  -0.08488   1.09600
   D28       -0.94854  -0.00179  -0.00367   0.06192   0.05802  -0.89051
   D29       -3.12637  -0.00011  -0.00475   0.08860   0.08408  -3.04229
   D30        0.58113  -0.00184   0.01318  -0.03164  -0.01847   0.56266
   D31       -1.35176  -0.00126   0.01377   0.00841   0.02220  -1.32956
         Item               Value     Threshold  Converged?
 Maximum Force            0.002911     0.000015     NO 
 RMS     Force            0.000813     0.000010     NO 
 Maximum Displacement     0.348835     0.000060     NO 
 RMS     Displacement     0.094817     0.000040     NO 
 Predicted change in Energy=-4.142360D-04
 GradGradGradGradGradGradGradGradGradGradGradGradGradGradGradGradGradGrad

                          Input orientation:                          
 ---------------------------------------------------------------------
 Center     Atomic      Atomic             Coordinates (Angstroms)
 Number     Number       Type             X           Y           Z
 ---------------------------------------------------------------------
      1          6           0        0.396968    0.168835    0.488699
      2          8           0       -0.672565    0.465995   -0.016914
      3          8           0        1.393302    0.959458    0.751313
      4          1           0        1.223869    1.894948    0.360785
      5          6           0        0.665620   -1.283960    0.951809
      6          9           0       -0.130499   -2.135837    0.308936
      7          9           0        0.408964   -1.373886    2.269359
      8          9           0        1.934086   -1.646053    0.746172
      9          8           0       -1.440480    3.174639    0.651787
     10          1           0       -2.334368    3.511900    0.560174
     11          1           0       -1.460064    2.228085    0.437310
     12          8           0        3.819974    2.391536   -0.805785
     13          1           0        4.078723    2.040917    0.051516
     14          1           0        3.098832    3.013391   -0.618539
     15          8           0        1.074517    3.218155   -0.378103
     16          1           0        0.728843    2.890565   -1.252244
     17          1           0        0.305443    3.647250    0.039699
     18          8           0        2.577392    0.525731   -2.433665
     19          1           0        3.137307    1.105190   -1.875997
     20          1           0        3.142411    0.179292   -3.127931
     21          8           0        0.282320    1.973110   -2.592470
     22          1           0        1.090589    1.438017   -2.755313
     23          1           0       -0.362270    1.345247   -2.244981
 ---------------------------------------------------------------------
                    Distance matrix (angstroms):
                    1          2          3          4          5
     1  C    0.000000
     2  O    1.219775   0.000000
     3  O    1.298742   2.258646   0.000000
     4  H    1.918227   2.404376   1.027795   0.000000
     5  C    1.548308   2.406555   2.366990   3.281221   0.000000
     6  F    2.371086   2.677600   3.478292   4.252555   1.331460
     7  F    2.356031   3.127605   2.952605   3.871951   1.345324
     8  F    2.392246   3.440592   2.661044   3.632027   1.335067
     9  O    3.526709   2.893719   3.598230   2.970025   4.940119
    10  H    4.317568   3.517407   4.521838   3.913482   5.670413
    11  H    2.773395   1.982785   3.138425   2.705612   4.137355
    12  O    4.281712   4.951053   3.219338   2.889160   5.152510
    13  H    4.153449   5.005976   2.978381   2.875264   4.849187
    14  H    4.076462   4.590709   3.000661   2.392796   5.182059
    15  O    3.241724   3.279807   2.545372   1.522872   4.712208
    16  H    3.247898   3.060805   2.860931   1.959124   4.721071
    17  H    3.508468   3.328676   2.985642   2.004286   5.027773
    18  O    3.663582   4.050491   3.425532   3.393483   4.288507
    19  H    3.738717   4.287177   3.156825   3.047647   4.451266
    20  H    4.540658   4.930990   4.326265   4.335368   4.991982
    21  O    3.572417   3.133160   3.666423   3.100700   4.828804
    22  H    3.551838   3.398877   3.552053   3.152240   4.618714
    23  H    3.071383   2.415295   3.494086   3.099680   4.264828
                    6          7          8          9         10
     6  F    0.000000
     7  F    2.171371   0.000000
     8  F    2.166466   2.172595   0.000000
     9  O    5.480397   5.169726   5.885208   0.000000
    10  H    6.067709   5.858164   6.697669   0.959778   0.000000
    11  H    4.563775   4.452400   5.159902   0.970746   1.558102
    12  O    6.111133   5.938847   4.718821   5.514540   6.402889
    13  H    5.935409   5.481499   4.321546   5.666326   6.599262
    14  H    6.148441   5.901147   4.992943   4.716470   5.581894
    15  O    5.530761   5.342177   5.065903   2.718047   3.547837
    16  H    5.332961   5.539816   5.101684   2.900345   3.613057
    17  H    5.805741   5.494898   5.583066   1.909519   2.694033
    18  O    4.683853   5.516254   3.904082   5.716645   6.481177
    19  H    5.094776   5.547400   3.986584   5.623918   6.454952
    20  H    5.280512   6.246186   4.449787   6.652914   7.396181
    21  O    5.046982   5.903881   5.193573   3.864831   4.376539
    22  H    4.863446   5.798167   4.741664   4.585902   5.198439
    23  H    4.323674   5.326138   4.813327   3.591723   4.056161
                   11         12         13         14         15
    11  H    0.000000
    12  O    5.426859   0.000000
    13  H    5.555360   0.961691   0.000000
    14  H    4.745003   0.970469   1.534556   0.000000
    15  O    2.840640   2.898922   3.255106   2.048802   0.000000
    16  H    2.843377   3.162822   3.693695   2.456322   0.995454
    17  H    2.299813   3.826694   4.100986   2.939061   0.974759
    18  O    5.238469   2.770421   3.275043   3.123304   3.705822
    19  H    5.267647   1.807228   2.340332   2.285588   3.311105
    20  H    6.171813   3.278030   3.801475   3.785639   4.590472
    21  O    3.504352   3.985263   4.626871   3.593234   2.661040
    22  H    4.162076   3.487034   4.143757   3.328761   2.969895
    23  H    3.029726   4.545016   5.047799   4.172199   3.009546
                   16         17         18         19         20
    16  H    0.000000
    17  H    1.555943   0.000000
    18  O    3.225729   4.585102   0.000000
    19  H    3.062243   4.260448   0.979934   0.000000
    20  H    4.085892   5.487167   0.959829   1.557130   0.000000
    21  O    1.684432   3.119550   2.717992   3.068807   3.418278
    22  H    2.121314   3.648185   1.773783   2.252339   2.435818
    23  H    2.136366   3.311316   3.057584   3.527154   3.797610
                   21         22         23
    21  O    0.000000
    22  H    0.982925   0.000000
    23  H    0.964602   1.542674   0.000000
 Stoichiometry    C2H11F3O7
 Framework group  C1[X(C2H11F3O7)]
 Deg. of freedom    63
 Full point group                 C1      NOp   1
 Largest Abelian subgroup         C1      NOp   1
 Largest concise Abelian subgroup C1      NOp   1
                         Standard orientation:                         
 ---------------------------------------------------------------------
 Center     Atomic      Atomic             Coordinates (Angstroms)
 Number     Number       Type             X           Y           Z
 ---------------------------------------------------------------------
      1          6           0       -0.817092   -0.430327   -0.051641
      2          8           0       -0.522884   -1.290705    0.761403
      3          8           0       -0.081330    0.026473   -1.019483
      4          1           0        0.872799   -0.350278   -0.955772
      5          6           0       -2.227589    0.208087   -0.038040
      6          9           0       -2.790746    0.075511    1.161153
      7          9           0       -2.998437   -0.423356   -0.941903
      8          9           0       -2.190550    1.505211   -0.351889
      9          8           0        1.305489   -3.229043   -0.367094
     10          1           0        1.464984   -4.094896    0.015047
     11          1           0        0.601689   -2.804827    0.149680
     12          8           0        2.366215    2.075677   -1.437122
     13          1           0        1.698221    2.143152   -2.125657
     14          1           0        2.664521    1.152541   -1.462469
     15          8           0        2.331056   -0.742606   -0.759041
     16          1           0        2.413756   -0.614947    0.224724
     17          1           0        2.343338   -1.709946   -0.878442
     18          8           0        1.336904    2.289050    1.126123
     19          1           0        1.664589    2.354175    0.204900
     20          1           0        1.490940    3.143150    1.536071
     21          8           0        2.203515   -0.186184    1.840048
     22          1           0        1.983833    0.769554    1.773366
     23          1           0        1.375285   -0.611812    2.091707
 ---------------------------------------------------------------------
 Rotational constants (GHZ):           0.7615585           0.4895465           0.3948973
 Standard basis: 6-31++G(d,p) (6D, 7F)
 There are   294 symmetry adapted cartesian basis functions of A   symmetry.
 There are   294 symmetry adapted basis functions of A   symmetry.
   294 basis functions,   472 primitive gaussians,   294 cartesian basis functions
    53 alpha electrons       53 beta electrons
       nuclear repulsion energy       887.6519647722 Hartrees.
 NAtoms=   23 NActive=   23 NUniq=   23 SFac= 1.00D+00 NAtFMM=   60 NAOKFM=F Big=F
 Integral buffers will be    131072 words long.
 Raffenetti 2 integral format.
 Two-electron integral symmetry is turned on.
 Nuclear repulsion after empirical dispersion term =      887.6388812939 Hartrees.
 One-electron integrals computed using PRISM.
 NBasis=   294 RedAO= T EigKep=  2.06D-05  NBF=   294
 NBsUse=   294 1.00D-06 EigRej= -1.00D+00 NBFU=   294
 Initial guess from the checkpoint file:  "/local_scratch/slurm.5660444/Gau-1778611.chk"
 B after Tr=     0.000000    0.000000    0.000000
         Rot=    0.999276    0.003048    0.006802    0.037320 Ang=   4.36 deg.
 ExpMin= 3.60D-02 ExpMax= 7.00D+03 ExpMxC= 1.05D+03 IAcc=3 IRadAn=         5 AccDes= 0.00D+00
 Harris functional with IExCor= 4639 and IRadAn=       5 diagonalized for initial guess.
 HarFok:  IExCor= 4639 AccDes= 0.00D+00 IRadAn=         5 IDoV= 1 UseB2=F ITyADJ=14
 ICtDFT=  3500011 ScaDFX=  1.000000  1.000000  1.000000  1.000000
 FoFCou: FMM=F IPFlag=           0 FMFlag=      100000 FMFlg1=           0
         NFxFlg=           0 DoJE=T BraDBF=F KetDBF=T FulRan=T
         wScrn=  0.000000 ICntrl=       500 IOpCl=  0 I1Cent=   200000004 NGrid=           0
         NMat0=    1 NMatS0=      1 NMatT0=    0 NMatD0=    1 NMtDS0=    0 NMtDT0=    0
 Petite list used in FoFCou.
 Requested convergence on RMS density matrix=1.00D-10 within 128 cycles.
 Requested convergence on MAX density matrix=1.00D-08.
 Requested convergence on             energy=1.00D-08.
 No special actions if energy rises.
 SCF Done:  E(RwB97XD) =  -908.810491197     A.U. after   16 cycles
            NFock= 16  Conv=0.37D-10     -V/T= 2.0083
 Calling FoFJK, ICntrl=      2127 FMM=F ISym2X=0 I1Cent= 0 IOpClX= 0 NMat=1 NMatS=1 NMatT=0.
 ***** Axes restored to original set *****
 -------------------------------------------------------------------
 Center     Atomic                   Forces (Hartrees/Bohr)
 Number     Number              X              Y              Z
 -------------------------------------------------------------------
      1        6          -0.002844516    0.002005101   -0.000867756
      2        8           0.004174244   -0.000623284    0.001389490
      3        8          -0.001788906   -0.001442638   -0.000892288
      4        1           0.001054457    0.000081353    0.000365529
      5        6          -0.000597595    0.000952290    0.000135087
      6        9           0.000431184   -0.000362650    0.000382122
      7        9           0.000337671   -0.000579650   -0.000474276
      8        9          -0.000139734   -0.000354941    0.000242073
      9        8          -0.000350361   -0.000195911    0.000342467
     10        1           0.000227906   -0.000414962    0.000106278
     11        1          -0.000094771    0.000777538   -0.000472595
     12        8          -0.001254625    0.000820168    0.001137304
     13        1           0.000331566   -0.000489982   -0.000210444
     14        1          -0.000360629   -0.000679576   -0.001188189
     15        8          -0.000895434   -0.000020622    0.000261791
     16        1           0.001913422    0.001158859   -0.000795395
     17        1           0.000531725   -0.000625858   -0.000312098
     18        8           0.001220810    0.000492721    0.000074163
     19        1          -0.000784141    0.000408681   -0.000033193
     20        1          -0.000261632   -0.000005325   -0.000147574
     21        8           0.001271377   -0.002105586    0.000724545
     22        1          -0.001785466    0.000613167    0.000865497
     23        1          -0.000336551    0.000591107   -0.000632537
 -------------------------------------------------------------------
 Cartesian Forces:  Max     0.004174244 RMS     0.001017908

 GradGradGradGradGradGradGradGradGradGradGradGradGradGradGradGradGradGrad
 Berny optimization.
 Using GEDIIS/GDIIS optimizer.
 FormGI is forming the generalized inverse of G from B-inverse, IUseBI=4.
 Internal  Forces:  Max     0.005435798 RMS     0.001415427
 Search for a local minimum.
 Step number  14 out of a maximum of  138
 All quantities printed in internal units (Hartrees-Bohrs-Radians)
 Mixed Optimization -- RFO/linear search
 Update second derivatives using D2CorX and points    6    9    7   12   11
                                                     13   14
 DE= -1.55D-04 DEPred=-4.14D-04 R= 3.74D-01
 Trust test= 3.74D-01 RLast= 2.44D-01 DXMaxT set to 1.06D-01
 ITU=  0  0 -1  0  0  0  0  0 -1  1 -1  0  1  0
 Use linear search instead of GDIIS.
     Eigenvalues ---    0.00007   0.00041   0.00077   0.00107   0.00172
     Eigenvalues ---    0.00220   0.00388   0.00466   0.00551   0.00680
     Eigenvalues ---    0.00841   0.01233   0.01277   0.01344   0.01602
     Eigenvalues ---    0.01804   0.01897   0.02018   0.02195   0.02699
     Eigenvalues ---    0.02997   0.03030   0.03205   0.03681   0.03937
     Eigenvalues ---    0.04149   0.04684   0.05531   0.06053   0.07394
     Eigenvalues ---    0.07999   0.08340   0.09119   0.09883   0.11428
     Eigenvalues ---    0.11873   0.13585   0.15586   0.19436   0.20146
     Eigenvalues ---    0.21916   0.23219   0.24151   0.26069   0.33180
     Eigenvalues ---    0.36684   0.38034   0.39520   0.43521   0.48169
     Eigenvalues ---    0.49795   0.50833   0.51508   0.54867   0.55671
     Eigenvalues ---    0.56411   0.56745   0.57549   0.57739   0.62239
     Eigenvalues ---    0.86638   1.22797  22.96272
 RFO step:  Lambda=-1.58683869D-03 EMin= 6.58262456D-05
 Quartic linear search produced a step of -0.23325.
 Maximum step size (   0.106) exceeded in Quadratic search.
    -- Step size scaled by   0.221
 Iteration  1 RMS(Cart)=  0.03578134 RMS(Int)=  0.00083646
 Iteration  2 RMS(Cart)=  0.00116072 RMS(Int)=  0.00004693
 Iteration  3 RMS(Cart)=  0.00000171 RMS(Int)=  0.00004689
 Iteration  4 RMS(Cart)=  0.00000000 RMS(Int)=  0.00004689
 Variable       Old X    -DE/DX   Delta X   Delta X   Delta X     New X
                                 (Linear)    (Quad)   (Total)
    R1        2.30504  -0.00409  -0.00133  -0.00849  -0.00984   2.29520
    R2        2.45427  -0.00162   0.00019  -0.00755  -0.00736   2.44691
    R3        2.92588   0.00041  -0.00052   0.01061   0.01009   2.93597
    R4        3.74692   0.00009  -0.00283  -0.01389  -0.01672   3.73020
    R5        1.94225   0.00021  -0.00137   0.01649   0.01514   1.95739
    R6        2.87781   0.00043   0.00388  -0.02686  -0.02297   2.85484
    R7        2.51609  -0.00021  -0.00035   0.00354   0.00320   2.51929
    R8        2.54229  -0.00049   0.00018  -0.00299  -0.00281   2.53948
    R9        2.52291  -0.00007  -0.00030   0.00544   0.00514   2.52805
   R10        1.81372  -0.00037  -0.00015  -0.00111  -0.00127   1.81245
   R11        1.83444  -0.00069  -0.00021  -0.00074  -0.00095   1.83350
   R12        3.60847  -0.00007   0.00127  -0.00862  -0.00735   3.60112
   R13        1.81733   0.00008   0.00033  -0.00015   0.00018   1.81751
   R14        1.83392  -0.00040  -0.00071   0.00085   0.00014   1.83406
   R15        3.41517  -0.00089  -0.00136  -0.02006  -0.02142   3.39375
   R16        1.88113  -0.00004  -0.00088   0.00529   0.00441   1.88555
   R17        1.84203  -0.00076  -0.00034  -0.00137  -0.00170   1.84033
   R18        3.18312   0.00026   0.00138   0.00584   0.00721   3.19033
   R19        1.85181  -0.00134  -0.00039   0.00174   0.00134   1.85315
   R20        1.81381  -0.00005  -0.00011  -0.00027  -0.00038   1.81343
   R21        3.35196  -0.00132  -0.00484  -0.00861  -0.01346   3.33851
   R22        1.85746  -0.00313  -0.00134   0.00150   0.00016   1.85762
   R23        1.82283  -0.00039  -0.00038  -0.00313  -0.00352   1.81931
    A1        2.22455   0.00007   0.00019  -0.00227  -0.00208   2.22248
    A2        2.09985   0.00028   0.00012   0.00418   0.00429   2.10414
    A3        1.95802  -0.00034  -0.00033  -0.00172  -0.00206   1.95596
    A4        2.05985   0.00051   0.00041   0.02177   0.02220   2.08205
    A5        1.92921   0.00053   0.00180  -0.00736  -0.00553   1.92369
    A6        1.93069   0.00088   0.00001   0.00763   0.00760   1.93829
    A7        1.89922   0.00089  -0.00084   0.01566   0.01476   1.91398
    A8        1.95333   0.00035   0.00039   0.00045   0.00084   1.95417
    A9        1.89234  -0.00073   0.00006  -0.00645  -0.00647   1.88587
   A10        1.89674  -0.00070   0.00028  -0.00833  -0.00805   1.88869
   A11        1.89018  -0.00076   0.00009  -0.00961  -0.00952   1.88065
   A12        1.87838   0.00000   0.00046  -0.00775  -0.00740   1.87099
   A13        2.39497   0.00023   0.00764   0.03448   0.04215   2.43712
   A14        1.76090  -0.00036   0.00010  -0.01151  -0.01142   1.74947
   A15        2.71203   0.00009   0.00277  -0.00732  -0.00449   2.70754
   A16        1.83542   0.00141  -0.00175   0.01671   0.01497   1.85040
   A17        1.94984  -0.00016  -0.01401  -0.01307  -0.02708   1.92276
   A18        1.86466  -0.00164   0.00043  -0.00382  -0.00339   1.86128
   A19        1.74587  -0.00013  -0.00094   0.01716   0.01619   1.76206
   A20        1.82544   0.00002  -0.00499   0.01444   0.00940   1.83485
   A21        1.82066  -0.00007  -0.00168   0.00782   0.00611   1.82677
   A22        2.89597  -0.00167   0.00790  -0.04378  -0.03588   2.86009
   A23        2.41861  -0.00010   0.00108   0.00739   0.00855   2.42715
   A24        1.86368   0.00286   0.00414  -0.01150  -0.00749   1.85619
   A25        1.85251  -0.00544  -0.00119  -0.00572  -0.00695   1.84557
   A26        2.15065   0.00145   0.00166  -0.01244  -0.01073   2.13992
   A27        1.78272  -0.00541  -0.00583   0.00025  -0.00560   1.77713
   A28        1.81836   0.00162   0.01022  -0.00323   0.00699   1.82535
   A29        1.82848   0.00139   0.00165   0.00529   0.00689   1.83537
   A30        2.79113  -0.00451   0.00449   0.01563   0.02011   2.81124
   A31        3.21792  -0.00093   0.00099  -0.01586  -0.01484   3.20309
   A32        3.01380  -0.00389  -0.00789  -0.04330  -0.05121   2.96259
   A33        3.25146   0.00035   0.00171  -0.00493  -0.00325   3.24821
   A34        2.94854  -0.00335   0.00162   0.02705   0.02871   2.97726
    D1       -0.62484  -0.00051   0.00625  -0.00948  -0.00325  -0.62809
    D2        2.47120  -0.00034   0.00559  -0.00383   0.00175   2.47295
    D3       -0.12958   0.00014  -0.00312  -0.00121  -0.00433  -0.13391
    D4        3.05449  -0.00004  -0.00252  -0.00661  -0.00912   3.04537
    D5        0.39327   0.00001   0.00388   0.01303   0.01694   0.41021
    D6       -1.68383  -0.00018   0.00432   0.00666   0.01095  -1.67288
    D7        2.51112  -0.00003   0.00452   0.00805   0.01255   2.52367
    D8       -2.78737   0.00017   0.00333   0.01783   0.02120  -2.76617
    D9        1.41871  -0.00002   0.00377   0.01146   0.01521   1.43392
   D10       -0.66952   0.00013   0.00396   0.01285   0.01681  -0.65271
   D11        0.62181   0.00033   0.00010  -0.01348  -0.01342   0.60840
   D12       -0.72274   0.00020   0.00519  -0.02741  -0.02222  -0.74496
   D13        1.15954  -0.00007   0.00190  -0.01076  -0.00880   1.15074
   D14        2.89651   0.00037   0.00447   0.04719   0.05153   2.94804
   D15        0.31842   0.00038  -0.00665   0.01739   0.01081   0.32924
   D16       -2.29653   0.00032   0.00073  -0.01274  -0.01212  -2.30865
   D17       -0.00235   0.00003   0.01172  -0.00432   0.00745   0.00509
   D18       -1.80374  -0.00036  -0.01283  -0.00319  -0.01609  -1.81983
   D19        2.18075  -0.00002  -0.01983   0.00842  -0.01135   2.16940
   D20        2.51230  -0.00002  -0.00351  -0.00859  -0.01216   2.50014
   D21        0.21361   0.00033  -0.01051   0.00302  -0.00742   0.20619
   D22       -0.27933   0.00018  -0.00271   0.03180   0.02917  -0.25016
   D23       -2.16443   0.00021   0.00333   0.00871   0.01196  -2.15247
   D24       -0.74701   0.00017  -0.00745  -0.00557  -0.01308  -0.76009
   D25        1.07872   0.00001  -0.01061   0.02046   0.00986   1.08858
   D26       -0.80396   0.00003   0.01695  -0.00454   0.01238  -0.79159
   D27        1.09600   0.00020   0.01980   0.00023   0.02007   1.11607
   D28       -0.89051   0.00155  -0.01353   0.03260   0.01922  -0.87130
   D29       -3.04229   0.00163  -0.01961   0.06421   0.04445  -2.99784
   D30        0.56266   0.00082   0.00431  -0.04621  -0.04191   0.52075
   D31       -1.32956   0.00053  -0.00518  -0.04448  -0.04965  -1.37921
         Item               Value     Threshold  Converged?
 Maximum Force            0.005436     0.000015     NO 
 RMS     Force            0.001415     0.000010     NO 
 Maximum Displacement     0.128382     0.000060     NO 
 RMS     Displacement     0.036228     0.000040     NO 
 Predicted change in Energy=-3.496843D-04
 GradGradGradGradGradGradGradGradGradGradGradGradGradGradGradGradGradGrad

                          Input orientation:                          
 ---------------------------------------------------------------------
 Center     Atomic      Atomic             Coordinates (Angstroms)
 Number     Number       Type             X           Y           Z
 ---------------------------------------------------------------------
      1          6           0        0.410664    0.187966    0.478749
      2          8           0       -0.659728    0.497711   -0.004468
      3          8           0        1.416780    0.965716    0.722606
      4          1           0        1.245021    1.907737    0.327656
      5          6           0        0.679515   -1.273662    0.931720
      6          9           0       -0.115877   -2.128475    0.288338
      7          9           0        0.438082   -1.390639    2.248505
      8          9           0        1.948100   -1.639215    0.715541
      9          8           0       -1.431176    3.195737    0.657736
     10          1           0       -2.333477    3.516992    0.607364
     11          1           0       -1.451173    2.249520    0.444084
     12          8           0        3.783549    2.384914   -0.772633
     13          1           0        4.010786    2.004009    0.080774
     14          1           0        3.054536    3.003142   -0.604441
     15          8           0        1.071177    3.219492   -0.401273
     16          1           0        0.722254    2.902934   -1.280833
     17          1           0        0.308801    3.648812    0.026364
     18          8           0        2.577778    0.509136   -2.395711
     19          1           0        3.138636    1.114333   -1.865768
     20          1           0        3.140012    0.157875   -3.089537
     21          8           0        0.286236    1.950645   -2.604925
     22          1           0        1.093596    1.405228   -2.735297
     23          1           0       -0.375176    1.342620   -2.258935
 ---------------------------------------------------------------------
                    Distance matrix (angstroms):
                    1          2          3          4          5
     1  C    0.000000
     2  O    1.214570   0.000000
     3  O    1.294848   2.249344   0.000000
     4  H    1.917445   2.393021   1.035804   0.000000
     5  C    1.553647   2.409934   2.366876   3.287247   0.000000
     6  F    2.383149   2.697844   3.480179   4.259648   1.333152
     7  F    2.371661   3.137983   2.972982   3.901293   1.343836
     8  F    2.399661   3.447555   2.658574   3.636708   1.337786
     9  O    3.531444   2.883226   3.617742   2.988299   4.950314
    10  H    4.316163   3.505971   4.537258   3.933648   5.668658
    11  H    2.778065   1.973935   3.154502   2.720264   4.146134
    12  O    4.215317   4.888182   3.138704   2.807572   5.091662
    13  H    4.051824   4.908146   2.866857   2.778430   4.750221
    14  H    4.011057   4.520278   2.931621   2.311506   5.127530
    15  O    3.225038   3.249859   2.542057   1.510716   4.703053
    16  H    3.250273   3.053536   2.872098   1.962381   4.726645
    17  H    3.491774   3.296731   2.985193   1.999657   5.018750
    18  O    3.614147   4.024875   3.358613   3.339020   4.225348
    19  H    3.714397   4.274603   3.112323   3.004392   4.424447
    20  H    4.492540   4.906237   4.260818   4.281380   4.926850
    21  O    3.554092   3.125419   3.649751   3.085635   4.801946
    22  H    3.504029   3.369742   3.500673   3.107592   4.560145
    23  H    3.073384   2.424349   3.498964   3.104005   4.258824
                    6          7          8          9         10
     6  F    0.000000
     7  F    2.166455   0.000000
     8  F    2.163765   2.166084   0.000000
     9  O    5.496699   5.201876   5.899120   0.000000
    10  H    6.073782   5.870240   6.702990   0.959108   0.000000
    11  H    4.579751   4.480622   5.172138   0.970244   1.552934
    12  O    6.058207   5.879985   4.666600   5.467792   6.372127
    13  H    5.843788   5.383948   4.234463   5.600719   6.543400
    14  H    6.097710   5.855803   4.951569   4.663883   5.546458
    15  O    5.521360   5.354945   5.061947   2.717321   3.563358
    16  H    5.336651   5.565226   5.110708   2.912223   3.644152
    17  H    5.798796   5.509146   5.579023   1.905631   2.708610
    18  O    4.627838   5.454922   3.832988   5.710786   6.495081
    19  H    5.074232   5.522237   3.957595   5.619919   6.467856
    20  H    5.219028   6.180049   4.373650   6.645782   7.410116
    21  O    5.017159   5.894321   5.164725   3.891622   4.431156
    22  H    4.805440   5.751943   4.680502   4.592719   5.232376
    23  H    4.313275   5.333771   4.810038   3.613329   4.096158
                   11         12         13         14         15
    11  H    0.000000
    12  O    5.375970   0.000000
    13  H    5.479532   0.961785   0.000000
    14  H    4.687085   0.970543   1.543438   0.000000
    15  O    2.831559   2.862061   3.217309   2.005443   0.000000
    16  H    2.850627   3.146131   3.671033   2.430450   0.997788
    17  H    2.286923   3.782818   4.051300   2.890306   0.973861
    18  O    5.227410   2.758044   3.228178   3.107412   3.686958
    19  H    5.262168   1.795893   2.311102   2.272799   3.294059
    20  H    6.159581   3.277482   3.770588   3.778697   4.569501
    21  O    3.521985   3.972038   4.592179   3.573958   2.661239
    22  H    4.158983   3.470977   4.098633   3.307441   2.956303
    23  H    3.047385   4.537671   5.014812   4.154228   3.010896
                   16         17         18         19         20
    16  H    0.000000
    17  H    1.560782   0.000000
    18  O    3.227413   4.568618   0.000000
    19  H    3.062702   4.244021   0.980645   0.000000
    20  H    4.080725   5.469117   0.959628   1.553199   0.000000
    21  O    1.688250   3.131767   2.715306   3.062998   3.404836
    22  H    2.120492   3.643672   1.766663   2.241180   2.422642
    23  H    2.143739   3.317972   3.071374   3.543101   3.801324
                   21         22         23
    21  O    0.000000
    22  H    0.983009   0.000000
    23  H    0.962739   1.545357   0.000000
 Stoichiometry    C2H11F3O7
 Framework group  C1[X(C2H11F3O7)]
 Deg. of freedom    63
 Full point group                 C1      NOp   1
 Largest Abelian subgroup         C1      NOp   1
 Largest concise Abelian subgroup C1      NOp   1
                         Standard orientation:                         
 ---------------------------------------------------------------------
 Center     Atomic      Atomic             Coordinates (Angstroms)
 Number     Number       Type             X           Y           Z
 ---------------------------------------------------------------------
      1          6           0       -0.786748   -0.450950   -0.057277
      2          8           0       -0.471114   -1.312687    0.738313
      3          8           0       -0.061855    0.041335   -1.010596
      4          1           0        0.909406   -0.311713   -0.940605
      5          6           0       -2.216933    0.155717   -0.038660
      6          9           0       -2.781337    0.014965    1.160894
      7          9           0       -2.988372   -0.477271   -0.938717
      8          9           0       -2.212533    1.457094   -0.348611
      9          8           0        1.405677   -3.202073   -0.366615
     10          1           0        1.552916   -4.077569   -0.003687
     11          1           0        0.689109   -2.795764    0.146041
     12          8           0        2.278879    2.086104   -1.448028
     13          1           0        1.581368    2.117666   -2.109475
     14          1           0        2.607021    1.172716   -1.448184
     15          8           0        2.358564   -0.683518   -0.730922
     16          1           0        2.446888   -0.554219    0.254503
     17          1           0        2.394216   -1.648503   -0.857165
     18          8           0        1.233256    2.316144    1.093736
     19          1           0        1.596873    2.387362    0.185785
     20          1           0        1.358042    3.175160    1.502888
     21          8           0        2.185127   -0.108158    1.861581
     22          1           0        1.914983    0.832367    1.768089
     23          1           0        1.383181   -0.576376    2.115592
 ---------------------------------------------------------------------
 Rotational constants (GHZ):           0.7663095           0.4942779           0.3984817
 Standard basis: 6-31++G(d,p) (6D, 7F)
 There are   294 symmetry adapted cartesian basis functions of A   symmetry.
 There are   294 symmetry adapted basis functions of A   symmetry.
   294 basis functions,   472 primitive gaussians,   294 cartesian basis functions
    53 alpha electrons       53 beta electrons
       nuclear repulsion energy       890.2283404640 Hartrees.
 NAtoms=   23 NActive=   23 NUniq=   23 SFac= 1.00D+00 NAtFMM=   60 NAOKFM=F Big=F
 Integral buffers will be    131072 words long.
 Raffenetti 2 integral format.
 Two-electron integral symmetry is turned on.
 Nuclear repulsion after empirical dispersion term =      890.2150758950 Hartrees.
 One-electron integrals computed using PRISM.
 NBasis=   294 RedAO= T EigKep=  2.15D-05  NBF=   294
 NBsUse=   294 1.00D-06 EigRej= -1.00D+00 NBFU=   294
 Initial guess from the checkpoint file:  "/local_scratch/slurm.5660444/Gau-1778611.chk"
 B after Tr=    -0.000000   -0.000000    0.000000
         Rot=    0.999913    0.002145    0.000882   -0.012981 Ang=   1.51 deg.
 ExpMin= 3.60D-02 ExpMax= 7.00D+03 ExpMxC= 1.05D+03 IAcc=3 IRadAn=         5 AccDes= 0.00D+00
 Harris functional with IExCor= 4639 and IRadAn=       5 diagonalized for initial guess.
 HarFok:  IExCor= 4639 AccDes= 0.00D+00 IRadAn=         5 IDoV= 1 UseB2=F ITyADJ=14
 ICtDFT=  3500011 ScaDFX=  1.000000  1.000000  1.000000  1.000000
 FoFCou: FMM=F IPFlag=           0 FMFlag=      100000 FMFlg1=           0
         NFxFlg=           0 DoJE=T BraDBF=F KetDBF=T FulRan=T
         wScrn=  0.000000 ICntrl=       500 IOpCl=  0 I1Cent=   200000004 NGrid=           0
         NMat0=    1 NMatS0=      1 NMatT0=    0 NMatD0=    1 NMtDS0=    0 NMtDT0=    0
 Petite list used in FoFCou.
 Requested convergence on RMS density matrix=1.00D-10 within 128 cycles.
 Requested convergence on MAX density matrix=1.00D-08.
 Requested convergence on             energy=1.00D-08.
 No special actions if energy rises.
 SCF Done:  E(RwB97XD) =  -908.810468891     A.U. after   16 cycles
            NFock= 16  Conv=0.32D-10     -V/T= 2.0082
 Calling FoFJK, ICntrl=      2127 FMM=F ISym2X=0 I1Cent= 0 IOpClX= 0 NMat=1 NMatS=1 NMatT=0.
 ***** Axes restored to original set *****
 -------------------------------------------------------------------
 Center     Atomic                   Forces (Hartrees/Bohr)
 Number     Number              X              Y              Z
 -------------------------------------------------------------------
      1        6           0.001916033   -0.003896007    0.002687501
      2        8          -0.003885296   -0.000170995   -0.001994423
      3        8           0.000975116    0.004346213   -0.001191186
      4        1           0.000795487   -0.003371182    0.001861684
      5        6           0.001861597   -0.003034023   -0.000410469
      6        9          -0.000306465    0.001926578   -0.000406133
      7        9          -0.000859461    0.001886205    0.000382711
      8        9          -0.000950771    0.001521160   -0.000497589
      9        8          -0.000277979   -0.000595793    0.000178592
     10        1          -0.000284211    0.000694026    0.000176201
     11        1           0.000619491    0.000054288   -0.000334545
     12        8           0.000145410    0.000519105   -0.000545644
     13        1          -0.000544882    0.000369367   -0.000004952
     14        1           0.000474523   -0.000704527   -0.000012860
     15        8          -0.000722995   -0.000170456   -0.001755738
     16        1           0.002285304    0.000602212    0.001185868
     17        1          -0.000454730   -0.000108315   -0.000014343
     18        8           0.002012789    0.001139596   -0.000441257
     19        1          -0.001498127    0.000013192    0.001088340
     20        1          -0.000555654   -0.000619804   -0.000771272
     21        8           0.002122587    0.000102709    0.000250470
     22        1          -0.001782407    0.000186156    0.000597596
     23        1          -0.001085359   -0.000689706   -0.000028553
 -------------------------------------------------------------------
 Cartesian Forces:  Max     0.004346213 RMS     0.001428611

 GradGradGradGradGradGradGradGradGradGradGradGradGradGradGradGradGradGrad
 Berny optimization.
 Using GEDIIS/GDIIS optimizer.
 FormGI is forming the generalized inverse of G from B-inverse, IUseBI=4.
 Internal  Forces:  Max     0.003814490 RMS     0.001106312
 Search for a local minimum.
 Step number  15 out of a maximum of  138
 All quantities printed in internal units (Hartrees-Bohrs-Radians)
 Mixed Optimization -- RFO/linear search
 Update second derivatives using D2CorX and points    6    9    7   12   11
                                                     13   15   14
 DE=  2.23D-05 DEPred=-3.50D-04 R=-6.38D-02
 Trust test=-6.38D-02 RLast= 1.63D-01 DXMaxT set to 5.30D-02
 ITU= -1  0  0 -1  0  0  0  0  0 -1  1 -1  0  1  0
 Use linear search instead of GDIIS.
     Eigenvalues ---    0.00013   0.00043   0.00082   0.00115   0.00155
     Eigenvalues ---    0.00184   0.00388   0.00487   0.00619   0.00702
     Eigenvalues ---    0.01051   0.01247   0.01309   0.01567   0.01634
     Eigenvalues ---    0.01808   0.01906   0.02024   0.02457   0.02693
     Eigenvalues ---    0.02975   0.03047   0.03347   0.03647   0.03910
     Eigenvalues ---    0.04210   0.04768   0.05481   0.06385   0.07453
     Eigenvalues ---    0.07811   0.08949   0.09220   0.09803   0.11504
     Eigenvalues ---    0.12637   0.13748   0.17366   0.19612   0.21009
     Eigenvalues ---    0.21912   0.23770   0.26038   0.28987   0.35006
     Eigenvalues ---    0.37144   0.38641   0.41186   0.44041   0.48244
     Eigenvalues ---    0.49776   0.50878   0.51185   0.55085   0.55942
     Eigenvalues ---    0.56373   0.56756   0.57535   0.57789   0.61833
     Eigenvalues ---    0.74845   1.24282   2.67864
 RFO step:  Lambda=-3.73412429D-04 EMin= 1.34592597D-04
 Quartic linear search produced a step of -0.52722.
 Maximum step size (   0.053) exceeded in Quadratic search.
    -- Step size scaled by   0.416
 Iteration  1 RMS(Cart)=  0.04138857 RMS(Int)=  0.00097167
 Iteration  2 RMS(Cart)=  0.00110317 RMS(Int)=  0.00010293
 Iteration  3 RMS(Cart)=  0.00000224 RMS(Int)=  0.00010293
 Iteration  4 RMS(Cart)=  0.00000000 RMS(Int)=  0.00010293
 Variable       Old X    -DE/DX   Delta X   Delta X   Delta X     New X
                                 (Linear)    (Quad)   (Total)
    R1        2.29520   0.00381   0.00519  -0.00418   0.00096   2.29616
    R2        2.44691   0.00244   0.00388  -0.00029   0.00354   2.45045
    R3        2.93597  -0.00248  -0.00532  -0.00047  -0.00579   2.93018
    R4        3.73020   0.00000   0.00882   0.01227   0.02109   3.75129
    R5        1.95739  -0.00315  -0.00798  -0.01213  -0.02011   1.93727
    R6        2.85484   0.00080   0.01211   0.02199   0.03410   2.88894
    R7        2.51929  -0.00086  -0.00169  -0.00091  -0.00260   2.51669
    R8        2.53948   0.00037   0.00148  -0.00071   0.00077   2.54026
    R9        2.52805  -0.00124  -0.00271  -0.00057  -0.00328   2.52477
   R10        1.81245   0.00049   0.00067  -0.00018   0.00049   1.81294
   R11        1.83350   0.00017   0.00050  -0.00114  -0.00061   1.83289
   R12        3.60112   0.00024   0.00387  -0.00109   0.00282   3.60394
   R13        1.81751  -0.00028  -0.00009  -0.00036  -0.00045   1.81706
   R14        1.83406  -0.00081  -0.00007   0.00053   0.00045   1.83451
   R15        3.39375  -0.00018   0.01129   0.00176   0.01306   3.40681
   R16        1.88555  -0.00201  -0.00233  -0.00163  -0.00396   1.88159
   R17        1.84033   0.00050   0.00089  -0.00059   0.00032   1.84065
   R18        3.19033  -0.00009  -0.00380   0.00224  -0.00157   3.18876
   R19        1.85315  -0.00041  -0.00071  -0.00123  -0.00194   1.85121
   R20        1.81343   0.00046   0.00020  -0.00029  -0.00009   1.81335
   R21        3.33851  -0.00042   0.00709   0.00505   0.01214   3.35065
   R22        1.85762  -0.00188  -0.00008  -0.00252  -0.00260   1.85502
   R23        1.81931   0.00117   0.00186  -0.00012   0.00174   1.82105
    A1        2.22248   0.00023   0.00109   0.00044   0.00145   2.22392
    A2        2.10414  -0.00056  -0.00226   0.00260   0.00038   2.10452
    A3        1.95596   0.00033   0.00108  -0.00299  -0.00186   1.95410
    A4        2.08205  -0.00163  -0.01170  -0.00534  -0.01704   2.06501
    A5        1.92369   0.00054   0.00291   0.00226   0.00509   1.92877
    A6        1.93829  -0.00230  -0.00401   0.00044  -0.00356   1.93473
    A7        1.91398  -0.00281  -0.00778   0.00034  -0.00743   1.90655
    A8        1.95417  -0.00118  -0.00044  -0.00171  -0.00215   1.95202
    A9        1.88587   0.00220   0.00341   0.00011   0.00354   1.88941
   A10        1.88869   0.00202   0.00424   0.00028   0.00452   1.89322
   A11        1.88065   0.00238   0.00502   0.00060   0.00562   1.88627
   A12        1.87099   0.00031   0.00390   0.00189   0.00521   1.87619
   A13        2.43712  -0.00031  -0.02222  -0.02602  -0.04838   2.38874
   A14        1.74947   0.00008   0.00602   0.00158   0.00732   1.75680
   A15        2.70754   0.00031   0.00237  -0.00431  -0.00178   2.70576
   A16        1.85040  -0.00037  -0.00789   0.00264  -0.00508   1.84531
   A17        1.92276   0.00009   0.01428   0.01602   0.03036   1.95312
   A18        1.86128  -0.00037   0.00178  -0.01477  -0.01291   1.84837
   A19        1.76206   0.00022  -0.00853  -0.00887  -0.01733   1.74473
   A20        1.83485  -0.00024  -0.00496  -0.00156  -0.00655   1.82829
   A21        1.82677  -0.00058  -0.00322   0.00034  -0.00291   1.82386
   A22        2.86009   0.00028   0.01892   0.00918   0.02810   2.88819
   A23        2.42715   0.00082  -0.00451   0.00140  -0.00303   2.42413
   A24        1.85619   0.00127   0.00395   0.00458   0.00854   1.86473
   A25        1.84557  -0.00193   0.00366   0.00248   0.00614   1.85171
   A26        2.13992   0.00050   0.00566  -0.00129   0.00435   2.14427
   A27        1.77713  -0.00031   0.00295  -0.00439  -0.00144   1.77569
   A28        1.82535  -0.00013  -0.00368   0.00256  -0.00113   1.82422
   A29        1.83537   0.00115  -0.00363   0.00149  -0.00215   1.83322
   A30        2.81124   0.00046  -0.01060  -0.01228  -0.02287   2.78836
   A31        3.20309  -0.00048   0.00782  -0.00202   0.00576   3.20885
   A32        2.96259   0.00114   0.02700   0.00626   0.03329   2.99589
   A33        3.24821  -0.00041   0.00171   0.00049   0.00211   3.25032
   A34        2.97726  -0.00126  -0.01514  -0.00824  -0.02337   2.95388
    D1       -0.62809  -0.00024   0.00171  -0.01485  -0.01312  -0.64121
    D2        2.47295  -0.00026  -0.00092  -0.01342  -0.01432   2.45863
    D3       -0.13391   0.00021   0.00228   0.01333   0.01566  -0.11825
    D4        3.04537   0.00024   0.00481   0.01189   0.01673   3.06210
    D5        0.41021  -0.00021  -0.00893  -0.04788  -0.05683   0.35339
    D6       -1.67288   0.00030  -0.00577  -0.04851  -0.05428  -1.72715
    D7        2.52367  -0.00006  -0.00662  -0.04840  -0.05502   2.46866
    D8       -2.76617  -0.00023  -0.01118  -0.04660  -0.05779  -2.82396
    D9        1.43392   0.00029  -0.00802  -0.04723  -0.05524   1.37869
   D10       -0.65271  -0.00007  -0.00886  -0.04711  -0.05598  -0.70869
   D11        0.60840  -0.00050   0.00707  -0.00805  -0.00106   0.60733
   D12       -0.74496   0.00025   0.01172   0.00003   0.01170  -0.73326
   D13        1.15074  -0.00038   0.00464  -0.00374   0.00094   1.15168
   D14        2.94804  -0.00013  -0.02717  -0.01252  -0.03997   2.90808
   D15        0.32924  -0.00006  -0.00570   0.02020   0.01462   0.34385
   D16       -2.30865  -0.00048   0.00639   0.01458   0.02054  -2.28811
   D17        0.00509  -0.00011  -0.00393  -0.01326  -0.01703  -0.01194
   D18       -1.81983  -0.00072   0.00848   0.02054   0.02896  -1.79086
   D19        2.16940   0.00006   0.00598   0.02190   0.02781   2.19721
   D20        2.50014  -0.00033   0.00641   0.01727   0.02375   2.52390
   D21        0.20619   0.00044   0.00391   0.01862   0.02260   0.22879
   D22       -0.25016  -0.00117  -0.01538   0.02932   0.01395  -0.23621
   D23       -2.15247  -0.00081  -0.00631   0.03394   0.02763  -2.12484
   D24       -0.76009  -0.00042   0.00690   0.00614   0.01289  -0.74721
   D25        1.08858  -0.00048  -0.00520  -0.00398  -0.00927   1.07931
   D26       -0.79159  -0.00191  -0.00652  -0.05056  -0.05709  -0.84868
   D27        1.11607  -0.00082  -0.01058  -0.04968  -0.06026   1.05581
   D28       -0.87130  -0.00044  -0.01013   0.01006  -0.00008  -0.87138
   D29       -2.99784  -0.00078  -0.02343   0.00231  -0.02111  -3.01895
   D30        0.52075  -0.00112   0.02209   0.00227   0.02437   0.54512
   D31       -1.37921  -0.00122   0.02618   0.00060   0.02677  -1.35243
         Item               Value     Threshold  Converged?
 Maximum Force            0.003814     0.000015     NO 
 RMS     Force            0.001106     0.000010     NO 
 Maximum Displacement     0.124115     0.000060     NO 
 RMS     Displacement     0.041412     0.000040     NO 
 Predicted change in Energy=-2.193693D-04
 GradGradGradGradGradGradGradGradGradGradGradGradGradGradGradGradGradGrad

                          Input orientation:                          
 ---------------------------------------------------------------------
 Center     Atomic      Atomic             Coordinates (Angstroms)
 Number     Number       Type             X           Y           Z
 ---------------------------------------------------------------------
      1          6           0        0.395258    0.164803    0.481145
      2          8           0       -0.665101    0.471918   -0.026523
      3          8           0        1.399894    0.942908    0.739487
      4          1           0        1.238650    1.878293    0.352172
      5          6           0        0.652003   -1.289752    0.953015
      6          9           0       -0.181240   -2.137153    0.351979
      7          9           0        0.447598   -1.367708    2.279341
      8          9           0        1.905268   -1.679505    0.703120
      9          8           0       -1.425073    3.179289    0.655196
     10          1           0       -2.315161    3.524171    0.559365
     11          1           0       -1.452029    2.236101    0.430657
     12          8           0        3.792458    2.419550   -0.796263
     13          1           0        4.066508    2.069687    0.056417
     14          1           0        3.045420    3.010956   -0.610268
     15          8           0        1.086079    3.209838   -0.383232
     16          1           0        0.740283    2.884648   -1.258492
     17          1           0        0.319651    3.639165    0.037485
     18          8           0        2.591841    0.537124   -2.426911
     19          1           0        3.144253    1.129355   -1.875766
     20          1           0        3.157753    0.197764   -3.123602
     21          8           0        0.282303    1.955841   -2.590769
     22          1           0        1.092477    1.425736   -2.752667
     23          1           0       -0.360179    1.329499   -2.239266
 ---------------------------------------------------------------------
                    Distance matrix (angstroms):
                    1          2          3          4          5
     1  C    0.000000
     2  O    1.215075   0.000000
     3  O    1.296720   2.252290   0.000000
     4  H    1.914156   2.396992   1.025162   0.000000
     5  C    1.550583   2.407849   2.364257   3.277450   0.000000
     6  F    2.376559   2.680417   3.483809   4.259096   1.331776
     7  F    2.363226   3.152671   2.935468   3.856976   1.344246
     8  F    2.393924   3.430422   2.670913   3.636684   1.336049
     9  O    3.525766   2.893468   3.604018   2.979905   4.937131
    10  H    4.317157   3.518836   4.527360   3.921915   5.668586
    11  H    2.775841   1.985097   3.146616   2.715500   4.139015
    12  O    4.272777   4.924997   3.203647   2.851981   5.165400
    13  H    4.157771   4.994784   2.974398   2.849716   4.873250
    14  H    4.039200   4.533811   2.967561   2.339580   5.164145
    15  O    3.239849   3.269569   2.549107   1.528761   4.713840
    16  H    3.246989   3.051904   2.863103   1.963507   4.724846
    17  H    3.503390   3.317422   2.988232   2.011034   5.024229
    18  O    3.663385   4.046454   3.407561   3.369445   4.303993
    19  H    3.747314   4.285219   3.149142   3.025878   4.479441
    20  H    4.541659   4.927603   4.309148   4.311396   5.011017
    21  O    3.557700   3.110459   3.655905   3.095402   4.819643
    22  H    3.540284   3.380933   3.538752   3.141051   4.615190
    23  H    3.054151   2.392625   3.481419   3.094023   4.251547
                    6          7          8          9         10
     6  F    0.000000
     7  F    2.168458   0.000000
     8  F    2.164776   2.169444   0.000000
     9  O    5.468420   5.178796   5.890785   0.000000
    10  H    6.053694   5.875512   6.701561   0.959366   0.000000
    11  H    4.554827   4.473663   5.165041   0.969921   1.555855
    12  O    6.154045   5.915298   4.755196   5.468690   6.353024
    13  H    5.985668   5.463844   4.375572   5.634467   6.564615
    14  H    6.151446   5.854163   5.002536   4.649199   5.510650
    15  O    5.544091   5.333937   5.075126   2.717563   3.543405
    16  H    5.353625   5.539355   5.102607   2.904786   3.612385
    17  H    5.806518   5.487356   5.589768   1.907123   2.688460
    18  O    4.750154   5.511350   3.896399   5.711043   6.474485
    19  H    5.166413   5.547268   4.009418   5.611304   6.439736
    20  H    5.355405   6.243991   4.442596   6.646134   7.387963
    21  O    5.062335   5.898413   5.167152   3.866296   4.373765
    22  H    4.894421   5.791399   4.716526   4.585470   5.194707
    23  H    4.331772   5.324025   4.779539   3.596336   4.058432
                   11         12         13         14         15
    11  H    0.000000
    12  O    5.389214   0.000000
    13  H    5.533715   0.961545   0.000000
    14  H    4.680916   0.970783   1.540479   0.000000
    15  O    2.837705   2.849498   3.221210   1.982453   0.000000
    16  H    2.842546   3.121817   3.668367   2.397875   0.995693
    17  H    2.293910   3.773988   4.062334   2.871245   0.974030
    18  O    5.234988   2.764782   3.269604   3.102542   3.686102
    19  H    5.260255   1.802804   2.338399   2.269730   3.285141
    20  H    6.167468   3.279587   3.800322   3.774058   4.568813
    21  O    3.495063   3.969442   4.619606   3.559561   2.663041
    22  H    4.155088   3.479236   4.141315   3.304056   2.966022
    23  H    3.023666   4.529333   5.041190   4.132679   3.012009
                   16         17         18         19         20
    16  H    0.000000
    17  H    1.557493   0.000000
    18  O    3.210037   4.567138   0.000000
    19  H    3.039926   4.235334   0.979621   0.000000
    20  H    4.067203   5.467223   0.959583   1.557285   0.000000
    21  O    1.687421   3.121329   2.715432   3.063505   3.412178
    22  H    2.117787   3.644376   1.773088   2.250907   2.431229
    23  H    2.142760   3.313657   3.062268   3.528913   3.799831
                   21         22         23
    21  O    0.000000
    22  H    0.981633   0.000000
    23  H    0.963660   1.543713   0.000000
 Stoichiometry    C2H11F3O7
 Framework group  C1[X(C2H11F3O7)]
 Deg. of freedom    63
 Full point group                 C1      NOp   1
 Largest Abelian subgroup         C1      NOp   1
 Largest concise Abelian subgroup C1      NOp   1
                         Standard orientation:                         
 ---------------------------------------------------------------------
 Center     Atomic      Atomic             Coordinates (Angstroms)
 Number     Number       Type             X           Y           Z
 ---------------------------------------------------------------------
      1          6           0       -0.816062   -0.424399   -0.046719
      2          8           0       -0.516340   -1.278494    0.763896
      3          8           0       -0.082123    0.040571   -1.009330
      4          1           0        0.870549   -0.332952   -0.947261
      5          6           0       -2.232744    0.205910   -0.041238
      6          9           0       -2.824800    0.031117    1.138822
      7          9           0       -2.985859   -0.389036   -0.982437
      8          9           0       -2.195464    1.514847   -0.306424
      9          8           0        1.304512   -3.223089   -0.365353
     10          1           0        1.469165   -4.086538    0.019002
     11          1           0        0.606360   -2.799303    0.157845
     12          8           0        2.394072    2.027043   -1.440310
     13          1           0        1.734844    2.108754   -2.135516
     14          1           0        2.659240    1.093181   -1.437533
     15          8           0        2.331588   -0.736336   -0.747873
     16          1           0        2.413472   -0.606515    0.235918
     17          1           0        2.340652   -1.702900   -0.867902
     18          8           0        1.351089    2.294930    1.106147
     19          1           0        1.695065    2.346952    0.190380
     20          1           0        1.513558    3.148641    1.513061
     21          8           0        2.182572   -0.180081    1.852158
     22          1           0        1.970247    0.775459    1.778229
     23          1           0        1.351833   -0.602539    2.097188
 ---------------------------------------------------------------------
 Rotational constants (GHZ):           0.7675541           0.4878522           0.3950394
 Standard basis: 6-31++G(d,p) (6D, 7F)
 There are   294 symmetry adapted cartesian basis functions of A   symmetry.
 There are   294 symmetry adapted basis functions of A   symmetry.
   294 basis functions,   472 primitive gaussians,   294 cartesian basis functions
    53 alpha electrons       53 beta electrons
       nuclear repulsion energy       888.5213895549 Hartrees.
 NAtoms=   23 NActive=   23 NUniq=   23 SFac= 1.00D+00 NAtFMM=   60 NAOKFM=F Big=F
 Integral buffers will be    131072 words long.
 Raffenetti 2 integral format.
 Two-electron integral symmetry is turned on.
 Nuclear repulsion after empirical dispersion term =      888.5082292600 Hartrees.
 One-electron integrals computed using PRISM.
 NBasis=   294 RedAO= T EigKep=  2.06D-05  NBF=   294
 NBsUse=   294 1.00D-06 EigRej= -1.00D+00 NBFU=   294
 Lowest energy guess from the checkpoint file:  "/local_scratch/slurm.5660444/Gau-1778611.chk"
 B after Tr=    -0.000000    0.000000    0.000000
         Rot=    0.999998   -0.000007    0.001876    0.001128 Ang=  -0.25 deg.
 B after Tr=    -0.000000    0.000000   -0.000000
         Rot=    0.999898   -0.002187    0.001032    0.014087 Ang=  -1.64 deg.
 Requested convergence on RMS density matrix=1.00D-10 within 128 cycles.
 Requested convergence on MAX density matrix=1.00D-08.
 Requested convergence on             energy=1.00D-08.
 No special actions if energy rises.
 SCF Done:  E(RwB97XD) =  -908.810686043     A.U. after   15 cycles
            NFock= 15  Conv=0.83D-10     -V/T= 2.0082
 Calling FoFJK, ICntrl=      2127 FMM=F ISym2X=0 I1Cent= 0 IOpClX= 0 NMat=1 NMatS=1 NMatT=0.
 ***** Axes restored to original set *****
 -------------------------------------------------------------------
 Center     Atomic                   Forces (Hartrees/Bohr)
 Number     Number              X              Y              Z
 -------------------------------------------------------------------
      1        6           0.001387654   -0.001968560    0.001807889
      2        8          -0.002472840    0.000443136   -0.001448169
      3        8           0.000654914   -0.000274348    0.000293341
      4        1           0.000600288    0.000289620    0.000238622
      5        6           0.000354439   -0.000863420   -0.000039962
      6        9          -0.000037262    0.000562101   -0.000152207
      7        9          -0.000216002    0.000536477    0.000146443
      8        9          -0.000131404    0.000444039   -0.000185439
      9        8          -0.000028227    0.000141635    0.000393345
     10        1          -0.000192231   -0.000044643    0.000096120
     11        1           0.000032059    0.000120656   -0.000497597
     12        8          -0.000277434    0.000133849   -0.000025748
     13        1          -0.000134220    0.000009081   -0.000106336
     14        1           0.000142767   -0.000196440   -0.000251331
     15        8          -0.000508649   -0.000189951   -0.000577964
     16        1           0.001354539    0.001001434   -0.000410210
     17        1          -0.000145483   -0.000265527   -0.000036843
     18        8           0.000729529    0.000283813   -0.000390969
     19        1          -0.000407519    0.000496059    0.000487942
     20        1          -0.000065857   -0.000105486   -0.000279153
     21        8           0.001015817   -0.000271582    0.000434082
     22        1          -0.000975424   -0.000220773    0.000752261
     23        1          -0.000679456   -0.000061170   -0.000248119
 -------------------------------------------------------------------
 Cartesian Forces:  Max     0.002472840 RMS     0.000656576

 GradGradGradGradGradGradGradGradGradGradGradGradGradGradGradGradGradGrad
 Berny optimization.
 Using GEDIIS/GDIIS optimizer.
 FormGI is forming the generalized inverse of G from B-inverse, IUseBI=4.
 Internal  Forces:  Max     0.002848027 RMS     0.000615276
 Search for a local minimum.
 Step number  16 out of a maximum of  138
 All quantities printed in internal units (Hartrees-Bohrs-Radians)
 Mixed Optimization -- En-DIIS/RFO-DIIS
 Update second derivatives using D2CorX and points    6    9    7   12   11
                                                     13   15   14   16
 DE= -1.95D-04 DEPred=-2.19D-04 R= 8.88D-01
 TightC=F SS=  1.41D+00  RLast= 1.52D-01 DXNew= 8.9191D-02 4.5538D-01
 Trust test= 8.88D-01 RLast= 1.52D-01 DXMaxT set to 8.92D-02
 ITU=  1 -1  0  0 -1  0  0  0  0  0 -1  1 -1  0  1  0
 Use linear search instead of GDIIS.
     Eigenvalues ---    0.00023   0.00044   0.00094   0.00105   0.00169
     Eigenvalues ---    0.00208   0.00346   0.00475   0.00643   0.00782
     Eigenvalues ---    0.00894   0.01264   0.01291   0.01382   0.01655
     Eigenvalues ---    0.01822   0.01852   0.02056   0.02285   0.02578
     Eigenvalues ---    0.02833   0.03026   0.03376   0.03646   0.03887
     Eigenvalues ---    0.04116   0.04302   0.05540   0.05859   0.07265
     Eigenvalues ---    0.07518   0.08933   0.09032   0.09617   0.11217
     Eigenvalues ---    0.12386   0.13730   0.16130   0.19608   0.20892
     Eigenvalues ---    0.21920   0.23707   0.26049   0.27638   0.37016
     Eigenvalues ---    0.37521   0.38595   0.41481   0.44142   0.48312
     Eigenvalues ---    0.49738   0.51105   0.51352   0.55140   0.55880
     Eigenvalues ---    0.56362   0.56734   0.57539   0.57754   0.61991
     Eigenvalues ---    0.87780   1.03137   2.04797
 RFO step:  Lambda=-4.96973959D-04 EMin= 2.29568577D-04
 Quartic linear search produced a step of  0.14969.
 Maximum step size (   0.089) exceeded in Quadratic search.
    -- Step size scaled by   0.490
 Iteration  1 RMS(Cart)=  0.07403367 RMS(Int)=  0.00210274
 Iteration  2 RMS(Cart)=  0.00275936 RMS(Int)=  0.00010866
 Iteration  3 RMS(Cart)=  0.00000640 RMS(Int)=  0.00010852
 Iteration  4 RMS(Cart)=  0.00000000 RMS(Int)=  0.00010852
 Variable       Old X    -DE/DX   Delta X   Delta X   Delta X     New X
                                 (Linear)    (Quad)   (Total)
    R1        2.29616   0.00285  -0.00133   0.00341   0.00203   2.29819
    R2        2.45045   0.00123  -0.00057   0.00221   0.00167   2.45211
    R3        2.93018  -0.00071   0.00064  -0.00022   0.00042   2.93060
    R4        3.75129   0.00007   0.00065   0.00180   0.00238   3.75368
    R5        1.93727   0.00099  -0.00074  -0.00571  -0.00636   1.93091
    R6        2.88894   0.00095   0.00167   0.01642   0.01817   2.90711
    R7        2.51669  -0.00027   0.00009   0.00048   0.00057   2.51726
    R8        2.54026   0.00015  -0.00030  -0.00061  -0.00092   2.53934
    R9        2.52477  -0.00022   0.00028  -0.00041  -0.00013   2.52463
   R10        1.81294   0.00015  -0.00012   0.00009  -0.00002   1.81292
   R11        1.83289   0.00010  -0.00023   0.00007  -0.00023   1.83266
   R12        3.60394   0.00021  -0.00068  -0.00882  -0.00952   3.59442
   R13        1.81706  -0.00014  -0.00004  -0.00042  -0.00047   1.81659
   R14        1.83451  -0.00028   0.00009   0.00184   0.00192   1.83644
   R15        3.40681  -0.00037  -0.00125  -0.01306  -0.01431   3.39249
   R16        1.88159  -0.00056   0.00007  -0.00074  -0.00067   1.88091
   R17        1.84065   0.00023  -0.00021   0.00028   0.00010   1.84075
   R18        3.18876  -0.00014   0.00085   0.00404   0.00488   3.19365
   R19        1.85121  -0.00006  -0.00009   0.00197   0.00188   1.85310
   R20        1.81335   0.00020  -0.00007   0.00035   0.00028   1.81363
   R21        3.35065  -0.00041  -0.00020  -0.00512  -0.00532   3.34533
   R22        1.85502  -0.00105  -0.00037   0.00197   0.00161   1.85662
   R23        1.82105   0.00040  -0.00027  -0.00061  -0.00088   1.82018
    A1        2.22392  -0.00001  -0.00009  -0.00111  -0.00130   2.22262
    A2        2.10452   0.00002   0.00070   0.00170   0.00244   2.10696
    A3        1.95410  -0.00001  -0.00059  -0.00041  -0.00096   1.95314
    A4        2.06501  -0.00055   0.00077   0.00780   0.00836   2.07338
    A5        1.92877   0.00026  -0.00007  -0.00379  -0.00376   1.92501
    A6        1.93473  -0.00065   0.00061  -0.00117  -0.00057   1.93416
    A7        1.90655  -0.00076   0.00110   0.00140   0.00250   1.90905
    A8        1.95202  -0.00045  -0.00020  -0.00174  -0.00194   1.95008
    A9        1.88941   0.00065  -0.00044   0.00033  -0.00011   1.88930
   A10        1.89322   0.00060  -0.00053   0.00003  -0.00050   1.89272
   A11        1.88627   0.00069  -0.00058   0.00126   0.00068   1.88695
   A12        1.87619  -0.00013  -0.00033  -0.00201  -0.00232   1.87387
   A13        2.38874   0.00004  -0.00093   0.02234   0.02155   2.41030
   A14        1.75680   0.00008  -0.00061  -0.00548  -0.00647   1.75033
   A15        2.70576   0.00025  -0.00094  -0.01037  -0.01166   2.69410
   A16        1.84531   0.00013   0.00148   0.00602   0.00764   1.85295
   A17        1.95312  -0.00008   0.00049   0.01421   0.01475   1.96787
   A18        1.84837  -0.00025  -0.00244  -0.01144  -0.01381   1.83456
   A19        1.74473   0.00033  -0.00017   0.01169   0.01157   1.75630
   A20        1.82829  -0.00020   0.00043  -0.00171  -0.00136   1.82693
   A21        1.82386  -0.00027   0.00048   0.00451   0.00499   1.82885
   A22        2.88819  -0.00101  -0.00116  -0.04128  -0.04245   2.84574
   A23        2.42413   0.00062   0.00083   0.01123   0.01186   2.43599
   A24        1.86473   0.00071   0.00016  -0.00284  -0.00304   1.86168
   A25        1.85171  -0.00190  -0.00012   0.00446   0.00417   1.85588
   A26        2.14427   0.00065  -0.00095  -0.04205  -0.04303   2.10125
   A27        1.77569  -0.00141  -0.00105  -0.00797  -0.00902   1.76667
   A28        1.82422   0.00017   0.00088   0.00957   0.01047   1.83469
   A29        1.83322   0.00119   0.00071   0.00809   0.00881   1.84203
   A30        2.78836  -0.00017  -0.00041   0.02374   0.02332   2.81168
   A31        3.20885  -0.00087  -0.00136  -0.01080  -0.01214   3.19671
   A32        2.99589  -0.00012  -0.00268  -0.02528  -0.02797   2.96791
   A33        3.25032  -0.00011  -0.00017  -0.01028  -0.01061   3.23970
   A34        2.95388  -0.00100   0.00080   0.01955   0.02041   2.97429
    D1       -0.64121  -0.00027  -0.00245  -0.01915  -0.02152  -0.66273
    D2        2.45863  -0.00021  -0.00188  -0.01323  -0.01504   2.44359
    D3       -0.11825   0.00001   0.00170   0.01352   0.01526  -0.10299
    D4        3.06210  -0.00004   0.00114   0.00798   0.00918   3.07128
    D5        0.35339  -0.00004  -0.00597  -0.00652  -0.01248   0.34090
    D6       -1.72715   0.00004  -0.00649  -0.00710  -0.01358  -1.74073
    D7        2.46866  -0.00004  -0.00636  -0.00850  -0.01485   2.45381
    D8       -2.82396   0.00001  -0.00548  -0.00148  -0.00695  -2.83091
    D9        1.37869   0.00009  -0.00599  -0.00205  -0.00805   1.37064
   D10       -0.70869   0.00001  -0.00586  -0.00345  -0.00932  -0.71800
   D11        0.60733  -0.00000  -0.00217  -0.05358  -0.05589   0.55144
   D12       -0.73326  -0.00004  -0.00158  -0.01806  -0.01966  -0.75292
   D13        1.15168  -0.00036  -0.00118  -0.00971  -0.01095   1.14073
   D14        2.90808   0.00019   0.00173   0.08556   0.08713   2.99521
   D15        0.34385   0.00018   0.00381   0.06211   0.06582   0.40967
   D16       -2.28811  -0.00002   0.00126  -0.02064  -0.01945  -2.30756
   D17       -0.01194  -0.00010  -0.00144  -0.00710  -0.00869  -0.02064
   D18       -1.79086  -0.00035   0.00193  -0.02728  -0.02549  -1.81635
   D19        2.19721   0.00010   0.00246   0.01870   0.02119   2.21840
   D20        2.52390  -0.00028   0.00174  -0.03156  -0.02985   2.49405
   D21        0.22879   0.00017   0.00227   0.01441   0.01683   0.24562
   D22       -0.23621  -0.00075   0.00645   0.01800   0.02447  -0.21174
   D23       -2.12484  -0.00057   0.00593   0.01474   0.02066  -2.10419
   D24       -0.74721  -0.00032  -0.00003  -0.01201  -0.01216  -0.75937
   D25        1.07931  -0.00012   0.00009   0.00165   0.00169   1.08100
   D26       -0.84868  -0.00128  -0.00669  -0.05266  -0.05933  -0.90800
   D27        1.05581  -0.00043  -0.00602  -0.04373  -0.04976   1.00605
   D28       -0.87138  -0.00029   0.00286   0.06119   0.06439  -0.80699
   D29       -3.01895   0.00004   0.00349   0.09307   0.09623  -2.92272
   D30        0.54512  -0.00070  -0.00263  -0.04838  -0.05102   0.49410
   D31       -1.35243  -0.00076  -0.00342  -0.05842  -0.06183  -1.41426
         Item               Value     Threshold  Converged?
 Maximum Force            0.002848     0.000015     NO 
 RMS     Force            0.000615     0.000010     NO 
 Maximum Displacement     0.235930     0.000060     NO 
 RMS     Displacement     0.073824     0.000040     NO 
 Predicted change in Energy=-2.014310D-04
 GradGradGradGradGradGradGradGradGradGradGradGradGradGradGradGradGradGrad

                          Input orientation:                          
 ---------------------------------------------------------------------
 Center     Atomic      Atomic             Coordinates (Angstroms)
 Number     Number       Type             X           Y           Z
 ---------------------------------------------------------------------
      1          6           0        0.360173    0.142199    0.496948
      2          8           0       -0.692323    0.469114   -0.017247
      3          8           0        1.386294    0.898584    0.739289
      4          1           0        1.240805    1.830142    0.345466
      5          6           0        0.582809   -1.310787    0.991176
      6          9           0       -0.280091   -2.144919    0.413202
      7          9           0        0.393150   -1.363641    2.320436
      8          9           0        1.821861   -1.737343    0.731105
      9          8           0       -1.412915    3.184541    0.665927
     10          1           0       -2.300511    3.542918    0.601905
     11          1           0       -1.461284    2.246679    0.423872
     12          8           0        3.812230    2.493491   -0.831708
     13          1           0        4.146028    2.146175    0.000185
     14          1           0        3.029228    3.024108   -0.608657
     15          8           0        1.091766    3.173341   -0.389525
     16          1           0        0.742568    2.863781   -1.268688
     17          1           0        0.333010    3.607123    0.040546
     18          8           0        2.669481    0.589816   -2.467183
     19          1           0        3.208798    1.207068   -1.928902
     20          1           0        3.215818    0.322612   -3.209611
     21          8           0        0.288099    1.896294   -2.577713
     22          1           0        1.116885    1.394788   -2.741659
     23          1           0       -0.332964    1.256444   -2.213545
 ---------------------------------------------------------------------
                    Distance matrix (angstroms):
                    1          2          3          4          5
     1  C    0.000000
     2  O    1.216149   0.000000
     3  O    1.297603   2.253318   0.000000
     4  H    1.909872   2.391849   1.021794   0.000000
     5  C    1.550805   2.410587   2.364394   3.273429   0.000000
     6  F    2.376523   2.681117   3.485123   4.256621   1.332076
     7  F    2.365111   3.162595   2.933262   3.849581   1.343762
     8  F    2.392496   3.427770   2.671684   3.635009   1.335978
     9  O    3.525371   2.891284   3.614769   2.996552   4.929166
    10  H    4.319160   3.523902   4.539153   3.942116   5.658933
    11  H    2.784220   1.986359   3.166315   2.735129   4.141946
    12  O    4.382989   5.005242   3.301048   2.904823   5.312682
    13  H    4.312238   5.120789   3.117513   2.942689   5.062527
    14  H    4.080639   4.552769   3.005668   2.352523   5.228360
    15  O    3.241741   3.261044   2.556460   1.538378   4.719404
    16  H    3.266604   3.059321   2.882421   1.980440   4.749687
    17  H    3.494960   3.301780   2.988952   2.018596   5.015171
    18  O    3.784090   4.161548   3.467472   3.389767   4.463938
    19  H    3.890162   4.406557   3.245909   3.071477   4.665005
    20  H    4.682503   5.048387   4.390069   4.337268   5.219899
    21  O    3.540563   3.090964   3.633726   3.075224   4.807203
    22  H    3.553895   3.398901   3.526443   3.120133   4.641060
    23  H    3.011437   2.360667   3.435570   3.058499   4.207084
                    6          7          8          9         10
     6  F    0.000000
     7  F    2.168223   0.000000
     8  F    2.164575   2.169526   0.000000
     9  O    5.454384   5.165775   5.890074   0.000000
    10  H    6.038973   5.855210   6.700134   0.959354   0.000000
    11  H    4.547688   4.479988   5.171640   0.969802   1.554424
    12  O    6.309654   6.041820   4.929899   5.479289   6.365701
    13  H    6.178560   5.637949   4.584507   5.694144   6.623506
    14  H    6.222108   5.897528   5.091573   4.624169   5.490059
    15  O    5.550699   5.330681   5.089564   2.718002   3.553459
    16  H    5.381604   5.556528   5.131704   2.914058   3.636025
    17  H    5.796616   5.469005   5.590784   1.902087   2.693452
    18  O    4.947259   5.649688   4.045142   5.763240   6.545299
    19  H    5.375279   5.709054   4.203426   5.657188   6.497205
    20  H    5.606681   6.433687   4.660018   6.680988   7.438273
    21  O    5.059626   5.884733   5.148206   3.882555   4.418399
    22  H    4.943098   5.810124   4.729410   4.605947   5.241420
    23  H    4.297891   5.286688   4.719851   3.629768   4.126254
                   11         12         13         14         15
    11  H    0.000000
    12  O    5.426541   0.000000
    13  H    5.624194   0.961299   0.000000
    14  H    4.672816   0.971802   1.545542   0.000000
    15  O    2.835204   2.838775   3.245837   1.955517   0.000000
    16  H    2.846496   3.122641   3.702504   2.385405   0.995337
    17  H    2.284128   3.755792   4.083516   2.833895   0.974083
    18  O    5.307222   2.757650   3.269610   3.083718   3.671573
    19  H    5.331604   1.795229   2.341303   2.253204   3.273795
    20  H    6.227319   3.274575   3.807027   3.754711   4.537746
    21  O    3.491794   3.978025   4.646678   3.558502   2.657988
    22  H    4.170523   3.481371   4.154275   3.295669   2.948969
    23  H    3.034739   4.541188   5.074800   4.123668   3.005229
                   16         17         18         19         20
    16  H    0.000000
    17  H    1.560253   0.000000
    18  O    3.212522   4.566393   0.000000
    19  H    3.043496   4.231920   0.980617   0.000000
    20  H    4.042485   5.446293   0.959730   1.556446   0.000000
    21  O    1.690006   3.127976   2.718471   3.070256   3.383387
    22  H    2.113693   3.639994   1.770274   2.252091   2.402927
    23  H    2.152454   3.324176   3.086000   3.553525   3.802373
                   21         22         23
    21  O    0.000000
    22  H    0.982484   0.000000
    23  H    0.963196   1.549228   0.000000
 Stoichiometry    C2H11F3O7
 Framework group  C1[X(C2H11F3O7)]
 Deg. of freedom    63
 Full point group                 C1      NOp   1
 Largest Abelian subgroup         C1      NOp   1
 Largest concise Abelian subgroup C1      NOp   1
                         Standard orientation:                         
 ---------------------------------------------------------------------
 Center     Atomic      Atomic             Coordinates (Angstroms)
 Number     Number       Type             X           Y           Z
 ---------------------------------------------------------------------
      1          6           0       -0.861306   -0.382262   -0.041533
      2          8           0       -0.599385   -1.249716    0.769602
      3          8           0       -0.098157    0.063255   -0.991739
      4          1           0        0.832716   -0.352457   -0.923015
      5          6           0       -2.253916    0.300059   -0.049942
      6          9           0       -2.871029    0.130996    1.118398
      7          9           0       -3.014509   -0.250653   -1.011144
      8          9           0       -2.161267    1.610410   -0.293323
      9          8           0        1.117499   -3.282231   -0.362086
     10          1           0        1.220715   -4.166299   -0.004134
     11          1           0        0.452210   -2.827387    0.177380
     12          8           0        2.625099    1.873132   -1.444662
     13          1           0        2.004228    2.048242   -2.157368
     14          1           0        2.752690    0.909895   -1.427526
     15          8           0        2.274431   -0.848731   -0.718619
     16          1           0        2.372503   -0.728000    0.264489
     17          1           0        2.224005   -1.813020   -0.846848
     18          8           0        1.585516    2.278757    1.077116
     19          1           0        1.961373    2.286163    0.171420
     20          1           0        1.876864    3.088143    1.502665
     21          8           0        2.116625   -0.266682    1.870052
     22          1           0        1.994954    0.703416    1.773198
     23          1           0        1.247290   -0.614524    2.095903
 ---------------------------------------------------------------------
 Rotational constants (GHZ):           0.7661876           0.4769694           0.3869969
 Standard basis: 6-31++G(d,p) (6D, 7F)
 There are   294 symmetry adapted cartesian basis functions of A   symmetry.
 There are   294 symmetry adapted basis functions of A   symmetry.
   294 basis functions,   472 primitive gaussians,   294 cartesian basis functions
    53 alpha electrons       53 beta electrons
       nuclear repulsion energy       884.8978698306 Hartrees.
 NAtoms=   23 NActive=   23 NUniq=   23 SFac= 1.00D+00 NAtFMM=   60 NAOKFM=F Big=F
 Integral buffers will be    131072 words long.
 Raffenetti 2 integral format.
 Two-electron integral symmetry is turned on.
 Nuclear repulsion after empirical dispersion term =      884.8849289024 Hartrees.
 One-electron integrals computed using PRISM.
 NBasis=   294 RedAO= T EigKep=  2.08D-05  NBF=   294
 NBsUse=   294 1.00D-06 EigRej= -1.00D+00 NBFU=   294
 Initial guess from the checkpoint file:  "/local_scratch/slurm.5660444/Gau-1778611.chk"
 B after Tr=     0.000000   -0.000000   -0.000000
         Rot=    0.999606    0.002397    0.002931    0.027816 Ang=   3.22 deg.
 ExpMin= 3.60D-02 ExpMax= 7.00D+03 ExpMxC= 1.05D+03 IAcc=3 IRadAn=         5 AccDes= 0.00D+00
 Harris functional with IExCor= 4639 and IRadAn=       5 diagonalized for initial guess.
 HarFok:  IExCor= 4639 AccDes= 0.00D+00 IRadAn=         5 IDoV= 1 UseB2=F ITyADJ=14
 ICtDFT=  3500011 ScaDFX=  1.000000  1.000000  1.000000  1.000000
 FoFCou: FMM=F IPFlag=           0 FMFlag=      100000 FMFlg1=           0
         NFxFlg=           0 DoJE=T BraDBF=F KetDBF=T FulRan=T
         wScrn=  0.000000 ICntrl=       500 IOpCl=  0 I1Cent=   200000004 NGrid=           0
         NMat0=    1 NMatS0=      1 NMatT0=    0 NMatD0=    1 NMtDS0=    0 NMtDT0=    0
 Petite list used in FoFCou.
 Requested convergence on RMS density matrix=1.00D-10 within 128 cycles.
 Requested convergence on MAX density matrix=1.00D-08.
 Requested convergence on             energy=1.00D-08.
 No special actions if energy rises.
 SCF Done:  E(RwB97XD) =  -908.810825425     A.U. after   15 cycles
            NFock= 15  Conv=0.85D-10     -V/T= 2.0082
 Calling FoFJK, ICntrl=      2127 FMM=F ISym2X=0 I1Cent= 0 IOpClX= 0 NMat=1 NMatS=1 NMatT=0.
 ***** Axes restored to original set *****
 -------------------------------------------------------------------
 Center     Atomic                   Forces (Hartrees/Bohr)
 Number     Number              X              Y              Z
 -------------------------------------------------------------------
      1        6           0.000782404   -0.000900326    0.001155395
      2        8          -0.001012901   -0.000530525   -0.000526966
      3        8          -0.000104667   -0.001486429    0.000382162
      4        1           0.000496482    0.001244175   -0.000206159
      5        6           0.000112343   -0.001091834   -0.000211470
      6        9          -0.000009616    0.000698177   -0.000106880
      7        9          -0.000193648    0.000712383    0.000159182
      8        9          -0.000111156    0.000472107   -0.000176240
      9        8          -0.000187842   -0.000156960    0.000242845
     10        1          -0.000107776    0.000266423    0.000069650
     11        1           0.000308954    0.000036772   -0.000238489
     12        8          -0.000587809    0.000109138   -0.000280325
     13        1          -0.000399110    0.000281783    0.000027120
     14        1           0.000544198   -0.000173573   -0.000060031
     15        8          -0.000024124    0.000580778   -0.000413289
     16        1           0.001074509   -0.000161699    0.000404599
     17        1          -0.000235716   -0.000129026   -0.000275077
     18        8           0.001151195    0.000994864   -0.000774351
     19        1          -0.001007144   -0.000235079    0.000612542
     20        1          -0.000042093   -0.000313401   -0.000242226
     21        8           0.001787256    0.000407068   -0.000475572
     22        1          -0.001493992   -0.000289020    0.000937714
     23        1          -0.000739747   -0.000335795   -0.000004136
 -------------------------------------------------------------------
 Cartesian Forces:  Max     0.001787256 RMS     0.000619218

 GradGradGradGradGradGradGradGradGradGradGradGradGradGradGradGradGradGrad
 Berny optimization.
 Using GEDIIS/GDIIS optimizer.
 FormGI is forming the generalized inverse of G from B-inverse, IUseBI=4.
 Internal  Forces:  Max     0.002891331 RMS     0.000693784
 Search for a local minimum.
 Step number  17 out of a maximum of  138
 All quantities printed in internal units (Hartrees-Bohrs-Radians)
 Mixed Optimization -- En-DIIS/RFO-DIIS
 Swapping is turned off.
 Update second derivatives using D2CorX and points    6    7   11   13   15
                                                     14   16   17
 DE= -1.39D-04 DEPred=-2.01D-04 R= 6.92D-01
 TightC=F SS=  1.41D+00  RLast= 2.35D-01 DXNew= 1.5000D-01 7.0526D-01
 Trust test= 6.92D-01 RLast= 2.35D-01 DXMaxT set to 1.50D-01
 ITU=  1  1 -1  0  0 -1  0  0  0  0  0 -1  1 -1  0  1  0
     Eigenvalues ---    0.00020   0.00037   0.00097   0.00122   0.00173
     Eigenvalues ---    0.00212   0.00374   0.00469   0.00648   0.00764
     Eigenvalues ---    0.01143   0.01248   0.01336   0.01530   0.01719
     Eigenvalues ---    0.01799   0.01849   0.02048   0.02460   0.02662
     Eigenvalues ---    0.02780   0.03158   0.03549   0.03629   0.03890
     Eigenvalues ---    0.04057   0.04284   0.05625   0.05759   0.07164
     Eigenvalues ---    0.07424   0.08829   0.09113   0.09468   0.11063
     Eigenvalues ---    0.12061   0.13681   0.14835   0.19613   0.20792
     Eigenvalues ---    0.21915   0.23642   0.25992   0.27636   0.36595
     Eigenvalues ---    0.37213   0.38772   0.42903   0.46172   0.48469
     Eigenvalues ---    0.49786   0.51276   0.51576   0.54867   0.55859
     Eigenvalues ---    0.56347   0.56759   0.57508   0.57856   0.61616
     Eigenvalues ---    0.71994   1.01217   1.18139
 En-DIIS/RFO-DIIS/Sim-DIIS IScMMF=       -3 using points:    17   16
 RFO step:  Lambda=-3.76205876D-04.
 DidBck=F Rises=F RFO-DIIS coefs:    2.59991   -1.59991
 Iteration  1 RMS(Cart)=  0.14660788 RMS(Int)=  0.00705352
 Iteration  2 RMS(Cart)=  0.01218481 RMS(Int)=  0.00086548
 Iteration  3 RMS(Cart)=  0.00006862 RMS(Int)=  0.00086410
 Iteration  4 RMS(Cart)=  0.00000005 RMS(Int)=  0.00086410
 Variable       Old X    -DE/DX   Delta X   Delta X   Delta X     New X
                                 (Linear)    (Quad)   (Total)
    R1        2.29819   0.00091   0.00325  -0.00228   0.00059   2.29877
    R2        2.45211   0.00038   0.00267  -0.00326  -0.00028   2.45183
    R3        2.93060  -0.00087   0.00067  -0.00309  -0.00242   2.92817
    R4        3.75368   0.00021   0.00381   0.00846   0.01155   3.76523
    R5        1.93091   0.00184  -0.01018   0.01253   0.00312   1.93404
    R6        2.90711   0.00072   0.02908  -0.02509   0.00476   2.91187
    R7        2.51726  -0.00038   0.00091  -0.00293  -0.00202   2.51524
    R8        2.53934   0.00016  -0.00146   0.00086  -0.00061   2.53874
    R9        2.52463  -0.00022  -0.00022   0.00027   0.00005   2.52469
   R10        1.81292   0.00019  -0.00004   0.00026   0.00023   1.81314
   R11        1.83266   0.00029  -0.00036  -0.00030  -0.00134   1.83132
   R12        3.59442   0.00017  -0.01523  -0.01724  -0.03256   3.56187
   R13        1.81659  -0.00022  -0.00075  -0.00103  -0.00178   1.81481
   R14        1.83644  -0.00055   0.00308  -0.00157   0.00150   1.83794
   R15        3.39249  -0.00018  -0.02290   0.00758  -0.01533   3.37716
   R16        1.88091  -0.00033  -0.00108   0.00195   0.00088   1.88179
   R17        1.84075   0.00007   0.00016   0.00144   0.00199   1.84274
   R18        3.19365   0.00016   0.00782  -0.03375  -0.02594   3.16771
   R19        1.85310  -0.00065   0.00301  -0.00443  -0.00141   1.85169
   R20        1.81363   0.00025   0.00044  -0.00035   0.00009   1.81372
   R21        3.34533  -0.00068  -0.00851  -0.00626  -0.01477   3.33056
   R22        1.85662  -0.00175   0.00257  -0.00476  -0.00219   1.85444
   R23        1.82018   0.00070  -0.00140   0.00196   0.00056   1.82073
    A1        2.22262   0.00019  -0.00208   0.00571   0.00267   2.22529
    A2        2.10696  -0.00033   0.00391  -0.00119   0.00318   2.11014
    A3        1.95314   0.00014  -0.00153  -0.00452  -0.00562   1.94752
    A4        2.07338  -0.00073   0.01338  -0.03394  -0.02250   2.05088
    A5        1.92501   0.00068  -0.00602   0.01802   0.01246   1.93747
    A6        1.93416  -0.00071  -0.00091   0.00144   0.00052   1.93467
    A7        1.90905  -0.00105   0.00400  -0.00384   0.00016   1.90921
    A8        1.95008  -0.00041  -0.00311  -0.00474  -0.00785   1.94222
    A9        1.88930   0.00079  -0.00017   0.00233   0.00215   1.89146
   A10        1.89272   0.00069  -0.00079   0.00237   0.00157   1.89429
   A11        1.88695   0.00078   0.00108   0.00274   0.00382   1.89077
   A12        1.87387   0.00011  -0.00371   0.00919   0.00634   1.88021
   A13        2.41030  -0.00028   0.03448  -0.05582  -0.01974   2.39056
   A14        1.75033   0.00038  -0.01035   0.01433   0.00040   1.75073
   A15        2.69410   0.00043  -0.01865  -0.01573  -0.03793   2.65617
   A16        1.85295  -0.00019   0.01222  -0.00868   0.00217   1.85512
   A17        1.96787   0.00021   0.02359   0.05480   0.07787   2.04574
   A18        1.83456   0.00022  -0.02210   0.01393  -0.00896   1.82560
   A19        1.75630   0.00053   0.01852  -0.03241  -0.01343   1.74287
   A20        1.82693  -0.00041  -0.00218   0.00298  -0.00002   1.82691
   A21        1.82885  -0.00039   0.00798  -0.00568   0.00224   1.83109
   A22        2.84574   0.00078  -0.06791   0.07255   0.00464   2.85038
   A23        2.43599   0.00029   0.01898  -0.00137   0.01545   2.45143
   A24        1.86168   0.00120  -0.00487   0.00989   0.00437   1.86606
   A25        1.85588  -0.00289   0.00667  -0.01356  -0.00744   1.84844
   A26        2.10125   0.00118  -0.06884   0.04981  -0.01977   2.08148
   A27        1.76667  -0.00194  -0.01443   0.01396  -0.00049   1.76618
   A28        1.83469   0.00024   0.01675   0.00156   0.01827   1.85296
   A29        1.84203   0.00092   0.01410   0.00035   0.01442   1.85645
   A30        2.81168  -0.00150   0.03731  -0.02405   0.01325   2.82494
   A31        3.19671  -0.00084  -0.01942  -0.01048  -0.03062   3.16609
   A32        2.96791  -0.00012  -0.04475   0.08568   0.04073   3.00864
   A33        3.23970  -0.00037  -0.01698  -0.00171  -0.02073   3.21897
   A34        2.97429  -0.00178   0.03265  -0.03296  -0.00047   2.97381
    D1       -0.66273  -0.00013  -0.03444  -0.04143  -0.07440  -0.73714
    D2        2.44359  -0.00021  -0.02407  -0.04138  -0.06410   2.37948
    D3       -0.10299   0.00007   0.02441   0.03577   0.06126  -0.04173
    D4        3.07128   0.00015   0.01469   0.03569   0.05162   3.12291
    D5        0.34090  -0.00006  -0.01997  -0.13205  -0.15195   0.18895
    D6       -1.74073   0.00007  -0.02173  -0.13338  -0.15503  -1.89576
    D7        2.45381   0.00005  -0.02375  -0.13127  -0.15495   2.29887
    D8       -2.83091  -0.00012  -0.01113  -0.13182  -0.14303  -2.97395
    D9        1.37064   0.00000  -0.01288  -0.13315  -0.14611   1.22453
   D10       -0.71800  -0.00002  -0.01491  -0.13104  -0.14603  -0.86403
   D11        0.55144  -0.00015  -0.08942  -0.03935  -0.12951   0.42193
   D12       -0.75292  -0.00008  -0.03145  -0.00355  -0.03527  -0.78818
   D13        1.14073  -0.00049  -0.01752  -0.02220  -0.03987   1.10087
   D14        2.99521   0.00015   0.13940   0.02615   0.16427  -3.12371
   D15        0.40967   0.00010   0.10530   0.08089   0.18509   0.59476
   D16       -2.30756  -0.00010  -0.03111  -0.06483  -0.09605  -2.40361
   D17       -0.02064   0.00039  -0.01391  -0.09127  -0.10670  -0.12734
   D18       -1.81635  -0.00042  -0.04078   0.07219   0.03216  -1.78419
   D19        2.21840  -0.00009   0.03390   0.03714   0.07135   2.28975
   D20        2.49405  -0.00028  -0.04776   0.03754  -0.01055   2.48349
   D21        0.24562   0.00005   0.02692   0.00248   0.02863   0.27425
   D22       -0.21174  -0.00067   0.03915  -0.01714   0.02172  -0.19002
   D23       -2.10419  -0.00030   0.03305  -0.00767   0.02567  -2.07851
   D24       -0.75937  -0.00003  -0.01945   0.06071   0.04062  -0.71874
   D25        1.08100   0.00027   0.00270   0.02445   0.02674   1.10774
   D26       -0.90800  -0.00073  -0.09492   0.03378  -0.06116  -0.96917
   D27        1.00605  -0.00036  -0.07961   0.03963  -0.03995   0.96610
   D28       -0.80699   0.00007   0.10302   0.10083   0.20418  -0.60281
   D29       -2.92272   0.00012   0.15396   0.06437   0.21800  -2.70473
   D30        0.49410  -0.00058  -0.08163  -0.07966  -0.16127   0.33283
   D31       -1.41426  -0.00042  -0.09892  -0.08654  -0.18549  -1.59975
         Item               Value     Threshold  Converged?
 Maximum Force            0.002891     0.000015     NO 
 RMS     Force            0.000694     0.000010     NO 
 Maximum Displacement     0.474742     0.000060     NO 
 RMS     Displacement     0.143969     0.000040     NO 
 Predicted change in Energy=-2.614701D-04
 GradGradGradGradGradGradGradGradGradGradGradGradGradGradGradGradGradGrad

                          Input orientation:                          
 ---------------------------------------------------------------------
 Center     Atomic      Atomic             Coordinates (Angstroms)
 Number     Number       Type             X           Y           Z
 ---------------------------------------------------------------------
      1          6           0        0.296912    0.086073    0.506477
      2          8           0       -0.724472    0.421577   -0.062720
      3          8           0        1.346442    0.812471    0.739335
      4          1           0        1.241130    1.748387    0.338815
      5          6           0        0.453177   -1.343131    1.084385
      6          9           0       -0.531314   -2.134238    0.664255
      7          9           0        0.409580   -1.288953    2.426025
      8          9           0        1.618702   -1.887362    0.723447
      9          8           0       -1.383696    3.129079    0.685334
     10          1           0       -2.253645    3.532937    0.659335
     11          1           0       -1.472370    2.216751    0.370803
     12          8           0        3.833349    2.605269   -0.890292
     13          1           0        4.291704    2.332924   -0.091528
     14          1           0        3.018839    3.050045   -0.599267
     15          8           0        1.110122    3.109043   -0.372386
     16          1           0        0.774183    2.806098   -1.259509
     17          1           0        0.344347    3.537420    0.053024
     18          8           0        2.778363    0.692353   -2.565110
     19          1           0        3.272742    1.314102   -1.991381
     20          1           0        3.319131    0.540338   -3.343338
     21          8           0        0.331105    1.861649   -2.571612
     22          1           0        1.169650    1.386475   -2.756144
     23          1           0       -0.285068    1.203218   -2.232329
 ---------------------------------------------------------------------
                    Distance matrix (angstroms):
                    1          2          3          4          5
     1  C    0.000000
     2  O    1.216459   0.000000
     3  O    1.297455   2.254944   0.000000
     4  H    1.919100   2.405254   1.023448   0.000000
     5  C    1.549523   2.411825   2.358729   3.276313   0.000000
     6  F    2.375002   2.664206   3.494953   4.280449   1.331008
     7  F    2.363907   3.225808   2.852825   3.778009   1.343441
     8  F    2.385089   3.382266   2.713572   3.675482   1.336006
     9  O    3.480851   2.885261   3.580956   2.985984   4.851187
    10  H    4.290639   3.541228   4.513088   3.937107   5.593174
    11  H    2.772825   1.992472   3.170729   2.753811   4.109707
    12  O    4.561107   5.121241   3.471961   2.994086   5.560106
    13  H    4.622155   5.368063   3.417116   3.135743   5.443386
    14  H    4.173330   4.605334   3.097662   2.394695   5.358853
    15  O    3.251470   3.268655   2.562424   1.540895   4.730287
    16  H    3.277961   3.060100   2.880522   1.972672   4.776295
[truncated: 1,337,461 more chars]
