# Supplementary material for: The Hydration of Trifluoroacetic Acid from 0 to 298 K
Source: J Phys Chem A. 2026 Jan 20;130(4):927–35. doi: 10.1021/acs.jpca.5c08151 (PMC12862820; doi:10.1021/acs.jpca.5c08151)
Supplement: Supplementary file 1 [file jp5c08151_si_001.zip › TFA_SI/within1kcal-hightemps/5-H2O/20K-392-6376-wb97xd.log]

 Entering Gaussian System, Link 0=g16
 Initial command:
 /software/commercial/MERCURY/GAUSSIAN/AVX2/g16/l1.exe "/local_scratch/slurm.5660480/Gau-277637.inp" -scrdir="/local_scratch/slurm.5660480/"
 Entering Link 1 = /software/commercial/MERCURY/GAUSSIAN/AVX2/g16/l1.exe PID=    277638.
  
 Copyright (c) 1988-2019, Gaussian, Inc.  All Rights Reserved.
  
 This is part of the Gaussian(R) 16 program.  It is based on
 the Gaussian(R) 09 system (copyright 2009, Gaussian, Inc.),
 the Gaussian(R) 03 system (copyright 2003, Gaussian, Inc.),
 the Gaussian(R) 98 system (copyright 1998, Gaussian, Inc.),
 the Gaussian(R) 94 system (copyright 1995, Gaussian, Inc.),
 the Gaussian 92(TM) system (copyright 1992, Gaussian, Inc.),
 the Gaussian 90(TM) system (copyright 1990, Gaussian, Inc.),
 the Gaussian 88(TM) system (copyright 1988, Gaussian, Inc.),
 the Gaussian 86(TM) system (copyright 1986, Carnegie Mellon
 University), and the Gaussian 82(TM) system (copyright 1983,
 Carnegie Mellon University). Gaussian is a federally registered
 trademark of Gaussian, Inc.
  
 This software contains proprietary and confidential information,
 including trade secrets, belonging to Gaussian, Inc.
  
 This software is provided under written license and may be
 used, copied, transmitted, or stored only in accord with that
 written license.
  
 The following legend is applicable only to US Government
 contracts under FAR:
  
                    RESTRICTED RIGHTS LEGEND
  
 Use, reproduction and disclosure by the US Government is
 subject to restrictions as set forth in subparagraphs (a)
 and (c) of the Commercial Computer Software - Restricted
 Rights clause in FAR 52.227-19.
  
 Gaussian, Inc.
 340 Quinnipiac St., Bldg. 40, Wallingford CT 06492
  
  
 ---------------------------------------------------------------
 Warning -- This program may not be used in any manner that
 competes with the business of Gaussian, Inc. or will provide
 assistance to any competitor of Gaussian, Inc.  The licensee
 of this program is prohibited from giving any competitor of
 Gaussian, Inc. access to this program.  By using this program,
 the user acknowledges that Gaussian, Inc. is engaged in the
 business of creating and licensing software in the field of
 computational chemistry and represents and warrants to the
 licensee that it is not a competitor of Gaussian, Inc. and that
 it will not use this program in any manner prohibited above.
 ---------------------------------------------------------------
  

 Cite this work as:
 Gaussian 16, Revision C.01,
 M. J. Frisch, G. W. Trucks, H. B. Schlegel, G. E. Scuseria, 
 M. A. Robb, J. R. Cheeseman, G. Scalmani, V. Barone, 
 G. A. Petersson, H. Nakatsuji, X. Li, M. Caricato, A. V. Marenich, 
 J. Bloino, B. G. Janesko, R. Gomperts, B. Mennucci, H. P. Hratchian, 
 J. V. Ortiz, A. F. Izmaylov, J. L. Sonnenberg, D. Williams-Young, 
 F. Ding, F. Lipparini, F. Egidi, J. Goings, B. Peng, A. Petrone, 
 T. Henderson, D. Ranasinghe, V. G. Zakrzewski, J. Gao, N. Rega, 
 G. Zheng, W. Liang, M. Hada, M. Ehara, K. Toyota, R. Fukuda, 
 J. Hasegawa, M. Ishida, T. Nakajima, Y. Honda, O. Kitao, H. Nakai, 
 T. Vreven, K. Throssell, J. A. Montgomery, Jr., J. E. Peralta, 
 F. Ogliaro, M. J. Bearpark, J. J. Heyd, E. N. Brothers, K. N. Kudin, 
 V. N. Staroverov, T. A. Keith, R. Kobayashi, J. Normand, 
 K. Raghavachari, A. P. Rendell, J. C. Burant, S. S. Iyengar, 
 J. Tomasi, M. Cossi, J. M. Millam, M. Klene, C. Adamo, R. Cammi, 
 J. W. Ochterski, R. L. Martin, K. Morokuma, O. Farkas, 
 J. B. Foresman, and D. J. Fox, Gaussian, Inc., Wallingford CT, 2019.
 
 ******************************************
 Gaussian 16:  ES64L-G16RevC.01  3-Jul-2019
                25-Sep-2025 
 ******************************************
 %nproc=20
 Will use up to   20 processors via shared memory.
 %mem=18gb
 ----------------------------------------------------------------------
 # wb97xd/6-31++g** scf(conver=10) opt(tight,maxcycles=300,calcfc) freq
 ----------------------------------------------------------------------
 1/6=300,7=10,10=4,18=20,19=15,26=3,38=1/1,3;
 2/9=110,12=2,17=6,18=5,40=1/2;
 3/5=1,6=6,7=1111,11=2,25=1,30=1,71=2,74=-58,140=1/1,2,3;
 4//1;
 5/5=2,6=10,38=5/2;
 8/6=4,10=90,11=11/1;
 11/6=1,8=1,9=11,15=111,16=1/1,2,10;
 10/6=1,13=1/2;
 6/7=2,8=2,9=2,10=2,28=1/1;
 7/10=1,25=1/1,2,3,16;
 1/6=300,7=10,10=4,18=20,19=15,26=3/3(2);
 2/9=110/2;
 99//99;
 2/9=110/2;
 3/5=1,6=6,7=1111,11=2,25=1,30=1,71=1,74=-58/1,2,3;
 4/5=5,16=3,69=1/1;
 5/5=2,6=10,38=5/2;
 7//1,2,3,16;
 1/6=300,7=10,18=20,19=15,26=3/3(-5);
 2/9=110/2;
 6/7=2,8=2,9=2,10=2,19=2,28=1/1;
 99/9=1/99;
 ------------
 20K-392-6376
 ------------
 Symbolic Z-matrix:
 Charge =  0 Multiplicity = 1
 C                    -0.29922   2.12581  -1.03249 
 O                    -1.22327   1.5483   -0.51626 
 O                     0.91859   1.7434   -1.1369 
 H                     1.11336   0.7663   -0.69946 
 C                    -0.51337   3.52602  -1.68999 
 F                    -0.377     3.45818  -3.02133 
 F                     0.37926   4.41817  -1.24317 
 F                    -1.72849   4.01286  -1.43653 
 O                     3.13528  -2.37871  -1.04492 
 H                     2.43929  -1.72503  -0.8567 
 H                     2.79134  -3.23349  -0.77949 
 O                    -1.09926  -0.85753   0.87281 
 H                    -1.73872  -1.49287   0.5455 
 H                    -1.37966   0.01391   0.54562 
 O                     3.12985   0.12288   1.76361 
 H                     3.42915   1.03186   1.81173 
 H                     3.89611  -0.4117    1.45738 
 O                     5.05164  -1.29834   0.53971 
 H                     4.45171  -1.77854  -0.06924 
 H                     5.72806  -0.89954  -0.01016 
 O                     1.35455  -0.48336  -0.05998 
 H                     1.97345  -0.25707   0.68882 
 H                     0.49565  -0.73757   0.35554 
 
 Add virtual bond connecting atoms O21        and H4         Dist= 2.69D+00.
 Add virtual bond connecting atoms H22        and O15        Dist= 3.07D+00.
 Add virtual bond connecting atoms H23        and O12        Dist= 3.18D+00.
 Add virtual bond connecting atoms O18        and H17        Dist= 3.25D+00.
 Add virtual bond connecting atoms H19        and O9         Dist= 3.30D+00.
 Add virtual bond connecting atoms O21        and H10        Dist= 3.46D+00.

 GradGradGradGradGradGradGradGradGradGradGradGradGradGradGradGradGradGrad
 Berny optimization.
 Initialization pass.
                           ----------------------------
                           !    Initial Parameters    !
                           ! (Angstroms and Degrees)  !
 --------------------------                            --------------------------
 ! Name  Definition              Value          Derivative Info.                !
 --------------------------------------------------------------------------------
 ! R1    R(1,2)                  1.2058         calculate D2E/DX2 analytically  !
 ! R2    R(1,3)                  1.2807         calculate D2E/DX2 analytically  !
 ! R3    R(1,5)                  1.5617         calculate D2E/DX2 analytically  !
 ! R4    R(3,4)                  1.0881         calculate D2E/DX2 analytically  !
 ! R5    R(4,21)                 1.4243         calculate D2E/DX2 analytically  !
 ! R6    R(5,6)                  1.34           calculate D2E/DX2 analytically  !
 ! R7    R(5,7)                  1.3388         calculate D2E/DX2 analytically  !
 ! R8    R(5,8)                  1.3333         calculate D2E/DX2 analytically  !
 ! R9    R(9,10)                 0.9732         calculate D2E/DX2 analytically  !
 ! R10   R(9,11)                 0.9589         calculate D2E/DX2 analytically  !
 ! R11   R(9,19)                 1.745          calculate D2E/DX2 analytically  !
 ! R12   R(10,21)                1.8312         calculate D2E/DX2 analytically  !
 ! R13   R(12,13)                0.959          calculate D2E/DX2 analytically  !
 ! R14   R(12,14)                0.9722         calculate D2E/DX2 analytically  !
 ! R15   R(12,23)                1.681          calculate D2E/DX2 analytically  !
 ! R16   R(15,16)                0.9582         calculate D2E/DX2 analytically  !
 ! R17   R(15,17)                0.9832         calculate D2E/DX2 analytically  !
 ! R18   R(15,22)                1.6238         calculate D2E/DX2 analytically  !
 ! R19   R(17,18)                1.7215         calculate D2E/DX2 analytically  !
 ! R20   R(18,19)                0.9805         calculate D2E/DX2 analytically  !
 ! R21   R(18,20)                0.9586         calculate D2E/DX2 analytically  !
 ! R22   R(21,22)                0.9975         calculate D2E/DX2 analytically  !
 ! R23   R(21,23)                0.9874         calculate D2E/DX2 analytically  !
 ! A1    A(2,1,3)              128.3611         calculate D2E/DX2 analytically  !
 ! A2    A(2,1,5)              120.3054         calculate D2E/DX2 analytically  !
 ! A3    A(3,1,5)              111.3334         calculate D2E/DX2 analytically  !
 ! A4    A(1,3,4)              113.9262         calculate D2E/DX2 analytically  !
 ! A5    A(1,5,6)              111.0356         calculate D2E/DX2 analytically  !
 ! A6    A(1,5,7)              111.4412         calculate D2E/DX2 analytically  !
 ! A7    A(1,5,8)              111.8589         calculate D2E/DX2 analytically  !
 ! A8    A(6,5,7)              107.3059         calculate D2E/DX2 analytically  !
 ! A9    A(6,5,8)              107.463          calculate D2E/DX2 analytically  !
 ! A10   A(7,5,8)              107.5099         calculate D2E/DX2 analytically  !
 ! A11   A(10,9,11)            106.7812         calculate D2E/DX2 analytically  !
 ! A12   A(10,9,19)            101.5575         calculate D2E/DX2 analytically  !
 ! A13   A(11,9,19)            114.9877         calculate D2E/DX2 analytically  !
 ! A14   A(9,10,21)            164.416          calculate D2E/DX2 analytically  !
 ! A15   A(13,12,14)           106.6593         calculate D2E/DX2 analytically  !
 ! A16   A(13,12,23)           125.0931         calculate D2E/DX2 analytically  !
 ! A17   A(14,12,23)            96.092          calculate D2E/DX2 analytically  !
 ! A18   A(16,15,17)           106.7378         calculate D2E/DX2 analytically  !
 ! A19   A(16,15,22)           118.5322         calculate D2E/DX2 analytically  !
 ! A20   A(17,15,22)           102.8054         calculate D2E/DX2 analytically  !
 ! A21   A(17,18,19)            99.939          calculate D2E/DX2 analytically  !
 ! A22   A(17,18,20)           124.413          calculate D2E/DX2 analytically  !
 ! A23   A(19,18,20)           106.2159         calculate D2E/DX2 analytically  !
 ! A24   A(4,21,10)            119.9928         calculate D2E/DX2 analytically  !
 ! A25   A(4,21,22)            104.0673         calculate D2E/DX2 analytically  !
 ! A26   A(4,21,23)            105.5162         calculate D2E/DX2 analytically  !
 ! A27   A(10,21,22)            96.4826         calculate D2E/DX2 analytically  !
 ! A28   A(10,21,23)           121.5873         calculate D2E/DX2 analytically  !
 ! A29   A(22,21,23)           106.3921         calculate D2E/DX2 analytically  !
 ! A30   L(3,4,21,14,-1)       178.62           calculate D2E/DX2 analytically  !
 ! A31   L(15,17,18,10,-1)     167.7701         calculate D2E/DX2 analytically  !
 ! A32   L(9,19,18,5,-1)       168.8845         calculate D2E/DX2 analytically  !
 ! A33   L(15,22,21,7,-1)      179.3442         calculate D2E/DX2 analytically  !
 ! A34   L(12,23,21,1,-1)      166.7837         calculate D2E/DX2 analytically  !
 ! A35   L(3,4,21,14,-2)       182.7506         calculate D2E/DX2 analytically  !
 ! A36   L(15,17,18,10,-2)     172.4932         calculate D2E/DX2 analytically  !
 ! A37   L(9,19,18,5,-2)       174.6547         calculate D2E/DX2 analytically  !
 ! A38   L(15,22,21,7,-2)      172.4508         calculate D2E/DX2 analytically  !
 ! A39   L(12,23,21,1,-2)      181.5115         calculate D2E/DX2 analytically  !
 ! D1    D(2,1,3,4)              0.3611         calculate D2E/DX2 analytically  !
 ! D2    D(5,1,3,4)           -179.4841         calculate D2E/DX2 analytically  !
 ! D3    D(2,1,5,6)           -111.7015         calculate D2E/DX2 analytically  !
 ! D4    D(2,1,5,7)            128.7313         calculate D2E/DX2 analytically  !
 ! D5    D(2,1,5,8)              8.345          calculate D2E/DX2 analytically  !
 ! D6    D(3,1,5,6)             68.1579         calculate D2E/DX2 analytically  !
 ! D7    D(3,1,5,7)            -51.4092         calculate D2E/DX2 analytically  !
 ! D8    D(3,1,5,8)           -171.7956         calculate D2E/DX2 analytically  !
 ! D9    D(1,3,21,10)          139.3987         calculate D2E/DX2 analytically  !
 ! D10   D(1,3,21,22)         -114.4956         calculate D2E/DX2 analytically  !
 ! D11   D(1,3,21,23)           -3.2363         calculate D2E/DX2 analytically  !
 ! D12   D(11,9,10,21)          88.5417         calculate D2E/DX2 analytically  !
 ! D13   D(19,9,10,21)         -32.2562         calculate D2E/DX2 analytically  !
 ! D14   D(10,9,18,17)          19.5117         calculate D2E/DX2 analytically  !
 ! D15   D(10,9,18,20)        -108.3567         calculate D2E/DX2 analytically  !
 ! D16   D(11,9,18,17)         -93.3274         calculate D2E/DX2 analytically  !
 ! D17   D(11,9,18,20)         138.8042         calculate D2E/DX2 analytically  !
 ! D18   D(9,10,21,4)          127.6291         calculate D2E/DX2 analytically  !
 ! D19   D(9,10,21,22)          17.262          calculate D2E/DX2 analytically  !
 ! D20   D(9,10,21,23)         -96.5222         calculate D2E/DX2 analytically  !
 ! D21   D(13,12,21,4)         107.5373         calculate D2E/DX2 analytically  !
 ! D22   D(13,12,21,10)        -29.2669         calculate D2E/DX2 analytically  !
 ! D23   D(13,12,21,22)       -144.6084         calculate D2E/DX2 analytically  !
 ! D24   D(14,12,21,4)          -4.2658         calculate D2E/DX2 analytically  !
 ! D25   D(14,12,21,10)       -141.0699         calculate D2E/DX2 analytically  !
 ! D26   D(14,12,21,22)        103.5885         calculate D2E/DX2 analytically  !
 ! D27   D(16,15,18,19)       -133.726          calculate D2E/DX2 analytically  !
 ! D28   D(16,15,18,20)        -19.9188         calculate D2E/DX2 analytically  !
 ! D29   D(22,15,18,19)        -11.7591         calculate D2E/DX2 analytically  !
 ! D30   D(22,15,18,20)        102.0481         calculate D2E/DX2 analytically  !
 ! D31   D(16,15,21,4)          -0.9714         calculate D2E/DX2 analytically  !
 ! D32   D(16,15,21,10)        120.8555         calculate D2E/DX2 analytically  !
 ! D33   D(16,15,21,23)       -113.4157         calculate D2E/DX2 analytically  !
 ! D34   D(17,15,21,4)        -116.5148         calculate D2E/DX2 analytically  !
 ! D35   D(17,15,21,10)          5.3121         calculate D2E/DX2 analytically  !
 ! D36   D(17,15,21,23)        131.0409         calculate D2E/DX2 analytically  !
 --------------------------------------------------------------------------------
 Trust Radius=3.00D-01 FncErr=1.00D-07 GrdErr=1.00D-06 EigMax=2.50D+02 EigMin=1.00D-04
 Number of steps in this run=    138 maximum allowed number of steps=    138.
 GradGradGradGradGradGradGradGradGradGradGradGradGradGradGradGradGradGrad

                          Input orientation:                          
 ---------------------------------------------------------------------
 Center     Atomic      Atomic             Coordinates (Angstroms)
 Number     Number       Type             X           Y           Z
 ---------------------------------------------------------------------
      1          6           0       -0.299221    2.125808   -1.032489
      2          8           0       -1.223266    1.548299   -0.516263
      3          8           0        0.918589    1.743404   -1.136896
      4          1           0        1.113362    0.766298   -0.699459
      5          6           0       -0.513370    3.526023   -1.689987
      6          9           0       -0.377005    3.458177   -3.021333
      7          9           0        0.379259    4.418167   -1.243171
      8          9           0       -1.728486    4.012865   -1.436528
      9          8           0        3.135276   -2.378712   -1.044920
     10          1           0        2.439292   -1.725035   -0.856699
     11          1           0        2.791340   -3.233492   -0.779489
     12          8           0       -1.099262   -0.857526    0.872807
     13          1           0       -1.738719   -1.492865    0.545504
     14          1           0       -1.379655    0.013915    0.545621
     15          8           0        3.129851    0.122876    1.763605
     16          1           0        3.429154    1.031863    1.811731
     17          1           0        3.896106   -0.411703    1.457381
     18          8           0        5.051643   -1.298338    0.539706
     19          1           0        4.451705   -1.778537   -0.069243
     20          1           0        5.728060   -0.899543   -0.010156
     21          8           0        1.354554   -0.483361   -0.059983
     22          1           0        1.973455   -0.257070    0.688820
     23          1           0        0.495654   -0.737571    0.355540
 ---------------------------------------------------------------------
                    Distance matrix (angstroms):
                    1          2          3          4          5
     1  C    0.000000
     2  O    1.205763   0.000000
     3  O    1.280701   2.238481   0.000000
     4  H    1.988609   2.470813   1.088128   0.000000
     5  C    1.561655   2.406860   2.352476   3.353130   0.000000
     6  F    2.395153   3.261774   2.858340   3.854672   1.340030
     7  F    2.399923   3.366396   2.730664   3.764395   1.338787
     8  F    2.401464   2.678847   3.499605   4.377164   1.333328
     9  O    5.664505   5.890482   4.681239   3.754806   6.970984
    10  H    4.728567   4.923916   3.797515   2.826580   6.081627
    11  H    6.191742   6.249150   5.329581   4.338241   7.578994
    12  O    3.629119   2.780807   3.856873   3.162994   5.111427
    13  H    4.202025   3.262165   4.512781   3.845533   5.629222
    14  H    2.849186   1.872535   3.332255   2.886423   4.252446
    15  O    4.856791   5.116568   3.991078   3.247600   6.064798
    16  H    4.815296   5.227932   3.937464   3.426294   5.833211
    17  H    5.499016   5.826220   4.498929   3.712588   6.697394
    18  O    6.544334   6.970860   5.398641   4.616092   7.695151
    19  H    6.224391   6.593403   5.101653   4.244749   7.444268
    20  H    6.820999   7.387084   5.602296   4.954352   7.833448
    21  O    3.238595   3.313757   2.511630   1.424342   4.713937
    22  H    3.715651   3.864014   2.906523   1.927268   5.114177
    23  H    3.279845   2.989971   2.926000   1.938094   4.835343
                    6          7          8          9         10
     6  F    0.000000
     7  F    2.157632   0.000000
     8  F    2.155409   2.155051   0.000000
     9  O    7.093066   7.337062   8.041255   0.000000
    10  H    6.283538   6.490918   7.115481   0.973198   0.000000
    11  H    7.735806   8.036231   8.565641   0.958851   1.550917
    12  O    5.857583   5.873357   5.426754   4.891113   4.033005
    13  H    6.252152   6.528820   5.851634   5.202884   4.413146
    14  H    5.058795   5.068628   4.476851   5.351549   4.424342
    15  O    6.805726   5.920810   6.998307   3.761088   3.279884
    16  H    6.613043   5.486468   6.785190   4.458569   3.962427
    17  H    7.300296   6.556587   7.719296   3.272536   3.033498
    18  O    8.048332   7.595278   8.836545   2.711219   2.992723
    19  H    7.710671   7.507467   8.579310   1.745034   2.161656
    20  H    8.082618   7.642514   9.042475   3.159305   3.494862
    21  O    5.225285   5.135767   5.622815   2.780904   1.831166
    22  H    5.752647   5.303950   6.037699   2.976079   2.181870
    23  H    5.456106   5.399171   5.543008   3.409140   2.494462
                   11         12         13         14         15
    11  H    0.000000
    12  O    4.848925   0.000000
    13  H    5.030589   0.959004   0.000000
    14  H    5.449657   0.972153   1.548971   0.000000
    15  O    4.224585   4.431716   5.272321   4.672366   0.000000
    16  H    5.031349   4.995790   5.889354   5.075815   0.958205
    17  H    3.766508   5.049176   5.809619   5.370857   0.983206
    18  O    3.254852   6.175670   6.793150   6.563813   2.685342
    19  H    2.319085   5.705169   6.227429   6.131533   2.953303
    20  H    3.829297   6.884309   7.510897   7.187691   3.307908
    21  O    3.185163   2.651661   3.309691   2.844282   2.616234
    22  H    3.418180   3.136237   3.915094   3.367088   1.623815
    23  H    3.576044   1.680985   2.366216   2.029198   3.108378
                   16         17         18         19         20
    16  H    0.000000
    17  H    1.558041   0.000000
    18  O    3.111327   1.721486   0.000000
    19  H    3.532990   2.123088   0.980476   0.000000
    20  H    3.512061   2.397438   0.958607   1.550872   0.000000
    21  O    3.178550   2.960914   3.833051   3.357069   4.393546
    22  H    2.245292   2.076339   3.252955   3.005203   3.872777
    23  H    3.722474   3.589334   4.594063   4.112711   5.247670
                   21         22         23
    21  O    0.000000
    22  H    0.997473   0.000000
    23  H    0.987417   1.589293   0.000000
 Stoichiometry    C2H11F3O7
 Framework group  C1[X(C2H11F3O7)]
 Deg. of freedom    63
 Full point group                 C1      NOp   1
 Largest Abelian subgroup         C1      NOp   1
 Largest concise Abelian subgroup C1      NOp   1
                         Standard orientation:                         
 ---------------------------------------------------------------------
 Center     Atomic      Atomic             Coordinates (Angstroms)
 Number     Number       Type             X           Y           Z
 ---------------------------------------------------------------------
      1          6           0       -1.591999    0.226982    0.049202
      2          8           0       -1.601531    1.415200   -0.155523
      3          8           0       -0.584410   -0.535570    0.257704
      4          1           0        0.371620   -0.016007    0.248505
      5          6           0       -2.930404   -0.576711    0.088112
      6          9           0       -3.191304   -1.016899    1.326597
      7          9           0       -2.881398   -1.648050   -0.713251
      8          9           0       -3.967319    0.166731   -0.299013
      9          8           0        3.802284    0.080032    1.771623
     10          1           0        2.951035    0.307305    1.358301
     11          1           0        4.281575    0.902241    1.888447
     12          8           0        0.622252    3.058526   -0.450754
     13          1           0        0.582286    3.821871    0.128379
     14          1           0       -0.278548    2.695808   -0.496329
     15          8           0        2.829911   -0.536139   -1.808965
     16          1           0        2.376676   -1.266406   -2.232573
     17          1           0        3.604331   -0.918019   -1.338715
     18          8           0        4.694838   -1.576121   -0.180609
     19          1           0        4.484223   -1.009430    0.591295
     20          1           0        4.668022   -2.480532    0.136014
     21          8           0        1.613123    0.677009    0.163948
     22          1           0        2.060113    0.277290   -0.633159
     23          1           0        1.381532    1.604724   -0.082430
 ---------------------------------------------------------------------
 Rotational constants (GHZ):           0.9799379           0.2738969           0.2491902
 Standard basis: 6-31++G(d,p) (6D, 7F)
 There are   294 symmetry adapted cartesian basis functions of A   symmetry.
 There are   294 symmetry adapted basis functions of A   symmetry.
   294 basis functions,   472 primitive gaussians,   294 cartesian basis functions
    53 alpha electrons       53 beta electrons
       nuclear repulsion energy       826.7020839720 Hartrees.
 NAtoms=   23 NActive=   23 NUniq=   23 SFac= 1.00D+00 NAtFMM=   60 NAOKFM=F Big=F
 Integral buffers will be    131072 words long.
 Raffenetti 2 integral format.
 Two-electron integral symmetry is turned on.
 Nuclear repulsion after empirical dispersion term =      826.6920037221 Hartrees.
 One-electron integrals computed using PRISM.
 NBasis=   294 RedAO= T EigKep=  4.63D-05  NBF=   294
 NBsUse=   294 1.00D-06 EigRej= -1.00D+00 NBFU=   294
 ExpMin= 3.60D-02 ExpMax= 7.00D+03 ExpMxC= 1.05D+03 IAcc=3 IRadAn=         5 AccDes= 0.00D+00
 Harris functional with IExCor= 4639 and IRadAn=       5 diagonalized for initial guess.
 HarFok:  IExCor= 4639 AccDes= 0.00D+00 IRadAn=         5 IDoV= 1 UseB2=F ITyADJ=14
 ICtDFT=  3500011 ScaDFX=  1.000000  1.000000  1.000000  1.000000
 FoFCou: FMM=F IPFlag=           0 FMFlag=      100000 FMFlg1=           0
         NFxFlg=           0 DoJE=T BraDBF=F KetDBF=T FulRan=T
         wScrn=  0.000000 ICntrl=       500 IOpCl=  0 I1Cent=   200000004 NGrid=           0
         NMat0=    1 NMatS0=      1 NMatT0=    0 NMatD0=    1 NMtDS0=    0 NMtDT0=    0
 Petite list used in FoFCou.
 Requested convergence on RMS density matrix=1.00D-10 within 128 cycles.
 Requested convergence on MAX density matrix=1.00D-08.
 Requested convergence on             energy=1.00D-08.
 No special actions if energy rises.
 SCF Done:  E(RwB97XD) =  -908.809690955     A.U. after   18 cycles
            NFock= 18  Conv=0.67D-10     -V/T= 2.0081
 DoSCS=F DFT=T ScalE2(SS,OS)=  1.000000  1.000000
 Range of M.O.s used for correlation:     1   294
 NBasis=   294 NAE=    53 NBE=    53 NFC=     0 NFV=     0
 NROrb=    294 NOA=    53 NOB=    53 NVA=   241 NVB=   241

 **** Warning!!: The largest alpha MO coefficient is  0.28980721D+02

 Symmetrizing basis deriv contribution to polar:
 IMax=3 JMax=2 DiffMx= 0.00D+00
 G2DrvN: will do    24 centers at a time, making    1 passes.
 Calling FoFCou, ICntrl=  3107 FMM=F I1Cent=   0 AccDes= 0.00D+00.
 End of G2Drv F.D. properties file   721 does not exist.
 End of G2Drv F.D. properties file   722 does not exist.
 End of G2Drv F.D. properties file   788 does not exist.
          IDoAtm=11111111111111111111111
          Differentiating once with respect to nuclear coordinates.
 Keep R1 ints in memory in canonical form, NReq=1915881174.
          There are    72 degrees of freedom in the 1st order CPHF.  IDoFFX=6 NUNeed=     0.
     66 vectors produced by pass  0 Test12= 1.77D-14 1.39D-09 XBig12= 1.58D-01 8.06D-02.
 AX will form    66 AO Fock derivatives at one time.
     66 vectors produced by pass  1 Test12= 1.77D-14 1.39D-09 XBig12= 3.84D-02 4.68D-02.
     66 vectors produced by pass  2 Test12= 1.77D-14 1.39D-09 XBig12= 1.39D-03 6.12D-03.
     66 vectors produced by pass  3 Test12= 1.77D-14 1.39D-09 XBig12= 1.05D-05 5.33D-04.
     66 vectors produced by pass  4 Test12= 1.77D-14 1.39D-09 XBig12= 8.35D-08 4.12D-05.
     66 vectors produced by pass  5 Test12= 1.77D-14 1.39D-09 XBig12= 4.59D-10 2.21D-06.
     55 vectors produced by pass  6 Test12= 1.77D-14 1.39D-09 XBig12= 2.24D-12 1.56D-07.
     17 vectors produced by pass  7 Test12= 1.77D-14 1.39D-09 XBig12= 1.05D-14 8.30D-09.
 InvSVY:  IOpt=1 It=  1 EMax= 2.78D-16
 Solved reduced A of dimension   468 with    72 vectors.
 End of Minotr F.D. properties file   721 does not exist.
 End of Minotr F.D. properties file   722 does not exist.
 End of Minotr F.D. properties file   788 does not exist.

 **********************************************************************

            Population analysis using the SCF Density.

 **********************************************************************

 Orbital symmetries:
       Occupied  (A) (A) (A) (A) (A) (A) (A) (A) (A) (A) (A) (A)
                 (A) (A) (A) (A) (A) (A) (A) (A) (A) (A) (A) (A)
                 (A) (A) (A) (A) (A) (A) (A) (A) (A) (A) (A) (A)
                 (A) (A) (A) (A) (A) (A) (A) (A) (A) (A) (A) (A)
                 (A) (A) (A) (A) (A)
       Virtual   (A) (A) (A) (A) (A) (A) (A) (A) (A) (A) (A) (A)
                 (A) (A) (A) (A) (A) (A) (A) (A) (A) (A) (A) (A)
                 (A) (A) (A) (A) (A) (A) (A) (A) (A) (A) (A) (A)
                 (A) (A) (A) (A) (A) (A) (A) (A) (A) (A) (A) (A)
                 (A) (A) (A) (A) (A) (A) (A) (A) (A) (A) (A) (A)
                 (A) (A) (A) (A) (A) (A) (A) (A) (A) (A) (A) (A)
                 (A) (A) (A) (A) (A) (A) (A) (A) (A) (A) (A) (A)
                 (A) (A) (A) (A) (A) (A) (A) (A) (A) (A) (A) (A)
                 (A) (A) (A) (A) (A) (A) (A) (A) (A) (A) (A) (A)
                 (A) (A) (A) (A) (A) (A) (A) (A) (A) (A) (A) (A)
                 (A) (A) (A) (A) (A) (A) (A) (A) (A) (A) (A) (A)
                 (A) (A) (A) (A) (A) (A) (A) (A) (A) (A) (A) (A)
                 (A) (A) (A) (A) (A) (A) (A) (A) (A) (A) (A) (A)
                 (A) (A) (A) (A) (A) (A) (A) (A) (A) (A) (A) (A)
                 (A) (A) (A) (A) (A) (A) (A) (A) (A) (A) (A) (A)
                 (A) (A) (A) (A) (A) (A) (A) (A) (A) (A) (A) (A)
                 (A) (A) (A) (A) (A) (A) (A) (A) (A) (A) (A) (A)
                 (A) (A) (A) (A) (A) (A) (A) (A) (A) (A) (A) (A)
                 (A) (A) (A) (A) (A) (A) (A) (A) (A) (A) (A) (A)
                 (A) (A) (A) (A) (A) (A) (A) (A) (A) (A) (A) (A)
                 (A)
 The electronic state is 1-A.
 Alpha  occ. eigenvalues --  -24.88307 -24.88280 -24.88138 -19.33048 -19.31529
 Alpha  occ. eigenvalues --  -19.30950 -19.30385 -19.30186 -19.30126 -19.29605
 Alpha  occ. eigenvalues --  -10.56923 -10.47210  -1.44009  -1.34687  -1.34662
 Alpha  occ. eigenvalues --   -1.24026  -1.16293  -1.15191  -1.14474  -1.13787
 Alpha  occ. eigenvalues --   -1.13329  -1.12056  -0.85607  -0.76009  -0.70336
 Alpha  occ. eigenvalues --   -0.70122  -0.67998  -0.67265  -0.65768  -0.64983
 Alpha  occ. eigenvalues --   -0.64756  -0.63442  -0.60509  -0.58163  -0.57519
 Alpha  occ. eigenvalues --   -0.56464  -0.56261  -0.54967  -0.53217  -0.52706
 Alpha  occ. eigenvalues --   -0.52452  -0.51079  -0.50625  -0.49937  -0.49429
 Alpha  occ. eigenvalues --   -0.47001  -0.43718  -0.43384  -0.42972  -0.42768
 Alpha  occ. eigenvalues --   -0.42444  -0.41460  -0.39692
 Alpha virt. eigenvalues --    0.02686   0.04085   0.04407   0.05204   0.06471
 Alpha virt. eigenvalues --    0.08228   0.08994   0.10094   0.10481   0.10937
 Alpha virt. eigenvalues --    0.11588   0.12648   0.13010   0.13678   0.14312
 Alpha virt. eigenvalues --    0.16513   0.17113   0.17348   0.18713   0.19804
 Alpha virt. eigenvalues --    0.21126   0.21505   0.22224   0.22816   0.23305
 Alpha virt. eigenvalues --    0.24267   0.25697   0.26135   0.26419   0.27258
 Alpha virt. eigenvalues --    0.27831   0.28388   0.28445   0.28929   0.29536
 Alpha virt. eigenvalues --    0.29891   0.30299   0.30703   0.30901   0.31369
 Alpha virt. eigenvalues --    0.32405   0.32787   0.33452   0.33771   0.34407
 Alpha virt. eigenvalues --    0.34792   0.35009   0.35528   0.36649   0.36898
 Alpha virt. eigenvalues --    0.37243   0.37702   0.38468   0.38699   0.39135
 Alpha virt. eigenvalues --    0.40039   0.41620   0.42070   0.42815   0.42940
 Alpha virt. eigenvalues --    0.43863   0.44282   0.45239   0.45588   0.46866
 Alpha virt. eigenvalues --    0.47388   0.47656   0.48061   0.48668   0.50668
 Alpha virt. eigenvalues --    0.51546   0.52871   0.55367   0.56684   0.60911
 Alpha virt. eigenvalues --    0.61893   0.64117   0.81481   0.82935   0.85410
 Alpha virt. eigenvalues --    0.89302   0.92102   0.93548   1.04800   1.05675
 Alpha virt. eigenvalues --    1.07228   1.10143   1.15953   1.19041   1.19620
 Alpha virt. eigenvalues --    1.21201   1.21371   1.21756   1.21878   1.23554
 Alpha virt. eigenvalues --    1.24784   1.24974   1.25545   1.26037   1.27374
 Alpha virt. eigenvalues --    1.27855   1.28220   1.29627   1.29900   1.30910
 Alpha virt. eigenvalues --    1.31306   1.31873   1.32757   1.34546   1.35265
 Alpha virt. eigenvalues --    1.35540   1.35845   1.37161   1.39366   1.39564
 Alpha virt. eigenvalues --    1.41658   1.45450   1.46823   1.48282   1.53088
 Alpha virt. eigenvalues --    1.54014   1.55346   1.55610   1.57538   1.58243
 Alpha virt. eigenvalues --    1.59608   1.61172   1.61419   1.61991   1.62341
 Alpha virt. eigenvalues --    1.63698   1.64359   1.65153   1.65511   1.67090
 Alpha virt. eigenvalues --    1.67697   1.68097   1.68345   1.71117   1.71969
 Alpha virt. eigenvalues --    1.72653   1.73423   1.74400   1.75272   1.77067
 Alpha virt. eigenvalues --    1.78245   1.81187   1.82090   1.82343   1.84964
 Alpha virt. eigenvalues --    1.85684   1.86039   1.88455   1.89708   1.90240
 Alpha virt. eigenvalues --    1.91034   1.92401   1.93602   1.95019   1.95090
 Alpha virt. eigenvalues --    1.96984   2.01916   2.12551   2.13407   2.15532
 Alpha virt. eigenvalues --    2.16707   2.17275   2.18740   2.24971   2.29528
 Alpha virt. eigenvalues --    2.30149   2.31543   2.32287   2.34271   2.34686
 Alpha virt. eigenvalues --    2.36006   2.36961   2.38939   2.40036   2.42723
 Alpha virt. eigenvalues --    2.46636   2.49761   2.51232   2.54834   2.57246
 Alpha virt. eigenvalues --    2.58930   2.62429   2.62758   2.63518   2.65770
 Alpha virt. eigenvalues --    2.67710   2.68710   2.70462   2.72283   2.73056
 Alpha virt. eigenvalues --    2.74530   2.76409   2.80270   2.80531   2.81835
 Alpha virt. eigenvalues --    2.83678   2.84305   2.89503   2.91415   2.94259
 Alpha virt. eigenvalues --    2.99524   3.00567   3.09279   3.10960   3.11915
 Alpha virt. eigenvalues --    3.13491   3.15470   3.16848   3.23525   3.26142
 Alpha virt. eigenvalues --    3.27783   3.38495   3.39090   3.45591   3.48902
 Alpha virt. eigenvalues --    3.50334   3.54589   3.60277   3.73030   3.74292
 Alpha virt. eigenvalues --    3.74980   3.76285   3.84712   3.87125   4.33682
 Alpha virt. eigenvalues --    4.38282   4.39963   4.41997   4.45934   4.46695
 Alpha virt. eigenvalues --    4.76707   4.77366   4.83807   5.59042   5.91849
 Alpha virt. eigenvalues --    6.59856
          Condensed to atoms (all electrons):
               1          2          3          4          5          6
     1  C    5.199725   0.428836   0.320566  -0.052473  -0.070519  -0.040418
     2  O    0.428836   8.292287  -0.159872   0.000381  -0.076898   0.000362
     3  O    0.320566  -0.159872   8.412775   0.196848  -0.269506   0.018129
     4  H   -0.052473   0.000381   0.196848   0.281772  -0.027467   0.001884
     5  C   -0.070519  -0.076898  -0.269506  -0.027467   4.988579   0.158563
     6  F   -0.040418   0.000362   0.018129   0.001884   0.158563   9.231749
     7  F   -0.049448   0.002616   0.015945   0.001315   0.162066  -0.046332
     8  F   -0.060526   0.003673   0.013795   0.003464   0.183930  -0.037104
     9  O   -0.000726   0.000099  -0.001184   0.001942  -0.000335  -0.000001
    10  H    0.003355   0.000576  -0.003336  -0.004256   0.001313  -0.000017
    11  H   -0.000072   0.000019   0.000327  -0.000338   0.000005  -0.000001
    12  O   -0.011231  -0.016600   0.003578   0.012453  -0.014519   0.000028
    13  H    0.001731  -0.001663   0.000045  -0.000162   0.000317  -0.000052
    14  H   -0.008705   0.044965  -0.002491  -0.002530   0.005607   0.000055
    15  O    0.003245   0.000124  -0.002178   0.000153  -0.000419  -0.000004
    16  H   -0.000128   0.000108  -0.000049  -0.000873  -0.000187  -0.000009
    17  H   -0.000185  -0.000049   0.000140   0.001336  -0.000631   0.000007
    18  O   -0.000288   0.000011   0.000189   0.003080  -0.000103   0.000000
    19  H   -0.000268  -0.000017  -0.000037  -0.000030  -0.000254   0.000002
    20  H    0.000081  -0.000003   0.000041  -0.000436   0.000095  -0.000000
    21  O   -0.002694   0.007700  -0.035858   0.066960  -0.016029   0.000225
    22  H    0.003988  -0.001774  -0.004465  -0.017471   0.014501  -0.000294
    23  H   -0.005839  -0.001095   0.003983   0.005604  -0.017929   0.000475
               7          8          9         10         11         12
     1  C   -0.049448  -0.060526  -0.000726   0.003355  -0.000072  -0.011231
     2  O    0.002616   0.003673   0.000099   0.000576   0.000019  -0.016600
     3  O    0.015945   0.013795  -0.001184  -0.003336   0.000327   0.003578
     4  H    0.001315   0.003464   0.001942  -0.004256  -0.000338   0.012453
     5  C    0.162066   0.183930  -0.000335   0.001313   0.000005  -0.014519
     6  F   -0.046332  -0.037104  -0.000001  -0.000017  -0.000001   0.000028
     7  F    9.242222  -0.039931   0.000000  -0.000064   0.000002   0.000021
     8  F   -0.039931   9.238427   0.000000  -0.000065   0.000001   0.000231
     9  O    0.000000   0.000000   8.330751   0.253959   0.269304  -0.000335
    10  H   -0.000064  -0.000065   0.253959   0.312793  -0.020820  -0.003270
    11  H    0.000002   0.000001   0.269304  -0.020820   0.368696   0.000016
    12  O    0.000021   0.000231  -0.000335  -0.003270   0.000016   8.285532
    13  H   -0.000039  -0.000028   0.000156  -0.000013  -0.000100   0.281335
    14  H    0.000187  -0.000285   0.000083   0.000474  -0.000010   0.239833
    15  O   -0.000005   0.000002  -0.000884   0.000424   0.001014   0.002157
    16  H   -0.000013  -0.000006   0.000709   0.000048  -0.000196   0.000367
    17  H    0.000018   0.000003  -0.001656   0.001180  -0.000121   0.000031
    18  O   -0.000000   0.000000  -0.053873   0.000017   0.004551  -0.000005
    19  H   -0.000000   0.000001   0.033782  -0.004029  -0.006765   0.000178
    20  H    0.000000  -0.000000   0.001749  -0.000600   0.000463  -0.000018
    21  O   -0.000171   0.000103  -0.019266   0.013714   0.001977  -0.074777
    22  H   -0.000147  -0.000228   0.001198  -0.004733  -0.000886  -0.010700
    23  H    0.000312   0.000400  -0.003883  -0.002164   0.001035   0.080826
              13         14         15         16         17         18
     1  C    0.001731  -0.008705   0.003245  -0.000128  -0.000185  -0.000288
     2  O   -0.001663   0.044965   0.000124   0.000108  -0.000049   0.000011
     3  O    0.000045  -0.002491  -0.002178  -0.000049   0.000140   0.000189
     4  H   -0.000162  -0.002530   0.000153  -0.000873   0.001336   0.003080
     5  C    0.000317   0.005607  -0.000419  -0.000187  -0.000631  -0.000103
     6  F   -0.000052   0.000055  -0.000004  -0.000009   0.000007   0.000000
     7  F   -0.000039   0.000187  -0.000005  -0.000013   0.000018  -0.000000
     8  F   -0.000028  -0.000285   0.000002  -0.000006   0.000003   0.000000
     9  O    0.000156   0.000083  -0.000884   0.000709  -0.001656  -0.053873
    10  H   -0.000013   0.000474   0.000424   0.000048   0.001180   0.000017
    11  H   -0.000100  -0.000010   0.001014  -0.000196  -0.000121   0.004551
    12  O    0.281335   0.239833   0.002157   0.000367   0.000031  -0.000005
    13  H    0.358424  -0.022447   0.000291  -0.000096   0.000004  -0.000017
    14  H   -0.022447   0.311797  -0.000376  -0.000074   0.000007  -0.000015
    15  O    0.000291  -0.000376   8.354297   0.278593   0.239738  -0.054079
    16  H   -0.000096  -0.000074   0.278593   0.358575  -0.021943   0.001481
    17  H    0.000004   0.000007   0.239738  -0.021943   0.293591   0.038961
    18  O   -0.000017  -0.000015  -0.054079   0.001481   0.038961   8.373559
    19  H   -0.000022   0.000003  -0.003290   0.002252  -0.003052   0.239028
    20  H    0.000001  -0.000009   0.004194  -0.001832  -0.005224   0.276570
    21  O    0.002533   0.009055  -0.086414   0.006709   0.005462   0.000519
    22  H    0.001882   0.002718   0.081337  -0.006632  -0.011324  -0.010241
    23  H   -0.008533  -0.012236  -0.006271   0.001554   0.001140   0.001936
              19         20         21         22         23
     1  C   -0.000268   0.000081  -0.002694   0.003988  -0.005839
     2  O   -0.000017  -0.000003   0.007700  -0.001774  -0.001095
     3  O   -0.000037   0.000041  -0.035858  -0.004465   0.003983
     4  H   -0.000030  -0.000436   0.066960  -0.017471   0.005604
     5  C   -0.000254   0.000095  -0.016029   0.014501  -0.017929
     6  F    0.000002  -0.000000   0.000225  -0.000294   0.000475
     7  F   -0.000000   0.000000  -0.000171  -0.000147   0.000312
     8  F    0.000001  -0.000000   0.000103  -0.000228   0.000400
     9  O    0.033782   0.001749  -0.019266   0.001198  -0.003883
    10  H   -0.004029  -0.000600   0.013714  -0.004733  -0.002164
    11  H   -0.006765   0.000463   0.001977  -0.000886   0.001035
    12  O    0.000178  -0.000018  -0.074777  -0.010700   0.080826
    13  H   -0.000022   0.000001   0.002533   0.001882  -0.008533
    14  H    0.000003  -0.000009   0.009055   0.002718  -0.012236
    15  O   -0.003290   0.004194  -0.086414   0.081337  -0.006271
    16  H    0.002252  -0.001832   0.006709  -0.006632   0.001554
    17  H   -0.003052  -0.005224   0.005462  -0.011324   0.001140
    18  O    0.239028   0.276570   0.000519  -0.010241   0.001936
    19  H    0.315179  -0.023235   0.002866  -0.002353   0.000785
    20  H   -0.023235   0.366846  -0.000297   0.001966  -0.000018
    21  O    0.002866  -0.000297   8.715943   0.194574   0.239971
    22  H   -0.002353   0.001966   0.194574   0.295618  -0.041339
    23  H    0.000785  -0.000018   0.239971  -0.041339   0.292869
 Mulliken charges:
               1
     1  C    0.341995
     2  O   -0.523787
     3  O   -0.507386
     4  H    0.528844
     5  C    0.979821
     6  F   -0.287248
     7  F   -0.288554
     8  F   -0.305858
     9  O   -0.811592
    10  H    0.455514
    11  H    0.381898
    12  O   -0.775130
    13  H    0.386450
    14  H    0.434394
    15  O   -0.811649
    16  H    0.381643
    17  H    0.462568
    18  O   -0.821283
    19  H    0.449277
    20  H    0.379666
    21  O   -1.032806
    22  H    0.514805
    23  H    0.468416
 Sum of Mulliken charges =  -0.00000
 Mulliken charges with hydrogens summed into heavy atoms:
               1
     1  C    0.341995
     2  O   -0.523787
     3  O    0.021457
     5  C    0.979821
     6  F   -0.287248
     7  F   -0.288554
     8  F   -0.305858
     9  O    0.025821
    12  O    0.045714
    15  O    0.032562
    18  O    0.007660
    21  O   -0.049584
 APT charges:
               1
     1  C    0.127324
     2  O   -0.361518
     3  O   -0.517464
     4  H    0.458742
     5  C    0.400557
     6  F   -0.093603
     7  F   -0.143287
     8  F    0.031441
     9  O   -0.804304
    10  H   -0.143302
    11  H    0.968891
    12  O   -1.091785
    13  H    0.931790
    14  H    0.193528
    15  O   -1.103359
    16  H    0.446789
    17  H    0.688434
    18  O   -0.807533
    19  H    0.073042
    20  H    0.730503
    21  O   -1.101917
    22  H    0.560364
    23  H    0.556667
 Sum of APT charges =  -0.00000
 APT charges with hydrogens summed into heavy atoms:
               1
     1  C    0.127324
     2  O   -0.361518
     3  O   -0.058722
     5  C    0.400557
     6  F   -0.093603
     7  F   -0.143287
     8  F    0.031441
     9  O    0.021286
    12  O    0.033533
    15  O    0.031864
    18  O   -0.003988
    21  O    0.015114
 Electronic spatial extent (au):  <R**2>=           4268.6043
 Charge=             -0.0000 electrons
 Dipole moment (field-independent basis, Debye):
    X=              3.0161    Y=              0.7943    Z=              0.8193  Tot=              3.2247
 Quadrupole moment (field-independent basis, Debye-Ang):
   XX=            -79.3737   YY=            -58.1021   ZZ=            -73.6810
   XY=             -1.9693   XZ=              5.2110   YZ=              9.1340
 Traceless Quadrupole moment (field-independent basis, Debye-Ang):
   XX=             -8.9881   YY=             12.2835   ZZ=             -3.2954
   XY=             -1.9693   XZ=              5.2110   YZ=              9.1340
 Octapole moment (field-independent basis, Debye-Ang**2):
  XXX=              2.4792  YYY=             14.3844  ZZZ=             -8.0163  XYY=             38.0348
  XXY=             -0.6494  XXZ=             31.3551  XZZ=            -11.3145  YZZ=             -6.3399
  YYZ=             16.0528  XYZ=             14.8040
 Hexadecapole moment (field-independent basis, Debye-Ang**3):
 XXXX=          -3718.6928 YYYY=           -552.7408 ZZZZ=           -422.3885 XXXY=             75.2846
 XXXZ=            166.4684 YYYX=            -62.5370 YYYZ=             63.5960 ZZZX=             -9.5281
 ZZZY=             40.2497 XXYY=           -589.1089 XXZZ=           -679.2789 YYZZ=           -192.0368
 XXYZ=             40.4169 YYXZ=             27.0560 ZZXY=              3.4251
 N-N= 8.266920037221D+02 E-N=-3.800741779943D+03  KE= 9.014874886510D+02
  Exact polarizability:       0.000       0.000       0.000       0.000       0.000       0.000
 Approx polarizability:      74.263      -2.898      83.835       2.317      -0.597      66.139
 Calling FoFJK, ICntrl=    100127 FMM=F ISym2X=0 I1Cent= 0 IOpClX= 0 NMat=1 NMatS=1 NMatT=0.
 ***** Axes restored to original set *****
 -------------------------------------------------------------------
 Center     Atomic                   Forces (Hartrees/Bohr)
 Number     Number              X              Y              Z
 -------------------------------------------------------------------
      1        6           0.001734453    0.014706426   -0.006975050
      2        8          -0.016844698   -0.007082959    0.008496421
      3        8           0.019688073   -0.018752853    0.003652063
      4        1          -0.007226643    0.015934637   -0.007504741
      5        6          -0.002426230    0.003829511   -0.000997519
      6        9           0.001053088   -0.004420829   -0.002894755
      7        9           0.003393906   -0.000637125    0.003465126
      8        9          -0.001350894   -0.003359917    0.002372464
      9        8           0.004160986    0.000901803   -0.000512297
     10        1          -0.004663683   -0.000969929    0.000053706
     11        1          -0.001261868   -0.001285789   -0.000125424
     12        8           0.000319169    0.000603553    0.002500990
     13        1          -0.000403982   -0.001224479   -0.000297501
     14        1          -0.000646385    0.001198260   -0.002411006
     15        8          -0.002322433   -0.003678657    0.000834390
     16        1           0.000550329    0.002112718    0.000508896
     17        1           0.003873828    0.003270101    0.000219423
     18        8          -0.000694394   -0.001436097    0.001268937
     19        1           0.000741262   -0.001988253   -0.002123161
     20        1           0.001520944    0.000935400    0.000025630
     21        8           0.002674860    0.004178405    0.001808149
     22        1           0.000635541    0.001467232    0.000794060
     23        1          -0.002505227   -0.004301159   -0.002158800
 -------------------------------------------------------------------
 Cartesian Forces:  Max     0.019688073 RMS     0.005477383
 FormGI is forming the generalized inverse of G from B-inverse, IUseBI=4.

 GradGradGradGradGradGradGradGradGradGradGradGradGradGradGradGradGradGrad
 Berny optimization.
 Internal  Forces:  Max     0.019939298 RMS     0.003670957
 Search for a local minimum.
 Step number   1 out of a maximum of  138
 All quantities printed in internal units (Hartrees-Bohrs-Radians)
 Mixed Optimization -- RFO/linear search
 Second derivative matrix not updated -- analytic derivatives used.
 ITU=  0
     Eigenvalues ---    0.00017   0.00023   0.00031   0.00045   0.00186
     Eigenvalues ---    0.00283   0.00380   0.00490   0.00560   0.00726
     Eigenvalues ---    0.00853   0.01012   0.01170   0.01202   0.01361
     Eigenvalues ---    0.01383   0.01592   0.01672   0.01755   0.01897
     Eigenvalues ---    0.02082   0.02348   0.02500   0.02665   0.02739
     Eigenvalues ---    0.02976   0.03143   0.03611   0.03846   0.04266
     Eigenvalues ---    0.04618   0.05280   0.05663   0.06109   0.06528
     Eigenvalues ---    0.06910   0.08529   0.11184   0.11674   0.13635
     Eigenvalues ---    0.19580   0.21381   0.21989   0.23616   0.25240
     Eigenvalues ---    0.29302   0.37222   0.37544   0.38775   0.42326
     Eigenvalues ---    0.46370   0.47147   0.47995   0.50550   0.50718
     Eigenvalues ---    0.55791   0.57161   0.57214   0.57269   0.57427
     Eigenvalues ---    0.60480   0.93919   1.11775
 RFO step:  Lambda=-7.49898299D-03 EMin= 1.68790399D-04
 Linear search not attempted -- first point.
 Maximum step size (   0.300) exceeded in Quadratic search.
    -- Step size scaled by   0.700
 Iteration  1 RMS(Cart)=  0.07316830 RMS(Int)=  0.00143453
 Iteration  2 RMS(Cart)=  0.00269288 RMS(Int)=  0.00032380
 Iteration  3 RMS(Cart)=  0.00000440 RMS(Int)=  0.00032379
 Iteration  4 RMS(Cart)=  0.00000000 RMS(Int)=  0.00032379
 Variable       Old X    -DE/DX   Delta X   Delta X   Delta X     New X
                                 (Linear)    (Quad)   (Total)
    R1        2.27856   0.01994   0.00000   0.00819   0.00819   2.28675
    R2        2.42017   0.01491   0.00000   0.02619   0.02620   2.44638
    R3        2.95110  -0.00503   0.00000  -0.01580  -0.01581   2.93529
    R4        2.05626  -0.01791   0.00000  -0.13024  -0.13024   1.92602
    R5        2.69162   0.00069   0.00000   0.20142   0.20142   2.89304
    R6        2.53229   0.00321   0.00000   0.00218   0.00218   2.53447
    R7        2.52994   0.00300   0.00000   0.00072   0.00072   2.53066
    R8        2.51963   0.00046   0.00000  -0.00462  -0.00462   2.51500
    R9        1.83908   0.00358   0.00000   0.00674   0.00673   1.84581
   R10        1.81197   0.00156   0.00000   0.00196   0.00196   1.81393
   R11        3.29764   0.00083   0.00000   0.01284   0.01286   3.31049
   R12        3.46040   0.00116   0.00000  -0.00823  -0.00826   3.45214
   R13        1.81225   0.00118   0.00000   0.00125   0.00125   1.81351
   R14        1.83710   0.00207   0.00000   0.00127   0.00127   1.83837
   R15        3.17660   0.00056   0.00000   0.06909   0.06909   3.24569
   R16        1.81074   0.00220   0.00000   0.00226   0.00226   1.81300
   R17        1.85799   0.00281   0.00000   0.00150   0.00152   1.85951
   R18        3.06857   0.00212   0.00000   0.07016   0.07012   3.13869
   R19        3.25314   0.00169   0.00000   0.03017   0.03022   3.28336
   R20        1.85283   0.00244   0.00000   0.00257   0.00259   1.85542
   R21        1.81150   0.00145   0.00000   0.00150   0.00150   1.81301
   R22        1.88495   0.00332   0.00000  -0.00807  -0.00810   1.87685
   R23        1.86595   0.00283   0.00000  -0.00589  -0.00589   1.86006
    A1        2.24032   0.00405   0.00000   0.00056   0.00054   2.24086
    A2        2.09972  -0.00240   0.00000   0.00479   0.00478   2.10450
    A3        1.94313  -0.00165   0.00000  -0.00536  -0.00535   1.93779
    A4        1.98839  -0.00008   0.00000  -0.01119  -0.01124   1.97715
    A5        1.93794  -0.00525   0.00000  -0.01362  -0.01369   1.92425
    A6        1.94502  -0.00423   0.00000  -0.00696  -0.00700   1.93801
    A7        1.95231  -0.00524   0.00000  -0.01178  -0.01184   1.94047
    A8        1.87284   0.00528   0.00000   0.01129   0.01125   1.88409
    A9        1.87558   0.00541   0.00000   0.01182   0.01174   1.88732
   A10        1.87640   0.00507   0.00000   0.01151   0.01147   1.88787
   A11        1.86368  -0.00121   0.00000  -0.00833  -0.00826   1.85542
   A12        1.77251   0.00192   0.00000   0.02200   0.02173   1.79424
   A13        2.00691   0.00043   0.00000   0.00781   0.00762   2.01454
   A14        2.86960  -0.00017   0.00000   0.01061   0.01030   2.87990
   A15        1.86156   0.00022   0.00000   0.00145   0.00144   1.86300
   A16        2.18329  -0.00053   0.00000   0.00913   0.00913   2.19242
   A17        1.67712  -0.00072   0.00000   0.00399   0.00399   1.68111
   A18        1.86293  -0.00107   0.00000  -0.00134  -0.00182   1.86111
   A19        2.06878  -0.00024   0.00000   0.01096   0.00994   2.07872
   A20        1.79429   0.00235   0.00000   0.03076   0.02990   1.82419
   A21        1.74427   0.00087   0.00000   0.01976   0.01947   1.76373
   A22        2.17142  -0.00077   0.00000  -0.01841  -0.01845   2.15297
   A23        1.85382   0.00042   0.00000   0.00563   0.00546   1.85928
   A24        2.09427   0.00078   0.00000   0.00621   0.00545   2.09972
   A25        1.81632   0.00042   0.00000   0.03423   0.03418   1.85050
   A26        1.84161  -0.00041   0.00000   0.00570   0.00420   1.84581
   A27        1.68394  -0.00038   0.00000   0.01116   0.01107   1.69501
   A28        2.12210  -0.00170   0.00000  -0.05394  -0.05384   2.06826
   A29        1.85689   0.00205   0.00000   0.01749   0.01749   1.87438
   A30        3.11751   0.00400   0.00000   0.03882   0.03873   3.15624
   A31        2.92814  -0.00156   0.00000  -0.02138  -0.02181   2.90633
   A32        2.94759  -0.00092   0.00000  -0.00875  -0.00878   2.93881
   A33        3.13015   0.00154   0.00000   0.03520   0.03475   3.16489
   A34        2.91092  -0.00189   0.00000  -0.05783  -0.05785   2.85307
   A35        3.18960  -0.00028   0.00000  -0.01588  -0.01581   3.17379
   A36        3.01057   0.00230   0.00000   0.05906   0.05884   3.06941
   A37        3.04830  -0.00137   0.00000  -0.03134  -0.03170   3.01660
   A38        3.00983  -0.00037   0.00000  -0.02251  -0.02284   2.98699
   A39        3.16797  -0.00052   0.00000  -0.01112  -0.01077   3.15720
    D1        0.00630   0.00117   0.00000   0.00393   0.00392   0.01022
    D2       -3.13259   0.00126   0.00000   0.00988   0.00986  -3.12273
    D3       -1.94956   0.00016   0.00000  -0.00165  -0.00167  -1.95122
    D4        2.24679  -0.00018   0.00000  -0.00216  -0.00217   2.24461
    D5        0.14565  -0.00011   0.00000  -0.00391  -0.00390   0.14175
    D6        1.18958   0.00010   0.00000  -0.00706  -0.00708   1.18250
    D7       -0.89726  -0.00024   0.00000  -0.00758  -0.00759  -0.90485
    D8       -2.99840  -0.00017   0.00000  -0.00933  -0.00931  -3.00771
    D9        2.43297   0.00093   0.00000  -0.01488  -0.01494   2.41803
   D10       -1.99833   0.00017   0.00000   0.01912   0.01881  -1.97951
   D11       -0.05648   0.00291   0.00000   0.06028   0.06061   0.00413
   D12        1.54534   0.00080   0.00000   0.03086   0.03107   1.57642
   D13       -0.56298  -0.00009   0.00000   0.01515   0.01564  -0.54734
   D14        0.34054  -0.00094   0.00000  -0.03483  -0.03474   0.30580
   D15       -1.89118  -0.00045   0.00000  -0.02389  -0.02390  -1.91508
   D16       -1.62887  -0.00047   0.00000  -0.03557  -0.03546  -1.66433
   D17        2.42259   0.00002   0.00000  -0.02464  -0.02461   2.39798
   D18        2.22755   0.00102   0.00000   0.04182   0.04208   2.26963
   D19        0.30128   0.00050   0.00000  -0.00876  -0.00875   0.29253
   D20       -1.68463  -0.00110   0.00000  -0.01717  -0.01677  -1.70140
   D21        1.87688  -0.00040   0.00000  -0.00669  -0.00600   1.87088
   D22       -0.51080   0.00098   0.00000   0.04841   0.04809  -0.46271
   D23       -2.52389  -0.00007   0.00000   0.02373   0.02336  -2.50054
   D24       -0.07445   0.00056   0.00000  -0.00208  -0.00139  -0.07584
   D25       -2.46213   0.00194   0.00000   0.05302   0.05270  -2.40943
   D26        1.80796   0.00089   0.00000   0.02834   0.02797   1.83593
   D27       -2.33396  -0.00047   0.00000  -0.02041  -0.02090  -2.35486
   D28       -0.34765   0.00024   0.00000  -0.00459  -0.00490  -0.35255
   D29       -0.20523   0.00012   0.00000   0.01185   0.01212  -0.19312
   D30        1.78108   0.00083   0.00000   0.02767   0.02811   1.80919
   D31       -0.01695   0.00058   0.00000   0.04071   0.04126   0.02431
   D32        2.10933   0.00134   0.00000   0.05484   0.05503   2.16436
   D33       -1.97948  -0.00051   0.00000  -0.00440  -0.00502  -1.98450
   D34       -2.03357   0.00048   0.00000   0.01942   0.01995  -2.01362
   D35        0.09271   0.00124   0.00000   0.03355   0.03372   0.12643
   D36        2.28709  -0.00061   0.00000  -0.02569  -0.02634   2.26076
         Item               Value     Threshold  Converged?
 Maximum Force            0.019939     0.000015     NO 
 RMS     Force            0.003671     0.000010     NO 
 Maximum Displacement     0.238129     0.000060     NO 
 RMS     Displacement     0.073180     0.000040     NO 
 Predicted change in Energy=-3.846195D-03
 GradGradGradGradGradGradGradGradGradGradGradGradGradGradGradGradGradGrad

                          Input orientation:                          
 ---------------------------------------------------------------------
 Center     Atomic      Atomic             Coordinates (Angstroms)
 Number     Number       Type             X           Y           Z
 ---------------------------------------------------------------------
      1          6           0       -0.342849    2.170090   -1.027446
      2          8           0       -1.257558    1.604953   -0.472231
      3          8           0        0.887421    1.784740   -1.145102
      4          1           0        1.070161    0.881720   -0.709274
      5          6           0       -0.568854    3.535940   -1.731780
      6          9           0       -0.446132    3.399101   -3.060311
      7          9           0        0.330457    4.441133   -1.325289
      8          9           0       -1.784061    4.014083   -1.475078
      9          8           0        3.128519   -2.348465   -1.057330
     10          1           0        2.440899   -1.688583   -0.843328
     11          1           0        2.762729   -3.204503   -0.823274
     12          8           0       -1.120968   -0.860861    0.843875
     13          1           0       -1.756037   -1.498292    0.510212
     14          1           0       -1.389127    0.008516    0.499401
     15          8           0        3.206154    0.071835    1.819721
     16          1           0        3.508782    0.974572    1.937743
     17          1           0        3.976051   -0.441945    1.485703
     18          8           0        5.096357   -1.379415    0.545015
     19          1           0        4.488282   -1.820844   -0.086971
     20          1           0        5.799650   -0.990700    0.020867
     21          8           0        1.377590   -0.451093   -0.021639
     22          1           0        1.993719   -0.237436    0.727466
     23          1           0        0.527131   -0.750603    0.373151
 ---------------------------------------------------------------------
                    Distance matrix (angstroms):
                    1          2          3          4          5
     1  C    0.000000
     2  O    1.210097   0.000000
     3  O    1.294566   2.255219   0.000000
     4  H    1.938486   2.448985   1.019208   0.000000
     5  C    1.553291   2.406135   2.351942   3.282800   0.000000
     6  F    2.377746   3.252004   2.837702   3.763473   1.341186
     7  F    2.387402   3.360568   2.720129   3.687283   1.339168
     8  F    2.382809   2.662107   3.495093   4.306361   1.330882
     9  O    5.698125   5.933762   4.702511   3.846047   6.982240
    10  H    4.761565   4.966253   3.816848   2.916050   6.094555
    11  H    6.210680   6.278280   5.339747   4.424364   7.573533
    12  O    3.646090   2.798398   3.871545   3.201547   5.125494
    13  H    4.221198   3.292993   4.528381   3.890886   5.637324
    14  H    2.845761   1.873497   3.322955   2.876017   4.253673
    15  O    5.010434   5.246734   4.135304   3.407960   6.234089
    16  H    5.005664   5.378043   4.126965   3.600305   6.054182
    17  H    5.638399   5.950963   4.628055   3.874818   6.843386
    18  O    6.682558   7.093200   5.530237   4.785001   7.838312
    19  H    6.336550   6.700685   5.204428   4.401666   7.548189
    20  H    6.987120   7.535565   5.761297   5.138787   8.007502
    21  O    3.292743   3.372590   2.549781   1.530929   4.754962
    22  H    3.786218   3.924854   2.969782   2.041983   5.181992
    23  H    3.353951   3.073830   2.977057   2.032487   4.899630
                    6          7          8          9         10
     6  F    0.000000
     7  F    2.167770   0.000000
     8  F    2.163613   2.162406   0.000000
     9  O    7.058653   7.348442   8.049223   0.000000
    10  H    6.255756   6.500743   7.125293   0.976762   0.000000
    11  H    7.675201   8.038888   8.556059   0.959888   1.549836
    12  O    5.817675   5.909573   5.438963   4.887298   4.027241
    13  H    6.200720   6.557384   5.859048   5.199892   4.413905
    14  H    5.005681   5.092598   4.483203   5.328029   4.399109
    15  O    6.944393   6.103399   7.162351   3.760492   3.282760
    16  H    6.819108   5.724174   6.992866   4.489726   3.995888
    17  H    7.414552   6.710923   7.861381   3.289399   3.055353
    18  O    8.157928   7.751814   8.972779   2.716423   3.012398
    19  H    7.774124   7.617958   8.678450   1.751838   2.186629
    20  H    8.232485   7.824897   9.208604   3.184490   3.537666
    21  O    5.232923   5.170093   5.660947   2.781803   1.826795
    22  H    5.790037   5.373012   6.099037   2.988262   2.184763
    23  H    5.473202   5.466032   5.608904   3.371448   2.454004
                   11         12         13         14         15
    11  H    0.000000
    12  O    4.832716   0.000000
    13  H    5.010847   0.959667   0.000000
    14  H    5.413951   0.972825   1.550874   0.000000
    15  O    4.232782   4.532789   5.366885   4.781616   0.000000
    16  H    5.064038   5.099014   5.989259   5.195344   0.959399
    17  H    3.799375   5.154322   5.909678   5.473650   0.984012
    18  O    3.263278   6.246066   6.853514   6.632491   2.702567
    19  H    2.331135   5.766430   6.281098   6.183391   2.976837
    20  H    3.851803   6.970592   7.588512   7.273647   3.330327
    21  O    3.184729   2.675783   3.346507   2.852621   2.647207
    22  H    3.435063   3.178598   3.962024   3.399434   1.660923
    23  H    3.528591   1.717547   2.406383   2.065005   3.153749
                   16         17         18         19         20
    16  H    0.000000
    17  H    1.558590   0.000000
    18  O    3.162490   1.737478   0.000000
    19  H    3.587929   2.153380   0.981846   0.000000
    20  H    3.575581   2.402579   0.959401   1.555781   0.000000
    21  O    3.227023   3.004024   3.874546   3.399542   4.455064
    22  H    2.286733   2.132226   3.311158   3.064853   3.943576
    23  H    3.783440   3.637044   4.615492   4.128903   5.289726
                   21         22         23
    21  O    0.000000
    22  H    0.993188   0.000000
    23  H    0.984300   1.593663   0.000000
 Stoichiometry    C2H11F3O7
 Framework group  C1[X(C2H11F3O7)]
 Deg. of freedom    63
 Full point group                 C1      NOp   1
 Largest Abelian subgroup         C1      NOp   1
 Largest concise Abelian subgroup C1      NOp   1
                         Standard orientation:                         
 ---------------------------------------------------------------------
 Center     Atomic      Atomic             Coordinates (Angstroms)
 Number     Number       Type             X           Y           Z
 ---------------------------------------------------------------------
      1          6           0       -1.639554    0.213432    0.009304
      2          8           0       -1.649795    1.400765   -0.224082
      3          8           0       -0.620559   -0.553481    0.231557
      4          1           0        0.269649   -0.057784    0.207074
      5          6           0       -2.967696   -0.588415    0.085415
      6          9           0       -3.193847   -0.993676    1.343747
      7          9           0       -2.918674   -1.675106   -0.695654
      8          9           0       -4.001165    0.155077   -0.302407
      9          8           0        3.768783    0.074082    1.797910
     10          1           0        2.927703    0.295129    1.353177
     11          1           0        4.216688    0.907969    1.957276
     12          8           0        0.589249    3.070967   -0.391823
     13          1           0        0.539274    3.823745    0.201296
     14          1           0       -0.303595    2.686880   -0.432991
     15          8           0        2.964820   -0.512135   -1.828562
     16          1           0        2.549988   -1.220851   -2.324629
     17          1           0        3.717852   -0.914198   -1.339104
     18          8           0        4.811366   -1.524796   -0.134851
     19          1           0        4.548900   -0.990540    0.645984
     20          1           0        4.822452   -2.440237    0.152019
     21          8           0        1.620879    0.657666    0.129266
     22          1           0        2.085931    0.279915   -0.662853
     23          1           0        1.413888    1.598659   -0.072063
 ---------------------------------------------------------------------
 Rotational constants (GHZ):           0.9785478           0.2668143           0.2438809
 Standard basis: 6-31++G(d,p) (6D, 7F)
 There are   294 symmetry adapted cartesian basis functions of A   symmetry.
 There are   294 symmetry adapted basis functions of A   symmetry.
   294 basis functions,   472 primitive gaussians,   294 cartesian basis functions
    53 alpha electrons       53 beta electrons
       nuclear repulsion energy       822.1161158699 Hartrees.
 NAtoms=   23 NActive=   23 NUniq=   23 SFac= 1.00D+00 NAtFMM=   60 NAOKFM=F Big=F
 Integral buffers will be    131072 words long.
 Raffenetti 2 integral format.
 Two-electron integral symmetry is turned on.
 Nuclear repulsion after empirical dispersion term =      822.1061917734 Hartrees.
 One-electron integrals computed using PRISM.
 NBasis=   294 RedAO= T EigKep=  4.62D-05  NBF=   294
 NBsUse=   294 1.00D-06 EigRej= -1.00D+00 NBFU=   294
 Initial guess from the checkpoint file:  "/local_scratch/slurm.5660480/Gau-277638.chk"
 B after Tr=     0.000000   -0.000000   -0.000000
         Rot=    0.999990   -0.000739    0.002952   -0.003338 Ang=  -0.52 deg.
 ExpMin= 3.60D-02 ExpMax= 7.00D+03 ExpMxC= 1.05D+03 IAcc=3 IRadAn=         5 AccDes= 0.00D+00
 Harris functional with IExCor= 4639 and IRadAn=       5 diagonalized for initial guess.
 HarFok:  IExCor= 4639 AccDes= 0.00D+00 IRadAn=         5 IDoV= 1 UseB2=F ITyADJ=14
 ICtDFT=  3500011 ScaDFX=  1.000000  1.000000  1.000000  1.000000
 FoFCou: FMM=F IPFlag=           0 FMFlag=      100000 FMFlg1=           0
         NFxFlg=           0 DoJE=T BraDBF=F KetDBF=T FulRan=T
         wScrn=  0.000000 ICntrl=       500 IOpCl=  0 I1Cent=   200000004 NGrid=           0
         NMat0=    1 NMatS0=      1 NMatT0=    0 NMatD0=    1 NMtDS0=    0 NMtDT0=    0
 Petite list used in FoFCou.
 Requested convergence on RMS density matrix=1.00D-10 within 128 cycles.
 Requested convergence on MAX density matrix=1.00D-08.
 Requested convergence on             energy=1.00D-08.
 No special actions if energy rises.
 SCF Done:  E(RwB97XD) =  -908.813091904     A.U. after   16 cycles
            NFock= 16  Conv=0.77D-10     -V/T= 2.0082
 Calling FoFJK, ICntrl=      2127 FMM=F ISym2X=0 I1Cent= 0 IOpClX= 0 NMat=1 NMatS=1 NMatT=0.
 ***** Axes restored to original set *****
 -------------------------------------------------------------------
 Center     Atomic                   Forces (Hartrees/Bohr)
 Number     Number              X              Y              Z
 -------------------------------------------------------------------
      1        6           0.000850188    0.005001734   -0.002405537
      2        8          -0.005381826   -0.002404208    0.003030005
      3        8           0.004550211    0.002377119   -0.003084903
      4        1          -0.001131866   -0.002651039    0.000708782
      5        6          -0.000843643    0.001112934   -0.000278230
      6        9           0.000362215   -0.001393921   -0.000941963
      7        9           0.001089278   -0.000071525    0.001092783
      8        9          -0.000544163   -0.000887823    0.000730181
      9        8           0.001444354    0.000941145   -0.000097361
     10        1          -0.002287346   -0.001144685    0.000217442
     11        1          -0.000310241   -0.000527796   -0.000357404
     12        8          -0.000304343    0.000619353    0.000798159
     13        1          -0.000032811   -0.000595459    0.000134743
     14        1          -0.000331642    0.000302698   -0.001002926
     15        8          -0.000166163   -0.001638165   -0.000155446
     16        1          -0.000089047    0.000736135    0.000640491
     17        1           0.001439203    0.001839643    0.000129544
     18        8          -0.000549458   -0.000757156    0.000293179
     19        1           0.000563886   -0.000674636   -0.000781560
     20        1           0.000667544    0.000152296    0.000149900
     21        8           0.001753881    0.001634271    0.001550514
     22        1          -0.000111969    0.000282340    0.000622307
     23        1          -0.000636243   -0.002253253   -0.000992701
 -------------------------------------------------------------------
 Cartesian Forces:  Max     0.005381826 RMS     0.001565007

 GradGradGradGradGradGradGradGradGradGradGradGradGradGradGradGradGradGrad
 Berny optimization.
 Using GEDIIS/GDIIS optimizer.
 FormGI is forming the generalized inverse of G from B-inverse, IUseBI=4.
 Internal  Forces:  Max     0.006581415 RMS     0.001169026
 Search for a local minimum.
 Step number   2 out of a maximum of  138
 All quantities printed in internal units (Hartrees-Bohrs-Radians)
 Mixed Optimization -- RFO/linear search
 Update second derivatives using D2CorX and points    1    2
 DE= -3.40D-03 DEPred=-3.85D-03 R= 8.84D-01
 TightC=F SS=  1.41D+00  RLast= 3.41D-01 DXNew= 5.0454D-01 1.0217D+00
 Trust test= 8.84D-01 RLast= 3.41D-01 DXMaxT set to 5.05D-01
 ITU=  1  0
 Use linear search instead of GDIIS.
     Eigenvalues ---    0.00017   0.00023   0.00031   0.00045   0.00186
     Eigenvalues ---    0.00280   0.00381   0.00490   0.00557   0.00729
     Eigenvalues ---    0.00893   0.01058   0.01183   0.01310   0.01381
     Eigenvalues ---    0.01450   0.01596   0.01741   0.01762   0.01909
     Eigenvalues ---    0.02076   0.02347   0.02444   0.02665   0.02776
     Eigenvalues ---    0.02965   0.03147   0.03625   0.03879   0.04287
     Eigenvalues ---    0.04615   0.05275   0.05653   0.06109   0.06426
     Eigenvalues ---    0.06881   0.08515   0.11183   0.11671   0.13632
     Eigenvalues ---    0.19589   0.21393   0.22028   0.23877   0.27849
     Eigenvalues ---    0.31331   0.37026   0.37538   0.38764   0.42208
     Eigenvalues ---    0.46347   0.47053   0.47935   0.50479   0.50676
     Eigenvalues ---    0.55525   0.57156   0.57208   0.57261   0.57401
     Eigenvalues ---    0.60071   0.90555   1.12074
 RFO step:  Lambda=-1.26613915D-03 EMin= 1.68747058D-04
 Quartic linear search produced a step of  0.17400.
 Iteration  1 RMS(Cart)=  0.10346090 RMS(Int)=  0.00357170
 Iteration  2 RMS(Cart)=  0.00597487 RMS(Int)=  0.00088842
 Iteration  3 RMS(Cart)=  0.00001324 RMS(Int)=  0.00088836
 Iteration  4 RMS(Cart)=  0.00000002 RMS(Int)=  0.00088836
 Variable       Old X    -DE/DX   Delta X   Delta X   Delta X     New X
                                 (Linear)    (Quad)   (Total)
    R1        2.28675   0.00658   0.00142   0.01168   0.01311   2.29986
    R2        2.44638   0.00476   0.00456   0.00137   0.00595   2.45233
    R3        2.93529  -0.00138  -0.00275  -0.00581  -0.00857   2.92672
    R4        1.92602   0.00409  -0.02266   0.05734   0.03466   1.96069
    R5        2.89304   0.00166   0.03505  -0.09099  -0.05595   2.83709
    R6        2.53447   0.00111   0.00038   0.00252   0.00290   2.53738
    R7        2.53066   0.00102   0.00013   0.00230   0.00242   2.53308
    R8        2.51500   0.00032  -0.00080  -0.00025  -0.00105   2.51395
    R9        1.84581   0.00113   0.00117   0.00026   0.00112   1.84693
   R10        1.81393   0.00050   0.00034   0.00077   0.00111   1.81504
   R11        3.31049   0.00040   0.00224   0.01579   0.01813   3.32862
   R12        3.45214   0.00039  -0.00144   0.02996   0.02818   3.48032
   R13        1.81351   0.00037   0.00022   0.00033   0.00055   1.81406
   R14        1.83837   0.00072   0.00022   0.00570   0.00592   1.84429
   R15        3.24569   0.00058   0.01202  -0.01581  -0.00379   3.24190
   R16        1.81300   0.00074   0.00039   0.00097   0.00136   1.81436
   R17        1.85951   0.00090   0.00027   0.00192   0.00247   1.86199
   R18        3.13869   0.00108   0.01220  -0.01054   0.00156   3.14025
   R19        3.28336   0.00083   0.00526   0.00224   0.00786   3.29121
   R20        1.85542   0.00075   0.00045   0.00025   0.00088   1.85630
   R21        1.81301   0.00047   0.00026   0.00078   0.00104   1.81405
   R22        1.87685   0.00145  -0.00141   0.00447   0.00292   1.87977
   R23        1.86006   0.00132  -0.00102   0.00553   0.00452   1.86458
    A1        2.24086   0.00100   0.00009   0.00319   0.00326   2.24412
    A2        2.10450  -0.00071   0.00083  -0.00729  -0.00648   2.09802
    A3        1.93779  -0.00028  -0.00093   0.00407   0.00319   1.94098
    A4        1.97715   0.00016  -0.00196   0.00288   0.00080   1.97795
    A5        1.92425  -0.00166  -0.00238  -0.00498  -0.00739   1.91686
    A6        1.93801  -0.00132  -0.00122  -0.00426  -0.00551   1.93251
    A7        1.94047  -0.00148  -0.00206  -0.00088  -0.00297   1.93750
    A8        1.88409   0.00159   0.00196   0.00382   0.00576   1.88985
    A9        1.88732   0.00159   0.00204   0.00352   0.00553   1.89285
   A10        1.88787   0.00149   0.00200   0.00326   0.00524   1.89311
   A11        1.85542  -0.00045  -0.00144   0.00050  -0.00101   1.85442
   A12        1.79424   0.00081   0.00378   0.02130   0.02356   1.81780
   A13        2.01454   0.00016   0.00133   0.02335   0.02437   2.03891
   A14        2.87990  -0.00001   0.00179   0.00024   0.00034   2.88024
   A15        1.86300   0.00003   0.00025   0.00693   0.00689   1.86988
   A16        2.19242  -0.00013   0.00159   0.02586   0.02737   2.21979
   A17        1.68111  -0.00010   0.00069   0.00682   0.00732   1.68842
   A18        1.86111  -0.00035  -0.00032   0.00919   0.00736   1.86847
   A19        2.07872  -0.00007   0.00173   0.01656   0.01476   2.09348
   A20        1.82419   0.00096   0.00520   0.04204   0.04481   1.86900
   A21        1.76373   0.00045   0.00339   0.02094   0.02403   1.78776
   A22        2.15297  -0.00038  -0.00321  -0.00653  -0.01020   2.14277
   A23        1.85928   0.00016   0.00095   0.00479   0.00509   1.86437
   A24        2.09972   0.00016   0.00095  -0.04155  -0.04229   2.05743
   A25        1.85050   0.00044   0.00595   0.06960   0.07593   1.92643
   A26        1.84581  -0.00008   0.00073   0.00450   0.00105   1.84685
   A27        1.69501  -0.00001   0.00193   0.01429   0.01652   1.71154
   A28        2.06826  -0.00089  -0.00937  -0.03744  -0.04767   2.02059
   A29        1.87438   0.00071   0.00304   0.01630   0.01875   1.89313
   A30        3.15624   0.00172   0.00674   0.02602   0.03202   3.18826
   A31        2.90633  -0.00071  -0.00380  -0.02500  -0.02962   2.87671
   A32        2.93881  -0.00032  -0.00153  -0.01038  -0.01180   2.92701
   A33        3.16489   0.00073   0.00605   0.04313   0.04871   3.21361
   A34        2.85307  -0.00087  -0.01007  -0.05246  -0.06253   2.79054
   A35        3.17379  -0.00004  -0.00275  -0.01929  -0.02199   3.15180
   A36        3.06941   0.00112   0.01024   0.07615   0.08585   3.15526
   A37        3.01660  -0.00071  -0.00552  -0.02620  -0.03255   2.98405
   A38        2.98699  -0.00036  -0.00397  -0.01073  -0.01596   2.97104
   A39        3.15720  -0.00037  -0.00187  -0.02361  -0.02524   3.13196
    D1        0.01022   0.00034   0.00068  -0.01019  -0.00956   0.00066
    D2       -3.12273   0.00041   0.00172  -0.00715  -0.00549  -3.12822
    D3       -1.95122   0.00001  -0.00029  -0.02537  -0.02567  -1.97689
    D4        2.24461  -0.00005  -0.00038  -0.02416  -0.02457   2.22004
    D5        0.14175  -0.00005  -0.00068  -0.02481  -0.02550   0.11625
    D6        1.18250  -0.00005  -0.00123  -0.02808  -0.02930   1.15320
    D7       -0.90485  -0.00011  -0.00132  -0.02687  -0.02820  -0.93305
    D8       -3.00771  -0.00011  -0.00162  -0.02752  -0.02913  -3.03684
    D9        2.41803   0.00022  -0.00260  -0.04360  -0.04435   2.37368
   D10       -1.97951   0.00016   0.00327  -0.00007   0.00097  -1.97854
   D11        0.00413   0.00129   0.01055   0.05586   0.06678   0.07090
   D12        1.57642   0.00051   0.00541   0.11358   0.11927   1.69569
   D13       -0.54734   0.00014   0.00272   0.07656   0.08003  -0.46731
   D14        0.30580  -0.00054  -0.00605  -0.06331  -0.06928   0.23652
   D15       -1.91508  -0.00033  -0.00416  -0.06713  -0.07143  -1.98651
   D16       -1.66433  -0.00042  -0.00617  -0.08196  -0.08799  -1.75232
   D17        2.39798  -0.00020  -0.00428  -0.08578  -0.09014   2.30784
   D18        2.26963   0.00068   0.00732   0.04284   0.04895   2.31858
   D19        0.29253   0.00009  -0.00152  -0.03593  -0.03721   0.25531
   D20       -1.70140  -0.00041  -0.00292  -0.05052  -0.05159  -1.75299
   D21        1.87088  -0.00015  -0.00104   0.03371   0.03328   1.90416
   D22       -0.46271   0.00058   0.00837   0.13797   0.14622  -0.31649
   D23       -2.50054   0.00022   0.00406   0.10351   0.10729  -2.39325
   D24       -0.07584   0.00014  -0.00024   0.02176   0.02200  -0.05385
   D25       -2.40943   0.00088   0.00917   0.12602   0.13493  -2.27450
   D26        1.83593   0.00052   0.00487   0.09157   0.09600   1.93193
   D27       -2.35486  -0.00032  -0.00364  -0.03996  -0.04540  -2.40026
   D28       -0.35255   0.00005  -0.00085  -0.01665  -0.01845  -0.37100
   D29       -0.19312   0.00010   0.00211   0.01770   0.02031  -0.17281
   D30        1.80919   0.00047   0.00489   0.04101   0.04726   1.85645
   D31        0.02431   0.00059   0.00718   0.10939   0.11698   0.14129
   D32        2.16436   0.00081   0.00958   0.08540   0.09552   2.25987
   D33       -1.98450  -0.00023  -0.00087   0.04224   0.04043  -1.94407
   D34       -2.01362   0.00040   0.00347   0.05613   0.05982  -1.95380
   D35        0.12643   0.00062   0.00587   0.03214   0.03835   0.16478
   D36        2.26076  -0.00042  -0.00458  -0.01102  -0.01674   2.24402
         Item               Value     Threshold  Converged?
 Maximum Force            0.006581     0.000015     NO 
 RMS     Force            0.001169     0.000010     NO 
 Maximum Displacement     0.383498     0.000060     NO 
 RMS     Displacement     0.104109     0.000040     NO 
 Predicted change in Energy=-9.981963D-04
 GradGradGradGradGradGradGradGradGradGradGradGradGradGradGradGradGradGrad

                          Input orientation:                          
 ---------------------------------------------------------------------
 Center     Atomic      Atomic             Coordinates (Angstroms)
 Number     Number       Type             X           Y           Z
 ---------------------------------------------------------------------
      1          6           0       -0.386334    2.184379   -1.033312
      2          8           0       -1.300138    1.639212   -0.442615
      3          8           0        0.848230    1.800427   -1.145105
      4          1           0        1.046879    0.907774   -0.654982
      5          6           0       -0.632596    3.508829   -1.797397
      6          9           0       -0.485886    3.307507   -3.116808
      7          9           0        0.244950    4.447221   -1.415116
      8          9           0       -1.861973    3.966096   -1.575354
      9          8           0        3.116137   -2.245293   -1.127055
     10          1           0        2.437837   -1.592999   -0.863149
     11          1           0        2.720919   -3.111142   -0.998120
     12          8           0       -1.102426   -0.802633    0.837689
     13          1           0       -1.739801   -1.459558    0.548342
     14          1           0       -1.364744    0.048173    0.437925
     15          8           0        3.272616   -0.019198    1.889287
     16          1           0        3.573020    0.857378    2.140682
     17          1           0        4.051075   -0.496244    1.518765
     18          8           0        5.116460   -1.480004    0.554157
     19          1           0        4.508059   -1.849470   -0.122806
     20          1           0        5.871185   -1.120158    0.082554
     21          8           0        1.404248   -0.370266    0.047068
     22          1           0        2.030978   -0.189351    0.798050
     23          1           0        0.559621   -0.716739    0.421401
 ---------------------------------------------------------------------
                    Distance matrix (angstroms):
                    1          2          3          4          5
     1  C    0.000000
     2  O    1.217032   0.000000
     3  O    1.297715   2.266047   0.000000
     4  H    1.956260   2.467507   1.037550   0.000000
     5  C    1.548754   2.403437   2.353076   3.300187   0.000000
     6  F    2.369026   3.255384   2.817583   3.764130   1.342721
     7  F    2.380074   3.349324   2.728071   3.707908   1.340451
     8  F    2.376097   2.648234   3.495774   4.319934   1.330324
     9  O    5.647838   5.921260   4.638057   3.800857   6.900164
    10  H    4.719479   4.959486   3.757883   2.869140   6.027356
    11  H    6.139935   6.248468   5.258524   4.367132   7.463841
    12  O    3.596620   2.764214   3.809521   3.126191   5.074753
    13  H    4.196639   3.282938   4.493681   3.849395   5.604753
    14  H    2.772220   1.819597   3.236300   2.783755   4.184357
    15  O    5.175447   5.394272   4.289081   3.505208   6.425674
    16  H    5.245155   5.570670   4.371523   3.768244   6.342387
    17  H    5.778359   6.086269   4.757007   3.965052   6.998165
    18  O    6.799154   7.203874   5.645042   4.870831   7.966800
    19  H    6.407499   6.782945   5.268889   4.457059   7.611961
    20  H    7.163914   7.701806   5.938606   5.284922   8.201275
    21  O    3.301456   3.404629   2.538176   1.501324   4.753752
    22  H    3.851217   3.997403   3.022244   2.069646   5.244759
    23  H    3.380459   3.123418   2.978818   2.008747   4.919336
                    6          7          8          9         10
     6  F    0.000000
     7  F    2.174587   0.000000
     8  F    2.168740   2.167091   0.000000
     9  O    6.911387   7.288102   7.972697   0.000000
    10  H    6.135315   6.449626   7.063932   0.977356   0.000000
    11  H    7.481410   7.964494   8.451236   0.960477   1.550197
    12  O    5.736848   5.869543   5.398191   4.872140   4.006368
    13  H    6.142519   6.533334   5.827755   5.196582   4.411664
    14  H    4.902222   5.037510   4.432906   5.271379   4.341182
    15  O    7.089026   6.327301   7.365481   3.752106   3.278660
    16  H    7.079482   6.050349   7.280948   4.529173   4.039305
    17  H    7.519380   6.894352   8.028087   3.306606   3.078786
    18  O    8.233015   7.920962   9.104578   2.722762   3.032581
    19  H    7.778043   7.713137   8.746886   1.761431   2.213527
    20  H    8.381676   8.055634   9.403211   3.212378   3.592466
    21  O    5.206605   5.166250   5.666082   2.797294   1.841705
    22  H    5.821403   5.439283   6.168942   3.018360   2.212543
    23  H    5.459539   5.489836   5.637383   3.357076   2.438359
                   11         12         13         14         15
    11  H    0.000000
    12  O    4.828807   0.000000
    13  H    5.001730   0.959958   0.000000
    14  H    5.360610   0.975958   1.557598   0.000000
    15  O    4.266334   4.567342   5.384895   4.859640   0.000000
    16  H    5.131014   5.129641   6.010808   5.285424   0.960118
    17  H    3.865451   5.207332   5.950122   5.549388   0.985322
    18  O    3.287672   6.262089   6.856294   6.659943   2.704863
    19  H    2.356238   5.787569   6.295890   6.197200   2.987429
    20  H    3.880212   7.021560   7.632776   7.338253   3.350964
    21  O    3.215345   2.663726   3.364948   2.827574   2.647229
    22  H    3.498444   3.193102   3.986798   3.423015   1.661751
    23  H    3.524119   1.715539   2.419760   2.070880   3.162530
                   16         17         18         19         20
    16  H    0.000000
    17  H    1.564484   0.000000
    18  O    3.219102   1.741636   0.000000
    19  H    3.650301   2.175962   0.982312   0.000000
    20  H    3.664437   2.400994   0.959953   1.559546   0.000000
    21  O    3.254828   3.031082   3.907579   3.442462   4.529584
    22  H    2.296997   2.166658   3.353426   3.120882   4.015661
    23  H    3.809770   3.666480   4.622226   4.143597   5.337628
                   21         22         23
    21  O    0.000000
    22  H    0.994734   0.000000
    23  H    0.986693   1.607760   0.000000
 Stoichiometry    C2H11F3O7
 Framework group  C1[X(C2H11F3O7)]
 Deg. of freedom    63
 Full point group                 C1      NOp   1
 Largest Abelian subgroup         C1      NOp   1
 Largest concise Abelian subgroup C1      NOp   1
                         Standard orientation:                         
 ---------------------------------------------------------------------
 Center     Atomic      Atomic             Coordinates (Angstroms)
 Number     Number       Type             X           Y           Z
 ---------------------------------------------------------------------
      1          6           0       -1.668556    0.204534   -0.021479
      2          8           0       -1.693353    1.403444   -0.229248
      3          8           0       -0.639356   -0.562680    0.168767
      4          1           0        0.264354   -0.054214    0.132980
      5          6           0       -2.989669   -0.599529    0.060878
      6          9           0       -3.167279   -1.056950    1.310727
      7          9           0       -2.958117   -1.650238   -0.770880
      8          9           0       -4.032154    0.161616   -0.261063
      9          8           0        3.649783   -0.060779    1.860793
     10          1           0        2.839973    0.188463    1.373648
     11          1           0        4.038713    0.759912    2.173386
     12          8           0        0.536817    3.036481   -0.249698
     13          1           0        0.493064    3.782053    0.353400
     14          1           0       -0.350543    2.630686   -0.270133
     15          8           0        3.142179   -0.358838   -1.844852
     16          1           0        2.803538   -0.981739   -2.492265
     17          1           0        3.861101   -0.817382   -1.351144
     18          8           0        4.932591   -1.421503   -0.118164
     19          1           0        4.585927   -0.989862    0.693284
     20          1           0        5.021186   -2.356436    0.080739
     21          8           0        1.605397    0.618375    0.076392
     22          1           0        2.118474    0.301910   -0.714871
     23          1           0        1.419060    1.580727   -0.036387
 ---------------------------------------------------------------------
 Rotational constants (GHZ):           0.9931170           0.2614494           0.2412527
 Standard basis: 6-31++G(d,p) (6D, 7F)
 There are   294 symmetry adapted cartesian basis functions of A   symmetry.
 There are   294 symmetry adapted basis functions of A   symmetry.
   294 basis functions,   472 primitive gaussians,   294 cartesian basis functions
    53 alpha electrons       53 beta electrons
       nuclear repulsion energy       820.4080745270 Hartrees.
 NAtoms=   23 NActive=   23 NUniq=   23 SFac= 1.00D+00 NAtFMM=   60 NAOKFM=F Big=F
 Integral buffers will be    131072 words long.
 Raffenetti 2 integral format.
 Two-electron integral symmetry is turned on.
 Nuclear repulsion after empirical dispersion term =      820.3982344571 Hartrees.
 One-electron integrals computed using PRISM.
 NBasis=   294 RedAO= T EigKep=  4.56D-05  NBF=   294
 NBsUse=   294 1.00D-06 EigRej= -1.00D+00 NBFU=   294
 Initial guess from the checkpoint file:  "/local_scratch/slurm.5660480/Gau-277638.chk"
 B after Tr=     0.000000   -0.000000   -0.000000
         Rot=    0.999713   -0.023036    0.004931   -0.004439 Ang=  -2.75 deg.
 ExpMin= 3.60D-02 ExpMax= 7.00D+03 ExpMxC= 1.05D+03 IAcc=3 IRadAn=         5 AccDes= 0.00D+00
 Harris functional with IExCor= 4639 and IRadAn=       5 diagonalized for initial guess.
 HarFok:  IExCor= 4639 AccDes= 0.00D+00 IRadAn=         5 IDoV= 1 UseB2=F ITyADJ=14
 ICtDFT=  3500011 ScaDFX=  1.000000  1.000000  1.000000  1.000000
 FoFCou: FMM=F IPFlag=           0 FMFlag=      100000 FMFlg1=           0
         NFxFlg=           0 DoJE=T BraDBF=F KetDBF=T FulRan=T
         wScrn=  0.000000 ICntrl=       500 IOpCl=  0 I1Cent=   200000004 NGrid=           0
         NMat0=    1 NMatS0=      1 NMatT0=    0 NMatD0=    1 NMtDS0=    0 NMtDT0=    0
 Petite list used in FoFCou.
 Requested convergence on RMS density matrix=1.00D-10 within 128 cycles.
 Requested convergence on MAX density matrix=1.00D-08.
 Requested convergence on             energy=1.00D-08.
 No special actions if energy rises.
 SCF Done:  E(RwB97XD) =  -908.813837601     A.U. after   16 cycles
            NFock= 16  Conv=0.66D-10     -V/T= 2.0083
 Calling FoFJK, ICntrl=      2127 FMM=F ISym2X=0 I1Cent= 0 IOpClX= 0 NMat=1 NMatS=1 NMatT=0.
 ***** Axes restored to original set *****
 -------------------------------------------------------------------
 Center     Atomic                   Forces (Hartrees/Bohr)
 Number     Number              X              Y              Z
 -------------------------------------------------------------------
      1        6          -0.000609240   -0.001713823    0.001324756
      2        8           0.002368176    0.001011784   -0.001566842
      3        8          -0.000828656   -0.003414326    0.002013726
      4        1          -0.000808372    0.004383269   -0.002602732
      5        6           0.000432412   -0.000338423    0.000142946
      6        9          -0.000145912    0.000640393    0.000336981
      7        9          -0.000477376    0.000103206   -0.000459838
      8        9           0.000196290    0.000385461   -0.000418687
      9        8          -0.000027333    0.000704919    0.000009714
     10        1          -0.000681734   -0.000973793    0.000372204
     11        1           0.000279846    0.000038443   -0.000354209
     12        8          -0.000479412    0.000046174   -0.000502861
     13        1           0.000203165   -0.000109606    0.000366113
     14        1          -0.000370230   -0.000247443    0.000580104
     15        8           0.001340311    0.000128175   -0.000631731
     16        1          -0.000359416   -0.000196021    0.000467096
     17        1          -0.000750856    0.000418801    0.000319838
     18        8          -0.000172227   -0.000016363   -0.000542897
     19        1           0.000335077    0.000146781    0.000403912
     20        1           0.000027546   -0.000337692    0.000090874
     21        8           0.000235157    0.000191972    0.000998019
     22        1          -0.000823979   -0.000782146   -0.000271060
     23        1           0.001116762   -0.000069741   -0.000075426
 -------------------------------------------------------------------
 Cartesian Forces:  Max     0.004383269 RMS     0.001008839

 GradGradGradGradGradGradGradGradGradGradGradGradGradGradGradGradGradGrad
 Berny optimization.
 Using GEDIIS/GDIIS optimizer.
 FormGI is forming the generalized inverse of G from B-inverse, IUseBI=4.
 Internal  Forces:  Max     0.003692748 RMS     0.000745204
 Search for a local minimum.
 Step number   3 out of a maximum of  138
 All quantities printed in internal units (Hartrees-Bohrs-Radians)
 Mixed Optimization -- En-DIIS/RFO-DIIS
 Update second derivatives using D2CorX and points    2    3
 DE= -7.46D-04 DEPred=-9.98D-04 R= 7.47D-01
 TightC=F SS=  1.41D+00  RLast= 4.47D-01 DXNew= 8.4853D-01 1.3425D+00
 Trust test= 7.47D-01 RLast= 4.47D-01 DXMaxT set to 8.49D-01
 ITU=  1  1  0
 Use linear search instead of GDIIS.
     Eigenvalues ---    0.00017   0.00023   0.00031   0.00047   0.00185
     Eigenvalues ---    0.00263   0.00381   0.00489   0.00561   0.00722
     Eigenvalues ---    0.00960   0.01057   0.01180   0.01324   0.01382
     Eigenvalues ---    0.01492   0.01573   0.01702   0.01839   0.01881
     Eigenvalues ---    0.02097   0.02346   0.02476   0.02657   0.02758
     Eigenvalues ---    0.02999   0.03122   0.03760   0.03868   0.04408
     Eigenvalues ---    0.04599   0.05265   0.05684   0.06091   0.06613
     Eigenvalues ---    0.06924   0.08484   0.11199   0.11673   0.13631
     Eigenvalues ---    0.19603   0.21397   0.22029   0.23914   0.28143
     Eigenvalues ---    0.34021   0.37431   0.37570   0.38768   0.42228
     Eigenvalues ---    0.46365   0.47043   0.47971   0.50482   0.50692
     Eigenvalues ---    0.55665   0.57159   0.57211   0.57262   0.57399
     Eigenvalues ---    0.60412   0.91509   1.12344
 RFO step:  Lambda=-7.09520136D-04 EMin= 1.69314408D-04
 Quartic linear search produced a step of -0.05265.
 Iteration  1 RMS(Cart)=  0.08880803 RMS(Int)=  0.00263318
 Iteration  2 RMS(Cart)=  0.00450345 RMS(Int)=  0.00033038
 Iteration  3 RMS(Cart)=  0.00000993 RMS(Int)=  0.00033031
 Iteration  4 RMS(Cart)=  0.00000000 RMS(Int)=  0.00033031
 Variable       Old X    -DE/DX   Delta X   Delta X   Delta X     New X
                                 (Linear)    (Quad)   (Total)
    R1        2.29986  -0.00299  -0.00069  -0.00457  -0.00526   2.29459
    R2        2.45233  -0.00170  -0.00031   0.00457   0.00425   2.45658
    R3        2.92672   0.00087   0.00045   0.00172   0.00217   2.92889
    R4        1.96069  -0.00369  -0.00182  -0.03912  -0.04095   1.91974
    R5        2.83709   0.00144   0.00295   0.09626   0.09921   2.93630
    R6        2.53738  -0.00044  -0.00015  -0.00161  -0.00176   2.53561
    R7        2.53308  -0.00037  -0.00013   0.00036   0.00023   2.53332
    R8        2.51395  -0.00012   0.00006  -0.00024  -0.00018   2.51377
    R9        1.84693  -0.00027  -0.00006   0.00062   0.00028   1.84722
   R10        1.81504  -0.00020  -0.00006  -0.00064  -0.00070   1.81434
   R11        3.32862   0.00013  -0.00095   0.00152   0.00050   3.32912
   R12        3.48032  -0.00018  -0.00148  -0.02791  -0.02967   3.45065
   R13        1.81406  -0.00017  -0.00003  -0.00052  -0.00055   1.81351
   R14        1.84429  -0.00035  -0.00031  -0.00400  -0.00432   1.83998
   R15        3.24190   0.00076   0.00020   0.05377   0.05396   3.29586
   R16        1.81436  -0.00017  -0.00007  -0.00104  -0.00111   1.81325
   R17        1.86199  -0.00060  -0.00013  -0.00210  -0.00192   1.86007
   R18        3.14025   0.00025  -0.00008   0.03229   0.03226   3.17252
   R19        3.29121   0.00034  -0.00041   0.01322   0.01308   3.30430
   R20        1.85630  -0.00039  -0.00005  -0.00074  -0.00079   1.85551
   R21        1.81405  -0.00015  -0.00005  -0.00035  -0.00040   1.81364
   R22        1.87977  -0.00062  -0.00015  -0.00661  -0.00676   1.87301
   R23        1.86458  -0.00014  -0.00024  -0.00696  -0.00719   1.85739
    A1        2.24412  -0.00031  -0.00017  -0.00294  -0.00311   2.24101
    A2        2.09802   0.00035   0.00034   0.00684   0.00719   2.10521
    A3        1.94098  -0.00004  -0.00017  -0.00386  -0.00405   1.93693
    A4        1.97795   0.00165  -0.00004  -0.01084  -0.01085   1.96710
    A5        1.91686   0.00073   0.00039   0.00413   0.00452   1.92137
    A6        1.93251   0.00067   0.00029  -0.00220  -0.00191   1.93060
    A7        1.93750   0.00072   0.00016  -0.00068  -0.00052   1.93698
    A8        1.88985  -0.00073  -0.00030  -0.00038  -0.00068   1.88917
    A9        1.89285  -0.00076  -0.00029  -0.00042  -0.00071   1.89214
   A10        1.89311  -0.00071  -0.00028  -0.00047  -0.00074   1.89237
   A11        1.85442   0.00011   0.00005   0.00541   0.00611   1.86052
   A12        1.81780  -0.00016  -0.00124   0.00173  -0.00081   1.81699
   A13        2.03891  -0.00005  -0.00128   0.01553   0.01436   2.05327
   A14        2.88024  -0.00025  -0.00002   0.02087   0.01966   2.89990
   A15        1.86988  -0.00045  -0.00036   0.00212   0.00125   1.87114
   A16        2.21979  -0.00000  -0.00144   0.02316   0.02158   2.24136
   A17        1.68842   0.00073  -0.00039   0.01266   0.01192   1.70035
   A18        1.86847   0.00022  -0.00039   0.00627   0.00531   1.87378
   A19        2.09348   0.00016  -0.00078   0.03587   0.03464   2.12812
   A20        1.86900  -0.00023  -0.00236   0.00774   0.00508   1.87408
   A21        1.78776   0.00023  -0.00127   0.00431   0.00279   1.79055
   A22        2.14277   0.00001   0.00054   0.01616   0.01710   2.15987
   A23        1.86437  -0.00002  -0.00027  -0.00059  -0.00125   1.86311
   A24        2.05743  -0.00098   0.00223  -0.05712  -0.05464   2.00279
   A25        1.92643  -0.00022  -0.00400   0.03827   0.03459   1.96102
   A26        1.84685   0.00133  -0.00006   0.01036   0.00983   1.85668
   A27        1.71154   0.00066  -0.00087   0.01571   0.01470   1.72623
   A28        2.02059  -0.00029   0.00251   0.00476   0.00734   2.02793
   A29        1.89313  -0.00065  -0.00099  -0.00556  -0.00659   1.88654
   A30        3.18826   0.00220  -0.00169  -0.00633  -0.00820   3.18006
   A31        2.87671  -0.00002   0.00156  -0.01044  -0.00891   2.86779
   A32        2.92701   0.00022   0.00062   0.00415   0.00420   2.93121
   A33        3.21361  -0.00015  -0.00256   0.02733   0.02522   3.23883
   A34        2.79054   0.00177   0.00329  -0.00475  -0.00157   2.78897
   A35        3.15180   0.00004   0.00116  -0.01439  -0.01332   3.13848
   A36        3.15526  -0.00004  -0.00452   0.03391   0.03030   3.18556
   A37        2.98405  -0.00012   0.00171  -0.00024   0.00143   2.98548
   A38        2.97104  -0.00025   0.00084  -0.01039  -0.01005   2.96099
   A39        3.13196  -0.00035   0.00133  -0.01304  -0.01172   3.12024
    D1        0.00066  -0.00043   0.00050  -0.01263  -0.01213  -0.01147
    D2       -3.12822  -0.00036   0.00029  -0.01567  -0.01538   3.13958
    D3       -1.97689  -0.00001   0.00135  -0.05520  -0.05386  -2.03075
    D4        2.22004   0.00001   0.00129  -0.05599  -0.05469   2.16535
    D5        0.11625  -0.00002   0.00134  -0.05348  -0.05214   0.06411
    D6        1.15320  -0.00008   0.00154  -0.05252  -0.05098   1.10223
    D7       -0.93305  -0.00006   0.00148  -0.05330  -0.05181  -0.98486
    D8       -3.03684  -0.00009   0.00153  -0.05079  -0.04926  -3.08609
    D9        2.37368   0.00001   0.00233  -0.06046  -0.05712   2.31656
   D10       -1.97854  -0.00048  -0.00005  -0.04378  -0.04458  -2.02312
   D11        0.07090  -0.00033  -0.00352  -0.02296  -0.02672   0.04418
   D12        1.69569   0.00029  -0.00628   0.16076   0.15460   1.85030
   D13       -0.46731   0.00038  -0.00421   0.13921   0.13528  -0.33202
   D14        0.23652  -0.00011   0.00365  -0.07119  -0.06702   0.16949
   D15       -1.98651  -0.00022   0.00376  -0.09487  -0.09077  -2.07727
   D16       -1.75232  -0.00017   0.00463  -0.08845  -0.08345  -1.83577
   D17        2.30784  -0.00028   0.00475  -0.11213  -0.10720   2.20064
   D18        2.31858  -0.00024  -0.00258  -0.05525  -0.05807   2.26051
   D19        0.25531   0.00002   0.00196  -0.08701  -0.08486   0.17045
   D20       -1.75299   0.00051   0.00272  -0.09171  -0.08892  -1.84191
   D21        1.90416   0.00019  -0.00175   0.05573   0.05396   1.95813
   D22       -0.31649  -0.00017  -0.00770   0.12722   0.11968  -0.19681
   D23       -2.39325   0.00086  -0.00565   0.10171   0.09625  -2.29700
   D24       -0.05385  -0.00041  -0.00116   0.03064   0.02924  -0.02461
   D25       -2.27450  -0.00077  -0.00710   0.10214   0.09496  -2.17954
   D26        1.93193   0.00026  -0.00505   0.07662   0.07153   2.00346
   D27       -2.40026  -0.00021   0.00239  -0.03613  -0.03390  -2.43416
   D28       -0.37100  -0.00003   0.00097  -0.02155  -0.02059  -0.39158
   D29       -0.17281  -0.00007  -0.00107   0.02621   0.02543  -0.14738
   D30        1.85645   0.00011  -0.00249   0.04079   0.03875   1.89520
   D31        0.14129   0.00090  -0.00616   0.08838   0.08249   0.22378
   D32        2.25987   0.00001  -0.00503   0.04038   0.03542   2.29530
   D33       -1.94407  -0.00026  -0.00213   0.04383   0.04169  -1.90238
   D34       -1.95380   0.00069  -0.00315   0.04770   0.04436  -1.90945
   D35        0.16478  -0.00021  -0.00202  -0.00030  -0.00271   0.16207
   D36        2.24402  -0.00048   0.00088   0.00315   0.00356   2.24757
         Item               Value     Threshold  Converged?
 Maximum Force            0.003693     0.000015     NO 
 RMS     Force            0.000745     0.000010     NO 
 Maximum Displacement     0.311489     0.000060     NO 
 RMS     Displacement     0.091090     0.000040     NO 
 Predicted change in Energy=-4.318100D-04
 GradGradGradGradGradGradGradGradGradGradGradGradGradGradGradGradGradGrad

                          Input orientation:                          
 ---------------------------------------------------------------------
 Center     Atomic      Atomic             Coordinates (Angstroms)
 Number     Number       Type             X           Y           Z
 ---------------------------------------------------------------------
      1          6           0       -0.399171    2.177203   -1.077080
      2          8           0       -1.304201    1.604488   -0.504966
      3          8           0        0.852203    1.833841   -1.155029
      4          1           0        1.055525    0.975710   -0.650762
      5          6           0       -0.663785    3.490517   -1.856430
      6          9           0       -0.414104    3.309716   -3.162326
      7          9           0        0.131124    4.473038   -1.409316
      8          9           0       -1.928882    3.878473   -1.720332
      9          8           0        3.101769   -2.142520   -1.189920
     10          1           0        2.427811   -1.513337   -0.865227
     11          1           0        2.699242   -3.013754   -1.162953
     12          8           0       -1.104815   -0.775783    0.900345
     13          1           0       -1.742369   -1.453905    0.666597
     14          1           0       -1.389019    0.048477    0.466912
     15          8           0        3.318110   -0.078793    1.948239
     16          1           0        3.636683    0.761914    2.283536
     17          1           0        4.087426   -0.547149    1.551183
     18          8           0        5.112948   -1.546100    0.547261
     19          1           0        4.494943   -1.853288   -0.151181
     20          1           0        5.898069   -1.223396    0.099438
     21          8           0        1.423019   -0.333693    0.100757
     22          1           0        2.051688   -0.174472    0.850301
     23          1           0        0.584098   -0.683242    0.475053
 ---------------------------------------------------------------------
                    Distance matrix (angstroms):
                    1          2          3          4          5
     1  C    0.000000
     2  O    1.214247   0.000000
     3  O    1.299965   2.263905   0.000000
     4  H    1.934289   2.446411   1.015881   0.000000
     5  C    1.549904   2.407010   2.352607   3.276266   0.000000
     6  F    2.372986   3.280494   2.794814   3.730328   1.341788
     7  F    2.379592   3.332656   2.747723   3.696110   1.340574
     8  F    2.376576   2.652989   3.497789   4.298454   1.330228
     9  O    5.561414   5.824243   4.568721   3.768443   6.808432
    10  H    4.653686   4.876324   3.710812   2.850354   5.964814
    11  H    6.045955   6.147249   5.187561   4.345108   7.355026
    12  O    3.623295   2.771343   3.855466   3.184451   5.098591
    13  H    4.246120   3.304288   4.567209   3.932770   5.654761
    14  H    2.809837   1.836549   3.292611   2.843370   4.215629
    15  O    5.297193   5.497037   4.401038   3.603619   6.562848
    16  H    5.439201   5.735679   4.552591   3.913846   6.563430
    17  H    5.870214   6.158485   4.843487   4.044760   7.105531
    18  O    6.847257   7.225870   5.698749   4.925187   8.032178
    19  H    6.407379   6.761025   5.279412   4.481340   7.620801
    20  H    7.252827   7.761117   6.031679   5.371135   8.312901
    21  O    3.318475   3.400173   2.569247   1.553824   4.775973
    22  H    3.905366   4.032796   3.081141   2.137393   5.303992
    23  H    3.399717   3.124071   3.010773   2.059569   4.940981
                    6          7          8          9         10
     6  F    0.000000
     7  F    2.173393   0.000000
     8  F    2.167346   2.166533   0.000000
     9  O    6.780755   7.255239   7.863915   0.000000
    10  H    6.051032   6.434866   6.984526   0.977505   0.000000
    11  H    7.326438   7.918837   8.320637   0.960106   1.553566
    12  O    5.802903   5.866192   5.404548   4.892088   4.017546
    13  H    6.254361   6.553477   5.845210   5.233214   4.443020
    14  H    4.975692   5.040617   4.443463   5.264289   4.333826
    15  O    7.178391   6.492244   7.526573   3.762155   3.281179
    16  H    7.249661   6.300678   7.531230   4.559250   4.068518
    17  H    7.573397   7.044087   8.153828   3.321201   3.086564
    18  O    8.239435   8.054613   9.173623   2.723666   3.034165
    19  H    7.734491   7.787698   8.751049   1.761694   2.213247
    20  H    8.428033   8.245202   9.518498   3.213491   3.613493
    21  O    5.224669   5.201344   5.682777   2.784943   1.826004
    22  H    5.858402   5.513057   6.235340   3.022976   2.208407
    23  H    5.492781   5.508472   5.651905   3.352655   2.425837
                   11         12         13         14         15
    11  H    0.000000
    12  O    4.872018   0.000000
    13  H    5.050574   0.959669   0.000000
    14  H    5.361678   0.973674   1.556240   0.000000
    15  O    4.321633   4.598493   5.398333   4.936354   0.000000
    16  H    5.197379   5.172961   6.038092   5.391363   0.959531
    17  H    3.921445   5.237865   5.965837   5.614433   0.984306
    18  O    3.302244   6.275240   6.856976   6.695125   2.708722
    19  H    2.365355   5.798622   6.303359   6.214480   2.990206
    20  H    3.877049   7.062732   7.664927   7.406372   3.374073
    21  O    3.226211   2.687885   3.405104   2.861412   2.658859
    22  H    3.540344   3.213657   4.008188   3.469173   1.678823
    23  H    3.547983   1.744093   2.458264   2.104440   3.163932
                   16         17         18         19         20
    16  H    0.000000
    17  H    1.566255   0.000000
    18  O    3.243599   1.748559   0.000000
    19  H    3.674743   2.184059   0.981894   0.000000
    20  H    3.718280   2.417292   0.959739   1.558312   0.000000
    21  O    3.296238   3.041112   3.909587   3.436475   4.562636
    22  H    2.333065   2.185029   3.368161   3.129039   4.056930
    23  H    3.831105   3.667409   4.610881   4.129878   5.354544
                   21         22         23
    21  O    0.000000
    22  H    0.991157   0.000000
    23  H    0.982889   1.597961   0.000000
 Stoichiometry    C2H11F3O7
 Framework group  C1[X(C2H11F3O7)]
 Deg. of freedom    63
 Full point group                 C1      NOp   1
 Largest Abelian subgroup         C1      NOp   1
 Largest concise Abelian subgroup C1      NOp   1
                         Standard orientation:                         
 ---------------------------------------------------------------------
 Center     Atomic      Atomic             Coordinates (Angstroms)
 Number     Number       Type             X           Y           Z
 ---------------------------------------------------------------------
      1          6           0       -1.678134    0.198017   -0.007815
      2          8           0       -1.684330    1.407758   -0.112142
      3          8           0       -0.655949   -0.598063    0.098512
      4          1           0        0.230718   -0.102674    0.077899
      5          6           0       -3.007416   -0.598297    0.025268
      6          9           0       -3.145388   -1.215744    1.208535
      7          9           0       -3.023673   -1.529884   -0.938589
      8          9           0       -4.050315    0.208222   -0.151912
      9          8           0        3.529410   -0.238668    1.894846
     10          1           0        2.764763    0.072142    1.371178
     11          1           0        3.877362    0.529102    2.354478
     12          8           0        0.540943    3.059404   -0.135993
     13          1           0        0.518853    3.799410    0.474636
     14          1           0       -0.351799    2.671014   -0.150320
     15          8           0        3.267883   -0.218415   -1.858154
     16          1           0        3.004255   -0.761832   -2.603740
     17          1           0        3.960048   -0.713830   -1.363857
     18          8           0        4.986527   -1.369444   -0.109277
     19          1           0        4.570632   -1.023449    0.710134
     20          1           0        5.127592   -2.308844    0.027572
     21          8           0        1.614939    0.602879    0.055687
     22          1           0        2.156263    0.346331   -0.733961
     23          1           0        1.433605    1.567354    0.001125
 ---------------------------------------------------------------------
 Rotational constants (GHZ):           0.9902665           0.2586473           0.2392209
 Standard basis: 6-31++G(d,p) (6D, 7F)
 There are   294 symmetry adapted cartesian basis functions of A   symmetry.
 There are   294 symmetry adapted basis functions of A   symmetry.
   294 basis functions,   472 primitive gaussians,   294 cartesian basis functions
    53 alpha electrons       53 beta electrons
       nuclear repulsion energy       818.3003455668 Hartrees.
 NAtoms=   23 NActive=   23 NUniq=   23 SFac= 1.00D+00 NAtFMM=   60 NAOKFM=F Big=F
 Integral buffers will be    131072 words long.
 Raffenetti 2 integral format.
 Two-electron integral symmetry is turned on.
 Nuclear repulsion after empirical dispersion term =      818.2905975610 Hartrees.
 One-electron integrals computed using PRISM.
 NBasis=   294 RedAO= T EigKep=  4.59D-05  NBF=   294
 NBsUse=   294 1.00D-06 EigRej= -1.00D+00 NBFU=   294
 Initial guess from the checkpoint file:  "/local_scratch/slurm.5660480/Gau-277638.chk"
 B after Tr=     0.000000   -0.000000   -0.000000
         Rot=    0.999442   -0.033141    0.004052   -0.000137 Ang=  -3.83 deg.
 ExpMin= 3.60D-02 ExpMax= 7.00D+03 ExpMxC= 1.05D+03 IAcc=3 IRadAn=         5 AccDes= 0.00D+00
 Harris functional with IExCor= 4639 and IRadAn=       5 diagonalized for initial guess.
 HarFok:  IExCor= 4639 AccDes= 0.00D+00 IRadAn=         5 IDoV= 1 UseB2=F ITyADJ=14
 ICtDFT=  3500011 ScaDFX=  1.000000  1.000000  1.000000  1.000000
 FoFCou: FMM=F IPFlag=           0 FMFlag=      100000 FMFlg1=           0
         NFxFlg=           0 DoJE=T BraDBF=F KetDBF=T FulRan=T
         wScrn=  0.000000 ICntrl=       500 IOpCl=  0 I1Cent=   200000004 NGrid=           0
         NMat0=    1 NMatS0=      1 NMatT0=    0 NMatD0=    1 NMtDS0=    0 NMtDT0=    0
 Petite list used in FoFCou.
 Requested convergence on RMS density matrix=1.00D-10 within 128 cycles.
 Requested convergence on MAX density matrix=1.00D-08.
 Requested convergence on             energy=1.00D-08.
 No special actions if energy rises.
 SCF Done:  E(RwB97XD) =  -908.814214221     A.U. after   16 cycles
            NFock= 16  Conv=0.41D-10     -V/T= 2.0082
 Calling FoFJK, ICntrl=      2127 FMM=F ISym2X=0 I1Cent= 0 IOpClX= 0 NMat=1 NMatS=1 NMatT=0.
 ***** Axes restored to original set *****
 -------------------------------------------------------------------
 Center     Atomic                   Forces (Hartrees/Bohr)
 Number     Number              X              Y              Z
 -------------------------------------------------------------------
      1        6           0.000389189   -0.000597914   -0.000002245
      2        8           0.000617185    0.001217071   -0.000733896
      3        8          -0.001753122    0.002477781   -0.000841772
      4        1           0.000866810   -0.002412319    0.001051271
      5        6           0.000034532   -0.000132632   -0.000048831
      6        9          -0.000047745    0.000228182    0.000261231
      7        9          -0.000191875   -0.000148420   -0.000152515
      8        9           0.000029828    0.000143988   -0.000117837
      9        8           0.000829741    0.000478109   -0.000287062
     10        1          -0.001066165   -0.000847227    0.000441230
     11        1          -0.000009425    0.000073524   -0.000118571
     12        8           0.000078817   -0.000497115    0.000043843
     13        1           0.000142276   -0.000209387    0.000265731
     14        1           0.000095615    0.000109889   -0.000098873
     15        8           0.000897000    0.000021931   -0.000663682
     16        1          -0.000175424    0.000068829    0.000284779
     17        1          -0.000625740   -0.000010229    0.000385022
     18        8          -0.000035482    0.000159548   -0.000383014
     19        1          -0.000022274   -0.000087317    0.000239524
     20        1           0.000107482   -0.000082126    0.000092693
     21        8           0.000177222    0.000727379   -0.000219763
     22        1           0.000100448   -0.000367541    0.000277088
     23        1          -0.000438893   -0.000314003    0.000325651
 -------------------------------------------------------------------
 Cartesian Forces:  Max     0.002477781 RMS     0.000633067

 GradGradGradGradGradGradGradGradGradGradGradGradGradGradGradGradGradGrad
 Berny optimization.
 Using GEDIIS/GDIIS optimizer.
 FormGI is forming the generalized inverse of G from B-inverse, IUseBI=4.
 Internal  Forces:  Max     0.004138257 RMS     0.000785181
 Search for a local minimum.
 Step number   4 out of a maximum of  138
 All quantities printed in internal units (Hartrees-Bohrs-Radians)
 Mixed Optimization -- En-DIIS/RFO-DIIS
 Swapping is turned off.
 Update second derivatives using D2CorX and points    3    4
 DE= -3.77D-04 DEPred=-4.32D-04 R= 8.72D-01
 TightC=F SS=  1.41D+00  RLast= 4.45D-01 DXNew= 1.4270D+00 1.3348D+00
 Trust test= 8.72D-01 RLast= 4.45D-01 DXMaxT set to 1.33D+00
 ITU=  1  1  1  0
     Eigenvalues ---    0.00017   0.00023   0.00031   0.00047   0.00183
     Eigenvalues ---    0.00248   0.00383   0.00490   0.00574   0.00723
     Eigenvalues ---    0.00961   0.01066   0.01166   0.01328   0.01375
     Eigenvalues ---    0.01541   0.01568   0.01706   0.01867   0.01973
     Eigenvalues ---    0.02119   0.02346   0.02484   0.02644   0.02741
     Eigenvalues ---    0.03002   0.03134   0.03772   0.03895   0.04379
     Eigenvalues ---    0.04587   0.05274   0.05658   0.06084   0.06549
     Eigenvalues ---    0.06898   0.08481   0.11211   0.11670   0.13631
     Eigenvalues ---    0.19604   0.21394   0.22027   0.23923   0.28237
     Eigenvalues ---    0.35908   0.37212   0.37541   0.38764   0.42327
     Eigenvalues ---    0.46303   0.47033   0.47974   0.50501   0.50703
     Eigenvalues ---    0.55594   0.57165   0.57208   0.57263   0.57407
     Eigenvalues ---    0.60143   0.91440   1.12474
 En-DIIS/RFO-DIIS/Sim-DIIS IScMMF=       -3 using points:     4    3
 RFO step:  Lambda=-2.33648479D-04.
 DidBck=F Rises=F RFO-DIIS coefs:    2.08522   -1.08522
 Iteration  1 RMS(Cart)=  0.08493224 RMS(Int)=  0.01236534
 Iteration  2 RMS(Cart)=  0.00898262 RMS(Int)=  0.00068948
 Iteration  3 RMS(Cart)=  0.00008868 RMS(Int)=  0.00068626
 Iteration  4 RMS(Cart)=  0.00000004 RMS(Int)=  0.00068626
 Variable       Old X    -DE/DX   Delta X   Delta X   Delta X     New X
                                 (Linear)    (Quad)   (Total)
    R1        2.29459  -0.00138  -0.00571   0.00448  -0.00123   2.29337
    R2        2.45658  -0.00065   0.00461  -0.00710  -0.00249   2.45409
    R3        2.92889   0.00013   0.00236  -0.00106   0.00130   2.93019
    R4        1.91974   0.00368  -0.04444   0.05365   0.00921   1.92895
    R5        2.93630   0.00095   0.10766  -0.11845  -0.01078   2.92552
    R6        2.53561  -0.00029  -0.00191  -0.00015  -0.00206   2.53355
    R7        2.53332  -0.00027   0.00025   0.00152   0.00178   2.53510
    R8        2.51377   0.00000  -0.00020   0.00020  -0.00000   2.51376
    R9        1.84722   0.00027   0.00031  -0.00067  -0.00107   1.84615
   R10        1.81434  -0.00007  -0.00076   0.00030  -0.00046   1.81388
   R11        3.32912   0.00009   0.00054  -0.00521  -0.00485   3.32427
   R12        3.45065  -0.00006  -0.03220   0.02807  -0.00481   3.44583
   R13        1.81351  -0.00001  -0.00059   0.00016  -0.00043   1.81308
   R14        1.83998   0.00011  -0.00468   0.00486   0.00018   1.84015
   R15        3.29586  -0.00021   0.05856  -0.06941  -0.01087   3.28499
   R16        1.81325   0.00010  -0.00120   0.00090  -0.00031   1.81294
   R17        1.86007  -0.00050  -0.00208   0.00053  -0.00084   1.85923
   R18        3.17252  -0.00002   0.03501  -0.03427   0.00092   3.17343
   R19        3.30430   0.00017   0.01420  -0.00879   0.00610   3.31039
   R20        1.85551  -0.00002  -0.00086   0.00036  -0.00051   1.85501
   R21        1.81364   0.00002  -0.00044   0.00022  -0.00022   1.81342
   R22        1.87301   0.00020  -0.00734   0.00748   0.00020   1.87322
   R23        1.85739   0.00061  -0.00780   0.00894   0.00116   1.85855
    A1        2.24101   0.00095  -0.00337   0.00367   0.00029   2.24130
    A2        2.10521  -0.00063   0.00780  -0.00679   0.00100   2.10621
    A3        1.93693  -0.00033  -0.00439   0.00317  -0.00125   1.93568
    A4        1.96710   0.00414  -0.01177   0.01652   0.00479   1.97189
    A5        1.92137   0.00025   0.00490   0.00190   0.00680   1.92817
    A6        1.93060   0.00002  -0.00207  -0.00359  -0.00566   1.92494
    A7        1.93698   0.00027  -0.00057   0.00250   0.00192   1.93890
    A8        1.88917  -0.00019  -0.00074  -0.00041  -0.00114   1.88803
    A9        1.89214  -0.00021  -0.00077   0.00002  -0.00078   1.89137
   A10        1.89237  -0.00017  -0.00081  -0.00046  -0.00127   1.89109
   A11        1.86052  -0.00005   0.00663  -0.00288   0.00432   1.86484
   A12        1.81699  -0.00009  -0.00088   0.01632   0.01197   1.82895
   A13        2.05327  -0.00003   0.01558   0.00227   0.01824   2.07151
   A14        2.89990  -0.00048   0.02133  -0.02344  -0.00596   2.89394
   A15        1.87114  -0.00000   0.00136   0.00409   0.00439   1.87552
   A16        2.24136  -0.00003   0.02341  -0.00465   0.01843   2.25979
   A17        1.70035  -0.00026   0.01294  -0.00174   0.01042   1.71077
   A18        1.87378   0.00025   0.00576  -0.00043   0.00442   1.87820
   A19        2.12812  -0.00001   0.03759  -0.02502   0.01176   2.13988
   A20        1.87408  -0.00017   0.00551  -0.00113   0.00391   1.87799
   A21        1.79055   0.00025   0.00303  -0.00650  -0.00379   1.78676
   A22        2.15987  -0.00002   0.01856  -0.00784   0.01086   2.17073
   A23        1.86311   0.00010  -0.00136   0.00314   0.00149   1.86461
   A24        2.00279  -0.00080  -0.05929   0.01335  -0.04514   1.95765
   A25        1.96102  -0.00064   0.03754  -0.02945   0.00840   1.96942
   A26        1.85668   0.00142   0.01067  -0.00256   0.00736   1.86404
   A27        1.72623   0.00060   0.01595  -0.01387   0.00094   1.72717
   A28        2.02793  -0.00039   0.00796   0.02588   0.03405   2.06197
   A29        1.88654  -0.00035  -0.00715   0.00308  -0.00407   1.88247
   A30        3.18006   0.00353  -0.00890   0.01026   0.00103   3.18109
   A31        2.86779  -0.00003  -0.00967   0.00134  -0.00814   2.85966
   A32        2.93121   0.00033   0.00456   0.00764   0.01100   2.94221
   A33        3.23883  -0.00046   0.02737  -0.03516  -0.00707   3.23176
   A34        2.78897   0.00168  -0.00170  -0.00982  -0.01179   2.77719
   A35        3.13848   0.00015  -0.01445   0.00652  -0.00796   3.13052
   A36        3.18556  -0.00011   0.03288  -0.03502  -0.00220   3.18336
   A37        2.98548  -0.00012   0.00156  -0.00464  -0.00376   2.98172
   A38        2.96099  -0.00031  -0.01091   0.01167  -0.00058   2.96040
   A39        3.12024   0.00024  -0.01272   0.01089  -0.00176   3.11848
    D1       -0.01147   0.00007  -0.01317   0.01934   0.00614  -0.00533
    D2        3.13958  -0.00002  -0.01669   0.01290  -0.00381   3.13577
    D3       -2.03075  -0.00012  -0.05845  -0.03721  -0.09568  -2.12643
    D4        2.16535  -0.00006  -0.05935  -0.03564  -0.09500   2.07035
    D5        0.06411  -0.00004  -0.05658  -0.03433  -0.09091  -0.02680
    D6        1.10223  -0.00003  -0.05532  -0.03129  -0.08661   1.01562
    D7       -0.98486   0.00003  -0.05623  -0.02972  -0.08593  -1.07079
    D8       -3.08609   0.00005  -0.05346  -0.02841  -0.08185   3.11525
    D9        2.31656   0.00052  -0.06199   0.00824  -0.05213   2.26443
   D10       -2.02312  -0.00061  -0.04838  -0.02357  -0.07321  -2.09633
   D11        0.04418  -0.00002  -0.02900  -0.03780  -0.06714  -0.02296
   D12        1.85030   0.00023   0.16778   0.10890   0.27651   2.12681
   D13       -0.33202   0.00034   0.14681   0.09893   0.24612  -0.08591
   D14        0.16949  -0.00002  -0.07273   0.02657  -0.04648   0.12301
   D15       -2.07727  -0.00011  -0.09850   0.03901  -0.05956  -2.13683
   D16       -1.83577   0.00002  -0.09057   0.01735  -0.07316  -1.90893
   D17        2.20064  -0.00007  -0.11633   0.02979  -0.08623   2.11441
   D18        2.26051  -0.00051  -0.06302  -0.17524  -0.23837   2.02214
   D19        0.17045   0.00023  -0.09209  -0.13759  -0.22952  -0.05907
   D20       -1.84191   0.00043  -0.09650  -0.14316  -0.23954  -2.08145
   D21        1.95813   0.00021   0.05856   0.04092   0.09959   2.05771
   D22       -0.19681  -0.00031   0.12988   0.01541   0.14553  -0.05128
   D23       -2.29700   0.00059   0.10446   0.00594   0.11074  -2.18625
   D24       -0.02461   0.00005   0.03173   0.04294   0.07430   0.04970
   D25       -2.17954  -0.00046   0.10305   0.01744   0.12025  -2.05929
   D26        2.00346   0.00043   0.07762   0.00796   0.08546   2.08891
   D27       -2.43416  -0.00026  -0.03679   0.02610  -0.01098  -2.44514
   D28       -0.39158   0.00007  -0.02234   0.01435  -0.00803  -0.39961
   D29       -0.14738  -0.00031   0.02760  -0.01856   0.00910  -0.13828
   D30        1.89520   0.00002   0.04205  -0.03032   0.01204   1.90724
   D31        0.22378   0.00073   0.08952  -0.01056   0.07939   0.30317
   D32        2.29530  -0.00008   0.03844  -0.00852   0.03017   2.32546
   D33       -1.90238  -0.00041   0.04524   0.02458   0.06960  -1.83278
   D34       -1.90945   0.00053   0.04814   0.01082   0.05902  -1.85042
   D35        0.16207  -0.00028  -0.00294   0.01286   0.00980   0.17187
   D36        2.24757  -0.00061   0.00386   0.04596   0.04924   2.29681
         Item               Value     Threshold  Converged?
 Maximum Force            0.004138     0.000015     NO 
 RMS     Force            0.000785     0.000010     NO 
 Maximum Displacement     0.378692     0.000060     NO 
 RMS     Displacement     0.088608     0.000040     NO 
 Predicted change in Energy=-1.641351D-04
 GradGradGradGradGradGradGradGradGradGradGradGradGradGradGradGradGradGrad

                          Input orientation:                          
 ---------------------------------------------------------------------
 Center     Atomic      Atomic             Coordinates (Angstroms)
 Number     Number       Type             X           Y           Z
 ---------------------------------------------------------------------
      1          6           0       -0.393497    2.149342   -1.102531
      2          8           0       -1.319599    1.575661   -0.567702
      3          8           0        0.861390    1.815449   -1.118826
      4          1           0        1.052155    0.957065   -0.600439
      5          6           0       -0.627326    3.461267   -1.895315
      6          9           0       -0.213709    3.323185   -3.163119
      7          9           0        0.059705    4.470041   -1.338514
      8          9           0       -1.916380    3.789403   -1.908339
      9          8           0        3.084110   -2.064857   -1.237039
     10          1           0        2.387128   -1.492752   -0.861114
     11          1           0        2.715976   -2.949325   -1.296493
     12          8           0       -1.125708   -0.731987    0.974326
     13          1           0       -1.773265   -1.423343    0.821936
     14          1           0       -1.415510    0.054251    0.478274
     15          8           0        3.326803   -0.123703    1.974250
     16          1           0        3.636102    0.703628    2.348746
     17          1           0        4.097423   -0.565561    1.551296
     18          8           0        5.115643   -1.517337    0.490116
     19          1           0        4.485662   -1.800971   -0.207212
     20          1           0        5.894222   -1.181011    0.041144
     21          8           0        1.397670   -0.348268    0.156788
     22          1           0        2.040884   -0.204791    0.897257
     23          1           0        0.558437   -0.681444    0.546609
 ---------------------------------------------------------------------
                    Distance matrix (angstroms):
                    1          2          3          4          5
     1  C    0.000000
     2  O    1.213597   0.000000
     3  O    1.298649   2.262288   0.000000
     4  H    1.939982   2.451316   1.020755   0.000000
     5  C    1.550590   2.407760   2.351154   3.281522   0.000000
     6  F    2.378287   3.318587   2.758303   3.710561   1.340698
     7  F    2.376283   3.297585   2.781693   3.724340   1.341516
     8  F    2.378718   2.655957   3.497975   4.306383   1.330227
     9  O    5.465466   5.752742   4.473392   3.696771   6.689255
    10  H    4.588573   4.820899   3.652190   2.802090   5.890569
    11  H    5.975186   6.106758   5.116066   4.302636   7.254787
    12  O    3.626504   2.782209   3.849581   3.174251   5.105547
    13  H    4.286189   3.336305   4.604100   3.958849   5.705790
    14  H    2.816534   1.848771   3.291933   2.840434   4.226455
    15  O    5.336099   5.562231   4.405190   3.601543   6.592471
    16  H    5.499006   5.815933   4.578125   3.929212   6.617661
    17  H    5.880635   6.198316   4.823969   4.027657   7.100544
    18  O    6.806738   7.217891   5.638690   4.880975   7.966082
    19  H    6.341353   6.725522   5.200470   4.421579   7.528843
    20  H    7.206570   7.746557   5.971072   5.331849   8.235970
    21  O    3.321478   3.407336   2.568358   1.548117   4.777477
    22  H    3.932850   4.075410   3.088231   2.137894   5.325203
    23  H    3.411626   3.140578   3.016609   2.060143   4.952886
                    6          7          8          9         10
     6  F    0.000000
     7  F    2.172376   0.000000
     8  F    2.165853   2.166306   0.000000
     9  O    6.604270   7.201542   7.728383   0.000000
    10  H    5.937746   6.418700   6.893332   0.976938   0.000000
    11  H    7.170197   7.880643   8.200215   0.959864   1.555410
    12  O    5.864692   5.815112   5.420138   4.938546   4.035792
    13  H    6.390806   6.539059   5.886222   5.314603   4.488467
    14  H    5.038849   4.997618   4.460735   5.261131   4.318244
    15  O    7.128030   6.538411   7.607750   3.760234   3.285814
    16  H    7.215523   6.369644   7.646884   4.563667   4.085000
    17  H    7.478898   7.071878   8.191497   3.324080   3.099116
    18  O    8.073336   8.047054   9.130357   2.722126   3.044868
    19  H    7.555028   7.758513   8.667887   1.759128   2.219557
    20  H    8.237833   8.238897   9.461025   3.211178   3.634688
    21  O    5.205563   5.219404   5.689288   2.780919   1.823456
    22  H    5.832363   5.547774   6.283701   3.017182   2.206943
    23  H    5.513197   5.508195   5.669212   3.387367   2.446225
                   11         12         13         14         15
    11  H    0.000000
    12  O    4.983145   0.000000
    13  H    5.193231   0.959440   0.000000
    14  H    5.407443   0.973768   1.558645   0.000000
    15  O    4.365204   4.603771   5.387726   4.975856   0.000000
    16  H    5.241990   5.159927   6.009692   5.425784   0.959369
    17  H    3.962402   5.257536   5.977687   5.650485   0.983862
    18  O    3.316770   6.309175   6.897535   6.717588   2.710132
    19  H    2.374245   5.833200   6.354204   6.223791   2.985793
    20  H    3.875235   7.095904   7.710947   7.426246   3.383259
    21  O    3.258136   2.680120   3.413654   2.859958   2.659916
    22  H    3.577814   3.211103   4.004782   3.491320   1.679308
    23  H    3.632531   1.738344   2.462326   2.107696   3.164346
                   16         17         18         19         20
    16  H    0.000000
    17  H    1.568306   0.000000
    18  O    3.252112   1.751785   0.000000
    19  H    3.678001   2.183877   0.981626   0.000000
    20  H    3.738449   2.426484   0.959622   1.558868   0.000000
    21  O    3.304806   3.046398   3.911669   3.431987   4.574474
    22  H    2.340248   2.187984   3.367890   3.121631   4.066220
    23  H    3.825983   3.680659   4.633577   4.152672   5.382905
                   21         22         23
    21  O    0.000000
    22  H    0.991265   0.000000
    23  H    0.983504   1.596184   0.000000
 Stoichiometry    C2H11F3O7
 Framework group  C1[X(C2H11F3O7)]
 Deg. of freedom    63
 Full point group                 C1      NOp   1
 Largest Abelian subgroup         C1      NOp   1
 Largest concise Abelian subgroup C1      NOp   1
                         Standard orientation:                         
 ---------------------------------------------------------------------
 Center     Atomic      Atomic             Coordinates (Angstroms)
 Number     Number       Type             X           Y           Z
 ---------------------------------------------------------------------
      1          6           0       -1.669686    0.207380    0.013569
      2          8           0       -1.698901    1.420624    0.011842
      3          8           0       -0.633129   -0.574831    0.027167
      4          1           0        0.251022   -0.064744    0.032431
      5          6           0       -2.983744   -0.615619   -0.002341
      6          9           0       -3.043263   -1.424847    1.064936
      7          9           0       -3.043968   -1.374616   -1.106860
      8          9           0       -4.048265    0.181843    0.016395
      9          8           0        3.425661   -0.388406    1.898718
     10          1           0        2.707289    0.020778    1.378221
     11          1           0        3.773038    0.293800    2.477737
     12          8           0        0.520722    3.096916   -0.051436
     13          1           0        0.523795    3.851860    0.540659
     14          1           0       -0.370767    2.706260   -0.022134
     15          8           0        3.322782   -0.083723   -1.847740
     16          1           0        3.081310   -0.552889   -2.648966
     17          1           0        3.984016   -0.632871   -1.369001
     18          8           0        4.942439   -1.403001   -0.121172
     19          1           0        4.496202   -1.104979    0.700805
     20          1           0        5.067195   -2.351143   -0.041564
     21          8           0        1.621110    0.655573    0.058280
     22          1           0        2.186282    0.435659   -0.725828
     23          1           0        1.435190    1.621058    0.034760
 ---------------------------------------------------------------------
 Rotational constants (GHZ):           0.9717842           0.2621459           0.2410650
 Standard basis: 6-31++G(d,p) (6D, 7F)
 There are   294 symmetry adapted cartesian basis functions of A   symmetry.
 There are   294 symmetry adapted basis functions of A   symmetry.
   294 basis functions,   472 primitive gaussians,   294 cartesian basis functions
    53 alpha electrons       53 beta electrons
       nuclear repulsion energy       818.7825892336 Hartrees.
 NAtoms=   23 NActive=   23 NUniq=   23 SFac= 1.00D+00 NAtFMM=   60 NAOKFM=F Big=F
 Integral buffers will be    131072 words long.
 Raffenetti 2 integral format.
 Two-electron integral symmetry is turned on.
 Nuclear repulsion after empirical dispersion term =      818.7728644595 Hartrees.
 One-electron integrals computed using PRISM.
 NBasis=   294 RedAO= T EigKep=  4.58D-05  NBF=   294
 NBsUse=   294 1.00D-06 EigRej= -1.00D+00 NBFU=   294
 Initial guess from the checkpoint file:  "/local_scratch/slurm.5660480/Gau-277638.chk"
 B after Tr=    -0.000000    0.000000    0.000000
         Rot=    0.999456   -0.032911    0.001691   -0.000899 Ang=  -3.78 deg.
 ExpMin= 3.60D-02 ExpMax= 7.00D+03 ExpMxC= 1.05D+03 IAcc=3 IRadAn=         5 AccDes= 0.00D+00
 Harris functional with IExCor= 4639 and IRadAn=       5 diagonalized for initial guess.
 HarFok:  IExCor= 4639 AccDes= 0.00D+00 IRadAn=         5 IDoV= 1 UseB2=F ITyADJ=14
 ICtDFT=  3500011 ScaDFX=  1.000000  1.000000  1.000000  1.000000
 FoFCou: FMM=F IPFlag=           0 FMFlag=      100000 FMFlg1=           0
         NFxFlg=           0 DoJE=T BraDBF=F KetDBF=T FulRan=T
         wScrn=  0.000000 ICntrl=       500 IOpCl=  0 I1Cent=   200000004 NGrid=           0
         NMat0=    1 NMatS0=      1 NMatT0=    0 NMatD0=    1 NMtDS0=    0 NMtDT0=    0
 Petite list used in FoFCou.
 Requested convergence on RMS density matrix=1.00D-10 within 128 cycles.
 Requested convergence on MAX density matrix=1.00D-08.
 Requested convergence on             energy=1.00D-08.
 No special actions if energy rises.
 SCF Done:  E(RwB97XD) =  -908.814390878     A.U. after   16 cycles
            NFock= 16  Conv=0.50D-10     -V/T= 2.0082
 Calling FoFJK, ICntrl=      2127 FMM=F ISym2X=0 I1Cent= 0 IOpClX= 0 NMat=1 NMatS=1 NMatT=0.
 ***** Axes restored to original set *****
 -------------------------------------------------------------------
 Center     Atomic                   Forces (Hartrees/Bohr)
 Number     Number              X              Y              Z
 -------------------------------------------------------------------
      1        6           0.000472907    0.000158417   -0.000438273
      2        8          -0.000497012    0.000228844   -0.000034738
      3        8           0.000143671    0.000018898    0.000238900
      4        1           0.000002156   -0.000142502   -0.000144168
      5        6           0.000065375    0.000087743   -0.000110645
      6        9          -0.000027577   -0.000041797    0.000058462
      7        9           0.000029184   -0.000090632    0.000086898
      8        9          -0.000182818   -0.000116518    0.000103919
      9        8           0.000981016    0.000077317   -0.000461532
     10        1          -0.001125974   -0.000292509    0.000445200
     11        1          -0.000100783   -0.000017768   -0.000009737
     12        8          -0.000057176   -0.000142291   -0.000038168
     13        1           0.000029612   -0.000211004    0.000090051
     14        1           0.000086300    0.000149853    0.000065759
     15        8           0.000451297   -0.000293214   -0.000513470
     16        1           0.000008934    0.000076869    0.000098957
     17        1          -0.000341301    0.000153199    0.000284338
     18        8          -0.000094131    0.000110320    0.000037236
     19        1           0.000055772   -0.000155357   -0.000007092
     20        1           0.000017703    0.000042028    0.000017726
     21        8           0.000043016    0.000381079    0.000618770
     22        1           0.000219979    0.000124868   -0.000030961
     23        1          -0.000180150   -0.000105842   -0.000357433
 -------------------------------------------------------------------
 Cartesian Forces:  Max     0.001125974 RMS     0.000280519

 GradGradGradGradGradGradGradGradGradGradGradGradGradGradGradGradGradGrad
 Berny optimization.
 Using GEDIIS/GDIIS optimizer.
 FormGI is forming the generalized inverse of G from B-inverse, IUseBI=4.
 Internal  Forces:  Max     0.001222084 RMS     0.000265471
 Search for a local minimum.
 Step number   5 out of a maximum of  138
 All quantities printed in internal units (Hartrees-Bohrs-Radians)
 Mixed Optimization -- En-DIIS/RFO-DIIS
 Swapping is turned off.
 Update second derivatives using D2CorX and points    4    5
 DE= -1.77D-04 DEPred=-1.64D-04 R= 1.08D+00
 TightC=F SS=  1.41D+00  RLast= 6.91D-01 DXNew= 2.2449D+00 2.0738D+00
 Trust test= 1.08D+00 RLast= 6.91D-01 DXMaxT set to 2.07D+00
 ITU=  1  1  1  1  0
     Eigenvalues ---    0.00015   0.00024   0.00029   0.00043   0.00187
     Eigenvalues ---    0.00249   0.00386   0.00506   0.00579   0.00721
     Eigenvalues ---    0.00960   0.01050   0.01154   0.01321   0.01376
     Eigenvalues ---    0.01539   0.01551   0.01709   0.01864   0.01947
     Eigenvalues ---    0.02108   0.02346   0.02479   0.02598   0.02732
     Eigenvalues ---    0.02997   0.03180   0.03784   0.03893   0.04375
     Eigenvalues ---    0.04590   0.05307   0.05655   0.06072   0.06616
     Eigenvalues ---    0.06909   0.08492   0.11196   0.11666   0.13640
     Eigenvalues ---    0.19668   0.21407   0.22029   0.23929   0.28285
     Eigenvalues ---    0.36000   0.37519   0.38301   0.38861   0.42328
     Eigenvalues ---    0.45959   0.47031   0.47975   0.50480   0.50717
     Eigenvalues ---    0.55669   0.57159   0.57210   0.57263   0.57398
     Eigenvalues ---    0.60170   0.91676   1.03841
 En-DIIS/RFO-DIIS/Sim-DIIS IScMMF=       -3 using points:     5    4    3
 RFO step:  Lambda=-9.68103767D-05.
 DidBck=F Rises=F RFO-DIIS coefs:    2.06929   -1.30978    0.24050
 Iteration  1 RMS(Cart)=  0.08101600 RMS(Int)=  0.02351606
 Iteration  2 RMS(Cart)=  0.01554077 RMS(Int)=  0.00114352
 Iteration  3 RMS(Cart)=  0.00039320 RMS(Int)=  0.00112609
 Iteration  4 RMS(Cart)=  0.00000138 RMS(Int)=  0.00112608
 Iteration  5 RMS(Cart)=  0.00000001 RMS(Int)=  0.00112608
 Variable       Old X    -DE/DX   Delta X   Delta X   Delta X     New X
                                 (Linear)    (Quad)   (Total)
    R1        2.29337   0.00026  -0.00005   0.00006   0.00001   2.29337
    R2        2.45409   0.00019  -0.00368   0.00285  -0.00084   2.45325
    R3        2.93019  -0.00019   0.00086  -0.00103  -0.00017   2.93002
    R4        1.92895   0.00025   0.01970  -0.01764   0.00205   1.93100
    R5        2.92552   0.00020  -0.03539   0.03160  -0.00379   2.92173
    R6        2.53355  -0.00006  -0.00178   0.00090  -0.00088   2.53268
    R7        2.53510  -0.00002   0.00185  -0.00160   0.00027   2.53537
    R8        2.51376   0.00015   0.00004   0.00056   0.00060   2.51436
    R9        1.84615   0.00079  -0.00121   0.00217  -0.00004   1.84611
   R10        1.81388   0.00006  -0.00032   0.00025  -0.00007   1.81381
   R11        3.32427   0.00006  -0.00531   0.00389  -0.00156   3.32271
   R12        3.44583   0.00003   0.00199  -0.00663  -0.00569   3.44015
   R13        1.81308   0.00012  -0.00033   0.00040   0.00008   1.81315
   R14        1.84015   0.00006   0.00123  -0.00139  -0.00016   1.83999
   R15        3.28499  -0.00002  -0.02460   0.02312  -0.00142   3.28357
   R16        1.81294   0.00011  -0.00006   0.00003  -0.00004   1.81291
   R17        1.85923  -0.00051  -0.00044  -0.00012   0.00035   1.85958
   R18        3.17343  -0.00005  -0.00678   0.00331  -0.00324   3.17020
   R19        3.31039  -0.00004   0.00337  -0.00489  -0.00055   3.30984
   R20        1.85501   0.00007  -0.00035   0.00101   0.00075   1.85576
   R21        1.81342   0.00002  -0.00014   0.00018   0.00004   1.81347
   R22        1.87322   0.00008   0.00184  -0.00235  -0.00045   1.87277
   R23        1.85855   0.00011   0.00297  -0.00342  -0.00053   1.85802
    A1        2.24130   0.00050   0.00106  -0.00108  -0.00004   2.24127
    A2        2.10621  -0.00062  -0.00066  -0.00166  -0.00233   2.10387
    A3        1.93568   0.00012  -0.00037   0.00275   0.00236   1.93803
    A4        1.97189   0.00120   0.00773  -0.00740   0.00032   1.97221
    A5        1.92817   0.00003   0.00618  -0.00344   0.00274   1.93092
    A6        1.92494  -0.00016  -0.00559   0.00443  -0.00118   1.92376
    A7        1.93890  -0.00031   0.00218  -0.00353  -0.00135   1.93755
    A8        1.88803   0.00013  -0.00106   0.00101  -0.00003   1.88800
    A9        1.89137   0.00014  -0.00066   0.00057  -0.00010   1.89126
   A10        1.89109   0.00019  -0.00118   0.00110  -0.00008   1.89102
   A11        1.86484  -0.00008   0.00314  -0.00106   0.00156   1.86640
   A12        1.82895   0.00003   0.01299  -0.00105   0.00721   1.83616
   A13        2.07151   0.00003   0.01605  -0.00327   0.01387   2.08538
   A14        2.89394  -0.00038  -0.01110  -0.01221  -0.02710   2.86684
   A15        1.87552   0.00007   0.00439  -0.00058   0.00376   1.87928
   A16        2.25979  -0.00011   0.01452  -0.01523  -0.00073   2.25906
   A17        1.71077  -0.00010   0.00828  -0.00258   0.00566   1.71643
   A18        1.87820   0.00001   0.00345   0.00007   0.00344   1.88164
   A19        2.13988  -0.00005   0.00425   0.00473   0.00924   2.14913
   A20        1.87799   0.00010   0.00296  -0.00692  -0.00408   1.87391
   A21        1.78676   0.00017  -0.00473   0.00635   0.00199   1.78875
   A22        2.17073  -0.00006   0.00750  -0.01617  -0.01023   2.16050
   A23        1.86461  -0.00002   0.00190  -0.00075   0.00201   1.86661
   A24        1.95765  -0.00029  -0.03513  -0.00291  -0.03693   1.92072
   A25        1.96942  -0.00029   0.00066   0.00527   0.00605   1.97548
   A26        1.86404   0.00042   0.00551  -0.00516  -0.00045   1.86359
   A27        1.72717   0.00021  -0.00253   0.02167   0.01687   1.74404
   A28        2.06197  -0.00026   0.03464  -0.03013   0.00460   2.06658
   A29        1.88247   0.00017  -0.00276   0.01476   0.01289   1.89536
   A30        3.18109   0.00122   0.00308  -0.00163   0.00130   3.18239
   A31        2.85966   0.00003  -0.00656   0.00240  -0.00328   2.85638
   A32        2.94221  -0.00000   0.01075  -0.00044   0.00926   2.95147
   A33        3.23176  -0.00010  -0.01363   0.00625  -0.00666   3.22510
   A34        2.77719   0.00069  -0.01223   0.00426  -0.00915   2.76804
   A35        3.13052   0.00025  -0.00531   0.00524   0.00013   3.13065
   A36        3.18336  -0.00003  -0.00964   0.00205  -0.01235   3.17101
   A37        2.98172  -0.00000  -0.00436  -0.00427  -0.01019   2.97153
   A38        2.96040  -0.00012   0.00179  -0.01855  -0.01910   2.94130
   A39        3.11848   0.00008   0.00094   0.01847   0.01962   3.13810
    D1       -0.00533  -0.00004   0.00948   0.00016   0.00960   0.00428
    D2        3.13577  -0.00012  -0.00038   0.00550   0.00503   3.14080
    D3       -2.12643  -0.00000  -0.08935   0.07686  -0.01252  -2.13895
    D4        2.07035  -0.00007  -0.08842   0.07496  -0.01348   2.05687
    D5       -0.02680  -0.00001  -0.08467   0.07296  -0.01172  -0.03852
    D6        1.01562   0.00007  -0.08035   0.07199  -0.00836   1.00726
    D7       -1.07079  -0.00001  -0.07942   0.07010  -0.00931  -1.08011
    D8        3.11525   0.00006  -0.07567   0.06809  -0.00756   3.10769
    D9        2.26443   0.00001  -0.04200  -0.06450  -0.10597   2.15845
   D10       -2.09633  -0.00039  -0.06756  -0.03618  -0.10420  -2.20053
   D11       -0.02296   0.00004  -0.06537  -0.01978  -0.08518  -0.10814
   D12        2.12681   0.00006   0.25849   0.02231   0.27944   2.40625
   D13       -0.08591   0.00005   0.23063   0.02738   0.25781   0.17190
   D14        0.12301  -0.00004  -0.03359   0.02537  -0.01229   0.11073
   D15       -2.13683  -0.00002  -0.04186   0.04320  -0.00088  -2.13772
   D16       -1.90893   0.00001  -0.05816   0.02991  -0.02966  -1.93859
   D17        2.11441   0.00003  -0.06643   0.04774  -0.01825   2.09616
   D18        2.02214  -0.00019  -0.24092  -0.04263  -0.28335   1.73878
   D19       -0.05907   0.00015  -0.22502  -0.05955  -0.28430  -0.34337
   D20       -2.08145  -0.00009  -0.23476  -0.07893  -0.31376  -2.39521
   D21        2.05771   0.00006   0.09351  -0.02136   0.07251   2.13022
   D22       -0.05128  -0.00005   0.12683   0.00955   0.13539   0.08411
   D23       -2.18625   0.00018   0.09527  -0.00906   0.08687  -2.09938
   D24        0.04970  -0.00008   0.07242  -0.00840   0.06436   0.11406
   D25       -2.05929  -0.00019   0.10574   0.02251   0.12724  -1.93205
   D26        2.08891   0.00004   0.07418   0.00391   0.07872   2.16764
   D27       -2.44514  -0.00010  -0.00358  -0.03993  -0.04338  -2.48852
   D28       -0.39961   0.00001  -0.00363  -0.04356  -0.04703  -0.44664
   D29       -0.13828  -0.00009   0.00361  -0.03562  -0.03336  -0.17164
   D30        1.90724   0.00002   0.00356  -0.03925  -0.03701   1.87024
   D31        0.30317   0.00029   0.06505   0.02960   0.09495   0.39812
   D32        2.32546  -0.00003   0.02374   0.03487   0.05875   2.38421
   D33       -1.83278  -0.00021   0.06440   0.01310   0.07725  -1.75553
   D34       -1.85042   0.00022   0.05244   0.03489   0.08860  -1.76182
   D35        0.17187  -0.00010   0.01113   0.04016   0.05240   0.22427
   D36        2.29681  -0.00027   0.05179   0.01839   0.07090   2.36771
         Item               Value     Threshold  Converged?
 Maximum Force            0.001222     0.000015     NO 
 RMS     Force            0.000265     0.000010     NO 
 Maximum Displacement     0.296158     0.000060     NO 
 RMS     Displacement     0.088825     0.000040     NO 
 Predicted change in Energy=-6.764689D-05
 GradGradGradGradGradGradGradGradGradGradGradGradGradGradGradGradGradGrad

                          Input orientation:                          
 ---------------------------------------------------------------------
 Center     Atomic      Atomic             Coordinates (Angstroms)
 Number     Number       Type             X           Y           Z
 ---------------------------------------------------------------------
      1          6           0       -0.366794    2.113460   -1.122578
      2          8           0       -1.317196    1.520294   -0.655976
      3          8           0        0.892201    1.805909   -1.047190
      4          1           0        1.062342    0.945718   -0.522520
      5          6           0       -0.572645    3.423824   -1.925458
      6          9           0       -0.056989    3.308964   -3.157178
      7          9           0        0.039489    4.446352   -1.309196
      8          9           0       -1.865765    3.716253   -2.038030
      9          8           0        3.024109   -2.012516   -1.256008
     10          1           0        2.315218   -1.498560   -0.822773
     11          1           0        2.695021   -2.907809   -1.362893
     12          8           0       -1.165283   -0.700289    1.004230
     13          1           0       -1.804192   -1.405539    0.881678
     14          1           0       -1.443499    0.050278    0.449880
     15          8           0        3.351650   -0.174679    2.014323
     16          1           0        3.655569    0.633923    2.431635
     17          1           0        4.116201   -0.575219    1.541694
     18          8           0        5.114144   -1.440581    0.391482
     19          1           0        4.460361   -1.728942   -0.282157
     20          1           0        5.848092   -1.043957   -0.082784
     21          8           0        1.378969   -0.358939    0.244341
     22          1           0        2.035235   -0.232010    0.976011
     23          1           0        0.532077   -0.671993    0.633570
 ---------------------------------------------------------------------
                    Distance matrix (angstroms):
                    1          2          3          4          5
     1  C    0.000000
     2  O    1.213601   0.000000
     3  O    1.298206   2.261870   0.000000
     4  H    1.940649   2.451560   1.021839   0.000000
     5  C    1.550498   2.406111   2.352610   3.283660   0.000000
     6  F    2.380085   3.323173   2.759019   3.712042   1.340234
     7  F    2.375347   3.290761   2.787059   3.730887   1.341660
     8  F    2.377795   2.652026   3.498221   4.306558   1.330544
     9  O    5.342256   5.629183   4.378242   3.624594   6.552754
    10  H    4.508854   4.726069   3.604838   2.763033   5.812532
    11  H    5.886052   6.017118   5.056577   4.268670   7.147285
    12  O    3.616363   2.776751   3.837003   3.162691   5.093388
    13  H    4.297268   3.340965   4.615676   3.964492   5.720094
    14  H    2.808672   1.843859   3.283131   2.833127   4.216803
    15  O    5.376110   5.639287   4.398237   3.596081   6.623533
    16  H    5.567842   5.920083   4.594777   3.943232   6.681736
    17  H    5.867247   6.224366   4.771401   3.987517   7.070981
    18  O    6.705540   7.157239   5.516727   4.790295   7.833914
    19  H    6.226699   6.639083   5.080572   4.331064   7.388002
    20  H    7.048068   7.631859   5.797644   5.201498   8.036316
    21  O    3.320980   3.407549   2.567404   1.546111   4.777668
    22  H    3.959173   4.119799   3.090790   2.139897   5.346464
    23  H    3.413322   3.144655   3.015732   2.057842   4.954265
                    6          7          8          9         10
     6  F    0.000000
     7  F    2.172094   0.000000
     8  F    2.165652   2.166618   0.000000
     9  O    6.436285   7.115318   7.572398   0.000000
    10  H    5.847145   6.384162   6.793507   0.976918   0.000000
    11  H    7.031450   7.819105   8.070612   0.959829   1.556265
    12  O    5.883854   5.769863   5.408499   4.937774   4.011117
    13  H    6.449157   6.514884   5.895867   5.315130   4.459074
    14  H    5.054929   4.961760   4.450548   5.208136   4.259870
    15  O    7.106266   6.585599   7.666964   3.765633   3.297873
    16  H    7.223141   6.450152   7.743629   4.582695   4.115240
    17  H    7.387949   7.068475   8.186274   3.329508   3.112363
    18  O    7.867132   7.956155   9.011913   2.722054   3.051518
    19  H    7.352053   7.663756   8.529543   1.758300   2.224181
    20  H    7.954231   8.086250   9.272873   3.207716   3.638056
    21  O    5.204404   5.224797   5.687240   2.773418   1.820448
    22  H    5.830879   5.576042   6.315934   3.021586   2.217693
    23  H    5.528543   5.496765   5.669549   3.402606   2.446168
                   11         12         13         14         15
    11  H    0.000000
    12  O    5.037694   0.000000
    13  H    5.247650   0.959480   0.000000
    14  H    5.400349   0.973683   1.560754   0.000000
    15  O    4.393945   4.658244   5.420388   5.048915   0.000000
    16  H    5.278727   5.201751   6.030818   5.501680   0.959350
    17  H    3.987148   5.310234   6.014658   5.700313   0.984048
    18  O    3.329076   6.352534   6.935769   6.725232   2.709706
    19  H    2.382045   5.861807   6.379947   6.209433   2.986435
    20  H    3.880010   7.105430   7.721294   7.392454   3.374274
    21  O    3.288150   2.677157   3.410877   2.859375   2.656739
    22  H    3.614649   3.234717   4.015877   3.529602   1.677596
    23  H    3.696358   1.737590   2.461260   2.111472   3.178647
                   16         17         18         19         20
    16  H    0.000000
    17  H    1.570415   0.000000
    18  O    3.254724   1.751493   0.000000
    19  H    3.687206   2.185396   0.982026   0.000000
    20  H    3.734266   2.420349   0.959645   1.560369   0.000000
    21  O    3.309523   3.036831   3.891418   3.413076   4.533136
    22  H    2.343963   2.183623   3.358869   3.115289   4.039577
    23  H    3.833361   3.698649   4.652384   4.169786   5.376945
                   21         22         23
    21  O    0.000000
    22  H    0.991029   0.000000
    23  H    0.983223   1.603227   0.000000
 Stoichiometry    C2H11F3O7
 Framework group  C1[X(C2H11F3O7)]
 Deg. of freedom    63
 Full point group                 C1      NOp   1
 Largest Abelian subgroup         C1      NOp   1
 Largest concise Abelian subgroup C1      NOp   1
                         Standard orientation:                         
 ---------------------------------------------------------------------
 Center     Atomic      Atomic             Coordinates (Angstroms)
 Number     Number       Type             X           Y           Z
 ---------------------------------------------------------------------
      1          6           0       -1.647017    0.209955    0.024047
      2          8           0       -1.698261    1.418928    0.116715
      3          8           0       -0.596964   -0.548966   -0.058208
      4          1           0        0.278711   -0.022835   -0.035092
      5          6           0       -2.947698   -0.633042   -0.016312
      6          9           0       -2.957600   -1.533915    0.975937
      7          9           0       -3.036943   -1.292588   -1.181251
      8          9           0       -4.022271    0.141363    0.109930
      9          8           0        3.311929   -0.417191    1.909583
     10          1           0        2.651487    0.067900    1.377725
     11          1           0        3.672140    0.206133    2.544396
     12          8           0        0.481085    3.133370   -0.029864
     13          1           0        0.505990    3.890251    0.559300
     14          1           0       -0.400031    2.726512    0.048623
     15          8           0        3.392169   -0.023812   -1.834587
     16          1           0        3.181030   -0.443224   -2.671168
     17          1           0        3.997891   -0.622818   -1.342001
     18          8           0        4.839186   -1.488297   -0.072789
     19          1           0        4.381784   -1.174350    0.737517
     20          1           0        4.881592   -2.445384   -0.017080
     21          8           0        1.634859    0.718005    0.014691
     22          1           0        2.223694    0.506070   -0.753745
     23          1           0        1.433317    1.680227   -0.000754
 ---------------------------------------------------------------------
 Rotational constants (GHZ):           0.9495193           0.2679910           0.2446548
 Standard basis: 6-31++G(d,p) (6D, 7F)
 There are   294 symmetry adapted cartesian basis functions of A   symmetry.
 There are   294 symmetry adapted basis functions of A   symmetry.
   294 basis functions,   472 primitive gaussians,   294 cartesian basis functions
    53 alpha electrons       53 beta electrons
       nuclear repulsion energy       820.2541392739 Hartrees.
 NAtoms=   23 NActive=   23 NUniq=   23 SFac= 1.00D+00 NAtFMM=   60 NAOKFM=F Big=F
 Integral buffers will be    131072 words long.
 Raffenetti 2 integral format.
 Two-electron integral symmetry is turned on.
 Nuclear repulsion after empirical dispersion term =      820.2443974039 Hartrees.
 One-electron integrals computed using PRISM.
 NBasis=   294 RedAO= T EigKep=  4.59D-05  NBF=   294
 NBsUse=   294 1.00D-06 EigRej= -1.00D+00 NBFU=   294
 Initial guess from the checkpoint file:  "/local_scratch/slurm.5660480/Gau-277638.chk"
 B after Tr=     0.000000   -0.000000   -0.000000
         Rot=    0.999914   -0.012812    0.002672   -0.000438 Ang=  -1.50 deg.
 ExpMin= 3.60D-02 ExpMax= 7.00D+03 ExpMxC= 1.05D+03 IAcc=3 IRadAn=         5 AccDes= 0.00D+00
 Harris functional with IExCor= 4639 and IRadAn=       5 diagonalized for initial guess.
 HarFok:  IExCor= 4639 AccDes= 0.00D+00 IRadAn=         5 IDoV= 1 UseB2=F ITyADJ=14
 ICtDFT=  3500011 ScaDFX=  1.000000  1.000000  1.000000  1.000000
 FoFCou: FMM=F IPFlag=           0 FMFlag=      100000 FMFlg1=           0
         NFxFlg=           0 DoJE=T BraDBF=F KetDBF=T FulRan=T
         wScrn=  0.000000 ICntrl=       500 IOpCl=  0 I1Cent=   200000004 NGrid=           0
         NMat0=    1 NMatS0=      1 NMatT0=    0 NMatD0=    1 NMtDS0=    0 NMtDT0=    0
 Petite list used in FoFCou.
 Requested convergence on RMS density matrix=1.00D-10 within 128 cycles.
 Requested convergence on MAX density matrix=1.00D-08.
 Requested convergence on             energy=1.00D-08.
 No special actions if energy rises.
 SCF Done:  E(RwB97XD) =  -908.814441863     A.U. after   16 cycles
            NFock= 16  Conv=0.51D-10     -V/T= 2.0082
 Calling FoFJK, ICntrl=      2127 FMM=F ISym2X=0 I1Cent= 0 IOpClX= 0 NMat=1 NMatS=1 NMatT=0.
 ***** Axes restored to original set *****
 -------------------------------------------------------------------
 Center     Atomic                   Forces (Hartrees/Bohr)
 Number     Number              X              Y              Z
 -------------------------------------------------------------------
      1        6           0.000379006    0.000417171   -0.000199362
      2        8          -0.000663181   -0.000047493    0.000013084
      3        8           0.000324390   -0.000393774    0.000178827
      4        1           0.000079745    0.000335803   -0.000302595
      5        6          -0.000104943    0.000152348    0.000009828
      6        9           0.000084000   -0.000159886   -0.000050402
      7        9           0.000056236   -0.000054119    0.000076529
      8        9          -0.000031790   -0.000044632    0.000022507
      9        8           0.000461673   -0.000499273   -0.000429049
     10        1          -0.000503707    0.000625205    0.000414283
     11        1           0.000105824   -0.000126780   -0.000037230
     12        8           0.000085404   -0.000534481    0.000349500
     13        1           0.000015299    0.000038864   -0.000022378
     14        1          -0.000049332    0.000169725   -0.000070947
     15        8           0.000311445   -0.000447951   -0.000341948
     16        1           0.000136124   -0.000027977   -0.000071200
     17        1          -0.000342015    0.000416800    0.000271629
     18        8          -0.000346248   -0.000123824    0.000175802
     19        1           0.000455478    0.000144361    0.000118343
     20        1          -0.000151336   -0.000028566   -0.000175057
     21        8          -0.000234594    0.000295220   -0.000130807
     22        1          -0.000003265    0.000014031    0.000154227
     23        1          -0.000064214   -0.000120774    0.000046418
 -------------------------------------------------------------------
 Cartesian Forces:  Max     0.000663181 RMS     0.000263834

 GradGradGradGradGradGradGradGradGradGradGradGradGradGradGradGradGradGrad
 Berny optimization.
 Using GEDIIS/GDIIS optimizer.
 FormGI is forming the generalized inverse of G from B-inverse, IUseBI=4.
 Internal  Forces:  Max     0.001538336 RMS     0.000329507
 Search for a local minimum.
 Step number   6 out of a maximum of  138
 All quantities printed in internal units (Hartrees-Bohrs-Radians)
 Mixed Optimization -- En-DIIS/RFO-DIIS
 Swapping is turned off.
 Update second derivatives using D2CorX and points    5    6
 DE= -5.10D-05 DEPred=-6.76D-05 R= 7.54D-01
 TightC=F SS=  1.41D+00  RLast= 7.34D-01 DXNew= 3.4877D+00 2.2012D+00
 Trust test= 7.54D-01 RLast= 7.34D-01 DXMaxT set to 2.20D+00
 ITU=  1  1  1  1  1  0
     Eigenvalues ---    0.00016   0.00025   0.00030   0.00048   0.00189
     Eigenvalues ---    0.00250   0.00385   0.00504   0.00603   0.00719
     Eigenvalues ---    0.00959   0.01033   0.01158   0.01293   0.01386
     Eigenvalues ---    0.01525   0.01556   0.01701   0.01870   0.01942
     Eigenvalues ---    0.02099   0.02321   0.02471   0.02553   0.02726
     Eigenvalues ---    0.03001   0.03146   0.03746   0.03892   0.04336
     Eigenvalues ---    0.04593   0.05290   0.05683   0.06083   0.06645
     Eigenvalues ---    0.06962   0.08472   0.11207   0.11678   0.13657
     Eigenvalues ---    0.19711   0.21405   0.22019   0.23931   0.28266
     Eigenvalues ---    0.36103   0.37525   0.38301   0.38755   0.42327
     Eigenvalues ---    0.45374   0.47031   0.48012   0.50320   0.50603
     Eigenvalues ---    0.55628   0.57158   0.57209   0.57265   0.57395
     Eigenvalues ---    0.60173   0.91222   1.01430
 En-DIIS/RFO-DIIS/Sim-DIIS IScMMF=       -3 using points:     6    5    4    3
 RFO step:  Lambda=-3.44185910D-05.
 DidBck=F Rises=F RFO-DIIS coefs:    1.05549   -0.11496   -0.03964    0.09911
 Iteration  1 RMS(Cart)=  0.03015002 RMS(Int)=  0.00051662
 Iteration  2 RMS(Cart)=  0.00058344 RMS(Int)=  0.00019118
 Iteration  3 RMS(Cart)=  0.00000023 RMS(Int)=  0.00019118
 Variable       Old X    -DE/DX   Delta X   Delta X   Delta X     New X
                                 (Linear)    (Quad)   (Total)
    R1        2.29337   0.00055   0.00060   0.00017   0.00077   2.29414
    R2        2.45325   0.00035  -0.00032   0.00126   0.00094   2.45420
    R3        2.93002  -0.00012  -0.00030  -0.00038  -0.00069   2.92933
    R4        1.93100  -0.00015   0.00362  -0.00556  -0.00193   1.92906
    R5        2.92173   0.00027  -0.00940   0.01247   0.00306   2.92479
    R6        2.53268   0.00009   0.00025   0.00038   0.00063   2.53331
    R7        2.53537   0.00002  -0.00011  -0.00036  -0.00048   2.53489
    R8        2.51436   0.00002   0.00005   0.00006   0.00011   2.51448
    R9        1.84611   0.00092   0.00003   0.00165   0.00187   1.84798
   R10        1.81381   0.00009   0.00009   0.00008   0.00018   1.81399
   R11        3.32271   0.00009   0.00015   0.00369   0.00388   3.32658
   R12        3.44015   0.00001   0.00291   0.00271   0.00580   3.44594
   R13        1.81315  -0.00004   0.00008   0.00006   0.00015   1.81330
   R14        1.83999   0.00019   0.00041  -0.00036   0.00005   1.84004
   R15        3.28357   0.00003  -0.00478   0.00581   0.00104   3.28461
   R16        1.81291  -0.00001   0.00013  -0.00004   0.00009   1.81300
   R17        1.85958  -0.00063   0.00026  -0.00146  -0.00138   1.85820
   R18        3.17020  -0.00006  -0.00343   0.00496   0.00150   3.17169
   R19        3.30984  -0.00004  -0.00169  -0.00116  -0.00303   3.30681
   R20        1.85576  -0.00033   0.00015  -0.00119  -0.00106   1.85470
   R21        1.81347  -0.00004   0.00006   0.00007   0.00013   1.81359
   R22        1.87277   0.00004   0.00063  -0.00016   0.00047   1.87324
   R23        1.85802   0.00024   0.00061  -0.00039   0.00021   1.85823
    A1        2.24127   0.00062   0.00029   0.00007   0.00035   2.24162
    A2        2.10387  -0.00023  -0.00090   0.00040  -0.00050   2.10337
    A3        1.93803  -0.00040   0.00061  -0.00046   0.00016   1.93819
    A4        1.97221   0.00154   0.00081  -0.00195  -0.00115   1.97106
    A5        1.93092  -0.00026  -0.00070  -0.00161  -0.00231   1.92860
    A6        1.92376  -0.00013   0.00046   0.00077   0.00123   1.92498
    A7        1.93755  -0.00001  -0.00014  -0.00010  -0.00024   1.93731
    A8        1.88800   0.00016   0.00013   0.00037   0.00050   1.88850
    A9        1.89126   0.00014   0.00011   0.00027   0.00038   1.89164
   A10        1.89102   0.00011   0.00014   0.00036   0.00050   1.89152
   A11        1.86640   0.00012  -0.00078   0.00155   0.00059   1.86698
   A12        1.83616  -0.00023  -0.00023   0.00257   0.00322   1.83939
   A13        2.08538  -0.00007  -0.00174   0.00056  -0.00131   2.08407
   A14        2.86684  -0.00017  -0.00310   0.00609   0.00404   2.87088
   A15        1.87928  -0.00009  -0.00018  -0.00069  -0.00064   1.87864
   A16        2.25906  -0.00003  -0.00327  -0.00297  -0.00617   2.25289
   A17        1.71643  -0.00006  -0.00149  -0.00045  -0.00177   1.71466
   A18        1.88164  -0.00009  -0.00060  -0.00087  -0.00131   1.88034
   A19        2.14913  -0.00002  -0.00362   0.00397   0.00049   2.14961
   A20        1.87391   0.00003  -0.00096   0.00713   0.00628   1.88020
   A21        1.78875   0.00031   0.00006  -0.00150  -0.00139   1.78736
   A22        2.16050  -0.00008  -0.00291   0.00037  -0.00261   2.15788
   A23        1.86661  -0.00021   0.00015  -0.00246  -0.00231   1.86431
   A24        1.92072  -0.00040   0.00605  -0.00627  -0.00070   1.92002
   A25        1.97548  -0.00036  -0.00359  -0.00602  -0.00965   1.96583
   A26        1.86359   0.00071  -0.00144   0.00935   0.00800   1.87159
   A27        1.74404   0.00026  -0.00058  -0.00975  -0.00994   1.73410
   A28        2.06658  -0.00009  -0.00250   0.01586   0.01324   2.07982
   A29        1.89536  -0.00021   0.00161  -0.00507  -0.00338   1.89198
   A30        3.18239   0.00151   0.00082  -0.00151  -0.00060   3.18179
   A31        2.85638   0.00005   0.00119  -0.00154  -0.00037   2.85601
   A32        2.95147   0.00013  -0.00056  -0.00358  -0.00386   2.94762
   A33        3.22510  -0.00008  -0.00245  -0.00549  -0.00809   3.21701
   A34        2.76804   0.00092   0.00035   0.00447   0.00474   2.77278
   A35        3.13065   0.00003   0.00180   0.00204   0.00383   3.13448
   A36        3.17101   0.00000  -0.00356   0.01037   0.00664   3.17765
   A37        2.97153  -0.00013  -0.00048  -0.00101  -0.00128   2.97025
   A38        2.94130  -0.00018  -0.00003  -0.00076  -0.00040   2.94091
   A39        3.13810  -0.00000   0.00236  -0.01420  -0.01178   3.12632
    D1        0.00428  -0.00003   0.00137  -0.00187  -0.00049   0.00379
    D2        3.14080   0.00003   0.00203   0.00016   0.00220  -3.14019
    D3       -2.13895   0.00002   0.01033   0.01721   0.02754  -2.11140
    D4        2.05687   0.00007   0.01032   0.01729   0.02761   2.08449
    D5       -0.03852   0.00001   0.00992   0.01640   0.02633  -0.01219
    D6        1.00726  -0.00004   0.00974   0.01537   0.02510   1.03236
    D7       -1.08011   0.00001   0.00973   0.01545   0.02517  -1.05493
    D8        3.10769  -0.00005   0.00933   0.01456   0.02389   3.13158
    D9        2.15845   0.00024   0.00288   0.04028   0.04267   2.20112
   D10       -2.20053  -0.00025   0.00299   0.02206   0.02539  -2.17514
   D11       -0.10814  -0.00006   0.00191   0.01783   0.01988  -0.08825
   D12        2.40625  -0.00005  -0.01626   0.01578  -0.00043   2.40581
   D13        0.17190   0.00010  -0.01374   0.01267  -0.00115   0.17076
   D14        0.11073  -0.00010   0.00872  -0.01004  -0.00130   0.10943
   D15       -2.13772  -0.00007   0.01249  -0.00766   0.00482  -2.13290
   D16       -1.93859  -0.00006   0.01098  -0.01432  -0.00339  -1.94198
   D17        2.09616  -0.00003   0.01474  -0.01194   0.00273   2.09888
   D18        1.73878  -0.00029   0.00421  -0.02192  -0.01760   1.72118
   D19       -0.34337   0.00015   0.00628  -0.00748  -0.00130  -0.34467
   D20       -2.39521   0.00027   0.00565  -0.00200   0.00360  -2.39161
   D21        2.13022   0.00009  -0.00725  -0.01446  -0.02159   2.10863
   D22        0.08411  -0.00033  -0.01300  -0.02704  -0.04025   0.04386
   D23       -2.09938   0.00026  -0.01130  -0.01993  -0.03130  -2.13069
   D24        0.11406   0.00004  -0.00374  -0.01477  -0.01829   0.09577
   D25       -1.93205  -0.00038  -0.00950  -0.02735  -0.03695  -1.96900
   D26        2.16764   0.00021  -0.00780  -0.02024  -0.02801   2.13963
   D27       -2.48852  -0.00004   0.00161  -0.00906  -0.00740  -2.49592
   D28       -0.44664  -0.00007  -0.00009  -0.01237  -0.01246  -0.45910
   D29       -0.17164  -0.00009  -0.00491   0.00483  -0.00007  -0.17171
   D30        1.87024  -0.00012  -0.00661   0.00152  -0.00512   1.86511
   D31        0.39812   0.00029  -0.00763   0.02560   0.01785   0.41597
   D32        2.38421  -0.00017  -0.00204   0.01119   0.00910   2.39331
   D33       -1.75553  -0.00030  -0.00398   0.02310   0.01920  -1.73633
   D34       -1.76182   0.00040  -0.00299   0.01635   0.01337  -1.74845
   D35        0.22427  -0.00006   0.00259   0.00193   0.00462   0.22889
   D36        2.36771  -0.00019   0.00065   0.01385   0.01472   2.38243
         Item               Value     Threshold  Converged?
 Maximum Force            0.001538     0.000015     NO 
 RMS     Force            0.000330     0.000010     NO 
 Maximum Displacement     0.124622     0.000060     NO 
 RMS     Displacement     0.030174     0.000040     NO 
 Predicted change in Energy=-1.744623D-05
 GradGradGradGradGradGradGradGradGradGradGradGradGradGradGradGradGradGrad

                          Input orientation:                          
 ---------------------------------------------------------------------
 Center     Atomic      Atomic             Coordinates (Angstroms)
 Number     Number       Type             X           Y           Z
 ---------------------------------------------------------------------
      1          6           0       -0.361502    2.119079   -1.118221
      2          8           0       -1.314633    1.541711   -0.636557
      3          8           0        0.893742    1.790538   -1.062919
      4          1           0        1.056664    0.928479   -0.541022
      5          6           0       -0.558951    3.430566   -1.920674
      6          9           0       -0.093119    3.291228   -3.169957
      7          9           0        0.105436    4.438418   -1.335696
      8          9           0       -1.846506    3.759629   -1.987182
      9          8           0        3.043599   -2.020909   -1.255277
     10          1           0        2.325681   -1.512702   -0.827935
     11          1           0        2.725759   -2.920552   -1.360499
     12          8           0       -1.174882   -0.711897    1.019608
     13          1           0       -1.819259   -1.410977    0.889934
     14          1           0       -1.454509    0.050486    0.482309
     15          8           0        3.331476   -0.171148    2.000696
     16          1           0        3.621172    0.640782    2.421756
     17          1           0        4.105166   -0.559128    1.534018
     18          8           0        5.121526   -1.418646    0.398078
     19          1           0        4.475808   -1.718975   -0.277295
     20          1           0        5.850477   -1.012501   -0.075971
     21          8           0        1.362505   -0.379717    0.227455
     22          1           0        2.016366   -0.247465    0.960672
     23          1           0        0.516299   -0.692356    0.618781
 ---------------------------------------------------------------------
                    Distance matrix (angstroms):
                    1          2          3          4          5
     1  C    0.000000
     2  O    1.214006   0.000000
     3  O    1.298706   2.262879   0.000000
     4  H    1.939558   2.451169   1.020817   0.000000
     5  C    1.550134   2.405782   2.352818   3.282392   0.000000
     6  F    2.378148   3.312254   2.768678   3.716973   1.340568
     7  F    2.375849   3.300954   2.776166   3.722367   1.341408
     8  F    2.377338   2.650705   3.498649   4.305252   1.330603
     9  O    5.362182   5.662972   4.380184   3.627252   6.568082
    10  H    4.527146   4.755833   3.607917   2.766240   5.826756
    11  H    5.915046   6.063056   5.063518   4.274630   7.172156
    12  O    3.639549   2.800207   3.857241   3.179025   5.117092
    13  H    4.314978   3.362021   4.628575   3.973868   5.738330
    14  H    2.834684   1.869540   3.306024   2.850275   4.242793
    15  O    5.348912   5.610286   4.379097   3.583891   6.594309
    16  H    5.529782   5.875978   4.572064   3.929061   6.641763
    17  H    5.844510   6.204768   4.751658   3.976447   7.043192
    18  O    6.699124   7.159492   5.505227   4.786857   7.820440
    19  H    6.231965   6.655099   5.075932   4.332333   7.386966
    20  H    7.034328   7.627388   5.779300   5.192717   8.014022
    21  O    3.320697   3.406680   2.568037   1.547731   4.777522
    22  H    3.946718   4.104612   3.083611   2.135171   5.335009
    23  H    3.419338   3.149482   3.022473   2.065004   4.960189
                    6          7          8          9         10
     6  F    0.000000
     7  F    2.172552   0.000000
     8  F    2.166270   2.166856   0.000000
     9  O    6.459397   7.096631   7.606802   0.000000
    10  H    5.866295   6.372059   6.822645   0.977907   0.000000
    11  H    7.057367   7.811603   8.119309   0.959923   1.557476
    12  O    5.894716   5.806239   5.430139   4.968319   4.038396
    13  H    6.447714   6.547770   5.917238   5.349891   4.487979
    14  H    5.069008   4.999251   4.473230   5.248129   4.295362
    15  O    7.102926   6.541172   7.626642   3.755775   3.288243
    16  H    7.217207   6.395379   7.685144   4.575889   4.108074
    17  H    7.387708   7.014882   8.153093   3.323236   3.107200
    18  O    7.880756   7.903943   9.003192   2.722882   3.054292
    19  H    7.371888   7.624556   8.538764   1.760352   2.229080
    20  H    7.963741   8.019034   9.255782   3.207214   3.638659
    21  O    5.209328   5.219012   5.686525   2.778143   1.823516
    22  H    5.833899   5.557198   6.298288   3.018401   2.212604
    23  H    5.531263   5.505781   5.673981   3.415318   2.457605
                   11         12         13         14         15
    11  H    0.000000
    12  O    5.075241   0.000000
    13  H    5.291546   0.959557   0.000000
    14  H    5.449555   0.973709   1.560472   0.000000
    15  O    4.384490   4.643512   5.413043   5.025960   0.000000
    16  H    5.271652   5.176668   6.012860   5.465569   0.959398
    17  H    3.982125   5.307247   6.019909   5.691020   0.983318
    18  O    3.329867   6.366361   6.958195   6.738671   2.707197
    19  H    2.383231   5.884425   6.409771   6.235115   2.982366
    20  H    3.880018   7.116623   7.740582   7.403002   3.371319
    21  O    3.291793   2.678840   3.409692   2.861048   2.657956
    22  H    3.610606   3.225405   4.008839   3.516331   1.678388
    23  H    3.710004   1.738141   2.458611   2.110574   3.179083
                   16         17         18         19         20
    16  H    0.000000
    17  H    1.569112   0.000000
    18  O    3.253856   1.749891   0.000000
    19  H    3.685611   2.182539   0.981467   0.000000
    20  H    3.733870   2.417379   0.959712   1.558638   0.000000
    21  O    3.310279   3.043269   3.903680   3.426520   4.542507
    22  H    2.345026   2.188366   3.366036   3.121980   4.044789
    23  H    3.829910   3.706127   4.667368   4.187436   5.388751
                   21         22         23
    21  O    0.000000
    22  H    0.991278   0.000000
    23  H    0.983334   1.601568   0.000000
 Stoichiometry    C2H11F3O7
 Framework group  C1[X(C2H11F3O7)]
 Deg. of freedom    63
 Full point group                 C1      NOp   1
 Largest Abelian subgroup         C1      NOp   1
 Largest concise Abelian subgroup C1      NOp   1
                         Standard orientation:                         
 ---------------------------------------------------------------------
 Center     Atomic      Atomic             Coordinates (Angstroms)
 Number     Number       Type             X           Y           Z
 ---------------------------------------------------------------------
      1          6           0       -1.647366    0.210432    0.023452
      2          8           0       -1.704092    1.420824    0.097912
      3          8           0       -0.593527   -0.546347   -0.034398
      4          1           0        0.278612   -0.016487   -0.008182
      5          6           0       -2.944526   -0.637289   -0.017333
      6          9           0       -2.974489   -1.499320    1.008887
      7          9           0       -3.004687   -1.341101   -1.157686
      8          9           0       -4.023405    0.138197    0.054402
      9          8           0        3.333191   -0.432880    1.903132
     10          1           0        2.668110    0.060891    1.383364
     11          1           0        3.706761    0.183155    2.537480
     12          8           0        0.490589    3.155402   -0.027680
     13          1           0        0.507944    3.908972    0.566106
     14          1           0       -0.394055    2.752984    0.032098
     15          8           0        3.365384   -0.015131   -1.829200
     16          1           0        3.141259   -0.421855   -2.668717
     17          1           0        3.970923   -0.625957   -1.352620
     18          8           0        4.827138   -1.504952   -0.105069
     19          1           0        4.385123   -1.193069    0.713851
     20          1           0        4.858694   -2.462888   -0.055982
     21          8           0        1.631927    0.732859    0.041726
     22          1           0        2.213759    0.521561   -0.732519
     23          1           0        1.432566    1.695653    0.026601
 ---------------------------------------------------------------------
 Rotational constants (GHZ):           0.9427604           0.2687271           0.2446409
 Standard basis: 6-31++G(d,p) (6D, 7F)
 There are   294 symmetry adapted cartesian basis functions of A   symmetry.
 There are   294 symmetry adapted basis functions of A   symmetry.
   294 basis functions,   472 primitive gaussians,   294 cartesian basis functions
    53 alpha electrons       53 beta electrons
       nuclear repulsion energy       819.9112454775 Hartrees.
 NAtoms=   23 NActive=   23 NUniq=   23 SFac= 1.00D+00 NAtFMM=   60 NAOKFM=F Big=F
 Integral buffers will be    131072 words long.
 Raffenetti 2 integral format.
 Two-electron integral symmetry is turned on.
 Nuclear repulsion after empirical dispersion term =      819.9015185112 Hartrees.
 One-electron integrals computed using PRISM.
 NBasis=   294 RedAO= T EigKep=  4.58D-05  NBF=   294
 NBsUse=   294 1.00D-06 EigRej= -1.00D+00 NBFU=   294
 Initial guess from the checkpoint file:  "/local_scratch/slurm.5660480/Gau-277638.chk"
 B after Tr=    -0.000000    0.000000    0.000000
         Rot=    0.999999    0.001131   -0.000498    0.000151 Ang=   0.14 deg.
 ExpMin= 3.60D-02 ExpMax= 7.00D+03 ExpMxC= 1.05D+03 IAcc=3 IRadAn=         5 AccDes= 0.00D+00
 Harris functional with IExCor= 4639 and IRadAn=       5 diagonalized for initial guess.
 HarFok:  IExCor= 4639 AccDes= 0.00D+00 IRadAn=         5 IDoV= 1 UseB2=F ITyADJ=14
 ICtDFT=  3500011 ScaDFX=  1.000000  1.000000  1.000000  1.000000
 FoFCou: FMM=F IPFlag=           0 FMFlag=      100000 FMFlg1=           0
         NFxFlg=           0 DoJE=T BraDBF=F KetDBF=T FulRan=T
         wScrn=  0.000000 ICntrl=       500 IOpCl=  0 I1Cent=   200000004 NGrid=           0
         NMat0=    1 NMatS0=      1 NMatT0=    0 NMatD0=    1 NMtDS0=    0 NMtDT0=    0
 Petite list used in FoFCou.
 Requested convergence on RMS density matrix=1.00D-10 within 128 cycles.
 Requested convergence on MAX density matrix=1.00D-08.
 Requested convergence on             energy=1.00D-08.
 No special actions if energy rises.
 SCF Done:  E(RwB97XD) =  -908.814447005     A.U. after   15 cycles
            NFock= 15  Conv=0.47D-10     -V/T= 2.0083
 Calling FoFJK, ICntrl=      2127 FMM=F ISym2X=0 I1Cent= 0 IOpClX= 0 NMat=1 NMatS=1 NMatT=0.
 ***** Axes restored to original set *****
 -------------------------------------------------------------------
 Center     Atomic                   Forces (Hartrees/Bohr)
 Number     Number              X              Y              Z
 -------------------------------------------------------------------
      1        6          -0.000316293   -0.000153867    0.000245201
      2        8           0.000240432   -0.000179549    0.000128488
      3        8          -0.000036235    0.000007964   -0.000063077
      4        1          -0.000061614   -0.000026376   -0.000064388
      5        6          -0.000031779   -0.000053970    0.000069582
      6        9           0.000036670    0.000018346   -0.000074245
      7        9          -0.000018942    0.000066313   -0.000033464
      8        9           0.000127547    0.000041853   -0.000049037
      9        8          -0.000146228    0.000035118    0.000027779
     10        1           0.000036281   -0.000049693   -0.000078305
     11        1           0.000023585    0.000016274    0.000015508
     12        8          -0.000014925    0.000170386   -0.000048794
     13        1          -0.000039216    0.000124902   -0.000084664
     14        1           0.000042956   -0.000153963   -0.000051837
     15        8          -0.000033246    0.000043285    0.000042587
     16        1          -0.000007676   -0.000026497   -0.000031895
     17        1           0.000015782   -0.000082727   -0.000054628
     18        8           0.000097395    0.000032160    0.000118942
     19        1          -0.000026530    0.000021176   -0.000032300
     20        1          -0.000064822   -0.000019933   -0.000046587
     21        8           0.000200153    0.000091318    0.000285761
     22        1          -0.000087049    0.000020430   -0.000051955
     23        1           0.000063754    0.000057049   -0.000168671
 -------------------------------------------------------------------
 Cartesian Forces:  Max     0.000316293 RMS     0.000100144

 GradGradGradGradGradGradGradGradGradGradGradGradGradGradGradGradGradGrad
 Berny optimization.
 Using GEDIIS/GDIIS optimizer.
 FormGI is forming the generalized inverse of G from B-inverse, IUseBI=4.
 Internal  Forces:  Max     0.001155591 RMS     0.000223181
 Search for a local minimum.
 Step number   7 out of a maximum of  138
 All quantities printed in internal units (Hartrees-Bohrs-Radians)
 Mixed Optimization -- En-DIIS/RFO-DIIS
 Swapping is turned off.
 Update second derivatives using D2CorX and points    6    7
 DE= -5.14D-06 DEPred=-1.74D-05 R= 2.95D-01
 Trust test= 2.95D-01 RLast= 1.23D-01 DXMaxT set to 2.20D+00
 ITU=  0  1  1  1  1  1  0
     Eigenvalues ---    0.00016   0.00026   0.00029   0.00046   0.00192
     Eigenvalues ---    0.00252   0.00385   0.00500   0.00714   0.00790
     Eigenvalues ---    0.00991   0.01034   0.01177   0.01298   0.01352
     Eigenvalues ---    0.01521   0.01589   0.01695   0.01841   0.01962
     Eigenvalues ---    0.02100   0.02325   0.02483   0.02593   0.02726
     Eigenvalues ---    0.02992   0.03141   0.03773   0.03902   0.04472
     Eigenvalues ---    0.04561   0.05278   0.05588   0.06183   0.06709
     Eigenvalues ---    0.07005   0.08588   0.11238   0.11659   0.13630
     Eigenvalues ---    0.19638   0.21429   0.22045   0.23929   0.28413
     Eigenvalues ---    0.35999   0.37480   0.38002   0.38960   0.42355
     Eigenvalues ---    0.44309   0.47048   0.47981   0.50202   0.50615
     Eigenvalues ---    0.55668   0.57161   0.57210   0.57259   0.57397
     Eigenvalues ---    0.60186   0.91788   1.15266
 En-DIIS/RFO-DIIS/Sim-DIIS IScMMF=       -3 using points:     7    6    5    4    3
 RFO step:  Lambda=-1.98962547D-05.
 DidBck=T Rises=F RFO-DIIS coefs:    0.71055    0.13086    0.24699   -0.12188    0.03348
 Iteration  1 RMS(Cart)=  0.01603456 RMS(Int)=  0.00009453
 Iteration  2 RMS(Cart)=  0.00013812 RMS(Int)=  0.00002930
 Iteration  3 RMS(Cart)=  0.00000001 RMS(Int)=  0.00002930
 Variable       Old X    -DE/DX   Delta X   Delta X   Delta X     New X
                                 (Linear)    (Quad)   (Total)
    R1        2.29414  -0.00005  -0.00016   0.00013  -0.00003   2.29411
    R2        2.45420  -0.00012  -0.00050   0.00040  -0.00011   2.45409
    R3        2.92933   0.00009   0.00027  -0.00011   0.00016   2.92949
    R4        1.92906  -0.00033   0.00242  -0.00243  -0.00001   1.92906
    R5        2.92479  -0.00030  -0.00456   0.00297  -0.00159   2.92320
    R6        2.53331   0.00008  -0.00017   0.00009  -0.00007   2.53323
    R7        2.53489   0.00003   0.00024   0.00013   0.00038   2.53527
    R8        2.51448  -0.00011  -0.00012  -0.00019  -0.00031   2.51416
    R9        1.84798  -0.00012  -0.00064   0.00078   0.00015   1.84812
   R10        1.81399  -0.00002  -0.00006   0.00006  -0.00000   1.81399
   R11        3.32658  -0.00003  -0.00132   0.00237   0.00104   3.32762
   R12        3.44594  -0.00000  -0.00021  -0.00186  -0.00206   3.44388
   R13        1.81330  -0.00005  -0.00007   0.00003  -0.00005   1.81325
   R14        1.84004  -0.00010   0.00017  -0.00004   0.00013   1.84017
   R15        3.28461  -0.00004  -0.00284   0.00284  -0.00000   3.28461
   R16        1.81300  -0.00004  -0.00001  -0.00004  -0.00005   1.81295
   R17        1.85820   0.00003   0.00033  -0.00027   0.00005   1.85825
   R18        3.17169   0.00001  -0.00092  -0.00041  -0.00131   3.17038
   R19        3.30681  -0.00006   0.00106  -0.00167  -0.00061   3.30620
   R20        1.85470  -0.00000   0.00017   0.00002   0.00018   1.85488
   R21        1.81359  -0.00003  -0.00005   0.00006   0.00001   1.81361
   R22        1.87324  -0.00009   0.00018  -0.00050  -0.00031   1.87293
   R23        1.85823  -0.00023   0.00037  -0.00049  -0.00012   1.85811
    A1        2.24162  -0.00032   0.00003   0.00017   0.00020   2.24182
    A2        2.10337   0.00041   0.00036   0.00074   0.00110   2.10448
    A3        1.93819  -0.00009  -0.00039  -0.00091  -0.00130   1.93689
    A4        1.97106  -0.00110   0.00107  -0.00052   0.00055   1.97161
    A5        1.92860  -0.00001   0.00068  -0.00021   0.00048   1.92908
    A6        1.92498   0.00010  -0.00060  -0.00046  -0.00107   1.92392
    A7        1.93731   0.00014   0.00047   0.00029   0.00076   1.93807
    A8        1.88850  -0.00006  -0.00022   0.00012  -0.00010   1.88840
    A9        1.89164  -0.00007  -0.00014   0.00013  -0.00001   1.89163
   A10        1.89152  -0.00010  -0.00022   0.00014  -0.00008   1.89144
   A11        1.86698   0.00003  -0.00024   0.00110   0.00079   1.86778
   A12        1.83939   0.00004  -0.00099  -0.00297  -0.00394   1.83545
   A13        2.08407  -0.00000  -0.00069  -0.00238  -0.00308   2.08100
   A14        2.87088   0.00012   0.00194   0.00063   0.00266   2.87354
   A15        1.87864   0.00003  -0.00006  -0.00058  -0.00066   1.87798
   A16        2.25289   0.00010   0.00281  -0.00177   0.00103   2.25392
   A17        1.71466  -0.00004   0.00014  -0.00273  -0.00260   1.71206
   A18        1.88034  -0.00001   0.00005  -0.00066  -0.00059   1.87975
   A19        2.14961  -0.00003  -0.00173   0.00275   0.00106   2.15068
   A20        1.88020   0.00006  -0.00100  -0.00115  -0.00206   1.87813
   A21        1.78736  -0.00011  -0.00034   0.00065   0.00032   1.78768
   A22        2.15788   0.00006   0.00277  -0.00307  -0.00032   2.15757
   A23        1.86431  -0.00003   0.00052  -0.00193  -0.00139   1.86292
   A24        1.92002   0.00028   0.00390  -0.00119   0.00268   1.92270
   A25        1.96583   0.00031   0.00142   0.00585   0.00724   1.97307
   A26        1.87159  -0.00052  -0.00192  -0.00057  -0.00243   1.86915
   A27        1.73410  -0.00019  -0.00021   0.00515   0.00490   1.73900
   A28        2.07982  -0.00000  -0.00180  -0.01072  -0.01252   2.06730
   A29        1.89198   0.00021  -0.00120   0.00271   0.00149   1.89347
   A30        3.18179  -0.00116   0.00033  -0.00188  -0.00153   3.18026
   A31        2.85601   0.00004   0.00021   0.00167   0.00193   2.85794
   A32        2.94762  -0.00008   0.00048  -0.00150  -0.00104   2.94658
   A33        3.21701   0.00011   0.00193   0.00601   0.00793   3.22493
   A34        2.77278  -0.00061  -0.00091   0.00107   0.00019   2.77298
   A35        3.13448  -0.00013  -0.00139  -0.00206  -0.00345   3.13103
   A36        3.17765   0.00004  -0.00117   0.00120  -0.00007   3.17759
   A37        2.97025   0.00003   0.00161   0.00086   0.00249   2.97274
   A38        2.94091   0.00000   0.00343  -0.00498  -0.00149   2.93942
   A39        3.12632   0.00011   0.00054   0.00355   0.00408   3.13040
    D1        0.00379   0.00008  -0.00043  -0.00034  -0.00077   0.00301
    D2       -3.14019   0.00012  -0.00125  -0.00018  -0.00144   3.14155
    D3       -2.11140  -0.00000  -0.01264  -0.00956  -0.02220  -2.13361
    D4        2.08449   0.00002  -0.01242  -0.00928  -0.02170   2.06278
    D5       -0.01219  -0.00000  -0.01205  -0.00935  -0.02140  -0.03358
    D6        1.03236  -0.00004  -0.01189  -0.00970  -0.02160   1.01076
    D7       -1.05493  -0.00001  -0.01167  -0.00943  -0.02110  -1.07603
    D8        3.13158  -0.00004  -0.01130  -0.00949  -0.02079   3.11079
    D9        2.20112  -0.00016   0.00176  -0.00759  -0.00591   2.19522
   D10       -2.17514   0.00021   0.00420   0.00145   0.00571  -2.16943
   D11       -0.08825   0.00018   0.00271   0.00813   0.01086  -0.07739
   D12        2.40581  -0.00003  -0.02493  -0.00195  -0.02690   2.37892
   D13        0.17076  -0.00006  -0.02333   0.00205  -0.02131   0.14945
   D14        0.10943   0.00005   0.00046   0.00528   0.00570   0.11513
   D15       -2.13290   0.00004  -0.00348   0.01008   0.00659  -2.12630
   D16       -1.94198   0.00001   0.00201   0.00741   0.00938  -1.93260
   D17        2.09888  -0.00000  -0.00193   0.01221   0.01027   2.10915
   D18        1.72118   0.00024   0.03090   0.00259   0.03353   1.75472
   D19       -0.34467  -0.00012   0.02802  -0.00616   0.02178  -0.32289
   D20       -2.39161  -0.00024   0.03052  -0.00813   0.02239  -2.36922
   D21        2.10863  -0.00020   0.00175  -0.01681  -0.01506   2.09357
   D22        0.04386   0.00020  -0.00096  -0.00849  -0.00942   0.03444
   D23       -2.13069  -0.00020   0.00185  -0.00829  -0.00646  -2.13715
   D24        0.09577  -0.00005   0.00068  -0.01122  -0.01054   0.08522
   D25       -1.96900   0.00035  -0.00203  -0.00289  -0.00490  -1.97391
   D26        2.13963  -0.00005   0.00078  -0.00269  -0.00195   2.13769
   D27       -2.49592   0.00004   0.00919  -0.01330  -0.00409  -2.50001
   D28       -0.45910  -0.00005   0.01104  -0.01664  -0.00560  -0.46469
   D29       -0.17171   0.00008   0.00526  -0.00959  -0.00431  -0.17602
   D30        1.86511  -0.00002   0.00712  -0.01292  -0.00582   1.85929
   D31        0.41597  -0.00021  -0.01597   0.00652  -0.00948   0.40649
   D32        2.39331   0.00009  -0.01047   0.00801  -0.00243   2.39089
   D33       -1.73633   0.00009  -0.01305  -0.00249  -0.01555  -1.75189
   D34       -1.74845  -0.00022  -0.01419   0.00652  -0.00766  -1.75611
   D35        0.22889   0.00008  -0.00869   0.00801  -0.00061   0.22828
   D36        2.38243   0.00008  -0.01127  -0.00249  -0.01373   2.36870
         Item               Value     Threshold  Converged?
 Maximum Force            0.001156     0.000015     NO 
 RMS     Force            0.000223     0.000010     NO 
 Maximum Displacement     0.063288     0.000060     NO 
 RMS     Displacement     0.016064     0.000040     NO 
 Predicted change in Energy=-9.924864D-06
 GradGradGradGradGradGradGradGradGradGradGradGradGradGradGradGradGradGrad

                          Input orientation:                          
 ---------------------------------------------------------------------
 Center     Atomic      Atomic             Coordinates (Angstroms)
 Number     Number       Type             X           Y           Z
 ---------------------------------------------------------------------
      1          6           0       -0.366568    2.122261   -1.114967
      2          8           0       -1.314657    1.543929   -0.624623
      3          8           0        0.890168    1.798706   -1.065819
      4          1           0        1.060189    0.940325   -0.540146
      5          6           0       -0.571835    3.429669   -1.922266
      6          9           0       -0.088205    3.295439   -3.165287
      7          9           0        0.071945    4.446729   -1.329774
      8          9           0       -1.862399    3.742007   -2.005642
      9          8           0        3.036321   -2.023087   -1.252587
     10          1           0        2.325527   -1.503961   -0.826286
     11          1           0        2.709332   -2.920374   -1.349559
     12          8           0       -1.166262   -0.713570    1.006617
     13          1           0       -1.807160   -1.413283    0.863953
     14          1           0       -1.443837    0.053018    0.474136
     15          8           0        3.340534   -0.172346    2.005517
     16          1           0        3.639480    0.635733    2.427457
     17          1           0        4.109789   -0.567519    1.537485
     18          8           0        5.118712   -1.435094    0.401539
     19          1           0        4.470388   -1.731570   -0.273178
     20          1           0        5.849138   -1.033941   -0.074501
     21          8           0        1.373619   -0.364083    0.230018
     22          1           0        2.026569   -0.233871    0.964189
     23          1           0        0.527526   -0.681176    0.617824
 ---------------------------------------------------------------------
                    Distance matrix (angstroms):
                    1          2          3          4          5
     1  C    0.000000
     2  O    1.213992   0.000000
     3  O    1.298650   2.262922   0.000000
     4  H    1.939853   2.451808   1.020813   0.000000
     5  C    1.550220   2.406590   2.351807   3.281858   0.000000
     6  F    2.378580   3.320684   2.757750   3.709007   1.340529
     7  F    2.375203   3.293349   2.784095   3.727601   1.341608
     8  F    2.377896   2.653070   3.498044   4.305650   1.330437
     9  O    5.364933   5.661179   4.387135   3.632421   6.572656
    10  H    4.525505   4.751972   3.609049   2.767217   5.825511
    11  H    5.911376   6.053761   5.065529   4.275490   7.170571
    12  O    3.630780   2.789134   3.851679   3.175677   5.108632
    13  H    4.300175   3.347167   4.616977   3.966440   5.722170
    14  H    2.822680   1.856549   3.296433   2.843628   4.231418
    15  O    5.361460   5.615517   4.395730   3.594219   6.611250
    16  H    5.550402   5.889269   4.595019   3.943626   6.667934
    17  H    5.857320   6.209471   4.768875   3.986252   7.061515
    18  O    6.711398   7.163506   5.521882   4.795935   7.838897
    19  H    6.241536   6.657263   5.090098   4.340479   7.401479
    20  H    7.048347   7.633348   5.796377   5.200826   8.035356
    21  O    3.319510   3.405547   2.567212   1.546890   4.775947
    22  H    3.949855   4.104715   3.089289   2.139077   5.338993
    23  H    3.414854   3.144583   3.019268   2.062495   4.955774
                    6          7          8          9         10
     6  F    0.000000
     7  F    2.172607   0.000000
     8  F    2.166094   2.166822   0.000000
     9  O    6.458157   7.117022   7.602687   0.000000
    10  H    5.859288   6.383012   6.815407   0.977984   0.000000
    11  H    7.054035   7.824986   8.106694   0.959922   1.557995
    12  O    5.885503   5.798324   5.423143   4.947782   4.022044
    13  H    6.431302   6.533240   5.900394   5.320800   4.465896
    14  H    5.059291   4.985618   4.464654   5.231022   4.280582
    15  O    7.107671   6.568386   7.647357   3.759392   3.289764
    16  H    7.228309   6.431779   7.718289   4.579940   4.109940
    17  H    7.393352   7.047556   8.172686   3.324983   3.106111
    18  O    7.887469   7.941230   9.018470   2.723641   3.051914
    19  H    7.376712   7.657289   8.547846   1.760901   2.226694
    20  H    7.971733   8.061601   9.273985   3.205969   3.633447
    21  O    5.201646   5.222185   5.685944   2.777587   1.822424
    22  H    5.829311   5.566941   6.304885   3.022415   2.215470
    23  H    5.523089   5.504189   5.670878   3.404881   2.448517
                   11         12         13         14         15
    11  H    0.000000
    12  O    5.043984   0.000000
    13  H    5.250681   0.959532   0.000000
    14  H    5.423627   0.973777   1.560128   0.000000
    15  O    4.382534   4.647788   5.416811   5.028530   0.000000
    16  H    5.270382   5.189852   6.025687   5.476781   0.959372
    17  H    3.978973   5.304702   6.014918   5.688456   0.983346
    18  O    3.328290   6.355125   6.941325   6.729546   2.707248
    19  H    2.381842   5.869074   6.387643   6.222643   2.983321
    20  H    3.878503   7.105441   7.722920   7.393914   3.370745
    21  O    3.288437   2.678851   3.408820   2.858605   2.656673
    22  H    3.610664   3.228945   4.012299   3.516557   1.677692
    23  H    3.693897   1.738139   2.459130   2.108544   3.177674
                   16         17         18         19         20
    16  H    0.000000
    17  H    1.568775   0.000000
    18  O    3.252813   1.749567   0.000000
    19  H    3.686185   2.182555   0.981562   0.000000
    20  H    3.732318   2.416896   0.959719   1.557918   0.000000
    21  O    3.310966   3.039322   3.899000   3.422456   4.535605
    22  H    2.344962   2.186274   3.364648   3.121928   4.041166
    23  H    3.833182   3.700176   4.657699   4.176527   5.378040
                   21         22         23
    21  O    0.000000
    22  H    0.991113   0.000000
    23  H    0.983268   1.602243   0.000000
 Stoichiometry    C2H11F3O7
 Framework group  C1[X(C2H11F3O7)]
 Deg. of freedom    63
 Full point group                 C1      NOp   1
 Largest Abelian subgroup         C1      NOp   1
 Largest concise Abelian subgroup C1      NOp   1
                         Standard orientation:                         
 ---------------------------------------------------------------------
 Center     Atomic      Atomic             Coordinates (Angstroms)
 Number     Number       Type             X           Y           Z
 ---------------------------------------------------------------------
      1          6           0       -1.649849    0.210402    0.018031
      2          8           0       -1.700775    1.421567    0.083313
      3          8           0       -0.599867   -0.551906   -0.035964
      4          1           0        0.275171   -0.026571   -0.016186
      5          6           0       -2.950183   -0.632942   -0.014915
      6          9           0       -2.969930   -1.506305    1.001876
      7          9           0       -3.026042   -1.324005   -1.162342
      8          9           0       -4.026052    0.144131    0.078495
      9          8           0        3.332058   -0.421930    1.905692
     10          1           0        2.663694    0.059495    1.378460
     11          1           0        3.699980    0.204903    2.532719
     12          8           0        0.492253    3.141671   -0.022208
     13          1           0        0.506829    3.887820    0.580909
     14          1           0       -0.391987    2.737284    0.031003
     15          8           0        3.376958   -0.021389   -1.832032
     16          1           0        3.162636   -0.434222   -2.671097
     17          1           0        3.984283   -0.624876   -1.348372
     18          8           0        4.841117   -1.491894   -0.093342
     19          1           0        4.394211   -1.178755    0.722552
     20          1           0        4.877138   -2.449376   -0.038640
     21          8           0        1.630711    0.717305    0.028845
     22          1           0        2.214358    0.507446   -0.744214
     23          1           0        1.432454    1.680311    0.017491
 ---------------------------------------------------------------------
 Rotational constants (GHZ):           0.9481584           0.2677803           0.2442685
 Standard basis: 6-31++G(d,p) (6D, 7F)
 There are   294 symmetry adapted cartesian basis functions of A   symmetry.
 There are   294 symmetry adapted basis functions of A   symmetry.
   294 basis functions,   472 primitive gaussians,   294 cartesian basis functions
    53 alpha electrons       53 beta electrons
       nuclear repulsion energy       819.9337962983 Hartrees.
 NAtoms=   23 NActive=   23 NUniq=   23 SFac= 1.00D+00 NAtFMM=   60 NAOKFM=F Big=F
 Integral buffers will be    131072 words long.
 Raffenetti 2 integral format.
 Two-electron integral symmetry is turned on.
 Nuclear repulsion after empirical dispersion term =      819.9240614264 Hartrees.
 One-electron integrals computed using PRISM.
 NBasis=   294 RedAO= T EigKep=  4.58D-05  NBF=   294
 NBsUse=   294 1.00D-06 EigRej= -1.00D+00 NBFU=   294
 Initial guess from the checkpoint file:  "/local_scratch/slurm.5660480/Gau-277638.chk"
 B after Tr=     0.000000   -0.000000   -0.000000
         Rot=    1.000000    0.000351    0.000026    0.000065 Ang=   0.04 deg.
 ExpMin= 3.60D-02 ExpMax= 7.00D+03 ExpMxC= 1.05D+03 IAcc=3 IRadAn=         5 AccDes= 0.00D+00
 Harris functional with IExCor= 4639 and IRadAn=       5 diagonalized for initial guess.
 HarFok:  IExCor= 4639 AccDes= 0.00D+00 IRadAn=         5 IDoV= 1 UseB2=F ITyADJ=14
 ICtDFT=  3500011 ScaDFX=  1.000000  1.000000  1.000000  1.000000
 FoFCou: FMM=F IPFlag=           0 FMFlag=      100000 FMFlg1=           0
         NFxFlg=           0 DoJE=T BraDBF=F KetDBF=T FulRan=T
         wScrn=  0.000000 ICntrl=       500 IOpCl=  0 I1Cent=   200000004 NGrid=           0
         NMat0=    1 NMatS0=      1 NMatT0=    0 NMatD0=    1 NMtDS0=    0 NMtDT0=    0
 Petite list used in FoFCou.
 Requested convergence on RMS density matrix=1.00D-10 within 128 cycles.
 Requested convergence on MAX density matrix=1.00D-08.
 Requested convergence on             energy=1.00D-08.
 No special actions if energy rises.
 SCF Done:  E(RwB97XD) =  -908.814456005     A.U. after   15 cycles
            NFock= 15  Conv=0.20D-10     -V/T= 2.0082
 Calling FoFJK, ICntrl=      2127 FMM=F ISym2X=0 I1Cent= 0 IOpClX= 0 NMat=1 NMatS=1 NMatT=0.
 ***** Axes restored to original set *****
 -------------------------------------------------------------------
 Center     Atomic                   Forces (Hartrees/Bohr)
 Number     Number              X              Y              Z
 -------------------------------------------------------------------
      1        6           0.000002982   -0.000064640    0.000020233
      2        8           0.000087196    0.000097039   -0.000061579
      3        8          -0.000082911    0.000014077    0.000016797
      4        1          -0.000004498   -0.000070903   -0.000006950
      5        6           0.000044710   -0.000019565   -0.000026739
      6        9          -0.000031434    0.000040463    0.000026050
      7        9          -0.000018288    0.000004941   -0.000019877
      8        9          -0.000008367    0.000004988    0.000001754
      9        8          -0.000009299    0.000101589    0.000030257
     10        1           0.000036813   -0.000154102   -0.000048025
     11        1          -0.000041865    0.000049621    0.000029138
     12        8           0.000040084   -0.000064297    0.000069383
     13        1          -0.000003006    0.000052210   -0.000022689
     14        1          -0.000012025   -0.000039418   -0.000035288
     15        8           0.000012164    0.000077337    0.000013275
     16        1          -0.000029159    0.000009661    0.000013734
     17        1           0.000029322   -0.000103420   -0.000034183
     18        8           0.000029070    0.000011890   -0.000044701
     19        1          -0.000035254    0.000000892    0.000029218
     20        1           0.000003776    0.000005927    0.000015734
     21        8           0.000012157    0.000123337    0.000016820
     22        1          -0.000003456   -0.000047082    0.000037239
     23        1          -0.000018711   -0.000030547   -0.000019600
 -------------------------------------------------------------------
 Cartesian Forces:  Max     0.000154102 RMS     0.000046954

 GradGradGradGradGradGradGradGradGradGradGradGradGradGradGradGradGradGrad
 Berny optimization.
 Using GEDIIS/GDIIS optimizer.
 FormGI is forming the generalized inverse of G from B-inverse, IUseBI=4.
 Internal  Forces:  Max     0.000215368 RMS     0.000048846
 Search for a local minimum.
 Step number   8 out of a maximum of  138
 All quantities printed in internal units (Hartrees-Bohrs-Radians)
 Mixed Optimization -- En-DIIS/RFO-DIIS
 Swapping is turned off.
 Update second derivatives using D2CorX and points    6    7    8
 DE= -9.00D-06 DEPred=-9.92D-06 R= 9.07D-01
 TightC=F SS=  1.41D+00  RLast= 9.00D-02 DXNew= 3.7020D+00 2.7005D-01
 Trust test= 9.07D-01 RLast= 9.00D-02 DXMaxT set to 2.20D+00
 ITU=  1  0  1  1  1  1  1  0
     Eigenvalues ---    0.00017   0.00026   0.00030   0.00049   0.00190
     Eigenvalues ---    0.00253   0.00387   0.00492   0.00714   0.00754
     Eigenvalues ---    0.00956   0.01083   0.01173   0.01292   0.01369
     Eigenvalues ---    0.01521   0.01582   0.01685   0.01826   0.01956
     Eigenvalues ---    0.02103   0.02333   0.02472   0.02633   0.02728
     Eigenvalues ---    0.02985   0.03141   0.03773   0.03900   0.04420
     Eigenvalues ---    0.04651   0.05318   0.05772   0.06178   0.06664
     Eigenvalues ---    0.06997   0.08571   0.11239   0.11720   0.13714
     Eigenvalues ---    0.20162   0.21425   0.22070   0.23980   0.28440
     Eigenvalues ---    0.35882   0.37523   0.38189   0.38942   0.42383
     Eigenvalues ---    0.44913   0.47053   0.47958   0.50392   0.50621
     Eigenvalues ---    0.55670   0.57141   0.57218   0.57260   0.57405
     Eigenvalues ---    0.60216   0.91885   1.20262
 En-DIIS/RFO-DIIS/Sim-DIIS IScMMF=       -3 using points:     8    7    6    5    4    3
 RFO step:  Lambda=-1.37791813D-06.
 DidBck=F Rises=F RFO-DIIS coefs:    0.98439   -0.01544    0.09846   -0.11046    0.05005
                  RFO-DIIS coefs:   -0.00701
 Iteration  1 RMS(Cart)=  0.00438888 RMS(Int)=  0.00002289
 Iteration  2 RMS(Cart)=  0.00001430 RMS(Int)=  0.00001693
 Iteration  3 RMS(Cart)=  0.00000000 RMS(Int)=  0.00001693
 Variable       Old X    -DE/DX   Delta X   Delta X   Delta X     New X
                                 (Linear)    (Quad)   (Total)
    R1        2.29411  -0.00014  -0.00001  -0.00005  -0.00006   2.29406
    R2        2.45409  -0.00005   0.00005  -0.00018  -0.00012   2.45397
    R3        2.92949   0.00004  -0.00003   0.00017   0.00014   2.92963
    R4        1.92906   0.00009  -0.00049   0.00053   0.00004   1.92910
    R5        2.92320   0.00003   0.00083  -0.00156  -0.00073   2.92247
    R6        2.53323  -0.00004  -0.00000  -0.00004  -0.00004   2.53319
    R7        2.53527  -0.00001  -0.00005  -0.00002  -0.00007   2.53521
    R8        2.51416   0.00001   0.00004   0.00004   0.00008   2.51424
    R9        1.84812  -0.00015  -0.00001  -0.00012  -0.00012   1.84800
   R10        1.81399  -0.00003   0.00000  -0.00003  -0.00003   1.81396
   R11        3.32762  -0.00001  -0.00003  -0.00019  -0.00021   3.32741
   R12        3.44388  -0.00002  -0.00053   0.00037  -0.00014   3.44374
   R13        1.81325  -0.00003   0.00002  -0.00005  -0.00003   1.81322
   R14        1.84017  -0.00001  -0.00005   0.00011   0.00006   1.84023
   R15        3.28461  -0.00002   0.00072  -0.00104  -0.00032   3.28428
   R16        1.81295   0.00001   0.00000  -0.00002  -0.00002   1.81293
   R17        1.85825   0.00008   0.00009  -0.00002   0.00005   1.85831
   R18        3.17038   0.00001  -0.00006   0.00026   0.00020   3.17057
   R19        3.30620  -0.00001  -0.00010   0.00008  -0.00004   3.30616
   R20        1.85488  -0.00000   0.00010  -0.00013  -0.00003   1.85485
   R21        1.81361  -0.00000   0.00001  -0.00001  -0.00000   1.81360
   R22        1.87293   0.00003  -0.00010   0.00008  -0.00003   1.87291
   R23        1.85811   0.00001  -0.00014   0.00011  -0.00003   1.85808
    A1        2.24182   0.00002  -0.00005  -0.00003  -0.00008   2.24174
    A2        2.10448  -0.00007  -0.00015  -0.00006  -0.00021   2.10427
    A3        1.93689   0.00005   0.00020   0.00009   0.00029   1.93718
    A4        1.97161   0.00021  -0.00023   0.00021  -0.00003   1.97158
    A5        1.92908   0.00007  -0.00001   0.00014   0.00013   1.92920
    A6        1.92392   0.00003   0.00013   0.00011   0.00024   1.92415
    A7        1.93807  -0.00002  -0.00018   0.00002  -0.00016   1.93791
    A8        1.88840  -0.00003   0.00003  -0.00008  -0.00005   1.88835
    A9        1.89163  -0.00003   0.00001  -0.00010  -0.00009   1.89155
   A10        1.89144  -0.00002   0.00003  -0.00011  -0.00008   1.89137
   A11        1.86778  -0.00006  -0.00007  -0.00045  -0.00051   1.86727
   A12        1.83545   0.00004  -0.00007   0.00075   0.00076   1.83621
   A13        2.08100   0.00001   0.00034   0.00023   0.00056   2.08156
   A14        2.87354  -0.00003  -0.00160  -0.00033  -0.00187   2.87167
   A15        1.87798  -0.00004   0.00010  -0.00056  -0.00044   1.87754
   A16        2.25392   0.00002  -0.00052   0.00117   0.00066   2.25458
   A17        1.71206  -0.00001   0.00011  -0.00084  -0.00072   1.71133
   A18        1.87975   0.00004   0.00013   0.00003   0.00017   1.87992
   A19        2.15068  -0.00001   0.00033  -0.00001   0.00032   2.15100
   A20        1.87813  -0.00002  -0.00057   0.00077   0.00017   1.87831
   A21        1.78768  -0.00003   0.00036  -0.00136  -0.00101   1.78667
   A22        2.15757   0.00001  -0.00095  -0.00004  -0.00098   2.15659
   A23        1.86292   0.00003   0.00016  -0.00015  -0.00001   1.86291
   A24        1.92270  -0.00005  -0.00095  -0.00175  -0.00273   1.91997
   A25        1.97307  -0.00003   0.00048   0.00154   0.00202   1.97509
   A26        1.86915   0.00008  -0.00049   0.00134   0.00082   1.86997
   A27        1.73900   0.00004   0.00143  -0.00059   0.00090   1.73990
   A28        2.06730  -0.00005  -0.00132  -0.00002  -0.00135   2.06595
   A29        1.89347  -0.00001   0.00108  -0.00050   0.00058   1.89405
   A30        3.18026   0.00022   0.00003  -0.00010  -0.00007   3.18019
   A31        2.85794  -0.00001   0.00005   0.00037   0.00038   2.85832
   A32        2.94658   0.00002   0.00032   0.00040   0.00074   2.94732
   A33        3.22493  -0.00004   0.00016  -0.00103  -0.00088   3.22405
   A34        2.77298   0.00010  -0.00027  -0.00053  -0.00082   2.77216
   A35        3.13103   0.00004   0.00019  -0.00039  -0.00020   3.13083
   A36        3.17759  -0.00002  -0.00073  -0.00162  -0.00230   3.17529
   A37        2.97274   0.00002  -0.00051   0.00072   0.00022   2.97296
   A38        2.93942  -0.00004  -0.00130  -0.00089  -0.00218   2.93724
   A39        3.13040   0.00003   0.00162  -0.00042   0.00120   3.13160
    D1        0.00301   0.00000   0.00033  -0.00059  -0.00026   0.00275
    D2        3.14155  -0.00002   0.00035  -0.00053  -0.00018   3.14138
    D3       -2.13361   0.00000   0.00239   0.00044   0.00282  -2.13078
    D4        2.06278  -0.00002   0.00228   0.00038   0.00265   2.06544
    D5       -0.03358  -0.00000   0.00227   0.00042   0.00270  -0.03089
    D6        1.01076   0.00002   0.00237   0.00038   0.00275   1.01351
    D7       -1.07603  -0.00000   0.00226   0.00032   0.00258  -1.07345
    D8        3.11079   0.00002   0.00225   0.00037   0.00262   3.11341
    D9        2.19522   0.00002  -0.00653   0.00144  -0.00509   2.19012
   D10       -2.16943  -0.00003  -0.00506   0.00055  -0.00451  -2.17394
   D11       -0.07739   0.00002  -0.00383   0.00184  -0.00198  -0.07938
   D12        2.37892   0.00001   0.00845   0.00100   0.00948   2.38839
   D13        0.14945   0.00001   0.00810   0.00054   0.00865   0.15810
   D14        0.11513  -0.00000   0.00065   0.00009   0.00078   0.11591
   D15       -2.12630  -0.00000   0.00162   0.00095   0.00258  -2.12372
   D16       -1.93260   0.00002   0.00052  -0.00029   0.00025  -1.93235
   D17        2.10915   0.00002   0.00149   0.00057   0.00205   2.11120
   D18        1.75472  -0.00002  -0.00923   0.00038  -0.00888   1.74584
   D19       -0.32289   0.00001  -0.01018  -0.00038  -0.01055  -0.33344
   D20       -2.36922   0.00001  -0.01193   0.00066  -0.01126  -2.38048
   D21        2.09357  -0.00002   0.00189  -0.00131   0.00058   2.09415
   D22        0.03444  -0.00003   0.00510   0.00003   0.00512   0.03956
   D23       -2.13715   0.00002   0.00284   0.00099   0.00383  -2.13331
   D24        0.08522   0.00001   0.00208  -0.00000   0.00208   0.08730
   D25       -1.97391   0.00000   0.00529   0.00134   0.00662  -1.96729
   D26        2.13769   0.00006   0.00303   0.00229   0.00533   2.14302
   D27       -2.50001  -0.00000  -0.00240   0.00039  -0.00200  -2.50202
   D28       -0.46469   0.00001  -0.00250  -0.00129  -0.00378  -0.46847
   D29       -0.17602  -0.00001  -0.00239   0.00050  -0.00189  -0.17792
   D30        1.85929  -0.00000  -0.00249  -0.00118  -0.00367   1.85563
   D31        0.40649   0.00005   0.00316   0.00108   0.00424   0.41074
   D32        2.39089  -0.00000   0.00267  -0.00102   0.00163   2.39252
   D33       -1.75189  -0.00003   0.00215  -0.00141   0.00074  -1.75114
   D34       -1.75611   0.00003   0.00345   0.00054   0.00398  -1.75213
   D35        0.22828  -0.00002   0.00296  -0.00157   0.00136   0.22965
   D36        2.36870  -0.00006   0.00244  -0.00196   0.00048   2.36917
         Item               Value     Threshold  Converged?
 Maximum Force            0.000215     0.000015     NO 
 RMS     Force            0.000049     0.000010     NO 
 Maximum Displacement     0.013667     0.000060     NO 
 RMS     Displacement     0.004395     0.000040     NO 
 Predicted change in Energy=-6.844089D-07
 GradGradGradGradGradGradGradGradGradGradGradGradGradGradGradGradGradGrad

                          Input orientation:                          
 ---------------------------------------------------------------------
 Center     Atomic      Atomic             Coordinates (Angstroms)
 Number     Number       Type             X           Y           Z
 ---------------------------------------------------------------------
      1          6           0       -0.365110    2.120815   -1.115843
      2          8           0       -1.314075    1.541615   -0.628301
      3          8           0        0.891725    1.798549   -1.062649
      4          1           0        1.060947    0.940594   -0.535981
      5          6           0       -0.569605    3.427763   -1.924222
      6          9           0       -0.085236    3.292739   -3.166846
      7          9           0        0.073688    4.445326   -1.332142
      8          9           0       -1.860156    3.740043   -2.008689
      9          8           0        3.032698   -2.019160   -1.252824
     10          1           0        2.321736   -1.502442   -0.824031
     11          1           0        2.706543   -2.916514   -1.351822
     12          8           0       -1.167936   -0.713636    1.006699
     13          1           0       -1.808246   -1.413772    0.863602
     14          1           0       -1.444247    0.051456    0.471356
     15          8           0        3.342636   -0.175740    2.008320
     16          1           0        3.642505    0.631058    2.432033
     17          1           0        4.110964   -0.570020    1.537958
     18          8           0        5.118818   -1.432081    0.396911
     19          1           0        4.468596   -1.728057   -0.276174
     20          1           0        5.845890   -1.026709   -0.080684
     21          8           0        1.373017   -0.362949    0.235422
     22          1           0        2.026450   -0.234650    0.969482
     23          1           0        0.526713   -0.680285    0.622529
 ---------------------------------------------------------------------
                    Distance matrix (angstroms):
                    1          2          3          4          5
     1  C    0.000000
     2  O    1.213962   0.000000
     3  O    1.298584   2.262792   0.000000
     4  H    1.939794   2.451627   1.020834   0.000000
     5  C    1.550293   2.406491   2.352048   3.282060   0.000000
     6  F    2.378728   3.319743   2.759475   3.710495   1.340508
     7  F    2.375433   3.294361   2.783386   3.727156   1.341573
     8  F    2.377864   2.652690   3.498177   4.305650   1.330479
     9  O    5.357542   5.653635   4.381191   3.627922   6.564780
    10  H    4.520208   4.745915   3.605330   2.764233   5.820411
    11  H    5.904694   6.046797   5.060533   4.272103   7.163144
    12  O    3.630954   2.789397   3.851685   3.175571   5.108765
    13  H    4.300483   3.347281   4.617282   3.966629   5.722469
    14  H    2.822407   1.856546   3.295795   2.842761   4.231222
    15  O    5.364880   5.620145   4.397230   3.595243   6.614812
    16  H    5.555878   5.895968   4.598111   3.945803   6.673858
    17  H    5.858198   6.211499   4.768309   3.985697   7.062342
    18  O    6.707083   7.160729   5.516847   4.792306   7.833511
    19  H    6.235669   6.652370   5.084240   4.336043   7.394728
    20  H    7.039530   7.626354   5.787062   5.193579   8.024932
    21  O    3.319049   3.404974   2.566847   1.546504   4.775703
    22  H    3.951753   4.106962   3.090478   2.140050   5.341001
    23  H    3.415179   3.144824   3.019549   2.062717   4.956200
                    6          7          8          9         10
     6  F    0.000000
     7  F    2.172522   0.000000
     8  F    2.166045   2.166770   0.000000
     9  O    6.449904   7.109966   7.594720   0.000000
    10  H    5.854575   6.378701   6.809940   0.977921   0.000000
    11  H    7.045790   7.818503   8.099133   0.959907   1.557639
    12  O    5.885725   5.798853   5.422821   4.945216   4.018904
    13  H    6.431526   6.533912   5.900387   5.317941   4.462367
    14  H    5.058591   4.986263   4.464222   5.225255   4.274956
    15  O    7.110766   6.572591   7.651062   3.758899   3.290074
    16  H    7.233812   6.438486   7.724317   4.579705   4.110743
    17  H    7.393523   7.049167   8.173715   3.324324   3.106403
    18  O    7.880765   7.936427   9.013537   2.723634   3.052756
    19  H    7.368973   7.651205   8.541360   1.760792   2.227119
    20  H    7.959917   8.051560   9.264031   3.205140   3.632981
    21  O    5.202498   5.221592   5.685419   2.777131   1.822348
    22  H    5.831886   5.568925   6.306615   3.022525   2.216118
    23  H    5.524379   5.504349   5.670957   3.404335   2.447567
                   11         12         13         14         15
    11  H    0.000000
    12  O    5.042507   0.000000
    13  H    5.248776   0.959513   0.000000
    14  H    5.418660   0.973810   1.559887   0.000000
    15  O    4.382580   4.651648   5.419842   5.032705   0.000000
    16  H    5.270564   5.194239   6.029262   5.482265   0.959363
    17  H    3.978600   5.307508   6.016953   5.690715   0.983374
    18  O    3.328765   6.356986   6.942792   6.729059   2.707371
    19  H    2.382075   5.869012   6.387223   6.219902   2.982681
    20  H    3.878486   7.104518   7.721872   7.390080   3.369625
    21  O    3.289123   2.678487   3.408706   2.857337   2.656616
    22  H    3.611561   3.230312   4.013283   3.517915   1.677796
    23  H    3.694650   1.737968   2.459300   2.107838   3.178742
                   16         17         18         19         20
    16  H    0.000000
    17  H    1.568889   0.000000
    18  O    3.252348   1.749545   0.000000
    19  H    3.685408   2.181748   0.981546   0.000000
    20  H    3.730529   2.416307   0.959717   1.557897   0.000000
    21  O    3.311151   3.039050   3.898736   3.421675   4.532890
    22  H    2.345237   2.186512   3.365177   3.121858   4.039595
    23  H    3.834330   3.700948   4.658704   4.176593   5.376631
                   21         22         23
    21  O    0.000000
    22  H    0.991100   0.000000
    23  H    0.983252   1.602554   0.000000
 Stoichiometry    C2H11F3O7
 Framework group  C1[X(C2H11F3O7)]
 Deg. of freedom    63
 Full point group                 C1      NOp   1
 Largest Abelian subgroup         C1      NOp   1
 Largest concise Abelian subgroup C1      NOp   1
                         Standard orientation:                         
 ---------------------------------------------------------------------
 Center     Atomic      Atomic             Coordinates (Angstroms)
 Number     Number       Type             X           Y           Z
 ---------------------------------------------------------------------
      1          6           0       -1.648732    0.210407    0.017725
      2          8           0       -1.700352    1.421313    0.086620
      3          8           0       -0.598323   -0.550924   -0.040027
      4          1           0        0.276356   -0.024953   -0.020231
      5          6           0       -2.948796   -0.633469   -0.015645
      6          9           0       -2.968318   -1.507441    1.000599
      7          9           0       -3.024798   -1.323877   -1.163417
      8          9           0       -4.024875    0.143311    0.078396
      9          8           0        3.324948   -0.422715    1.905824
     10          1           0        2.659459    0.061617    1.377736
     11          1           0        3.692462    0.202116    2.535062
     12          8           0        0.491448    3.143325   -0.020258
     13          1           0        0.506289    3.888663    0.583826
     14          1           0       -0.392065    2.737554    0.035050
     15          8           0        3.382340   -0.019280   -1.830922
     16          1           0        3.170596   -0.430806   -2.671272
     17          1           0        3.987174   -0.624019   -1.345647
     18          8           0        4.836714   -1.496197   -0.089266
     19          1           0        4.388290   -1.181515    0.725181
     20          1           0        4.866893   -2.453942   -0.035681
     21          8           0        1.630993    0.719757    0.024939
     22          1           0        2.216722    0.510732   -0.746754
     23          1           0        1.432761    1.682765    0.014772
 ---------------------------------------------------------------------
 Rotational constants (GHZ):           0.9473270           0.2680273           0.2444080
 Standard basis: 6-31++G(d,p) (6D, 7F)
 There are   294 symmetry adapted cartesian basis functions of A   symmetry.
 There are   294 symmetry adapted basis functions of A   symmetry.
   294 basis functions,   472 primitive gaussians,   294 cartesian basis functions
    53 alpha electrons       53 beta electrons
       nuclear repulsion energy       819.9994077348 Hartrees.
 NAtoms=   23 NActive=   23 NUniq=   23 SFac= 1.00D+00 NAtFMM=   60 NAOKFM=F Big=F
 Integral buffers will be    131072 words long.
 Raffenetti 2 integral format.
 Two-electron integral symmetry is turned on.
 Nuclear repulsion after empirical dispersion term =      819.9896708465 Hartrees.
 One-electron integrals computed using PRISM.
 NBasis=   294 RedAO= T EigKep=  4.58D-05  NBF=   294
 NBsUse=   294 1.00D-06 EigRej= -1.00D+00 NBFU=   294
 Initial guess from the checkpoint file:  "/local_scratch/slurm.5660480/Gau-277638.chk"
 B after Tr=     0.000000    0.000000    0.000000
         Rot=    1.000000   -0.000242    0.000241    0.000037 Ang=  -0.04 deg.
 Requested convergence on RMS density matrix=1.00D-10 within 128 cycles.
 Requested convergence on MAX density matrix=1.00D-08.
 Requested convergence on             energy=1.00D-08.
 No special actions if energy rises.
 SCF Done:  E(RwB97XD) =  -908.814456869     A.U. after   13 cycles
            NFock= 13  Conv=0.71D-10     -V/T= 2.0082
 Calling FoFJK, ICntrl=      2127 FMM=F ISym2X=0 I1Cent= 0 IOpClX= 0 NMat=1 NMatS=1 NMatT=0.
 ***** Axes restored to original set *****
 -------------------------------------------------------------------
 Center     Atomic                   Forces (Hartrees/Bohr)
 Number     Number              X              Y              Z
 -------------------------------------------------------------------
      1        6          -0.000004882   -0.000005807   -0.000005529
      2        8           0.000031403    0.000039587   -0.000030892
      3        8          -0.000034685    0.000041942   -0.000010321
      4        1           0.000004346   -0.000058961    0.000002018
      5        6           0.000002343    0.000000384   -0.000006422
      6        9          -0.000003941    0.000004224    0.000008624
      7        9          -0.000003010   -0.000002571   -0.000002322
      8        9           0.000005846   -0.000003928    0.000002823
      9        8          -0.000049336    0.000034214    0.000019879
     10        1           0.000060715   -0.000034763   -0.000013983
     11        1          -0.000001025    0.000003026    0.000003365
     12        8           0.000009029   -0.000025182    0.000020060
     13        1          -0.000001902    0.000006111   -0.000006564
     14        1          -0.000003564   -0.000011257    0.000002940
     15        8          -0.000011512    0.000031410    0.000023649
     16        1          -0.000014179    0.000007164    0.000008784
     17        1           0.000031485   -0.000041768   -0.000035160
     18        8           0.000012543    0.000000378   -0.000006108
     19        1          -0.000021132   -0.000000279   -0.000000345
     20        1           0.000002331    0.000003871    0.000007316
     21        8          -0.000003988    0.000054527    0.000017141
     22        1           0.000010090   -0.000022099    0.000010687
     23        1          -0.000016977   -0.000020221   -0.000009639
 -------------------------------------------------------------------
 Cartesian Forces:  Max     0.000060715 RMS     0.000021647

 GradGradGradGradGradGradGradGradGradGradGradGradGradGradGradGradGradGrad
 Berny optimization.
 Using GEDIIS/GDIIS optimizer.
 FormGI is forming the generalized inverse of G from B-inverse, IUseBI=4.
 Internal  Forces:  Max     0.000153114 RMS     0.000030825
 Search for a local minimum.
 Step number   9 out of a maximum of  138
 All quantities printed in internal units (Hartrees-Bohrs-Radians)
 Mixed Optimization -- En-DIIS/RFO-DIIS
 Swapping is turned off.
 Update second derivatives using D2CorX and points    6    7    8    9
 DE= -8.64D-07 DEPred=-6.84D-07 R= 1.26D+00
 Trust test= 1.26D+00 RLast= 2.86D-02 DXMaxT set to 2.20D+00
 ITU=  0  1  0  1  1  1  1  1  0
     Eigenvalues ---    0.00016   0.00027   0.00030   0.00048   0.00191
     Eigenvalues ---    0.00253   0.00394   0.00429   0.00675   0.00720
     Eigenvalues ---    0.00895   0.01117   0.01171   0.01299   0.01376
     Eigenvalues ---    0.01492   0.01610   0.01674   0.01797   0.01937
     Eigenvalues ---    0.02117   0.02341   0.02467   0.02672   0.02721
     Eigenvalues ---    0.02989   0.03140   0.03766   0.03889   0.04466
     Eigenvalues ---    0.04688   0.05391   0.05739   0.06167   0.06727
     Eigenvalues ---    0.07042   0.08616   0.11203   0.11718   0.13726
     Eigenvalues ---    0.20234   0.21467   0.22068   0.23935   0.28406
     Eigenvalues ---    0.35915   0.37520   0.38147   0.38941   0.42346
     Eigenvalues ---    0.44576   0.47050   0.47931   0.50255   0.50626
     Eigenvalues ---    0.55674   0.57157   0.57238   0.57270   0.57402
     Eigenvalues ---    0.60121   0.91927   1.11571
 En-DIIS/RFO-DIIS/Sim-DIIS IScMMF=       -3 using points:     9    8    7    6    5    4    3
 RFO step:  Lambda=-4.58355497D-07.
 DidBck=F Rises=F RFO-DIIS coefs:    1.16435   -0.02994   -0.11221    0.02084   -0.06167
                  RFO-DIIS coefs:    0.02354   -0.00489
 Iteration  1 RMS(Cart)=  0.00405712 RMS(Int)=  0.00001151
 Iteration  2 RMS(Cart)=  0.00000925 RMS(Int)=  0.00001021
 Iteration  3 RMS(Cart)=  0.00000000 RMS(Int)=  0.00001021
 Variable       Old X    -DE/DX   Delta X   Delta X   Delta X     New X
                                 (Linear)    (Quad)   (Total)
    R1        2.29406  -0.00006   0.00000  -0.00004  -0.00004   2.29402
    R2        2.45397  -0.00002   0.00002  -0.00007  -0.00005   2.45392
    R3        2.92963  -0.00000   0.00001   0.00001   0.00002   2.92965
    R4        1.92910   0.00009  -0.00032   0.00044   0.00012   1.92921
    R5        2.92247   0.00003   0.00026  -0.00076  -0.00051   2.92196
    R6        2.53319  -0.00001  -0.00001  -0.00004  -0.00005   2.53315
    R7        2.53521  -0.00000   0.00001   0.00001   0.00002   2.53523
    R8        2.51424  -0.00001  -0.00000   0.00000   0.00000   2.51424
    R9        1.84800  -0.00007   0.00006  -0.00017  -0.00012   1.84789
   R10        1.81396  -0.00000   0.00000  -0.00001  -0.00001   1.81396
   R11        3.32741  -0.00001   0.00022  -0.00037  -0.00015   3.32726
   R12        3.44374  -0.00001  -0.00047  -0.00000  -0.00048   3.44326
   R13        1.81322  -0.00000  -0.00000   0.00000   0.00000   1.81322
   R14        1.84023  -0.00001  -0.00000  -0.00000  -0.00001   1.84023
   R15        3.28428   0.00000   0.00037  -0.00041  -0.00003   3.28425
   R16        1.81293   0.00001  -0.00001   0.00000  -0.00001   1.81293
   R17        1.85831   0.00006   0.00001   0.00013   0.00014   1.85845
   R18        3.17057   0.00000  -0.00011   0.00020   0.00009   3.17066
   R19        3.30616  -0.00000  -0.00023  -0.00012  -0.00034   3.30582
   R20        1.85485   0.00001   0.00003   0.00000   0.00004   1.85489
   R21        1.81360   0.00000   0.00001  -0.00000   0.00001   1.81361
   R22        1.87291   0.00001  -0.00009   0.00006  -0.00004   1.87287
   R23        1.85808   0.00003  -0.00010   0.00010  -0.00000   1.85807
    A1        2.24174   0.00002  -0.00000  -0.00007  -0.00008   2.24166
    A2        2.10427  -0.00002   0.00002  -0.00001   0.00001   2.10428
    A3        1.93718  -0.00000  -0.00002   0.00008   0.00006   1.93724
    A4        1.97158   0.00015  -0.00008  -0.00001  -0.00010   1.97149
    A5        1.92920   0.00001   0.00005   0.00009   0.00014   1.92934
    A6        1.92415   0.00000  -0.00003  -0.00001  -0.00004   1.92411
    A7        1.93791  -0.00001  -0.00003  -0.00002  -0.00005   1.93786
    A8        1.88835  -0.00000   0.00001  -0.00002  -0.00002   1.88833
    A9        1.89155   0.00000  -0.00000  -0.00001  -0.00001   1.89154
   A10        1.89137   0.00000   0.00000  -0.00003  -0.00003   1.89134
   A11        1.86727  -0.00000   0.00005   0.00014   0.00020   1.86747
   A12        1.83621  -0.00001  -0.00025  -0.00023  -0.00050   1.83571
   A13        2.08156  -0.00000  -0.00002  -0.00007  -0.00009   2.08147
   A14        2.87167   0.00001  -0.00082   0.00149   0.00063   2.87231
   A15        1.87754  -0.00001  -0.00009  -0.00024  -0.00033   1.87721
   A16        2.25458  -0.00000  -0.00016  -0.00033  -0.00049   2.25409
   A17        1.71133   0.00000  -0.00040  -0.00010  -0.00050   1.71083
   A18        1.87992   0.00002   0.00001   0.00030   0.00031   1.88022
   A19        2.15100  -0.00000   0.00055  -0.00033   0.00022   2.15122
   A20        1.87831  -0.00002  -0.00033   0.00049   0.00013   1.87844
   A21        1.78667  -0.00000   0.00002  -0.00051  -0.00050   1.78617
   A22        2.15659  -0.00000  -0.00082  -0.00006  -0.00089   2.15570
   A23        1.86291   0.00001  -0.00019   0.00006  -0.00012   1.86279
   A24        1.91997  -0.00004  -0.00112  -0.00129  -0.00242   1.91755
   A25        1.97509  -0.00002   0.00136   0.00032   0.00169   1.97677
   A26        1.86997   0.00006  -0.00012   0.00088   0.00072   1.87069
   A27        1.73990   0.00003   0.00137  -0.00121   0.00016   1.74007
   A28        2.06595  -0.00002  -0.00201   0.00145  -0.00056   2.06539
   A29        1.89405  -0.00001   0.00082  -0.00025   0.00059   1.89464
   A30        3.18019   0.00015  -0.00023   0.00007  -0.00017   3.18002
   A31        2.85832  -0.00000   0.00028   0.00020   0.00047   2.85879
   A32        2.94732   0.00001   0.00011   0.00022   0.00033   2.94766
   A33        3.22405  -0.00002   0.00071  -0.00098  -0.00026   3.22379
   A34        2.77216   0.00008  -0.00018  -0.00003  -0.00024   2.77192
   A35        3.13083   0.00002  -0.00032   0.00025  -0.00007   3.13076
   A36        3.17529  -0.00000  -0.00058   0.00028  -0.00031   3.17498
   A37        2.97296  -0.00000  -0.00002  -0.00058  -0.00061   2.97235
   A38        2.93724  -0.00002  -0.00143  -0.00057  -0.00203   2.93521
   A39        3.13160   0.00001   0.00130  -0.00057   0.00074   3.13234
    D1        0.00275  -0.00000   0.00008  -0.00009  -0.00001   0.00274
    D2        3.14138  -0.00001   0.00004  -0.00020  -0.00017   3.14121
    D3       -2.13078  -0.00000  -0.00093  -0.00021  -0.00114  -2.13192
    D4        2.06544  -0.00000  -0.00094  -0.00024  -0.00118   2.06426
    D5       -0.03089   0.00000  -0.00091  -0.00018  -0.00109  -0.03198
    D6        1.01351   0.00000  -0.00089  -0.00011  -0.00100   1.01251
    D7       -1.07345  -0.00000  -0.00091  -0.00014  -0.00104  -1.07450
    D8        3.11341   0.00000  -0.00087  -0.00008  -0.00095   3.11245
    D9        2.19012   0.00001  -0.00455   0.00109  -0.00345   2.18668
   D10       -2.17394  -0.00003  -0.00275  -0.00097  -0.00373  -2.17767
   D11       -0.07938   0.00000  -0.00097  -0.00053  -0.00150  -0.08088
   D12        2.38839  -0.00000   0.00556  -0.00136   0.00420   2.39259
   D13        0.15810   0.00001   0.00570  -0.00122   0.00448   0.16258
   D14        0.11591  -0.00000   0.00088   0.00027   0.00113   0.11704
   D15       -2.12372   0.00000   0.00205   0.00059   0.00262  -2.12110
   D16       -1.93235   0.00000   0.00091   0.00039   0.00130  -1.93105
   D17        2.11120   0.00000   0.00208   0.00071   0.00279   2.11399
   D18        1.74584  -0.00002  -0.00537  -0.00017  -0.00555   1.74028
   D19       -0.33344   0.00001  -0.00720   0.00060  -0.00659  -0.34003
   D20       -2.38048   0.00001  -0.00823   0.00106  -0.00716  -2.38764
   D21        2.09415  -0.00000  -0.00088   0.00006  -0.00081   2.09334
   D22        0.03956  -0.00002   0.00238   0.00024   0.00259   0.04216
   D23       -2.13331   0.00003   0.00121   0.00081   0.00203  -2.13128
   D24        0.08730  -0.00000   0.00005   0.00059   0.00065   0.08795
   D25       -1.96729  -0.00002   0.00331   0.00077   0.00406  -1.96323
   D26        2.14302   0.00003   0.00214   0.00134   0.00349   2.14651
   D27       -2.50202  -0.00000  -0.00287   0.00015  -0.00273  -2.50474
   D28       -0.46847   0.00000  -0.00362  -0.00018  -0.00380  -0.47227
   D29       -0.17792  -0.00001  -0.00237   0.00042  -0.00197  -0.17989
   D30        1.85563  -0.00000  -0.00313   0.00009  -0.00304   1.85259
   D31        0.41074   0.00004   0.00283   0.00260   0.00544   0.41618
   D32        2.39252  -0.00001   0.00228   0.00043   0.00270   2.39522
   D33       -1.75114  -0.00002   0.00069   0.00150   0.00219  -1.74896
   D34       -1.75213   0.00003   0.00285   0.00210   0.00496  -1.74718
   D35        0.22965  -0.00001   0.00230  -0.00008   0.00222   0.23186
   D36        2.36917  -0.00003   0.00071   0.00100   0.00171   2.37088
         Item               Value     Threshold  Converged?
 Maximum Force            0.000153     0.000015     NO 
 RMS     Force            0.000031     0.000010     NO 
 Maximum Displacement     0.011674     0.000060     NO 
 RMS     Displacement     0.004060     0.000040     NO 
 Predicted change in Energy=-2.228478D-07
 GradGradGradGradGradGradGradGradGradGradGradGradGradGradGradGradGradGrad

                          Input orientation:                          
 ---------------------------------------------------------------------
 Center     Atomic      Atomic             Coordinates (Angstroms)
 Number     Number       Type             X           Y           Z
 ---------------------------------------------------------------------
      1          6           0       -0.363941    2.119674   -1.116703
      2          8           0       -1.313536    1.539881   -0.631144
      3          8           0        0.893004    1.798487   -1.060289
      4          1           0        1.061572    0.940889   -0.532709
      5          6           0       -0.567629    3.426157   -1.926055
      6          9           0       -0.079058    3.291714   -3.167070
      7          9           0        0.072260    4.444747   -1.332031
      8          9           0       -1.858347    3.736575   -2.014743
      9          8           0        3.029246   -2.016270   -1.253035
     10          1           0        2.319270   -1.500542   -0.821563
     11          1           0        2.703550   -2.913772   -1.352176
     12          8           0       -1.169475   -0.713733    1.007549
     13          1           0       -1.808783   -1.414483    0.862969
     14          1           0       -1.444989    0.050592    0.470708
     15          8           0        3.344528   -0.179009    2.010281
     16          1           0        3.644710    0.626332    2.436527
     17          1           0        4.112195   -0.571505    1.537198
     18          8           0        5.118855   -1.429420    0.392257
     19          1           0        4.467209   -1.725222   -0.279557
     20          1           0        5.843230   -1.020782   -0.086656
     21          8           0        1.372365   -0.361883    0.239973
     22          1           0        2.026245   -0.235147    0.973878
     23          1           0        0.525838   -0.679337    0.626491
 ---------------------------------------------------------------------
                    Distance matrix (angstroms):
                    1          2          3          4          5
     1  C    0.000000
     2  O    1.213943   0.000000
     3  O    1.298558   2.262711   0.000000
     4  H    1.939760   2.451452   1.020896   0.000000
     5  C    1.550302   2.406493   2.352086   3.282113   0.000000
     6  F    2.378831   3.320207   2.759195   3.710427   1.340483
     7  F    2.375416   3.293922   2.783910   3.727555   1.341585
     8  F    2.377833   2.652664   3.498156   4.305602   1.330480
     9  O    5.351480   5.647364   4.376420   3.624280   6.558238
    10  H    4.515827   4.741066   3.602057   2.761490   5.816051
    11  H    5.899197   6.040852   5.056546   4.269196   7.157140
    12  O    3.631739   2.790134   3.852404   3.176120   5.109495
    13  H    4.300807   3.347523   4.617548   3.966691   5.722842
    14  H    2.823056   1.857240   3.296256   2.842943   4.231865
    15  O    5.367934   5.623990   4.398734   3.596229   6.617926
    16  H    5.561007   5.901643   4.601473   3.948153   6.679442
    17  H    5.858449   6.212746   4.767283   3.984740   7.062307
    18  O    6.703289   7.158195   5.512449   4.789100   7.828621
    19  H    6.230895   6.648423   5.079470   4.332506   7.388996
    20  H    7.032243   7.620549   5.779358   5.187617   8.016095
    21  O    3.318653   3.404352   2.566645   1.546236   4.775406
    22  H    3.953315   4.108644   3.091559   2.140902   5.342559
    23  H    3.415391   3.144816   3.019876   2.062981   4.956435
                    6          7          8          9         10
     6  F    0.000000
     7  F    2.172499   0.000000
     8  F    2.166017   2.166760   0.000000
     9  O    6.442032   7.105966   7.587094   0.000000
    10  H    5.849709   6.376213   6.804671   0.977860   0.000000
    11  H    7.038807   7.814851   8.091787   0.959904   1.557704
    12  O    5.887279   5.798746   5.423471   4.943288   4.016971
    13  H    6.432842   6.533523   5.900600   5.314710   4.459358
    14  H    5.060047   4.986032   4.464841   5.221301   4.271490
    15  O    7.111387   6.577074   7.655228   3.758213   3.288912
    16  H    7.236782   6.445519   7.731174   4.579848   4.110418
    17  H    7.390615   7.050981   8.174546   3.323481   3.105067
    18  O    7.872497   7.933923   9.009023   2.723572   3.052228
    19  H    7.360430   7.647993   8.535500   1.760712   2.226633
    20  H    7.947331   8.045313   9.255499   3.204675   3.631605
    21  O    5.202244   5.221605   5.684945   2.776927   1.822095
    22  H    5.832537   5.571057   6.308445   3.022839   2.216009
    23  H    5.525056   5.504342   5.671043   3.403977   2.446964
                   11         12         13         14         15
    11  H    0.000000
    12  O    5.040713   0.000000
    13  H    5.245559   0.959515   0.000000
    14  H    5.414863   0.973806   1.559698   0.000000
    15  O    4.381312   4.654849   5.422116   5.036117   0.000000
    16  H    5.269951   5.197512   6.031717   5.486435   0.959359
    17  H    3.977307   5.310065   6.018569   5.692688   0.983449
    18  O    3.328669   6.358764   6.943627   6.729089   2.707354
    19  H    2.381943   5.869579   6.386706   6.218561   2.982373
    20  H    3.878471   7.104196   7.720758   7.387600   3.368863
    21  O    3.289244   2.678417   3.408195   2.856722   2.656476
    22  H    3.611690   3.231532   4.013798   3.519132   1.677842
    23  H    3.694625   1.737950   2.459028   2.107421   3.179657
                   16         17         18         19         20
    16  H    0.000000
    17  H    1.569123   0.000000
    18  O    3.252424   1.749364   0.000000
    19  H    3.685570   2.181215   0.981567   0.000000
    20  H    3.730004   2.415623   0.959720   1.557845   0.000000
    21  O    3.311340   3.038652   3.898591   3.421501   4.530946
    22  H    2.345404   2.186699   3.365830   3.122457   4.038729
    23  H    3.835149   3.701753   4.659753   4.177225   5.375856
                   21         22         23
    21  O    0.000000
    22  H    0.991079   0.000000
    23  H    0.983251   1.602874   0.000000
 Stoichiometry    C2H11F3O7
 Framework group  C1[X(C2H11F3O7)]
 Deg. of freedom    63
 Full point group                 C1      NOp   1
 Largest Abelian subgroup         C1      NOp   1
 Largest concise Abelian subgroup C1      NOp   1
                         Standard orientation:                         
 ---------------------------------------------------------------------
 Center     Atomic      Atomic             Coordinates (Angstroms)
 Number     Number       Type             X           Y           Z
 ---------------------------------------------------------------------
      1          6           0       -1.647914    0.210461    0.017609
      2          8           0       -1.699962    1.421157    0.089478
      3          8           0       -0.597218   -0.550177   -0.043410
      4          1           0        0.277222   -0.023690   -0.023557
      5          6           0       -2.947657   -0.633909   -0.016216
      6          9           0       -2.965079   -1.511347    0.997043
      7          9           0       -3.025424   -1.320434   -1.166209
      8          9           0       -4.023882    0.142106    0.082352
      9          8           0        3.319057   -0.423507    1.905897
     10          1           0        2.656206    0.062379    1.376034
     11          1           0        3.686722    0.200399    2.535960
     12          8           0        0.491116    3.145216   -0.018437
     13          1           0        0.506360    3.888927    0.587641
     14          1           0       -0.392001    2.738687    0.037590
     15          8           0        3.387009   -0.017197   -1.829670
     16          1           0        3.177694   -0.426375   -2.671768
     17          1           0        3.988854   -0.624082   -1.343206
     18          8           0        4.832558   -1.500341   -0.085983
     19          1           0        4.383155   -1.184622    0.727548
     20          1           0        4.858055   -2.458284   -0.033462
     21          8           0        1.631100    0.721841    0.021672
     22          1           0        2.218506    0.513620   -0.748936
     23          1           0        1.432839    1.684854    0.012736
 ---------------------------------------------------------------------
 Rotational constants (GHZ):           0.9465130           0.2682467           0.2445218
 Standard basis: 6-31++G(d,p) (6D, 7F)
 There are   294 symmetry adapted cartesian basis functions of A   symmetry.
 There are   294 symmetry adapted basis functions of A   symmetry.
   294 basis functions,   472 primitive gaussians,   294 cartesian basis functions
    53 alpha electrons       53 beta electrons
       nuclear repulsion energy       820.0481712202 Hartrees.
 NAtoms=   23 NActive=   23 NUniq=   23 SFac= 1.00D+00 NAtFMM=   60 NAOKFM=F Big=F
 Integral buffers will be    131072 words long.
 Raffenetti 2 integral format.
 Two-electron integral symmetry is turned on.
 Nuclear repulsion after empirical dispersion term =      820.0384326037 Hartrees.
 One-electron integrals computed using PRISM.
 NBasis=   294 RedAO= T EigKep=  4.58D-05  NBF=   294
 NBsUse=   294 1.00D-06 EigRej= -1.00D+00 NBFU=   294
 Initial guess from the checkpoint file:  "/local_scratch/slurm.5660480/Gau-277638.chk"
 B after Tr=     0.000000   -0.000000    0.000000
         Rot=    1.000000   -0.000452    0.000166    0.000043 Ang=  -0.06 deg.
 Requested convergence on RMS density matrix=1.00D-10 within 128 cycles.
 Requested convergence on MAX density matrix=1.00D-08.
 Requested convergence on             energy=1.00D-08.
 No special actions if energy rises.
 SCF Done:  E(RwB97XD) =  -908.814457084     A.U. after   13 cycles
            NFock= 13  Conv=0.57D-10     -V/T= 2.0082
 Calling FoFJK, ICntrl=      2127 FMM=F ISym2X=0 I1Cent= 0 IOpClX= 0 NMat=1 NMatS=1 NMatT=0.
 ***** Axes restored to original set *****
 -------------------------------------------------------------------
 Center     Atomic                   Forces (Hartrees/Bohr)
 Number     Number              X              Y              Z
 -------------------------------------------------------------------
      1        6           0.000008411    0.000008965   -0.000013088
      2        8          -0.000004533    0.000012113   -0.000007357
      3        8          -0.000002742    0.000013325   -0.000002046
      4        1           0.000001670   -0.000011283   -0.000001722
      5        6          -0.000005863    0.000003466    0.000000859
      6        9           0.000001494   -0.000003767    0.000002648
      7        9           0.000002863   -0.000005507    0.000001314
      8        9          -0.000002570   -0.000001221    0.000000638
      9        8           0.000014294    0.000001961    0.000001570
     10        1           0.000003436   -0.000008068   -0.000007845
     11        1          -0.000009269    0.000006514    0.000007148
     12        8          -0.000005238   -0.000005531   -0.000002291
     13        1           0.000001797   -0.000009921    0.000003864
     14        1           0.000000976    0.000004768    0.000004400
     15        8          -0.000009439    0.000001255    0.000001987
     16        1           0.000005738   -0.000001716    0.000000306
     17        1           0.000005970    0.000001998    0.000003436
     18        8          -0.000006196    0.000000597   -0.000013218
     19        1          -0.000006864   -0.000001882    0.000002798
     20        1           0.000007723    0.000002821    0.000007604
     21        8          -0.000011372    0.000010009    0.000001764
     22        1           0.000016847   -0.000007185    0.000008953
     23        1          -0.000007132   -0.000011712   -0.000001725
 -------------------------------------------------------------------
 Cartesian Forces:  Max     0.000016847 RMS     0.000006763

 GradGradGradGradGradGradGradGradGradGradGradGradGradGradGradGradGradGrad
 Berny optimization.
 Using GEDIIS/GDIIS optimizer.
 FormGI is forming the generalized inverse of G from B-inverse, IUseBI=4.
 Internal  Forces:  Max     0.000067099 RMS     0.000013050
 Search for a local minimum.
 Step number  10 out of a maximum of  138
 All quantities printed in internal units (Hartrees-Bohrs-Radians)
 Mixed Optimization -- En-DIIS/RFO-DIIS
 Swapping is turned off.
 Update second derivatives using D2CorX and points    6    7    8    9   10
 DE= -2.16D-07 DEPred=-2.23D-07 R= 9.68D-01
 Trust test= 9.68D-01 RLast= 1.96D-02 DXMaxT set to 2.20D+00
 ITU=  0  0  1  0  1  1  1  1  1  0
     Eigenvalues ---    0.00018   0.00028   0.00030   0.00049   0.00191
     Eigenvalues ---    0.00253   0.00393   0.00418   0.00618   0.00718
     Eigenvalues ---    0.00886   0.01136   0.01166   0.01303   0.01396
     Eigenvalues ---    0.01506   0.01587   0.01679   0.01803   0.01953
     Eigenvalues ---    0.02119   0.02329   0.02461   0.02689   0.02722
     Eigenvalues ---    0.02995   0.03150   0.03757   0.03907   0.04467
     Eigenvalues ---    0.04691   0.05387   0.05700   0.06299   0.06692
     Eigenvalues ---    0.07019   0.08589   0.11196   0.11717   0.13733
     Eigenvalues ---    0.20206   0.21457   0.22066   0.23949   0.28369
     Eigenvalues ---    0.36087   0.37521   0.38230   0.39063   0.42289
     Eigenvalues ---    0.45443   0.47058   0.47943   0.50277   0.50630
     Eigenvalues ---    0.55680   0.57183   0.57223   0.57269   0.57403
     Eigenvalues ---    0.60100   0.92053   1.03441
 En-DIIS/RFO-DIIS/Sim-DIIS IScMMF=       -3 using points:    10    9    8    7    6    5    4    3
 RFO step:  Lambda=-6.73436202D-08.
 DidBck=F Rises=F RFO-DIIS coefs:    1.19043   -0.05722   -0.18074    0.03668   -0.00273
                  RFO-DIIS coefs:   -0.00387    0.02349   -0.00604
 Iteration  1 RMS(Cart)=  0.00144162 RMS(Int)=  0.00003016
 Iteration  2 RMS(Cart)=  0.00000197 RMS(Int)=  0.00003011
 Iteration  3 RMS(Cart)=  0.00000000 RMS(Int)=  0.00003011
 Variable       Old X    -DE/DX   Delta X   Delta X   Delta X     New X
                                 (Linear)    (Quad)   (Total)
    R1        2.29402  -0.00001  -0.00003   0.00003  -0.00000   2.29402
    R2        2.45392   0.00001   0.00005  -0.00003   0.00002   2.45394
    R3        2.92965  -0.00001   0.00001  -0.00004  -0.00003   2.92962
    R4        1.92921   0.00003  -0.00039   0.00037  -0.00002   1.92919
    R5        2.92196   0.00002   0.00069  -0.00053   0.00016   2.92213
    R6        2.53315  -0.00000   0.00002   0.00003   0.00005   2.53320
    R7        2.53523  -0.00000  -0.00005  -0.00000  -0.00006   2.53517
    R8        2.51424   0.00000   0.00002  -0.00001   0.00000   2.51425
    R9        1.84789  -0.00001  -0.00004   0.00003   0.00002   1.84791
   R10        1.81396  -0.00000  -0.00000   0.00001   0.00001   1.81396
   R11        3.32726  -0.00000  -0.00004  -0.00015  -0.00018   3.32708
   R12        3.44326   0.00000  -0.00009   0.00045   0.00039   3.44365
   R13        1.81322   0.00000  -0.00000   0.00001   0.00001   1.81323
   R14        1.84023   0.00000  -0.00003   0.00001  -0.00002   1.84021
   R15        3.28425   0.00000   0.00047  -0.00027   0.00020   3.28445
   R16        1.81293   0.00000  -0.00000   0.00000  -0.00000   1.81293
   R17        1.85845   0.00000   0.00004  -0.00005  -0.00003   1.85842
   R18        3.17066   0.00000   0.00031  -0.00017   0.00013   3.17079
   R19        3.30582   0.00000  -0.00003   0.00000  -0.00005   3.30577
   R20        1.85489   0.00000   0.00000   0.00001   0.00001   1.85490
   R21        1.81361   0.00000  -0.00000  -0.00000  -0.00000   1.81361
   R22        1.87287   0.00002  -0.00004   0.00005   0.00001   1.87288
   R23        1.85807   0.00002  -0.00006   0.00006   0.00000   1.85807
    A1        2.24166   0.00002  -0.00006   0.00005  -0.00001   2.24165
    A2        2.10428  -0.00001  -0.00001   0.00000  -0.00001   2.10427
    A3        1.93724  -0.00000   0.00008  -0.00006   0.00002   1.93726
    A4        1.97149   0.00007  -0.00019   0.00018  -0.00001   1.97148
    A5        1.92934  -0.00001  -0.00008  -0.00010  -0.00018   1.92916
    A6        1.92411  -0.00001   0.00016  -0.00002   0.00014   1.92426
    A7        1.93786  -0.00000  -0.00008   0.00009   0.00001   1.93787
    A8        1.88833   0.00000   0.00001   0.00000   0.00001   1.88834
    A9        1.89154   0.00000  -0.00001   0.00001   0.00000   1.89154
   A10        1.89134   0.00001   0.00000   0.00002   0.00002   1.89137
   A11        1.86747  -0.00001  -0.00013  -0.00009  -0.00022   1.86726
   A12        1.83571   0.00000  -0.00015   0.00004   0.00002   1.83573
   A13        2.08147   0.00000  -0.00020  -0.00003  -0.00026   2.08121
   A14        2.87231  -0.00001   0.00029  -0.00013   0.00027   2.87258
   A15        1.87721   0.00000  -0.00020   0.00020  -0.00001   1.87720
   A16        2.25409  -0.00001  -0.00017  -0.00008  -0.00025   2.25384
   A17        1.71083   0.00000  -0.00024   0.00019  -0.00005   1.71078
   A18        1.88022  -0.00000   0.00003  -0.00014  -0.00011   1.88012
   A19        2.15122   0.00000  -0.00009   0.00037   0.00027   2.15149
   A20        1.87844  -0.00000   0.00010   0.00004   0.00013   1.87857
   A21        1.78617   0.00000  -0.00017   0.00020   0.00002   1.78620
   A22        2.15570  -0.00000  -0.00020   0.00032   0.00016   2.15586
   A23        1.86279   0.00001   0.00000   0.00011   0.00010   1.86288
   A24        1.91755  -0.00002   0.00002  -0.00002  -0.00004   1.91751
   A25        1.97677  -0.00001   0.00033   0.00017   0.00050   1.97727
   A26        1.87069   0.00003   0.00021  -0.00003   0.00019   1.87088
   A27        1.74007   0.00001  -0.00013  -0.00012  -0.00018   1.73988
   A28        2.06539  -0.00001  -0.00045  -0.00003  -0.00048   2.06490
   A29        1.89464  -0.00000   0.00001   0.00005   0.00004   1.89468
   A30        3.18002   0.00007  -0.00005   0.00004  -0.00001   3.18002
   A31        2.85879  -0.00001   0.00019  -0.00018  -0.00003   2.85876
   A32        2.94766   0.00001  -0.00004   0.00009   0.00009   2.94774
   A33        3.22379  -0.00001  -0.00009   0.00010  -0.00001   3.22378
   A34        2.77192   0.00003   0.00011  -0.00007   0.00005   2.77198
   A35        3.13076   0.00000   0.00014  -0.00021  -0.00007   3.13068
   A36        3.17498  -0.00000  -0.00004  -0.00005   0.00003   3.17501
   A37        2.97235  -0.00000   0.00002  -0.00030  -0.00023   2.97211
   A38        2.93521  -0.00000  -0.00039   0.00029  -0.00004   2.93517
   A39        3.13234   0.00000  -0.00007   0.00001  -0.00007   3.13227
    D1        0.00274   0.00000  -0.00031   0.00034   0.00004   0.00278
    D2        3.14121  -0.00000  -0.00010   0.00036   0.00026   3.14147
    D3       -2.13192  -0.00000   0.00243   0.00002   0.00245  -2.12947
    D4        2.06426   0.00000   0.00237   0.00009   0.00247   2.06672
    D5       -0.03198  -0.00000   0.00231   0.00002   0.00234  -0.02964
    D6        1.01251   0.00000   0.00225  -0.00000   0.00225   1.01476
    D7       -1.07450   0.00000   0.00219   0.00008   0.00226  -1.07223
    D8        3.11245   0.00000   0.00213   0.00001   0.00214   3.11459
    D9        2.18668   0.00001   0.00049   0.00008   0.00056   2.18723
   D10       -2.17767  -0.00001   0.00057  -0.00000   0.00058  -2.17709
   D11       -0.08088   0.00000   0.00089   0.00019   0.00108  -0.07979
   D12        2.39259   0.00000  -0.00434  -0.00018  -0.00448   2.38811
   D13        0.16258   0.00000  -0.00395  -0.00011  -0.00406   0.15852
   D14        0.11704  -0.00000   0.00064   0.00015   0.00089   0.11793
   D15       -2.12110  -0.00000   0.00098  -0.00043   0.00061  -2.12049
   D16       -1.93105   0.00001   0.00105   0.00031   0.00139  -1.92966
   D17        2.11399   0.00000   0.00139  -0.00027   0.00111   2.11510
   D18        1.74028  -0.00001   0.00401   0.00020   0.00420   1.74449
   D19       -0.34003   0.00001   0.00367   0.00008   0.00375  -0.33628
   D20       -2.38764   0.00001   0.00394   0.00011   0.00405  -2.38358
   D21        2.09334   0.00000  -0.00152   0.00020  -0.00133   2.09201
   D22        0.04216  -0.00001  -0.00160   0.00030  -0.00128   0.04088
   D23       -2.13128   0.00001  -0.00099   0.00039  -0.00061  -2.13189
   D24        0.08795  -0.00000  -0.00089  -0.00022  -0.00112   0.08683
   D25       -1.96323  -0.00002  -0.00097  -0.00012  -0.00107  -1.96430
   D26        2.14651   0.00001  -0.00036  -0.00003  -0.00040   2.14611
   D27       -2.50474  -0.00001   0.00006  -0.00055  -0.00048  -2.50523
   D28       -0.47227   0.00000  -0.00017  -0.00008  -0.00025  -0.47252
   D29       -0.17989  -0.00001   0.00003  -0.00013  -0.00007  -0.17995
   D30        1.85259   0.00000  -0.00021   0.00034   0.00016   1.85275
   D31        0.41618   0.00001  -0.00032   0.00036   0.00004   0.41621
   D32        2.39522  -0.00000  -0.00036   0.00041   0.00004   2.39526
   D33       -1.74896  -0.00001  -0.00097   0.00031  -0.00064  -1.74960
   D34       -1.74718   0.00001  -0.00027   0.00011  -0.00019  -1.74736
   D35        0.23186  -0.00000  -0.00032   0.00016  -0.00019   0.23168
   D36        2.37088  -0.00001  -0.00092   0.00006  -0.00087   2.37001
         Item               Value     Threshold  Converged?
 Maximum Force            0.000067     0.000015     NO 
 RMS     Force            0.000013     0.000010     NO 
 Maximum Displacement     0.007148     0.000060     NO 
 RMS     Displacement     0.001442     0.000040     NO 
 Predicted change in Energy=-2.889594D-08
 GradGradGradGradGradGradGradGradGradGradGradGradGradGradGradGradGradGrad

                          Input orientation:                          
 ---------------------------------------------------------------------
 Center     Atomic      Atomic             Coordinates (Angstroms)
 Number     Number       Type             X           Y           Z
 ---------------------------------------------------------------------
      1          6           0       -0.364200    2.120334   -1.116456
      2          8           0       -1.313585    1.540710   -0.630284
      3          8           0        0.892760    1.799063   -1.060610
      4          1           0        1.061522    0.941556   -0.532966
      5          6           0       -0.568260    3.426469   -1.926244
      6          9           0       -0.082840    3.290289   -3.168336
      7          9           0        0.074300    4.444783   -1.334702
      8          9           0       -1.858815    3.738364   -2.012099
      9          8           0        3.029595   -2.016276   -1.252845
     10          1           0        2.319825   -1.499787   -0.821922
     11          1           0        2.703325   -2.913682   -1.350991
     12          8           0       -1.169294   -0.714600    1.006866
     13          1           0       -1.808239   -1.415450    0.861137
     14          1           0       -1.444939    0.050279    0.470898
     15          8           0        3.344573   -0.179389    2.010519
     16          1           0        3.645034    0.625572    2.437286
     17          1           0        4.112261   -0.571997    1.537594
     18          8           0        5.118969   -1.429957    0.392770
     19          1           0        4.467430   -1.725476   -0.279276
     20          1           0        5.843728   -1.021606   -0.085807
     21          8           0        1.372602   -0.361215    0.239775
     22          1           0        2.026417   -0.234811    0.973801
     23          1           0        0.526147   -0.679229    0.625992
 ---------------------------------------------------------------------
                    Distance matrix (angstroms):
                    1          2          3          4          5
     1  C    0.000000
     2  O    1.213943   0.000000
     3  O    1.298569   2.262716   0.000000
     4  H    1.939757   2.451447   1.020885   0.000000
     5  C    1.550286   2.406472   2.352095   3.282103   0.000000
     6  F    2.378691   3.319257   2.760083   3.710968   1.340510
     7  F    2.375495   3.294855   2.782955   3.726927   1.341555
     8  F    2.377829   2.652615   3.498197   4.305616   1.330481
     9  O    5.352382   5.648270   4.377194   3.624957   6.559077
    10  H    4.516195   4.741626   3.602207   2.761698   5.816232
    11  H    5.899663   6.041241   5.056919   4.269372   7.157632
    12  O    3.632289   2.790611   3.852924   3.176551   5.110072
    13  H    4.300917   3.347821   4.617532   3.966677   5.722869
    14  H    2.823617   1.857752   3.296755   2.843319   4.232436
    15  O    5.368584   5.624146   4.399715   3.596965   6.618956
    16  H    5.562135   5.902149   4.602974   3.949276   6.681112
    17  H    5.859294   6.213134   4.768414   3.985608   7.063510
    18  O    6.704287   7.158859   5.513595   4.789983   7.829896
    19  H    6.231835   6.649159   5.080465   4.333316   7.390075
    20  H    7.033661   7.621617   5.780874   5.188781   8.017865
    21  O    3.318723   3.404397   2.566719   1.546322   4.775472
    22  H    3.953597   4.108672   3.092031   2.141311   5.342994
    23  H    3.415611   3.144993   3.020093   2.063191   4.956652
                    6          7          8          9         10
     6  F    0.000000
     7  F    2.172502   0.000000
     8  F    2.166042   2.166755   0.000000
     9  O    6.443291   7.105333   7.588735   0.000000
    10  H    5.850067   6.375205   6.805569   0.977870   0.000000
    11  H    7.039511   7.814028   8.093200   0.959906   1.557589
    12  O    5.886581   5.800750   5.423880   4.942805   4.016832
    13  H    6.430990   6.535136   5.900834   5.313619   4.458779
    14  H    5.059348   4.987980   4.465259   5.221436   4.271714
    15  O    7.113815   6.577854   7.655422   3.758046   3.288811
    16  H    7.240218   6.447046   7.731678   4.579868   4.110446
    17  H    7.393369   7.051474   8.175161   3.323350   3.104985
    18  O    7.875342   7.933814   9.010238   2.723473   3.052140
    19  H    7.362712   7.647589   8.536837   1.760617   2.226568
    20  H    7.951015   8.045337   9.257271   3.204792   3.631585
    21  O    5.202597   5.221320   5.685027   2.777187   1.822300
    22  H    5.833747   5.571225   6.308466   3.022902   2.216049
    23  H    5.524932   5.504906   5.671216   3.403671   2.446845
                   11         12         13         14         15
    11  H    0.000000
    12  O    5.039110   0.000000
    13  H    5.243321   0.959520   0.000000
    14  H    5.414096   0.973798   1.559691   0.000000
    15  O    4.380331   4.654972   5.422213   5.036130   0.000000
    16  H    5.269172   5.198068   6.032263   5.486845   0.959359
    17  H    3.976494   5.310068   6.018415   5.692761   0.983435
    18  O    3.328284   6.358546   6.943039   6.729197   2.707308
    19  H    2.381695   5.869300   6.385974   6.218695   2.982340
    20  H    3.878501   7.104271   7.720389   7.388066   3.368930
    21  O    3.288837   2.678534   3.408115   2.856795   2.656552
    22  H    3.610985   3.231696   4.013874   3.519162   1.677912
    23  H    3.693419   1.738056   2.458998   2.107467   3.179666
                   16         17         18         19         20
    16  H    0.000000
    17  H    1.569050   0.000000
    18  O    3.252342   1.749336   0.000000
    19  H    3.685576   2.181209   0.981570   0.000000
    20  H    3.730073   2.415690   0.959719   1.557903   0.000000
    21  O    3.311608   3.038831   3.898831   3.421781   4.531345
    22  H    2.345627   2.186847   3.365984   3.122631   4.039019
    23  H    3.835459   3.701719   4.659613   4.177062   5.375923
                   21         22         23
    21  O    0.000000
    22  H    0.991084   0.000000
    23  H    0.983251   1.602900   0.000000
 Stoichiometry    C2H11F3O7
 Framework group  C1[X(C2H11F3O7)]
 Deg. of freedom    63
 Full point group                 C1      NOp   1
 Largest Abelian subgroup         C1      NOp   1
 Largest concise Abelian subgroup C1      NOp   1
                         Standard orientation:                         
 ---------------------------------------------------------------------
 Center     Atomic      Atomic             Coordinates (Angstroms)
 Number     Number       Type             X           Y           Z
 ---------------------------------------------------------------------
      1          6           0       -1.648254    0.210412    0.016988
      2          8           0       -1.700070    1.421162    0.088101
      3          8           0       -0.597688   -0.550473   -0.043409
      4          1           0        0.276839   -0.024147   -0.023717
      5          6           0       -2.948152   -0.633716   -0.016182
      6          9           0       -2.966833   -1.508365    0.999499
      7          9           0       -3.024823   -1.323378   -1.164335
      8          9           0       -4.024310    0.142806    0.079110
      9          8           0        3.319481   -0.423546    1.905822
     10          1           0        2.656076    0.061515    1.375881
     11          1           0        3.687034    0.201270    2.535053
     12          8           0        0.491797    3.145118   -0.017759
     13          1           0        0.506936    3.888134    0.589180
     14          1           0       -0.391487    2.738838    0.037283
     15          8           0        3.387628   -0.017202   -1.829570
     16          1           0        3.178955   -0.426253   -2.671889
     17          1           0        3.989599   -0.623927   -1.343092
     18          8           0        4.833360   -1.500019   -0.085830
     19          1           0        4.383730   -1.184533    0.727669
     20          1           0        4.859411   -2.457950   -0.033381
     21          8           0        1.630924    0.721195    0.021383
     22          1           0        2.218580    0.513153   -0.749088
     23          1           0        1.432994    1.684281    0.012885
 ---------------------------------------------------------------------
 Rotational constants (GHZ):           0.9466619           0.2681743           0.2444673
 Standard basis: 6-31++G(d,p) (6D, 7F)
 There are   294 symmetry adapted cartesian basis functions of A   symmetry.
 There are   294 symmetry adapted basis functions of A   symmetry.
   294 basis functions,   472 primitive gaussians,   294 cartesian basis functions
    53 alpha electrons       53 beta electrons
       nuclear repulsion energy       820.0167995029 Hartrees.
 NAtoms=   23 NActive=   23 NUniq=   23 SFac= 1.00D+00 NAtFMM=   60 NAOKFM=F Big=F
 Integral buffers will be    131072 words long.
 Raffenetti 2 integral format.
 Two-electron integral symmetry is turned on.
 Nuclear repulsion after empirical dispersion term =      820.0070615284 Hartrees.
 One-electron integrals computed using PRISM.
 NBasis=   294 RedAO= T EigKep=  4.58D-05  NBF=   294
 NBsUse=   294 1.00D-06 EigRej= -1.00D+00 NBFU=   294
 Initial guess from the checkpoint file:  "/local_scratch/slurm.5660480/Gau-277638.chk"
 B after Tr=    -0.000000    0.000000   -0.000000
         Rot=    1.000000    0.000199    0.000029    0.000021 Ang=   0.02 deg.
 Requested convergence on RMS density matrix=1.00D-10 within 128 cycles.
 Requested convergence on MAX density matrix=1.00D-08.
 Requested convergence on             energy=1.00D-08.
 No special actions if energy rises.
 SCF Done:  E(RwB97XD) =  -908.814457108     A.U. after   12 cycles
            NFock= 12  Conv=0.58D-10     -V/T= 2.0082
 Calling FoFJK, ICntrl=      2127 FMM=F ISym2X=0 I1Cent= 0 IOpClX= 0 NMat=1 NMatS=1 NMatT=0.
 ***** Axes restored to original set *****
 -------------------------------------------------------------------
 Center     Atomic                   Forces (Hartrees/Bohr)
 Number     Number              X              Y              Z
 -------------------------------------------------------------------
      1        6          -0.000001184   -0.000001989    0.000000475
      2        8           0.000001524    0.000001830   -0.000003061
      3        8          -0.000003446    0.000008711   -0.000002394
      4        1          -0.000000515   -0.000004105    0.000001191
      5        6          -0.000000959    0.000000952   -0.000002291
      6        9           0.000001173   -0.000000140   -0.000000262
      7        9          -0.000000060    0.000000282    0.000001599
      8        9           0.000003138   -0.000001203    0.000000527
      9        8          -0.000011534    0.000010767    0.000005415
     10        1           0.000014542   -0.000010383   -0.000003168
     11        1           0.000000063    0.000000423    0.000000699
     12        8          -0.000001058   -0.000001227   -0.000005231
     13        1           0.000001416   -0.000003837    0.000003085
     14        1          -0.000000522    0.000003871    0.000000360
     15        8          -0.000008476    0.000009015    0.000007795
     16        1          -0.000003826    0.000001744    0.000003158
     17        1           0.000009560   -0.000009268   -0.000006851
     18        8          -0.000001940    0.000000056   -0.000008479
     19        1          -0.000003212   -0.000000953    0.000003604
     20        1           0.000004402    0.000001110    0.000004300
     21        8          -0.000003471   -0.000000838   -0.000001884
     22        1           0.000006572   -0.000002459    0.000001895
     23        1          -0.000002187   -0.000002360   -0.000000481
 -------------------------------------------------------------------
 Cartesian Forces:  Max     0.000014542 RMS     0.000004693

 GradGradGradGradGradGradGradGradGradGradGradGradGradGradGradGradGradGrad
 Berny optimization.
 Using GEDIIS/GDIIS optimizer.
 FormGI is forming the generalized inverse of G from B-inverse, IUseBI=4.
 Internal  Forces:  Max     0.000018026 RMS     0.000003847
 Search for a local minimum.
 Step number  11 out of a maximum of  138
 All quantities printed in internal units (Hartrees-Bohrs-Radians)
 Mixed Optimization -- En-DIIS/RFO-DIIS
 Swapping is turned off.
 Update second derivatives using D2CorX and points    6    7    8    9   10
                                                     11
 DE= -2.38D-08 DEPred=-2.89D-08 R= 8.24D-01
 Trust test= 8.24D-01 RLast= 1.15D-02 DXMaxT set to 2.20D+00
 ITU=  0  0  0  1  0  1  1  1  1  1  0
     Eigenvalues ---    0.00017   0.00029   0.00033   0.00053   0.00192
     Eigenvalues ---    0.00254   0.00385   0.00454   0.00599   0.00720
     Eigenvalues ---    0.00897   0.01156   0.01159   0.01304   0.01413
     Eigenvalues ---    0.01507   0.01608   0.01681   0.01809   0.01951
     Eigenvalues ---    0.02105   0.02276   0.02470   0.02642   0.02704
     Eigenvalues ---    0.02999   0.03144   0.03736   0.03898   0.04449
     Eigenvalues ---    0.04683   0.05373   0.05712   0.06289   0.06767
     Eigenvalues ---    0.07138   0.08602   0.11240   0.11709   0.13689
     Eigenvalues ---    0.20135   0.21441   0.22089   0.23960   0.28406
     Eigenvalues ---    0.36129   0.37515   0.38148   0.39095   0.41872
     Eigenvalues ---    0.45559   0.47061   0.47947   0.50296   0.50646
     Eigenvalues ---    0.55660   0.57156   0.57250   0.57275   0.57406
     Eigenvalues ---    0.60028   0.91291   0.98638
 En-DIIS/RFO-DIIS/Sim-DIIS IScMMF=       -3 using points:    11   10    9    8    7    6    5    4    3
 RFO step:  Lambda=-1.70624468D-08.
 DidBck=F Rises=F RFO-DIIS coefs:    0.89279    0.36002   -0.35290    0.04868    0.00602
                  RFO-DIIS coefs:    0.03632    0.01024   -0.00044   -0.00074
 Iteration  1 RMS(Cart)=  0.00101358 RMS(Int)=  0.00000465
 Iteration  2 RMS(Cart)=  0.00000090 RMS(Int)=  0.00000458
 Variable       Old X    -DE/DX   Delta X   Delta X   Delta X     New X
                                 (Linear)    (Quad)   (Total)
    R1        2.29402  -0.00000  -0.00004   0.00003  -0.00001   2.29401
    R2        2.45394  -0.00000  -0.00003   0.00003   0.00000   2.45394
    R3        2.92962  -0.00000   0.00002  -0.00003  -0.00001   2.92961
    R4        1.92919   0.00001   0.00008  -0.00011  -0.00003   1.92917
    R5        2.92213   0.00001  -0.00003   0.00021   0.00017   2.92230
    R6        2.53320   0.00000  -0.00003   0.00002  -0.00002   2.53318
    R7        2.53517   0.00000   0.00002   0.00000   0.00002   2.53519
    R8        2.51425  -0.00000  -0.00000  -0.00001  -0.00001   2.51423
    R9        1.84791  -0.00002  -0.00011   0.00009  -0.00002   1.84788
   R10        1.81396  -0.00000  -0.00001   0.00001   0.00000   1.81396
   R11        3.32708  -0.00000  -0.00022   0.00007  -0.00015   3.32694
   R12        3.44365  -0.00000  -0.00028   0.00024  -0.00004   3.44361
   R13        1.81323   0.00000  -0.00000   0.00000  -0.00000   1.81323
   R14        1.84021   0.00000  -0.00002   0.00001  -0.00000   1.84021
   R15        3.28445  -0.00000  -0.00000   0.00002   0.00001   3.28446
   R16        1.81293   0.00000  -0.00000   0.00000   0.00000   1.81293
   R17        1.85842   0.00002   0.00009  -0.00006   0.00002   1.85844
   R18        3.17079  -0.00000   0.00004  -0.00002   0.00002   3.17081
   R19        3.30577   0.00000   0.00011  -0.00007   0.00005   3.30581
   R20        1.85490  -0.00000   0.00004  -0.00005  -0.00000   1.85490
   R21        1.81361   0.00000  -0.00001   0.00000  -0.00000   1.81360
   R22        1.87288   0.00001  -0.00001   0.00003   0.00002   1.87290
   R23        1.85807   0.00000   0.00000  -0.00000  -0.00000   1.85807
    A1        2.24165   0.00000  -0.00004   0.00004   0.00000   2.24165
    A2        2.10427   0.00000   0.00002   0.00002   0.00004   2.10431
    A3        1.93726  -0.00001   0.00002  -0.00006  -0.00004   1.93722
    A4        1.97148   0.00001  -0.00000   0.00002   0.00001   1.97150
    A5        1.92916  -0.00000   0.00011  -0.00006   0.00005   1.92921
    A6        1.92426  -0.00000  -0.00005  -0.00002  -0.00007   1.92418
    A7        1.93787  -0.00000  -0.00001   0.00002   0.00001   1.93788
    A8        1.88834   0.00000  -0.00002   0.00002   0.00000   1.88834
    A9        1.89154   0.00000  -0.00001   0.00002   0.00001   1.89155
   A10        1.89137   0.00000  -0.00002   0.00002   0.00000   1.89137
   A11        1.86726  -0.00000   0.00005  -0.00009  -0.00004   1.86722
   A12        1.83573   0.00000  -0.00020   0.00014  -0.00005   1.83568
   A13        2.08121  -0.00000   0.00007  -0.00012  -0.00005   2.08115
   A14        2.87258   0.00000   0.00025  -0.00019   0.00008   2.87266
   A15        1.87720   0.00000  -0.00000   0.00007   0.00007   1.87727
   A16        2.25384  -0.00000   0.00011   0.00004   0.00015   2.25399
   A17        1.71078   0.00000   0.00013   0.00004   0.00017   1.71095
   A18        1.88012   0.00000   0.00014  -0.00010   0.00004   1.88016
   A19        2.15149   0.00000  -0.00013   0.00014   0.00001   2.15150
   A20        1.87857  -0.00000  -0.00013   0.00013  -0.00000   1.87857
   A21        1.78620  -0.00000  -0.00000   0.00008   0.00008   1.78628
   A22        2.15586   0.00000   0.00011   0.00007   0.00019   2.15604
   A23        1.86288   0.00000   0.00012  -0.00002   0.00010   1.86298
   A24        1.91751  -0.00000  -0.00020   0.00020  -0.00001   1.91751
   A25        1.97727  -0.00000   0.00022  -0.00018   0.00004   1.97731
   A26        1.87088   0.00000  -0.00014   0.00015   0.00002   1.87089
   A27        1.73988   0.00000   0.00003  -0.00008  -0.00005   1.73983
   A28        2.06490  -0.00000   0.00009  -0.00015  -0.00006   2.06485
   A29        1.89468  -0.00000   0.00004   0.00002   0.00006   1.89473
   A30        3.18002   0.00001   0.00005   0.00001   0.00007   3.18008
   A31        2.85876  -0.00000   0.00002  -0.00012  -0.00011   2.85866
   A32        2.94774   0.00000   0.00016  -0.00006   0.00010   2.94784
   A33        3.22378  -0.00000   0.00005  -0.00008  -0.00002   3.22376
   A34        2.77198   0.00000  -0.00014  -0.00002  -0.00015   2.77183
   A35        3.13068   0.00000  -0.00001   0.00004   0.00003   3.13071
   A36        3.17501  -0.00000  -0.00002  -0.00004  -0.00003   3.17497
   A37        2.97211   0.00000  -0.00013  -0.00001  -0.00013   2.97198
   A38        2.93517   0.00000  -0.00003   0.00008   0.00006   2.93523
   A39        3.13227  -0.00000   0.00021  -0.00008   0.00012   3.13240
    D1        0.00278  -0.00000  -0.00001   0.00017   0.00016   0.00294
    D2        3.14147  -0.00000  -0.00014   0.00020   0.00006   3.14154
    D3       -2.12947  -0.00000  -0.00098  -0.00003  -0.00101  -2.13049
    D4        2.06672  -0.00000  -0.00100  -0.00000  -0.00100   2.06572
    D5       -0.02964   0.00000  -0.00093  -0.00003  -0.00096  -0.03061
    D6        1.01476  -0.00000  -0.00086  -0.00006  -0.00093   1.01383
    D7       -1.07223  -0.00000  -0.00088  -0.00004  -0.00091  -1.07315
    D8        3.11459  -0.00000  -0.00081  -0.00006  -0.00087   3.11371
    D9        2.18723  -0.00000  -0.00120  -0.00011  -0.00131   2.18592
   D10       -2.17709  -0.00000  -0.00117  -0.00020  -0.00137  -2.17846
   D11       -0.07979  -0.00000  -0.00108  -0.00018  -0.00127  -0.08106
   D12        2.38811  -0.00000  -0.00009  -0.00015  -0.00024   2.38787
   D13        0.15852   0.00000  -0.00009  -0.00003  -0.00012   0.15840
   D14        0.11793   0.00000  -0.00012   0.00002  -0.00008   0.11786
   D15       -2.12049   0.00000  -0.00035  -0.00008  -0.00042  -2.12091
   D16       -1.92966   0.00000  -0.00005   0.00011   0.00006  -1.92960
   D17        2.11510   0.00000  -0.00029   0.00000  -0.00028   2.11482
   D18        1.74449  -0.00000   0.00035  -0.00017   0.00018   1.74467
   D19       -0.33628   0.00000   0.00017  -0.00000   0.00016  -0.33612
   D20       -2.38358   0.00000   0.00006   0.00009   0.00015  -2.38343
   D21        2.09201   0.00000   0.00113   0.00029   0.00142   2.09343
   D22        0.04088   0.00000   0.00163  -0.00006   0.00158   0.04245
   D23       -2.13189   0.00000   0.00136   0.00016   0.00152  -2.13038
   D24        0.08683  -0.00000   0.00097   0.00011   0.00108   0.08791
   D25       -1.96430  -0.00000   0.00147  -0.00024   0.00123  -1.96307
   D26        2.14611  -0.00000   0.00120  -0.00003   0.00117   2.14729
   D27       -2.50523  -0.00000   0.00046  -0.00022   0.00025  -2.50498
   D28       -0.47252   0.00000   0.00070  -0.00017   0.00053  -0.47199
   D29       -0.17995  -0.00000   0.00026  -0.00002   0.00024  -0.17971
   D30        1.85275   0.00000   0.00049   0.00003   0.00053   1.85327
   D31        0.41621   0.00000  -0.00008  -0.00003  -0.00011   0.41610
   D32        2.39526   0.00000  -0.00024   0.00013  -0.00012   2.39514
   D33       -1.74960  -0.00000  -0.00011  -0.00005  -0.00016  -1.74976
   D34       -1.74736   0.00000  -0.00004  -0.00013  -0.00017  -1.74753
   D35        0.23168  -0.00000  -0.00020   0.00003  -0.00017   0.23151
   D36        2.37001  -0.00000  -0.00007  -0.00015  -0.00022   2.36979
         Item               Value     Threshold  Converged?
 Maximum Force            0.000018     0.000015     NO 
 RMS     Force            0.000004     0.000010     YES
 Maximum Displacement     0.004267     0.000060     NO 
 RMS     Displacement     0.001014     0.000040     NO 
 Predicted change in Energy=-8.074440D-09
 GradGradGradGradGradGradGradGradGradGradGradGradGradGradGradGradGradGrad

                          Input orientation:                          
 ---------------------------------------------------------------------
 Center     Atomic      Atomic             Coordinates (Angstroms)
 Number     Number       Type             X           Y           Z
 ---------------------------------------------------------------------
      1          6           0       -0.364322    2.120195   -1.116826
      2          8           0       -1.313839    1.539979   -0.631633
      3          8           0        0.892757    1.799573   -1.059903
      4          1           0        1.061489    0.941985   -0.532411
      5          6           0       -0.568263    3.426456   -1.926435
      6          9           0       -0.080583    3.291323   -3.167746
      7          9           0        0.072318    4.445107   -1.333302
      8          9           0       -1.858959    3.737160   -2.014350
      9          8           0        3.029155   -2.016027   -1.252939
     10          1           0        2.319576   -1.499473   -0.821808
     11          1           0        2.702722   -2.913382   -1.351005
     12          8           0       -1.169245   -0.714416    1.007117
     13          1           0       -1.808041   -1.415574    0.862228
     14          1           0       -1.445133    0.049881    0.470447
     15          8           0        3.345033   -0.179405    2.010558
     16          1           0        3.645668    0.625529    2.437255
     17          1           0        4.112582   -0.572164    1.537511
     18          8           0        5.118833   -1.430288    0.392371
     19          1           0        4.467144   -1.725541   -0.279643
     20          1           0        5.843831   -1.022316   -0.086164
     21          8           0        1.372660   -0.360956    0.240188
     22          1           0        2.026667   -0.234709    0.974084
     23          1           0        0.526262   -0.678993    0.626507
 ---------------------------------------------------------------------
                    Distance matrix (angstroms):
                    1          2          3          4          5
     1  C    0.000000
     2  O    1.213938   0.000000
     3  O    1.298571   2.262713   0.000000
     4  H    1.939757   2.451454   1.020871   0.000000
     5  C    1.550283   2.406489   2.352064   3.282072   0.000000
     6  F    2.378723   3.319638   2.759658   3.710622   1.340502
     7  F    2.375443   3.294470   2.783292   3.727164   1.341567
     8  F    2.377828   2.652671   3.498164   4.305597   1.330474
     9  O    5.351873   5.647371   4.377244   3.625011   6.558631
    10  H    4.515788   4.740901   3.602251   2.761748   5.815891
    11  H    5.899025   6.040090   5.056942   4.269379   7.157095
    12  O    3.632362   2.790826   3.852865   3.176474   5.110160
    13  H    4.301470   3.348306   4.618016   3.967028   5.723544
    14  H    2.823790   1.858013   3.296836   2.843366   4.232635
    15  O    5.369172   5.625170   4.399744   3.597051   6.619368
    16  H    5.562871   5.903474   4.602935   3.949309   6.681631
    17  H    5.859775   6.213886   4.768539   3.985773   7.063865
    18  O    6.704371   7.158934   5.513694   4.790087   7.829935
    19  H    6.231662   6.648855   5.080499   4.333367   7.389879
    20  H    7.034117   7.622016   5.781380   5.189259   8.018299
    21  O    3.318841   3.404541   2.566794   1.546412   4.775555
    22  H    3.954024   4.109359   3.092113   2.141426   5.343295
    23  H    3.415817   3.145271   3.020197   2.063281   4.956835
                    6          7          8          9         10
     6  F    0.000000
     7  F    2.172506   0.000000
     8  F    2.166037   2.166760   0.000000
     9  O    6.442432   7.106025   7.587659   0.000000
    10  H    5.849437   6.375721   6.804751   0.977857   0.000000
    11  H    7.038871   7.814518   8.091889   0.959907   1.557558
    12  O    5.887327   5.799976   5.424158   4.942530   4.016610
    13  H    6.432705   6.534806   5.901522   5.313468   4.458726
    14  H    5.060177   4.987402   4.465589   5.220852   4.271236
    15  O    7.113061   6.578615   7.656428   3.758108   3.288836
    16  H    7.239298   6.447876   7.733043   4.579895   4.110432
    17  H    7.392469   7.052538   8.175897   3.323427   3.105022
    18  O    7.874133   7.935082   9.010239   2.723397   3.052025
    19  H    7.361514   7.648633   8.536386   1.760539   2.226454
    20  H    7.949988   8.047262   9.257617   3.204875   3.631697
    21  O    5.202411   5.221590   5.685143   2.777169   1.822281
    22  H    5.833367   5.571731   6.309086   3.022864   2.215999
    23  H    5.525218   5.504845   5.671491   3.403594   2.446789
                   11         12         13         14         15
    11  H    0.000000
    12  O    5.038682   0.000000
    13  H    5.242978   0.959518   0.000000
    14  H    5.413254   0.973797   1.559729   0.000000
    15  O    4.380331   4.655302   5.422264   5.036885   0.000000
    16  H    5.269151   5.198474   6.032392   5.487801   0.959360
    17  H    3.976497   5.310297   6.018399   5.693309   0.983446
    18  O    3.328141   6.358483   6.942807   6.729238   2.707324
    19  H    2.381589   5.869157   6.385757   6.218503   2.982397
    20  H    3.878468   7.104456   7.720443   7.388398   3.369085
    21  O    3.288744   2.678506   3.408227   2.856880   2.656582
    22  H    3.610869   3.231883   4.013968   3.519665   1.677923
    23  H    3.693240   1.738063   2.459083   2.107608   3.179725
                   16         17         18         19         20
    16  H    0.000000
    17  H    1.569081   0.000000
    18  O    3.252406   1.749361   0.000000
    19  H    3.685632   2.181293   0.981568   0.000000
    20  H    3.730276   2.415819   0.959718   1.557956   0.000000
    21  O    3.311620   3.038886   3.898775   3.421717   4.531586
    22  H    2.345643   2.186862   3.365901   3.122553   4.039206
    23  H    3.835529   3.701760   4.659503   4.176951   5.376086
                   21         22         23
    21  O    0.000000
    22  H    0.991094   0.000000
    23  H    0.983249   1.602939   0.000000
 Stoichiometry    C2H11F3O7
 Framework group  C1[X(C2H11F3O7)]
 Deg. of freedom    63
 Full point group                 C1      NOp   1
 Largest Abelian subgroup         C1      NOp   1
 Largest concise Abelian subgroup C1      NOp   1
                         Standard orientation:                         
 ---------------------------------------------------------------------
 Center     Atomic      Atomic             Coordinates (Angstroms)
 Number     Number       Type             X           Y           Z
 ---------------------------------------------------------------------
      1          6           0       -1.648319    0.210457    0.017249
      2          8           0       -1.700133    1.421139    0.089440
      3          8           0       -0.597761   -0.550347   -0.044322
      4          1           0        0.276760   -0.024044   -0.024447
      5          6           0       -2.948179   -0.633714   -0.016166
      6          9           0       -2.965904   -1.510132    0.997995
      7          9           0       -3.025775   -1.321381   -1.165467
      8          9           0       -4.024311    0.142548    0.081404
      9          8           0        3.318948   -0.423302    1.905938
     10          1           0        2.655725    0.061665    1.375707
     11          1           0        3.686372    0.201677    2.535082
     12          8           0        0.491888    3.145131   -0.018282
     13          1           0        0.507608    3.888606    0.588078
     14          1           0       -0.391406    2.739002    0.037678
     15          8           0        3.388071   -0.017651   -1.829573
     16          1           0        3.179534   -0.426895   -2.671833
     17          1           0        3.989981   -0.624241   -1.342831
     18          8           0        4.833381   -1.500005   -0.085065
     19          1           0        4.383454   -1.184466    0.728248
     20          1           0        4.859840   -2.457913   -0.032421
     21          8           0        1.630981    0.721223    0.020867
     22          1           0        2.218853    0.512999   -0.749403
     23          1           0        1.433156    1.684327    0.012229
 ---------------------------------------------------------------------
 Rotational constants (GHZ):           0.9466459           0.2681706           0.2444653
 Standard basis: 6-31++G(d,p) (6D, 7F)
 There are   294 symmetry adapted cartesian basis functions of A   symmetry.
 There are   294 symmetry adapted basis functions of A   symmetry.
   294 basis functions,   472 primitive gaussians,   294 cartesian basis functions
    53 alpha electrons       53 beta electrons
       nuclear repulsion energy       820.0121527132 Hartrees.
 NAtoms=   23 NActive=   23 NUniq=   23 SFac= 1.00D+00 NAtFMM=   60 NAOKFM=F Big=F
 Integral buffers will be    131072 words long.
 Raffenetti 2 integral format.
 Two-electron integral symmetry is turned on.
 Nuclear repulsion after empirical dispersion term =      820.0024150131 Hartrees.
 One-electron integrals computed using PRISM.
 NBasis=   294 RedAO= T EigKep=  4.58D-05  NBF=   294
 NBsUse=   294 1.00D-06 EigRej= -1.00D+00 NBFU=   294
 Initial guess from the checkpoint file:  "/local_scratch/slurm.5660480/Gau-277638.chk"
 B after Tr=    -0.000000   -0.000000   -0.000000
         Rot=    1.000000   -0.000079    0.000001    0.000004 Ang=  -0.01 deg.
 Requested convergence on RMS density matrix=1.00D-10 within 128 cycles.
 Requested convergence on MAX density matrix=1.00D-08.
 Requested convergence on             energy=1.00D-08.
 No special actions if energy rises.
 SCF Done:  E(RwB97XD) =  -908.814457110     A.U. after   12 cycles
            NFock= 12  Conv=0.64D-10     -V/T= 2.0082
 Calling FoFJK, ICntrl=      2127 FMM=F ISym2X=0 I1Cent= 0 IOpClX= 0 NMat=1 NMatS=1 NMatT=0.
 ***** Axes restored to original set *****
 -------------------------------------------------------------------
 Center     Atomic                   Forces (Hartrees/Bohr)
 Number     Number              X              Y              Z
 -------------------------------------------------------------------
      1        6           0.000001765   -0.000000953   -0.000000549
      2        8          -0.000001741   -0.000003778    0.000001459
      3        8           0.000001783    0.000001116   -0.000002055
      4        1           0.000000488   -0.000002401    0.000003646
      5        6           0.000003115   -0.000001474   -0.000000659
      6        9          -0.000001059    0.000001830    0.000000287
      7        9           0.000000078    0.000000828   -0.000000215
      8        9          -0.000002660    0.000000753   -0.000000353
      9        8          -0.000005923    0.000002311   -0.000000119
     10        1           0.000004403   -0.000000864    0.000001508
     11        1           0.000002002   -0.000000798   -0.000000706
     12        8          -0.000000525    0.000002661   -0.000005745
     13        1          -0.000000612   -0.000000716   -0.000000365
     14        1          -0.000000453    0.000000712    0.000001268
     15        8          -0.000002593    0.000000673    0.000003744
     16        1          -0.000002139    0.000000266    0.000000358
     17        1           0.000001755   -0.000001221   -0.000002872
     18        8           0.000002105    0.000000117    0.000003168
     19        1          -0.000001187   -0.000000273   -0.000001439
     20        1           0.000000054    0.000000455    0.000000934
     21        8           0.000003885   -0.000000635    0.000002636
     22        1          -0.000003711    0.000000154   -0.000003195
     23        1           0.000001169    0.000001236   -0.000000735
 -------------------------------------------------------------------
 Cartesian Forces:  Max     0.000005923 RMS     0.000002073

 GradGradGradGradGradGradGradGradGradGradGradGradGradGradGradGradGradGrad
 Berny optimization.
 Using GEDIIS/GDIIS optimizer.
 FormGI is forming the generalized inverse of G from B-inverse, IUseBI=4.
 Internal  Forces:  Max     0.000020569 RMS     0.000003745
 Search for a local minimum.
 Step number  12 out of a maximum of  138
 All quantities printed in internal units (Hartrees-Bohrs-Radians)
 Mixed Optimization -- En-DIIS/RFO-DIIS
 Swapping is turned off.
 Update second derivatives using D2CorX and points    6    7    8    9   10
                                                     11   12
 DE= -1.99D-09 DEPred=-8.07D-09 R= 2.46D-01
 Trust test= 2.46D-01 RLast= 4.80D-03 DXMaxT set to 2.20D+00
 ITU=  0  0  0  0  1  0  1  1  1  1  1  0
     Eigenvalues ---    0.00018   0.00030   0.00032   0.00062   0.00187
     Eigenvalues ---    0.00254   0.00397   0.00440   0.00562   0.00720
     Eigenvalues ---    0.00892   0.01139   0.01193   0.01302   0.01424
     Eigenvalues ---    0.01510   0.01618   0.01665   0.01800   0.01947
     Eigenvalues ---    0.02094   0.02260   0.02468   0.02617   0.02764
     Eigenvalues ---    0.02999   0.03136   0.03774   0.03883   0.04400
     Eigenvalues ---    0.04587   0.05360   0.05718   0.06296   0.06735
     Eigenvalues ---    0.07298   0.08587   0.11220   0.11713   0.13720
     Eigenvalues ---    0.20600   0.21455   0.22103   0.23956   0.28432
     Eigenvalues ---    0.36022   0.37541   0.38683   0.39089   0.41962
     Eigenvalues ---    0.44638   0.47064   0.47995   0.50259   0.50657
     Eigenvalues ---    0.55663   0.57136   0.57241   0.57291   0.57405
     Eigenvalues ---    0.60241   0.91761   1.07318
 En-DIIS/RFO-DIIS/Sim-DIIS IScMMF=       -3 using points:    12   11   10    9    8    7    6    5    4    3
 RFO step:  Lambda=-2.05759964D-09.
 DIIS inversion failure, remove point  10.
 DIIS inversion failure, remove point   9.
 DIIS inversion failure, remove point   8.
 DIIS inversion failure, remove point   7.
 RFO-DIIS uses    6 points instead of   10
 DidBck=T Rises=F RFO-DIIS coefs:    0.76141    0.27478   -0.01703   -0.00122   -0.03611
                  RFO-DIIS coefs:    0.01816    0.00000    0.00000    0.00000    0.00000
 Iteration  1 RMS(Cart)=  0.00042399 RMS(Int)=  0.00000034
 Iteration  2 RMS(Cart)=  0.00000016 RMS(Int)=  0.00000030
 Variable       Old X    -DE/DX   Delta X   Delta X   Delta X     New X
                                 (Linear)    (Quad)   (Total)
    R1        2.29401   0.00000   0.00000   0.00000   0.00000   2.29401
    R2        2.45394   0.00000  -0.00000  -0.00000  -0.00000   2.45394
    R3        2.92961   0.00000   0.00000   0.00000   0.00001   2.92962
    R4        1.92917  -0.00000   0.00001   0.00001   0.00002   1.92919
    R5        2.92230  -0.00001  -0.00003  -0.00003  -0.00006   2.92224
    R6        2.53318  -0.00000   0.00001   0.00000   0.00001   2.53319
    R7        2.53519   0.00000  -0.00001   0.00000  -0.00001   2.53518
    R8        2.51423   0.00000   0.00001  -0.00000   0.00001   2.51424
    R9        1.84788  -0.00000  -0.00000  -0.00001  -0.00001   1.84787
   R10        1.81396   0.00000  -0.00000   0.00000  -0.00000   1.81396
   R11        3.32694   0.00000   0.00000   0.00002   0.00002   3.32696
   R12        3.44361  -0.00000   0.00005  -0.00013  -0.00008   3.44353
   R13        1.81323   0.00000   0.00000  -0.00000  -0.00000   1.81323
   R14        1.84021  -0.00000  -0.00000   0.00000  -0.00000   1.84021
   R15        3.28446   0.00000  -0.00000  -0.00003  -0.00003   3.28443
   R16        1.81293  -0.00000   0.00000  -0.00000  -0.00000   1.81293
   R17        1.85844   0.00000  -0.00000   0.00002   0.00001   1.85846
   R18        3.17081  -0.00000   0.00003  -0.00004  -0.00001   3.17080
   R19        3.30581  -0.00000  -0.00001   0.00001   0.00000   3.30581
   R20        1.85490   0.00000  -0.00000   0.00001   0.00001   1.85490
   R21        1.81360   0.00000   0.00000   0.00000   0.00000   1.81360
   R22        1.87290  -0.00001   0.00000  -0.00001  -0.00001   1.87289
   R23        1.85807  -0.00000   0.00000  -0.00000   0.00000   1.85807
    A1        2.24165  -0.00001  -0.00001   0.00001  -0.00000   2.24165
    A2        2.10431  -0.00000  -0.00003   0.00001  -0.00002   2.10428
    A3        1.93722   0.00001   0.00004  -0.00001   0.00002   1.93725
    A4        1.97150  -0.00002  -0.00002   0.00001  -0.00001   1.97149
    A5        1.92921   0.00000  -0.00002  -0.00001  -0.00003   1.92918
    A6        1.92418   0.00000   0.00004   0.00000   0.00005   1.92423
    A7        1.93788  -0.00000  -0.00002   0.00001  -0.00001   1.93787
    A8        1.88834  -0.00000   0.00000  -0.00000  -0.00000   1.88834
    A9        1.89155  -0.00000  -0.00000  -0.00000  -0.00001   1.89154
   A10        1.89137  -0.00000   0.00000  -0.00000  -0.00000   1.89136
   A11        1.86722   0.00000  -0.00002   0.00007   0.00005   1.86727
   A12        1.83568  -0.00000   0.00009  -0.00015  -0.00006   1.83562
   A13        2.08115  -0.00000   0.00007  -0.00008  -0.00001   2.08115
   A14        2.87266   0.00000  -0.00008   0.00012   0.00004   2.87270
   A15        1.87727   0.00000  -0.00002   0.00002   0.00001   1.87728
   A16        2.25399   0.00000  -0.00006   0.00010   0.00004   2.25402
   A17        1.71095   0.00000  -0.00002   0.00004   0.00002   1.71097
   A18        1.88016   0.00000   0.00001   0.00001   0.00002   1.88018
   A19        2.15150  -0.00000  -0.00000  -0.00004  -0.00004   2.15146
   A20        1.87857  -0.00000   0.00005  -0.00010  -0.00005   1.87852
   A21        1.78628  -0.00000  -0.00005   0.00007   0.00002   1.78630
   A22        2.15604   0.00000  -0.00007   0.00004  -0.00002   2.15602
   A23        1.86298  -0.00000   0.00000  -0.00001  -0.00000   1.86298
   A24        1.91751   0.00000  -0.00014   0.00006  -0.00009   1.91742
   A25        1.97731   0.00000  -0.00005   0.00005  -0.00001   1.97731
   A26        1.87089  -0.00001   0.00008  -0.00011  -0.00003   1.87086
   A27        1.73983  -0.00000  -0.00006   0.00009   0.00003   1.73986
   A28        2.06485   0.00000   0.00019  -0.00009   0.00010   2.06495
   A29        1.89473   0.00000  -0.00002   0.00002   0.00000   1.89474
   A30        3.18008  -0.00002   0.00001  -0.00002  -0.00001   3.18007
   A31        2.85866   0.00000   0.00000   0.00001   0.00002   2.85868
   A32        2.94784  -0.00000   0.00002   0.00000   0.00002   2.94787
   A33        3.22376   0.00000  -0.00016   0.00012  -0.00004   3.22372
   A34        2.77183  -0.00001   0.00001   0.00000   0.00002   2.77185
   A35        3.13071  -0.00000   0.00005  -0.00005  -0.00000   3.13071
   A36        3.17497   0.00000  -0.00004   0.00008   0.00005   3.17502
   A37        2.97198   0.00000  -0.00003  -0.00005  -0.00008   2.97190
   A38        2.93523   0.00000  -0.00007  -0.00000  -0.00007   2.93516
   A39        3.13240  -0.00000  -0.00007   0.00001  -0.00006   3.13234
    D1        0.00294  -0.00000  -0.00003   0.00000  -0.00003   0.00292
    D2        3.14154  -0.00000   0.00001   0.00002   0.00003   3.14157
    D3       -2.13049   0.00000   0.00076   0.00002   0.00078  -2.12971
    D4        2.06572  -0.00000   0.00075   0.00002   0.00077   2.06649
    D5       -0.03061   0.00000   0.00073   0.00002   0.00075  -0.02986
    D6        1.01383   0.00000   0.00072   0.00001   0.00073   1.01456
    D7       -1.07315   0.00000   0.00071   0.00001   0.00072  -1.07243
    D8        3.11371   0.00000   0.00069   0.00001   0.00070   3.11441
    D9        2.18592  -0.00000   0.00028  -0.00008   0.00021   2.18613
   D10       -2.17846   0.00000   0.00009   0.00010   0.00019  -2.17827
   D11       -0.08106   0.00000   0.00008   0.00009   0.00017  -0.08089
   D12        2.38787  -0.00000   0.00063  -0.00008   0.00055   2.38842
   D13        0.15840  -0.00000   0.00051   0.00006   0.00057   0.15897
   D14        0.11786   0.00000  -0.00002   0.00001  -0.00001   0.11785
   D15       -2.12091   0.00000   0.00010  -0.00009   0.00001  -2.12089
   D16       -1.92960  -0.00000  -0.00010   0.00010  -0.00001  -1.92961
   D17        2.11482  -0.00000   0.00001   0.00000   0.00001   2.11483
   D18        1.74467   0.00000  -0.00077   0.00005  -0.00072   1.74395
   D19       -0.33612  -0.00000  -0.00061  -0.00008  -0.00069  -0.33681
   D20       -2.38343  -0.00000  -0.00064  -0.00013  -0.00076  -2.38419
   D21        2.09343  -0.00000  -0.00012   0.00003  -0.00009   2.09335
   D22        0.04245   0.00000  -0.00011   0.00010  -0.00001   0.04244
   D23       -2.13038  -0.00000  -0.00016   0.00004  -0.00012  -2.13050
   D24        0.08791  -0.00000  -0.00006  -0.00008  -0.00014   0.08777
   D25       -1.96307   0.00000  -0.00005  -0.00002  -0.00006  -1.96313
   D26        2.14729  -0.00000  -0.00010  -0.00008  -0.00018   2.14711
   D27       -2.50498   0.00000  -0.00009   0.00004  -0.00005  -2.50503
   D28       -0.47199   0.00000  -0.00018   0.00013  -0.00004  -0.47203
   D29       -0.17971   0.00000  -0.00005  -0.00005  -0.00011  -0.17982
   D30        1.85327   0.00000  -0.00014   0.00004  -0.00009   1.85318
   D31        0.41610  -0.00000   0.00038  -0.00012   0.00026   0.41636
   D32        2.39514   0.00000   0.00015   0.00001   0.00016   2.39530
   D33       -1.74976   0.00000   0.00035  -0.00006   0.00029  -1.74947
   D34       -1.74753  -0.00000   0.00034  -0.00002   0.00032  -1.74722
   D35        0.23151   0.00000   0.00011   0.00010   0.00021   0.23172
   D36        2.36979   0.00000   0.00031   0.00003   0.00034   2.37013
         Item               Value     Threshold  Converged?
 Maximum Force            0.000021     0.000015     NO 
 RMS     Force            0.000004     0.000010     YES
 Maximum Displacement     0.001903     0.000060     NO 
 RMS     Displacement     0.000424     0.000040     NO 
 Predicted change in Energy=-3.095641D-09
 GradGradGradGradGradGradGradGradGradGradGradGradGradGradGradGradGradGrad

                          Input orientation:                          
 ---------------------------------------------------------------------
 Center     Atomic      Atomic             Coordinates (Angstroms)
 Number     Number       Type             X           Y           Z
 ---------------------------------------------------------------------
      1          6           0       -0.364201    2.120132   -1.116755
      2          8           0       -1.313740    1.540019   -0.631477
      3          8           0        0.892849    1.799387   -1.059920
      4          1           0        1.061534    0.941793   -0.532397
      5          6           0       -0.568119    3.426355   -1.926435
      6          9           0       -0.081382    3.290754   -3.168070
      7          9           0        0.073325    4.444844   -1.333974
      8          9           0       -1.858745    3.737610   -2.013500
      9          8           0        3.029204   -2.015909   -1.253023
     10          1           0        2.319594   -1.499520   -0.821760
     11          1           0        2.702949   -2.913320   -1.351165
     12          8           0       -1.169345   -0.714365    1.007064
     13          1           0       -1.808238   -1.415428    0.862143
     14          1           0       -1.445156    0.050018    0.470477
     15          8           0        3.344867   -0.179589    2.010693
     16          1           0        3.645352    0.625328    2.437528
     17          1           0        4.112475   -0.572121    1.537536
     18          8           0        5.118844   -1.429938    0.392269
     19          1           0        4.467197   -1.725243   -0.279770
     20          1           0        5.843748   -1.021762   -0.086235
     21          8           0        1.372604   -0.361123    0.240225
     22          1           0        2.026547   -0.234879    0.974172
     23          1           0        0.526152   -0.679102    0.626477
 ---------------------------------------------------------------------
                    Distance matrix (angstroms):
                    1          2          3          4          5
     1  C    0.000000
     2  O    1.213939   0.000000
     3  O    1.298569   2.262713   0.000000
     4  H    1.939761   2.451452   1.020883   0.000000
     5  C    1.550286   2.406476   2.352084   3.282097   0.000000
     6  F    2.378705   3.319349   2.759999   3.710882   1.340507
     7  F    2.375479   3.294762   2.783014   3.726989   1.341559
     8  F    2.377825   2.652625   3.498184   4.305611   1.330479
     9  O    5.351691   5.647310   4.376961   3.624780   6.558388
    10  H    4.515712   4.740899   3.602098   2.761604   5.815793
    11  H    5.898982   6.040196   5.056767   4.269253   7.156976
    12  O    3.632249   2.790684   3.852793   3.176416   5.110035
    13  H    4.301333   3.348149   4.617925   3.966967   5.723367
    14  H    2.823675   1.857869   3.296767   2.843328   4.232497
    15  O    5.369062   5.625010   4.399705   3.597001   6.619311
    16  H    5.562722   5.903223   4.602916   3.949268   6.681562
    17  H    5.859531   6.213660   4.768314   3.985574   7.063630
    18  O    6.704024   7.158690   5.513296   4.789769   7.829529
    19  H    6.231361   6.648675   5.080120   4.333065   7.389512
    20  H    7.033640   7.621657   5.780861   5.188852   8.017738
    21  O    3.318811   3.404504   2.566777   1.546382   4.775543
    22  H    3.953951   4.109245   3.092093   2.141392   5.343262
    23  H    3.415742   3.145179   3.020150   2.063231   4.956770
                    6          7          8          9         10
     6  F    0.000000
     7  F    2.172503   0.000000
     8  F    2.166040   2.166756   0.000000
     9  O    6.442346   7.105287   7.587710   0.000000
    10  H    5.849494   6.375230   6.804873   0.977851   0.000000
    11  H    7.038762   7.813948   8.092132   0.959906   1.557581
    12  O    5.886967   5.800183   5.423943   4.942653   4.016685
    13  H    6.432169   6.534983   5.901328   5.313695   4.458879
    14  H    5.059770   4.987617   4.465370   5.220958   4.271333
    15  O    7.113512   6.578386   7.656119   3.758132   3.288798
    16  H    7.239874   6.447659   7.732596   4.579949   4.110422
    17  H    7.392765   7.051967   8.175519   3.323435   3.104959
    18  O    7.874218   7.934119   9.009885   2.723407   3.051969
    19  H    7.361527   7.647708   8.536166   1.760549   2.226411
    20  H    7.950011   8.046018   9.257126   3.204899   3.631655
    21  O    5.202572   5.221450   5.685112   2.777127   1.822238
    22  H    5.833663   5.571572   6.308910   3.022878   2.215980
    23  H    5.525164   5.504838   5.671380   3.403651   2.446816
                   11         12         13         14         15
    11  H    0.000000
    12  O    5.038978   0.000000
    13  H    5.243398   0.959518   0.000000
    14  H    5.413550   0.973796   1.559732   0.000000
    15  O    4.380346   4.655252   5.422265   5.036796   0.000000
    16  H    5.269188   5.198299   6.032261   5.487581   0.959360
    17  H    3.976502   5.310297   6.018485   5.693236   0.983454
    18  O    3.328143   6.358564   6.943016   6.729226   2.707335
    19  H    2.381593   5.869278   6.386004   6.218548   2.982430
    20  H    3.878486   7.104454   7.720576   7.388286   3.369090
    21  O    3.288776   2.678493   3.408239   2.856890   2.656565
    22  H    3.610922   3.231829   4.013954   3.519602   1.677915
    23  H    3.693405   1.738045   2.459084   2.107607   3.179736
                   16         17         18         19         20
    16  H    0.000000
    17  H    1.569100   0.000000
    18  O    3.252442   1.749361   0.000000
    19  H    3.685691   2.181311   0.981573   0.000000
    20  H    3.730312   2.415805   0.959718   1.557958   0.000000
    21  O    3.311587   3.038821   3.898693   3.421656   4.531463
    22  H    2.345611   2.186825   3.365870   3.122552   4.039142
    23  H    3.835472   3.701781   4.659552   4.177024   5.376076
                   21         22         23
    21  O    0.000000
    22  H    0.991090   0.000000
    23  H    0.983250   1.602938   0.000000
 Stoichiometry    C2H11F3O7
 Framework group  C1[X(C2H11F3O7)]
 Deg. of freedom    63
 Full point group                 C1      NOp   1
 Largest Abelian subgroup         C1      NOp   1
 Largest concise Abelian subgroup C1      NOp   1
                         Standard orientation:                         
 ---------------------------------------------------------------------
 Center     Atomic      Atomic             Coordinates (Angstroms)
 Number     Number       Type             X           Y           Z
 ---------------------------------------------------------------------
      1          6           0       -1.648222    0.210446    0.017185
      2          8           0       -1.700090    1.421127    0.089356
      3          8           0       -0.597629   -0.550315   -0.044289
      4          1           0        0.276876   -0.023963   -0.024373
      5          6           0       -2.948066   -0.633753   -0.016243
      6          9           0       -2.966208   -1.509480    0.998514
      7          9           0       -3.025209   -1.322203   -1.165098
      8          9           0       -4.024238    0.142582    0.080366
      9          8           0        3.318794   -0.423586    1.905929
     10          1           0        2.655717    0.061591    1.375718
     11          1           0        3.686338    0.201197    2.535196
     12          8           0        0.491727    3.145172   -0.017994
     13          1           0        0.507301    3.888608    0.588417
     14          1           0       -0.391548    2.738980    0.037792
     15          8           0        3.388113   -0.017213   -1.829525
     16          1           0        3.179549   -0.426201   -2.671903
     17          1           0        3.989861   -0.624048   -1.342871
     18          8           0        4.833066   -1.500213   -0.085252
     19          1           0        4.383182   -1.184760    0.728123
     20          1           0        4.859333   -2.458137   -0.032814
     21          8           0        1.631023    0.721372    0.021006
     22          1           0        2.218884    0.513284   -0.749304
     23          1           0        1.433102    1.684458    0.012477
 ---------------------------------------------------------------------
 Rotational constants (GHZ):           0.9466032           0.2681890           0.2444773
 Standard basis: 6-31++G(d,p) (6D, 7F)
 There are   294 symmetry adapted cartesian basis functions of A   symmetry.
 There are   294 symmetry adapted basis functions of A   symmetry.
   294 basis functions,   472 primitive gaussians,   294 cartesian basis functions
    53 alpha electrons       53 beta electrons
       nuclear repulsion energy       820.0191955426 Hartrees.
 NAtoms=   23 NActive=   23 NUniq=   23 SFac= 1.00D+00 NAtFMM=   60 NAOKFM=F Big=F
 Integral buffers will be    131072 words long.
 Raffenetti 2 integral format.
 Two-electron integral symmetry is turned on.
 Nuclear repulsion after empirical dispersion term =      820.0094576418 Hartrees.
 One-electron integrals computed using PRISM.
 NBasis=   294 RedAO= T EigKep=  4.58D-05  NBF=   294
 NBsUse=   294 1.00D-06 EigRej= -1.00D+00 NBFU=   294
 Initial guess from the checkpoint file:  "/local_scratch/slurm.5660480/Gau-277638.chk"
 B after Tr=     0.000000    0.000000    0.000000
         Rot=    1.000000    0.000000    0.000012   -0.000002 Ang=   0.00 deg.
 Requested convergence on RMS density matrix=1.00D-10 within 128 cycles.
 Requested convergence on MAX density matrix=1.00D-08.
 Requested convergence on             energy=1.00D-08.
 No special actions if energy rises.
 SCF Done:  E(RwB97XD) =  -908.814457116     A.U. after   11 cycles
            NFock= 11  Conv=0.49D-10     -V/T= 2.0082
 Calling FoFJK, ICntrl=      2127 FMM=F ISym2X=0 I1Cent= 0 IOpClX= 0 NMat=1 NMatS=1 NMatT=0.
 ***** Axes restored to original set *****
 -------------------------------------------------------------------
 Center     Atomic                   Forces (Hartrees/Bohr)
 Number     Number              X              Y              Z
 -------------------------------------------------------------------
      1        6           0.000000226    0.000000426    0.000000262
      2        8          -0.000001421   -0.000001676    0.000000240
      3        8           0.000000720    0.000000041   -0.000000653
      4        1           0.000000249    0.000000419    0.000000130
      5        6           0.000000088    0.000000176   -0.000000238
      6        9           0.000000758    0.000000010   -0.000000459
      7        9          -0.000000014    0.000000452    0.000000458
      8        9           0.000000860   -0.000000095   -0.000000384
      9        8           0.000004124   -0.000000166   -0.000002574
     10        1          -0.000002760   -0.000000583    0.000001503
     11        1          -0.000000506    0.000001115    0.000000892
     12        8          -0.000000333   -0.000000979   -0.000002078
     13        1          -0.000000136   -0.000000919   -0.000000267
     14        1          -0.000000209    0.000001111   -0.000000519
     15        8           0.000000429   -0.000001443   -0.000000622
     16        1          -0.000000200   -0.000000379   -0.000000016
     17        1          -0.000001955    0.000001283    0.000001884
     18        8          -0.000000893    0.000000176    0.000000317
     19        1           0.000000914    0.000000300    0.000001341
     20        1           0.000000092    0.000000344    0.000000938
     21        8          -0.000000043    0.000000604   -0.000000358
     22        1          -0.000000701   -0.000000229    0.000000398
     23        1           0.000000711    0.000000013   -0.000000196
 -------------------------------------------------------------------
 Cartesian Forces:  Max     0.000004124 RMS     0.000001013

 GradGradGradGradGradGradGradGradGradGradGradGradGradGradGradGradGradGrad
 Berny optimization.
 Using GEDIIS/GDIIS optimizer.
 FormGI is forming the generalized inverse of G from B-inverse, IUseBI=4.
 Internal  Forces:  Max     0.000002527 RMS     0.000000639
 Search for a local minimum.
 Step number  13 out of a maximum of  138
 All quantities printed in internal units (Hartrees-Bohrs-Radians)
 Mixed Optimization -- En-DIIS/RFO-DIIS
 Swapping is turned off.
 Update second derivatives using D2CorX and points    6    7    8    9   10
                                                     11   12   13
 DE= -5.78D-09 DEPred=-3.10D-09 R= 1.87D+00
 Trust test= 1.87D+00 RLast= 2.50D-03 DXMaxT set to 2.20D+00
 ITU=  0  0  0  0  0  1  0  1  1  1  1  1  0
     Eigenvalues ---    0.00018   0.00030   0.00041   0.00064   0.00189
     Eigenvalues ---    0.00254   0.00394   0.00426   0.00590   0.00718
     Eigenvalues ---    0.00890   0.01126   0.01188   0.01317   0.01455
     Eigenvalues ---    0.01503   0.01626   0.01667   0.01799   0.01942
     Eigenvalues ---    0.02097   0.02277   0.02472   0.02614   0.02777
     Eigenvalues ---    0.03004   0.03135   0.03778   0.03875   0.04367
     Eigenvalues ---    0.04677   0.05354   0.05687   0.06373   0.06822
     Eigenvalues ---    0.07457   0.08595   0.11211   0.11718   0.13707
     Eigenvalues ---    0.20745   0.21459   0.22126   0.23925   0.28395
     Eigenvalues ---    0.36016   0.37541   0.38659   0.39114   0.42040
     Eigenvalues ---    0.47045   0.47235   0.48014   0.50432   0.50785
     Eigenvalues ---    0.55655   0.57132   0.57251   0.57328   0.57427
     Eigenvalues ---    0.60257   0.92012   1.05387
 En-DIIS/RFO-DIIS/Sim-DIIS IScMMF=       -3 using points:    13   12   11   10    9    8    7    6    5    4
 RFO step:  Lambda=-1.25252844D-10.
 DIIS inversion failure, remove point  10.
 DIIS inversion failure, remove point   9.
 DIIS inversion failure, remove point   8.
 DIIS inversion failure, remove point   7.
 DIIS inversion failure, remove point   6.
 RFO-DIIS uses    5 points instead of   10
 DidBck=F Rises=F RFO-DIIS coefs:    0.92138    0.06362   -0.01875    0.02868    0.00507
                  RFO-DIIS coefs:    0.00000    0.00000    0.00000    0.00000    0.00000
 Iteration  1 RMS(Cart)=  0.00005190 RMS(Int)=  0.00000001
 Iteration  2 RMS(Cart)=  0.00000000 RMS(Int)=  0.00000001
 Variable       Old X    -DE/DX   Delta X   Delta X   Delta X     New X
                                 (Linear)    (Quad)   (Total)
    R1        2.29401   0.00000   0.00000   0.00000   0.00000   2.29401
    R2        2.45394   0.00000  -0.00000   0.00000   0.00000   2.45394
    R3        2.92962   0.00000   0.00000   0.00000   0.00000   2.92962
    R4        1.92919  -0.00000  -0.00000   0.00001   0.00000   1.92919
    R5        2.92224  -0.00000  -0.00000  -0.00001  -0.00001   2.92223
    R6        2.53319   0.00000  -0.00000   0.00000  -0.00000   2.53319
    R7        2.53518   0.00000   0.00000   0.00000   0.00000   2.53518
    R8        2.51424  -0.00000  -0.00000  -0.00000  -0.00000   2.51424
    R9        1.84787   0.00000   0.00000   0.00000   0.00000   1.84787
   R10        1.81396  -0.00000  -0.00000   0.00000   0.00000   1.81396
   R11        3.32696   0.00000   0.00001   0.00000   0.00001   3.32696
   R12        3.44353  -0.00000  -0.00000   0.00001   0.00000   3.44353
   R13        1.81323   0.00000  -0.00000  -0.00000  -0.00000   1.81323
   R14        1.84021   0.00000   0.00000  -0.00000   0.00000   1.84021
   R15        3.28443   0.00000  -0.00000  -0.00000  -0.00001   3.28442
   R16        1.81293  -0.00000   0.00000   0.00000   0.00000   1.81293
   R17        1.85846  -0.00000  -0.00000  -0.00000  -0.00000   1.85845
   R18        3.17080  -0.00000  -0.00000  -0.00001  -0.00001   3.17079
   R19        3.30581  -0.00000   0.00000  -0.00001  -0.00000   3.30581
   R20        1.85490  -0.00000  -0.00000  -0.00000  -0.00000   1.85490
   R21        1.81360   0.00000   0.00000   0.00000   0.00000   1.81360
   R22        1.87289  -0.00000   0.00000   0.00000   0.00000   1.87289
   R23        1.85807  -0.00000  -0.00000  -0.00000  -0.00000   1.85807
    A1        2.24165   0.00000   0.00000   0.00000   0.00000   2.24165
    A2        2.10428   0.00000   0.00000   0.00000   0.00000   2.10429
    A3        1.93725  -0.00000  -0.00000  -0.00001  -0.00001   1.93724
    A4        1.97149  -0.00000   0.00000  -0.00000  -0.00000   1.97149
    A5        1.92918  -0.00000   0.00001  -0.00000   0.00001   1.92919
    A6        1.92423   0.00000  -0.00001  -0.00000  -0.00001   1.92422
    A7        1.93787   0.00000   0.00000   0.00000   0.00000   1.93787
    A8        1.88834   0.00000  -0.00000   0.00000   0.00000   1.88834
    A9        1.89154   0.00000   0.00000   0.00000   0.00000   1.89154
   A10        1.89136  -0.00000  -0.00000  -0.00000  -0.00000   1.89136
   A11        1.86727  -0.00000   0.00000  -0.00002  -0.00002   1.86725
   A12        1.83562   0.00000   0.00001  -0.00001  -0.00000   1.83561
   A13        2.08115   0.00000   0.00001  -0.00003  -0.00002   2.08113
   A14        2.87270  -0.00000  -0.00002  -0.00001  -0.00003   2.87267
   A15        1.87728   0.00000   0.00000   0.00001   0.00001   1.87729
   A16        2.25402   0.00000   0.00001   0.00004   0.00005   2.25407
   A17        1.71097   0.00000   0.00000   0.00002   0.00002   1.71098
   A18        1.88018  -0.00000  -0.00000  -0.00000  -0.00000   1.88017
   A19        2.15146  -0.00000  -0.00001  -0.00001  -0.00002   2.15144
   A20        1.87852   0.00000  -0.00000  -0.00001  -0.00001   1.87851
   A21        1.78630   0.00000  -0.00000   0.00001   0.00001   1.78631
   A22        2.15602   0.00000  -0.00000   0.00001   0.00000   2.15602
   A23        1.86298  -0.00000  -0.00000   0.00001   0.00000   1.86298
   A24        1.91742   0.00000   0.00002  -0.00002   0.00000   1.91742
   A25        1.97731   0.00000  -0.00003   0.00002  -0.00000   1.97730
   A26        1.87086  -0.00000  -0.00001   0.00001  -0.00000   1.87086
   A27        1.73986  -0.00000   0.00000   0.00002   0.00002   1.73988
   A28        2.06495   0.00000   0.00001  -0.00003  -0.00002   2.06493
   A29        1.89474  -0.00000  -0.00001   0.00000  -0.00000   1.89474
   A30        3.18007  -0.00000   0.00000  -0.00001  -0.00001   3.18006
   A31        2.85868   0.00000  -0.00000  -0.00000  -0.00000   2.85867
   A32        2.94787  -0.00000  -0.00001   0.00001   0.00000   2.94787
   A33        3.22372   0.00000   0.00001  -0.00001  -0.00001   3.22371
   A34        2.77185  -0.00000   0.00000   0.00000   0.00000   2.77185
   A35        3.13071  -0.00000   0.00000  -0.00001  -0.00001   3.13070
   A36        3.17502   0.00000  -0.00000  -0.00001  -0.00001   3.17501
   A37        2.97190   0.00000   0.00002  -0.00002   0.00000   2.97190
   A38        2.93516  -0.00000   0.00002  -0.00001   0.00000   2.93517
   A39        3.13234   0.00000   0.00000  -0.00001  -0.00001   3.13233
    D1        0.00292  -0.00000  -0.00000  -0.00001  -0.00001   0.00291
    D2        3.14157   0.00000  -0.00001  -0.00001  -0.00002   3.14155
    D3       -2.12971   0.00000  -0.00012  -0.00001  -0.00013  -2.12984
    D4        2.06649   0.00000  -0.00012  -0.00001  -0.00013   2.06636
    D5       -0.02986   0.00000  -0.00012  -0.00001  -0.00012  -0.02998
    D6        1.01456  -0.00000  -0.00011  -0.00001  -0.00012   1.01444
    D7       -1.07243  -0.00000  -0.00011  -0.00001  -0.00012  -1.07255
    D8        3.11441  -0.00000  -0.00011  -0.00001  -0.00012   3.11429
    D9        2.18613  -0.00000   0.00000  -0.00000  -0.00000   2.18613
   D10       -2.17827   0.00000   0.00000   0.00002   0.00003  -2.17825
   D11       -0.08089  -0.00000  -0.00002   0.00004   0.00002  -0.08087
   D12        2.38842   0.00000   0.00009  -0.00004   0.00005   2.38847
   D13        0.15897   0.00000   0.00007   0.00001   0.00008   0.15905
   D14        0.11785  -0.00000  -0.00003   0.00001  -0.00002   0.11783
   D15       -2.12089  -0.00000  -0.00003  -0.00001  -0.00004  -2.12093
   D16       -1.92961   0.00000  -0.00005   0.00006   0.00001  -1.92960
   D17        2.11483   0.00000  -0.00005   0.00004  -0.00001   2.11483
   D18        1.74395   0.00000  -0.00006  -0.00001  -0.00007   1.74389
   D19       -0.33681  -0.00000  -0.00004  -0.00004  -0.00008  -0.33689
   D20       -2.38419   0.00000  -0.00004  -0.00004  -0.00008  -2.38427
   D21        2.09335   0.00000   0.00003  -0.00000   0.00003   2.09338
   D22        0.04244   0.00000   0.00001   0.00003   0.00004   0.04248
   D23       -2.13050   0.00000  -0.00000   0.00003   0.00003  -2.13047
   D24        0.08777  -0.00000   0.00003  -0.00006  -0.00003   0.08774
   D25       -1.96313  -0.00000   0.00000  -0.00003  -0.00002  -1.96316
   D26        2.14711  -0.00000  -0.00001  -0.00002  -0.00003   2.14708
   D27       -2.50503  -0.00000   0.00003   0.00004   0.00007  -2.50496
   D28       -0.47203   0.00000   0.00002   0.00006   0.00008  -0.47195
   D29       -0.17982   0.00000   0.00002   0.00000   0.00002  -0.17980
   D30        1.85318   0.00000   0.00001   0.00003   0.00004   1.85322
   D31        0.41636  -0.00000  -0.00005  -0.00002  -0.00006   0.41630
   D32        2.39530  -0.00000  -0.00003  -0.00002  -0.00005   2.39525
   D33       -1.74947  -0.00000  -0.00001  -0.00005  -0.00006  -1.74953
   D34       -1.74722  -0.00000  -0.00004   0.00002  -0.00002  -1.74724
   D35        0.23172   0.00000  -0.00002   0.00001  -0.00001   0.23171
   D36        2.37013   0.00000  -0.00000  -0.00001  -0.00002   2.37011
         Item               Value     Threshold  Converged?
 Maximum Force            0.000003     0.000015     YES
 RMS     Force            0.000001     0.000010     YES
 Maximum Displacement     0.000242     0.000060     NO 
 RMS     Displacement     0.000052     0.000040     NO 
 Predicted change in Energy=-1.778968D-10
 GradGradGradGradGradGradGradGradGradGradGradGradGradGradGradGradGradGrad

                          Input orientation:                          
 ---------------------------------------------------------------------
 Center     Atomic      Atomic             Coordinates (Angstroms)
 Number     Number       Type             X           Y           Z
 ---------------------------------------------------------------------
      1          6           0       -0.364197    2.120121   -1.116752
      2          8           0       -1.313732    1.540014   -0.631459
      3          8           0        0.892853    1.799373   -1.059939
      4          1           0        1.061545    0.941783   -0.532408
      5          6           0       -0.568113    3.426351   -1.926424
      6          9           0       -0.081254    3.290810   -3.168018
      7          9           0        0.073224    4.444858   -1.333873
      8          9           0       -1.858746    3.737540   -2.013599
      9          8           0        3.029198   -2.015919   -1.253043
     10          1           0        2.319576   -1.499544   -0.821778
     11          1           0        2.702950   -2.913335   -1.351167
     12          8           0       -1.169331   -0.714366    1.007060
     13          1           0       -1.808254   -1.415411    0.862191
     14          1           0       -1.445155    0.050030    0.470498
     15          8           0        3.344863   -0.179563    2.010688
     16          1           0        3.645351    0.625383    2.437467
     17          1           0        4.112465   -0.572112    1.537537
     18          8           0        5.118823   -1.429940    0.392272
     19          1           0        4.467183   -1.725245   -0.279772
     20          1           0        5.843740   -1.021779   -0.086224
     21          8           0        1.372613   -0.361127    0.240214
     22          1           0        2.026552   -0.234879    0.974166
     23          1           0        0.526161   -0.679104    0.626463
 ---------------------------------------------------------------------
                    Distance matrix (angstroms):
                    1          2          3          4          5
     1  C    0.000000
     2  O    1.213940   0.000000
     3  O    1.298569   2.262715   0.000000
     4  H    1.939763   2.451456   1.020885   0.000000
     5  C    1.550286   2.406481   2.352079   3.282095   0.000000
     6  F    2.378710   3.319400   2.759940   3.710844   1.340506
     7  F    2.375474   3.294715   2.783060   3.727018   1.341561
     8  F    2.377826   2.652635   3.498180   4.305612   1.330478
     9  O    5.351685   5.647307   4.376952   3.624772   6.558383
    10  H    4.515708   4.740893   3.602098   2.761603   5.815791
    11  H    5.898985   6.040201   5.056765   4.269251   7.156982
    12  O    3.632236   2.790668   3.852787   3.176413   5.110022
    13  H    4.301338   3.348146   4.617943   3.966991   5.723372
    14  H    2.823670   1.857857   3.296774   2.843341   4.232491
    15  O    5.369036   5.624980   4.399691   3.596983   6.619278
    16  H    5.562661   5.903166   4.602863   3.949218   6.681486
    17  H    5.859511   6.213633   4.768303   3.985556   7.063606
    18  O    6.703998   7.158660   5.513274   4.789739   7.829505
    19  H    6.231341   6.648653   5.080101   4.333039   7.389493
    20  H    7.033634   7.621645   5.780856   5.188838   8.017734
    21  O    3.318804   3.404497   2.566773   1.546376   4.775534
    22  H    3.953940   4.109231   3.092092   2.141386   5.343249
    23  H    3.415729   3.145165   3.020143   2.063224   4.956756
                    6          7          8          9         10
     6  F    0.000000
     7  F    2.172504   0.000000
     8  F    2.166040   2.166757   0.000000
     9  O    6.442314   7.105347   7.587670   0.000000
    10  H    5.849472   6.375284   6.804841   0.977853   0.000000
    11  H    7.038761   7.814010   8.092097   0.959907   1.557573
    12  O    5.886987   5.800129   5.423941   4.942646   4.016669
    13  H    6.432234   6.534938   5.901324   5.313734   4.458903
    14  H    5.059810   4.987558   4.465369   5.220975   4.271342
    15  O    7.113421   6.578371   7.656117   3.758163   3.288833
    16  H    7.239721   6.447596   7.732568   4.579956   4.110435
    17  H    7.392678   7.051981   8.175514   3.323461   3.104988
    18  O    7.874131   7.934160   9.009858   2.723411   3.051974
    19  H    7.361457   7.647756   8.536133   1.760554   2.226415
    20  H    7.949933   8.046092   9.257116   3.204908   3.631671
    21  O    5.202539   5.221460   5.685106   2.777126   1.822240
    22  H    5.833611   5.571577   6.308914   3.022890   2.215999
    23  H    5.525148   5.504821   5.671372   3.403647   2.446806
                   11         12         13         14         15
    11  H    0.000000
    12  O    5.038974   0.000000
    13  H    5.243442   0.959518   0.000000
    14  H    5.413573   0.973796   1.559738   0.000000
    15  O    4.380369   4.655237   5.422268   5.036782   0.000000
    16  H    5.269193   5.198284   6.032259   5.487555   0.959360
    17  H    3.976515   5.310274   6.018485   5.693222   0.983452
    18  O    3.328135   6.358529   6.943013   6.729208   2.707332
    19  H    2.381588   5.869250   6.386015   6.218541   2.982439
    20  H    3.878483   7.104431   7.720587   7.388282   3.369088
    21  O    3.288777   2.678490   3.408267   2.856904   2.656560
    22  H    3.610929   3.231820   4.013967   3.519603   1.677910
    23  H    3.693402   1.738042   2.459108   2.107618   3.179733
                   16         17         18         19         20
    16  H    0.000000
    17  H    1.569096   0.000000
    18  O    3.252429   1.749360   0.000000
    19  H    3.685681   2.181320   0.981572   0.000000
    20  H    3.730292   2.415806   0.959718   1.557959   0.000000
    21  O    3.311565   3.038807   3.898663   3.421632   4.531446
    22  H    2.345594   2.186811   3.365845   3.122535   4.039129
    23  H    3.835462   3.701766   4.659522   4.176999   5.376058
                   21         22         23
    21  O    0.000000
    22  H    0.991090   0.000000
    23  H    0.983249   1.602937   0.000000
 Stoichiometry    C2H11F3O7
 Framework group  C1[X(C2H11F3O7)]
 Deg. of freedom    63
 Full point group                 C1      NOp   1
 Largest Abelian subgroup         C1      NOp   1
 Largest concise Abelian subgroup C1      NOp   1
                         Standard orientation:                         
 ---------------------------------------------------------------------
 Center     Atomic      Atomic             Coordinates (Angstroms)
 Number     Number       Type             X           Y           Z
 ---------------------------------------------------------------------
      1          6           0       -1.648214    0.210450    0.017195
      2          8           0       -1.700078    1.421133    0.089348
      3          8           0       -0.597627   -0.550320   -0.044262
      4          1           0        0.276883   -0.023972   -0.024359
      5          6           0       -2.948059   -0.633750   -0.016239
      6          9           0       -2.966146   -1.509576    0.998433
      7          9           0       -3.025257   -1.322088   -1.165159
      8          9           0       -4.024228    0.142571    0.080500
      9          8           0        3.318793   -0.423584    1.905943
     10          1           0        2.655717    0.061608    1.375741
     11          1           0        3.686353    0.201206    2.535195
     12          8           0        0.491732    3.145160   -0.017997
     13          1           0        0.507295    3.888635    0.588367
     14          1           0       -0.391552    2.738984    0.037767
     15          8           0        3.388081   -0.017228   -1.829544
     16          1           0        3.179478   -0.426257   -2.671892
     17          1           0        3.989840   -0.624046   -1.342887
     18          8           0        4.833050   -1.500195   -0.085263
     19          1           0        4.383172   -1.184749    0.728117
     20          1           0        4.859339   -2.458119   -0.032824
     21          8           0        1.631025    0.721361    0.021011
     22          1           0        2.218880    0.513277   -0.749305
     23          1           0        1.433102    1.684446    0.012483
 ---------------------------------------------------------------------
 Rotational constants (GHZ):           0.9466035           0.2681903           0.2444789
 Standard basis: 6-31++G(d,p) (6D, 7F)
 There are   294 symmetry adapted cartesian basis functions of A   symmetry.
 There are   294 symmetry adapted basis functions of A   symmetry.
   294 basis functions,   472 primitive gaussians,   294 cartesian basis functions
    53 alpha electrons       53 beta electrons
       nuclear repulsion energy       820.0200003018 Hartrees.
 NAtoms=   23 NActive=   23 NUniq=   23 SFac= 1.00D+00 NAtFMM=   60 NAOKFM=F Big=F
 Integral buffers will be    131072 words long.
 Raffenetti 2 integral format.
 Two-electron integral symmetry is turned on.
 Nuclear repulsion after empirical dispersion term =      820.0102623875 Hartrees.
 One-electron integrals computed using PRISM.
 NBasis=   294 RedAO= T EigKep=  4.58D-05  NBF=   294
 NBsUse=   294 1.00D-06 EigRej= -1.00D+00 NBFU=   294
 Initial guess from the checkpoint file:  "/local_scratch/slurm.5660480/Gau-277638.chk"
 B after Tr=     0.000000   -0.000000    0.000000
         Rot=    1.000000   -0.000006   -0.000002    0.000000 Ang=  -0.00 deg.
 Requested convergence on RMS density matrix=1.00D-10 within 128 cycles.
 Requested convergence on MAX density matrix=1.00D-08.
 Requested convergence on             energy=1.00D-08.
 No special actions if energy rises.
 SCF Done:  E(RwB97XD) =  -908.814457116     A.U. after    8 cycles
            NFock=  8  Conv=0.96D-10     -V/T= 2.0082
 Calling FoFJK, ICntrl=      2127 FMM=F ISym2X=0 I1Cent= 0 IOpClX= 0 NMat=1 NMatS=1 NMatT=0.
 ***** Axes restored to original set *****
 -------------------------------------------------------------------
 Center     Atomic                   Forces (Hartrees/Bohr)
 Number     Number              X              Y              Z
 -------------------------------------------------------------------
      1        6           0.000000498   -0.000000065   -0.000000190
      2        8          -0.000000106    0.000000046   -0.000000521
      3        8           0.000000013   -0.000000961    0.000000642
      4        1           0.000000001    0.000000852   -0.000000388
      5        6           0.000000286    0.000000040   -0.000000166
      6        9           0.000000440    0.000000340    0.000000071
      7        9          -0.000000096    0.000000033    0.000000092
      8        9           0.000000180    0.000000031   -0.000000427
      9        8           0.000001047   -0.000000060   -0.000001050
     10        1          -0.000000186    0.000000244    0.000000923
     11        1           0.000000447    0.000000368    0.000000180
     12        8          -0.000000172   -0.000000790   -0.000000930
     13        1          -0.000000141   -0.000000479   -0.000000743
     14        1          -0.000000179    0.000000086   -0.000000985
     15        8          -0.000000389   -0.000000779    0.000000410
     16        1          -0.000000379   -0.000000355    0.000000145
     17        1          -0.000000974    0.000000720    0.000000905
     18        8          -0.000000171    0.000000147    0.000000881
     19        1           0.000000427    0.000000343    0.000000720
     20        1          -0.000000079    0.000000242    0.000000845
     21        8          -0.000000139    0.000000356   -0.000000336
     22        1          -0.000000365   -0.000000148    0.000000025
     23        1           0.000000038   -0.000000211   -0.000000103
 -------------------------------------------------------------------
 Cartesian Forces:  Max     0.000001050 RMS     0.000000492

 GradGradGradGradGradGradGradGradGradGradGradGradGradGradGradGradGradGrad
 Berny optimization.
 Using GEDIIS/GDIIS optimizer.
 FormGI is forming the generalized inverse of G from B-inverse, IUseBI=4.
 Internal  Forces:  Max     0.000000953 RMS     0.000000236
 Search for a local minimum.
 Step number  14 out of a maximum of  138
 All quantities printed in internal units (Hartrees-Bohrs-Radians)
 Mixed Optimization -- En-DIIS/RFO-DIIS
 Swapping is turned off.
 Update second derivatives using D2CorX and points    6    7    8    9   10
                                                     11   12   13   14
 DE= -2.62D-10 DEPred=-1.78D-10 R= 1.47D+00
 Trust test= 1.47D+00 RLast= 4.00D-04 DXMaxT set to 2.20D+00
 ITU=  0  0  0  0  0  0  1  0  1  1  1  1  1  0
     Eigenvalues ---    0.00018   0.00028   0.00043   0.00063   0.00187
     Eigenvalues ---    0.00229   0.00373   0.00424   0.00551   0.00717
     Eigenvalues ---    0.00882   0.01076   0.01177   0.01288   0.01464
     Eigenvalues ---    0.01539   0.01662   0.01700   0.01803   0.01916
     Eigenvalues ---    0.02129   0.02276   0.02500   0.02609   0.02811
     Eigenvalues ---    0.03008   0.03126   0.03779   0.03879   0.04438
     Eigenvalues ---    0.04702   0.05428   0.05819   0.06513   0.06850
     Eigenvalues ---    0.07429   0.08618   0.11203   0.11723   0.13722
     Eigenvalues ---    0.20990   0.21457   0.22181   0.23949   0.28506
     Eigenvalues ---    0.36540   0.37543   0.38772   0.39546   0.41765
     Eigenvalues ---    0.46093   0.47066   0.47999   0.50374   0.50467
     Eigenvalues ---    0.55681   0.57128   0.57248   0.57304   0.57389
     Eigenvalues ---    0.60250   0.92052   1.08658
 En-DIIS/RFO-DIIS/Sim-DIIS IScMMF=       -3 using points:    14   13   12   11   10    9    8    7    6    5
 RFO step:  Lambda=-2.12750153D-11.
 DIIS inversion failure, remove point  10.
 DIIS inversion failure, remove point   9.
 DIIS inversion failure, remove point   8.
 DIIS inversion failure, remove point   7.
 DIIS inversion failure, remove point   6.
 DIIS inversion failure, remove point   5.
 DIIS inversion failure, remove point   4.
 DIIS inversion failure, remove point   3.
 DIIS inversion failure, remove point   2.
 Use linear search instead of GDIIS.
 RFO step:  Lambda= 0.00000000D+00 EMin= 1.80632206D-04
 Quartic linear search produced a step of  0.07624.
 Iteration  1 RMS(Cart)=  0.00003691 RMS(Int)=  0.00000000
 Iteration  2 RMS(Cart)=  0.00000000 RMS(Int)=  0.00000000
 Variable       Old X    -DE/DX   Delta X   Delta X   Delta X     New X
                                 (Linear)    (Quad)   (Total)
    R1        2.29401   0.00000   0.00000  -0.00000   0.00000   2.29401
    R2        2.45394  -0.00000   0.00000  -0.00000  -0.00000   2.45394
    R3        2.92962   0.00000   0.00000   0.00000   0.00000   2.92962
    R4        1.92919  -0.00000   0.00000  -0.00000  -0.00000   1.92919
    R5        2.92223  -0.00000  -0.00000   0.00000   0.00000   2.92223
    R6        2.53319  -0.00000  -0.00000   0.00000   0.00000   2.53319
    R7        2.53518  -0.00000   0.00000  -0.00000  -0.00000   2.53518
    R8        2.51424   0.00000  -0.00000   0.00000   0.00000   2.51424
    R9        1.84787   0.00000   0.00000   0.00000   0.00000   1.84788
   R10        1.81396  -0.00000   0.00000   0.00000   0.00000   1.81396
   R11        3.32696   0.00000   0.00000   0.00001   0.00001   3.32697
   R12        3.44353  -0.00000   0.00000  -0.00001  -0.00001   3.44353
   R13        1.81323   0.00000  -0.00000  -0.00000  -0.00000   1.81323
   R14        1.84021   0.00000   0.00000   0.00000   0.00000   1.84021
   R15        3.28442  -0.00000  -0.00000  -0.00000  -0.00001   3.28442
   R16        1.81293  -0.00000   0.00000  -0.00000   0.00000   1.81293
   R17        1.85845  -0.00000  -0.00000  -0.00000  -0.00000   1.85845
   R18        3.17079  -0.00000  -0.00000  -0.00000  -0.00000   3.17079
   R19        3.30581  -0.00000  -0.00000  -0.00000  -0.00000   3.30581
   R20        1.85490  -0.00000  -0.00000  -0.00000  -0.00000   1.85490
   R21        1.81360  -0.00000   0.00000  -0.00000  -0.00000   1.81360
   R22        1.87289  -0.00000   0.00000  -0.00000  -0.00000   1.87289
   R23        1.85807  -0.00000  -0.00000  -0.00000  -0.00000   1.85807
    A1        2.24165   0.00000   0.00000   0.00000   0.00000   2.24166
    A2        2.10429  -0.00000   0.00000  -0.00000  -0.00000   2.10429
    A3        1.93724   0.00000  -0.00000   0.00000  -0.00000   1.93724
    A4        1.97149   0.00000  -0.00000   0.00000   0.00000   1.97149
    A5        1.92919   0.00000   0.00000  -0.00000  -0.00000   1.92919
    A6        1.92422   0.00000  -0.00000   0.00001   0.00000   1.92423
    A7        1.93787   0.00000   0.00000  -0.00000  -0.00000   1.93787
    A8        1.88834  -0.00000   0.00000  -0.00000  -0.00000   1.88834
    A9        1.89154  -0.00000   0.00000  -0.00000  -0.00000   1.89154
   A10        1.89136  -0.00000  -0.00000  -0.00000  -0.00000   1.89136
   A11        1.86725  -0.00000  -0.00000  -0.00000  -0.00000   1.86725
   A12        1.83561  -0.00000  -0.00000  -0.00002  -0.00002   1.83559
   A13        2.08113  -0.00000  -0.00000  -0.00002  -0.00002   2.08111
   A14        2.87267   0.00000  -0.00000   0.00002   0.00002   2.87269
   A15        1.87729   0.00000   0.00000   0.00001   0.00001   1.87729
   A16        2.25407   0.00000   0.00000   0.00004   0.00005   2.25412
   A17        1.71098  -0.00000   0.00000   0.00001   0.00001   1.71100
   A18        1.88017  -0.00000  -0.00000  -0.00001  -0.00001   1.88017
   A19        2.15144  -0.00000  -0.00000  -0.00002  -0.00002   2.15142
   A20        1.87851   0.00000  -0.00000  -0.00001  -0.00001   1.87850
   A21        1.78631   0.00000   0.00000   0.00001   0.00001   1.78632
   A22        2.15602   0.00000   0.00000   0.00001   0.00001   2.15603
   A23        1.86298  -0.00000   0.00000  -0.00000  -0.00000   1.86298
   A24        1.91742  -0.00000   0.00000   0.00002   0.00002   1.91744
   A25        1.97730  -0.00000  -0.00000   0.00000   0.00000   1.97731
   A26        1.87086   0.00000  -0.00000   0.00000   0.00000   1.87086
   A27        1.73988   0.00000   0.00000   0.00000   0.00000   1.73989
   A28        2.06493  -0.00000  -0.00000  -0.00002  -0.00002   2.06491
   A29        1.89474  -0.00000  -0.00000  -0.00000  -0.00000   1.89474
   A30        3.18006   0.00000  -0.00000   0.00000   0.00000   3.18007
   A31        2.85867   0.00000  -0.00000   0.00001   0.00001   2.85868
   A32        2.94787   0.00000   0.00000  -0.00000  -0.00000   2.94787
   A33        3.22371   0.00000  -0.00000   0.00000   0.00000   3.22371
   A34        2.77185   0.00000   0.00000  -0.00001  -0.00001   2.77184
   A35        3.13070  -0.00000  -0.00000  -0.00000  -0.00000   3.13070
   A36        3.17501   0.00000  -0.00000   0.00000   0.00000   3.17501
   A37        2.97190  -0.00000   0.00000   0.00000   0.00000   2.97191
   A38        2.93517  -0.00000   0.00000   0.00000   0.00000   2.93517
   A39        3.13233   0.00000  -0.00000   0.00001   0.00001   3.13235
    D1        0.00291   0.00000  -0.00000   0.00001   0.00000   0.00291
    D2        3.14155   0.00000  -0.00000   0.00001   0.00001   3.14156
    D3       -2.12984   0.00000  -0.00001   0.00007   0.00006  -2.12977
    D4        2.06636  -0.00000  -0.00001   0.00007   0.00006   2.06642
    D5       -0.02998  -0.00000  -0.00001   0.00007   0.00006  -0.02992
    D6        1.01444   0.00000  -0.00001   0.00007   0.00006   1.01449
    D7       -1.07255  -0.00000  -0.00001   0.00007   0.00006  -1.07250
    D8        3.11429   0.00000  -0.00001   0.00006   0.00005   3.11434
    D9        2.18613   0.00000  -0.00000  -0.00003  -0.00003   2.18609
   D10       -2.17825  -0.00000   0.00000  -0.00002  -0.00002  -2.17826
   D11       -0.08087   0.00000   0.00000  -0.00001  -0.00001  -0.08089
   D12        2.38847  -0.00000   0.00000  -0.00006  -0.00006   2.38842
   D13        0.15905   0.00000   0.00001  -0.00002  -0.00001   0.15904
   D14        0.11783  -0.00000  -0.00000  -0.00001  -0.00001   0.11781
   D15       -2.12093  -0.00000  -0.00000  -0.00003  -0.00003  -2.12096
   D16       -1.92960   0.00000   0.00000   0.00002   0.00002  -1.92958
   D17        2.11483   0.00000  -0.00000   0.00001   0.00000   2.11483
   D18        1.74389  -0.00000  -0.00001   0.00005   0.00004   1.74393
   D19       -0.33689   0.00000  -0.00001   0.00004   0.00003  -0.33686
   D20       -2.38427   0.00000  -0.00001   0.00004   0.00004  -2.38423
   D21        2.09338   0.00000   0.00000   0.00006   0.00006   2.09344
   D22        0.04248   0.00000   0.00000   0.00005   0.00005   0.04253
   D23       -2.13047   0.00000   0.00000   0.00006   0.00006  -2.13041
   D24        0.08774   0.00000  -0.00000   0.00002   0.00002   0.08776
   D25       -1.96316  -0.00000  -0.00000   0.00001   0.00001  -1.96314
   D26        2.14708   0.00000  -0.00000   0.00002   0.00002   2.14710
   D27       -2.50496  -0.00000   0.00001   0.00005   0.00005  -2.50491
   D28       -0.47195  -0.00000   0.00001   0.00006   0.00006  -0.47188
   D29       -0.17980  -0.00000   0.00000   0.00002   0.00002  -0.17978
   D30        1.85322  -0.00000   0.00000   0.00003   0.00003   1.85324
   D31        0.41630  -0.00000  -0.00000  -0.00007  -0.00008   0.41622
   D32        2.39525  -0.00000  -0.00000  -0.00005  -0.00005   2.39520
   D33       -1.74953  -0.00000  -0.00000  -0.00008  -0.00008  -1.74961
   D34       -1.74724   0.00000  -0.00000  -0.00004  -0.00004  -1.74729
   D35        0.23171   0.00000  -0.00000  -0.00002  -0.00002   0.23169
   D36        2.37011  -0.00000  -0.00000  -0.00005  -0.00005   2.37007
         Item               Value     Threshold  Converged?
 Maximum Force            0.000001     0.000015     YES
 RMS     Force            0.000000     0.000010     YES
 Maximum Displacement     0.000145     0.000060     NO 
 RMS     Displacement     0.000037     0.000040     YES
 Predicted change in Energy=-4.508758D-11
 GradGradGradGradGradGradGradGradGradGradGradGradGradGradGradGradGradGrad

                          Input orientation:                          
 ---------------------------------------------------------------------
 Center     Atomic      Atomic             Coordinates (Angstroms)
 Number     Number       Type             X           Y           Z
 ---------------------------------------------------------------------
      1          6           0       -0.364207    2.120133   -1.116745
      2          8           0       -1.313741    1.540008   -0.631471
      3          8           0        0.892847    1.799406   -1.059915
      4          1           0        1.061548    0.941814   -0.532393
      5          6           0       -0.568134    3.426360   -1.926421
      6          9           0       -0.081318    3.290800   -3.168029
      7          9           0        0.073233    4.444866   -1.333903
      8          9           0       -1.858767    3.737563   -2.013557
      9          8           0        3.029194   -2.015914   -1.253052
     10          1           0        2.319589   -1.499521   -0.821780
     11          1           0        2.702930   -2.913327   -1.351148
     12          8           0       -1.169310   -0.714389    1.007016
     13          1           0       -1.808241   -1.415436    0.862188
     14          1           0       -1.445148    0.050000    0.470449
     15          8           0        3.344873   -0.179547    2.010694
     16          1           0        3.645377    0.625413    2.437435
     17          1           0        4.112465   -0.572119    1.537548
     18          8           0        5.118810   -1.429982    0.392298
     19          1           0        4.467174   -1.725271   -0.279755
     20          1           0        5.843752   -1.021855   -0.086190
     21          8           0        1.372633   -0.361102    0.240211
     22          1           0        2.026570   -0.234857    0.974166
     23          1           0        0.526186   -0.679098    0.626455
 ---------------------------------------------------------------------
                    Distance matrix (angstroms):
                    1          2          3          4          5
     1  C    0.000000
     2  O    1.213940   0.000000
     3  O    1.298569   2.262716   0.000000
     4  H    1.939763   2.451459   1.020883   0.000000
     5  C    1.550286   2.406481   2.352079   3.282094   0.000000
     6  F    2.378708   3.319377   2.759963   3.710856   1.340507
     7  F    2.375478   3.294740   2.783037   3.727004   1.341560
     8  F    2.377826   2.652633   3.498180   4.305612   1.330478
     9  O    5.351696   5.647303   4.376979   3.624795   6.558395
    10  H    4.515713   4.740890   3.602113   2.761617   5.815795
    11  H    5.898983   6.040180   5.056785   4.269264   7.156985
    12  O    3.632227   2.790664   3.852773   3.176401   5.110016
    13  H    4.301356   3.348163   4.617961   3.967011   5.723390
    14  H    2.823663   1.857854   3.296765   2.843335   4.232487
    15  O    5.369049   5.624997   4.399697   3.596988   6.619295
    16  H    5.562658   5.903179   4.602841   3.949198   6.681483
    17  H    5.859530   6.213649   4.768321   3.985567   7.063633
    18  O    6.704029   7.158677   5.513314   4.789765   7.829549
    19  H    6.231367   6.648663   5.080139   4.333065   7.389529
    20  H    7.033698   7.621692   5.780927   5.188889   8.017815
    21  O    3.318807   3.404505   2.566772   1.546378   4.775536
    22  H    3.953948   4.109245   3.092093   2.141388   5.343257
    23  H    3.415735   3.145177   3.020143   2.063225   4.956763
                    6          7          8          9         10
     6  F    0.000000
     7  F    2.172504   0.000000
     8  F    2.166040   2.166756   0.000000
     9  O    6.442332   7.105345   7.587690   0.000000
    10  H    5.849479   6.375274   6.804854   0.977854   0.000000
    11  H    7.038770   7.814001   8.092108   0.959907   1.557572
    12  O    5.886957   5.800149   5.423937   4.942602   4.016633
    13  H    6.432229   6.534976   5.901344   5.313718   4.458901
    14  H    5.059777   4.987587   4.465366   5.220939   4.271313
    15  O    7.113457   6.578386   7.656123   3.758183   3.288836
    16  H    7.239736   6.447591   7.732555   4.579955   4.110418
    17  H    7.392727   7.052004   8.175531   3.323473   3.104981
    18  O    7.874201   7.934195   9.009897   2.723415   3.051960
    19  H    7.361513   7.647780   8.536167   1.760558   2.226404
    20  H    7.950043   8.046162   9.257192   3.204911   3.631664
    21  O    5.202544   5.221457   5.685110   2.777127   1.822236
    22  H    5.833629   5.571581   6.308918   3.022899   2.216000
    23  H    5.525148   5.504832   5.671381   3.403626   2.446787
                   11         12         13         14         15
    11  H    0.000000
    12  O    5.038900   0.000000
    13  H    5.243396   0.959518   0.000000
    14  H    5.413509   0.973797   1.559743   0.000000
    15  O    4.380368   4.655243   5.422276   5.036800   0.000000
    16  H    5.269179   5.198306   6.032282   5.487584   0.959360
    17  H    3.976507   5.310259   6.018476   5.693223   0.983451
    18  O    3.328122   6.358491   6.942986   6.729190   2.707331
    19  H    2.381578   5.869209   6.385990   6.218516   2.982445
    20  H    3.878472   7.104413   7.720579   7.388288   3.369095
    21  O    3.288764   2.678484   3.408290   2.856905   2.656558
    22  H    3.610921   3.231823   4.013986   3.519616   1.677908
    23  H    3.693360   1.738039   2.459129   2.107624   3.179728
                   16         17         18         19         20
    16  H    0.000000
    17  H    1.569092   0.000000
    18  O    3.252420   1.749359   0.000000
    19  H    3.685674   2.181324   0.981571   0.000000
    20  H    3.730286   2.415812   0.959718   1.557957   0.000000
    21  O    3.311551   3.038797   3.898650   3.421623   4.531450
    22  H    2.345583   2.186802   3.365835   3.122531   4.039134
    23  H    3.835460   3.701747   4.659490   4.176970   5.376044
                   21         22         23
    21  O    0.000000
    22  H    0.991090   0.000000
    23  H    0.983249   1.602936   0.000000
 Stoichiometry    C2H11F3O7
 Framework group  C1[X(C2H11F3O7)]
 Deg. of freedom    63
 Full point group                 C1      NOp   1
 Largest Abelian subgroup         C1      NOp   1
 Largest concise Abelian subgroup C1      NOp   1
                         Standard orientation:                         
 ---------------------------------------------------------------------
 Center     Atomic      Atomic             Coordinates (Angstroms)
 Number     Number       Type             X           Y           Z
 ---------------------------------------------------------------------
      1          6           0       -1.648221    0.210452    0.017181
      2          8           0       -1.700078    1.421136    0.089337
      3          8           0       -0.597639   -0.550324   -0.044288
      4          1           0        0.276874   -0.023986   -0.024387
      5          6           0       -2.948071   -0.633741   -0.016231
      6          9           0       -2.966177   -1.509514    0.998487
      7          9           0       -3.025261   -1.322139   -1.165115
      8          9           0       -4.024237    0.142592    0.080454
      9          8           0        3.318791   -0.423553    1.905957
     10          1           0        2.655714    0.061612    1.375727
     11          1           0        3.686347    0.201273    2.535175
     12          8           0        0.491751    3.145132   -0.018010
     13          1           0        0.507323    3.888645    0.588307
     14          1           0       -0.391538    2.738968    0.037771
     15          8           0        3.388085   -0.017276   -1.829558
     16          1           0        3.179469   -0.426358   -2.671878
     17          1           0        3.989855   -0.624064   -1.342880
     18          8           0        4.833086   -1.500156   -0.085230
     19          1           0        4.383196   -1.184709    0.728142
     20          1           0        4.859417   -2.458077   -0.032764
     21          8           0        1.631026    0.721331    0.020984
     22          1           0        2.218882    0.513237   -0.749330
     23          1           0        1.433117    1.684419    0.012452
 ---------------------------------------------------------------------
 Rotational constants (GHZ):           0.9466134           0.2681881           0.2444780
 Standard basis: 6-31++G(d,p) (6D, 7F)
 There are   294 symmetry adapted cartesian basis functions of A   symmetry.
 There are   294 symmetry adapted basis functions of A   symmetry.
   294 basis functions,   472 primitive gaussians,   294 cartesian basis functions
    53 alpha electrons       53 beta electrons
       nuclear repulsion energy       820.0197350186 Hartrees.
 NAtoms=   23 NActive=   23 NUniq=   23 SFac= 1.00D+00 NAtFMM=   60 NAOKFM=F Big=F
 Integral buffers will be    131072 words long.
 Raffenetti 2 integral format.
 Two-electron integral symmetry is turned on.
 Nuclear repulsion after empirical dispersion term =      820.0099971049 Hartrees.
 One-electron integrals computed using PRISM.
 NBasis=   294 RedAO= T EigKep=  4.58D-05  NBF=   294
 NBsUse=   294 1.00D-06 EigRej= -1.00D+00 NBFU=   294
 Initial guess from the checkpoint file:  "/local_scratch/slurm.5660480/Gau-277638.chk"
 B after Tr=    -0.000000    0.000000    0.000000
         Rot=    1.000000    0.000010    0.000000    0.000001 Ang=   0.00 deg.
 Requested convergence on RMS density matrix=1.00D-10 within 128 cycles.
 Requested convergence on MAX density matrix=1.00D-08.
 Requested convergence on             energy=1.00D-08.
 No special actions if energy rises.
 SCF Done:  E(RwB97XD) =  -908.814457115     A.U. after    8 cycles
            NFock=  8  Conv=0.87D-10     -V/T= 2.0082
 Calling FoFJK, ICntrl=      2127 FMM=F ISym2X=0 I1Cent= 0 IOpClX= 0 NMat=1 NMatS=1 NMatT=0.
 ***** Axes restored to original set *****
 -------------------------------------------------------------------
 Center     Atomic                   Forces (Hartrees/Bohr)
 Number     Number              X              Y              Z
 -------------------------------------------------------------------
      1        6           0.000000053    0.000000101   -0.000000361
      2        8           0.000000159   -0.000000028   -0.000000605
      3        8           0.000000118    0.000000074    0.000000036
      4        1           0.000000019   -0.000000127    0.000000015
      5        6           0.000000145    0.000000121   -0.000000051
      6        9           0.000000570    0.000000223    0.000000036
      7        9          -0.000000028   -0.000000022    0.000000182
      8        9           0.000000150   -0.000000041   -0.000000403
      9        8           0.000000566    0.000000453   -0.000000044
     10        1           0.000000309   -0.000000180    0.000000188
     11        1           0.000000407    0.000000293   -0.000000011
     12        8          -0.000000201   -0.000000279   -0.000000750
     13        1          -0.000000182   -0.000000356   -0.000001070
     14        1          -0.000000221   -0.000000422   -0.000000595
     15        8          -0.000000704   -0.000000311    0.000000725
     16        1          -0.000000560   -0.000000171    0.000000393
     17        1          -0.000000325    0.000000155    0.000000528
     18        8           0.000000143    0.000000208    0.000000858
     19        1          -0.000000026    0.000000148    0.000000332
     20        1           0.000000084    0.000000348    0.000001014
     21        8          -0.000000019    0.000000209   -0.000000262
     22        1          -0.000000227   -0.000000117    0.000000134
     23        1          -0.000000231   -0.000000279   -0.000000291
 -------------------------------------------------------------------
 Cartesian Forces:  Max     0.000001070 RMS     0.000000366

 GradGradGradGradGradGradGradGradGradGradGradGradGradGradGradGradGradGrad
 Berny optimization.
 Using GEDIIS/GDIIS optimizer.
 FormGI is forming the generalized inverse of G from B-inverse, IUseBI=4.
 Internal  Forces:  Max     0.000000511 RMS     0.000000113
 Search for a local minimum.
 Step number  15 out of a maximum of  138
 All quantities printed in internal units (Hartrees-Bohrs-Radians)
 Mixed Optimization -- En-DIIS/RFO-DIIS
 Swapping is turned off.
 Update second derivatives using D2CorX and points    6    7    8    9   10
                                                     11   12   13   14   15
 DE=  7.88D-10 DEPred=-4.51D-11 R=-1.75D+01
 Trust test=-1.75D+01 RLast= 2.74D-04 DXMaxT set to 1.10D+00
 ITU= -1  0  0  0  0  0  0  1  0  1  1  1  1  1  0
     Eigenvalues ---    0.00018   0.00028   0.00044   0.00064   0.00176
     Eigenvalues ---    0.00215   0.00376   0.00444   0.00560   0.00713
     Eigenvalues ---    0.00906   0.01073   0.01175   0.01280   0.01468
     Eigenvalues ---    0.01539   0.01650   0.01685   0.01791   0.01938
     Eigenvalues ---    0.02123   0.02277   0.02506   0.02602   0.02799
     Eigenvalues ---    0.03004   0.03112   0.03783   0.03881   0.04455
     Eigenvalues ---    0.04835   0.05461   0.05801   0.06568   0.06874
     Eigenvalues ---    0.07420   0.08663   0.11373   0.11727   0.13736
     Eigenvalues ---    0.20962   0.21498   0.22181   0.23957   0.28508
     Eigenvalues ---    0.36505   0.37545   0.38837   0.39384   0.41825
     Eigenvalues ---    0.46193   0.47183   0.48189   0.50436   0.50799
     Eigenvalues ---    0.55708   0.57121   0.57243   0.57295   0.57383
     Eigenvalues ---    0.60243   0.92372   1.06583
 En-DIIS/RFO-DIIS/Sim-DIIS IScMMF=       -3 using points:    15   14   13   12   11   10    9    8    7    6
 RFO step:  Lambda=-3.51343288D-12.
 DIIS inversion failure, remove point  10.
 DIIS inversion failure, remove point   9.
 DIIS inversion failure, remove point   8.
 DIIS inversion failure, remove point   7.
 DIIS inversion failure, remove point   6.
 DIIS inversion failure, remove point   5.
 DIIS inversion failure, remove point   4.
 DIIS inversion failure, remove point   3.
 DIIS inversion failure, remove point   2.
 Use linear search instead of GDIIS.
 RFO step:  Lambda= 0.00000000D+00 EMin= 1.80624632D-04
 Quartic linear search produced a step of -0.98103.
 Iteration  1 RMS(Cart)=  0.00019071 RMS(Int)=  0.00000002
 Iteration  2 RMS(Cart)=  0.00000002 RMS(Int)=  0.00000000
 Variable       Old X    -DE/DX   Delta X   Delta X   Delta X     New X
                                 (Linear)    (Quad)   (Total)
    R1        2.29401  -0.00000  -0.00000   0.00000   0.00000   2.29402
    R2        2.45394   0.00000   0.00000   0.00000   0.00000   2.45394
    R3        2.92962  -0.00000  -0.00000   0.00000  -0.00000   2.92962
    R4        1.92919   0.00000   0.00000  -0.00001  -0.00000   1.92919
    R5        2.92223   0.00000  -0.00000  -0.00000  -0.00000   2.92223
    R6        2.53319  -0.00000  -0.00000  -0.00000  -0.00000   2.53319
    R7        2.53518  -0.00000   0.00000   0.00000   0.00000   2.53519
    R8        2.51424   0.00000  -0.00000  -0.00000  -0.00000   2.51424
    R9        1.84788  -0.00000  -0.00000   0.00000  -0.00000   1.84788
   R10        1.81396  -0.00000  -0.00000   0.00000  -0.00000   1.81396
   R11        3.32697   0.00000  -0.00001   0.00001   0.00000   3.32698
   R12        3.44353   0.00000   0.00001  -0.00001   0.00000   3.44353
   R13        1.81323   0.00000   0.00000  -0.00000   0.00000   1.81323
   R14        1.84021  -0.00000  -0.00000   0.00000  -0.00000   1.84021
   R15        3.28442   0.00000   0.00001  -0.00000   0.00000   3.28442
   R16        1.81293  -0.00000  -0.00000  -0.00000  -0.00000   1.81293
   R17        1.85845   0.00000   0.00000  -0.00000   0.00000   1.85845
   R18        3.17079   0.00000   0.00000  -0.00000   0.00000   3.17079
   R19        3.30581   0.00000   0.00000  -0.00001  -0.00001   3.30580
   R20        1.85490   0.00000   0.00000   0.00000   0.00000   1.85490
   R21        1.81360   0.00000   0.00000   0.00000   0.00000   1.81361
   R22        1.87289   0.00000   0.00000  -0.00000  -0.00000   1.87289
   R23        1.85807   0.00000   0.00000  -0.00000   0.00000   1.85807
    A1        2.24166  -0.00000  -0.00000   0.00000   0.00000   2.24166
    A2        2.10429  -0.00000   0.00000  -0.00000   0.00000   2.10429
    A3        1.93724   0.00000   0.00000  -0.00000  -0.00000   1.93724
    A4        1.97149   0.00000  -0.00000   0.00000  -0.00000   1.97149
    A5        1.92919  -0.00000   0.00000   0.00001   0.00001   1.92920
    A6        1.92423  -0.00000  -0.00000  -0.00001  -0.00002   1.92421
    A7        1.93787  -0.00000   0.00000   0.00000   0.00000   1.93787
    A8        1.88834   0.00000   0.00000   0.00000   0.00000   1.88834
    A9        1.89154   0.00000   0.00000   0.00000   0.00000   1.89154
   A10        1.89136   0.00000   0.00000  -0.00000  -0.00000   1.89136
   A11        1.86725  -0.00000   0.00000   0.00000   0.00000   1.86725
   A12        1.83559   0.00000   0.00002  -0.00001   0.00001   1.83560
   A13        2.08111   0.00000   0.00002  -0.00000   0.00002   2.08113
   A14        2.87269  -0.00000  -0.00002  -0.00001  -0.00003   2.87266
   A15        1.87729  -0.00000  -0.00001   0.00000  -0.00001   1.87729
   A16        2.25412  -0.00000  -0.00005   0.00001  -0.00003   2.25409
   A17        1.71100   0.00000  -0.00001  -0.00000  -0.00001   1.71098
   A18        1.88017  -0.00000   0.00001  -0.00000   0.00000   1.88017
   A19        2.15142   0.00000   0.00002   0.00001   0.00002   2.15145
   A20        1.87850  -0.00000   0.00001  -0.00001  -0.00000   1.87849
   A21        1.78632  -0.00000  -0.00001  -0.00001  -0.00001   1.78630
   A22        2.15603  -0.00000  -0.00001  -0.00002  -0.00003   2.15600
   A23        1.86298   0.00000   0.00000  -0.00000  -0.00000   1.86298
   A24        1.91744  -0.00000  -0.00002  -0.00002  -0.00003   1.91741
   A25        1.97731  -0.00000  -0.00000  -0.00001  -0.00001   1.97729
   A26        1.87086   0.00000  -0.00000   0.00001   0.00001   1.87086
   A27        1.73989   0.00000  -0.00000  -0.00000  -0.00001   1.73988
   A28        2.06491  -0.00000   0.00002   0.00002   0.00004   2.06495
   A29        1.89474  -0.00000   0.00000   0.00000   0.00000   1.89474
   A30        3.18007   0.00000  -0.00000  -0.00000  -0.00000   3.18006
   A31        2.85868   0.00000  -0.00001   0.00001   0.00000   2.85868
   A32        2.94787   0.00000   0.00000   0.00001   0.00001   2.94788
   A33        3.22371  -0.00000  -0.00000  -0.00001  -0.00001   3.22370
   A34        2.77184   0.00000   0.00001  -0.00000   0.00001   2.77185
   A35        3.13070   0.00000   0.00000   0.00000   0.00001   3.13070
   A36        3.17501   0.00000  -0.00000   0.00000  -0.00000   3.17501
   A37        2.97191  -0.00000  -0.00000  -0.00002  -0.00002   2.97188
   A38        2.93517  -0.00000  -0.00000  -0.00002  -0.00002   2.93514
   A39        3.13235  -0.00000  -0.00001  -0.00000  -0.00002   3.13233
    D1        0.00291  -0.00000  -0.00000  -0.00002  -0.00002   0.00289
    D2        3.14156  -0.00000  -0.00001  -0.00003  -0.00004   3.14152
    D3       -2.12977  -0.00000  -0.00006  -0.00017  -0.00024  -2.13001
    D4        2.06642  -0.00000  -0.00006  -0.00017  -0.00024   2.06619
    D5       -0.02992  -0.00000  -0.00006  -0.00017  -0.00023  -0.03015
    D6        1.01449  -0.00000  -0.00006  -0.00016  -0.00021   1.01428
    D7       -1.07250  -0.00000  -0.00005  -0.00016  -0.00021  -1.07271
    D8        3.11434  -0.00000  -0.00005  -0.00015  -0.00020   3.11414
    D9        2.18609   0.00000   0.00003   0.00011   0.00014   2.18624
   D10       -2.17826  -0.00000   0.00002   0.00009   0.00011  -2.17815
   D11       -0.08089  -0.00000   0.00001   0.00009   0.00010  -0.08078
   D12        2.38842   0.00000   0.00005   0.00025   0.00031   2.38873
   D13        0.15904   0.00000   0.00001   0.00026   0.00028   0.15931
   D14        0.11781  -0.00000   0.00001   0.00008   0.00009   0.11790
   D15       -2.12096  -0.00000   0.00003   0.00012   0.00014  -2.12082
   D16       -1.92958   0.00000  -0.00002   0.00009   0.00007  -1.92951
   D17        2.11483   0.00000  -0.00000   0.00013   0.00012   2.11495
   D18        1.74393  -0.00000  -0.00004  -0.00042  -0.00046   1.74347
   D19       -0.33686   0.00000  -0.00003  -0.00040  -0.00043  -0.33728
   D20       -2.38423   0.00000  -0.00004  -0.00041  -0.00044  -2.38468
   D21        2.09344   0.00000  -0.00006  -0.00006  -0.00012   2.09332
   D22        0.04253  -0.00000  -0.00005  -0.00006  -0.00011   0.04242
   D23       -2.13041   0.00000  -0.00006  -0.00007  -0.00013  -2.13054
   D24        0.08776  -0.00000  -0.00002  -0.00007  -0.00008   0.08768
   D25       -1.96314  -0.00000  -0.00001  -0.00007  -0.00008  -1.96322
   D26        2.14710   0.00000  -0.00002  -0.00008  -0.00010   2.14700
   D27       -2.50491   0.00000  -0.00005  -0.00016  -0.00021  -2.50512
   D28       -0.47188   0.00000  -0.00006  -0.00018  -0.00024  -0.47213
   D29       -0.17978  -0.00000  -0.00002  -0.00015  -0.00016  -0.17995
   D30        1.85324   0.00000  -0.00003  -0.00017  -0.00020   1.85304
   D31        0.41622   0.00000   0.00008   0.00020   0.00027   0.41650
   D32        2.39520  -0.00000   0.00005   0.00017   0.00022   2.39542
   D33       -1.74961  -0.00000   0.00008   0.00019   0.00027  -1.74934
   D34       -1.74729   0.00000   0.00004   0.00021   0.00025  -1.74703
   D35        0.23169   0.00000   0.00002   0.00018   0.00020   0.23189
   D36        2.37007  -0.00000   0.00005   0.00020   0.00025   2.37031
         Item               Value     Threshold  Converged?
 Maximum Force            0.000001     0.000015     YES
 RMS     Force            0.000000     0.000010     YES
 Maximum Displacement     0.000934     0.000060     NO 
 RMS     Displacement     0.000191     0.000040     NO 
 Predicted change in Energy=-1.674446D-10
 GradGradGradGradGradGradGradGradGradGradGradGradGradGradGradGradGradGrad

                          Input orientation:                          
 ---------------------------------------------------------------------
 Center     Atomic      Atomic             Coordinates (Angstroms)
 Number     Number       Type             X           Y           Z
 ---------------------------------------------------------------------
      1          6           0       -0.364138    2.120095   -1.116737
      2          8           0       -1.313694    1.540082   -0.631371
      3          8           0        0.892889    1.799245   -1.059985
      4          1           0        1.061545    0.941668   -0.532426
      5          6           0       -0.567989    3.426328   -1.926419
      6          9           0       -0.081034    3.290807   -3.167975
      7          9           0        0.073305    4.444825   -1.333800
      8          9           0       -1.858615    3.737523   -2.013689
      9          8           0        3.029162   -2.015990   -1.253016
     10          1           0        2.319520   -1.499677   -0.821709
     11          1           0        2.703012   -2.913449   -1.351066
     12          8           0       -1.169400   -0.714352    1.007094
     13          1           0       -1.808368   -1.415355    0.862216
     14          1           0       -1.445185    0.050076    0.470556
     15          8           0        3.344816   -0.179629    2.010692
     16          1           0        3.645239    0.625298    2.437552
     17          1           0        4.112440   -0.572044    1.537470
     18          8           0        5.118850   -1.429681    0.392111
     19          1           0        4.467197   -1.725101   -0.279871
     20          1           0        5.843631   -1.021361   -0.086456
     21          8           0        1.372555   -0.361227    0.240242
     22          1           0        2.026488   -0.234969    0.974196
     23          1           0        0.526091   -0.679169    0.626492
 ---------------------------------------------------------------------
                    Distance matrix (angstroms):
                    1          2          3          4          5
     1  C    0.000000
     2  O    1.213941   0.000000
     3  O    1.298569   2.262716   0.000000
     4  H    1.939763   2.451459   1.020882   0.000000
     5  C    1.550286   2.406481   2.352078   3.282093   0.000000
     6  F    2.378717   3.319465   2.759875   3.710803   1.340504
     7  F    2.375467   3.294648   2.783125   3.727053   1.341563
     8  F    2.377826   2.652638   3.498177   4.305610   1.330478
     9  O    5.351659   5.647344   4.376864   3.624708   6.558338
    10  H    4.515729   4.740950   3.602074   2.761585   5.815808
    11  H    5.899058   6.040350   5.056754   4.269252   7.157042
    12  O    3.632243   2.790674   3.852794   3.176419   5.110032
    13  H    4.301333   3.348151   4.617932   3.966987   5.723367
    14  H    2.823674   1.857862   3.296777   2.843344   4.232498
    15  O    5.368974   5.624911   4.399653   3.596955   6.619201
    16  H    5.562597   5.903062   4.602862   3.949219   6.681415
    17  H    5.859367   6.213525   4.768154   3.985443   7.063422
    18  O    6.703782   7.158536   5.513011   4.789550   7.829211
    19  H    6.231185   6.648584   5.079888   4.332886   7.389279
    20  H    7.033251   7.621367   5.780435   5.188518   8.017249
    21  O    3.318803   3.404500   2.566770   1.546376   4.775532
    22  H    3.953911   4.109193   3.092080   2.141378   5.343217
    23  H    3.415733   3.145172   3.020146   2.063230   4.956761
                    6          7          8          9         10
     6  F    0.000000
     7  F    2.172504   0.000000
     8  F    2.166039   2.166758   0.000000
     9  O    6.442242   7.105332   7.587615   0.000000
    10  H    5.849476   6.375329   6.804843   0.977854   0.000000
    11  H    7.038812   7.814080   8.092153   0.959907   1.557574
    12  O    5.887023   5.800104   5.423959   4.942701   4.016693
    13  H    6.432269   6.534898   5.901314   5.313819   4.458943
    14  H    5.059857   4.987517   4.465385   5.221026   4.271380
    15  O    7.113295   6.578296   7.656070   3.758145   3.288807
    16  H    7.239612   6.447526   7.732522   4.579983   4.110453
    17  H    7.392433   7.051793   8.175365   3.323444   3.104962
    18  O    7.873755   7.933859   9.009600   2.723416   3.051968
    19  H    7.361174   7.647551   8.535940   1.760560   2.226414
    20  H    7.949353   8.045602   9.256662   3.204900   3.631631
    21  O    5.202520   5.221474   5.685105   2.777122   1.822237
    22  H    5.833552   5.571556   6.308896   3.022890   2.215993
    23  H    5.525151   5.504823   5.671380   3.403676   2.446816
                   11         12         13         14         15
    11  H    0.000000
    12  O    5.039100   0.000000
    13  H    5.243611   0.959518   0.000000
    14  H    5.413717   0.973797   1.559740   0.000000
    15  O    4.380308   4.655243   5.422298   5.036754   0.000000
    16  H    5.269169   5.198233   6.032228   5.487474   0.959360
    17  H    3.976468   5.310310   6.018564   5.693201   0.983451
    18  O    3.328138   6.358615   6.943166   6.729219   2.707329
    19  H    2.381592   5.869337   6.386159   6.218573   2.982432
    20  H    3.878495   7.104415   7.720641   7.388172   3.369068
    21  O    3.288801   2.678488   3.408271   2.856899   2.656555
    22  H    3.610925   3.231810   4.013972   3.519576   1.677908
    23  H    3.693471   1.738041   2.459112   2.107615   3.179742
                   16         17         18         19         20
    16  H    0.000000
    17  H    1.569093   0.000000
    18  O    3.252429   1.749356   0.000000
    19  H    3.685699   2.181311   0.981572   0.000000
    20  H    3.730285   2.415790   0.959718   1.557957   0.000000
    21  O    3.311570   3.038785   3.898639   3.421619   4.531339
    22  H    2.345597   2.186800   3.365837   3.122537   4.039056
    23  H    3.835447   3.701791   4.659575   4.177055   5.376023
                   21         22         23
    21  O    0.000000
    22  H    0.991089   0.000000
    23  H    0.983249   1.602936   0.000000
 Stoichiometry    C2H11F3O7
 Framework group  C1[X(C2H11F3O7)]
 Deg. of freedom    63
 Full point group                 C1      NOp   1
 Largest Abelian subgroup         C1      NOp   1
 Largest concise Abelian subgroup C1      NOp   1
                         Standard orientation:                         
 ---------------------------------------------------------------------
 Center     Atomic      Atomic             Coordinates (Angstroms)
 Number     Number       Type             X           Y           Z
 ---------------------------------------------------------------------
      1          6           0       -1.648179    0.210460    0.017204
      2          8           0       -1.700085    1.421148    0.089272
      3          8           0       -0.597565   -0.550281   -0.044163
      4          1           0        0.276927   -0.023906   -0.024280
      5          6           0       -2.947995   -0.633782   -0.016240
      6          9           0       -2.966022   -1.509690    0.998360
      7          9           0       -3.025204   -1.322030   -1.165215
      8          9           0       -4.024188    0.142494    0.080593
      9          8           0        3.318808   -0.423553    1.905939
     10          1           0        2.655776    0.061719    1.375753
     11          1           0        3.686496    0.201204    2.535148
     12          8           0        0.491689    3.145238   -0.017966
     13          1           0        0.507201    3.888712    0.588401
     14          1           0       -0.391586    2.739035    0.037752
     15          8           0        3.388057   -0.017134   -1.829524
     16          1           0        3.179443   -0.426052   -2.671923
     17          1           0        3.989714   -0.624080   -1.342901
     18          8           0        4.832795   -1.500432   -0.085336
     19          1           0        4.383015   -1.184905    0.728067
     20          1           0        4.858855   -2.458364   -0.032924
     21          8           0        1.631044    0.721472    0.021058
     22          1           0        2.218882    0.513397   -0.749273
     23          1           0        1.433098    1.684552    0.012529
 ---------------------------------------------------------------------
 Rotational constants (GHZ):           0.9465571           0.2682017           0.2444849
 Standard basis: 6-31++G(d,p) (6D, 7F)
 There are   294 symmetry adapted cartesian basis functions of A   symmetry.
 There are   294 symmetry adapted basis functions of A   symmetry.
   294 basis functions,   472 primitive gaussians,   294 cartesian basis functions
    53 alpha electrons       53 beta electrons
       nuclear repulsion energy       820.0223179966 Hartrees.
 NAtoms=   23 NActive=   23 NUniq=   23 SFac= 1.00D+00 NAtFMM=   60 NAOKFM=F Big=F
 Integral buffers will be    131072 words long.
 Raffenetti 2 integral format.
 Two-electron integral symmetry is turned on.
 Nuclear repulsion after empirical dispersion term =      820.0125800344 Hartrees.
 One-electron integrals computed using PRISM.
 NBasis=   294 RedAO= T EigKep=  4.58D-05  NBF=   294
 NBsUse=   294 1.00D-06 EigRej= -1.00D+00 NBFU=   294
 Lowest energy guess from the checkpoint file:  "/local_scratch/slurm.5660480/Gau-277638.chk"
 B after Tr=    -0.000000   -0.000000   -0.000000
         Rot=    1.000000   -0.000010   -0.000002    0.000000 Ang=  -0.00 deg.
 B after Tr=     0.000000   -0.000000   -0.000000
         Rot=    1.000000   -0.000020   -0.000002   -0.000000 Ang=  -0.00 deg.
 Requested convergence on RMS density matrix=1.00D-10 within 128 cycles.
 Requested convergence on MAX density matrix=1.00D-08.
 Requested convergence on             energy=1.00D-08.
 No special actions if energy rises.
 SCF Done:  E(RwB97XD) =  -908.814457117     A.U. after   10 cycles
            NFock= 10  Conv=0.71D-10     -V/T= 2.0082
 Calling FoFJK, ICntrl=      2127 FMM=F ISym2X=0 I1Cent= 0 IOpClX= 0 NMat=1 NMatS=1 NMatT=0.
 ***** Axes restored to original set *****
 -------------------------------------------------------------------
 Center     Atomic                   Forces (Hartrees/Bohr)
 Number     Number              X              Y              Z
 -------------------------------------------------------------------
      1        6           0.000000342   -0.000000187   -0.000000201
      2        8           0.000000295   -0.000000046   -0.000000714
      3        8          -0.000000179    0.000000730   -0.000000150
      4        1          -0.000000180   -0.000000612    0.000000400
      5        6           0.000000366   -0.000000027   -0.000000054
      6        9           0.000000370    0.000000380    0.000000059
      7        9          -0.000000046    0.000000006    0.000000018
      8        9           0.000000015    0.000000059   -0.000000386
      9        8           0.000000470   -0.000000144   -0.000000075
     10        1           0.000000348    0.000000710   -0.000000255
     11        1           0.000000556    0.000000283    0.000000118
     12        8          -0.000000201   -0.000000165   -0.000000952
     13        1          -0.000000142   -0.000000349   -0.000000920
     14        1          -0.000000258   -0.000000389   -0.000000743
     15        8          -0.000000421   -0.000000142    0.000000446
     16        1          -0.000000578   -0.000000080    0.000000473
     17        1          -0.000000501   -0.000000090    0.000000838
     18        8          -0.000000500    0.000000074    0.000000237
     19        1           0.000000553    0.000000528    0.000001070
     20        1           0.000000043    0.000000167    0.000000913
     21        8          -0.000000379   -0.000000407   -0.000000324
     22        1           0.000000123   -0.000000109    0.000000546
     23        1          -0.000000095   -0.000000188   -0.000000343
 -------------------------------------------------------------------
 Cartesian Forces:  Max     0.000001070 RMS     0.000000423

 GradGradGradGradGradGradGradGradGradGradGradGradGradGradGradGradGradGrad
 Berny optimization.
 Using GEDIIS/GDIIS optimizer.
 FormGI is forming the generalized inverse of G from B-inverse, IUseBI=4.
 Internal  Forces:  Max     0.000000760 RMS     0.000000183
 Search for a local minimum.
 Step number  16 out of a maximum of  138
 All quantities printed in internal units (Hartrees-Bohrs-Radians)
 Mixed Optimization -- En-DIIS/RFO-DIIS
 Swapping is turned off.
 Update second derivatives using D2CorX and points    6    7    8    9   10
                                                     11   12   13   14   15
                                                     16
 DE= -1.45D-09 DEPred=-1.67D-10 R= 8.66D+00
 Trust test= 8.66D+00 RLast= 1.33D-03 DXMaxT set to 1.10D+00
 ITU=  0 -1  0  0  0  0  0  0  1  0  1  1  1  1  1  0
     Eigenvalues ---    0.00018   0.00028   0.00041   0.00064   0.00179
     Eigenvalues ---    0.00222   0.00374   0.00441   0.00543   0.00713
     Eigenvalues ---    0.00897   0.01088   0.01174   0.01276   0.01470
     Eigenvalues ---    0.01547   0.01648   0.01682   0.01792   0.01927
     Eigenvalues ---    0.02126   0.02289   0.02501   0.02605   0.02797
     Eigenvalues ---    0.03021   0.03112   0.03781   0.03899   0.04502
     Eigenvalues ---    0.04876   0.05472   0.05795   0.06642   0.06895
     Eigenvalues ---    0.07429   0.08671   0.11374   0.11726   0.13737
     Eigenvalues ---    0.21099   0.21479   0.22212   0.23958   0.28438
     Eigenvalues ---    0.36599   0.37545   0.39214   0.39437   0.42498
     Eigenvalues ---    0.46167   0.47212   0.48251   0.50469   0.50825
     Eigenvalues ---    0.55716   0.57137   0.57238   0.57291   0.57390
     Eigenvalues ---    0.60250   0.92858   1.05752
 En-DIIS/RFO-DIIS/Sim-DIIS IScMMF=       -3 using points:    16   15   14   13   12   11   10    9    8    7
 RFO step:  Lambda=-1.15530936D-11.
 DIIS inversion failure, remove point  10.
 DIIS inversion failure, remove point   9.
 DIIS inversion failure, remove point   8.
 DIIS inversion failure, remove point   7.
 DIIS inversion failure, remove point   6.
 DIIS inversion failure, remove point   5.
 DIIS inversion failure, remove point   4.
 DIIS inversion failure, remove point   3.
 RFO-DIIS uses    2 points instead of   10
 DidBck=T Rises=F RFO-DIIS coefs:    0.06762    0.93238    0.00000    0.00000    0.00000
                  RFO-DIIS coefs:    0.00000    0.00000    0.00000    0.00000    0.00000
 Iteration  1 RMS(Cart)=  0.00019394 RMS(Int)=  0.00000002
 Iteration  2 RMS(Cart)=  0.00000002 RMS(Int)=  0.00000000
 Variable       Old X    -DE/DX   Delta X   Delta X   Delta X     New X
                                 (Linear)    (Quad)   (Total)
    R1        2.29402  -0.00000  -0.00000   0.00000  -0.00000   2.29401
    R2        2.45394  -0.00000  -0.00000   0.00000  -0.00000   2.45394
    R3        2.92962   0.00000   0.00000  -0.00000   0.00000   2.92962
    R4        1.92919   0.00000   0.00000   0.00000   0.00000   1.92919
    R5        2.92223   0.00000   0.00000  -0.00000   0.00000   2.92223
    R6        2.53319  -0.00000   0.00000  -0.00000   0.00000   2.53319
    R7        2.53519  -0.00000  -0.00000   0.00000  -0.00000   2.53518
    R8        2.51424   0.00000   0.00000   0.00000   0.00000   2.51424
    R9        1.84788   0.00000   0.00000   0.00000   0.00000   1.84788
   R10        1.81396  -0.00000   0.00000   0.00000   0.00000   1.81396
   R11        3.32698   0.00000  -0.00000  -0.00000  -0.00000   3.32697
   R12        3.44353  -0.00000  -0.00000  -0.00000  -0.00000   3.44353
   R13        1.81323  -0.00000  -0.00000   0.00000  -0.00000   1.81323
   R14        1.84021  -0.00000   0.00000  -0.00000  -0.00000   1.84021
   R15        3.28442   0.00000  -0.00000   0.00000  -0.00000   3.28442
   R16        1.81293   0.00000   0.00000   0.00000   0.00000   1.81293
   R17        1.85845  -0.00000  -0.00000   0.00000  -0.00000   1.85845
   R18        3.17079   0.00000  -0.00000   0.00000  -0.00000   3.17079
   R19        3.30580   0.00000   0.00001   0.00000   0.00001   3.30581
   R20        1.85490  -0.00000  -0.00000  -0.00000  -0.00000   1.85490
   R21        1.81361  -0.00000  -0.00000  -0.00000  -0.00000   1.81360
   R22        1.87289   0.00000   0.00000   0.00000   0.00000   1.87289
   R23        1.85807  -0.00000  -0.00000   0.00000  -0.00000   1.85807
    A1        2.24166  -0.00000  -0.00000  -0.00000  -0.00000   2.24166
    A2        2.10429  -0.00000  -0.00000  -0.00000  -0.00000   2.10429
    A3        1.93724   0.00000   0.00000   0.00000   0.00000   1.93724
    A4        1.97149  -0.00000   0.00000  -0.00000  -0.00000   1.97149
    A5        1.92920   0.00000  -0.00001   0.00000  -0.00001   1.92919
    A6        1.92421   0.00000   0.00001  -0.00000   0.00001   1.92423
    A7        1.93787  -0.00000  -0.00000  -0.00000  -0.00000   1.93787
    A8        1.88834  -0.00000  -0.00000   0.00000  -0.00000   1.88834
    A9        1.89154  -0.00000  -0.00000   0.00000  -0.00000   1.89154
   A10        1.89136  -0.00000   0.00000   0.00000   0.00000   1.89136
   A11        1.86725  -0.00000  -0.00000  -0.00000  -0.00001   1.86725
   A12        1.83560  -0.00000  -0.00001  -0.00000  -0.00001   1.83559
   A13        2.08113  -0.00000  -0.00002  -0.00000  -0.00002   2.08110
   A14        2.87266   0.00000   0.00003   0.00000   0.00003   2.87269
   A15        1.87729  -0.00000   0.00000   0.00000   0.00001   1.87729
   A16        2.25409   0.00000   0.00003   0.00001   0.00004   2.25412
   A17        1.71098   0.00000   0.00001   0.00000   0.00001   1.71100
   A18        1.88017   0.00000  -0.00000  -0.00000  -0.00001   1.88016
   A19        2.15145   0.00000  -0.00002  -0.00002  -0.00004   2.15141
   A20        1.87849  -0.00000   0.00000  -0.00000   0.00000   1.87850
   A21        1.78630   0.00000   0.00001   0.00000   0.00001   1.78632
   A22        2.15600   0.00000   0.00003   0.00000   0.00003   2.15603
   A23        1.86298  -0.00000   0.00000   0.00000   0.00000   1.86298
   A24        1.91741   0.00000   0.00003  -0.00000   0.00003   1.91744
   A25        1.97729   0.00000   0.00001  -0.00000   0.00001   1.97731
   A26        1.87086  -0.00000  -0.00001   0.00000  -0.00001   1.87086
   A27        1.73988  -0.00000   0.00001   0.00000   0.00001   1.73989
   A28        2.06495   0.00000  -0.00004   0.00000  -0.00004   2.06491
   A29        1.89474   0.00000  -0.00000  -0.00000  -0.00000   1.89474
   A30        3.18006  -0.00000   0.00000   0.00000   0.00000   3.18007
   A31        2.85868  -0.00000  -0.00000   0.00000   0.00000   2.85868
   A32        2.94788   0.00000  -0.00001   0.00000  -0.00001   2.94787
   A33        3.22370   0.00000   0.00001  -0.00000   0.00001   3.22371
   A34        2.77185  -0.00000  -0.00001   0.00000  -0.00001   2.77184
   A35        3.13070   0.00000  -0.00001   0.00000  -0.00000   3.13070
   A36        3.17501  -0.00000   0.00000  -0.00000  -0.00000   3.17500
   A37        2.97188   0.00000   0.00002   0.00000   0.00002   2.97191
   A38        2.93514  -0.00000   0.00002   0.00000   0.00003   2.93517
   A39        3.13233  -0.00000   0.00002  -0.00000   0.00001   3.13234
    D1        0.00289   0.00000   0.00002  -0.00000   0.00001   0.00291
    D2        3.14152  -0.00000   0.00004  -0.00001   0.00003   3.14155
    D3       -2.13001   0.00000   0.00022  -0.00004   0.00018  -2.12983
    D4        2.06619   0.00000   0.00022  -0.00004   0.00018   2.06637
    D5       -0.03015   0.00000   0.00021  -0.00004   0.00017  -0.02997
    D6        1.01428   0.00000   0.00020  -0.00003   0.00017   1.01444
    D7       -1.07271   0.00000   0.00020  -0.00003   0.00016  -1.07254
    D8        3.11414   0.00000   0.00019  -0.00003   0.00016   3.11430
    D9        2.18624  -0.00000  -0.00013   0.00001  -0.00012   2.18612
   D10       -2.17815  -0.00000  -0.00010   0.00001  -0.00009  -2.17824
   D11       -0.08078  -0.00000  -0.00010   0.00001  -0.00009  -0.08087
   D12        2.38873  -0.00000  -0.00029   0.00005  -0.00024   2.38849
   D13        0.15931   0.00000  -0.00026   0.00006  -0.00020   0.15911
   D14        0.11790  -0.00000  -0.00008  -0.00004  -0.00012   0.11778
   D15       -2.12082  -0.00000  -0.00014  -0.00004  -0.00018  -2.12099
   D16       -1.92951   0.00000  -0.00006  -0.00003  -0.00009  -1.92961
   D17        2.11495  -0.00000  -0.00011  -0.00004  -0.00015   2.11480
   D18        1.74347   0.00000   0.00043  -0.00003   0.00040   1.74387
   D19       -0.33728  -0.00000   0.00040  -0.00003   0.00037  -0.33691
   D20       -2.38468  -0.00000   0.00041  -0.00003   0.00038  -2.38429
   D21        2.09332   0.00000   0.00011  -0.00001   0.00011   2.09343
   D22        0.04242   0.00000   0.00011  -0.00001   0.00010   0.04252
   D23       -2.13054   0.00000   0.00013  -0.00001   0.00012  -2.13042
   D24        0.08768  -0.00000   0.00008  -0.00001   0.00007   0.08774
   D25       -1.96322   0.00000   0.00007  -0.00001   0.00006  -1.96316
   D26        2.14700   0.00000   0.00009  -0.00001   0.00008   2.14708
   D27       -2.50512   0.00000   0.00019   0.00007   0.00026  -2.50486
   D28       -0.47213   0.00000   0.00023   0.00007   0.00030  -0.47183
   D29       -0.17995   0.00000   0.00015   0.00004   0.00019  -0.17976
   D30        1.85304   0.00000   0.00019   0.00004   0.00023   1.85327
   D31        0.41650  -0.00000  -0.00026  -0.00006  -0.00031   0.41619
   D32        2.39542  -0.00000  -0.00021  -0.00006  -0.00026   2.39516
   D33       -1.74934  -0.00000  -0.00025  -0.00005  -0.00030  -1.74965
   D34       -1.74703  -0.00000  -0.00024  -0.00003  -0.00027  -1.74730
   D35        0.23189  -0.00000  -0.00019  -0.00003  -0.00022   0.23167
   D36        2.37031  -0.00000  -0.00023  -0.00003  -0.00026   2.37005
         Item               Value     Threshold  Converged?
 Maximum Force            0.000001     0.000015     YES
 RMS     Force            0.000000     0.000010     YES
 Maximum Displacement     0.000986     0.000060     NO 
 RMS     Displacement     0.000194     0.000040     NO 
 Predicted change in Energy=-1.831936D-10
 GradGradGradGradGradGradGradGradGradGradGradGradGradGradGradGradGradGrad

                          Input orientation:                          
 ---------------------------------------------------------------------
 Center     Atomic      Atomic             Coordinates (Angstroms)
 Number     Number       Type             X           Y           Z
 ---------------------------------------------------------------------
      1          6           0       -0.364207    2.120130   -1.116747
      2          8           0       -1.313739    1.540014   -0.631458
      3          8           0        0.892846    1.799391   -1.059933
      4          1           0        1.061546    0.941802   -0.532406
      5          6           0       -0.568132    3.426361   -1.926415
      6          9           0       -0.081279    3.290825   -3.168011
      7          9           0        0.073202    4.444870   -1.333865
      8          9           0       -1.858767    3.737544   -2.013583
      9          8           0        3.029199   -2.015909   -1.253060
     10          1           0        2.319590   -1.499527   -0.821779
     11          1           0        2.702940   -2.913322   -1.351170
     12          8           0       -1.169311   -0.714392    1.007024
     13          1           0       -1.808247   -1.415435    0.862197
     14          1           0       -1.445151    0.050003    0.470468
     15          8           0        3.344872   -0.179527    2.010687
     16          1           0        3.645379    0.625453    2.437389
     17          1           0        4.112460   -0.572114    1.537549
     18          8           0        5.118804   -1.429996    0.392311
     19          1           0        4.467171   -1.725278   -0.279750
     20          1           0        5.843759   -1.021883   -0.086169
     21          8           0        1.372630   -0.361108    0.240207
     22          1           0        2.026567   -0.234856    0.974161
     23          1           0        0.526184   -0.679103    0.626453
 ---------------------------------------------------------------------
                    Distance matrix (angstroms):
                    1          2          3          4          5
     1  C    0.000000
     2  O    1.213940   0.000000
     3  O    1.298569   2.262716   0.000000
     4  H    1.939763   2.451458   1.020883   0.000000
     5  C    1.550286   2.406480   2.352079   3.282094   0.000000
     6  F    2.378710   3.319397   2.759943   3.710845   1.340506
     7  F    2.375475   3.294719   2.783058   3.727016   1.341561
     8  F    2.377826   2.652634   3.498180   4.305611   1.330478
     9  O    5.351692   5.647308   4.376965   3.624784   6.558392
    10  H    4.515716   4.740898   3.602108   2.761612   5.815800
    11  H    5.898982   6.040190   5.056771   4.269254   7.156983
    12  O    3.632232   2.790668   3.852779   3.176405   5.110021
    13  H    4.301359   3.348167   4.617964   3.967013   5.723393
    14  H    2.823671   1.857860   3.296774   2.843342   4.232494
    15  O    5.369034   5.624981   4.399688   3.596982   6.619275
    16  H    5.562618   5.903143   4.602807   3.949172   6.681433
    17  H    5.859522   6.213639   4.768318   3.985565   7.063624
    18  O    6.704033   7.158678   5.513319   4.789768   7.829556
    19  H    6.231367   6.648666   5.080136   4.333063   7.389531
    20  H    7.033717   7.621708   5.780947   5.188906   8.017838
    21  O    3.318806   3.404504   2.566771   1.546377   4.775535
    22  H    3.953942   4.109236   3.092091   2.141386   5.343250
    23  H    3.415735   3.145177   3.020144   2.063226   4.956763
                    6          7          8          9         10
     6  F    0.000000
     7  F    2.172504   0.000000
     8  F    2.166040   2.166756   0.000000
     9  O    6.442324   7.105358   7.587677   0.000000
    10  H    5.849483   6.375292   6.804850   0.977854   0.000000
    11  H    7.038766   7.814014   8.092095   0.959907   1.557571
    12  O    5.886977   5.800137   5.423943   4.942612   4.016639
    13  H    6.432253   6.534961   5.901344   5.313734   4.458911
    14  H    5.059803   4.987572   4.465372   5.220954   4.271326
    15  O    7.113421   6.578366   7.656113   3.758190   3.288840
    16  H    7.239661   6.447539   7.732522   4.579944   4.110405
    17  H    7.392701   7.052003   8.175527   3.323476   3.104980
    18  O    7.874193   7.934220   9.009901   2.723415   3.051958
    19  H    7.361504   7.647800   8.536165   1.760558   2.226402
    20  H    7.950048   8.046207   9.257212   3.204913   3.631671
    21  O    5.202540   5.221460   5.685108   2.777126   1.822236
    22  H    5.833612   5.571576   6.308915   3.022902   2.216000
    23  H    5.525151   5.504829   5.671381   3.403631   2.446789
                   11         12         13         14         15
    11  H    0.000000
    12  O    5.038919   0.000000
    13  H    5.243422   0.959518   0.000000
    14  H    5.413532   0.973797   1.559743   0.000000
    15  O    4.380388   4.655241   5.422281   5.036793   0.000000
    16  H    5.269184   5.198305   6.032287   5.487570   0.959360
    17  H    3.976518   5.310255   6.018476   5.693218   0.983451
    18  O    3.328120   6.358487   6.942985   6.729192   2.707333
    19  H    2.381576   5.869209   6.385994   6.218522   2.982449
    20  H    3.878468   7.104419   7.720588   7.388301   3.369096
    21  O    3.288769   2.678486   3.408292   2.856909   2.656559
    22  H    3.610931   3.231821   4.013988   3.519613   1.677908
    23  H    3.693372   1.738040   2.459131   2.107627   3.179730
                   16         17         18         19         20
    16  H    0.000000
    17  H    1.569090   0.000000
    18  O    3.252414   1.749360   0.000000
    19  H    3.685664   2.181325   0.981571   0.000000
    20  H    3.730273   2.415812   0.959718   1.557957   0.000000
    21  O    3.311540   3.038796   3.898651   3.421622   4.531460
    22  H    2.345575   2.186801   3.365835   3.122531   4.039142
    23  H    3.835458   3.701745   4.659488   4.176969   5.376052
                   21         22         23
    21  O    0.000000
    22  H    0.991091   0.000000
    23  H    0.983249   1.602936   0.000000
 Stoichiometry    C2H11F3O7
 Framework group  C1[X(C2H11F3O7)]
 Deg. of freedom    63
 Full point group                 C1      NOp   1
 Largest Abelian subgroup         C1      NOp   1
 Largest concise Abelian subgroup C1      NOp   1
                         Standard orientation:                         
 ---------------------------------------------------------------------
 Center     Atomic      Atomic             Coordinates (Angstroms)
 Number     Number       Type             X           Y           Z
 ---------------------------------------------------------------------
      1          6           0       -1.648220    0.210451    0.017189
      2          8           0       -1.700078    1.421136    0.089329
      3          8           0       -0.597637   -0.550325   -0.044263
      4          1           0        0.276876   -0.023984   -0.024368
      5          6           0       -2.948070   -0.633742   -0.016230
      6          9           0       -2.966162   -1.509550    0.998457
      7          9           0       -3.025273   -1.322099   -1.165138
      8          9           0       -4.024234    0.142587    0.080495
      9          8           0        3.318790   -0.423565    1.905955
     10          1           0        2.655721    0.061612    1.375728
     11          1           0        3.686346    0.201249    2.535185
     12          8           0        0.491754    3.145138   -0.018009
     13          1           0        0.507321    3.888651    0.588307
     14          1           0       -0.391537    2.738977    0.037761
     15          8           0        3.388064   -0.017285   -1.829567
     16          1           0        3.179422   -0.426396   -2.671867
     17          1           0        3.989846   -0.624060   -1.342887
     18          8           0        4.833096   -1.500138   -0.085240
     19          1           0        4.383201   -1.184703    0.728135
     20          1           0        4.859447   -2.458059   -0.032776
     21          8           0        1.631026    0.721334    0.020991
     22          1           0        2.218876    0.513238   -0.749327
     23          1           0        1.433117    1.684422    0.012459
 ---------------------------------------------------------------------
 Rotational constants (GHZ):           0.9466126           0.2681883           0.2444783
 Standard basis: 6-31++G(d,p) (6D, 7F)
 There are   294 symmetry adapted cartesian basis functions of A   symmetry.
 There are   294 symmetry adapted basis functions of A   symmetry.
   294 basis functions,   472 primitive gaussians,   294 cartesian basis functions
    53 alpha electrons       53 beta electrons
       nuclear repulsion energy       820.0197592717 Hartrees.
 NAtoms=   23 NActive=   23 NUniq=   23 SFac= 1.00D+00 NAtFMM=   60 NAOKFM=F Big=F
 Integral buffers will be    131072 words long.
 Raffenetti 2 integral format.
 Two-electron integral symmetry is turned on.
 Nuclear repulsion after empirical dispersion term =      820.0100213581 Hartrees.
 One-electron integrals computed using PRISM.
 NBasis=   294 RedAO= T EigKep=  4.58D-05  NBF=   294
 NBsUse=   294 1.00D-06 EigRej= -1.00D+00 NBFU=   294
 Initial guess from the checkpoint file:  "/local_scratch/slurm.5660480/Gau-277638.chk"
 B after Tr=     0.000000   -0.000000   -0.000000
         Rot=    1.000000    0.000017    0.000002    0.000000 Ang=   0.00 deg.
 Requested convergence on RMS density matrix=1.00D-10 within 128 cycles.
 Requested convergence on MAX density matrix=1.00D-08.
 Requested convergence on             energy=1.00D-08.
 No special actions if energy rises.
 SCF Done:  E(RwB97XD) =  -908.814457115     A.U. after   10 cycles
            NFock= 10  Conv=0.71D-10     -V/T= 2.0082
 Calling FoFJK, ICntrl=      2127 FMM=F ISym2X=0 I1Cent= 0 IOpClX= 0 NMat=1 NMatS=1 NMatT=0.
 ***** Axes restored to original set *****
 -------------------------------------------------------------------
 Center     Atomic                   Forces (Hartrees/Bohr)
 Number     Number              X              Y              Z
 -------------------------------------------------------------------
      1        6           0.000000066   -0.000000086   -0.000000229
      2        8           0.000000176   -0.000000015   -0.000000572
      3        8           0.000000026    0.000000041    0.000000127
      4        1           0.000000008    0.000000021   -0.000000062
      5        6           0.000000197    0.000000052   -0.000000089
      6        9           0.000000519    0.000000280    0.000000027
      7        9          -0.000000031    0.000000009    0.000000148
      8        9           0.000000165    0.000000009   -0.000000412
      9        8           0.000000436    0.000000229    0.000000181
     10        1           0.000000318    0.000000131   -0.000000010
     11        1           0.000000483    0.000000257   -0.000000078
     12        8          -0.000000238   -0.000000253   -0.000000652
     13        1          -0.000000139   -0.000000309   -0.000001078
     14        1          -0.000000158   -0.000000441   -0.000000779
     15        8          -0.000000525   -0.000000282    0.000000663
     16        1          -0.000000657   -0.000000183    0.000000474
     17        1          -0.000000434    0.000000144    0.000000504
     18        8           0.000000137    0.000000246    0.000000875
     19        1          -0.000000032    0.000000132    0.000000300
     20        1           0.000000106    0.000000347    0.000001023
     21        8           0.000000091   -0.000000010    0.000000131
[truncated: 204,271 more chars]
