# Supplementary material for: The Hydration of Trifluoroacetic Acid from 0 to 298 K
Source: J Phys Chem A. 2026 Jan 20;130(4):927–35. doi: 10.1021/acs.jpca.5c08151 (PMC12862820; doi:10.1021/acs.jpca.5c08151)
Supplement: Supplementary file 1 [file jp5c08151_si_001.zip › TFA_SI/within1kcal-hightemps/5-H2O/PM7-1-219-20219-wb97xd.log]

 Entering Gaussian System, Link 0=g16
 Initial command:
 /software/commercial/MERCURY/GAUSSIAN/AVX2/g16/l1.exe "/local_scratch/slurm.5660669/Gau-119475.inp" -scrdir="/local_scratch/slurm.5660669/"
 Entering Link 1 = /software/commercial/MERCURY/GAUSSIAN/AVX2/g16/l1.exe PID=    119476.
  
 Copyright (c) 1988-2019, Gaussian, Inc.  All Rights Reserved.
  
 This is part of the Gaussian(R) 16 program.  It is based on
 the Gaussian(R) 09 system (copyright 2009, Gaussian, Inc.),
 the Gaussian(R) 03 system (copyright 2003, Gaussian, Inc.),
 the Gaussian(R) 98 system (copyright 1998, Gaussian, Inc.),
 the Gaussian(R) 94 system (copyright 1995, Gaussian, Inc.),
 the Gaussian 92(TM) system (copyright 1992, Gaussian, Inc.),
 the Gaussian 90(TM) system (copyright 1990, Gaussian, Inc.),
 the Gaussian 88(TM) system (copyright 1988, Gaussian, Inc.),
 the Gaussian 86(TM) system (copyright 1986, Carnegie Mellon
 University), and the Gaussian 82(TM) system (copyright 1983,
 Carnegie Mellon University). Gaussian is a federally registered
 trademark of Gaussian, Inc.
  
 This software contains proprietary and confidential information,
 including trade secrets, belonging to Gaussian, Inc.
  
 This software is provided under written license and may be
 used, copied, transmitted, or stored only in accord with that
 written license.
  
 The following legend is applicable only to US Government
 contracts under FAR:
  
                    RESTRICTED RIGHTS LEGEND
  
 Use, reproduction and disclosure by the US Government is
 subject to restrictions as set forth in subparagraphs (a)
 and (c) of the Commercial Computer Software - Restricted
 Rights clause in FAR 52.227-19.
  
 Gaussian, Inc.
 340 Quinnipiac St., Bldg. 40, Wallingford CT 06492
  
  
 ---------------------------------------------------------------
 Warning -- This program may not be used in any manner that
 competes with the business of Gaussian, Inc. or will provide
 assistance to any competitor of Gaussian, Inc.  The licensee
 of this program is prohibited from giving any competitor of
 Gaussian, Inc. access to this program.  By using this program,
 the user acknowledges that Gaussian, Inc. is engaged in the
 business of creating and licensing software in the field of
 computational chemistry and represents and warrants to the
 licensee that it is not a competitor of Gaussian, Inc. and that
 it will not use this program in any manner prohibited above.
 ---------------------------------------------------------------
  

 Cite this work as:
 Gaussian 16, Revision C.01,
 M. J. Frisch, G. W. Trucks, H. B. Schlegel, G. E. Scuseria, 
 M. A. Robb, J. R. Cheeseman, G. Scalmani, V. Barone, 
 G. A. Petersson, H. Nakatsuji, X. Li, M. Caricato, A. V. Marenich, 
 J. Bloino, B. G. Janesko, R. Gomperts, B. Mennucci, H. P. Hratchian, 
 J. V. Ortiz, A. F. Izmaylov, J. L. Sonnenberg, D. Williams-Young, 
 F. Ding, F. Lipparini, F. Egidi, J. Goings, B. Peng, A. Petrone, 
 T. Henderson, D. Ranasinghe, V. G. Zakrzewski, J. Gao, N. Rega, 
 G. Zheng, W. Liang, M. Hada, M. Ehara, K. Toyota, R. Fukuda, 
 J. Hasegawa, M. Ishida, T. Nakajima, Y. Honda, O. Kitao, H. Nakai, 
 T. Vreven, K. Throssell, J. A. Montgomery, Jr., J. E. Peralta, 
 F. Ogliaro, M. J. Bearpark, J. J. Heyd, E. N. Brothers, K. N. Kudin, 
 V. N. Staroverov, T. A. Keith, R. Kobayashi, J. Normand, 
 K. Raghavachari, A. P. Rendell, J. C. Burant, S. S. Iyengar, 
 J. Tomasi, M. Cossi, J. M. Millam, M. Klene, C. Adamo, R. Cammi, 
 J. W. Ochterski, R. L. Martin, K. Morokuma, O. Farkas, 
 J. B. Foresman, and D. J. Fox, Gaussian, Inc., Wallingford CT, 2019.
 
 ******************************************
 Gaussian 16:  ES64L-G16RevC.01  3-Jul-2019
                25-Sep-2025 
 ******************************************
 %nproc=20
 Will use up to   20 processors via shared memory.
 %mem=18gb
 ----------------------------------------------------------------------
 # wb97xd/6-31++g** scf(conver=10) opt(tight,maxcycles=300,calcfc) freq
 ----------------------------------------------------------------------
 1/6=300,7=10,10=4,18=20,19=15,26=3,38=1/1,3;
 2/9=110,12=2,17=6,18=5,40=1/2;
 3/5=1,6=6,7=1111,11=2,25=1,30=1,71=2,74=-58,140=1/1,2,3;
 4//1;
 5/5=2,6=10,38=5/2;
 8/6=4,10=90,11=11/1;
 11/6=1,8=1,9=11,15=111,16=1/1,2,10;
 10/6=1,13=1/2;
 6/7=2,8=2,9=2,10=2,28=1/1;
 7/10=1,25=1/1,2,3,16;
 1/6=300,7=10,10=4,18=20,19=15,26=3/3(2);
 2/9=110/2;
 99//99;
 2/9=110/2;
 3/5=1,6=6,7=1111,11=2,25=1,30=1,71=1,74=-58/1,2,3;
 4/5=5,16=3,69=1/1;
 5/5=2,6=10,38=5/2;
 7//1,2,3,16;
 1/6=300,7=10,18=20,19=15,26=3/3(-5);
 2/9=110/2;
 6/7=2,8=2,9=2,10=2,19=2,28=1/1;
 99/9=1/99;
 ---------------
 PM7-1-219-20219
 ---------------
 Symbolic Z-matrix:
 Charge =  0 Multiplicity = 1
 C                    -0.57338  -1.05963  -0.97023 
 O                     0.6044   -0.80134  -1.07344 
 O                    -1.27578  -1.18881   0.11175 
 H                    -0.73753  -0.99487   1.059 
 C                    -1.45549  -1.28796  -2.22161 
 F                    -2.67359  -0.77932  -2.09717 
 F                    -1.61563  -2.57589  -2.49981 
 F                    -0.93234  -0.73386  -3.30878 
 O                     1.29245   3.99963   1.28929 
 H                     1.87654   3.22778   1.36532 
 H                     1.86358   4.63301   0.85411 
 O                     3.17635   2.09298   1.40363 
 H                     2.88504   1.19786   1.18858 
 H                     3.75896   2.01175   2.15177 
 O                    -0.59443   1.8746    2.65188 
 H                    -1.47325   2.21594   2.48837 
 H                     0.01935   2.52998   2.28039 
 O                     2.3687   -0.41521   0.90318 
 H                     1.81988  -0.49532   0.0892 
 H                     3.03671  -1.09229   0.8393 
 O                     0.03828  -0.68657   2.20194 
 H                    -0.21698   0.23631   2.4421 
 H                     0.95284  -0.61105   1.86061 
 
 Add virtual bond connecting atoms O21        and H4         Dist= 2.67D+00.
 Add virtual bond connecting atoms H22        and O15        Dist= 3.20D+00.
 Add virtual bond connecting atoms O18        and H23        Dist= 3.25D+00.
 Add virtual bond connecting atoms H19        and O2         Dist= 3.23D+00.
 Add virtual bond connecting atoms O18        and H13        Dist= 3.25D+00.
 Add virtual bond connecting atoms O12        and H10        Dist= 3.26D+00.

 GradGradGradGradGradGradGradGradGradGradGradGradGradGradGradGradGradGrad
 Berny optimization.
 Initialization pass.
                           ----------------------------
                           !    Initial Parameters    !
                           ! (Angstroms and Degrees)  !
 --------------------------                            --------------------------
 ! Name  Definition              Value          Derivative Info.                !
 --------------------------------------------------------------------------------
 ! R1    R(1,2)                  1.2102         calculate D2E/DX2 analytically  !
 ! R2    R(1,3)                  1.2964         calculate D2E/DX2 analytically  !
 ! R3    R(1,5)                  1.548          calculate D2E/DX2 analytically  !
 ! R4    R(2,19)                 1.7096         calculate D2E/DX2 analytically  !
 ! R5    R(3,4)                  1.1066         calculate D2E/DX2 analytically  !
 ! R6    R(4,21)                 1.4154         calculate D2E/DX2 analytically  !
 ! R7    R(5,6)                  1.3259         calculate D2E/DX2 analytically  !
 ! R8    R(5,7)                  1.3273         calculate D2E/DX2 analytically  !
 ! R9    R(5,8)                  1.3277         calculate D2E/DX2 analytically  !
 ! R10   R(9,10)                 0.9709         calculate D2E/DX2 analytically  !
 ! R11   R(9,11)                 0.9575         calculate D2E/DX2 analytically  !
 ! R12   R(10,12)                1.7259         calculate D2E/DX2 analytically  !
 ! R13   R(12,13)                0.9656         calculate D2E/DX2 analytically  !
 ! R14   R(12,14)                0.9517         calculate D2E/DX2 analytically  !
 ! R15   R(13,18)                1.7176         calculate D2E/DX2 analytically  !
 ! R16   R(15,16)                0.9569         calculate D2E/DX2 analytically  !
 ! R17   R(15,17)                0.9717         calculate D2E/DX2 analytically  !
 ! R18   R(15,22)                1.6943         calculate D2E/DX2 analytically  !
 ! R19   R(18,19)                0.985          calculate D2E/DX2 analytically  !
 ! R20   R(18,20)                0.9533         calculate D2E/DX2 analytically  !
 ! R21   R(18,23)                1.7204         calculate D2E/DX2 analytically  !
 ! R22   R(21,22)                0.9872         calculate D2E/DX2 analytically  !
 ! R23   R(21,23)                0.9791         calculate D2E/DX2 analytically  !
 ! A1    A(2,1,3)              128.2967         calculate D2E/DX2 analytically  !
 ! A2    A(2,1,5)              121.1403         calculate D2E/DX2 analytically  !
 ! A3    A(3,1,5)              110.5629         calculate D2E/DX2 analytically  !
 ! A4    A(1,2,19)             132.2325         calculate D2E/DX2 analytically  !
 ! A5    A(1,3,4)              115.6837         calculate D2E/DX2 analytically  !
 ! A6    A(1,5,6)              113.0215         calculate D2E/DX2 analytically  !
 ! A7    A(1,5,7)              112.4153         calculate D2E/DX2 analytically  !
 ! A8    A(1,5,8)              112.0777         calculate D2E/DX2 analytically  !
 ! A9    A(6,5,7)              106.3237         calculate D2E/DX2 analytically  !
 ! A10   A(6,5,8)              106.186          calculate D2E/DX2 analytically  !
 ! A11   A(7,5,8)              106.3122         calculate D2E/DX2 analytically  !
 ! A12   A(10,9,11)            101.6905         calculate D2E/DX2 analytically  !
 ! A13   A(10,12,13)           112.1707         calculate D2E/DX2 analytically  !
 ! A14   A(10,12,14)           122.3173         calculate D2E/DX2 analytically  !
 ! A15   A(13,12,14)           106.2993         calculate D2E/DX2 analytically  !
 ! A16   A(16,15,17)           105.9142         calculate D2E/DX2 analytically  !
 ! A17   A(16,15,22)           121.8972         calculate D2E/DX2 analytically  !
 ! A18   A(17,15,22)           117.6533         calculate D2E/DX2 analytically  !
 ! A19   A(13,18,19)           112.409          calculate D2E/DX2 analytically  !
 ! A20   A(13,18,20)           117.8739         calculate D2E/DX2 analytically  !
 ! A21   A(13,18,23)           105.1793         calculate D2E/DX2 analytically  !
 ! A22   A(19,18,20)           106.0994         calculate D2E/DX2 analytically  !
 ! A23   A(19,18,23)            89.546          calculate D2E/DX2 analytically  !
 ! A24   A(20,18,23)           122.218          calculate D2E/DX2 analytically  !
 ! A25   A(4,21,22)            104.9722         calculate D2E/DX2 analytically  !
 ! A26   A(4,21,23)            104.317          calculate D2E/DX2 analytically  !
 ! A27   A(22,21,23)           104.7278         calculate D2E/DX2 analytically  !
 ! A28   L(3,4,21,19,-1)       175.2197         calculate D2E/DX2 analytically  !
 ! A29   L(9,10,12,1,-1)       188.9851         calculate D2E/DX2 analytically  !
 ! A30   L(12,13,18,15,-1)     178.9421         calculate D2E/DX2 analytically  !
 ! A31   L(2,19,18,9,-1)       182.3014         calculate D2E/DX2 analytically  !
 ! A32   L(15,22,21,6,-1)      175.2792         calculate D2E/DX2 analytically  !
 ! A33   L(18,23,21,1,-1)      166.8789         calculate D2E/DX2 analytically  !
 ! A34   L(3,4,21,19,-2)       178.1263         calculate D2E/DX2 analytically  !
 ! A35   L(9,10,12,1,-2)       171.5096         calculate D2E/DX2 analytically  !
 ! A36   L(12,13,18,15,-2)     183.1432         calculate D2E/DX2 analytically  !
 ! A37   L(2,19,18,9,-2)       166.3563         calculate D2E/DX2 analytically  !
 ! A38   L(15,22,21,6,-2)      174.165          calculate D2E/DX2 analytically  !
 ! A39   L(18,23,21,1,-2)      183.9553         calculate D2E/DX2 analytically  !
 ! D1    D(3,1,2,19)            -0.377          calculate D2E/DX2 analytically  !
 ! D2    D(5,1,2,19)           179.729          calculate D2E/DX2 analytically  !
 ! D3    D(2,1,3,4)              2.8991         calculate D2E/DX2 analytically  !
 ! D4    D(5,1,3,4)           -177.1978         calculate D2E/DX2 analytically  !
 ! D5    D(2,1,5,6)           -141.6767         calculate D2E/DX2 analytically  !
 ! D6    D(2,1,5,7)             97.9511         calculate D2E/DX2 analytically  !
 ! D7    D(2,1,5,8)            -21.7301         calculate D2E/DX2 analytically  !
 ! D8    D(3,1,5,6)             38.4122         calculate D2E/DX2 analytically  !
 ! D9    D(3,1,5,7)            -81.9601         calculate D2E/DX2 analytically  !
 ! D10   D(3,1,5,8)            158.3588         calculate D2E/DX2 analytically  !
 ! D11   D(1,2,18,13)         -106.5443         calculate D2E/DX2 analytically  !
 ! D12   D(1,2,18,20)          117.43           calculate D2E/DX2 analytically  !
 ! D13   D(1,2,18,23)           -3.7846         calculate D2E/DX2 analytically  !
 ! D14   D(1,3,21,22)           99.7722         calculate D2E/DX2 analytically  !
 ! D15   D(1,3,21,23)           -9.2644         calculate D2E/DX2 analytically  !
 ! D16   D(11,9,12,13)        -137.4762         calculate D2E/DX2 analytically  !
 ! D17   D(11,9,12,14)          90.7809         calculate D2E/DX2 analytically  !
 ! D18   D(10,12,18,19)         50.6283         calculate D2E/DX2 analytically  !
 ! D19   D(10,12,18,20)        175.3732         calculate D2E/DX2 analytically  !
 ! D20   D(10,12,18,23)        -45.302          calculate D2E/DX2 analytically  !
 ! D21   D(14,12,18,19)       -174.4546         calculate D2E/DX2 analytically  !
 ! D22   D(14,12,18,20)        -49.7097         calculate D2E/DX2 analytically  !
 ! D23   D(14,12,18,23)         89.6151         calculate D2E/DX2 analytically  !
 ! D24   D(16,15,21,4)          35.1347         calculate D2E/DX2 analytically  !
 ! D25   D(16,15,21,23)        142.8861         calculate D2E/DX2 analytically  !
 ! D26   D(17,15,21,4)         -95.9764         calculate D2E/DX2 analytically  !
 ! D27   D(17,15,21,23)         11.775          calculate D2E/DX2 analytically  !
 ! D28   D(13,18,21,4)         119.7312         calculate D2E/DX2 analytically  !
 ! D29   D(13,18,21,22)         12.5232         calculate D2E/DX2 analytically  !
 ! D30   D(19,18,21,4)           7.9093         calculate D2E/DX2 analytically  !
 ! D31   D(19,18,21,22)        -99.2987         calculate D2E/DX2 analytically  !
 ! D32   D(20,18,21,4)         -98.0314         calculate D2E/DX2 analytically  !
 ! D33   D(20,18,21,22)        154.7606         calculate D2E/DX2 analytically  !
 --------------------------------------------------------------------------------
 Trust Radius=3.00D-01 FncErr=1.00D-07 GrdErr=1.00D-06 EigMax=2.50D+02 EigMin=1.00D-04
 Number of steps in this run=    138 maximum allowed number of steps=    138.
 GradGradGradGradGradGradGradGradGradGradGradGradGradGradGradGradGradGrad

                          Input orientation:                          
 ---------------------------------------------------------------------
 Center     Atomic      Atomic             Coordinates (Angstroms)
 Number     Number       Type             X           Y           Z
 ---------------------------------------------------------------------
      1          6           0       -0.573380   -1.059631   -0.970230
      2          8           0        0.604395   -0.801337   -1.073438
      3          8           0       -1.275778   -1.188813    0.111749
      4          1           0       -0.737528   -0.994870    1.058997
      5          6           0       -1.455493   -1.287963   -2.221605
      6          9           0       -2.673594   -0.779324   -2.097174
      7          9           0       -1.615632   -2.575892   -2.499811
      8          9           0       -0.932337   -0.733865   -3.308776
      9          8           0        1.292446    3.999631    1.289294
     10          1           0        1.876538    3.227777    1.365318
     11          1           0        1.863575    4.633006    0.854107
     12          8           0        3.176352    2.092975    1.403634
     13          1           0        2.885035    1.197859    1.188585
     14          1           0        3.758959    2.011754    2.151768
     15          8           0       -0.594427    1.874600    2.651885
     16          1           0       -1.473249    2.215936    2.488369
     17          1           0        0.019348    2.529979    2.280389
     18          8           0        2.368704   -0.415205    0.903178
     19          1           0        1.819876   -0.495324    0.089201
     20          1           0        3.036708   -1.092286    0.839304
     21          8           0        0.038283   -0.686573    2.201943
     22          1           0       -0.216979    0.236306    2.442103
     23          1           0        0.952845   -0.611047    1.860608
 ---------------------------------------------------------------------
                    Distance matrix (angstroms):
                    1          2          3          4          5
     1  C    0.000000
     2  O    1.210174   0.000000
     3  O    1.296429   2.256071   0.000000
     4  H    2.036885   2.526954   1.106619   0.000000
     5  C    1.547966   2.407951   2.342364   3.371013   0.000000
     6  F    2.399891   3.434201   2.645924   3.708939   1.325884
     7  F    2.392689   3.179954   2.976531   3.991969   1.327330
     8  F    2.388257   2.713454   3.467696   4.379899   1.327651
     9  O    5.846613   5.394925   5.907820   5.396191   6.916374
    10  H    5.462485   4.878488   5.569093   4.975733   6.660357
    11  H    6.455468   5.901953   6.655840   6.203282   7.452120
    12  O    5.443771   4.596509   5.679838   4.997201   6.784326
    13  H    4.660190   3.783497   4.916110   4.236486   6.053832
    14  H    6.160311   5.316645   6.305068   5.518363   7.563401
    15  O    4.661530   4.740870   4.037453   3.285061   5.873171
    16  H    4.847783   5.109502   4.156877   3.590774   5.870389
    17  H    4.878846   4.763203   4.495527   3.806471   6.084389
    18  O    3.546942   2.677479   3.808816   3.163695   5.015023
    19  H    2.677407   1.709610   3.172460   2.780353   4.086091
    20  H    4.038343   3.107954   4.374493   3.781880   5.439423
    21  O    3.252073   3.325925   2.519506   1.415363   4.707527
    22  H    3.667490   3.756379   2.929602   1.923472   5.060383
    23  H    3.247188   2.960786   2.891207   1.909780   4.787773
                    6          7          8          9         10
     6  F    0.000000
     7  F    2.123454   0.000000
     8  F    2.121796   2.124707   0.000000
     9  O    7.073618   8.127223   6.964043   0.000000
    10  H    6.982078   7.798529   6.740292   0.970928   0.000000
    11  H    7.654364   8.678817   7.345067   0.957465   1.495384
    12  O    7.397813   7.745858   6.861425   2.682818   1.725909
    13  H    6.753060   6.935522   6.207265   3.224347   2.273515
    14  H    8.198864   8.459901   7.704818   3.283170   2.375021
    15  O    5.824072   6.884019   6.515193   3.151618   3.097096
    16  H    5.607104   6.918369   6.526928   3.502631   3.675070
    17  H    6.112813   7.182854   6.541952   2.182413   2.184818
    18  O    5.878730   5.667790   5.360874   4.560504   3.705013
    19  H    5.005214   4.778542   4.379249   4.682204   3.936136
    20  H    6.428717   5.915662   5.752248   5.401163   4.503957
    21  O    5.083826   5.330240   5.595744   4.936230   4.404686
    22  H    5.260371   5.855527   5.875846   4.215442   3.806728
    23  H    5.370607   5.428715   5.503773   4.658334   3.979333
                   11         12         13         14         15
    11  H    0.000000
    12  O    2.911549   0.000000
    13  H    3.599374   0.965580   0.000000
    14  H    3.485307   0.951700   1.534240   0.000000
    15  O    4.108842   3.978013   3.834825   4.384164   0.000000
    16  H    4.432543   4.776040   4.660532   5.246999   0.956857
    17  H    3.139773   3.305502   3.343463   3.777537   0.971725
    18  O    5.073657   2.682111   1.717565   3.062991   4.132956
    19  H    5.185245   3.204225   2.282559   3.781490   4.244143
    20  H    5.844264   3.237878   2.321586   3.446632   5.027226
    21  O    5.783276   4.267396   3.561177   4.596403   2.676262
    22  H    5.116777   4.005038   3.481147   4.364011   1.694251
    23  H    5.416877   3.530516   2.730772   3.852030   3.032921
                   16         17         18         19         20
    16  H    0.000000
    17  H    1.539392   0.000000
    18  O    4.918977   4.011270   0.000000
    19  H    4.894038   4.146765   0.984982   0.000000
    20  H    5.831248   4.929704   0.953283   1.549096   0.000000
    21  O    3.285015   3.217564   2.681659   2.770258   3.318425
    22  H    2.345057   2.311480   3.078719   3.196905   3.862719
    23  H    3.777809   3.303585   1.720373   1.975605   2.370050
                   21         22         23
    21  O    0.000000
    22  H    0.987188   0.000000
    23  H    0.979101   1.557122   0.000000
 Stoichiometry    C2H11F3O7
 Framework group  C1[X(C2H11F3O7)]
 Deg. of freedom    63
 Full point group                 C1      NOp   1
 Largest Abelian subgroup         C1      NOp   1
 Largest concise Abelian subgroup C1      NOp   1
                         Standard orientation:                         
 ---------------------------------------------------------------------
 Center     Atomic      Atomic             Coordinates (Angstroms)
 Number     Number       Type             X           Y           Z
 ---------------------------------------------------------------------
      1          6           0        1.443092   -0.186783   -0.233107
      2          8           0        0.761334   -1.156891    0.009005
      3          8           0        1.183358    0.797733   -1.035600
      4          1           0        0.192612    0.766871   -1.527611
      5          6           0        2.822756    0.010374    0.440581
      6          9           0        3.068525    1.273783    0.758957
      7          9           0        3.825702   -0.380541   -0.336009
      8          9           0        2.931495   -0.683143    1.567463
      9          8           0       -3.870597    0.738726    2.023222
     10          1           0       -3.770229    0.013505    1.385506
     11          1           0       -4.248582    0.283973    2.776261
     12          8           0       -3.799876   -1.461173    0.489288
     13          1           0       -2.997480   -1.586307   -0.033061
     14          1           0       -4.527033   -1.697667   -0.077322
     15          8           0       -2.555025    2.201203   -0.439120
     16          1           0       -2.201079    3.005593   -0.060631
     17          1           0       -3.008084    1.741742    0.287436
     18          8           0       -1.621149   -1.779431   -1.042240
     19          1           0       -0.775911   -1.650352   -0.553259
     20          1           0       -1.528776   -2.600522   -1.517661
     21          8           0       -1.109936    0.645071   -2.067786
     22          1           0       -1.666645    1.259707   -1.532214
     23          1           0       -1.400239   -0.250879   -1.800139
 ---------------------------------------------------------------------
 Rotational constants (GHZ):           0.9362217           0.2896339           0.2856351
 Standard basis: 6-31++G(d,p) (6D, 7F)
 There are   294 symmetry adapted cartesian basis functions of A   symmetry.
 There are   294 symmetry adapted basis functions of A   symmetry.
   294 basis functions,   472 primitive gaussians,   294 cartesian basis functions
    53 alpha electrons       53 beta electrons
       nuclear repulsion energy       835.0917290727 Hartrees.
 NAtoms=   23 NActive=   23 NUniq=   23 SFac= 1.00D+00 NAtFMM=   60 NAOKFM=F Big=F
 Integral buffers will be    131072 words long.
 Raffenetti 2 integral format.
 Two-electron integral symmetry is turned on.
 Nuclear repulsion after empirical dispersion term =      835.0817189744 Hartrees.
 One-electron integrals computed using PRISM.
 NBasis=   294 RedAO= T EigKep=  4.39D-05  NBF=   294
 NBsUse=   294 1.00D-06 EigRej= -1.00D+00 NBFU=   294
 ExpMin= 3.60D-02 ExpMax= 7.00D+03 ExpMxC= 1.05D+03 IAcc=3 IRadAn=         5 AccDes= 0.00D+00
 Harris functional with IExCor= 4639 and IRadAn=       5 diagonalized for initial guess.
 HarFok:  IExCor= 4639 AccDes= 0.00D+00 IRadAn=         5 IDoV= 1 UseB2=F ITyADJ=14
 ICtDFT=  3500011 ScaDFX=  1.000000  1.000000  1.000000  1.000000
 FoFCou: FMM=F IPFlag=           0 FMFlag=      100000 FMFlg1=           0
         NFxFlg=           0 DoJE=T BraDBF=F KetDBF=T FulRan=T
         wScrn=  0.000000 ICntrl=       500 IOpCl=  0 I1Cent=   200000004 NGrid=           0
         NMat0=    1 NMatS0=      1 NMatT0=    0 NMatD0=    1 NMtDS0=    0 NMtDT0=    0
 Petite list used in FoFCou.
 Requested convergence on RMS density matrix=1.00D-10 within 128 cycles.
 Requested convergence on MAX density matrix=1.00D-08.
 Requested convergence on             energy=1.00D-08.
 No special actions if energy rises.
 SCF Done:  E(RwB97XD) =  -908.799234248     A.U. after   18 cycles
            NFock= 18  Conv=0.48D-10     -V/T= 2.0080
 DoSCS=F DFT=T ScalE2(SS,OS)=  1.000000  1.000000
 Range of M.O.s used for correlation:     1   294
 NBasis=   294 NAE=    53 NBE=    53 NFC=     0 NFV=     0
 NROrb=    294 NOA=    53 NOB=    53 NVA=   241 NVB=   241

 **** Warning!!: The largest alpha MO coefficient is  0.35528894D+02

 Symmetrizing basis deriv contribution to polar:
 IMax=3 JMax=2 DiffMx= 0.00D+00
 G2DrvN: will do    24 centers at a time, making    1 passes.
 Calling FoFCou, ICntrl=  3107 FMM=F I1Cent=   0 AccDes= 0.00D+00.
 End of G2Drv F.D. properties file   721 does not exist.
 End of G2Drv F.D. properties file   722 does not exist.
 End of G2Drv F.D. properties file   788 does not exist.
          IDoAtm=11111111111111111111111
          Differentiating once with respect to nuclear coordinates.
 Keep R1 ints in memory in canonical form, NReq=1915881174.
          There are    72 degrees of freedom in the 1st order CPHF.  IDoFFX=6 NUNeed=     0.
     66 vectors produced by pass  0 Test12= 1.77D-14 1.39D-09 XBig12= 1.48D-01 6.45D-02.
 AX will form    66 AO Fock derivatives at one time.
     66 vectors produced by pass  1 Test12= 1.77D-14 1.39D-09 XBig12= 4.07D-02 8.73D-02.
     66 vectors produced by pass  2 Test12= 1.77D-14 1.39D-09 XBig12= 9.87D-04 4.36D-03.
     66 vectors produced by pass  3 Test12= 1.77D-14 1.39D-09 XBig12= 9.46D-06 5.92D-04.
     66 vectors produced by pass  4 Test12= 1.77D-14 1.39D-09 XBig12= 6.79D-08 3.16D-05.
     66 vectors produced by pass  5 Test12= 1.77D-14 1.39D-09 XBig12= 3.95D-10 1.61D-06.
     56 vectors produced by pass  6 Test12= 1.77D-14 1.39D-09 XBig12= 2.26D-12 1.41D-07.
     17 vectors produced by pass  7 Test12= 1.77D-14 1.39D-09 XBig12= 1.07D-14 1.26D-08.
 InvSVY:  IOpt=1 It=  1 EMax= 4.44D-16
 Solved reduced A of dimension   469 with    72 vectors.
 End of Minotr F.D. properties file   721 does not exist.
 End of Minotr F.D. properties file   722 does not exist.
 End of Minotr F.D. properties file   788 does not exist.

 **********************************************************************

            Population analysis using the SCF Density.

 **********************************************************************

 Orbital symmetries:
       Occupied  (A) (A) (A) (A) (A) (A) (A) (A) (A) (A) (A) (A)
                 (A) (A) (A) (A) (A) (A) (A) (A) (A) (A) (A) (A)
                 (A) (A) (A) (A) (A) (A) (A) (A) (A) (A) (A) (A)
                 (A) (A) (A) (A) (A) (A) (A) (A) (A) (A) (A) (A)
                 (A) (A) (A) (A) (A)
       Virtual   (A) (A) (A) (A) (A) (A) (A) (A) (A) (A) (A) (A)
                 (A) (A) (A) (A) (A) (A) (A) (A) (A) (A) (A) (A)
                 (A) (A) (A) (A) (A) (A) (A) (A) (A) (A) (A) (A)
                 (A) (A) (A) (A) (A) (A) (A) (A) (A) (A) (A) (A)
                 (A) (A) (A) (A) (A) (A) (A) (A) (A) (A) (A) (A)
                 (A) (A) (A) (A) (A) (A) (A) (A) (A) (A) (A) (A)
                 (A) (A) (A) (A) (A) (A) (A) (A) (A) (A) (A) (A)
                 (A) (A) (A) (A) (A) (A) (A) (A) (A) (A) (A) (A)
                 (A) (A) (A) (A) (A) (A) (A) (A) (A) (A) (A) (A)
                 (A) (A) (A) (A) (A) (A) (A) (A) (A) (A) (A) (A)
                 (A) (A) (A) (A) (A) (A) (A) (A) (A) (A) (A) (A)
                 (A) (A) (A) (A) (A) (A) (A) (A) (A) (A) (A) (A)
                 (A) (A) (A) (A) (A) (A) (A) (A) (A) (A) (A) (A)
                 (A) (A) (A) (A) (A) (A) (A) (A) (A) (A) (A) (A)
                 (A) (A) (A) (A) (A) (A) (A) (A) (A) (A) (A) (A)
                 (A) (A) (A) (A) (A) (A) (A) (A) (A) (A) (A) (A)
                 (A) (A) (A) (A) (A) (A) (A) (A) (A) (A) (A) (A)
                 (A) (A) (A) (A) (A) (A) (A) (A) (A) (A) (A) (A)
                 (A) (A) (A) (A) (A) (A) (A) (A) (A) (A) (A) (A)
                 (A) (A) (A) (A) (A) (A) (A) (A) (A) (A) (A) (A)
                 (A)
 The electronic state is 1-A.
 Alpha  occ. eigenvalues --  -24.88537 -24.88194 -24.88036 -19.33592 -19.33081
 Alpha  occ. eigenvalues --  -19.31676 -19.31319 -19.30559 -19.29882 -19.27028
 Alpha  occ. eigenvalues --  -10.57030 -10.48084  -1.45000  -1.35146  -1.34851
 Alpha  occ. eigenvalues --   -1.23952  -1.17712  -1.15929  -1.15062  -1.14016
 Alpha  occ. eigenvalues --   -1.13296  -1.10587  -0.86174  -0.76377  -0.70839
 Alpha  occ. eigenvalues --   -0.70601  -0.68890  -0.67952  -0.65782  -0.65494
 Alpha  occ. eigenvalues --   -0.65196  -0.61541  -0.61255  -0.58467  -0.57719
 Alpha  occ. eigenvalues --   -0.56947  -0.56557  -0.54989  -0.53981  -0.53117
 Alpha  occ. eigenvalues --   -0.52719  -0.51048  -0.50838  -0.50606  -0.48562
 Alpha  occ. eigenvalues --   -0.46521  -0.45313  -0.43698  -0.43288  -0.42421
 Alpha  occ. eigenvalues --   -0.42212  -0.40811  -0.39474
 Alpha virt. eigenvalues --    0.02329   0.03278   0.04347   0.05202   0.06681
 Alpha virt. eigenvalues --    0.08476   0.08824   0.09769   0.10340   0.10934
 Alpha virt. eigenvalues --    0.11690   0.12256   0.12663   0.13940   0.14292
 Alpha virt. eigenvalues --    0.14938   0.16368   0.16610   0.18810   0.19251
 Alpha virt. eigenvalues --    0.20029   0.21671   0.21981   0.23025   0.23663
 Alpha virt. eigenvalues --    0.24787   0.25444   0.26270   0.26586   0.26746
 Alpha virt. eigenvalues --    0.27579   0.27874   0.28169   0.28691   0.29292
 Alpha virt. eigenvalues --    0.29874   0.30158   0.31185   0.31563   0.31674
 Alpha virt. eigenvalues --    0.32345   0.32758   0.33348   0.34016   0.34819
 Alpha virt. eigenvalues --    0.34963   0.35729   0.36302   0.36739   0.36879
 Alpha virt. eigenvalues --    0.37533   0.37808   0.38262   0.39168   0.39321
 Alpha virt. eigenvalues --    0.40519   0.40672   0.41994   0.42456   0.43183
 Alpha virt. eigenvalues --    0.43585   0.44383   0.44792   0.45328   0.47063
 Alpha virt. eigenvalues --    0.47352   0.48092   0.49458   0.50439   0.51852
 Alpha virt. eigenvalues --    0.52931   0.53481   0.55192   0.55762   0.59525
 Alpha virt. eigenvalues --    0.60764   0.62057   0.80924   0.81596   0.86892
 Alpha virt. eigenvalues --    0.89381   0.91100   0.94279   1.04905   1.05780
 Alpha virt. eigenvalues --    1.07615   1.11210   1.12549   1.17311   1.19305
 Alpha virt. eigenvalues --    1.20041   1.20517   1.21896   1.22342   1.22935
 Alpha virt. eigenvalues --    1.24059   1.24740   1.24963   1.25589   1.26464
 Alpha virt. eigenvalues --    1.27178   1.28029   1.28637   1.30861   1.31447
 Alpha virt. eigenvalues --    1.32848   1.33367   1.34035   1.34490   1.34985
 Alpha virt. eigenvalues --    1.35657   1.36779   1.38032   1.40191   1.41557
 Alpha virt. eigenvalues --    1.43419   1.45901   1.47227   1.48678   1.53297
 Alpha virt. eigenvalues --    1.54029   1.55208   1.56094   1.56549   1.57101
 Alpha virt. eigenvalues --    1.59557   1.59915   1.61718   1.62154   1.62722
 Alpha virt. eigenvalues --    1.63456   1.64156   1.65219   1.66177   1.67254
 Alpha virt. eigenvalues --    1.68062   1.68743   1.69832   1.71366   1.71755
 Alpha virt. eigenvalues --    1.72602   1.73892   1.74590   1.74808   1.74987
 Alpha virt. eigenvalues --    1.75733   1.77644   1.79037   1.81864   1.82396
 Alpha virt. eigenvalues --    1.84772   1.84900   1.88091   1.90012   1.90544
 Alpha virt. eigenvalues --    1.91553   1.91845   1.93068   1.94367   1.95311
 Alpha virt. eigenvalues --    1.96928   2.02984   2.11712   2.13122   2.17459
 Alpha virt. eigenvalues --    2.18988   2.19421   2.21326   2.23576   2.27263
 Alpha virt. eigenvalues --    2.28594   2.31035   2.32402   2.33248   2.34973
 Alpha virt. eigenvalues --    2.37063   2.37963   2.43123   2.43546   2.45594
 Alpha virt. eigenvalues --    2.48522   2.50698   2.51551   2.52186   2.54999
 Alpha virt. eigenvalues --    2.59040   2.59684   2.63751   2.64750   2.67456
 Alpha virt. eigenvalues --    2.68348   2.69874   2.71039   2.73496   2.73636
 Alpha virt. eigenvalues --    2.74690   2.75289   2.77044   2.78053   2.79588
 Alpha virt. eigenvalues --    2.83738   2.84009   2.85916   2.88520   2.95571
 Alpha virt. eigenvalues --    2.96797   3.00327   3.08220   3.10409   3.11104
 Alpha virt. eigenvalues --    3.15139   3.15596   3.19130   3.24230   3.26092
 Alpha virt. eigenvalues --    3.29304   3.34355   3.36472   3.47771   3.50043
 Alpha virt. eigenvalues --    3.52861   3.56775   3.58359   3.71366   3.75650
 Alpha virt. eigenvalues --    3.79805   3.82600   3.84200   3.85000   4.26850
 Alpha virt. eigenvalues --    4.38541   4.41655   4.43878   4.45248   4.52340
 Alpha virt. eigenvalues --    4.65494   4.73047   4.81611   5.67874   5.90372
 Alpha virt. eigenvalues --    6.56450
          Condensed to atoms (all electrons):
               1          2          3          4          5          6
     1  C    5.184077   0.385011   0.430089  -0.046973  -0.169767  -0.036723
     2  O    0.385011   8.278125  -0.148364  -0.000896  -0.065564   0.005177
     3  O    0.430089  -0.148364   8.344742   0.155147  -0.246421   0.011769
     4  H   -0.046973  -0.000896   0.155147   0.271338   0.021558   0.000743
     5  C   -0.169767  -0.065564  -0.246421   0.021558   5.044471   0.153267
     6  F   -0.036723   0.005177   0.011769   0.000743   0.153267   9.247415
     7  F   -0.041644   0.001870   0.012877   0.000494   0.171086  -0.047637
     8  F   -0.056664   0.005091   0.011366   0.000838   0.178913  -0.045963
     9  O    0.000646   0.000016  -0.000039   0.000218   0.000433   0.000000
    10  H    0.000459  -0.000555  -0.000448  -0.000297  -0.000619  -0.000023
    11  H   -0.000097   0.000067   0.000027   0.000003  -0.000023   0.000002
    12  O   -0.000162  -0.001184   0.000071  -0.000314  -0.000698  -0.000000
    13  H    0.000752   0.000098   0.000261   0.001521   0.002903  -0.000020
    14  H   -0.000052   0.000287   0.000002   0.000005  -0.000068   0.000002
    15  O    0.000564  -0.000638  -0.000385  -0.000689  -0.000326   0.000053
    16  H    0.000497  -0.000107   0.000387  -0.001887  -0.001307   0.000021
    17  H   -0.001966   0.000064   0.000505   0.002419   0.001905   0.000022
    18  O   -0.003524  -0.024996   0.003563   0.001465  -0.014818   0.000116
    19  H   -0.024332   0.077804  -0.000640  -0.003884  -0.001695   0.000635
    20  H    0.004465  -0.003873  -0.000663   0.000225  -0.000079  -0.000066
    21  O   -0.012242   0.011639  -0.050571   0.104246  -0.022472  -0.000736
    22  H    0.007486   0.000423  -0.000190  -0.015664   0.003747  -0.000179
    23  H    0.000950  -0.003251   0.008928  -0.016446  -0.009112   0.000181
               7          8          9         10         11         12
     1  C   -0.041644  -0.056664   0.000646   0.000459  -0.000097  -0.000162
     2  O    0.001870   0.005091   0.000016  -0.000555   0.000067  -0.001184
     3  O    0.012877   0.011366  -0.000039  -0.000448   0.000027   0.000071
     4  H    0.000494   0.000838   0.000218  -0.000297   0.000003  -0.000314
     5  C    0.171086   0.178913   0.000433  -0.000619  -0.000023  -0.000698
     6  F   -0.047637  -0.045963   0.000000  -0.000023   0.000002  -0.000000
     7  F    9.229764  -0.042957  -0.000000  -0.000004   0.000000   0.000000
     8  F   -0.042957   9.251957   0.000001  -0.000002   0.000002   0.000003
     9  O   -0.000000   0.000001   8.283452   0.260216   0.269910  -0.051598
    10  H   -0.000004  -0.000002   0.260216   0.343814  -0.029935   0.036342
    11  H    0.000000   0.000002   0.269910  -0.029935   0.374471   0.002513
    12  O    0.000000   0.000003  -0.051598   0.036342   0.002513   8.364509
    13  H   -0.000019  -0.000024   0.002574  -0.005039   0.001033   0.247382
    14  H    0.000001   0.000002   0.002768  -0.004610   0.000028   0.269016
    15  O    0.000000  -0.000000  -0.012316   0.001448   0.002259  -0.001647
    16  H   -0.000008   0.000005  -0.001385   0.001237  -0.000408   0.000233
    17  H    0.000015  -0.000006   0.039955  -0.007802   0.000187  -0.002888
    18  O    0.000094   0.000257  -0.001472   0.002678  -0.000005  -0.028512
    19  H    0.000414  -0.000097  -0.000561  -0.001829   0.000118  -0.001166
    20  H   -0.000069   0.000027  -0.000030   0.000673  -0.000054   0.003856
    21  O    0.000030   0.000169  -0.000149   0.002865  -0.000224  -0.000224
    22  H   -0.000126  -0.000112  -0.000566  -0.000490   0.000188   0.000926
    23  H    0.000283  -0.000097  -0.000682   0.000341  -0.000007  -0.003133
              13         14         15         16         17         18
     1  C    0.000752  -0.000052   0.000564   0.000497  -0.001966  -0.003524
     2  O    0.000098   0.000287  -0.000638  -0.000107   0.000064  -0.024996
     3  O    0.000261   0.000002  -0.000385   0.000387   0.000505   0.003563
     4  H    0.001521   0.000005  -0.000689  -0.001887   0.002419   0.001465
     5  C    0.002903  -0.000068  -0.000326  -0.001307   0.001905  -0.014818
     6  F   -0.000020   0.000002   0.000053   0.000021   0.000022   0.000116
     7  F   -0.000019   0.000001   0.000000  -0.000008   0.000015   0.000094
     8  F   -0.000024   0.000002  -0.000000   0.000005  -0.000006   0.000257
     9  O    0.002574   0.002768  -0.012316  -0.001385   0.039955  -0.001472
    10  H   -0.005039  -0.004610   0.001448   0.001237  -0.007802   0.002678
    11  H    0.001033   0.000028   0.002259  -0.000408   0.000187  -0.000005
    12  O    0.247382   0.269016  -0.001647   0.000233  -0.002888  -0.028512
    13  H    0.305463  -0.023185   0.000631  -0.000316   0.001214   0.001025
    14  H   -0.023185   0.377029  -0.000207  -0.000027   0.000337   0.001676
    15  O    0.000631  -0.000207   8.261311   0.287185   0.265906   0.001511
    16  H   -0.000316  -0.000027   0.287185   0.348236  -0.023453   0.000509
    17  H    0.001214   0.000337   0.265906  -0.023453   0.314894  -0.001126
    18  O    0.001025   0.001676   0.001511   0.000509  -0.001126   8.508357
    19  H   -0.004814   0.002020  -0.000607   0.000123   0.000208   0.189821
    20  H   -0.001214  -0.001625   0.000043  -0.000008  -0.000154   0.276275
    21  O   -0.005070   0.000552  -0.051081   0.001057  -0.000723  -0.041064
    22  H    0.000225  -0.000109   0.023051  -0.000093  -0.003904  -0.000595
    23  H   -0.002522   0.000034   0.000380   0.001424  -0.002031   0.037369
              19         20         21         22         23
     1  C   -0.024332   0.004465  -0.012242   0.007486   0.000950
     2  O    0.077804  -0.003873   0.011639   0.000423  -0.003251
     3  O   -0.000640  -0.000663  -0.050571  -0.000190   0.008928
     4  H   -0.003884   0.000225   0.104246  -0.015664  -0.016446
     5  C   -0.001695  -0.000079  -0.022472   0.003747  -0.009112
     6  F    0.000635  -0.000066  -0.000736  -0.000179   0.000181
     7  F    0.000414  -0.000069   0.000030  -0.000126   0.000283
     8  F   -0.000097   0.000027   0.000169  -0.000112  -0.000097
     9  O   -0.000561  -0.000030  -0.000149  -0.000566  -0.000682
    10  H   -0.001829   0.000673   0.002865  -0.000490   0.000341
    11  H    0.000118  -0.000054  -0.000224   0.000188  -0.000007
    12  O   -0.001166   0.003856  -0.000224   0.000926  -0.003133
    13  H   -0.004814  -0.001214  -0.005070   0.000225  -0.002522
    14  H    0.002020  -0.001625   0.000552  -0.000109   0.000034
    15  O   -0.000607   0.000043  -0.051081   0.023051   0.000380
    16  H    0.000123  -0.000008   0.001057  -0.000093   0.001424
    17  H    0.000208  -0.000154  -0.000723  -0.003904  -0.002031
    18  O    0.189821   0.276275  -0.041064  -0.000595   0.037369
    19  H    0.294103  -0.017283  -0.005064   0.001408  -0.001680
    20  H   -0.017283   0.335340   0.005393   0.000157  -0.004216
    21  O   -0.005064   0.005393   8.508164   0.239631   0.235583
    22  H    0.001408   0.000157   0.239631   0.281197  -0.020468
    23  H   -0.001680  -0.004216   0.235583  -0.020468   0.309098
 Mulliken charges:
               1
     1  C    0.379150
     2  O   -0.516242
     3  O   -0.532013
     4  H    0.526829
     5  C    0.954686
     6  F   -0.288058
     7  F   -0.284465
     8  F   -0.302711
     9  O   -0.791392
    10  H    0.401577
    11  H    0.379944
    12  O   -0.833326
    13  H    0.477139
    14  H    0.376125
    15  O   -0.776446
    16  H    0.388086
    17  H    0.416419
    18  O   -0.908604
    19  H    0.496999
    20  H    0.402878
    21  O   -0.919708
    22  H    0.484060
    23  H    0.469074
 Sum of Mulliken charges =   0.00000
 Mulliken charges with hydrogens summed into heavy atoms:
               1
     1  C    0.379150
     2  O   -0.516242
     3  O   -0.005184
     5  C    0.954686
     6  F   -0.288058
     7  F   -0.284465
     8  F   -0.302711
     9  O   -0.009872
    12  O    0.019938
    15  O    0.028060
    18  O   -0.008727
    21  O    0.033425
 APT charges:
               1
     1  C    0.231253
     2  O   -0.567536
     3  O   -0.474042
     4  H    0.473185
     5  C    0.328223
     6  F   -0.077248
     7  F    0.018395
     8  F   -0.093311
     9  O   -1.181158
    10  H    0.140681
    11  H    1.036260
    12  O   -1.051168
    13  H   -0.042352
    14  H    1.088273
    15  O   -1.068040
    16  H    0.647794
    17  H    0.420911
    18  O   -1.120716
    19  H    0.232328
    20  H    0.916871
    21  O   -0.653417
    22  H    0.450659
    23  H    0.344156
 Sum of APT charges =   0.00000
 APT charges with hydrogens summed into heavy atoms:
               1
     1  C    0.231253
     2  O   -0.567536
     3  O   -0.000856
     5  C    0.328223
     6  F   -0.077248
     7  F    0.018395
     8  F   -0.093311
     9  O   -0.004218
    12  O   -0.005247
    15  O    0.000664
    18  O    0.028483
    21  O    0.141397
 Electronic spatial extent (au):  <R**2>=           3954.1913
 Charge=             -0.0000 electrons
 Dipole moment (field-independent basis, Debye):
    X=             -3.3898    Y=             -2.2088    Z=             -1.1724  Tot=              4.2124
 Quadrupole moment (field-independent basis, Debye-Ang):
   XX=            -72.8255   YY=            -62.1290   ZZ=            -74.0882
   XY=              7.8205   XZ=              0.8827   YZ=              7.9714
 Traceless Quadrupole moment (field-independent basis, Debye-Ang):
   XX=             -3.1446   YY=              7.5519   ZZ=             -4.4073
   XY=              7.8205   XZ=              0.8827   YZ=              7.9714
 Octapole moment (field-independent basis, Debye-Ang**2):
  XXX=            -45.1092  YYY=              3.7466  ZZZ=             26.7305  XYY=            -15.6144
  XXY=            -42.6811  XXZ=             -3.5700  XZZ=             -6.0353  YZZ=            -17.6266
  YYZ=            -16.2079  XYZ=             -8.4894
 Hexadecapole moment (field-independent basis, Debye-Ang**3):
 XXXX=          -2912.9353 YYYY=           -502.4905 ZZZZ=           -588.2146 XXXY=            211.6621
 XXXZ=             11.8225 YYYX=              0.4332 YYYZ=             61.0985 ZZZX=            -66.9046
 ZZZY=             19.4217 XXYY=           -622.6209 XXZZ=           -561.0744 YYZZ=           -204.7695
 XXYZ=             24.4795 YYXZ=             41.3292 ZZXY=             40.8867
 N-N= 8.350817189744D+02 E-N=-3.817349545604D+03  KE= 9.015801065339D+02
  Exact polarizability:       0.000       0.000       0.000       0.000       0.000       0.000
 Approx polarizability:      73.235       4.902      78.941      -0.034      -3.574      69.964
 Calling FoFJK, ICntrl=    100127 FMM=F ISym2X=0 I1Cent= 0 IOpClX= 0 NMat=1 NMatS=1 NMatT=0.
 ***** Axes restored to original set *****
 -------------------------------------------------------------------
 Center     Atomic                   Forces (Hartrees/Bohr)
 Number     Number              X              Y              Z
 -------------------------------------------------------------------
      1        6          -0.022793617   -0.003169083    0.017274381
      2        8           0.015597272    0.003201500   -0.006393145
      3        8           0.009280744    0.002939005    0.011336984
      4        1          -0.001599253   -0.003786579   -0.016487021
      5        6          -0.004456206    0.003382907   -0.015612504
      6        9          -0.010928193    0.008902850    0.011457672
      7        9           0.004820464   -0.019651556    0.006228612
      8        9           0.013709678    0.008317033   -0.004928999
      9        8          -0.005705316   -0.003036579    0.002241566
     10        1           0.006620577   -0.002054962    0.000773962
     11        1          -0.002868451    0.005867092   -0.001629891
     12        8          -0.001064220    0.008469832   -0.003610460
     13        1          -0.000031296   -0.009520661   -0.002777200
     14        1           0.005090422    0.000903685    0.007664265
     15        8           0.008151535    0.003493756   -0.001528762
     16        1          -0.003766590    0.001694940   -0.000785513
     17        1          -0.004434809    0.001092201    0.001531398
     18        8          -0.005131673    0.002910456   -0.004054470
     19        1          -0.000555581   -0.000971310   -0.001584803
     20        1           0.006803072   -0.006513275    0.000545742
     21        8          -0.006741709    0.003273253   -0.007414188
     22        1          -0.000511242   -0.002240396    0.002370457
     23        1           0.000514392   -0.003504111    0.005381917
 -------------------------------------------------------------------
 Cartesian Forces:  Max     0.022793617 RMS     0.007429846
 FormGI is forming the generalized inverse of G from B-inverse, IUseBI=4.

 GradGradGradGradGradGradGradGradGradGradGradGradGradGradGradGradGradGrad
 Berny optimization.
 Internal  Forces:  Max     0.020005406 RMS     0.007061066
 Search for a local minimum.
 Step number   1 out of a maximum of  138
 All quantities printed in internal units (Hartrees-Bohrs-Radians)
 Mixed Optimization -- RFO/linear search
 Second derivative matrix not updated -- analytic derivatives used.
 ITU=  0
     Eigenvalues ---   -0.03315  -0.00443  -0.00036  -0.00026  -0.00010
     Eigenvalues ---    0.00091   0.00149   0.00272   0.00335   0.00379
     Eigenvalues ---    0.00647   0.00730   0.00799   0.00992   0.01211
     Eigenvalues ---    0.01375   0.01446   0.01576   0.01821   0.01912
     Eigenvalues ---    0.02006   0.02144   0.02471   0.02635   0.02811
     Eigenvalues ---    0.02956   0.03165   0.03298   0.03512   0.03640
     Eigenvalues ---    0.03933   0.04716   0.06924   0.07265   0.08650
     Eigenvalues ---    0.09384   0.11303   0.12072   0.14093   0.14111
     Eigenvalues ---    0.19453   0.21078   0.22602   0.22853   0.24672
     Eigenvalues ---    0.26439   0.36362   0.40908   0.41027   0.41917
     Eigenvalues ---    0.45764   0.47222   0.51532   0.52716   0.53988
     Eigenvalues ---    0.54247   0.56926   0.57852   0.58335   0.59503
     Eigenvalues ---    0.60118   0.61158   0.88173
 RFO step:  Lambda=-5.35453616D-02 EMin=-3.31538616D-02
 Linear search not attempted -- first point.
 Maximum step size (   0.300) exceeded in Quadratic search.
    -- Step size scaled by   0.362
 Iteration  1 RMS(Cart)=  0.20376322 RMS(Int)=  0.01592538
 Iteration  2 RMS(Cart)=  0.05621815 RMS(Int)=  0.00117812
 Iteration  3 RMS(Cart)=  0.00171864 RMS(Int)=  0.00060975
 Iteration  4 RMS(Cart)=  0.00000417 RMS(Int)=  0.00060975
 Iteration  5 RMS(Cart)=  0.00000001 RMS(Int)=  0.00060975
 Variable       Old X    -DE/DX   Delta X   Delta X   Delta X     New X
                                 (Linear)    (Quad)   (Total)
    R1        2.28690   0.01579   0.00000   0.00760   0.00781   2.29471
    R2        2.44990  -0.00811   0.00000  -0.00801  -0.00801   2.44189
    R3        2.92523   0.00038   0.00000   0.00134   0.00134   2.92657
    R4        3.23069  -0.00148   0.00000  -0.00326  -0.00302   3.22768
    R5        2.09121  -0.01827   0.00000  -0.01963  -0.01986   2.07135
    R6        2.67465  -0.00278   0.00000  -0.01213  -0.01237   2.66228
    R7        2.50556   0.01456   0.00000   0.00734   0.00735   2.51290
    R8        2.50829   0.01718   0.00000   0.00924   0.00924   2.51753
    R9        2.50890   0.01291   0.00000   0.00390   0.00390   2.51279
   R10        1.83479   0.00743   0.00000   0.00906   0.00907   1.84386
   R11        1.80935   0.00291   0.00000  -0.00133  -0.00133   1.80801
   R12        3.26149   0.00194   0.00000  -0.04788  -0.04789   3.21361
   R13        1.82468   0.01130   0.00000   0.00628   0.00626   1.83094
   R14        1.79845   0.00906   0.00000   0.00324   0.00324   1.80169
   R15        3.24573   0.00166   0.00000  -0.00369  -0.00369   3.24204
   R16        1.80820   0.00420   0.00000   0.00077   0.00077   1.80897
   R17        1.83629  -0.00265   0.00000   0.01362   0.01362   1.84992
   R18        3.20167   0.00603   0.00000   0.01366   0.01365   3.21532
   R19        1.86135   0.00045   0.00000   0.00174   0.00199   1.86333
   R20        1.80144   0.00936   0.00000   0.00487   0.00487   1.80631
   R21        3.25103   0.00321   0.00000   0.03610   0.03600   3.28703
   R22        1.86551   0.00433   0.00000   0.00684   0.00685   1.87237
   R23        1.85023   0.00179   0.00000   0.00044   0.00028   1.85051
    A1        2.23920   0.00252   0.00000   0.00291   0.00301   2.24221
    A2        2.11430  -0.00710   0.00000  -0.00986  -0.00990   2.10440
    A3        1.92969   0.00459   0.00000   0.00694   0.00688   1.93656
    A4        2.30789  -0.00452   0.00000  -0.01163  -0.01115   2.29675
    A5        2.01906  -0.00248   0.00000  -0.00613  -0.00660   2.01247
    A6        1.97260  -0.01167   0.00000  -0.00927  -0.00931   1.96328
    A7        1.96202  -0.01525   0.00000  -0.01429  -0.01435   1.94767
    A8        1.95612  -0.01142   0.00000  -0.00503  -0.00505   1.95107
    A9        1.85570   0.01448   0.00000   0.01027   0.01019   1.86589
   A10        1.85330   0.01385   0.00000   0.01087   0.01087   1.86416
   A11        1.85550   0.01404   0.00000   0.01047   0.01043   1.86593
   A12        1.77483   0.01097   0.00000   0.05037   0.05037   1.82520
   A13        1.95775  -0.01433   0.00000  -0.10591  -0.10594   1.85180
   A14        2.13484   0.00279   0.00000   0.03653   0.03460   2.16944
   A15        1.85527   0.00769   0.00000   0.03402   0.03494   1.89022
   A16        1.84855  -0.00222   0.00000  -0.01063  -0.00993   1.83862
   A17        2.12751  -0.00124   0.00000  -0.03029  -0.02978   2.09773
   A18        2.05344   0.00546   0.00000   0.04993   0.05043   2.10387
   A19        1.96191  -0.00067   0.00000   0.01207   0.01192   1.97383
   A20        2.05729   0.00234   0.00000  -0.00207  -0.00200   2.05529
   A21        1.83573  -0.00716   0.00000  -0.03979  -0.03988   1.79585
   A22        1.85178   0.00065   0.00000   0.00206   0.00244   1.85422
   A23        1.56287   0.00082   0.00000  -0.00467  -0.00489   1.55798
   A24        2.13311   0.00383   0.00000   0.03544   0.03539   2.16850
   A25        1.83211   0.00118   0.00000  -0.01923  -0.01896   1.81315
   A26        1.82067   0.00202   0.00000   0.01020   0.01201   1.83269
   A27        1.82785   0.00099   0.00000   0.03804   0.03838   1.86622
   A28        3.05816   0.00752   0.00000   0.02290   0.02217   3.08033
   A29        3.29841  -0.01308   0.00000  -0.11947  -0.11924   3.17918
   A30        3.12313  -0.02001   0.00000  -0.11839  -0.11929   3.00383
   A31        3.18176  -0.00301   0.00000  -0.03044  -0.03003   3.15173
   A32        3.05920  -0.00370   0.00000  -0.08384  -0.08309   2.97611
   A33        2.91259  -0.00357   0.00000  -0.03323  -0.03402   2.87857
   A34        3.10889   0.00236   0.00000  -0.00232  -0.00251   3.10638
   A35        2.99341   0.01337   0.00000   0.11563   0.11510   3.10851
   A36        3.19645  -0.00652   0.00000  -0.02166  -0.02094   3.17551
   A37        2.90347  -0.00361   0.00000   0.01190   0.01226   2.91572
   A38        3.03975  -0.00007   0.00000   0.08229   0.08273   3.12249
   A39        3.21063   0.00637   0.00000  -0.00550  -0.00556   3.20507
    D1       -0.00658   0.00300   0.00000   0.00450   0.00457  -0.00201
    D2        3.13686   0.00257   0.00000   0.00935   0.00940  -3.13692
    D3        0.05060  -0.00169   0.00000   0.00595   0.00599   0.05659
    D4       -3.09269  -0.00131   0.00000   0.00150   0.00153  -3.09116
    D5       -2.47272  -0.00032   0.00000   0.03079   0.03082  -2.44191
    D6        1.70957   0.00044   0.00000   0.03459   0.03458   1.74415
    D7       -0.37926   0.00110   0.00000   0.03467   0.03467  -0.34459
    D8        0.67042  -0.00068   0.00000   0.03486   0.03487   0.70529
    D9       -1.43047   0.00008   0.00000   0.03865   0.03863  -1.39185
   D10        2.76388   0.00073   0.00000   0.03874   0.03872   2.80260
   D11       -1.85955   0.00801   0.00000   0.02254   0.02293  -1.83662
   D12        2.04954   0.00329   0.00000   0.02001   0.01972   2.06926
   D13       -0.06605  -0.00050   0.00000  -0.01918  -0.01925  -0.08531
   D14        1.74135  -0.00106   0.00000   0.02650   0.02676   1.76811
   D15       -0.16169  -0.00447   0.00000  -0.01510  -0.01546  -0.17716
   D16       -2.39941  -0.00287   0.00000   0.06068   0.05886  -2.34055
   D17        1.58443   0.00367   0.00000   0.13658   0.13840   1.72283
   D18        0.88363   0.00071   0.00000   0.05050   0.04997   0.93360
   D19        3.06084   0.00656   0.00000   0.08675   0.08557  -3.13678
   D20       -0.79067   0.00738   0.00000   0.09381   0.09276  -0.69791
   D21       -3.04481  -0.00436   0.00000   0.01538   0.01668  -3.02812
   D22       -0.86760   0.00148   0.00000   0.05163   0.05228  -0.81532
   D23        1.56408   0.00230   0.00000   0.05868   0.05947   1.62355
   D24        0.61322  -0.00062   0.00000   0.00197   0.00319   0.61641
   D25        2.49383   0.00168   0.00000   0.01986   0.01825   2.51208
   D26       -1.67510  -0.00101   0.00000   0.00653   0.00815  -1.66696
   D27        0.20551   0.00130   0.00000   0.02443   0.02320   0.22872
   D28        2.08970   0.00165   0.00000   0.02662   0.02696   2.11667
   D29        0.21857   0.00081   0.00000   0.04174   0.04172   0.26029
   D30        0.13804   0.00266   0.00000   0.01893   0.01878   0.15682
   D31       -1.73309   0.00182   0.00000   0.03404   0.03354  -1.69955
   D32       -1.71097   0.00170   0.00000   0.02407   0.02421  -1.68676
   D33        2.70108   0.00086   0.00000   0.03918   0.03897   2.74005
         Item               Value     Threshold  Converged?
 Maximum Force            0.020005     0.000015     NO 
 RMS     Force            0.007061     0.000010     NO 
 Maximum Displacement     1.186644     0.000060     NO 
 RMS     Displacement     0.253328     0.000040     NO 
 Predicted change in Energy=-1.527489D-02
 GradGradGradGradGradGradGradGradGradGradGradGradGradGradGradGradGradGrad

                          Input orientation:                          
 ---------------------------------------------------------------------
 Center     Atomic      Atomic             Coordinates (Angstroms)
 Number     Number       Type             X           Y           Z
 ---------------------------------------------------------------------
      1          6           0       -0.539857   -0.972851   -0.933395
      2          8           0        0.653430   -0.790294   -1.064851
      3          8           0       -1.229905   -1.023518    0.157947
      4          1           0       -0.666930   -0.827466    1.077775
      5          6           0       -1.444200   -1.192552   -2.171253
      6          9           0       -2.614334   -0.570138   -2.063189
      7          9           0       -1.708591   -2.484232   -2.362222
      8          9           0       -0.872554   -0.745899   -3.285639
      9          8           0        1.011518    3.417891    1.425250
     10          1           0        1.829188    2.885526    1.418351
     11          1           0        1.235630    4.209754    0.937278
     12          8           0        3.297447    2.028152    1.385871
     13          1           0        3.070250    1.114849    1.155628
     14          1           0        3.924303    2.008788    2.103979
     15          8           0       -0.645026    2.030961    2.515526
     16          1           0       -1.553857    2.253322    2.313189
     17          1           0       -0.109584    2.755239    2.132079
     18          8           0        2.466834   -0.467332    0.880086
     19          1           0        1.893392   -0.528690    0.080298
     20          1           0        3.100489   -1.179529    0.809946
     21          8           0        0.120156   -0.522526    2.205726
     22          1           0       -0.115909    0.417073    2.413431
     23          1           0        1.042780   -0.518835    1.877587
 ---------------------------------------------------------------------
                    Distance matrix (angstroms):
                    1          2          3          4          5
     1  C    0.000000
     2  O    1.214307   0.000000
     3  O    1.292192   2.257560   0.000000
     4  H    2.020417   2.517057   1.096111   0.000000
     5  C    1.548677   2.405408   2.345137   3.360598   0.000000
     6  F    2.396262   3.423949   2.656246   3.704626   1.329772
     7  F    2.385741   3.183039   2.951961   3.957714   1.332219
     8  F    2.386472   2.694902   3.473191   4.369018   1.329712
     9  O    5.220017   4.902821   5.133824   4.578317   6.342048
    10  H    5.101975   4.589156   5.121259   4.486972   6.342795
    11  H    5.788882   5.417375   5.837238   5.386378   6.784494
    12  O    5.395360   4.576080   5.596196   4.895485   6.746057
    13  H    4.664266   3.794880   4.905029   4.212501   6.064033
    14  H    6.168025   5.345555   6.288702   5.493346   7.572781
    15  O    4.574822   4.739680   3.902577   3.199721   5.744181
    16  H    4.687930   5.054391   3.935440   3.435716   5.656527
    17  H    4.845712   4.834601   4.408098   3.775973   5.990403
    18  O    3.547457   2.678716   3.807454   3.160578   5.013262
    19  H    2.673116   1.708013   3.163205   2.763960   4.080406
    20  H    4.041543   3.107164   4.381981   3.793300   5.435247
    21  O    3.239211   3.324569   2.503409   1.408818   4.696179
    22  H    3.648679   3.761391   2.898878   1.906956   5.037319
    23  H    3.257681   2.980474   2.894299   1.912606   4.799174
                    6          7          8          9         10
     6  F    0.000000
     7  F    2.138586   0.000000
     8  F    2.135199   2.138565   0.000000
     9  O    6.420310   7.521900   6.563486   0.000000
    10  H    6.618733   7.459417   6.527954   0.975727   0.000000
    11  H    6.831719   8.022753   6.843680   0.956760   1.528830
    12  O    7.320949   7.711694   6.848889   2.675518   1.700568
    13  H    6.746440   6.940170   6.223579   3.100818   2.178200
    14  H    8.171286   8.477244   7.723090   3.306140   2.372396
    15  O    5.622146   6.731312   6.435545   2.420003   2.838276
    16  H    5.314999   6.657914   6.387987   2.953948   3.556039
    17  H    5.910346   7.085734   6.495519   1.481750   2.070077
    18  O    5.872964   5.658146   5.346249   4.184507   3.455138
    19  H    4.991578   4.771197   4.362014   4.261701   3.667612
    20  H    6.425377   5.906957   5.722493   5.087108   4.302446
    21  O    5.069846   5.297051   5.584842   4.114675   3.893015
    22  H    5.220808   5.810427   5.865528   3.354475   3.296491
    23  H    5.376507   5.422988   5.511712   3.962751   3.524062
                   11         12         13         14         15
    11  H    0.000000
    12  O    3.035080   0.000000
    13  H    3.604433   0.968892   0.000000
    14  H    3.665297   0.953416   1.558173   0.000000
    15  O    3.282510   4.101124   4.061016   4.587878   0.000000
    16  H    3.674507   4.944267   4.900860   5.487605   0.957267
    17  H    2.313604   3.562772   3.708865   4.102465   0.978933
    18  O    4.836761   2.678279   1.715614   3.123027   4.312748
    19  H    4.860032   3.195831   2.289662   3.828665   4.350369
    20  H    5.704234   3.264920   2.320470   3.538157   5.219687
    21  O    5.024710   4.156116   3.533660   4.570496   2.683612
    22  H    4.288370   3.911836   3.495793   4.353462   1.701476
    23  H    4.825031   3.436924   2.701995   3.839701   3.123638
                   16         17         18         19         20
    16  H    0.000000
    17  H    1.539691   0.000000
    18  O    5.061788   4.311656   0.000000
    19  H    4.960737   4.359577   0.986033   0.000000
    20  H    5.975545   5.247381   0.955857   1.553403   0.000000
    21  O    3.243331   3.286632   2.695786   2.768004   3.355926
    22  H    2.334428   2.355042   3.131115   3.221066   3.932622
    23  H    3.823235   3.480269   1.739422   1.988437   2.410506
                   21         22         23
    21  O    0.000000
    22  H    0.990815   0.000000
    23  H    0.979247   1.582913   0.000000
 Stoichiometry    C2H11F3O7
 Framework group  C1[X(C2H11F3O7)]
 Deg. of freedom    63
 Full point group                 C1      NOp   1
 Largest Abelian subgroup         C1      NOp   1
 Largest concise Abelian subgroup C1      NOp   1
                         Standard orientation:                         
 ---------------------------------------------------------------------
 Center     Atomic      Atomic             Coordinates (Angstroms)
 Number     Number       Type             X           Y           Z
 ---------------------------------------------------------------------
      1          6           0        1.366761   -0.232435   -0.222265
      2          8           0        0.732415   -1.201712    0.141946
      3          8           0        1.033240    0.667992   -1.086992
      4          1           0        0.026031    0.564170   -1.506769
      5          6           0        2.774946    0.050431    0.356872
      6          9           0        2.978163    1.343509    0.591278
      7          9           0        3.736267   -0.348335   -0.474786
      8          9           0        2.971729   -0.584675    1.508415
      9          8           0       -3.370830    1.103885    1.514989
     10          1           0       -3.505570    0.179220    1.234128
     11          1           0       -3.592845    1.107646    2.445626
     12          8           0       -3.787452   -1.444483    0.814530
     13          1           0       -3.023831   -1.722070    0.286723
     14          1           0       -4.578463   -1.758876    0.385041
     15          8           0       -2.478063    2.238248   -0.427330
     16          1           0       -1.990205    3.039755   -0.237749
     17          1           0       -2.895095    1.982145    0.420494
     18          8           0       -1.672936   -1.987349   -0.737017
     19          1           0       -0.812267   -1.778654   -0.303478
     20          1           0       -1.572814   -2.854606   -1.126251
     21          8           0       -1.294376    0.383263   -1.963458
     22          1           0       -1.815576    1.056574   -1.456786
     23          1           0       -1.561019   -0.496531   -1.626132
 ---------------------------------------------------------------------
 Rotational constants (GHZ):           0.9744148           0.3145888           0.2971636
 Standard basis: 6-31++G(d,p) (6D, 7F)
 There are   294 symmetry adapted cartesian basis functions of A   symmetry.
 There are   294 symmetry adapted basis functions of A   symmetry.
   294 basis functions,   472 primitive gaussians,   294 cartesian basis functions
    53 alpha electrons       53 beta electrons
       nuclear repulsion energy       847.9015339303 Hartrees.
 NAtoms=   23 NActive=   23 NUniq=   23 SFac= 1.00D+00 NAtFMM=   60 NAOKFM=F Big=F
 Integral buffers will be    131072 words long.
 Raffenetti 2 integral format.
 Two-electron integral symmetry is turned on.
 Nuclear repulsion after empirical dispersion term =      847.8911806488 Hartrees.
 One-electron integrals computed using PRISM.
 NBasis=   294 RedAO= T EigKep=  4.26D-05  NBF=   294
 NBsUse=   294 1.00D-06 EigRej= -1.00D+00 NBFU=   294
 Initial guess from the checkpoint file:  "/local_scratch/slurm.5660669/Gau-119476.chk"
 B after Tr=     0.000000   -0.000000    0.000000
         Rot=    0.997926    0.061866   -0.016935    0.005369 Ang=   7.38 deg.
 ExpMin= 3.60D-02 ExpMax= 7.00D+03 ExpMxC= 1.05D+03 IAcc=3 IRadAn=         5 AccDes= 0.00D+00
 Harris functional with IExCor= 4639 and IRadAn=       5 diagonalized for initial guess.
 HarFok:  IExCor= 4639 AccDes= 0.00D+00 IRadAn=         5 IDoV= 1 UseB2=F ITyADJ=14
 ICtDFT=  3500011 ScaDFX=  1.000000  1.000000  1.000000  1.000000
 FoFCou: FMM=F IPFlag=           0 FMFlag=      100000 FMFlg1=           0
         NFxFlg=           0 DoJE=T BraDBF=F KetDBF=T FulRan=T
         wScrn=  0.000000 ICntrl=       500 IOpCl=  0 I1Cent=   200000004 NGrid=           0
         NMat0=    1 NMatS0=      1 NMatT0=    0 NMatD0=    1 NMtDS0=    0 NMtDT0=    0
 Petite list used in FoFCou.
 Requested convergence on RMS density matrix=1.00D-10 within 128 cycles.
 Requested convergence on MAX density matrix=1.00D-08.
 Requested convergence on             energy=1.00D-08.
 No special actions if energy rises.
 SCF Done:  E(RwB97XD) =  -908.804345952     A.U. after   17 cycles
            NFock= 17  Conv=0.28D-10     -V/T= 2.0079
 Calling FoFJK, ICntrl=      2127 FMM=F ISym2X=0 I1Cent= 0 IOpClX= 0 NMat=1 NMatS=1 NMatT=0.
 ***** Axes restored to original set *****
 -------------------------------------------------------------------
 Center     Atomic                   Forces (Hartrees/Bohr)
 Number     Number              X              Y              Z
 -------------------------------------------------------------------
      1        6          -0.015881529   -0.000340320    0.013195738
      2        8           0.010790522    0.001525417   -0.005040518
      3        8           0.006223564    0.001726257    0.007237399
      4        1          -0.000458622   -0.003152063   -0.010823505
      5        6          -0.002716526    0.002066025   -0.011095187
      6        9          -0.006679087    0.006989102    0.007355631
      7        9           0.002174224   -0.013199559    0.005060392
      8        9           0.009660324    0.004480834   -0.003602876
      9        8           0.013182337    0.014388540   -0.011017764
     10        1           0.006360624   -0.003295397    0.003218241
     11        1          -0.003490824    0.004445587   -0.000764995
     12        8          -0.002068117    0.010275264   -0.005317967
     13        1           0.001154918   -0.008159007    0.000064218
     14        1           0.003051148   -0.000581046    0.005370492
     15        8          -0.014894112   -0.009611349    0.010429715
     16        1          -0.004338520   -0.003482132    0.001391532
     17        1           0.003563822   -0.001068425   -0.001514236
     18        8          -0.001829224    0.001790067   -0.004566228
     19        1          -0.000478166   -0.001209874   -0.001035634
     20        1           0.003893445   -0.004962587    0.000604275
     21        8          -0.004529913    0.001817303   -0.006573789
     22        1          -0.000567216    0.000426982    0.001094766
     23        1          -0.002123072   -0.000869620    0.006330298
 -------------------------------------------------------------------
 Cartesian Forces:  Max     0.015881529 RMS     0.006485909

 GradGradGradGradGradGradGradGradGradGradGradGradGradGradGradGradGradGrad
 Berny optimization.
 Using GEDIIS/GDIIS optimizer.
 FormGI is forming the generalized inverse of G from B-inverse, IUseBI=4.
 Internal  Forces:  Max     0.104235500 RMS     0.023466491
 Search for a local minimum.
 Step number   2 out of a maximum of  138
 All quantities printed in internal units (Hartrees-Bohrs-Radians)
 Mixed Optimization -- RFO/linear search
 Update second derivatives using D2CorX and points    1    2
 DE= -5.11D-03 DEPred=-1.53D-02 R= 3.35D-01
 Trust test= 3.35D-01 RLast= 3.92D-01 DXMaxT set to 3.00D-01
 ITU=  0  0
 Use linear search instead of GDIIS.
     Eigenvalues ---   -0.00445  -0.00036  -0.00025  -0.00010   0.00091
     Eigenvalues ---    0.00149   0.00272   0.00335   0.00384   0.00646
     Eigenvalues ---    0.00729   0.00798   0.00992   0.01206   0.01377
     Eigenvalues ---    0.01443   0.01578   0.01813   0.01907   0.01994
     Eigenvalues ---    0.02170   0.02451   0.02644   0.02818   0.02944
     Eigenvalues ---    0.03133   0.03303   0.03577   0.03640   0.03929
     Eigenvalues ---    0.04709   0.06435   0.07109   0.08198   0.08626
     Eigenvalues ---    0.09963   0.12079   0.13360   0.14113   0.14837
     Eigenvalues ---    0.19651   0.21120   0.22625   0.24050   0.24708
     Eigenvalues ---    0.27024   0.37548   0.40910   0.41116   0.45651
     Eigenvalues ---    0.47203   0.47827   0.52091   0.52916   0.54402
     Eigenvalues ---    0.55198   0.57872   0.58122   0.59595   0.60174
     Eigenvalues ---    0.69433   0.89763   2.01007
 RFO step:  Lambda=-4.58792620D-02 EMin=-4.45111329D-03
 Quartic linear search produced a step of -0.26098.
 Maximum step size (   0.300) exceeded in Quadratic search.
    -- Step size scaled by   0.586
 Iteration  1 RMS(Cart)=  0.16769885 RMS(Int)=  0.02096160
 Iteration  2 RMS(Cart)=  0.02432288 RMS(Int)=  0.00179338
 Iteration  3 RMS(Cart)=  0.00170033 RMS(Int)=  0.00055795
 Iteration  4 RMS(Cart)=  0.00000684 RMS(Int)=  0.00055793
 Iteration  5 RMS(Cart)=  0.00000000 RMS(Int)=  0.00055793
 Variable       Old X    -DE/DX   Delta X   Delta X   Delta X     New X
                                 (Linear)    (Quad)   (Total)
    R1        2.29471   0.01111  -0.00204   0.01314   0.01107   2.30578
    R2        2.44189  -0.01168   0.00209  -0.01126  -0.00922   2.43267
    R3        2.92657   0.00047  -0.00035   0.00248   0.00213   2.92870
    R4        3.22768   0.00411   0.00079   0.01093   0.01172   3.23940
    R5        2.07135  -0.01782   0.00518  -0.04938  -0.04421   2.02714
    R6        2.66228  -0.00778   0.00323  -0.01398  -0.01077   2.65151
    R7        2.51290   0.01046  -0.00192   0.01454   0.01262   2.52553
    R8        2.51753   0.01164  -0.00241   0.01510   0.01269   2.53022
    R9        2.51279   0.00868  -0.00102   0.00431   0.00330   2.51609
   R10        1.84386   0.00203  -0.00237   0.00869   0.00632   1.85018
   R11        1.80801   0.00325   0.00035   0.00029   0.00064   1.80866
   R12        3.21361  -0.00611   0.01250  -0.04630  -0.03380   3.17981
   R13        1.83094   0.02592  -0.00163   0.01459   0.01294   1.84388
   R14        1.80169   0.00606  -0.00085   0.00767   0.00682   1.80852
   R15        3.24204   0.02065   0.00096   0.05802   0.05898   3.30102
   R16        1.80897   0.00302  -0.00020   0.00318   0.00297   1.81195
   R17        1.84992   0.00175  -0.00355   0.00809   0.00453   1.85445
   R18        3.21532  -0.00812  -0.00356   0.00377   0.00020   3.21552
   R19        1.86333   0.00415  -0.00052   0.00215   0.00163   1.86497
   R20        1.80631   0.00623  -0.00127   0.00892   0.00765   1.81396
   R21        3.28703   0.02744  -0.00939   0.07729   0.06796   3.35499
   R22        1.87237  -0.00695  -0.00179  -0.00189  -0.00367   1.86870
   R23        1.85051   0.02099  -0.00007  -0.00200  -0.00203   1.84848
    A1        2.24221   0.00271  -0.00079   0.00539   0.00442   2.24663
    A2        2.10440  -0.00376   0.00258  -0.01545  -0.01280   2.09160
    A3        1.93656   0.00096  -0.00179   0.01000   0.00826   1.94483
    A4        2.29675   0.00499   0.00291  -0.00633  -0.00361   2.29313
    A5        2.01247  -0.00127   0.00172  -0.02154  -0.02005   1.99242
    A6        1.96328  -0.00819   0.00243  -0.02186  -0.01958   1.94370
    A7        1.94767  -0.01069   0.00374  -0.02656  -0.02298   1.92469
    A8        1.95107  -0.00746   0.00132  -0.00736  -0.00609   1.94498
    A9        1.86589   0.00941  -0.00266   0.01910   0.01619   1.88208
   A10        1.86416   0.00982  -0.00284   0.02100   0.01813   1.88230
   A11        1.86593   0.00941  -0.00272   0.02056   0.01778   1.88371
   A12        1.82520   0.00845  -0.01314   0.06623   0.05308   1.87828
   A13        1.85180   0.07058   0.02765   0.04054   0.06605   1.91785
   A14        2.16944  -0.02181  -0.00903   0.00401  -0.00850   2.16094
   A15        1.89022  -0.02637  -0.00912   0.02315   0.01205   1.90227
   A16        1.83862   0.00287   0.00259   0.02207   0.02442   1.86304
   A17        2.09773  -0.00470   0.00777  -0.01875  -0.01116   2.08657
   A18        2.10387  -0.00456  -0.01316   0.00312  -0.01021   2.09366
   A19        1.97383   0.01427  -0.00311   0.05298   0.05000   2.02383
   A20        2.05529  -0.03039   0.00052  -0.03570  -0.03512   2.02017
   A21        1.79585   0.05279   0.01041   0.00427   0.01443   1.81027
   A22        1.85422   0.00212  -0.00064   0.00153   0.00072   1.85494
   A23        1.55798  -0.00999   0.00128  -0.01197  -0.01130   1.54668
   A24        2.16850  -0.02241  -0.00924   0.00547  -0.00352   2.16498
   A25        1.81315  -0.01007   0.00495  -0.01957  -0.01457   1.79858
   A26        1.83269  -0.00410  -0.00314   0.02665   0.02430   1.85699
   A27        1.86622   0.04886  -0.01002   0.03464   0.02488   1.89110
   A28        3.08033   0.00958  -0.00578   0.04457   0.03866   3.11898
   A29        3.17918   0.01831   0.03112  -0.16758  -0.13644   3.04273
   A30        3.00383   0.10424   0.03113   0.00873   0.03911   3.04295
   A31        3.15173   0.00407   0.00784  -0.00316   0.00471   3.15644
   A32        2.97611  -0.00593   0.02169  -0.09367  -0.07181   2.90429
   A33        2.87857   0.00513   0.00888  -0.05562  -0.04670   2.83187
   A34        3.10638  -0.02681   0.00066  -0.02164  -0.02094   3.08543
   A35        3.10851  -0.02562  -0.03004   0.04972   0.01962   3.12813
   A36        3.17551   0.01785   0.00547  -0.03930  -0.03314   3.14237
   A37        2.91572   0.00315  -0.00320   0.01430   0.01098   2.92670
   A38        3.12249   0.06960  -0.02159   0.07466   0.05314   3.17563
   A39        3.20507  -0.05480   0.00145  -0.01824  -0.01685   3.18822
    D1       -0.00201  -0.02655  -0.00119  -0.01143  -0.01270  -0.01471
    D2       -3.13692  -0.00808  -0.00245   0.00217  -0.00038  -3.13731
    D3        0.05659   0.02545  -0.00156   0.00939   0.00776   0.06435
    D4       -3.09116   0.00840  -0.00040  -0.00324  -0.00379  -3.09495
    D5       -2.44191  -0.00884  -0.00804   0.11893   0.11098  -2.33092
    D6        1.74415  -0.00766  -0.00902   0.12841   0.11932   1.86347
    D7       -0.34459  -0.00723  -0.00905   0.12543   0.11639  -0.22821
    D8        0.70529   0.00664  -0.00910   0.13033   0.12131   0.82659
    D9       -1.39185   0.00782  -0.01008   0.13982   0.12964  -1.26220
   D10        2.80260   0.00825  -0.01010   0.13683   0.12671   2.92931
   D11       -1.83662  -0.05688  -0.00598  -0.01230  -0.01844  -1.85507
   D12        2.06926  -0.03135  -0.00515  -0.00518  -0.01023   2.05903
   D13       -0.08531  -0.00440   0.00502  -0.01048  -0.00555  -0.09086
   D14        1.76811   0.06198  -0.00698   0.03108   0.02399   1.79210
   D15       -0.17716   0.01554   0.00404  -0.01185  -0.00789  -0.18505
   D16       -2.34055   0.01332  -0.01536   0.37942   0.36387  -1.97668
   D17        1.72283  -0.01382  -0.03612   0.33549   0.29956   2.02239
   D18        0.93360  -0.00387  -0.01304   0.07422   0.06054   0.99414
   D19       -3.13678  -0.03242  -0.02233   0.08362   0.06062  -3.07616
   D20       -0.69791  -0.03706  -0.02421   0.07461   0.04906  -0.64884
   D21       -3.02812   0.02236  -0.00435   0.13636   0.13310  -2.89502
   D22       -0.81532  -0.00620  -0.01364   0.14576   0.13319  -0.68213
   D23        1.62355  -0.01083  -0.01552   0.13674   0.12163   1.74518
   D24        0.61641  -0.00455  -0.00083  -0.01585  -0.01621   0.60019
   D25        2.51208   0.00758  -0.00476   0.00543   0.00034   2.51242
   D26       -1.66696  -0.00550  -0.00213  -0.01350  -0.01531  -1.68226
   D27        0.22872   0.00662  -0.00606   0.00777   0.00125   0.22997
   D28        2.11667   0.00566  -0.00704   0.06198   0.05479   2.17145
   D29        0.26029   0.00175  -0.01089   0.07667   0.06548   0.32577
   D30        0.15682  -0.00659  -0.00490   0.01449   0.00973   0.16655
   D31       -1.69955  -0.01050  -0.00875   0.02918   0.02042  -1.67913
   D32       -1.68676  -0.00046  -0.00632   0.03459   0.02837  -1.65839
   D33        2.74005  -0.00436  -0.01017   0.04928   0.03906   2.77912
         Item               Value     Threshold  Converged?
 Maximum Force            0.104236     0.000015     NO 
 RMS     Force            0.023466     0.000010     NO 
 Maximum Displacement     0.654944     0.000060     NO 
 RMS     Displacement     0.174396     0.000040     NO 
 Predicted change in Energy=-1.629273D-02
 GradGradGradGradGradGradGradGradGradGradGradGradGradGradGradGradGradGrad

                          Input orientation:                          
 ---------------------------------------------------------------------
 Center     Atomic      Atomic             Coordinates (Angstroms)
 Number     Number       Type             X           Y           Z
 ---------------------------------------------------------------------
      1          6           0       -0.564209   -0.968227   -0.912972
      2          8           0        0.631241   -0.776463   -1.064387
      3          8           0       -1.235653   -1.040982    0.182948
      4          1           0       -0.656748   -0.851227    1.065890
      5          6           0       -1.472857   -1.186611   -2.149320
      6          9           0       -2.587071   -0.452854   -2.070384
      7          9           0       -1.834264   -2.472782   -2.238178
      8          9           0       -0.846844   -0.857893   -3.277517
      9          8           0        1.281213    3.567159    1.604875
     10          1           0        2.109732    3.047931    1.554493
     11          1           0        1.286992    4.192881    0.880667
     12          8           0        3.449379    2.046080    1.372669
     13          1           0        3.158885    1.137489    1.167371
     14          1           0        4.174363    2.007861    1.996236
     15          8           0       -0.918622    1.927102    2.441900
     16          1           0       -1.842690    2.010715    2.200066
     17          1           0       -0.456165    2.706353    2.065188
     18          8           0        2.482501   -0.442520    0.855157
     19          1           0        1.889022   -0.510797    0.069606
     20          1           0        3.116143   -1.159306    0.776811
     21          8           0        0.112712   -0.525818    2.193182
     22          1           0       -0.175762    0.396768    2.401719
     23          1           0        1.043368   -0.497166    1.893378
 ---------------------------------------------------------------------
                    Distance matrix (angstroms):
                    1          2          3          4          5
     1  C    0.000000
     2  O    1.220164   0.000000
     3  O    1.287312   2.260776   0.000000
     4  H    1.984477   2.490499   1.072718   0.000000
     5  C    1.549803   2.402609   2.348818   3.334080   0.000000
     6  F    2.386877   3.387372   2.692532   3.704195   1.336452
     7  F    2.373372   3.214653   2.875801   3.864304   1.338934
     8  F    2.383931   2.662576   3.487049   4.347570   1.331457
     9  O    5.505894   5.139502   5.439803   4.854724   6.654113
    10  H    5.419213   4.865229   5.458200   4.805787   6.669672
    11  H    5.768979   5.376581   5.851826   5.408832   6.762878
    12  O    5.515350   4.674173   5.735408   5.034758   6.861713
    13  H    4.756396   3.877234   5.002678   4.303993   6.152635
    14  H    6.306715   5.447347   6.469291   5.690305   7.699441
    15  O    4.445639   4.690990   3.743380   3.111446   5.575095
    16  H    4.494399   4.954326   3.708115   3.299019   5.410807
    17  H    4.731137   4.806943   4.265319   3.700704   5.826741
    18  O    3.561613   2.687625   3.825531   3.172749   5.022490
    19  H    2.681985   1.714215   3.171362   2.754890   4.084433
    20  H    4.054241   3.116298   4.393723   3.796470   5.442601
    21  O    3.209695   3.308088   2.474777   1.403120   4.669903
    22  H    3.605730   3.747215   2.848410   1.890313   4.990141
    23  H    3.268303   2.999372   2.900904   1.923667   4.811459
                    6          7          8          9         10
     6  F    0.000000
     7  F    2.162170   0.000000
     8  F    2.156298   2.159419   0.000000
     9  O    6.680693   7.807441   6.924411   0.000000
    10  H    6.888773   7.772884   6.880779   0.979071   0.000000
    11  H    6.730522   7.993778   6.881429   0.957099   1.562643
    12  O    7.384986   7.834233   6.965258   2.658673   1.682681
    13  H    6.784414   7.040125   6.307491   3.101670   2.213679
    14  H    8.264957   8.608718   7.825442   3.309817   2.353632
    15  O    5.367366   6.488489   6.361845   2.868741   3.348833
    16  H    4.985983   6.308710   6.262950   3.540556   4.136934
    17  H    5.623550   6.873249   6.434359   1.992827   2.638430
    18  O    5.853157   5.685520   5.323163   4.252375   3.579284
    19  H    4.961686   4.799803   4.336897   4.399569   3.862401
    20  H    6.413442   5.943223   5.677472   5.137327   4.395280
    21  O    5.046994   5.217118   5.564132   4.296971   4.143392
    22  H    5.151309   5.702069   5.854764   3.578982   3.601380
    23  H    5.375264   5.408658   5.517353   4.081488   3.717484
                   11         12         13         14         15
    11  H    0.000000
    12  O    3.086541   0.000000
    13  H    3.594663   0.975742   0.000000
    14  H    3.788895   0.957027   1.573455   0.000000
    15  O    3.526462   4.498538   4.344419   5.113085   0.000000
    16  H    4.037025   5.356475   5.181190   6.020505   0.958840
    17  H    2.579041   4.021046   4.041782   4.683421   0.981331
    18  O    4.787153   2.719523   1.746826   3.188860   4.438524
    19  H    4.810909   3.266543   2.352549   3.908750   4.410668
    20  H    5.657074   3.277284   2.330157   3.554965   5.345817
    21  O    5.036641   4.291998   3.619123   4.791172   2.672513
    22  H    4.343239   4.113493   3.632101   4.656568   1.701580
    23  H    4.804319   3.539509   2.770306   4.011093   3.166600
                   16         17         18         19         20
    16  H    0.000000
    17  H    1.557098   0.000000
    18  O    5.151156   4.473850   0.000000
    19  H    4.982223   4.453347   0.986898   0.000000
    20  H    6.055139   5.418913   0.959908   1.557732   0.000000
    21  O    3.202755   3.284347   2.722710   2.768587   3.380534
    22  H    2.328977   2.350758   3.187887   3.244343   3.987271
    23  H    3.835734   3.541278   1.775385   2.010338   2.445720
                   21         22         23
    21  O    0.000000
    22  H    0.988874   0.000000
    23  H    0.978174   1.594932   0.000000
 Stoichiometry    C2H11F3O7
 Framework group  C1[X(C2H11F3O7)]
 Deg. of freedom    63
 Full point group                 C1      NOp   1
 Largest Abelian subgroup         C1      NOp   1
 Largest concise Abelian subgroup C1      NOp   1
                         Standard orientation:                         
 ---------------------------------------------------------------------
 Center     Atomic      Atomic             Coordinates (Angstroms)
 Number     Number       Type             X           Y           Z
 ---------------------------------------------------------------------
      1          6           0        1.377045   -0.227044   -0.224216
      2          8           0        0.719329   -1.212541    0.067340
      3          8           0        1.080309    0.728341   -1.034376
      4          1           0        0.097045    0.656009   -1.457085
      5          6           0        2.781582   -0.025270    0.399042
      6          9           0        2.939826    1.223172    0.848990
      7          9           0        3.732337   -0.255266   -0.515240
      8          9           0        2.984973   -0.855741    1.419693
      9          8           0       -3.697814    0.952357    1.556148
     10          1           0       -3.835107    0.037452    1.235713
     11          1           0       -3.576447    0.911936    2.504660
     12          8           0       -3.904871   -1.543356    0.663352
     13          1           0       -3.122825   -1.731099    0.110877
     14          1           0       -4.678020   -1.926118    0.249065
     15          8           0       -2.147324    2.481260   -0.311501
     16          1           0       -1.534816    3.195075   -0.125281
     17          1           0       -2.580241    2.251194    0.538595
     18          8           0       -1.698347   -1.896900   -0.886507
     19          1           0       -0.835349   -1.727844   -0.438600
     20          1           0       -1.604579   -2.735856   -1.343434
     21          8           0       -1.219917    0.570468   -1.933573
     22          1           0       -1.696475    1.250009   -1.395998
     23          1           0       -1.550083   -0.313399   -1.675517
 ---------------------------------------------------------------------
 Rotational constants (GHZ):           0.9374753           0.3096977           0.2896972
 Standard basis: 6-31++G(d,p) (6D, 7F)
 There are   294 symmetry adapted cartesian basis functions of A   symmetry.
 There are   294 symmetry adapted basis functions of A   symmetry.
   294 basis functions,   472 primitive gaussians,   294 cartesian basis functions
    53 alpha electrons       53 beta electrons
       nuclear repulsion energy       839.9978221105 Hartrees.
 NAtoms=   23 NActive=   23 NUniq=   23 SFac= 1.00D+00 NAtFMM=   60 NAOKFM=F Big=F
 Integral buffers will be    131072 words long.
 Raffenetti 2 integral format.
 Two-electron integral symmetry is turned on.
 Nuclear repulsion after empirical dispersion term =      839.9878349415 Hartrees.
 One-electron integrals computed using PRISM.
 NBasis=   294 RedAO= T EigKep=  4.18D-05  NBF=   294
 NBsUse=   294 1.00D-06 EigRej= -1.00D+00 NBFU=   294
 Initial guess from the checkpoint file:  "/local_scratch/slurm.5660669/Gau-119476.chk"
 B after Tr=    -0.000000    0.000000   -0.000000
         Rot=    0.998783   -0.047575    0.009241    0.009126 Ang=  -5.65 deg.
 ExpMin= 3.60D-02 ExpMax= 7.00D+03 ExpMxC= 1.05D+03 IAcc=3 IRadAn=         5 AccDes= 0.00D+00
 Harris functional with IExCor= 4639 and IRadAn=       5 diagonalized for initial guess.
 HarFok:  IExCor= 4639 AccDes= 0.00D+00 IRadAn=         5 IDoV= 1 UseB2=F ITyADJ=14
 ICtDFT=  3500011 ScaDFX=  1.000000  1.000000  1.000000  1.000000
 FoFCou: FMM=F IPFlag=           0 FMFlag=      100000 FMFlg1=           0
         NFxFlg=           0 DoJE=T BraDBF=F KetDBF=T FulRan=T
         wScrn=  0.000000 ICntrl=       500 IOpCl=  0 I1Cent=   200000004 NGrid=           0
         NMat0=    1 NMatS0=      1 NMatT0=    0 NMatD0=    1 NMtDS0=    0 NMtDT0=    0
 Petite list used in FoFCou.
 Requested convergence on RMS density matrix=1.00D-10 within 128 cycles.
 Requested convergence on MAX density matrix=1.00D-08.
 Requested convergence on             energy=1.00D-08.
 No special actions if energy rises.
 SCF Done:  E(RwB97XD) =  -908.809424230     A.U. after   17 cycles
            NFock= 17  Conv=0.38D-10     -V/T= 2.0082
 Calling FoFJK, ICntrl=      2127 FMM=F ISym2X=0 I1Cent= 0 IOpClX= 0 NMat=1 NMatS=1 NMatT=0.
 ***** Axes restored to original set *****
 -------------------------------------------------------------------
 Center     Atomic                   Forces (Hartrees/Bohr)
 Number     Number              X              Y              Z
 -------------------------------------------------------------------
      1        6          -0.003217066   -0.000502840    0.002527031
      2        8           0.001631906    0.000998613   -0.001406360
      3        8           0.000384038    0.000601499    0.002563656
      4        1           0.000554769   -0.002152635   -0.004100761
      5        6           0.000005972    0.000582409   -0.003802251
      6        9          -0.002018363    0.002504819    0.001957800
      7        9           0.000152418   -0.003958867    0.001600657
      8        9           0.002672278    0.000802267   -0.000745966
      9        8          -0.010886209    0.000964172    0.002773990
     10        1           0.000102498    0.000756992   -0.000703464
     11        1           0.002756282    0.000939592   -0.001742086
     12        8           0.000484841    0.002549620   -0.003479533
     13        1           0.002271696   -0.001195300    0.001368181
     14        1           0.000803045   -0.001546511    0.001857601
     15        8           0.001236746    0.010496101   -0.004003458
     16        1          -0.002115739   -0.001087761    0.000377498
     17        1           0.005902687   -0.008729094    0.004809479
     18        8          -0.000608386   -0.000508627   -0.003668011
     19        1           0.001082232   -0.000479497    0.000012243
     20        1           0.000677594   -0.001728413    0.000633105
     21        8          -0.002485786    0.001778115   -0.002380177
     22        1           0.002199777   -0.001775585    0.000129937
     23        1          -0.001587229    0.000690931    0.005420888
 -------------------------------------------------------------------
 Cartesian Forces:  Max     0.010886209 RMS     0.003004797

 GradGradGradGradGradGradGradGradGradGradGradGradGradGradGradGradGradGrad
 Berny optimization.
 Using GEDIIS/GDIIS optimizer.
 FormGI is forming the generalized inverse of G from B-inverse, IUseBI=4.
 Internal  Forces:  Max     0.024256830 RMS     0.005894346
 Search for a local minimum.
 Step number   3 out of a maximum of  138
 All quantities printed in internal units (Hartrees-Bohrs-Radians)
 Mixed Optimization -- RFO/linear search
 Update second derivatives using D2CorX and points    2    3
 DE= -5.08D-03 DEPred=-1.63D-02 R= 3.12D-01
 Trust test= 3.12D-01 RLast= 6.67D-01 DXMaxT set to 3.00D-01
 ITU=  0  0  0
 Use linear search instead of GDIIS.
     Eigenvalues ---   -0.00663  -0.00036  -0.00025  -0.00010   0.00091
     Eigenvalues ---    0.00149   0.00270   0.00336   0.00385   0.00656
     Eigenvalues ---    0.00728   0.00799   0.00992   0.01208   0.01372
     Eigenvalues ---    0.01443   0.01580   0.01819   0.01895   0.01961
     Eigenvalues ---    0.02157   0.02457   0.02671   0.02861   0.02953
     Eigenvalues ---    0.03173   0.03299   0.03573   0.03635   0.03927
     Eigenvalues ---    0.04710   0.06567   0.07176   0.08250   0.08919
     Eigenvalues ---    0.10239   0.12083   0.13556   0.14104   0.14832
     Eigenvalues ---    0.19611   0.21116   0.22625   0.24179   0.24712
     Eigenvalues ---    0.27019   0.37570   0.40907   0.41116   0.45649
     Eigenvalues ---    0.47206   0.47769   0.52079   0.52777   0.54431
     Eigenvalues ---    0.55109   0.57866   0.58102   0.59595   0.60181
     Eigenvalues ---    0.69198   0.89887   2.73886
 RFO step:  Lambda=-1.75868269D-02 EMin=-6.62690362D-03
 Quartic linear search produced a step of -0.36132.
 Maximum step size (   0.300) exceeded in Quadratic search.
    -- Step size scaled by   0.604
 Iteration  1 RMS(Cart)=  0.24445361 RMS(Int)=  0.04174210
 Iteration  2 RMS(Cart)=  0.03780136 RMS(Int)=  0.01118435
 Iteration  3 RMS(Cart)=  0.01677276 RMS(Int)=  0.00108752
 Iteration  4 RMS(Cart)=  0.00060880 RMS(Int)=  0.00092858
 Iteration  5 RMS(Cart)=  0.00000053 RMS(Int)=  0.00092858
 Variable       Old X    -DE/DX   Delta X   Delta X   Delta X     New X
                                 (Linear)    (Quad)   (Total)
    R1        2.30578   0.00150  -0.00400   0.00165  -0.00227   2.30351
    R2        2.43267   0.00096   0.00333  -0.00182   0.00169   2.43435
    R3        2.92870   0.00026  -0.00077   0.00163   0.00086   2.92956
    R4        3.23940  -0.00155  -0.00423   0.00158  -0.00272   3.23668
    R5        2.02714  -0.00064   0.01597  -0.04671  -0.03062   1.99652
    R6        2.65151   0.00275   0.00389   0.05439   0.05841   2.70993
    R7        2.52553   0.00291  -0.00456   0.00403  -0.00053   2.52500
    R8        2.53022   0.00366  -0.00459   0.00885   0.00427   2.53449
    R9        2.51609   0.00209  -0.00119   0.00112  -0.00007   2.51602
   R10        1.85018   0.00794  -0.00228   0.00659   0.00431   1.85449
   R11        1.80866   0.00195  -0.00023   0.00362   0.00339   1.81205
   R12        3.17981   0.00802   0.01221   0.06422   0.07642   3.25622
   R13        1.84388   0.00111  -0.00468   0.01081   0.00613   1.85001
   R14        1.80852   0.00188  -0.00247   0.00672   0.00426   1.81277
   R15        3.30102   0.00052  -0.02131   0.03282   0.01152   3.31254
   R16        1.81195   0.00185  -0.00107   0.00284   0.00177   1.81371
   R17        1.85445  -0.00600  -0.00164  -0.01066  -0.01230   1.84215
   R18        3.21552  -0.00159  -0.00007  -0.03395  -0.03403   3.18149
   R19        1.86497  -0.00194  -0.00059  -0.00095  -0.00164   1.86333
   R20        1.81396   0.00169  -0.00277   0.00370   0.00094   1.81490
   R21        3.35499  -0.00132  -0.02456   0.08366   0.05895   3.41394
   R22        1.86870  -0.00273   0.00133  -0.00569  -0.00434   1.86436
   R23        1.84848  -0.00551   0.00073  -0.00403  -0.00345   1.84503
    A1        2.24663   0.00019  -0.00160   0.00126  -0.00061   2.24602
    A2        2.09160  -0.00270   0.00462  -0.01170  -0.00696   2.08464
    A3        1.94483   0.00256  -0.00299   0.01021   0.00733   1.95216
    A4        2.29313  -0.00266   0.00130   0.00030   0.00085   2.29398
    A5        1.99242  -0.00033   0.00724  -0.00698   0.00004   1.99245
    A6        1.94370  -0.00226   0.00708  -0.00279   0.00435   1.94805
    A7        1.92469  -0.00276   0.00830  -0.01653  -0.00818   1.91651
    A8        1.94498  -0.00237   0.00220  -0.00765  -0.00545   1.93953
    A9        1.88208   0.00283  -0.00585   0.00867   0.00293   1.88501
   A10        1.88230   0.00242  -0.00655   0.01079   0.00426   1.88656
   A11        1.88371   0.00255  -0.00643   0.00894   0.00250   1.88621
   A12        1.87828  -0.00467  -0.01918  -0.00611  -0.02529   1.85299
   A13        1.91785  -0.00748  -0.02386  -0.01621  -0.04306   1.87479
   A14        2.16094   0.00497   0.00307  -0.02605  -0.02602   2.13492
   A15        1.90227   0.00074  -0.00435  -0.04751  -0.05620   1.84607
   A16        1.86304   0.00564  -0.00882   0.02123   0.01052   1.87355
   A17        2.08657   0.00226   0.00403   0.00580   0.00861   2.09518
   A18        2.09366  -0.01073   0.00369  -0.11240  -0.11001   1.98365
   A19        2.02383  -0.00604  -0.01807  -0.06791  -0.08576   1.93806
   A20        2.02017   0.00900   0.01269   0.05183   0.06439   2.08456
   A21        1.81027  -0.00967  -0.00521   0.00722   0.00251   1.81278
   A22        1.85494  -0.00113  -0.00026  -0.00099   0.00003   1.85497
   A23        1.54668   0.00522   0.00408   0.02175   0.02535   1.57203
   A24        2.16498   0.00070   0.00127  -0.03333  -0.03257   2.13241
   A25        1.79858   0.00747   0.00526   0.04799   0.05350   1.85209
   A26        1.85699  -0.00081  -0.00878   0.00018  -0.00710   1.84990
   A27        1.89110  -0.01633  -0.00899  -0.00332  -0.01233   1.87877
   A28        3.11898   0.00247  -0.01397   0.03963   0.02505   3.14403
   A29        3.04273  -0.00306   0.04930   0.07786   0.12685   3.16958
   A30        3.04295  -0.01989  -0.01413  -0.02411  -0.03838   3.00457
   A31        3.15644  -0.00017  -0.00170  -0.04080  -0.04339   3.11306
   A32        2.90429   0.01527   0.02595   0.11692   0.14311   3.04740
   A33        2.83187  -0.00323   0.01687  -0.04459  -0.02903   2.80284
   A34        3.08543   0.00453   0.00757  -0.01808  -0.01039   3.07505
   A35        3.12813  -0.00164  -0.00709   0.07978   0.07341   3.20154
   A36        3.14237  -0.00768   0.01197  -0.03742  -0.02520   3.11717
   A37        2.92670  -0.00185  -0.00397   0.01378   0.00884   2.93554
   A38        3.17563  -0.02426  -0.01920  -0.02296  -0.04177   3.13386
   A39        3.18822   0.01170   0.00609  -0.06111  -0.05483   3.13339
    D1       -0.01471   0.00518   0.00459  -0.01153  -0.00680  -0.02151
    D2       -3.13731   0.00155   0.00014   0.00569   0.00595  -3.13136
    D3        0.06435  -0.00641  -0.00280   0.01488   0.01223   0.07658
    D4       -3.09495  -0.00307   0.00137  -0.00135   0.00015  -3.09479
    D5       -2.33092   0.00193  -0.04010  -0.06045  -0.10060  -2.43152
    D6        1.86347   0.00166  -0.04311  -0.05860  -0.10167   1.76180
    D7       -0.22821   0.00184  -0.04205  -0.05385  -0.09593  -0.32414
    D8        0.82659  -0.00110  -0.04383  -0.04597  -0.08983   0.73676
    D9       -1.26220  -0.00137  -0.04684  -0.04411  -0.09090  -1.35310
   D10        2.92931  -0.00119  -0.04578  -0.03937  -0.08516   2.84415
   D11       -1.85507   0.01105   0.00666  -0.02449  -0.01731  -1.87237
   D12        2.05903   0.00457   0.00370  -0.03326  -0.02950   2.02952
   D13       -0.09086   0.00261   0.00201  -0.00367  -0.00177  -0.09263
   D14        1.79210  -0.01671  -0.00867   0.04962   0.04181   1.83390
   D15       -0.18505  -0.00232   0.00285   0.03226   0.03480  -0.15025
   D16       -1.97668  -0.00197  -0.13147  -0.40585  -0.53453  -2.51122
   D17        2.02239   0.00046  -0.10824  -0.26219  -0.37322   1.64917
   D18        0.99414  -0.00239  -0.02187  -0.06036  -0.08261   0.91153
   D19       -3.07616   0.00129  -0.02190  -0.07938  -0.10181   3.10521
   D20       -0.64884   0.00184  -0.01773  -0.06707  -0.08472  -0.73357
   D21       -2.89502  -0.00415  -0.04809  -0.15506  -0.20301  -3.09803
   D22       -0.68213  -0.00047  -0.04812  -0.17409  -0.22221  -0.90434
   D23        1.74518   0.00008  -0.04395  -0.16178  -0.20512   1.54006
   D24        0.60019  -0.00088   0.00586   0.04324   0.05109   0.65129
   D25        2.51242  -0.00060  -0.00012   0.09253   0.09165   2.60407
   D26       -1.68226  -0.00273   0.00553   0.10526   0.11155  -1.57071
   D27        0.22997  -0.00245  -0.00045   0.15456   0.15211   0.38208
   D28        2.17145  -0.00507  -0.01979  -0.09827  -0.11769   2.05376
   D29        0.32577  -0.00784  -0.02366  -0.14684  -0.17083   0.15494
   D30        0.16655   0.00001  -0.00351  -0.02975  -0.03286   0.13369
   D31       -1.67913  -0.00276  -0.00738  -0.07833  -0.08600  -1.76513
   D32       -1.65839  -0.00169  -0.01025  -0.03328  -0.04279  -1.70118
   D33        2.77912  -0.00445  -0.01411  -0.08186  -0.09593   2.68318
         Item               Value     Threshold  Converged?
 Maximum Force            0.024257     0.000015     NO 
 RMS     Force            0.005894     0.000010     NO 
 Maximum Displacement     0.889138     0.000060     NO 
 RMS     Displacement     0.233535     0.000040     NO 
 Predicted change in Energy=-9.612967D-03
 GradGradGradGradGradGradGradGradGradGradGradGradGradGradGradGradGradGrad

                          Input orientation:                          
 ---------------------------------------------------------------------
 Center     Atomic      Atomic             Coordinates (Angstroms)
 Number     Number       Type             X           Y           Z
 ---------------------------------------------------------------------
      1          6           0       -0.514756   -0.939988   -0.938127
      2          8           0        0.691591   -0.800193   -1.043285
      3          8           0       -1.227713   -1.003173    0.132934
      4          1           0       -0.683012   -0.847687    1.024755
      5          6           0       -1.376492   -1.109053   -2.215673
      6          9           0       -2.521660   -0.425854   -2.130914
      7          9           0       -1.678362   -2.403853   -2.392209
      8          9           0       -0.721964   -0.686617   -3.295403
      9          8           0        1.064899    3.468917    1.134364
     10          1           0        1.896271    2.947512    1.131294
     11          1           0        1.268094    4.298045    0.697629
     12          8           0        3.353885    2.034977    1.239824
     13          1           0        3.119621    1.092625    1.115299
     14          1           0        3.920037    2.062844    2.013718
     15          8           0       -0.777389    1.927440    2.799755
     16          1           0       -1.694122    2.159520    2.635726
     17          1           0       -0.225003    2.620567    2.393890
     18          8           0        2.472506   -0.527893    0.948284
     19          1           0        1.917268   -0.605553    0.137152
     20          1           0        3.073267   -1.277099    0.936100
     21          8           0        0.040814   -0.545485    2.225254
     22          1           0       -0.235257    0.363947    2.489923
     23          1           0        0.982144   -0.506250    1.969111
 ---------------------------------------------------------------------
                    Distance matrix (angstroms):
                    1          2          3          4          5
     1  C    0.000000
     2  O    1.218964   0.000000
     3  O    1.288205   2.260181   0.000000
     4  H    1.972242   2.483663   1.056513   0.000000
     5  C    1.550257   2.397260   2.355695   3.324094   0.000000
     6  F    2.390552   3.412924   2.670694   3.676523   1.336172
     7  F    2.368804   3.163542   2.922556   3.884330   1.341193
     8  F    2.379891   2.661404   3.479868   4.323336   1.331419
     9  O    5.121423   4.806955   5.124307   4.658356   6.175836
    10  H    5.020779   4.497260   5.134580   4.589945   6.194263
    11  H    5.769857   5.418042   5.886497   5.512929   6.687143
    12  O    5.344181   4.509832   5.607727   4.965133   6.648447
    13  H    4.642927   3.759997   4.925111   4.270015   6.013135
    14  H    6.115372   5.288205   6.279899   5.535096   7.483441
    15  O    4.718356   4.936278   3.987884   3.295582   5.893533
    16  H    4.875478   5.290242   4.060066   3.558211   5.858373
    17  H    4.885064   4.935172   4.387350   3.756739   6.040204
    18  O    3.556979   2.685546   3.818678   3.172603   5.016289
    19  H    2.680077   1.712776   3.170019   2.758247   4.078989
    20  H    4.062054   3.133335   4.383896   3.781784   5.455481
    21  O    3.235934   3.342414   2.489265   1.434031   4.695550
    22  H    3.678301   3.833775   2.899894   1.953269   5.061105
    23  H    3.298617   3.040618   2.915810   1.944513   4.841379
                    6          7          8          9         10
     6  F    0.000000
     7  F    2.166081   0.000000
     8  F    2.159384   2.163182   0.000000
     9  O    6.220505   7.379135   6.331207   0.000000
    10  H    6.445131   7.336906   6.297436   0.981351   0.000000
    11  H    6.684169   7.946329   6.689656   0.958895   1.551325
    12  O    7.206913   7.630098   6.677418   2.703103   1.723119
    13  H    6.683392   6.895550   6.113736   3.141498   2.222037
    14  H    8.054008   8.408665   7.569311   3.301835   2.378432
    15  O    5.735152   6.821169   6.632294   2.922962   3.312516
    16  H    5.485420   6.790048   6.650104   3.403059   3.971797
    17  H    5.918544   7.089696   6.599431   1.992474   2.490149
    18  O    5.868012   5.648701   5.314011   4.241518   3.527603
    19  H    4.988036   4.749748   4.330652   4.280452   3.689584
    20  H    6.436957   5.909755   5.714724   5.157279   4.389848
    21  O    5.055371   5.265934   5.574890   4.284182   4.103718
    22  H    5.215703   5.794695   5.900048   3.628882   3.614428
    23  H    5.393822   5.449799   5.536391   4.062709   3.669610
                   11         12         13         14         15
    11  H    0.000000
    12  O    3.125057   0.000000
    13  H    3.725227   0.978986   0.000000
    14  H    3.709584   0.959279   1.545686   0.000000
    15  O    3.771300   4.417281   4.326776   4.764661   0.000000
    16  H    4.135727   5.238934   5.159660   5.649338   0.959774
    17  H    2.814351   3.805683   3.893059   4.199636   0.974824
    18  O    4.980273   2.725826   1.752921   3.153159   4.474194
    19  H    4.978035   3.201898   2.299181   3.827914   4.557047
    20  H    5.864960   3.337790   2.376942   3.610194   5.345075
    21  O    5.224906   4.313502   3.659844   4.679369   2.667370
    22  H    4.577064   4.151750   3.698076   4.514364   1.683571
    23  H    4.977920   3.551739   2.802535   3.903004   3.115890
                   16         17         18         19         20
    16  H    0.000000
    17  H    1.558641   0.000000
    18  O    5.237407   4.390801   0.000000
    19  H    5.189474   4.482191   0.986030   0.000000
    20  H    6.117768   5.309947   0.960403   1.557443   0.000000
    21  O    3.239683   3.181664   2.746650   2.807999   3.375344
    22  H    2.318109   2.258686   3.240988   3.332990   4.006711
    23  H    3.835767   3.378554   1.806580   2.059221   2.456444
                   21         22         23
    21  O    0.000000
    22  H    0.986576   0.000000
    23  H    0.976346   1.584473   0.000000
 Stoichiometry    C2H11F3O7
 Framework group  C1[X(C2H11F3O7)]
 Deg. of freedom    63
 Full point group                 C1      NOp   1
 Largest Abelian subgroup         C1      NOp   1
 Largest concise Abelian subgroup C1      NOp   1
                         Standard orientation:                         
 ---------------------------------------------------------------------
 Center     Atomic      Atomic             Coordinates (Angstroms)
 Number     Number       Type             X           Y           Z
 ---------------------------------------------------------------------
      1          6           0        1.348447   -0.171622   -0.274847
      2          8           0        0.724256   -1.208696   -0.130847
      3          8           0        1.027960    0.872977   -0.957176
      4          1           0        0.064838    0.828534   -1.389196
      5          6           0        2.741524   -0.022305    0.388732
      6          9           0        2.910736    1.196688    0.909096
      7          9           0        3.703550   -0.220361   -0.524546
      8          9           0        2.907051   -0.914427    1.363102
      9          8           0       -3.201557    0.651050    1.927344
     10          1           0       -3.350251   -0.216737    1.493886
     11          1           0       -3.452646    0.537289    2.845762
     12          8           0       -3.688484   -1.689627    0.666037
     13          1           0       -2.983494   -1.819618   -0.000675
     14          1           0       -4.515470   -1.839919    0.203736
     15          8           0       -2.555624    2.478079   -0.260906
     16          1           0       -2.096833    3.263068    0.046452
     17          1           0       -2.934906    2.037912    0.521833
     18          8           0       -1.677194   -1.813906   -1.169555
     19          1           0       -0.804306   -1.703390   -0.724460
     20          1           0       -1.580074   -2.555140   -1.772475
     21          8           0       -1.276153    0.804197   -1.896735
     22          1           0       -1.795398    1.421038   -1.328208
     23          1           0       -1.608939   -0.099165   -1.734124
 ---------------------------------------------------------------------
 Rotational constants (GHZ):           0.8871464           0.3183699           0.3019174
 Standard basis: 6-31++G(d,p) (6D, 7F)
 There are   294 symmetry adapted cartesian basis functions of A   symmetry.
 There are   294 symmetry adapted basis functions of A   symmetry.
   294 basis functions,   472 primitive gaussians,   294 cartesian basis functions
    53 alpha electrons       53 beta electrons
       nuclear repulsion energy       840.3929169666 Hartrees.
 NAtoms=   23 NActive=   23 NUniq=   23 SFac= 1.00D+00 NAtFMM=   60 NAOKFM=F Big=F
 Integral buffers will be    131072 words long.
 Raffenetti 2 integral format.
 Two-electron integral symmetry is turned on.
 Nuclear repulsion after empirical dispersion term =      840.3829872135 Hartrees.
 One-electron integrals computed using PRISM.
 NBasis=   294 RedAO= T EigKep=  4.30D-05  NBF=   294
 NBsUse=   294 1.00D-06 EigRej= -1.00D+00 NBFU=   294
 Initial guess from the checkpoint file:  "/local_scratch/slurm.5660669/Gau-119476.chk"
 B after Tr=     0.000000    0.000000   -0.000000
         Rot=    0.998729   -0.047154   -0.012108   -0.013014 Ang=  -5.78 deg.
 ExpMin= 3.60D-02 ExpMax= 7.00D+03 ExpMxC= 1.05D+03 IAcc=3 IRadAn=         5 AccDes= 0.00D+00
 Harris functional with IExCor= 4639 and IRadAn=       5 diagonalized for initial guess.
 HarFok:  IExCor= 4639 AccDes= 0.00D+00 IRadAn=         5 IDoV= 1 UseB2=F ITyADJ=14
 ICtDFT=  3500011 ScaDFX=  1.000000  1.000000  1.000000  1.000000
 FoFCou: FMM=F IPFlag=           0 FMFlag=      100000 FMFlg1=           0
         NFxFlg=           0 DoJE=T BraDBF=F KetDBF=T FulRan=T
         wScrn=  0.000000 ICntrl=       500 IOpCl=  0 I1Cent=   200000004 NGrid=           0
         NMat0=    1 NMatS0=      1 NMatT0=    0 NMatD0=    1 NMtDS0=    0 NMtDT0=    0
 Petite list used in FoFCou.
 Requested convergence on RMS density matrix=1.00D-10 within 128 cycles.
 Requested convergence on MAX density matrix=1.00D-08.
 Requested convergence on             energy=1.00D-08.
 No special actions if energy rises.
 SCF Done:  E(RwB97XD) =  -908.811638101     A.U. after   17 cycles
            NFock= 17  Conv=0.34D-10     -V/T= 2.0082
 Calling FoFJK, ICntrl=      2127 FMM=F ISym2X=0 I1Cent= 0 IOpClX= 0 NMat=1 NMatS=1 NMatT=0.
 ***** Axes restored to original set *****
 -------------------------------------------------------------------
 Center     Atomic                   Forces (Hartrees/Bohr)
 Number     Number              X              Y              Z
 -------------------------------------------------------------------
      1        6          -0.002751001   -0.000751959    0.001110391
      2        8           0.002383819    0.000837265   -0.000934189
      3        8          -0.001050827    0.000094144    0.000651515
      4        1           0.000610430   -0.000626343   -0.001482001
      5        6          -0.000164144    0.000854296   -0.001698927
      6        9          -0.001222499    0.001176013    0.001098321
      7        9           0.000042358   -0.002610868    0.000836049
      8        9           0.001609535    0.000527701   -0.000624381
      9        8          -0.002109958   -0.003574308    0.002606352
     10        1          -0.000537850    0.003346221    0.001541239
     11        1          -0.001346503    0.000284913    0.000427595
     12        8           0.000997543   -0.004061835   -0.000883394
     13        1           0.001034717    0.001549086   -0.000697615
     14        1          -0.000041489    0.002219384    0.001123787
     15        8           0.003140085    0.003600382    0.001485934
     16        1           0.000359015    0.000679414   -0.000901365
     17        1          -0.000682925   -0.000152802   -0.003743055
     18        8           0.000115127   -0.000917466   -0.002941541
     19        1          -0.000148904   -0.000439134    0.000255778
     20        1           0.000702066   -0.000729406    0.000813108
     21        8          -0.000188545   -0.000204027   -0.004022315
     22        1           0.000239125   -0.000320946    0.001826589
     23        1          -0.000989177   -0.000779724    0.004152125
 -------------------------------------------------------------------
 Cartesian Forces:  Max     0.004152125 RMS     0.001698223

 GradGradGradGradGradGradGradGradGradGradGradGradGradGradGradGradGradGrad
 Berny optimization.
 Using GEDIIS/GDIIS optimizer.
 FormGI is forming the generalized inverse of G from B-inverse, IUseBI=4.
 Internal  Forces:  Max     0.021380998 RMS     0.005487210
 Search for a local minimum.
 Step number   4 out of a maximum of  138
 All quantities printed in internal units (Hartrees-Bohrs-Radians)
 Mixed Optimization -- RFO/linear search
 Update second derivatives using D2CorX and points    1    2    3    4
 DE= -2.21D-03 DEPred=-9.61D-03 R= 2.30D-01
 Trust test= 2.30D-01 RLast= 9.23D-01 DXMaxT set to 3.00D-01
 ITU=  0  0  0  0
 Use linear search instead of GDIIS.
     Eigenvalues ---   -3.54011  -0.00037  -0.00026  -0.00010   0.00091
     Eigenvalues ---    0.00149   0.00279   0.00336   0.00383   0.00633
     Eigenvalues ---    0.00726   0.00736   0.00803   0.01007   0.01216
     Eigenvalues ---    0.01399   0.01456   0.01579   0.01891   0.01913
     Eigenvalues ---    0.02079   0.02303   0.02496   0.02772   0.02932
     Eigenvalues ---    0.03036   0.03263   0.03461   0.03631   0.03849
     Eigenvalues ---    0.03947   0.04723   0.06606   0.07237   0.08214
     Eigenvalues ---    0.09323   0.12095   0.14058   0.14149   0.15353
     Eigenvalues ---    0.18577   0.20932   0.22079   0.22633   0.24618
     Eigenvalues ---    0.25380   0.31212   0.40582   0.41015   0.41240
     Eigenvalues ---    0.45670   0.47530   0.48136   0.52335   0.53913
     Eigenvalues ---    0.54461   0.56753   0.57922   0.58549   0.59636
     Eigenvalues ---    0.60185   0.87021   2.23523
 RFO step:  Lambda=-3.54018379D+00 EMin=-3.54011317D+00
 I=     1 Eig=   -3.54D+00 Dot1=  9.49D-03
 I=     1 Stepn=  6.00D-01 RXN=   6.00D-01 EDone=F
 I=     2 Eig=   -3.66D-04 Dot1=  4.66D-06
 I=     2 Stepn=  3.00D-01 RXN=   6.71D-01 EDone=F
 I=     3 Eig=   -2.61D-04 Dot1=  1.26D-04
 I=     3 Stepn=  1.50D-01 RXN=   6.87D-01 EDone=F
 Mixed    3 eigenvectors in step.  Raw Step.Grad=  9.62D-03.
 RFO eigenvector is Hessian eigenvector with negative curvature.
 Taking step of  6.00D-01 in eigenvector direction(s).  Step.Grad= -2.61D-04.
 Quartic linear search produced a step of -0.35475.
 Maximum step size (   0.300) exceeded in Quadratic search.
    -- Step size not scaled.
 Iteration  1 RMS(Cart)=  0.36860721 RMS(Int)=  0.02126350
 Iteration  2 RMS(Cart)=  0.05192474 RMS(Int)=  0.00156340
 Iteration  3 RMS(Cart)=  0.00144654 RMS(Int)=  0.00151157
 Iteration  4 RMS(Cart)=  0.00000268 RMS(Int)=  0.00151157
 Iteration  5 RMS(Cart)=  0.00000001 RMS(Int)=  0.00151157
 Variable       Old X    -DE/DX   Delta X   Delta X   Delta X     New X
                                 (Linear)    (Quad)   (Total)
    R1        2.30351   0.00311   0.00080  -0.08032  -0.08013   2.22337
    R2        2.43435   0.00096  -0.00060   0.05465   0.05413   2.48848
    R3        2.92956   0.00016  -0.00030  -0.00481  -0.00511   2.92445
    R4        3.23668   0.00011   0.00096   0.00968   0.00979   3.24646
    R5        1.99652   0.00032   0.01086   0.11523   0.12686   2.12338
    R6        2.70993   0.00129  -0.02072   0.01453  -0.00544   2.70449
    R7        2.52500   0.00162   0.00019  -0.09142  -0.09124   2.43376
    R8        2.53449   0.00240  -0.00151  -0.11048  -0.11200   2.42249
    R9        2.51602   0.00147   0.00003  -0.07779  -0.07776   2.43825
   R10        1.85449   0.00117  -0.00153  -0.09938  -0.10089   1.75360
   R11        1.81205  -0.00023  -0.00120  -0.03631  -0.03752   1.77453
   R12        3.25622   0.00312  -0.02711  -0.04061  -0.06769   3.18854
   R13        1.85001  -0.00189  -0.00217  -0.12201  -0.12419   1.72583
   R14        1.81277   0.00095  -0.00151  -0.05871  -0.06022   1.75255
   R15        3.31254  -0.00057  -0.00409  -0.05014  -0.05426   3.25828
   R16        1.81371  -0.00002  -0.00063  -0.03829  -0.03892   1.77479
   R17        1.84215   0.00106   0.00436   0.06108   0.06544   1.90759
   R18        3.18149   0.00237   0.01207   0.00822   0.02034   3.20183
   R19        1.86333   0.00010   0.00058   0.00466   0.00435   1.86768
   R20        1.81490   0.00100  -0.00033  -0.05871  -0.05904   1.75586
   R21        3.41394  -0.00315  -0.02091  -0.05801  -0.07872   3.33522
   R22        1.86436   0.00227   0.00154   0.03718   0.03863   1.90298
   R23        1.84503  -0.00471   0.00123  -0.02921  -0.02729   1.81773
    A1        2.24602   0.00057   0.00022  -0.01373  -0.01433   2.23169
    A2        2.08464  -0.00105   0.00247   0.06098   0.06364   2.14827
    A3        1.95216   0.00058  -0.00260  -0.04655  -0.04894   1.90322
    A4        2.29398  -0.00053  -0.00030   0.02401   0.02131   2.31530
    A5        1.99245  -0.00240  -0.00001   0.00698   0.00792   2.00038
    A6        1.94805  -0.00114  -0.00154   0.07300   0.06863   2.01668
    A7        1.91651  -0.00182   0.00290   0.10245   0.10134   2.01784
    A8        1.93953  -0.00113   0.00193   0.08056   0.07910   2.01863
    A9        1.88501   0.00148  -0.00104  -0.09236  -0.09628   1.78873
   A10        1.88656   0.00138  -0.00151  -0.08857  -0.09192   1.79464
   A11        1.88621   0.00143  -0.00089  -0.08762  -0.09232   1.79389
   A12        1.85299   0.00255   0.00897  -0.00700   0.00197   1.85496
   A13        1.87479  -0.01292   0.01528  -0.08771  -0.07070   1.80409
   A14        2.13492   0.00073   0.00923   0.01079   0.02310   2.15802
   A15        1.84607   0.00668   0.01994   0.05088   0.07253   1.91859
   A16        1.87355   0.00055  -0.00373  -0.04622  -0.04818   1.82537
   A17        2.09518   0.00105  -0.00305  -0.00596  -0.00784   2.08734
   A18        1.98365  -0.00195   0.03902   0.05313   0.09330   2.07695
   A19        1.93806  -0.00100   0.03043   0.01572   0.04613   1.98420
   A20        2.08456   0.00554  -0.02284   0.01950  -0.00282   2.08174
   A21        1.81278  -0.01207  -0.00089  -0.08856  -0.08918   1.72361
   A22        1.85497  -0.00001  -0.00001   0.00260   0.00141   1.85638
   A23        1.57203   0.00090  -0.00899  -0.00908  -0.01640   1.55563
   A24        2.13241   0.00564   0.01155   0.05783   0.06827   2.20068
   A25        1.85209   0.00101  -0.01898  -0.03615  -0.05576   1.79633
   A26        1.84990   0.00464   0.00252   0.02476   0.02489   1.87479
   A27        1.87877  -0.01183   0.00437  -0.02829  -0.02324   1.85553
   A28        3.14403  -0.00071  -0.00889  -0.06452  -0.07171   3.07232
   A29        3.16958  -0.00672  -0.04500   0.01250  -0.03249   3.13709
   A30        3.00457  -0.02138   0.01361  -0.09985  -0.08560   2.91897
   A31        3.11306  -0.00029   0.01539  -0.01313   0.00350   3.11656
   A32        3.04740  -0.00546  -0.05077  -0.12957  -0.18100   2.86640
   A33        2.80284  -0.00340   0.01030   0.00217   0.01298   2.81582
   A34        3.07505   0.00610   0.00369   0.03713   0.03948   3.11453
   A35        3.20154   0.00995  -0.02604   0.08378   0.05768   3.25922
   A36        3.11717  -0.00332   0.00894   0.04792   0.05717   3.17434
   A37        2.93554  -0.00016  -0.00314   0.02731   0.02132   2.95686
   A38        3.13386  -0.01863   0.01482  -0.02958  -0.01502   3.11884
   A39        3.13339   0.01386   0.01945   0.04823   0.06703   3.20042
    D1       -0.02151   0.00668   0.00241   0.03434   0.03662   0.01512
    D2       -3.13136   0.00265  -0.00211   0.00507   0.00231  -3.12905
    D3        0.07658  -0.00636  -0.00434  -0.02475  -0.02884   0.04774
    D4       -3.09479  -0.00261  -0.00005   0.00429   0.00322  -3.09158
    D5       -2.43152   0.00177   0.03569   0.12082   0.15699  -2.27453
    D6        1.76180   0.00184   0.03607   0.12182   0.15832   1.92012
    D7       -0.32414   0.00197   0.03403   0.11354   0.14697  -0.17717
    D8        0.73676  -0.00162   0.03187   0.09600   0.12815   0.86491
    D9       -1.35310  -0.00155   0.03225   0.09701   0.12948  -1.22362
   D10        2.84415  -0.00143   0.03021   0.08873   0.11813   2.96227
   D11       -1.87237   0.01380   0.00614   0.09339   0.09952  -1.77285
   D12        2.02952   0.00740   0.01047   0.06396   0.07294   2.10247
   D13       -0.09263   0.00114   0.00063   0.00014   0.00051  -0.09212
   D14        1.83390  -0.01448  -0.01483  -0.04228  -0.05841   1.77550
   D15       -0.15025  -0.00450  -0.01235  -0.00360  -0.01660  -0.16685
   D16       -2.51122  -0.00285   0.18963  -0.08803   0.10120  -2.41002
   D17        1.64917   0.00259   0.13240  -0.06601   0.06679   1.71595
   D18        0.91153   0.00288   0.02931   0.03303   0.06148   0.97301
   D19        3.10521   0.01044   0.03612   0.09825   0.13340  -3.04457
   D20       -0.73357   0.01008   0.03005   0.08551   0.11975  -0.61381
   D21       -3.09803  -0.00515   0.07202  -0.00974   0.05990  -3.03813
   D22       -0.90434   0.00241   0.07883   0.05548   0.13182  -0.77252
   D23        1.54006   0.00205   0.07276   0.04274   0.11817   1.65824
   D24        0.65129   0.00072  -0.01813  -0.03795  -0.05920   0.59208
   D25        2.60407  -0.00285  -0.03251  -0.07136  -0.10184   2.50223
   D26       -1.57071   0.00491  -0.03957   0.02601  -0.01560  -1.58631
   D27        0.38208   0.00133  -0.05396  -0.00740  -0.05824   0.32384
   D28        2.05376   0.00092   0.04175   0.01268   0.05472   2.10848
   D29        0.15494   0.00242   0.06060   0.05247   0.11527   0.27021
   D30        0.13369   0.00182   0.01166  -0.00274   0.00612   0.13981
   D31       -1.76513   0.00332   0.03051   0.03706   0.06668  -1.69846
   D32       -1.70118   0.00147   0.01518  -0.00409   0.00850  -1.69267
   D33        2.68318   0.00297   0.03403   0.03570   0.06905   2.75224
         Item               Value     Threshold  Converged?
 Maximum Force            0.021381     0.000015     NO 
 RMS     Force            0.005487     0.000010     NO 
 Maximum Displacement     1.189959     0.000060     NO 
 RMS     Displacement     0.389246     0.000040     NO 
 Predicted change in Energy=-4.933601D-01
 GradGradGradGradGradGradGradGradGradGradGradGradGradGradGradGradGradGrad

                          Input orientation:                          
 ---------------------------------------------------------------------
 Center     Atomic      Atomic             Coordinates (Angstroms)
 Number     Number       Type             X           Y           Z
 ---------------------------------------------------------------------
      1          6           0       -0.484570   -0.909567   -0.938019
      2          8           0        0.679184   -0.775160   -1.047115
      3          8           0       -1.199256   -0.899504    0.167972
      4          1           0       -0.611332   -0.694019    1.103225
      5          6           0       -1.426412   -1.130501   -2.145925
      6          9           0       -2.462192   -0.366360   -2.189645
      7          9           0       -1.941122   -2.300738   -2.240560
      8          9           0       -0.893942   -0.957977   -3.308468
      9          8           0        0.803116    2.863098    1.696763
     10          1           0        1.677134    2.599029    1.530994
     11          1           0        0.710182    3.717775    1.319019
     12          8           0        3.250314    2.005566    1.389967
     13          1           0        3.126051    1.130759    1.159036
     14          1           0        3.885191    2.067663    2.063144
     15          8           0       -0.535318    2.175453    2.290246
     16          1           0       -1.422850    2.345485    2.034441
     17          1           0        0.012674    2.840257    1.764190
     18          8           0        2.540888   -0.466582    0.878021
     19          1           0        1.936029   -0.536617    0.099534
     20          1           0        3.147844   -1.165951    0.801674
     21          8           0        0.214769   -0.394001    2.232716
     22          1           0        0.008765    0.575418    2.411231
     23          1           0        1.129521   -0.425831    1.936955
 ---------------------------------------------------------------------
                    Distance matrix (angstroms):
                    1          2          3          4          5
     1  C    0.000000
     2  O    1.176558   0.000000
     3  O    1.316849   2.240632   0.000000
     4  H    2.056503   2.509178   1.123644   0.000000
     5  C    1.547551   2.401496   2.336467   3.378143   0.000000
     6  F    2.402630   3.367601   2.727198   3.791575   1.287891
     7  F    2.398648   3.258481   2.883547   3.940911   1.281927
     8  F    2.406025   2.760773   3.490311   4.428608   1.290269
     9  O    4.778411   4.558634   4.528120   3.873762   5.973766
    10  H    4.804085   4.362075   4.729818   4.032893   6.087785
    11  H    5.285257   5.077993   5.127390   4.610520   6.330612
    12  O    5.278909   4.503611   5.452649   4.720412   6.649001
    13  H    4.647274   3.806152   4.879801   4.159443   6.063084
    14  H    6.079942   5.294699   6.184445   5.363493   7.493841
    15  O    4.465604   4.617262   3.794763   3.106231   5.603838
    16  H    4.506801   4.863430   3.750154   3.280901   5.436723
    17  H    4.648695   4.628057   4.242936   3.649297   5.755597
    18  O    3.556351   2.695795   3.831483   3.168427   5.032346
    19  H    2.659870   1.717954   3.156958   2.742484   4.086661
    20  H    4.035678   3.108862   4.401119   3.800665   5.441821
    21  O    3.287620   3.334404   2.553071   1.431155   4.733752
    22  H    3.696760   3.772755   2.943964   1.925324   5.073221
    23  H    3.332382   3.038010   2.962578   1.948743   4.868189
                    6          7          8          9         10
     6  F    0.000000
     7  F    2.003977   0.000000
     8  F    2.015238   2.009980   0.000000
     9  O    6.016295   7.049720   6.521729   0.000000
    10  H    6.306403   7.164085   6.533232   0.927965   0.000000
    11  H    6.249388   7.478136   6.771226   0.939042   1.493828
    12  O    7.146495   7.660025   6.930565   2.611180   1.687300
    13  H    6.684572   7.000619   6.362528   2.947232   2.096075
    14  H    8.018726   8.458766   7.800566   3.204082   2.332606
    15  O    5.499372   6.522329   6.425931   1.617555   2.377146
    16  H    5.126133   6.334953   6.303910   2.310168   3.150816
    17  H    5.660404   6.803321   6.401593   0.793641   1.697939
    18  O    5.869534   5.760042   5.437482   3.844081   3.251218
    19  H    4.961218   4.860088   4.449804   3.923352   3.456643
    20  H    6.407795   6.036596   5.768237   4.746806   4.107307
    21  O    5.169543   5.319183   5.679087   3.352923   3.404285
    22  H    5.306660   5.806332   5.990087   2.524863   2.766455
    23  H    5.471085   5.513234   5.647304   3.313802   3.100719
                   11         12         13         14         15
    11  H    0.000000
    12  O    3.064141   0.000000
    13  H    3.543257   0.913268   0.000000
    14  H    3.654760   0.927412   1.507148   0.000000
    15  O    2.207558   3.894916   3.971983   4.427651   0.000000
    16  H    2.635306   4.729625   4.788987   5.315385   0.939181
    17  H    1.206123   3.364381   3.603015   3.960134   1.009453
    18  O    4.588552   2.622383   1.724206   3.103880   4.293923
    19  H    4.592352   3.139309   2.306261   3.799641   4.273418
    20  H    5.482757   3.227245   2.324449   3.548415   5.191003
    21  O    4.241106   3.960136   3.457347   4.422730   2.677319
    22  H    3.399900   3.687268   3.404978   4.168290   1.694336
    23  H    4.210363   3.272407   2.648446   3.718488   3.108566
                   16         17         18         19         20
    16  H    0.000000
    17  H    1.542260   0.000000
    18  O    4.995623   4.255860   0.000000
    19  H    4.830367   4.227724   0.988332   0.000000
    20  H    5.894162   5.177396   0.929162   1.535434   0.000000
    21  O    3.197796   3.274261   2.692822   2.744729   3.353612
    22  H    2.307516   2.355456   3.138175   3.208569   3.934064
    23  H    3.768859   3.456085   1.764924   2.009687   2.431104
                   21         22         23
    21  O    0.000000
    22  H    1.007015   0.000000
    23  H    0.961904   1.575923   0.000000
 Stoichiometry    C2H11F3O7
 Framework group  C1[X(C2H11F3O7)]
 Deg. of freedom    63
 Full point group                 C1      NOp   1
 Largest Abelian subgroup         C1      NOp   1
 Largest concise Abelian subgroup C1      NOp   1
                         Standard orientation:                         
 ---------------------------------------------------------------------
 Center     Atomic      Atomic             Coordinates (Angstroms)
 Number     Number       Type             X           Y           Z
 ---------------------------------------------------------------------
      1          6           0        1.303297   -0.286816   -0.211566
      2          8           0        0.693271   -1.222100    0.159112
      3          8           0        0.922112    0.640107   -1.065734
      4          1           0       -0.131320    0.526901   -1.439956
      5          6           0        2.738223    0.031892    0.272508
      6          9           0        2.932720    1.239132    0.676745
      7          9           0        3.664339   -0.120629   -0.600638
      8          9           0        3.162753   -0.674473    1.265290
      9          8           0       -3.075631    1.206067    0.984049
     10          1           0       -3.292937    0.306622    1.054014
     11          1           0       -3.198454    1.573880    1.839286
     12          8           0       -3.732046   -1.321254    0.989321
     13          1           0       -3.068475   -1.699183    0.488421
     14          1           0       -4.559341   -1.618960    0.694282
     15          8           0       -2.425358    2.169552   -0.140818
     16          1           0       -1.865811    2.910551    0.000207
     17          1           0       -2.691170    1.871617    0.786314
     18          8           0       -1.762936   -2.049986   -0.581808
     19          1           0       -0.875675   -1.812253   -0.217045
     20          1           0       -1.680744   -2.906346   -0.932853
     21          8           0       -1.491150    0.318261   -1.834339
     22          1           0       -1.991467    0.999421   -1.286814
     23          1           0       -1.758140   -0.544157   -1.502358
 ---------------------------------------------------------------------
 Rotational constants (GHZ):           1.0802931           0.3302502           0.3044981
 Standard basis: 6-31++G(d,p) (6D, 7F)
 There are   294 symmetry adapted cartesian basis functions of A   symmetry.
 There are   294 symmetry adapted basis functions of A   symmetry.
   294 basis functions,   472 primitive gaussians,   294 cartesian basis functions
    53 alpha electrons       53 beta electrons
       nuclear repulsion energy       875.6859733197 Hartrees.
 NAtoms=   23 NActive=   23 NUniq=   23 SFac= 1.00D+00 NAtFMM=   60 NAOKFM=F Big=F
 Integral buffers will be    131072 words long.
 Raffenetti 2 integral format.
 Two-electron integral symmetry is turned on.
 Nuclear repulsion after empirical dispersion term =      875.6751246069 Hartrees.
 One-electron integrals computed using PRISM.
 NBasis=   294 RedAO= T EigKep=  4.23D-05  NBF=   294
 NBsUse=   294 1.00D-06 EigRej= -1.00D+00 NBFU=   294
 Initial guess from the checkpoint file:  "/local_scratch/slurm.5660669/Gau-119476.chk"
 B after Tr=     0.000000   -0.000000    0.000000
         Rot=    0.994502    0.103735   -0.013475    0.004877 Ang=  12.02 deg.
 ExpMin= 3.60D-02 ExpMax= 7.00D+03 ExpMxC= 1.05D+03 IAcc=3 IRadAn=         5 AccDes= 0.00D+00
 Harris functional with IExCor= 4639 and IRadAn=       5 diagonalized for initial guess.
 HarFok:  IExCor= 4639 AccDes= 0.00D+00 IRadAn=         5 IDoV= 1 UseB2=F ITyADJ=14
 ICtDFT=  3500011 ScaDFX=  1.000000  1.000000  1.000000  1.000000
 FoFCou: FMM=F IPFlag=           0 FMFlag=      100000 FMFlg1=           0
         NFxFlg=           0 DoJE=T BraDBF=F KetDBF=T FulRan=T
         wScrn=  0.000000 ICntrl=       500 IOpCl=  0 I1Cent=   200000004 NGrid=           0
         NMat0=    1 NMatS0=      1 NMatT0=    0 NMatD0=    1 NMtDS0=    0 NMtDT0=    0
 Petite list used in FoFCou.
 Requested convergence on RMS density matrix=1.00D-10 within 128 cycles.
 Requested convergence on MAX density matrix=1.00D-08.
 Requested convergence on             energy=1.00D-08.
 No special actions if energy rises.
 SCF Done:  E(RwB97XD) =  -908.399437010     A.U. after   20 cycles
            NFock= 20  Conv=0.35D-10     -V/T= 2.0046
 Calling FoFJK, ICntrl=      2127 FMM=F ISym2X=0 I1Cent= 0 IOpClX= 0 NMat=1 NMatS=1 NMatT=0.
 ***** Axes restored to original set *****
 -------------------------------------------------------------------
 Center     Atomic                   Forces (Hartrees/Bohr)
 Number     Number              X              Y              Z
 -------------------------------------------------------------------
      1        6          -0.088799054   -0.005944563    0.040508608
      2        8           0.075438150    0.008451973   -0.015855776
      3        8           0.021387824    0.003629419    0.003614912
      4        1          -0.004904930   -0.004343293   -0.018884172
      5        6           0.000737455    0.005276007   -0.009912244
      6        9          -0.048447996    0.063716855    0.029226204
      7        9          -0.012898386   -0.087817280    0.026415235
      8        9           0.063949927    0.018687140   -0.048354721
      9        8           0.658580226    0.214414319   -0.157452610
     10        1           0.069624052   -0.029128556   -0.013336934
     11        1           0.035258572    0.054627383   -0.022454511
     12        8          -0.018356777    0.073986189   -0.010224906
     13        1          -0.006128517   -0.071484863   -0.017027661
     14        1           0.024799841    0.001928767    0.027443170
     15        8          -0.331426122   -0.181983699    0.160836416
     16        1          -0.049594620   -0.021141803    0.010134990
     17        1          -0.374971478   -0.038415711    0.024594809
     18        8          -0.024018090    0.023670009   -0.006866904
     19        1           0.002162025   -0.000899559    0.002409640
     20        1           0.024716068   -0.029173929   -0.001675467
     21        8          -0.018666201    0.010000341   -0.002059144
     22        1          -0.008301962   -0.004146912   -0.001674095
     23        1           0.009859994   -0.003908233    0.000595161
 -------------------------------------------------------------------
 Cartesian Forces:  Max     0.658580226 RMS     0.113243393

 GradGradGradGradGradGradGradGradGradGradGradGradGradGradGradGradGradGrad
 Berny optimization.
 Using GEDIIS/GDIIS optimizer.
 FormGI is forming the generalized inverse of G from B-inverse, IUseBI=4.
 Internal  Forces:  Max     3.299195667 RMS     0.784045433
 Search for a local minimum.
 Step number   5 out of a maximum of  138
 All quantities printed in internal units (Hartrees-Bohrs-Radians)
 Mixed Optimization -- RFO/linear search
 Update second derivatives using D2CorX and points    1    2    5    4
 ITU=  0  0  0  0  0
 Use linear search instead of GDIIS.
     Eigenvalues ---   -0.00037  -0.00026  -0.00010   0.00091   0.00148
     Eigenvalues ---    0.00272   0.00334   0.00381   0.00659   0.00728
     Eigenvalues ---    0.00793   0.00935   0.01012   0.01207   0.01372
     Eigenvalues ---    0.01465   0.01578   0.01810   0.01918   0.01942
     Eigenvalues ---    0.02215   0.02446   0.02716   0.02901   0.02970
     Eigenvalues ---    0.03216   0.03261   0.03594   0.03633   0.03906
     Eigenvalues ---    0.04687   0.06621   0.07145   0.08034   0.09159
     Eigenvalues ---    0.12055   0.13031   0.14091   0.15529   0.18950
     Eigenvalues ---    0.21092   0.22611   0.23322   0.23969   0.24703
     Eigenvalues ---    0.26969   0.36662   0.40910   0.41082   0.44859
     Eigenvalues ---    0.45689   0.47729   0.48450   0.53523   0.54311
     Eigenvalues ---    0.54646   0.57884   0.58360   0.59570   0.60181
     Eigenvalues ---    0.62666   0.87989  41.50369
 RFO step:  Lambda=-1.80902139D-01 EMin=-3.65976132D-04
 Quartic linear search produced a step of -0.88972.
 Maximum step size (   0.300) exceeded in Quadratic search.
    -- Step size scaled by   0.664
 Iteration  1 RMS(Cart)=  0.25514294 RMS(Int)=  0.01010380
 Iteration  2 RMS(Cart)=  0.01840654 RMS(Int)=  0.00126389
 Iteration  3 RMS(Cart)=  0.00013398 RMS(Int)=  0.00126151
 Iteration  4 RMS(Cart)=  0.00000022 RMS(Int)=  0.00126151
 Variable       Old X    -DE/DX   Delta X   Delta X   Delta X     New X
                                 (Linear)    (Quad)   (Total)
    R1        2.22337   0.15123   0.07130  -0.02412   0.04761   2.27098
    R2        2.48848  -0.24863  -0.04816   0.02083  -0.02773   2.46075
    R3        2.92445   0.01291   0.00455  -0.00289   0.00166   2.92611
    R4        3.24646   0.23648  -0.00871   0.01961   0.01181   3.25828
    R5        2.12338  -0.26377  -0.11287   0.06060  -0.05319   2.07019
    R6        2.70449  -0.23594   0.00484  -0.01336  -0.00942   2.69507
    R7        2.43376   0.11740   0.08118  -0.02135   0.05982   2.49359
    R8        2.42249   0.08339   0.09965  -0.03728   0.06237   2.48486
    R9        2.43825   0.07246   0.06919  -0.02441   0.04478   2.48303
   R10        1.75360  -0.60524   0.08976  -0.04623   0.04351   1.79711
   R11        1.77453   0.05526   0.03338  -0.01017   0.02320   1.79774
   R12        3.18854  -0.64506   0.06022  -0.06281  -0.00260   3.18594
   R13        1.72583   0.37322   0.11049  -0.04671   0.06382   1.78965
   R14        1.75255   0.03703   0.05358  -0.02066   0.03292   1.78547
   R15        3.25828   0.45186   0.04828  -0.01591   0.03236   3.29064
   R16        1.77479   0.04028   0.03462  -0.01136   0.02327   1.79806
   R17        1.90759  -0.24167  -0.05822   0.01079  -0.04744   1.86015
   R18        3.20183  -0.00800  -0.01810   0.03187   0.01374   3.21557
   R19        1.86768   0.19593  -0.00387   0.00122  -0.00166   1.86602
   R20        1.75586   0.03824   0.05253  -0.01908   0.03345   1.78931
   R21        3.33522   0.80756   0.07004  -0.03416   0.03595   3.37117
   R22        1.90298  -0.05657  -0.03437   0.01383  -0.02047   1.88251
   R23        1.81773   0.78916   0.02428  -0.00398   0.01990   1.83764
    A1        2.23169   0.05258   0.01275  -0.00460   0.00874   2.24043
    A2        2.14827   0.12070  -0.05662   0.04349  -0.01324   2.13504
    A3        1.90322  -0.17214   0.04354  -0.03893   0.00448   1.90770
    A4        2.31530   0.26482  -0.01896   0.00836  -0.00795   2.30734
    A5        2.00038  -0.01183  -0.00705   0.00232  -0.00604   1.99434
    A6        2.01668  -0.04766  -0.06106   0.00772  -0.05215   1.96453
    A7        2.01784  -0.05463  -0.09016   0.04275  -0.04519   1.97265
    A8        2.01863  -0.02132  -0.07038   0.03417  -0.03426   1.98437
    A9        1.78873   0.02474   0.08567  -0.03538   0.05159   1.84032
   A10        1.79464   0.07644   0.08179  -0.03245   0.05015   1.84479
   A11        1.79389   0.04675   0.08214  -0.03367   0.05111   1.84499
   A12        1.85496  -0.06955  -0.00175  -0.01937  -0.02112   1.83384
   A13        1.80409   1.76088   0.06290  -0.01115   0.05130   1.85539
   A14        2.15802  -0.70021  -0.02055  -0.00106  -0.02305   2.13497
   A15        1.91859  -0.59219  -0.06453   0.05095  -0.01372   1.90487
   A16        1.82537  -0.15117   0.04287  -0.01863   0.02338   1.84875
   A17        2.08734  -0.14711   0.00698  -0.00188   0.00453   2.09186
   A18        2.07695   0.29762  -0.08301   0.05729  -0.02628   2.05066
   A19        1.98420   0.78641  -0.04105   0.08565   0.04424   2.02844
   A20        2.08174  -1.26663   0.00251  -0.04810  -0.04537   2.03638
   A21        1.72361   1.77060   0.07934  -0.03272   0.04527   1.76887
   A22        1.85638   0.06896  -0.00126   0.00017  -0.00020   1.85618
   A23        1.55563  -0.40030   0.01460  -0.01801  -0.00577   1.54986
   A24        2.20068  -0.61089  -0.06074   0.03852  -0.02085   2.17983
   A25        1.79633  -0.52699   0.04961  -0.04661   0.00305   1.79938
   A26        1.87479  -0.01214  -0.02215   0.01912  -0.00130   1.87348
   A27        1.85553   1.97520   0.02068   0.01270   0.03305   1.88858
   A28        3.07232   0.10532   0.06380  -0.03617   0.02627   3.09859
   A29        3.13709   0.60653   0.02891  -0.02606   0.00294   3.14003
   A30        2.91897   3.29920   0.07616   0.01545   0.09046   3.00943
   A31        3.11656   0.10969  -0.00311   0.02143   0.01809   3.13464
   A32        2.86640  -0.83635   0.16104  -0.15496   0.00678   2.87318
   A33        2.81582   0.13575  -0.01155   0.01015  -0.00085   2.81497
   A34        3.11453  -0.76420  -0.03513   0.02633  -0.00799   3.10654
   A35        3.25922  -0.53175  -0.05132  -0.00604  -0.05750   3.20172
   A36        3.17434   0.57742  -0.05087   0.03003  -0.02106   3.15328
   A37        2.95686   0.13047  -0.01897   0.00122  -0.01418   2.94268
   A38        3.11884   2.97184   0.01336   0.04757   0.06116   3.17999
   A39        3.20042  -1.87226  -0.05963   0.03025  -0.02891   3.17151
    D1        0.01512  -0.91562  -0.03258   0.00269  -0.02989  -0.01477
    D2       -3.12905  -0.28283  -0.00205  -0.01927  -0.02083   3.13330
    D3        0.04774   0.92550   0.02566  -0.01321   0.01218   0.05992
    D4       -3.09158   0.36429  -0.00286   0.00615   0.00410  -3.08748
    D5       -2.27453  -0.32396  -0.13968   0.30763   0.16766  -2.10687
    D6        1.92012  -0.27389  -0.14086   0.31494   0.17350   2.09362
    D7       -0.17717  -0.27541  -0.13076   0.29751   0.16734  -0.00983
    D8        0.86491   0.20475  -0.11402   0.28932   0.17519   1.04011
    D9       -1.22362   0.25482  -0.11520   0.29663   0.18103  -1.04259
   D10        2.96227   0.25329  -0.10510   0.27920   0.17487   3.13715
   D11       -1.77285  -1.94600  -0.08855   0.05964  -0.02870  -1.80154
   D12        2.10247  -0.97219  -0.06490   0.05136  -0.01253   2.08994
   D13       -0.09212  -0.21871  -0.00045   0.01378   0.01322  -0.07890
   D14        1.77550   2.41943   0.05197   0.00737   0.06007   1.83556
   D15       -0.16685   0.52831   0.01477   0.00530   0.02063  -0.14622
   D16       -2.41002   0.25054  -0.09004   0.15976   0.06916  -2.34086
   D17        1.71595  -0.27280  -0.05942   0.10096   0.04210   1.75805
   D18        0.97301  -0.01660  -0.05470   0.05367   0.00126   0.97427
   D19       -3.04457  -0.74877  -0.11869   0.09860  -0.01921  -3.06379
   D20       -0.61381  -0.84860  -0.10655   0.07783  -0.03334  -0.64716
   D21       -3.03813   0.65401  -0.05330   0.07646   0.02643  -3.01170
   D22       -0.77252  -0.07815  -0.11728   0.12140   0.00596  -0.76657
   D23        1.65824  -0.17798  -0.10514   0.10062  -0.00818   1.65006
   D24        0.59208  -0.03031   0.05267  -0.06022  -0.00554   0.58655
   D25        2.50223   0.16346   0.09061  -0.08314   0.00601   2.50824
   D26       -1.58631   0.00927   0.01388  -0.04478  -0.02943  -1.61574
   D27        0.32384   0.20304   0.05182  -0.06770  -0.01788   0.30596
   D28        2.10848   0.50655  -0.04869   0.08471   0.03595   2.14443
   D29        0.27021   0.48683  -0.10256   0.12753   0.02320   0.29342
   D30        0.13981  -0.09816  -0.00545  -0.00230  -0.00557   0.13425
   D31       -1.69846  -0.11787  -0.05932   0.04051  -0.01831  -1.71677
   D32       -1.69267   0.16327  -0.00756   0.00655   0.00088  -1.69179
   D33        2.75224   0.14356  -0.06144   0.04936  -0.01186   2.74038
         Item               Value     Threshold  Converged?
 Maximum Force            3.299196     0.000015     NO 
 RMS     Force            0.784045     0.000010     NO 
 Maximum Displacement     0.960610     0.000060     NO 
 RMS     Displacement     0.261377     0.000040     NO 
 Predicted change in Energy=-3.160496D-01
 GradGradGradGradGradGradGradGradGradGradGradGradGradGradGradGradGradGrad

                          Input orientation:                          
 ---------------------------------------------------------------------
 Center     Atomic      Atomic             Coordinates (Angstroms)
 Number     Number       Type             X           Y           Z
 ---------------------------------------------------------------------
      1          6           0       -0.512850   -0.958110   -0.958512
      2          8           0        0.672057   -0.798932   -1.080443
      3          8           0       -1.215844   -0.987930    0.137192
      4          1           0       -0.639639   -0.788794    1.047380
      5          6           0       -1.448505   -1.175157   -2.173040
      6          9           0       -2.389077   -0.253622   -2.258523
      7          9           0       -2.086724   -2.324074   -2.131740
      8          9           0       -0.825476   -1.155632   -3.329740
      9          8           0        1.127355    3.338720    1.651503
     10          1           0        1.953548    2.885718    1.522756
     11          1           0        1.218515    4.158816    1.178063
     12          8           0        3.401420    2.033605    1.381650
     13          1           0        3.165463    1.142640    1.163950
     14          1           0        4.050521    2.023267    2.068139
     15          8           0       -0.867215    1.982133    2.424544
     16          1           0       -1.780402    2.068283    2.171546
     17          1           0       -0.392272    2.719070    1.976997
     18          8           0        2.524237   -0.446033    0.852215
     19          1           0        1.928911   -0.530256    0.068912
     20          1           0        3.151432   -1.152424    0.787527
     21          8           0        0.153856   -0.479005    2.191216
     22          1           0       -0.126670    0.450146    2.415627
     23          1           0        1.082026   -0.454735    1.902177
 ---------------------------------------------------------------------
                    Distance matrix (angstroms):
                    1          2          3          4          5
     1  C    0.000000
     2  O    1.201752   0.000000
     3  O    1.302174   2.254446   0.000000
     4  H    2.017015   2.499656   1.095495   0.000000
     5  C    1.548431   2.414973   2.329454   3.342850   0.000000
     6  F    2.388840   3.325022   2.766791   3.778351   1.319549
     7  F    2.391528   3.322974   2.773404   3.815488   1.314930
     8  F    2.399890   2.725651   3.492868   4.396395   1.313963
     9  O    5.288213   4.979055   5.148166   4.530298   6.452695
    10  H    5.197578   4.689937   5.193263   4.522459   6.459379
    11  H    5.809089   5.475284   5.787790   5.286650   6.840626
    12  O    5.454194   4.640538   5.656632   4.940429   6.815699
    13  H    4.737930   3.876090   4.978897   4.268821   6.147877
    14  H    6.234868   5.412245   6.366354   5.563023   7.645705
    15  O    4.496184   4.731660   3.764942   3.102645   5.607509
    16  H    4.534645   4.981055   3.714533   3.275359   5.431895
    17  H    4.706740   4.780907   4.219597   3.637374   5.788216
    18  O    3.572793   2.700051   3.846182   3.188367   5.046431
    19  H    2.683441   1.724206   3.178618   2.760741   4.104776
    20  H    4.063664   3.124351   4.418494   3.817324   5.470365
    21  O    3.254969   3.327858   2.520733   1.426171   4.700949
    22  H    3.676565   3.797455   2.906136   1.915778   5.044276
    23  H    3.313693   3.030276   2.946129   1.951001   4.850772
                    6          7          8          9         10
     6  F    0.000000
     7  F    2.096250   0.000000
     8  F    2.099041   2.095520   0.000000
     9  O    6.368557   7.530636   6.987526   0.000000
    10  H    6.558347   7.537975   6.899434   0.950989   0.000000
    11  H    6.655408   7.994203   7.262338   0.951322   1.509923
    12  O    7.211943   7.839198   7.087671   2.635814   1.685925
    13  H    6.672015   7.103883   6.434508   3.035516   2.153091
    14  H    8.085335   8.614182   7.938378   3.232476   2.332072
    15  O    5.407936   6.386732   6.554318   2.533028   3.096189
    16  H    5.038575   6.156696   6.447453   3.215510   3.877049
    17  H    5.546508   6.722068   6.585016   1.673075   2.395199
    18  O    5.818450   5.804480   5.404891   4.112724   3.446139
    19  H    4.913095   4.917925   4.419115   4.256296   3.712566
    20  H    6.386196   6.110087   5.724307   5.001371   4.275754
    21  O    5.130057   5.206960   5.647820   3.976684   3.873899
    22  H    5.240367   5.675972   6.006337   3.240421   3.325137
    23  H    5.422216   5.459661   5.612734   3.801998   3.473058
                   11         12         13         14         15
    11  H    0.000000
    12  O    3.053366   0.000000
    13  H    3.590004   0.947042   0.000000
    14  H    3.656920   0.944831   1.541554   0.000000
    15  O    3.262198   4.394488   4.307707   4.930805   0.000000
    16  H    3.788250   5.241795   5.131632   5.832013   0.951494
    17  H    2.303432   3.900821   3.975382   4.497873   0.984350
    18  O    4.797471   2.682976   1.741331   3.147293   4.457595
    19  H    4.870552   3.234958   2.350904   3.875386   4.436149
    20  H    5.665506   3.250578   2.325771   3.540246   5.353017
    21  O    4.865118   4.185127   3.571385   4.632549   2.674738
    22  H    4.134650   4.002983   3.589483   4.477095   1.701608
    23  H    4.672026   3.441275   2.727141   3.870400   3.163974
                   16         17         18         19         20
    16  H    0.000000
    17  H    1.545405   0.000000
    18  O    5.156776   4.448488   0.000000
    19  H    4.993243   4.425698   0.987456   0.000000
    20  H    6.050739   5.381556   0.946861   1.548566   0.000000
    21  O    3.198502   3.251436   2.722631   2.767241   3.377765
    22  H    2.326536   2.326147   3.205418   3.270118   3.995609
    23  H    3.825137   3.500313   1.783947   2.020836   2.451868
                   21         22         23
    21  O    0.000000
    22  H    0.996181   0.000000
    23  H    0.972437   1.594800   0.000000
 Stoichiometry    C2H11F3O7
 Framework group  C1[X(C2H11F3O7)]
 Deg. of freedom    63
 Full point group                 C1      NOp   1
 Largest Abelian subgroup         C1      NOp   1
 Largest concise Abelian subgroup C1      NOp   1
                         Standard orientation:                         
 ---------------------------------------------------------------------
 Center     Atomic      Atomic             Coordinates (Angstroms)
 Number     Number       Type             X           Y           Z
 ---------------------------------------------------------------------
      1          6           0        1.358972   -0.272444   -0.217297
      2          8           0        0.720216   -1.246398    0.078699
      3          8           0        1.028812    0.696954   -1.021610
      4          1           0        0.014536    0.618996   -1.428153
      5          6           0        2.776195   -0.008418    0.347864
      6          9           0        2.851695    1.127716    1.014728
      7          9           0        3.696160    0.073177   -0.588109
      8          9           0        3.194894   -0.936605    1.178321
      9          8           0       -3.504914    1.036131    1.393739
     10          1           0       -3.624469    0.111038    1.208560
     11          1           0       -3.673308    1.125613    2.325753
     12          8           0       -3.859074   -1.503786    0.784714
     13          1           0       -3.119780   -1.747188    0.245187
     14          1           0       -4.654563   -1.808375    0.375902
     15          8           0       -2.231011    2.433502   -0.291716
     16          1           0       -1.619802    3.145607   -0.134649
     17          1           0       -2.578491    2.175828    0.592483
     18          8           0       -1.733748   -1.968676   -0.785391
     19          1           0       -0.853434   -1.782437   -0.378658
     20          1           0       -1.655429   -2.807235   -1.218092
     21          8           0       -1.328657    0.487061   -1.889011
     22          1           0       -1.815534    1.182365   -1.367590
     23          1           0       -1.648468   -0.385939   -1.604013
 ---------------------------------------------------------------------
 Rotational constants (GHZ):           0.9722524           0.3146973           0.2914521
 Standard basis: 6-31++G(d,p) (6D, 7F)
 There are   294 symmetry adapted cartesian basis functions of A   symmetry.
 There are   294 symmetry adapted basis functions of A   symmetry.
   294 basis functions,   472 primitive gaussians,   294 cartesian basis functions
    53 alpha electrons       53 beta electrons
       nuclear repulsion energy       847.3369116420 Hartrees.
 NAtoms=   23 NActive=   23 NUniq=   23 SFac= 1.00D+00 NAtFMM=   60 NAOKFM=F Big=F
 Integral buffers will be    131072 words long.
 Raffenetti 2 integral format.
 Two-electron integral symmetry is turned on.
 Nuclear repulsion after empirical dispersion term =      847.3266314080 Hartrees.
 One-electron integrals computed using PRISM.
 NBasis=   294 RedAO= T EigKep=  4.25D-05  NBF=   294
 NBsUse=   294 1.00D-06 EigRej= -1.00D+00 NBFU=   294
 Lowest energy guess from the checkpoint file:  "/local_scratch/slurm.5660669/Gau-119476.chk"
 B after Tr=     0.000000   -0.000000    0.000000
         Rot=    0.998625    0.051762    0.002641    0.007797 Ang=   6.01 deg.
 B after Tr=     0.000000   -0.000000    0.000000
         Rot=    0.998616   -0.050715    0.013870    0.001025 Ang=  -6.03 deg.
 Requested convergence on RMS density matrix=1.00D-10 within 128 cycles.
 Requested convergence on MAX density matrix=1.00D-08.
 Requested convergence on             energy=1.00D-08.
 No special actions if energy rises.
 SCF Done:  E(RwB97XD) =  -908.799532111     A.U. after   17 cycles
            NFock= 17  Conv=0.69D-10     -V/T= 2.0077
 Calling FoFJK, ICntrl=      2127 FMM=F ISym2X=0 I1Cent= 0 IOpClX= 0 NMat=1 NMatS=1 NMatT=0.
 ***** Axes restored to original set *****
 -------------------------------------------------------------------
 Center     Atomic                   Forces (Hartrees/Bohr)
 Number     Number              X              Y              Z
 -------------------------------------------------------------------
      1        6          -0.036629194   -0.004818605    0.020630790
      2        8           0.027051290    0.004209542   -0.008462669
      3        8           0.012647013    0.003988634    0.006614160
      4        1          -0.002767761   -0.003964686   -0.013341160
      5        6          -0.003201181    0.000829837   -0.011531895
      6        9          -0.013794405    0.027336507    0.010738136
      7        9          -0.006943471   -0.030864817    0.014818727
      8        9           0.027449715    0.003205383   -0.016671569
      9        8          -0.023132433    0.019812294    0.000314844
     10        1           0.024847064   -0.016459442    0.000314337
     11        1           0.000037007    0.009234585   -0.004018699
     12        8          -0.000624510    0.030123425   -0.007185079
     13        1          -0.004431412   -0.028466191   -0.005525207
     14        1           0.009900857   -0.001220246    0.011811377
     15        8          -0.001333609    0.005949218   -0.001455998
     16        1          -0.011193006   -0.003408016   -0.000228588
     17        1           0.007884979   -0.011575193    0.007912792
     18        8          -0.011513285    0.008405740   -0.005189078
     19        1           0.002261396   -0.000049399    0.001624514
     20        1           0.010320518   -0.012520490   -0.000144364
     21        8          -0.010606850    0.006022389   -0.002262329
     22        1           0.001687032   -0.005735582   -0.002061998
     23        1           0.002084248   -0.000034887    0.003298955
 -------------------------------------------------------------------
 Cartesian Forces:  Max     0.036629194 RMS     0.012973435

 GradGradGradGradGradGradGradGradGradGradGradGradGradGradGradGradGradGrad
 Berny optimization.
 Using GEDIIS/GDIIS optimizer.
 FormGI is forming the generalized inverse of G from B-inverse, IUseBI=4.
 Internal  Forces:  Max     0.054456407 RMS     0.015199767
 Search for a local minimum.
 Step number   6 out of a maximum of  138
 All quantities printed in internal units (Hartrees-Bohrs-Radians)
 Mixed Optimization -- RFO/linear search
 Update second derivatives using D2CorX and points    1    2    6    4
 DE=  1.21D-02 DEPred=-3.16D-01 R=-3.83D-02
 Trust test=-3.83D-02 RLast= 9.33D-01 DXMaxT set to 1.50D-01
 ITU= -1  0  0  0  0  0
 Use linear search instead of GDIIS.
 Energy rises -- skip Quadratic/GDIIS search.
 Quartic linear search produced a step of -0.82823.
 Iteration  1 RMS(Cart)=  0.21483315 RMS(Int)=  0.02084299
 Iteration  2 RMS(Cart)=  0.03370215 RMS(Int)=  0.00101093
 Iteration  3 RMS(Cart)=  0.00111101 RMS(Int)=  0.00013173
 Iteration  4 RMS(Cart)=  0.00000125 RMS(Int)=  0.00013172
 Iteration  5 RMS(Cart)=  0.00000000 RMS(Int)=  0.00013172
 Variable       Old X    -DE/DX   Delta X   Delta X   Delta X     New X
                                 (Linear)    (Quad)   (Total)
    R1        2.27098   0.02683   0.02694   0.00000   0.02692   2.29790
    R2        2.46075  -0.01415  -0.02186   0.00000  -0.02194   2.43882
    R3        2.92611  -0.00001   0.00286   0.00000   0.00286   2.92897
    R4        3.25828   0.00079  -0.01789   0.00000  -0.01785   3.24043
    R5        2.07019  -0.01874  -0.06101   0.00000  -0.06107   2.00912
    R6        2.69507  -0.00540   0.01230   0.00000   0.01225   2.70732
    R7        2.49359   0.02839   0.02602   0.00000   0.02602   2.51960
    R8        2.48486   0.03080   0.04111   0.00000   0.04111   2.52596
    R9        2.48303   0.02774   0.02732   0.00000   0.02732   2.51035
   R10        1.79711   0.03348   0.04752   0.00000   0.04752   1.84463
   R11        1.79774   0.00996   0.01185   0.00000   0.01185   1.80959
   R12        3.18594   0.00458   0.05821   0.00000   0.05821   3.24415
   R13        1.78965   0.04216   0.05000   0.00000   0.05000   1.83965
   R14        1.78547   0.01540   0.02261   0.00000   0.02261   1.80808
   R15        3.29064   0.01348   0.01814   0.00000   0.01814   3.30878
   R16        1.79806   0.01049   0.01296   0.00000   0.01296   1.81102
   R17        1.86015  -0.00846  -0.01491   0.00000  -0.01491   1.84524
   R18        3.21557  -0.00621  -0.02823   0.00000  -0.02823   3.18734
   R19        1.86602  -0.00222  -0.00223   0.00000  -0.00218   1.86384
   R20        1.78931   0.01619   0.02119   0.00000   0.02119   1.81050
   R21        3.37117   0.01331   0.03542   0.00000   0.03548   3.40665
   R22        1.88251  -0.01190  -0.01503   0.00000  -0.01504   1.86747
   R23        1.83764   0.01265   0.00612   0.00000   0.00615   1.84379
    A1        2.24043   0.00155   0.00463   0.00000   0.00466   2.24509
    A2        2.13504  -0.00715  -0.04174   0.00000  -0.04174   2.09329
    A3        1.90770   0.00557   0.03682   0.00000   0.03682   1.94452
    A4        2.30734  -0.00075  -0.01106   0.00000  -0.01086   2.29648
    A5        1.99434  -0.00178  -0.00156   0.00000  -0.00160   1.99273
    A6        1.96453  -0.01720  -0.01364   0.00000  -0.01359   1.95093
    A7        1.97265  -0.01812  -0.04650   0.00000  -0.04635   1.92630
    A8        1.98437  -0.01840  -0.03714   0.00000  -0.03701   1.94736
    A9        1.84032   0.02029   0.03702   0.00000   0.03708   1.87740
   A10        1.84479   0.01981   0.03460   0.00000   0.03463   1.87942
   A11        1.84499   0.02029   0.03414   0.00000   0.03435   1.87935
   A12        1.83384   0.00227   0.01587   0.00000   0.01587   1.84970
   A13        1.85539   0.04395   0.01607   0.00000   0.01607   1.87146
   A14        2.13497  -0.01337  -0.00004   0.00000  -0.00009   2.13488
   A15        1.90487  -0.01701  -0.04870   0.00000  -0.04867   1.85619
   A16        1.84875   0.00884   0.02054   0.00000   0.02044   1.86920
   A17        2.09186  -0.00076   0.00275   0.00000   0.00269   2.09455
   A18        2.05066  -0.01332  -0.05550   0.00000  -0.05557   1.99509
   A19        2.02844   0.00532  -0.07485   0.00000  -0.07496   1.95348
   A20        2.03638  -0.01198   0.03991   0.00000   0.04001   2.07639
   A21        1.76887   0.02532   0.03637   0.00000   0.03627   1.80515
   A22        1.85618   0.00081  -0.00100   0.00000  -0.00109   1.85509
   A23        1.54986  -0.00464   0.01836   0.00000   0.01826   1.56812
   A24        2.17983  -0.01273  -0.03927   0.00000  -0.03910   2.14073
   A25        1.79938  -0.00180   0.04366   0.00000   0.04362   1.84300
   A26        1.87348  -0.00017  -0.01954   0.00000  -0.01990   1.85359
   A27        1.88858   0.01401  -0.00812   0.00000  -0.00821   1.88037
   A28        3.09859   0.00845   0.03764   0.00000   0.03771   3.13630
   A29        3.14003   0.01358   0.02447   0.00000   0.02448   3.16451
   A30        3.00943   0.05446  -0.00402   0.00000  -0.00408   3.00535
   A31        3.13464   0.00305  -0.01788   0.00000  -0.01783   3.11682
   A32        2.87318   0.00740   0.14430   0.00000   0.14414   3.01732
   A33        2.81497   0.00155  -0.01005   0.00000  -0.00965   2.80532
   A34        3.10654  -0.01080  -0.02608   0.00000  -0.02605   3.08049
   A35        3.20172  -0.02126  -0.00015   0.00000  -0.00016   3.20156
   A36        3.15328   0.00546  -0.02991   0.00000  -0.02999   3.12329
   A37        2.94268  -0.00069  -0.00591   0.00000  -0.00555   2.93713
   A38        3.17999   0.01899  -0.03821   0.00000  -0.03833   3.14167
   A39        3.17151  -0.02117  -0.03157   0.00000  -0.03157   3.13994
    D1       -0.01477  -0.01119  -0.00558   0.00000  -0.00558  -0.02036
    D2        3.13330  -0.00423   0.01534   0.00000   0.01540  -3.13448
    D3        0.05992   0.00899   0.01380   0.00000   0.01378   0.07370
    D4       -3.08748   0.00272  -0.00606   0.00000  -0.00598  -3.09346
    D5       -2.10687  -0.00262  -0.26888   0.00000  -0.26890  -2.37577
    D6        2.09362  -0.00365  -0.27482   0.00000  -0.27489   1.81873
    D7       -0.00983  -0.00295  -0.26032   0.00000  -0.26025  -0.27008
    D8        1.04011   0.00317  -0.25124   0.00000  -0.25124   0.78886
    D9       -1.04259   0.00214  -0.25718   0.00000  -0.25723  -1.29982
   D10        3.13715   0.00284  -0.24267   0.00000  -0.24260   2.89455
   D11       -1.80154  -0.02478  -0.05866   0.00000  -0.05877  -1.86031
   D12        2.08994  -0.01481  -0.05003   0.00000  -0.04989   2.04004
   D13       -0.07890   0.00038  -0.01137   0.00000  -0.01135  -0.09024
   D14        1.83556   0.02162  -0.00137   0.00000  -0.00146   1.83411
   D15       -0.14622   0.00749  -0.00334   0.00000  -0.00320  -0.14941
   D16       -2.34086   0.00676  -0.14110   0.00000  -0.14115  -2.48200
   D17        1.75805  -0.00800  -0.09018   0.00000  -0.09013   1.66792
   D18        0.97427  -0.00342  -0.05197   0.00000  -0.05177   0.92250
   D19       -3.06379  -0.01874  -0.09457   0.00000  -0.09444   3.12496
   D20       -0.64716  -0.02110  -0.07157   0.00000  -0.07196  -0.71912
   D21       -3.01170   0.01230  -0.07150   0.00000  -0.07126  -3.08296
   D22       -0.76657  -0.00302  -0.11411   0.00000  -0.11393  -0.88050
   D23        1.65006  -0.00537  -0.09110   0.00000  -0.09145   1.55861
   D24        0.58655  -0.00263   0.05362   0.00000   0.05335   0.63990
   D25        2.50824   0.00252   0.07937   0.00000   0.07970   2.58794
   D26       -1.61574  -0.00644   0.03730   0.00000   0.03697  -1.57877
   D27        0.30596  -0.00129   0.06305   0.00000   0.06331   0.36927
   D28        2.14443   0.00010  -0.07510   0.00000  -0.07518   2.06925
   D29        0.29342  -0.00359  -0.11469   0.00000  -0.11471   0.17870
   D30        0.13425  -0.00354  -0.00046   0.00000  -0.00039   0.13385
   D31       -1.71677  -0.00723  -0.04006   0.00000  -0.03992  -1.75669
   D32       -1.69179  -0.00065  -0.00777   0.00000  -0.00777  -1.69956
   D33        2.74038  -0.00434  -0.04737   0.00000  -0.04730   2.69308
         Item               Value     Threshold  Converged?
 Maximum Force            0.054456     0.000015     NO 
 RMS     Force            0.015200     0.000010     NO 
 Maximum Displacement     0.786744     0.000060     NO 
 RMS     Displacement     0.228431     0.000040     NO 
 Predicted change in Energy=-1.313468D-03
 GradGradGradGradGradGradGradGradGradGradGradGradGradGradGradGradGradGrad

                          Input orientation:                          
 ---------------------------------------------------------------------
 Center     Atomic      Atomic             Coordinates (Angstroms)
 Number     Number       Type             X           Y           Z
 ---------------------------------------------------------------------
      1          6           0       -0.509058   -0.937344   -0.952510
      2          8           0        0.694924   -0.798723   -1.051796
      3          8           0       -1.228043   -0.994343    0.117711
      4          1           0       -0.683565   -0.835649    1.016994
      5          6           0       -1.375585   -1.108563   -2.226142
      6          9           0       -2.486235   -0.372900   -2.171450
      7          9           0       -1.744074   -2.385374   -2.369971
      8          9           0       -0.710771   -0.754828   -3.320489
      9          8           0        1.080235    3.447666    1.235176
     10          1           0        1.909690    2.933454    1.214434
     11          1           0        1.272089    4.275402    0.793552
     12          8           0        3.362904    2.022437    1.287805
     13          1           0        3.125851    1.089370    1.143261
     14          1           0        3.938917    2.038823    2.051611
     15          8           0       -0.802758    1.940929    2.730346
     16          1           0       -1.718377    2.153036    2.543019
     17          1           0       -0.256929    2.641246    2.324020
     18          8           0        2.475730   -0.524014    0.943037
     19          1           0        1.918907   -0.598729    0.132381
     20          1           0        3.078759   -1.268271    0.924367
     21          8           0        0.045237   -0.537686    2.213891
     22          1           0       -0.229468    0.375898    2.471745
     23          1           0        0.986288   -0.504144    1.958406
 ---------------------------------------------------------------------
                    Distance matrix (angstroms):
                    1          2          3          4          5
     1  C    0.000000
     2  O    1.215996   0.000000
     3  O    1.290566   2.259162   0.000000
     4  H    1.979834   2.486259   1.063180   0.000000
     5  C    1.549943   2.400437   2.351268   3.327358   0.000000
     6  F    2.390322   3.399223   2.685051   3.691874   1.333316
     7  F    2.373025   3.194332   2.896517   3.872707   1.336682
     8  F    2.383553   2.669246   3.485134   4.338322   1.328421
     9  O    5.151712   4.838442   5.129164   4.637389   6.226636
    10  H    5.052629   4.532173   5.145460   4.579311   6.242475
    11  H    5.778749   5.430025   5.871766   5.476984   6.716830
    12  O    5.363898   4.533298   5.616660   4.961442   6.678642
    13  H    4.659656   3.780552   4.934572   4.270045   6.037111
    14  H    6.137328   5.310960   6.295835   5.540791   7.513265
    15  O    4.683390   4.904420   3.952537   3.264838   5.847590
    16  H    4.819919   5.240189   4.003566   3.511669   5.787955
    17  H    4.858552   4.912794   4.362153   3.738868   6.001370
    18  O    3.559902   2.688139   3.823650   3.175489   5.021754
    19  H    2.680796   1.714762   3.171753   2.758901   4.083656
    20  H    4.062587   3.131830   4.390247   3.788248   5.458241
    21  O    3.239300   3.339901   2.494744   1.432653   4.696651
    22  H    3.678084   3.827476   2.901067   1.946882   5.058395
    23  H    3.301084   3.038582   2.920910   1.945395   4.842955
                    6          7          8          9         10
     6  F    0.000000
     7  F    2.154127   0.000000
     8  F    2.149054   2.151716   0.000000
     9  O    6.238713   7.416074   6.451569   0.000000
    10  H    6.459129   7.381590   6.405917   0.976136   0.000000
    11  H    6.672552   7.966872   6.794136   0.957594   1.544184
    12  O    7.205311   7.673939   6.748659   2.691584   1.716730
    13  H    6.679899   6.937781   6.168128   3.123228   2.210149
    14  H    8.058116   8.451053   7.634366   3.289904   2.370441
    15  O    5.675870   6.753977   6.624815   2.837508   3.261974
    16  H    5.403348   6.688444   6.622059   3.349440   3.941708
    17  H    5.853558   7.036481   6.603013   1.903655   2.451695
    18  O    5.860372   5.678681   5.327731   4.219833   3.513992
    19  H    4.976335   4.782394   4.343028   4.277013   3.694216
    20  H    6.430779   5.946452   5.713402   5.131350   4.370966
    21  O    5.066233   5.256175   5.589997   4.232273   4.064961
    22  H    5.216604   5.775887   5.921163   3.560925   3.563414
    23  H    5.397347   5.452407   5.550638   4.018544   3.636378
                   11         12         13         14         15
    11  H    0.000000
    12  O    3.113140   0.000000
    13  H    3.702639   0.973500   0.000000
    14  H    3.700942   0.956797   1.545198   0.000000
    15  O    3.675041   4.409116   4.321800   4.791007   0.000000
    16  H    4.062999   5.235650   5.153373   5.679745   0.958352
    17  H    2.711216   3.815738   3.904576   4.247616   0.976460
    18  O    4.950302   2.718521   1.750929   3.152457   4.474248
    19  H    4.961116   3.207903   2.308304   3.836739   4.539465
    20  H    5.832107   3.322888   2.368248   3.598253   5.350392
    21  O    5.166076   4.291710   3.644686   4.671774   2.670085
    22  H    4.503014   4.125281   3.678597   4.507468   1.686670
    23  H    4.927741   3.532934   2.789530   3.897870   3.126494
                   16         17         18         19         20
    16  H    0.000000
    17  H    1.556323   0.000000
    18  O    5.226573   4.403795   0.000000
    19  H    5.158800   4.476045   0.986304   0.000000
    20  H    6.110473   5.326365   0.958077   1.555886   0.000000
    21  O    3.233982   3.195159   2.742727   2.801258   3.376223
    22  H    2.319514   2.270326   3.234948   3.322354   4.005251
    23  H    3.836351   3.401874   1.802721   2.052581   2.455923
                   21         22         23
    21  O    0.000000
    22  H    0.988224   0.000000
    23  H    0.975692   1.586208   0.000000
 Stoichiometry    C2H11F3O7
 Framework group  C1[X(C2H11F3O7)]
 Deg. of freedom    63
 Full point group                 C1      NOp   1
 Largest Abelian subgroup         C1      NOp   1
 Largest concise Abelian subgroup C1      NOp   1
                         Standard orientation:                         
 ---------------------------------------------------------------------
 Center     Atomic      Atomic             Coordinates (Angstroms)
 Number     Number       Type             X           Y           Z
 ---------------------------------------------------------------------
      1          6           0        1.351335   -0.193739   -0.263268
      2          8           0        0.724735   -1.219386   -0.078695
      3          8           0        1.029425    0.828956   -0.981621
      4          1           0        0.057950    0.771864   -1.409789
      5          6           0        2.748110   -0.013559    0.383939
      6          9           0        2.895202    1.201421    0.913015
      7          9           0        3.709109   -0.174138   -0.531165
      8          9           0        2.957583   -0.902003    1.349076
      9          8           0       -3.259370    0.753389    1.830647
     10          1           0       -3.401371   -0.134438    1.450595
     11          1           0       -3.497040    0.685237    2.755771
     12          8           0       -3.718888   -1.649641    0.708633
     13          1           0       -3.006596   -1.810280    0.064787
     14          1           0       -4.540030   -1.834315    0.253571
     15          8           0       -2.503026    2.466450   -0.301212
     16          1           0       -2.016676    3.246242   -0.029500
     17          1           0       -2.879680    2.067169    0.506366
     18          8           0       -1.684719   -1.862438   -1.082242
     19          1           0       -0.811048   -1.731976   -0.643524
     20          1           0       -1.589998   -2.630940   -1.646460
     21          8           0       -1.282952    0.720817   -1.911658
     22          1           0       -1.797729    1.358619   -1.359571
     23          1           0       -1.613133   -0.176095   -1.715430
 ---------------------------------------------------------------------
 Rotational constants (GHZ):           0.9008374           0.3175914           0.2999751
 Standard basis: 6-31++G(d,p) (6D, 7F)
 There are   294 symmetry adapted cartesian basis functions of A   symmetry.
 There are   294 symmetry adapted basis functions of A   symmetry.
   294 basis functions,   472 primitive gaussians,   294 cartesian basis functions
    53 alpha electrons       53 beta electrons
       nuclear repulsion energy       841.4980308314 Hartrees.
 NAtoms=   23 NActive=   23 NUniq=   23 SFac= 1.00D+00 NAtFMM=   60 NAOKFM=F Big=F
 Integral buffers will be    131072 words long.
 Raffenetti 2 integral format.
 Two-electron integral symmetry is turned on.
 Nuclear repulsion after empirical dispersion term =      841.4880465987 Hartrees.
 One-electron integrals computed using PRISM.
 NBasis=   294 RedAO= T EigKep=  4.29D-05  NBF=   294
 NBsUse=   294 1.00D-06 EigRej= -1.00D+00 NBFU=   294
 Lowest energy guess from the checkpoint file:  "/local_scratch/slurm.5660669/Gau-119476.chk"
 B after Tr=     0.000000   -0.000000    0.000000
         Rot=    0.999873    0.015840    0.000793    0.001221 Ang=   1.82 deg.
 B after Tr=     0.000000    0.000000   -0.000000
         Rot=    0.999332   -0.035892   -0.001894   -0.006545 Ang=  -4.19 deg.
 Requested convergence on RMS density matrix=1.00D-10 within 128 cycles.
 Requested convergence on MAX density matrix=1.00D-08.
 Requested convergence on             energy=1.00D-08.
 No special actions if energy rises.
 SCF Done:  E(RwB97XD) =  -908.812183352     A.U. after   14 cycles
            NFock= 14  Conv=0.70D-10     -V/T= 2.0081
 Calling FoFJK, ICntrl=      2127 FMM=F ISym2X=0 I1Cent= 0 IOpClX= 0 NMat=1 NMatS=1 NMatT=0.
 ***** Axes restored to original set *****
 -------------------------------------------------------------------
 Center     Atomic                   Forces (Hartrees/Bohr)
 Number     Number              X              Y              Z
 -------------------------------------------------------------------
      1        6          -0.008451745   -0.001300630    0.004287723
      2        8           0.006504453    0.001330417   -0.002071153
      3        8           0.001456224    0.000717954    0.001867494
      4        1          -0.000109294   -0.001165036   -0.003751381
      5        6          -0.000887338    0.000818552   -0.003687609
      6        9          -0.003909097    0.004516182    0.003296030
      7        9          -0.000055212   -0.007440865    0.002373444
      8        9           0.005636799    0.002106339   -0.002618065
      9        8          -0.005762758   -0.000480904    0.001626982
     10        1           0.003384654   -0.000110420    0.002244925
     11        1          -0.001622887    0.001706636   -0.000245729
     12        8           0.000830141    0.001371043   -0.002676065
     13        1           0.000183947   -0.003217233   -0.000955741
     14        1           0.001340472    0.001703863    0.003103586
     15        8           0.003205075    0.003646964    0.001551046
     16        1          -0.001416896    0.000301053   -0.000728353
     17        1           0.000930040   -0.001203692   -0.002868850
     18        8          -0.001694835    0.000706779   -0.003486095
     19        1           0.000262512   -0.000367717    0.000543108
     20        1           0.002191229   -0.002754469    0.000790634
     21        8          -0.001851715    0.000815275   -0.003829941
     22        1           0.000359314   -0.001042476    0.001182808
     23        1          -0.000523084   -0.000657616    0.004051201
 -------------------------------------------------------------------
 Cartesian Forces:  Max     0.008451745 RMS     0.002764559

 GradGradGradGradGradGradGradGradGradGradGradGradGradGradGradGradGradGrad
 Berny optimization.
 Using GEDIIS/GDIIS optimizer.
 FormGI is forming the generalized inverse of G from B-inverse, IUseBI=4.
 Internal  Forces:  Max     0.016965073 RMS     0.004811449
 Search for a local minimum.
 Step number   7 out of a maximum of  138
 All quantities printed in internal units (Hartrees-Bohrs-Radians)
 Mixed Optimization -- RFO/linear search
 Update second derivatives using D2CorX and points    1    2    4    7
 ITU=  0 -1  0  0  0  0  0
 Use linear search instead of GDIIS.
     Eigenvalues ---   -0.00036  -0.00029  -0.00010   0.00091   0.00147
     Eigenvalues ---    0.00276   0.00335   0.00381   0.00663   0.00734
     Eigenvalues ---    0.00799   0.00888   0.01130   0.01237   0.01404
     Eigenvalues ---    0.01456   0.01586   0.01884   0.01900   0.02034
     Eigenvalues ---    0.02244   0.02442   0.02766   0.02918   0.03046
     Eigenvalues ---    0.03247   0.03602   0.03672   0.03846   0.03978
     Eigenvalues ---    0.04704   0.06142   0.07178   0.07894   0.09387
     Eigenvalues ---    0.12088   0.13839   0.14121   0.14604   0.16687
     Eigenvalues ---    0.19936   0.21187   0.22633   0.24122   0.24690
     Eigenvalues ---    0.26824   0.37104   0.40905   0.41119   0.45679
     Eigenvalues ---    0.47472   0.47977   0.52975   0.54022   0.54683
     Eigenvalues ---    0.55972   0.57905   0.58278   0.59601   0.60193
     Eigenvalues ---    0.66969   0.89391   2.83616
 RFO step:  Lambda=-5.33773938D-03 EMin=-3.61752901D-04
 Quartic linear search produced a step of  0.07885.
 Maximum step size (   0.150) exceeded in Quadratic search.
    -- Step size scaled by   0.299
 Iteration  1 RMS(Cart)=  0.05345784 RMS(Int)=  0.00263765
 Iteration  2 RMS(Cart)=  0.00346530 RMS(Int)=  0.00063314
 Iteration  3 RMS(Cart)=  0.00001088 RMS(Int)=  0.00063306
 Iteration  4 RMS(Cart)=  0.00000001 RMS(Int)=  0.00063306
 Variable       Old X    -DE/DX   Delta X   Delta X   Delta X     New X
                                 (Linear)    (Quad)   (Total)
    R1        2.29790   0.00699  -0.00044   0.00155   0.00110   2.29900
    R2        2.43882  -0.00115   0.00035   0.00018   0.00055   2.43937
    R3        2.92897   0.00006  -0.00005   0.00033   0.00029   2.92926
    R4        3.24043  -0.00028   0.00030   0.01748   0.01774   3.25817
    R5        2.00912  -0.00277   0.00099  -0.02715  -0.02613   1.98299
    R6        2.70732   0.00059  -0.00021   0.04236   0.04218   2.74951
    R7        2.51960   0.00577  -0.00043   0.00272   0.00229   2.52190
    R8        2.52596   0.00687  -0.00067   0.00451   0.00384   2.52980
    R9        2.51035   0.00554  -0.00045   0.00219   0.00175   2.51210
   R10        1.84463   0.00694  -0.00078   0.00391   0.00316   1.84779
   R11        1.80959   0.00126  -0.00019   0.00048   0.00029   1.80988
   R12        3.24415   0.00383  -0.00095   0.00577   0.00481   3.24896
   R13        1.83965   0.00413  -0.00082   0.00341   0.00259   1.84224
   R14        1.80808   0.00331  -0.00037   0.00269   0.00232   1.81041
   R15        3.30878   0.00064  -0.00030   0.01973   0.01943   3.32821
   R16        1.81102   0.00156  -0.00021   0.00098   0.00077   1.81179
   R17        1.84524   0.00085   0.00024   0.00146   0.00171   1.84695
   R18        3.18734   0.00133   0.00046   0.00937   0.00983   3.19717
   R19        1.86384  -0.00074   0.00004  -0.00209  -0.00208   1.86176
   R20        1.81050   0.00350  -0.00035   0.00222   0.00187   1.81237
   R21        3.40665  -0.00181  -0.00058   0.03867   0.03808   3.44473
   R22        1.86747   0.00046   0.00025  -0.00105  -0.00080   1.86668
   R23        1.84379  -0.00312  -0.00010  -0.00163  -0.00172   1.84207
    A1        2.24509   0.00083  -0.00007  -0.00071  -0.00081   2.24428
    A2        2.09329  -0.00227   0.00068  -0.00210  -0.00141   2.09189
    A3        1.94452   0.00150  -0.00060   0.00275   0.00216   1.94668
    A4        2.29648  -0.00133   0.00020   0.00895   0.00904   2.30553
    A5        1.99273  -0.00205   0.00002  -0.01096  -0.01091   1.98183
    A6        1.95093  -0.00389   0.00023  -0.00199  -0.00176   1.94917
    A7        1.92630  -0.00459   0.00077  -0.00630  -0.00554   1.92076
    A8        1.94736  -0.00415   0.00062  -0.00432  -0.00372   1.94365
    A9        1.87740   0.00461  -0.00060   0.00428   0.00368   1.88107
   A10        1.87942   0.00437  -0.00056   0.00484   0.00427   1.88369
   A11        1.87935   0.00443  -0.00054   0.00425   0.00370   1.88304
   A12        1.84970   0.00362  -0.00026   0.01421   0.01395   1.86365
   A13        1.87146  -0.00875  -0.00026  -0.02331  -0.02533   1.84613
   A14        2.13488   0.00034  -0.00000  -0.07708  -0.07792   2.05696
   A15        1.85619   0.00472   0.00080  -0.00502  -0.00778   1.84842
   A16        1.86920   0.00170  -0.00034  -0.00200  -0.00307   1.86613
   A17        2.09455   0.00080  -0.00005   0.00261   0.00213   2.09668
   A18        1.99509  -0.00353   0.00090  -0.03919  -0.03876   1.95634
   A19        1.95348  -0.00118   0.00122  -0.01128  -0.00989   1.94358
   A20        2.07639   0.00465  -0.00064   0.00239   0.00166   2.07804
   A21        1.80515  -0.00929  -0.00060   0.01982   0.01919   1.82433
   A22        1.85509  -0.00000   0.00001   0.00023   0.00014   1.85523
   A23        1.56812   0.00094  -0.00031  -0.00821  -0.00837   1.55975
   A24        2.14073   0.00400   0.00066  -0.00848  -0.00796   2.13276
   A25        1.84300   0.00143  -0.00072   0.00488   0.00415   1.84714
   A26        1.85359   0.00371   0.00029   0.01651   0.01686   1.87045
   A27        1.88037  -0.01060   0.00013  -0.00053  -0.00046   1.87991
   A28        3.13630   0.00050  -0.00061   0.00728   0.00668   3.14298
   A29        3.16451  -0.00567  -0.00040  -0.04073  -0.04142   3.12309
   A30        3.00535  -0.01645   0.00006   0.01173   0.01202   3.01736
   A31        3.11682  -0.00022   0.00030  -0.00259  -0.00233   3.11449
   A32        3.01732  -0.00245  -0.00237   0.00364   0.00114   3.01846
   A33        2.80532  -0.00269   0.00020  -0.02105  -0.02097   2.78435
   A34        3.08049   0.00474   0.00043  -0.00257  -0.00216   3.07833
   A35        3.20156   0.00674   0.00000   0.04787   0.04855   3.25011
   A36        3.12329  -0.00272   0.00048  -0.04000  -0.03956   3.08373
   A37        2.93713  -0.00085   0.00012   0.00997   0.00997   2.94710
   A38        3.14167  -0.01697   0.00062  -0.02346  -0.02288   3.11879
   A39        3.13994   0.01146   0.00052   0.00436   0.00492   3.14487
    D1       -0.02036   0.00544   0.00009   0.00645   0.00650  -0.01386
    D2       -3.13448   0.00208  -0.00025   0.00949   0.00921  -3.12528
    D3        0.07370  -0.00542  -0.00023  -0.00329  -0.00353   0.07017
    D4       -3.09346  -0.00234   0.00011  -0.00618  -0.00610  -3.09956
    D5       -2.37577   0.00166   0.00440  -0.01974  -0.01535  -2.39112
    D6        1.81873   0.00148   0.00449  -0.01961  -0.01512   1.80360
    D7       -0.27008   0.00166   0.00426  -0.01794  -0.01369  -0.28377
    D8        0.78886  -0.00116   0.00411  -0.01715  -0.01304   0.77583
    D9       -1.29982  -0.00134   0.00420  -0.01702  -0.01281  -1.31263
   D10        2.89455  -0.00115   0.00397  -0.01535  -0.01137   2.88318
   D11       -1.86031   0.01115   0.00095  -0.02338  -0.02242  -1.88273
   D12        2.04004   0.00569   0.00083  -0.01280  -0.01207   2.02797
   D13       -0.09024   0.00128   0.00019  -0.00262  -0.00244  -0.09268
   D14        1.83411  -0.01253   0.00002   0.00329   0.00338   1.83749
   D15       -0.14941  -0.00361   0.00007  -0.00555  -0.00556  -0.15498
   D16       -2.48200  -0.00189   0.00230  -0.02777  -0.02238  -2.50438
   D17        1.66792   0.00184   0.00148   0.07732   0.07571   1.74363
   D18        0.92250   0.00183   0.00087   0.00943   0.01041   0.93291
   D19        3.12496   0.00770   0.00156  -0.01136  -0.00967   3.11529
   D20       -0.71912   0.00748   0.00114   0.01276   0.01443  -0.70469
   D21       -3.08296  -0.00412   0.00119  -0.09515  -0.09435   3.10587
   D22       -0.88050   0.00175   0.00188  -0.11594  -0.11443  -0.99493
   D23        1.55861   0.00153   0.00146  -0.09182  -0.09033   1.46828
   D24        0.63990   0.00032  -0.00090   0.10026   0.09965   0.73955
   D25        2.58794  -0.00207  -0.00127   0.11783   0.11675   2.70470
   D26       -1.57877   0.00340  -0.00064   0.14555   0.14472  -1.43405
   D27        0.36927   0.00101  -0.00101   0.16312   0.16182   0.53109
   D28        2.06925   0.00021   0.00122  -0.01736  -0.01614   2.05311
   D29        0.17870   0.00101   0.00187  -0.02409  -0.02220   0.15650
   D30        0.13385   0.00125   0.00001  -0.00135  -0.00130   0.13256
   D31       -1.75669   0.00205   0.00067  -0.00808  -0.00735  -1.76405
   D32       -1.69956   0.00087   0.00013   0.00860   0.00862  -1.69094
   D33        2.69308   0.00167   0.00078   0.00187   0.00256   2.69564
         Item               Value     Threshold  Converged?
 Maximum Force            0.016965     0.000015     NO 
 RMS     Force            0.004811     0.000010     NO 
 Maximum Displacement     0.213115     0.000060     NO 
 RMS     Displacement     0.054537     0.000040     NO 
 Predicted change in Energy=-1.723902D-03
 GradGradGradGradGradGradGradGradGradGradGradGradGradGradGradGradGradGrad

                          Input orientation:                          
 ---------------------------------------------------------------------
 Center     Atomic      Atomic             Coordinates (Angstroms)
 Number     Number       Type             X           Y           Z
 ---------------------------------------------------------------------
      1          6           0       -0.512380   -0.914829   -0.946583
      2          8           0        0.693624   -0.779271   -1.031651
      3          8           0       -1.242619   -0.977035    0.116054
      4          1           0       -0.703610   -0.830351    1.004365
      5          6           0       -1.363186   -1.077735   -2.232034
      6          9           0       -2.481998   -0.352265   -2.177943
      7          9           0       -1.714595   -2.359750   -2.390465
      8          9           0       -0.684820   -0.703745   -3.312362
      9          8           0        1.065770    3.354935    1.213806
     10          1           0        1.933689    2.907055    1.166623
     11          1           0        1.159313    4.188530    0.751589
     12          8           0        3.407864    2.025306    1.238927
     13          1           0        3.160200    1.086918    1.146919
     14          1           0        3.924815    2.082757    2.043461
     15          8           0       -0.777602    1.955715    2.752290
     16          1           0       -1.704904    2.173411    2.643029
     17          1           0       -0.269120    2.606487    2.229622
     18          8           0        2.485055   -0.530064    0.969659
     19          1           0        1.923500   -0.597998    0.163023
     20          1           0        3.078671   -1.283047    0.948519
     21          8           0        0.030765   -0.539131    2.226182
     22          1           0       -0.240667    0.372396    2.493011
     23          1           0        0.976903   -0.510595    1.993358
 ---------------------------------------------------------------------
                    Distance matrix (angstroms):
                    1          2          3          4          5
     1  C    0.000000
     2  O    1.216577   0.000000
     3  O    1.290858   2.259508   0.000000
     4  H    1.962117   2.469864   1.049354   0.000000
     5  C    1.550095   2.400098   2.353337   3.312177   0.000000
     6  F    2.390004   3.403072   2.681198   3.676726   1.334531
     7  F    2.370214   3.184935   2.901258   3.858241   1.338713
     8  F    2.381429   2.665981   3.484230   4.318624   1.329344
     9  O    5.038722   4.719345   5.029879   4.548757   6.117369
    10  H    5.005566   4.467568   5.126284   4.577104   6.188603
    11  H    5.632283   5.298665   5.732037   5.359436   6.557328
    12  O    5.365553   4.515337   5.648176   5.011388   6.666285
    13  H    4.677349   3.783230   4.970655   4.315701   6.046823
    14  H    6.133073   5.299821   6.307107   5.566708   7.498768
    15  O    4.689566   4.895188   3.970769   3.289815   5.864147
    16  H    4.883098   5.289096   4.065049   3.565165   5.869664
    17  H    4.748380   4.798555   4.272762   3.674492   5.888705
    18  O    3.578358   2.697511   3.850193   3.202962   5.035846
    19  H    2.695389   1.724152   3.189073   2.768312   4.094967
    20  H    4.077088   3.140591   4.411371   3.809685   5.467008
    21  O    3.240771   3.333245   2.503180   1.454976   4.702009
    22  H    3.682605   3.823934   2.911150   1.969006   5.068429
    23  H    3.320334   3.050100   2.944167   1.975975   4.863292
                    6          7          8          9         10
     6  F    0.000000
     7  F    2.159646   0.000000
     8  F    2.154134   2.157008   0.000000
     9  O    6.150931   7.306081   6.326424   0.000000
    10  H    6.427098   7.328171   6.321058   0.977807   0.000000
    11  H    6.516144   7.811007   6.622000   0.957745   1.553734
    12  O    7.212373   7.657728   6.701643   2.693315   1.719273
    13  H    6.705249   6.939470   6.154335   3.087881   2.194907
    14  H    8.049648   8.437921   7.595931   3.237422   2.326563
    15  O    5.704292   6.778579   6.622790   2.778987   3.281842
    16  H    5.497698   6.773899   6.692180   3.333963   3.994667
    17  H    5.751319   6.935280   6.468696   1.836842   2.464280
    18  O    5.883080   5.681131   5.330476   4.143331   3.486630
    19  H    4.994890   4.781193   4.346587   4.179177   3.645917
    20  H    6.446873   5.939992   5.714417   5.062907   4.349196
    21  O    5.073975   5.260644   5.587006   4.154502   4.076762
    22  H    5.231301   5.786659   5.920954   3.498382   3.593275
    23  H    5.421146   5.466392   5.563209   3.944353   3.644073
                   11         12         13         14         15
    11  H    0.000000
    12  O    3.158008   0.000000
    13  H    3.712119   0.974871   0.000000
    14  H    3.708263   0.958026   1.542763   0.000000
    15  O    3.569301   4.451205   4.340312   4.757236   0.000000
    16  H    3.980200   5.304133   5.204618   5.662281   0.958759
    17  H    2.593813   3.852201   3.904045   4.230607   0.977364
    18  O    4.906147   2.730201   1.761214   3.170614   4.472338
    19  H    4.882749   3.200411   2.310070   3.837675   4.530089
    20  H    5.801799   3.337350   2.379652   3.639161   5.349207
    21  O    5.079255   4.353826   3.688117   4.698011   2.674790
    22  H    4.422146   4.197215   3.726715   4.525336   1.691870
    23  H    4.863851   3.592983   2.834659   3.926597   3.120409
                   16         17         18         19         20
    16  H    0.000000
    17  H    1.555614   0.000000
    18  O    5.259725   4.360154   0.000000
    19  H    5.195811   4.398538   0.985201   0.000000
    20  H    6.140118   5.289367   0.959067   1.555866   0.000000
    21  O    3.247182   3.159882   2.757258   2.800453   3.387561
    22  H    2.325973   2.249743   3.250323   3.324775   4.017954
    23  H    3.849422   3.365204   1.822872   2.062477   2.470991
                   21         22         23
    21  O    0.000000
    22  H    0.987803   0.000000
    23  H    0.974781   1.584867   0.000000
 Stoichiometry    C2H11F3O7
 Framework group  C1[X(C2H11F3O7)]
 Deg. of freedom    63
 Full point group                 C1      NOp   1
 Largest Abelian subgroup         C1      NOp   1
 Largest concise Abelian subgroup C1      NOp   1
                         Standard orientation:                         
 ---------------------------------------------------------------------
 Center     Atomic      Atomic             Coordinates (Angstroms)
 Number     Number       Type             X           Y           Z
 ---------------------------------------------------------------------
      1          6           0        1.340594   -0.173722   -0.274331
      2          8           0        0.702267   -1.199076   -0.128568
      3          8           0        1.029805    0.878311   -0.954736
      4          1           0        0.070474    0.835720   -1.377836
      5          6           0        2.739961   -0.036536    0.378161
      6          9           0        2.907419    1.163294    0.937927
      7          9           0        3.695016   -0.192924   -0.546807
      8          9           0        2.927944   -0.956787    1.318883
      9          8           0       -3.161145    0.685062    1.819839
     10          1           0       -3.347111   -0.212936    1.480540
     11          1           0       -3.328083    0.664445    2.762698
     12          8           0       -3.703773   -1.710930    0.715880
     13          1           0       -3.025943   -1.823494    0.024323
     14          1           0       -4.548446   -1.797046    0.272119
     15          8           0       -2.524032    2.481742   -0.202238
     16          1           0       -2.081549    3.294670    0.047913
     17          1           0       -2.770369    2.025401    0.626201
     18          8           0       -1.716338   -1.813021   -1.153258
     19          1           0       -0.841653   -1.692853   -0.716101
     20          1           0       -1.619384   -2.558455   -1.748857
     21          8           0       -1.291807    0.810348   -1.888229
     22          1           0       -1.805118    1.431942   -1.317363
     23          1           0       -1.639379   -0.087577   -1.736167
 ---------------------------------------------------------------------
 Rotational constants (GHZ):           0.8970648           0.3206893           0.3021081
 Standard basis: 6-31++G(d,p) (6D, 7F)
 There are   294 symmetry adapted cartesian basis functions of A   symmetry.
 There are   294 symmetry adapted basis functions of A   symmetry.
   294 basis functions,   472 primitive gaussians,   294 cartesian basis functions
    53 alpha electrons       53 beta electrons
       nuclear repulsion energy       842.2524540871 Hartrees.
 NAtoms=   23 NActive=   23 NUniq=   23 SFac= 1.00D+00 NAtFMM=   60 NAOKFM=F Big=F
 Integral buffers will be    131072 words long.
 Raffenetti 2 integral format.
 Two-electron integral symmetry is turned on.
 Nuclear repulsion after empirical dispersion term =      842.2424420078 Hartrees.
 One-electron integrals computed using PRISM.
 NBasis=   294 RedAO= T EigKep=  4.27D-05  NBF=   294
 NBsUse=   294 1.00D-06 EigRej= -1.00D+00 NBFU=   294
 Initial guess from the checkpoint file:  "/local_scratch/slurm.5660669/Gau-119476.chk"
 B after Tr=    -0.000000   -0.000000    0.000000
         Rot=    0.999848   -0.017097   -0.003057    0.001466 Ang=  -2.00 deg.
 ExpMin= 3.60D-02 ExpMax= 7.00D+03 ExpMxC= 1.05D+03 IAcc=3 IRadAn=         5 AccDes= 0.00D+00
 Harris functional with IExCor= 4639 and IRadAn=       5 diagonalized for initial guess.
 HarFok:  IExCor= 4639 AccDes= 0.00D+00 IRadAn=         5 IDoV= 1 UseB2=F ITyADJ=14
 ICtDFT=  3500011 ScaDFX=  1.000000  1.000000  1.000000  1.000000
 FoFCou: FMM=F IPFlag=           0 FMFlag=      100000 FMFlg1=           0
         NFxFlg=           0 DoJE=T BraDBF=F KetDBF=T FulRan=T
         wScrn=  0.000000 ICntrl=       500 IOpCl=  0 I1Cent=   200000004 NGrid=           0
         NMat0=    1 NMatS0=      1 NMatT0=    0 NMatD0=    1 NMtDS0=    0 NMtDT0=    0
 Petite list used in FoFCou.
 Requested convergence on RMS density matrix=1.00D-10 within 128 cycles.
 Requested convergence on MAX density matrix=1.00D-08.
 Requested convergence on             energy=1.00D-08.
 No special actions if energy rises.
 SCF Done:  E(RwB97XD) =  -908.813483820     A.U. after   16 cycles
            NFock= 16  Conv=0.38D-10     -V/T= 2.0082
 Calling FoFJK, ICntrl=      2127 FMM=F ISym2X=0 I1Cent= 0 IOpClX= 0 NMat=1 NMatS=1 NMatT=0.
 ***** Axes restored to original set *****
 -------------------------------------------------------------------
 Center     Atomic                   Forces (Hartrees/Bohr)
 Number     Number              X              Y              Z
 -------------------------------------------------------------------
      1        6          -0.005841107   -0.001094361    0.002521375
      2        8           0.004534397    0.001038855   -0.001492618
      3        8          -0.000192099    0.000234885   -0.000519855
      4        1           0.001215695   -0.000513073   -0.000366486
      5        6          -0.000402335    0.000560147   -0.002357752
      6        9          -0.002754670    0.003079715    0.002174024
      7        9          -0.000068694   -0.005151321    0.001529757
      8        9           0.003799606    0.001481598   -0.001793498
      9        8          -0.005341861    0.000835919    0.000433086
     10        1           0.002422533   -0.000442468    0.002159113
     11        1          -0.000874534    0.000996094   -0.000512130
     12        8           0.000754358    0.000316303   -0.001096178
     13        1           0.000147092   -0.002252997   -0.001661740
     14        1           0.001096000    0.001926778    0.002178976
     15        8           0.000742301    0.003065885   -0.000058224
     16        1          -0.001394082   -0.000456096    0.000081884
     17        1           0.003339893   -0.000945726   -0.000935908
     18        8          -0.001164366    0.000227668   -0.002642102
     19        1           0.000247476   -0.000260761    0.000356630
     20        1           0.001532673   -0.001824634    0.000676925
     21        8          -0.001597040    0.000556331   -0.003242424
     22        1           0.000500471   -0.000895161    0.001116187
     23        1          -0.000701706   -0.000483579    0.003450961
 -------------------------------------------------------------------
 Cartesian Forces:  Max     0.005841107 RMS     0.001992837

 GradGradGradGradGradGradGradGradGradGradGradGradGradGradGradGradGradGrad
 Berny optimization.
 Using GEDIIS/GDIIS optimizer.
 FormGI is forming the generalized inverse of G from B-inverse, IUseBI=4.
 Internal  Forces:  Max     0.013817401 RMS     0.003534862
 Search for a local minimum.
 Step number   8 out of a maximum of  138
 All quantities printed in internal units (Hartrees-Bohrs-Radians)
 Mixed Optimization -- RFO/linear search
 Update second derivatives using D2CorX and points    4    7    8
 DE= -1.30D-03 DEPred=-1.72D-03 R= 7.54D-01
 TightC=F SS=  1.41D+00  RLast= 3.63D-01 DXNew= 2.5227D-01 1.0890D+00
 Trust test= 7.54D-01 RLast= 3.63D-01 DXMaxT set to 2.52D-01
 ITU=  1  0 -1  0  0  0  0  0
 Use linear search instead of GDIIS.
     Eigenvalues ---   -0.00070  -0.00030  -0.00011   0.00090   0.00148
     Eigenvalues ---    0.00287   0.00333   0.00379   0.00671   0.00742
     Eigenvalues ---    0.00802   0.00954   0.01190   0.01320   0.01391
     Eigenvalues ---    0.01457   0.01610   0.01837   0.01914   0.02203
     Eigenvalues ---    0.02298   0.02466   0.02806   0.02924   0.03031
     Eigenvalues ---    0.03228   0.03325   0.03605   0.03723   0.03959
     Eigenvalues ---    0.04707   0.06284   0.07182   0.07965   0.08911
     Eigenvalues ---    0.12102   0.13117   0.14112   0.14751   0.18309
     Eigenvalues ---    0.20296   0.21080   0.22644   0.24628   0.24895
     Eigenvalues ---    0.26620   0.36900   0.40905   0.41116   0.45618
     Eigenvalues ---    0.47452   0.47938   0.52392   0.53998   0.54834
     Eigenvalues ---    0.55482   0.57893   0.58216   0.59590   0.60192
     Eigenvalues ---    0.65605   0.89283   2.48455
 RFO step:  Lambda=-2.71600304D-03 EMin=-7.00817688D-04
 Quartic linear search produced a step of  0.37149.
 Maximum step size (   0.252) exceeded in Quadratic search.
    -- Step size scaled by   0.454
 Iteration  1 RMS(Cart)=  0.11716078 RMS(Int)=  0.00502391
 Iteration  2 RMS(Cart)=  0.00778938 RMS(Int)=  0.00085620
 Iteration  3 RMS(Cart)=  0.00002107 RMS(Int)=  0.00085609
 Iteration  4 RMS(Cart)=  0.00000006 RMS(Int)=  0.00085609
 Variable       Old X    -DE/DX   Delta X   Delta X   Delta X     New X
                                 (Linear)    (Quad)   (Total)
    R1        2.29900   0.00465   0.00041   0.00348   0.00388   2.30288
    R2        2.43937  -0.00051   0.00020  -0.00457  -0.00444   2.43493
    R3        2.92926   0.00004   0.00011  -0.00024  -0.00014   2.92912
    R4        3.25817  -0.00027   0.00659  -0.01239  -0.00574   3.25244
    R5        1.98299   0.00071  -0.00971   0.04870   0.03893   2.02192
    R6        2.74951   0.00043   0.01567  -0.09081  -0.07521   2.67429
    R7        2.52190   0.00398   0.00085   0.00317   0.00402   2.52592
    R8        2.52980   0.00477   0.00143   0.00031   0.00174   2.53154
    R9        2.51210   0.00381   0.00065  -0.00033   0.00032   2.51242
   R10        1.84779   0.00636   0.00117  -0.00117   0.00002   1.84781
   R11        1.80988   0.00103   0.00011  -0.00107  -0.00096   1.80892
   R12        3.24896   0.00388   0.00179  -0.01397  -0.01220   3.23676
   R13        1.84224   0.00327   0.00096  -0.00344  -0.00250   1.83974
   R14        1.81041   0.00254   0.00086  -0.00087  -0.00001   1.81040
   R15        3.32821   0.00072   0.00722   0.03765   0.04488   3.37309
   R16        1.81179   0.00124   0.00029  -0.00021   0.00008   1.81187
   R17        1.84695   0.00161   0.00063   0.00433   0.00496   1.85191
   R18        3.19717   0.00055   0.00365  -0.02553  -0.02190   3.17527
   R19        1.86176  -0.00058  -0.00077   0.00257   0.00186   1.86362
   R20        1.81237   0.00237   0.00070  -0.00078  -0.00008   1.81229
   R21        3.44473  -0.00102   0.01415   0.05165   0.06583   3.51056
   R22        1.86668  -0.00010  -0.00030   0.00674   0.00648   1.87316
   R23        1.84207  -0.00273  -0.00064  -0.00077  -0.00135   1.84072
    A1        2.24428   0.00033  -0.00030   0.00167   0.00137   2.24565
    A2        2.09189  -0.00150  -0.00052   0.00209   0.00156   2.09345
    A3        1.94668   0.00123   0.00080  -0.00369  -0.00288   1.94380
    A4        2.30553  -0.00125   0.00336  -0.02389  -0.02034   2.28518
    A5        1.98183  -0.00114  -0.00405   0.00298  -0.00119   1.98063
    A6        1.94917  -0.00259  -0.00065  -0.00566  -0.00632   1.94285
    A7        1.92076  -0.00308  -0.00206   0.00189  -0.00018   1.92058
    A8        1.94365  -0.00273  -0.00138   0.00637   0.00499   1.94864
    A9        1.88107   0.00309   0.00137  -0.00136  -0.00000   1.88107
   A10        1.88369   0.00284   0.00159  -0.00092   0.00068   1.88437
   A11        1.88304   0.00294   0.00137  -0.00045   0.00091   1.88395
   A12        1.86365   0.00174   0.00518   0.01433   0.01951   1.88316
   A13        1.84613  -0.00522  -0.00941   0.11244   0.10010   1.94623
   A14        2.05696   0.00046  -0.02895   0.02017  -0.01282   2.04414
   A15        1.84842   0.00336  -0.00289   0.03497   0.02835   1.87676
   A16        1.86613   0.00258  -0.00114  -0.00121  -0.00501   1.86112
   A17        2.09668   0.00033   0.00079  -0.03967  -0.04030   2.05638
   A18        1.95634  -0.00356  -0.01440  -0.00514  -0.02107   1.93527
   A19        1.94358  -0.00191  -0.00368   0.01734   0.01257   1.95616
   A20        2.07804   0.00429   0.00061   0.01642   0.01716   2.09521
   A21        1.82433  -0.00680   0.00713  -0.07591  -0.06863   1.75570
   A22        1.85523  -0.00006   0.00005   0.00632   0.00593   1.86116
   A23        1.55975   0.00160  -0.00311   0.00733   0.00506   1.56481
   A24        2.13276   0.00208  -0.00296   0.03281   0.02932   2.16208
   A25        1.84714   0.00240   0.00154  -0.00651  -0.00483   1.84231
   A26        1.87045   0.00222   0.00626   0.02879   0.03550   1.90595
   A27        1.87991  -0.00906  -0.00017   0.00884   0.00855   1.88846
   A28        3.14298   0.00062   0.00248   0.02404   0.02647   3.16945
   A29        3.12309  -0.00333  -0.01539  -0.06955  -0.08507   3.03802
   A30        3.01736  -0.01161   0.00446  -0.01425  -0.01030   3.00706
   A31        3.11449   0.00033  -0.00087  -0.02854  -0.02927   3.08522
   A32        3.01846   0.00151   0.00042  -0.07301  -0.07295   2.94551
   A33        2.78435  -0.00268  -0.00779  -0.06836  -0.07607   2.70828
   A34        3.07833   0.00359  -0.00080  -0.00364  -0.00452   3.07380
   A35        3.25011   0.00175   0.01804  -0.00133   0.01712   3.26723
   A36        3.08373  -0.00295  -0.01470   0.04280   0.02874   3.11247
   A37        2.94710  -0.00035   0.00370   0.03640   0.04028   2.98738
   A38        3.11879  -0.01382  -0.00850   0.02609   0.01745   3.13624
   A39        3.14487   0.00883   0.00183   0.00634   0.00811   3.15297
    D1       -0.01386   0.00407   0.00241   0.02667   0.02912   0.01526
    D2       -3.12528   0.00150   0.00342   0.02339   0.02683  -3.09844
    D3        0.07017  -0.00426  -0.00131  -0.01255  -0.01383   0.05633
    D4       -3.09956  -0.00190  -0.00226  -0.00942  -0.01165  -3.11121
    D5       -2.39112   0.00132  -0.00570   0.10857   0.10288  -2.28824
    D6        1.80360   0.00117  -0.00562   0.11268   0.10706   1.91067
    D7       -0.28377   0.00127  -0.00508   0.10792   0.10283  -0.18094
    D8        0.77583  -0.00083  -0.00484   0.10574   0.10091   0.87674
    D9       -1.31263  -0.00099  -0.00476   0.10985   0.10509  -1.20754
   D10        2.88318  -0.00088  -0.00423   0.10509   0.10086   2.98403
   D11       -1.88273   0.00803  -0.00833   0.06915   0.06047  -1.82226
   D12        2.02797   0.00402  -0.00449   0.04047   0.03641   2.06438
   D13       -0.09268   0.00135  -0.00091  -0.00303  -0.00399  -0.09667
   D14        1.83749  -0.01003   0.00126   0.01829   0.01978   1.85727
   D15       -0.15498  -0.00249  -0.00207  -0.00262  -0.00490  -0.15987
   D16       -2.50438   0.00025  -0.00831   0.00752   0.00081  -2.50357
   D17        1.74363   0.00015   0.02813  -0.12079  -0.09427   1.64936
   D18        0.93291   0.00063   0.00387   0.01161   0.01423   0.94713
   D19        3.11529   0.00403  -0.00359   0.06266   0.05823  -3.10967
   D20       -0.70469   0.00377   0.00536   0.02757   0.03276  -0.67193
   D21        3.10587  -0.00260  -0.03505   0.10802   0.07319  -3.10412
   D22       -0.99493   0.00080  -0.04251   0.15907   0.11719  -0.87773
   D23        1.46828   0.00054  -0.03356   0.12398   0.09173   1.56000
   D24        0.73955   0.00038   0.03702  -0.17437  -0.13618   0.60337
   D25        2.70470  -0.00149   0.04337  -0.15197  -0.10779   2.59691
   D26       -1.43405   0.00062   0.05376  -0.11472  -0.06175  -1.49580
   D27        0.53109  -0.00125   0.06011  -0.09232  -0.03335   0.49774
   D28        2.05311  -0.00102  -0.00600  -0.00183  -0.00712   2.04599
   D29        0.15650  -0.00116  -0.00825   0.00903   0.00150   0.15801
   D30        0.13256   0.00052  -0.00048  -0.01783  -0.01877   0.11378
   D31       -1.76405   0.00038  -0.00273  -0.00697  -0.01015  -1.77420
   D32       -1.69094   0.00001   0.00320  -0.01695  -0.01401  -1.70495
   D33        2.69564  -0.00013   0.00095  -0.00609  -0.00539   2.69025
         Item               Value     Threshold  Converged?
 Maximum Force            0.013817     0.000015     NO 
 RMS     Force            0.003535     0.000010     NO 
 Maximum Displacement     0.538957     0.000060     NO 
 RMS     Displacement     0.116627     0.000040     NO 
 Predicted change in Energy=-1.392319D-03
 GradGradGradGradGradGradGradGradGradGradGradGradGradGradGradGradGradGrad

                          Input orientation:                          
 ---------------------------------------------------------------------
 Center     Atomic      Atomic             Coordinates (Angstroms)
 Number     Number       Type             X           Y           Z
 ---------------------------------------------------------------------
      1          6           0       -0.509906   -0.920623   -0.941242
      2          8           0        0.698265   -0.807076   -1.052994
      3          8           0       -1.219817   -0.949008    0.133688
      4          1           0       -0.647938   -0.803794    1.026250
      5          6           0       -1.391099   -1.092189   -2.204823
      6          9           0       -2.429157   -0.250221   -2.191295
      7          9           0       -1.876802   -2.339454   -2.259906
      8          9           0       -0.699339   -0.872478   -3.318737
      9          8           0        1.061503    3.409122    1.392073
     10          1           0        1.938676    2.987039    1.299646
     11          1           0        1.105484    4.272169    0.980347
     12          8           0        3.354707    2.024535    1.252854
     13          1           0        3.142348    1.083084    1.124909
     14          1           0        3.950132    2.086991    2.000767
     15          8           0       -0.810845    1.957677    2.621160
     16          1           0       -1.719944    2.110949    2.357825
     17          1           0       -0.261820    2.594641    2.117945
     18          8           0        2.519091   -0.577675    0.926114
     19          1           0        1.932111   -0.661488    0.138084
     20          1           0        3.127454   -1.318400    0.895359
     21          8           0        0.065592   -0.520229    2.215024
     22          1           0       -0.204303    0.397561    2.474562
     23          1           0        1.020274   -0.513438    2.021786
 ---------------------------------------------------------------------
                    Distance matrix (angstroms):
                    1          2          3          4          5
     1  C    0.000000
     2  O    1.218630   0.000000
     3  O    1.288509   2.259956   0.000000
     4  H    1.975785   2.477000   1.069953   0.000000
     5  C    1.550023   2.402799   2.349143   3.327956   0.000000
     6  F    2.386545   3.374402   2.712260   3.719110   1.336660
     7  F    2.370730   3.230448   2.845042   3.829775   1.339632
     8  F    2.385515   2.662924   3.492276   4.345834   1.329515
     9  O    5.163369   4.887394   5.077525   4.561215   6.262166
    10  H    5.127081   4.633448   5.179576   4.597362   6.325252
    11  H    5.767762   5.486258   5.777936   5.370475   6.719715
    12  O    5.331345   4.515710   5.569628   4.906318   6.647719
    13  H    4.650030   3.780146   4.913288   4.235128   6.030843
    14  H    6.131322   5.317492   6.279463   5.518023   7.504860
    15  O    4.589759   4.839492   3.847544   3.193117   5.738335
    16  H    4.640955   5.098656   3.815789   3.379055   5.584442
    17  H    4.666611   4.748504   4.172827   3.590299   5.792608
    18  O    3.574836   2.699056   3.839956   3.176670   5.035581
    19  H    2.682451   1.721116   3.165018   2.732351   4.088819
    20  H    4.094108   3.155708   4.428923   3.812550   5.484489
    21  O    3.233192   3.341033   2.483564   1.415174   4.688724
    22  H    3.674061   3.835288   2.885170   1.933306   5.052176
    23  H    3.359581   3.105509   2.961864   1.964263   4.900397
                    6          7          8          9         10
     6  F    0.000000
     7  F    2.162106   0.000000
     8  F    2.156526   2.158602   0.000000
     9  O    6.198066   7.417326   6.604877   0.000000
    10  H    6.460998   7.456528   6.571488   0.977818   0.000000
    11  H    6.557821   7.943981   6.943119   0.957237   1.564520
    12  O    7.105615   7.665022   6.762205   2.682395   1.712818
    13  H    6.619409   6.954322   6.191023   3.132370   2.259292
    14  H    7.983187   8.467580   7.659841   3.234612   2.312490
    15  O    5.536557   6.589871   6.580622   2.668901   3.219604
    16  H    5.174224   6.415148   6.493522   3.217823   3.908041
    17  H    5.600012   6.791100   6.462959   1.715067   2.380288
    18  O    5.857528   5.707755   5.335163   4.270390   3.630922
    19  H    4.961432   4.803514   4.349558   4.347449   3.828971
    20  H    6.445492   6.003401   5.709798   5.183082   4.484802
    21  O    5.070732   5.206484   5.597474   4.136289   4.080109
    22  H    5.209589   5.718714   5.951502   3.441445   3.560643
    23  H    5.451413   5.482724   5.622024   3.972998   3.690296
                   11         12         13         14         15
    11  H    0.000000
    12  O    3.191414   0.000000
    13  H    3.786816   0.973548   0.000000
    14  H    3.729381   0.958022   1.558035   0.000000
    15  O    3.423661   4.385037   4.316412   4.802969   0.000000
    16  H    3.814625   5.194277   5.120397   5.681359   0.958801
    17  H    2.444943   3.762003   3.854774   4.244052   0.979988
    18  O    5.051952   2.752546   1.784962   3.209861   4.515492
    19  H    5.072839   3.237470   2.341373   3.885375   4.533156
    20  H    5.945591   3.369668   2.412476   3.673611   5.405670
    21  O    5.056964   4.268474   3.636673   4.683285   2.659532
    22  H    4.354400   4.099532   3.673088   4.509766   1.680281
    23  H    4.898355   3.533007   2.802939   3.917492   3.133473
                   16         17         18         19         20
    16  H    0.000000
    17  H    1.554872   0.000000
    18  O    5.219954   4.383779   0.000000
    19  H    5.094228   4.397221   0.986186   0.000000
    20  H    6.115269   5.319190   0.959023   1.560078   0.000000
    21  O    3.183022   3.133535   2.772047   2.795984   3.428351
    22  H    2.290522   2.226576   3.281105   3.338410   4.066818
    23  H    3.809084   3.363504   1.857707   2.098022   2.521312
                   21         22         23
    21  O    0.000000
    22  H    0.991233   0.000000
    23  H    0.974066   1.592015   0.000000
 Stoichiometry    C2H11F3O7
 Framework group  C1[X(C2H11F3O7)]
 Deg. of freedom    63
 Full point group                 C1      NOp   1
 Largest Abelian subgroup         C1      NOp   1
 Largest concise Abelian subgroup C1      NOp   1
                         Standard orientation:                         
 ---------------------------------------------------------------------
 Center     Atomic      Atomic             Coordinates (Angstroms)
 Number     Number       Type             X           Y           Z
 ---------------------------------------------------------------------
      1          6           0        1.340818   -0.218377   -0.239487
      2          8           0        0.726261   -1.240977    0.008845
      3          8           0        1.003237    0.756355   -1.011622
      4          1           0        0.028634    0.644125   -1.438649
      5          6           0        2.740009    0.014577    0.385469
      6          9           0        2.829861    1.228897    0.936840
      7          9           0        3.685644   -0.076769   -0.559011
      8          9           0        3.012741   -0.884254    1.326388
      9          8           0       -3.322237    0.958062    1.639953
     10          1           0       -3.495756    0.015577    1.445678
     11          1           0       -3.521810    1.109567    2.563814
     12          8           0       -3.697017   -1.578691    0.852764
     13          1           0       -3.005613   -1.809479    0.207400
     14          1           0       -4.543167   -1.794539    0.458752
     15          8           0       -2.409594    2.422803   -0.395889
     16          1           0       -1.839006    3.161448   -0.176499
     17          1           0       -2.692241    2.024627    0.453784
     18          8           0       -1.674375   -1.995675   -0.967004
     19          1           0       -0.794436   -1.809573   -0.562485
     20          1           0       -1.581763   -2.811536   -1.462502
     21          8           0       -1.291676    0.570598   -1.942726
     22          1           0       -1.807637    1.248922   -1.436560
     23          1           0       -1.663170   -0.306992   -1.741149
 ---------------------------------------------------------------------
 Rotational constants (GHZ):           0.9077169           0.3212177           0.3011047
 Standard basis: 6-31++G(d,p) (6D, 7F)
 There are   294 symmetry adapted cartesian basis functions of A   symmetry.
 There are   294 symmetry adapted basis functions of A   symmetry.
   294 basis functions,   472 primitive gaussians,   294 cartesian basis functions
    53 alpha electrons       53 beta electrons
       nuclear repulsion energy       843.3125247939 Hartrees.
 NAtoms=   23 NActive=   23 NUniq=   23 SFac= 1.00D+00 NAtFMM=   60 NAOKFM=F Big=F
 Integral buffers will be    131072 words long.
 Raffenetti 2 integral format.
 Two-electron integral symmetry is turned on.
 Nuclear repulsion after empirical dispersion term =      843.3024398412 Hartrees.
 One-electron integrals computed using PRISM.
 NBasis=   294 RedAO= T EigKep=  4.21D-05  NBF=   294
 NBsUse=   294 1.00D-06 EigRej= -1.00D+00 NBFU=   294
 Initial guess from the checkpoint file:  "/local_scratch/slurm.5660669/Gau-119476.chk"
 B after Tr=     0.000000    0.000000   -0.000000
         Rot=    0.998790    0.049034    0.003562   -0.001087 Ang=   5.64 deg.
 ExpMin= 3.60D-02 ExpMax= 7.00D+03 ExpMxC= 1.05D+03 IAcc=3 IRadAn=         5 AccDes= 0.00D+00
 Harris functional with IExCor= 4639 and IRadAn=       5 diagonalized for initial guess.
 HarFok:  IExCor= 4639 AccDes= 0.00D+00 IRadAn=         5 IDoV= 1 UseB2=F ITyADJ=14
 ICtDFT=  3500011 ScaDFX=  1.000000  1.000000  1.000000  1.000000
 FoFCou: FMM=F IPFlag=           0 FMFlag=      100000 FMFlg1=           0
         NFxFlg=           0 DoJE=T BraDBF=F KetDBF=T FulRan=T
         wScrn=  0.000000 ICntrl=       500 IOpCl=  0 I1Cent=   200000004 NGrid=           0
         NMat0=    1 NMatS0=      1 NMatT0=    0 NMatD0=    1 NMtDS0=    0 NMtDT0=    0
 Petite list used in FoFCou.
 Requested convergence on RMS density matrix=1.00D-10 within 128 cycles.
 Requested convergence on MAX density matrix=1.00D-08.
 Requested convergence on             energy=1.00D-08.
 No special actions if energy rises.
 SCF Done:  E(RwB97XD) =  -908.813878773     A.U. after   16 cycles
            NFock= 16  Conv=0.54D-10     -V/T= 2.0082
 Calling FoFJK, ICntrl=      2127 FMM=F ISym2X=0 I1Cent= 0 IOpClX= 0 NMat=1 NMatS=1 NMatT=0.
 ***** Axes restored to original set *****
 -------------------------------------------------------------------
 Center     Atomic                   Forces (Hartrees/Bohr)
 Number     Number              X              Y              Z
 -------------------------------------------------------------------
      1        6          -0.004405304   -0.001255347    0.001785397
      2        8           0.003159330    0.000687366   -0.001116147
      3        8           0.002960879    0.000703644    0.003751714
      4        1          -0.001851877   -0.000723715   -0.004109357
      5        6          -0.000570635   -0.000122330   -0.002077273
      6        9          -0.001872212    0.003040511    0.001630442
      7        9          -0.000331010   -0.003742194    0.001386335
      8        9           0.003317853    0.000871833   -0.001439898
      9        8          -0.003649059    0.003603406   -0.000780715
     10        1           0.002009514   -0.002733631    0.000557035
     11        1           0.000005545    0.001106707   -0.000914550
     12        8           0.000875052    0.003898855   -0.001758057
     13        1           0.000120990   -0.003012223   -0.000150157
     14        1           0.000972608   -0.000657565    0.001600124
     15        8          -0.001717580    0.000829805    0.000132831
     16        1          -0.001913857   -0.001149984    0.000389222
     17        1           0.004147847   -0.000121370    0.001535833
     18        8          -0.001791564    0.000854161   -0.001742211
     19        1           0.000882041    0.000194490    0.000424975
     20        1           0.001314587   -0.001568574    0.000359172
     21        8          -0.000679180    0.000859592   -0.001004444
     22        1          -0.000167389   -0.001065769   -0.000080969
     23        1          -0.000816579   -0.000497666    0.001620699
 -------------------------------------------------------------------
 Cartesian Forces:  Max     0.004405304 RMS     0.001905247

 GradGradGradGradGradGradGradGradGradGradGradGradGradGradGradGradGradGrad
 Berny optimization.
 Using GEDIIS/GDIIS optimizer.
 FormGI is forming the generalized inverse of G from B-inverse, IUseBI=4.
 Internal  Forces:  Max     0.006585208 RMS     0.002203645
 Search for a local minimum.
 Step number   9 out of a maximum of  138
 All quantities printed in internal units (Hartrees-Bohrs-Radians)
 Mixed Optimization -- RFO/linear search
 Update second derivatives using D2CorX and points    4    7    8    9
 DE= -3.95D-04 DEPred=-1.39D-03 R= 2.84D-01
 Trust test= 2.84D-01 RLast= 4.55D-01 DXMaxT set to 2.52D-01
 ITU=  0  1  0 -1  0  0  0  0  0
 Use linear search instead of GDIIS.
     Eigenvalues ---   -0.00102  -0.00031  -0.00011   0.00091   0.00156
     Eigenvalues ---    0.00275   0.00345   0.00389   0.00666   0.00750
     Eigenvalues ---    0.00801   0.00871   0.01178   0.01286   0.01435
     Eigenvalues ---    0.01447   0.01622   0.01850   0.01937   0.02202
     Eigenvalues ---    0.02310   0.02500   0.02794   0.02919   0.03099
     Eigenvalues ---    0.03262   0.03522   0.03660   0.03712   0.04000
     Eigenvalues ---    0.04702   0.06288   0.07162   0.08043   0.09514
     Eigenvalues ---    0.12105   0.14109   0.14230   0.15418   0.18978
     Eigenvalues ---    0.20960   0.22581   0.22849   0.24648   0.25094
     Eigenvalues ---    0.27432   0.37138   0.40904   0.41117   0.45740
     Eigenvalues ---    0.47460   0.47873   0.52702   0.54162   0.54830
     Eigenvalues ---    0.56405   0.57907   0.58285   0.59600   0.60200
     Eigenvalues ---    0.66012   0.89054   2.67275
 RFO step:  Lambda=-1.63608899D-03 EMin=-1.02272143D-03
 Quartic linear search produced a step of -0.34361.
 Maximum step size (   0.252) exceeded in Quadratic search.
    -- Step size scaled by   0.599
 Iteration  1 RMS(Cart)=  0.10403487 RMS(Int)=  0.00631431
 Iteration  2 RMS(Cart)=  0.00948290 RMS(Int)=  0.00120465
 Iteration  3 RMS(Cart)=  0.00007810 RMS(Int)=  0.00120260
 Iteration  4 RMS(Cart)=  0.00000010 RMS(Int)=  0.00120260
 Variable       Old X    -DE/DX   Delta X   Delta X   Delta X     New X
                                 (Linear)    (Quad)   (Total)
    R1        2.30288   0.00282  -0.00133  -0.00198  -0.00320   2.29967
    R2        2.43493  -0.00078   0.00153   0.00666   0.00825   2.44318
    R3        2.92912   0.00009   0.00005  -0.00077  -0.00072   2.92840
    R4        3.25244  -0.00035   0.00197   0.04864   0.05069   3.30313
    R5        2.02192  -0.00426  -0.01338  -0.05802  -0.07145   1.95047
    R6        2.67429   0.00028   0.02584   0.12083   0.14664   2.82094
    R7        2.52592   0.00338  -0.00138   0.00510   0.00372   2.52964
    R8        2.53154   0.00355  -0.00060   0.00391   0.00331   2.53485
    R9        2.51242   0.00308  -0.00011   0.00153   0.00142   2.51384
   R10        1.84781   0.00517  -0.00001   0.00459   0.00462   1.85243
   R11        1.80892   0.00139   0.00033   0.00138   0.00171   1.81063
   R12        3.23676   0.00243   0.00419   0.05268   0.05684   3.29360
   R13        1.83974   0.00492   0.00086   0.00359   0.00445   1.84418
   R14        1.81040   0.00181   0.00000   0.00324   0.00324   1.81364
   R15        3.37309   0.00198  -0.01542   0.02835   0.01295   3.38604
   R16        1.81187   0.00152  -0.00003   0.00123   0.00120   1.81308
   R17        1.85191   0.00146  -0.00170   0.00077  -0.00093   1.85098
   R18        3.17527  -0.00044   0.00752   0.05201   0.05953   3.23480
   R19        1.86362  -0.00118  -0.00064  -0.00715  -0.00773   1.85589
   R20        1.81229   0.00203   0.00003   0.00268   0.00271   1.81500
   R21        3.51056   0.00241  -0.02262   0.06590   0.04316   3.55372
   R22        1.87316  -0.00093  -0.00223  -0.00573  -0.00794   1.86522
   R23        1.84072   0.00048   0.00046  -0.00435  -0.00400   1.83672
    A1        2.24565  -0.00030  -0.00047  -0.00277  -0.00317   2.24248
    A2        2.09345  -0.00125  -0.00054   0.00894   0.00836   2.10181
    A3        1.94380   0.00154   0.00099  -0.00608  -0.00513   1.93868
    A4        2.28518  -0.00102   0.00699   0.01171   0.01880   2.30399
    A5        1.98063   0.00070   0.00041  -0.00995  -0.00958   1.97105
    A6        1.94285  -0.00231   0.00217  -0.00849  -0.00633   1.93652
    A7        1.92058  -0.00208   0.00006  -0.00330  -0.00325   1.91733
    A8        1.94864  -0.00267  -0.00171  -0.00260  -0.00432   1.94431
    A9        1.88107   0.00255   0.00000   0.00477   0.00476   1.88583
   A10        1.88437   0.00249  -0.00023   0.00525   0.00500   1.88937
   A11        1.88395   0.00242  -0.00031   0.00517   0.00485   1.88880
   A12        1.88316  -0.00008  -0.00670   0.00234  -0.00437   1.87880
   A13        1.94623   0.00533  -0.03439  -0.02829  -0.06561   1.88062
   A14        2.04414  -0.00069   0.00441  -0.11432  -0.11244   1.93169
   A15        1.87676  -0.00256  -0.00974  -0.00616  -0.02266   1.85410
   A16        1.86112   0.00226   0.00172  -0.00041   0.00109   1.86221
   A17        2.05638  -0.00084   0.01385  -0.00116   0.01257   2.06896
   A18        1.93527  -0.00215   0.00724  -0.02421  -0.01710   1.91817
   A19        1.95616  -0.00048  -0.00432  -0.00498  -0.00919   1.94697
   A20        2.09521  -0.00051  -0.00590  -0.00319  -0.00924   2.08597
   A21        1.75570   0.00310   0.02358   0.04268   0.06645   1.82216
   A22        1.86116  -0.00018  -0.00204  -0.00275  -0.00513   1.85603
   A23        1.56481   0.00058  -0.00174  -0.00438  -0.00536   1.55945
   A24        2.16208  -0.00237  -0.01007  -0.02945  -0.04007   2.12201
   A25        1.84231   0.00202   0.00166   0.02674   0.02876   1.87107
   A26        1.90595  -0.00102  -0.01220   0.02090   0.00931   1.91526
   A27        1.88846   0.00002  -0.00294  -0.01286  -0.01600   1.87246
   A28        3.16945   0.00181  -0.00910   0.00693  -0.00246   3.16699
   A29        3.03802   0.00253   0.02923   0.01859   0.04757   3.08559
   A30        3.00706   0.00556   0.00354   0.01902   0.02287   3.02994
   A31        3.08522   0.00101   0.01006   0.02294   0.03229   3.11751
   A32        2.94551   0.00659   0.02507   0.02480   0.05007   2.99558
   A33        2.70828  -0.00034   0.02614  -0.03214  -0.00669   2.70159
   A34        3.07380  -0.00021   0.00155   0.01905   0.02070   3.09450
   A35        3.26723  -0.00563  -0.00588  -0.00431  -0.00912   3.25812
   A36        3.11247  -0.00093  -0.00988  -0.06810  -0.07784   3.03462
   A37        2.98738  -0.00072  -0.01384   0.00487  -0.00902   2.97835
   A38        3.13624   0.00006  -0.00600  -0.04833  -0.05409   3.08215
   A39        3.15297  -0.00122  -0.00279   0.02566   0.02323   3.17620
    D1        0.01526  -0.00107  -0.01000   0.01233   0.00244   0.01770
    D2       -3.09844  -0.00066  -0.00922   0.00797  -0.00109  -3.09954
    D3        0.05633   0.00054   0.00475  -0.02863  -0.02362   0.03272
    D4       -3.11121   0.00013   0.00400  -0.02438  -0.02018  -3.13138
    D5       -2.28824   0.00010  -0.03535   0.09269   0.05732  -2.23092
    D6        1.91067  -0.00024  -0.03679   0.09431   0.05751   1.96818
    D7       -0.18094  -0.00016  -0.03533   0.09171   0.05637  -0.12457
    D8        0.87674   0.00047  -0.03467   0.08903   0.05436   0.93110
    D9       -1.20754   0.00012  -0.03611   0.09066   0.05456  -1.15299
   D10        2.98403   0.00020  -0.03465   0.08805   0.05342   3.03745
   D11       -1.82226  -0.00296  -0.02078  -0.03119  -0.05220  -1.87446
   D12        2.06438  -0.00182  -0.01251  -0.01587  -0.02814   2.03624
   D13       -0.09667   0.00059   0.00137   0.01636   0.01808  -0.07859
   D14        1.85727   0.00165  -0.00680   0.03127   0.02508   1.88236
   D15       -0.15987   0.00088   0.00168   0.01789   0.01971  -0.14016
   D16       -2.50357   0.00131  -0.00028  -0.02761  -0.02212  -2.52570
   D17        1.64936  -0.00073   0.03239   0.08687   0.11350   1.76286
   D18        0.94713  -0.00117  -0.00489   0.04139   0.03583   0.98297
   D19       -3.10967  -0.00363  -0.02001   0.00908  -0.01098  -3.12065
   D20       -0.67193  -0.00370  -0.01126   0.02848   0.01811  -0.65382
   D21       -3.10412   0.00160  -0.02515  -0.11112  -0.13706   3.04200
   D22       -0.87773  -0.00085  -0.04027  -0.14342  -0.18388  -1.06161
   D23        1.56000  -0.00092  -0.03152  -0.12403  -0.15479   1.40521
   D24        0.60337  -0.00055   0.04679   0.14398   0.19148   0.79485
   D25        2.59691   0.00082   0.03704   0.17411   0.21060   2.80751
   D26       -1.49580  -0.00300   0.02122   0.16586   0.18761  -1.30819
   D27        0.49774  -0.00163   0.01146   0.19598   0.20674   0.70448
   D28        2.04599  -0.00123   0.00245  -0.02573  -0.02295   2.02304
   D29        0.15801  -0.00312  -0.00052  -0.05270  -0.05321   0.10480
   D30        0.11378  -0.00059   0.00645  -0.01509  -0.00787   0.10592
   D31       -1.77420  -0.00248   0.00349  -0.04206  -0.03813  -1.81232
   D32       -1.70495  -0.00067   0.00482  -0.00150   0.00331  -1.70165
   D33        2.69025  -0.00256   0.00185  -0.02847  -0.02695   2.66330
         Item               Value     Threshold  Converged?
 Maximum Force            0.006585     0.000015     NO 
 RMS     Force            0.002204     0.000010     NO 
 Maximum Displacement     0.659022     0.000060     NO 
 RMS     Displacement     0.106734     0.000040     NO 
 Predicted change in Energy=-1.021277D-03
 GradGradGradGradGradGradGradGradGradGradGradGradGradGradGradGradGradGrad

                          Input orientation:                          
 ---------------------------------------------------------------------
 Center     Atomic      Atomic             Coordinates (Angstroms)
 Number     Number       Type             X           Y           Z
 ---------------------------------------------------------------------
      1          6           0       -0.517299   -0.922376   -0.984155
      2          8           0        0.690388   -0.791664   -1.057204
      3          8           0       -1.260998   -0.950839    0.073024
      4          1           0       -0.725766   -0.815094    0.945047
      5          6           0       -1.364763   -1.115467   -2.267085
      6          9           0       -2.373010   -0.236048   -2.311679
      7          9           0       -1.888969   -2.350046   -2.285294
      8          9           0       -0.627749   -0.960316   -3.363603
      9          8           0        1.058426    3.393833    1.327526
     10          1           0        1.934836    2.966684    1.225714
     11          1           0        1.086273    4.229202    0.859102
     12          8           0        3.415755    2.048607    1.184436
     13          1           0        3.178495    1.103016    1.140295
     14          1           0        3.908702    2.163734    1.999815
     15          8           0       -0.723511    1.973156    2.787879
     16          1           0       -1.652837    2.197347    2.706564
     17          1           0       -0.236454    2.567496    2.180470
     18          8           0        2.499764   -0.545550    0.960996
     19          1           0        1.924091   -0.614463    0.168304
     20          1           0        3.092544   -1.300657    0.930982
     21          8           0        0.008524   -0.552979    2.218033
     22          1           0       -0.247244    0.350624    2.521863
     23          1           0        0.965471   -0.540506    2.048367
 ---------------------------------------------------------------------
                    Distance matrix (angstroms):
                    1          2          3          4          5
     1  C    0.000000
     2  O    1.216935   0.000000
     3  O    1.292875   2.260677   0.000000
     4  H    1.943397   2.452560   1.032146   0.000000
     5  C    1.549641   2.406722   2.348186   3.288820   0.000000
     6  F    2.382652   3.356610   2.726592   3.695264   1.338630
     7  F    2.369110   3.254204   2.813146   3.760881   1.341383
     8  F    2.382311   2.661843   3.494495   4.312211   1.330268
     9  O    5.143582   4.831229   5.082291   4.587450   6.255147
    10  H    5.101106   4.570071   5.185464   4.632431   6.304836
    11  H    5.701561   5.388696   5.741117   5.360577   6.659288
    12  O    5.385020   4.529868   5.666033   5.040861   6.691615
    13  H    4.719576   3.822236   5.006644   4.354368   6.096975
    14  H    6.165844   5.332662   6.335525   5.609299   7.534522
    15  O    4.759713   4.942469   4.026050   3.342211   5.958478
    16  H    4.964225   5.347041   4.123124   3.610707   5.982885
    17  H    4.719420   4.756629   4.227257   3.634227   5.883710
    18  O    3.609471   2.721679   3.885368   3.236812   5.067532
    19  H    2.717234   1.747939   3.204219   2.768633   4.122946
    20  H    4.103878   3.159479   4.451044   3.849085   5.489035
    21  O    3.266030   3.353965   2.524092   1.492775   4.724255
    22  H    3.739736   3.872169   2.952680   2.018472   5.131500
    23  H    3.397150   3.127830   3.004583   2.037890   4.937985
                    6          7          8          9         10
     6  F    0.000000
     7  F    2.168866   0.000000
     8  F    2.162647   2.164434   0.000000
     9  O    6.180178   7.398091   6.618798   0.000000
    10  H    6.428700   7.430766   6.561250   0.980264   0.000000
    11  H    6.477573   7.875645   6.906533   0.958142   1.564741
    12  O    7.138086   7.715392   6.788829   2.717924   1.742897
    13  H    6.672962   7.024065   6.247393   3.126914   2.242151
    14  H    7.987981   8.505842   7.687999   3.176348   2.267180
    15  O    5.797148   6.766495   6.815801   2.706705   3.239485
    16  H    5.623418   6.756714   6.918711   3.268681   3.956791
    17  H    5.710002   6.845149   6.582955   1.757004   2.405288
    18  O    5.877935   5.749398   5.353085   4.210765   3.567213
    19  H    4.975801   4.855082   4.371026   4.261409   3.734012
    20  H    6.443642   6.021720   5.692088   5.131581   4.431405
    21  O    5.127420   5.206715   5.632532   4.180027   4.133207
    22  H    5.312833   5.753055   6.041693   3.520275   3.644893
    23  H    5.499832   5.495715   5.657209   4.000909   3.730524
                   11         12         13         14         15
    11  H    0.000000
    12  O    3.207386   0.000000
    13  H    3.772200   0.975900   0.000000
    14  H    3.678788   0.959736   1.548257   0.000000
    15  O    3.476383   4.439622   4.324040   4.702633   0.000000
    16  H    3.878695   5.294301   5.195433   5.606366   0.959438
    17  H    2.501377   3.820989   3.858567   4.168690   0.979494
    18  O    4.980622   2.760184   1.791814   3.225597   4.480054
    19  H    4.963893   3.217068   2.338382   3.874467   4.535167
    20  H    5.882995   3.374355   2.414300   3.716251   5.359868
    21  O    5.086992   4.409738   3.735312   4.758102   2.691089
    22  H    4.425653   4.253165   3.769683   4.564185   1.711785
    23  H    4.917220   3.667938   2.902281   3.997234   3.117376
                   16         17         18         19         20
    16  H    0.000000
    17  H    1.555611   0.000000
    18  O    5.273954   4.320308   0.000000
    19  H    5.209939   4.340695   0.982094   0.000000
    20  H    6.156896   5.254146   0.960455   1.554935   0.000000
    21  O    3.250089   3.130301   2.790425   2.806166   3.424427
    22  H    2.328131   2.243031   3.284126   3.344448   4.051149
    23  H    3.845074   3.334928   1.880547   2.111649   2.520083
                   21         22         23
    21  O    0.000000
    22  H    0.987030   0.000000
    23  H    0.971951   1.577652   0.000000
 Stoichiometry    C2H11F3O7
 Framework group  C1[X(C2H11F3O7)]
 Deg. of freedom    63
 Full point group                 C1      NOp   1
 Largest Abelian subgroup         C1      NOp   1
 Largest concise Abelian subgroup C1      NOp   1
                         Standard orientation:                         
 ---------------------------------------------------------------------
 Center     Atomic      Atomic             Coordinates (Angstroms)
 Number     Number       Type             X           Y           Z
 ---------------------------------------------------------------------
      1          6           0        1.365991   -0.165712   -0.250852
      2          8           0        0.731299   -1.196088   -0.122705
      3          8           0        1.040246    0.904591   -0.898825
      4          1           0        0.102213    0.846600   -1.325506
      5          6           0        2.773157   -0.026806    0.383164
      6          9           0        2.855206    1.082334    1.128151
      7          9           0        3.701883    0.050870   -0.581586
      8          9           0        3.062492   -1.070176    1.156001
      9          8           0       -3.280675    0.717375    1.770308
     10          1           0       -3.433596   -0.205228    1.476481
     11          1           0       -3.415097    0.746285    2.718534
     12          8           0       -3.677828   -1.768034    0.744580
     13          1           0       -3.029672   -1.862346    0.021130
     14          1           0       -4.544892   -1.819286    0.336331
     15          8           0       -2.619685    2.435803   -0.213716
     16          1           0       -2.208386    3.267756    0.029611
     17          1           0       -2.766865    1.940632    0.618482
     18          8           0       -1.694822   -1.841273   -1.173997
     19          1           0       -0.825328   -1.695757   -0.741200
     20          1           0       -1.579608   -2.587232   -1.767920
     21          8           0       -1.276771    0.821350   -1.896595
     22          1           0       -1.828325    1.435141   -1.355045
     23          1           0       -1.655676   -0.068505   -1.800272
 ---------------------------------------------------------------------
 Rotational constants (GHZ):           0.8953243           0.3147924           0.2959905
 Standard basis: 6-31++G(d,p) (6D, 7F)
 There are   294 symmetry adapted cartesian basis functions of A   symmetry.
 There are   294 symmetry adapted basis functions of A   symmetry.
   294 basis functions,   472 primitive gaussians,   294 cartesian basis functions
    53 alpha electrons       53 beta electrons
       nuclear repulsion energy       838.4740341628 Hartrees.
 NAtoms=   23 NActive=   23 NUniq=   23 SFac= 1.00D+00 NAtFMM=   60 NAOKFM=F Big=F
 Integral buffers will be    131072 words long.
 Raffenetti 2 integral format.
 Two-electron integral symmetry is turned on.
 Nuclear repulsion after empirical dispersion term =      838.4641205083 Hartrees.
 One-electron integrals computed using PRISM.
 NBasis=   294 RedAO= T EigKep=  4.12D-05  NBF=   294
 NBsUse=   294 1.00D-06 EigRej= -1.00D+00 NBFU=   294
 Initial guess from the checkpoint file:  "/local_scratch/slurm.5660669/Gau-119476.chk"
 B after Tr=    -0.000000   -0.000000    0.000000
         Rot=    0.998254   -0.058767   -0.002298   -0.005411 Ang=  -6.77 deg.
 ExpMin= 3.60D-02 ExpMax= 7.00D+03 ExpMxC= 1.05D+03 IAcc=3 IRadAn=         5 AccDes= 0.00D+00
 Harris functional with IExCor= 4639 and IRadAn=       5 diagonalized for initial guess.
 HarFok:  IExCor= 4639 AccDes= 0.00D+00 IRadAn=         5 IDoV= 1 UseB2=F ITyADJ=14
 ICtDFT=  3500011 ScaDFX=  1.000000  1.000000  1.000000  1.000000
 FoFCou: FMM=F IPFlag=           0 FMFlag=      100000 FMFlg1=           0
         NFxFlg=           0 DoJE=T BraDBF=F KetDBF=T FulRan=T
         wScrn=  0.000000 ICntrl=       500 IOpCl=  0 I1Cent=   200000004 NGrid=           0
         NMat0=    1 NMatS0=      1 NMatT0=    0 NMatD0=    1 NMtDS0=    0 NMtDT0=    0
 Petite list used in FoFCou.
 Requested convergence on RMS density matrix=1.00D-10 within 128 cycles.
 Requested convergence on MAX density matrix=1.00D-08.
 Requested convergence on             energy=1.00D-08.
 No special actions if energy rises.
 SCF Done:  E(RwB97XD) =  -908.814232159     A.U. after   16 cycles
            NFock= 16  Conv=0.69D-10     -V/T= 2.0082
 Calling FoFJK, ICntrl=      2127 FMM=F ISym2X=0 I1Cent= 0 IOpClX= 0 NMat=1 NMatS=1 NMatT=0.
 ***** Axes restored to original set *****
 -------------------------------------------------------------------
 Center     Atomic                   Forces (Hartrees/Bohr)
 Number     Number              X              Y              Z
 -------------------------------------------------------------------
      1        6          -0.002762713   -0.000964964    0.001589378
      2        8           0.001573073    0.000484362   -0.000997140
      3        8          -0.001060281   -0.000324832   -0.003113046
      4        1           0.002497258    0.000454193    0.003650640
      5        6          -0.000276886   -0.000330714   -0.001185159
      6        9          -0.000457264    0.001118557    0.000543481
      7        9          -0.000023151   -0.001014435    0.000390992
      8        9           0.001284092    0.000295074   -0.000248707
      9        8          -0.001739998    0.001083826   -0.000714956
     10        1           0.000323386   -0.000751046   -0.000028111
     11        1          -0.000062199    0.000134223   -0.000648532
     12        8          -0.000437642    0.001031468    0.001382196
     13        1          -0.000055470   -0.001012897   -0.001953379
     14        1           0.001156821    0.000413831    0.000585999
     15        8          -0.001658990    0.000507735   -0.001764322
     16        1          -0.000917723   -0.000762799    0.000720986
     17        1           0.003780911    0.000558444    0.002383615
     18        8           0.000007672   -0.000334719   -0.000205376
     19        1          -0.000105528    0.000017780   -0.000645145
     20        1           0.000615636   -0.000369418    0.000324735
     21        8          -0.001671690    0.000897158   -0.001577174
     22        1           0.000119704   -0.000548550    0.000377254
     23        1          -0.000129020   -0.000582276    0.001131769
 -------------------------------------------------------------------
 Cartesian Forces:  Max     0.003780911 RMS     0.001234990

 GradGradGradGradGradGradGradGradGradGradGradGradGradGradGradGradGradGrad
 Berny optimization.
 Using GEDIIS/GDIIS optimizer.
 FormGI is forming the generalized inverse of G from B-inverse, IUseBI=4.
 Internal  Forces:  Max     0.007275302 RMS     0.001575925
 Search for a local minimum.
 Step number  10 out of a maximum of  138
 All quantities printed in internal units (Hartrees-Bohrs-Radians)
 Mixed Optimization -- RFO/linear search
 Update second derivatives using D2CorX and points    8    9   10
 DE= -3.53D-04 DEPred=-1.02D-03 R= 3.46D-01
 Trust test= 3.46D-01 RLast= 6.01D-01 DXMaxT set to 2.52D-01
 ITU=  0  0  1  0 -1  0  0  0  0  0
 Use linear search instead of GDIIS.
     Eigenvalues ---   -0.00876  -0.00035  -0.00011   0.00090   0.00169
     Eigenvalues ---    0.00238   0.00344   0.00366   0.00626   0.00711
     Eigenvalues ---    0.00787   0.00871   0.01171   0.01222   0.01440
     Eigenvalues ---    0.01454   0.01622   0.01749   0.01962   0.02170
     Eigenvalues ---    0.02320   0.02495   0.02821   0.02914   0.02934
     Eigenvalues ---    0.03103   0.03282   0.03631   0.03731   0.04001
     Eigenvalues ---    0.04710   0.05969   0.07166   0.07868   0.09264
     Eigenvalues ---    0.12064   0.14021   0.14180   0.15164   0.19111
     Eigenvalues ---    0.20709   0.22387   0.23166   0.24649   0.26420
     Eigenvalues ---    0.27406   0.36116   0.40892   0.41110   0.45626
     Eigenvalues ---    0.46695   0.47470   0.48341   0.52722   0.54383
     Eigenvalues ---    0.54843   0.57890   0.58259   0.59592   0.60213
     Eigenvalues ---    0.63518   0.87816   2.49797
 RFO step:  Lambda=-9.96521265D-03 EMin=-8.75762254D-03
 Quartic linear search produced a step of -0.30805.
 Maximum step size (   0.252) exceeded in Quadratic search.
    -- Step size scaled by   0.473
 Iteration  1 RMS(Cart)=  0.11066788 RMS(Int)=  0.00416211
 Iteration  2 RMS(Cart)=  0.00669162 RMS(Int)=  0.00101580
 Iteration  3 RMS(Cart)=  0.00001805 RMS(Int)=  0.00101571
 Iteration  4 RMS(Cart)=  0.00000003 RMS(Int)=  0.00101571
 Variable       Old X    -DE/DX   Delta X   Delta X   Delta X     New X
                                 (Linear)    (Quad)   (Total)
    R1        2.29967   0.00116   0.00099   0.01043   0.01121   2.31089
    R2        2.44318  -0.00055  -0.00254  -0.00504  -0.00763   2.43555
    R3        2.92840   0.00011   0.00022   0.00019   0.00042   2.92881
    R4        3.30313  -0.00048  -0.01561   0.01316  -0.00266   3.30047
    R5        1.95047   0.00396   0.02201  -0.00070   0.02149   1.97197
    R6        2.82094  -0.00048  -0.04517  -0.00982  -0.05482   2.76611
    R7        2.52964   0.00104  -0.00115   0.01483   0.01368   2.54333
    R8        2.53485   0.00094  -0.00102   0.01468   0.01366   2.54851
    R9        2.51384   0.00095  -0.00044   0.00939   0.00895   2.52279
   R10        1.85243   0.00201  -0.00142   0.01638   0.01494   1.86737
   R11        1.81063   0.00043  -0.00053   0.00314   0.00261   1.81324
   R12        3.29360   0.00146  -0.01751   0.04585   0.02835   3.32194
   R13        1.84418   0.00169  -0.00137   0.01293   0.01155   1.85574
   R14        1.81364   0.00114  -0.00100   0.00750   0.00650   1.82014
   R15        3.38604   0.00036  -0.00399   0.06913   0.06514   3.45118
   R16        1.81308   0.00065  -0.00037   0.00440   0.00403   1.81710
   R17        1.85098   0.00074   0.00029   0.00432   0.00461   1.85558
   R18        3.23480   0.00014  -0.01834   0.00897  -0.00937   3.22543
   R19        1.85589   0.00015   0.00238  -0.00401  -0.00183   1.85406
   R20        1.81500   0.00066  -0.00083   0.00721   0.00638   1.82138
   R21        3.55372   0.00125  -0.01330   0.10822   0.09504   3.64876
   R22        1.86522   0.00001   0.00245   0.00038   0.00283   1.86805
   R23        1.83672   0.00005   0.00123  -0.00252  -0.00107   1.83565
    A1        2.24248  -0.00011   0.00098  -0.00043   0.00030   2.24278
    A2        2.10181  -0.00155  -0.00258  -0.00389  -0.00635   2.09547
    A3        1.93868   0.00167   0.00158   0.00445   0.00614   1.94482
    A4        2.30399  -0.00095  -0.00579  -0.02282  -0.02920   2.27479
    A5        1.97105   0.00062   0.00295   0.00006   0.00319   1.97424
    A6        1.93652  -0.00092   0.00195  -0.01631  -0.01442   1.92210
    A7        1.91733  -0.00038   0.00100  -0.00988  -0.00893   1.90840
    A8        1.94431  -0.00141   0.00133  -0.00790  -0.00661   1.93771
    A9        1.88583   0.00099  -0.00147   0.01206   0.01053   1.89636
   A10        1.88937   0.00098  -0.00154   0.01173   0.01014   1.89951
   A11        1.88880   0.00088  -0.00149   0.01185   0.01034   1.89914
   A12        1.87880  -0.00016   0.00135   0.02095   0.02230   1.90109
   A13        1.88062  -0.00073   0.02021   0.12236   0.13899   2.01961
   A14        1.93169   0.00191   0.03464  -0.03272  -0.00461   1.92708
   A15        1.85410   0.00091   0.00698   0.02552   0.02939   1.88349
   A16        1.86221   0.00141  -0.00033   0.00508   0.00390   1.86611
   A17        2.06896  -0.00053  -0.00387  -0.04981  -0.05408   2.01488
   A18        1.91817   0.00042   0.00527  -0.01531  -0.01050   1.90766
   A19        1.94697  -0.00226   0.00283   0.00052   0.00242   1.94939
   A20        2.08597   0.00181   0.00285   0.01890   0.02198   2.10795
   A21        1.82216  -0.00097  -0.02047  -0.03968  -0.05995   1.76221
   A22        1.85603  -0.00012   0.00158   0.00316   0.00458   1.86061
   A23        1.55945   0.00187   0.00165   0.01462   0.01594   1.57539
   A24        2.12201  -0.00067   0.01234   0.00345   0.01585   2.13786
   A25        1.87107   0.00282  -0.00886   0.03696   0.02787   1.89894
   A26        1.91526  -0.00116  -0.00287   0.03523   0.03231   1.94757
   A27        1.87246  -0.00167   0.00493  -0.01191  -0.00804   1.86443
   A28        3.16699   0.00107   0.00076   0.03806   0.03913   3.20612
   A29        3.08559  -0.00081  -0.01465  -0.03683  -0.05147   3.03413
   A30        3.02994  -0.00276  -0.00705   0.01399   0.00513   3.03507
   A31        3.11751   0.00014  -0.00995   0.00455  -0.00585   3.11166
   A32        2.99558   0.00728  -0.01542   0.00613  -0.00940   2.98617
   A33        2.70159  -0.00130   0.00206  -0.09401  -0.09124   2.61035
   A34        3.09450   0.00058  -0.00638   0.01621   0.00994   3.10444
   A35        3.25812  -0.00287   0.00281  -0.01129  -0.00864   3.24947
   A36        3.03462  -0.00262   0.02398  -0.02383   0.00165   3.03628
   A37        2.97835  -0.00004   0.00278   0.03005   0.03258   3.01093
   A38        3.08215  -0.00176   0.01666  -0.02901  -0.01250   3.06965
   A39        3.17620   0.00162  -0.00716   0.04018   0.03307   3.20927
    D1        0.01770   0.00054  -0.00075   0.02512   0.02412   0.04182
    D2       -3.09954  -0.00011   0.00034   0.01781   0.01796  -3.08158
    D3        0.03272  -0.00063   0.00728  -0.02157  -0.01444   0.01828
    D4       -3.13138  -0.00006   0.00622  -0.01491  -0.00885  -3.14023
    D5       -2.23092   0.00056  -0.01766   0.10416   0.08650  -2.14442
    D6        1.96818   0.00016  -0.01772   0.10581   0.08805   2.05623
    D7       -0.12457   0.00021  -0.01736   0.10257   0.08520  -0.03937
    D8        0.93110   0.00003  -0.01675   0.09808   0.08136   1.01246
    D9       -1.15299  -0.00038  -0.01681   0.09972   0.08292  -1.07007
   D10        3.03745  -0.00032  -0.01646   0.09648   0.08006   3.11751
   D11       -1.87446   0.00067   0.01608   0.04261   0.05850  -1.81596
   D12        2.03624   0.00030   0.00867   0.02788   0.03673   2.07297
   D13       -0.07859   0.00044  -0.00557   0.01368   0.00783  -0.07076
   D14        1.88236  -0.00123  -0.00773   0.02380   0.01683   1.89918
   D15       -0.14016  -0.00048  -0.00607  -0.00800  -0.01473  -0.15489
   D16       -2.52570   0.00148   0.00681  -0.01764  -0.01143  -2.53713
   D17        1.76286  -0.00064  -0.03496  -0.09850  -0.13285   1.63000
   D18        0.98297  -0.00143  -0.01104   0.00941  -0.00347   0.97949
   D19       -3.12065  -0.00212   0.00338   0.02270   0.02434  -3.09630
   D20       -0.65382  -0.00198  -0.00558   0.00681  -0.00069  -0.65451
   D21        3.04200   0.00015   0.04222   0.05912   0.10304  -3.13814
   D22       -1.06161  -0.00054   0.05664   0.07241   0.13086  -0.93075
   D23        1.40521  -0.00041   0.04768   0.05652   0.10583   1.51104
   D24        0.79485   0.00005  -0.05898  -0.05916  -0.11809   0.67675
   D25        2.80751   0.00048  -0.06488  -0.01039  -0.07466   2.73285
   D26       -1.30819  -0.00360  -0.05779  -0.01778  -0.07618  -1.38436
   D27        0.70448  -0.00317  -0.06368   0.03099  -0.03275   0.67173
   D28        2.02304  -0.00199   0.00707  -0.02104  -0.01361   2.00942
   D29        0.10480  -0.00383   0.01639  -0.04838  -0.03151   0.07329
   D30        0.10592  -0.00011   0.00242  -0.02033  -0.01825   0.08767
   D31       -1.81232  -0.00195   0.01174  -0.04768  -0.03614  -1.84846
   D32       -1.70165  -0.00093  -0.00102  -0.01482  -0.01601  -1.71765
   D33        2.66330  -0.00276   0.00830  -0.04216  -0.03390   2.62940
         Item               Value     Threshold  Converged?
 Maximum Force            0.007275     0.000015     NO 
 RMS     Force            0.001576     0.000010     NO 
 Maximum Displacement     0.429114     0.000060     NO 
 RMS     Displacement     0.108267     0.000040     NO 
 Predicted change in Energy=-1.936015D-03
 GradGradGradGradGradGradGradGradGradGradGradGradGradGradGradGradGradGrad

                          Input orientation:                          
 ---------------------------------------------------------------------
 Center     Atomic      Atomic             Coordinates (Angstroms)
 Number     Number       Type             X           Y           Z
 ---------------------------------------------------------------------
      1          6           0       -0.521732   -0.961453   -1.010923
      2          8           0        0.692019   -0.842712   -1.101016
      3          8           0       -1.251521   -0.958750    0.051387
      4          1           0       -0.700506   -0.819829    0.926610
      5          6           0       -1.378340   -1.168236   -2.285888
      6          9           0       -2.311406   -0.202751   -2.378586
      7          9           0       -1.999538   -2.363319   -2.217713
      8          9           0       -0.618465   -1.140003   -3.383171
      9          8           0        1.060476    3.604307    1.423453
     10          1           0        1.917994    3.125556    1.314164
     11          1           0        1.121810    4.456279    0.986338
     12          8           0        3.311293    2.059034    1.207148
     13          1           0        3.109900    1.099988    1.143725
     14          1           0        3.893592    2.190157    1.963087
     15          8           0       -0.679695    1.959498    2.789614
     16          1           0       -1.589014    2.188859    2.577131
     17          1           0       -0.103986    2.541440    2.247311
     18          8           0        2.493315   -0.605234    0.926096
     19          1           0        1.907563   -0.681847    0.142746
     20          1           0        3.104543   -1.349430    0.886817
     21          8           0       -0.013697   -0.574218    2.195695
     22          1           0       -0.251568    0.329900    2.516908
     23          1           0        0.951630   -0.589545    2.088464
 ---------------------------------------------------------------------
                    Distance matrix (angstroms):
                    1          2          3          4          5
     1  C    0.000000
     2  O    1.222869   0.000000
     3  O    1.288837   2.262487   0.000000
     4  H    1.950910   2.459861   1.043520   0.000000
     5  C    1.549862   2.407545   2.350068   3.301665   0.000000
     6  F    2.376776   3.326003   2.756748   3.728285   1.345871
     7  F    2.367590   3.286904   2.771490   3.735855   1.348614
     8  F    2.380924   2.648392   3.497113   4.322436   1.335005
     9  O    5.410705   5.126859   5.296167   4.787576   6.517991
    10  H    5.297352   4.804504   5.321841   4.751084   6.500988
    11  H    6.003507   5.711486   5.985764   5.582268   6.970895
    12  O    5.360528   4.539642   5.591250   4.945815   6.679014
    13  H    4.699021   3.828720   4.945059   4.272239   6.086985
    14  H    6.186474   5.370017   6.327906   5.589278   7.558165
    15  O    4.795935   4.987082   4.042406   3.346024   6.002628
    16  H    4.892615   5.284155   4.049781   3.544837   5.912988
    17  H    4.802173   4.826739   4.288386   3.660358   5.994629
    18  O    3.601311   2.722177   3.861851   3.201022   5.061968
    19  H    2.703814   1.746531   3.172513   2.726812   4.114851
    20  H    4.111182   3.166783   4.452626   3.841934   5.495009
    21  O    3.269625   3.382075   2.505620   1.463765   4.722255
    22  H    3.766454   3.918514   2.956235   2.013075   5.155665
    23  H    3.451856   3.210027   3.023222   2.032852   4.989849
                    6          7          8          9         10
     6  F    0.000000
     7  F    2.188881   0.000000
     8  F    2.180294   2.182237   0.000000
     9  O    6.349707   7.631143   6.959236   0.000000
    10  H    6.527010   7.612422   6.833270   0.988172   0.000000
    11  H    6.694493   8.155714   7.310235   0.959525   1.584993
    12  O    7.041868   7.713093   6.837241   2.738765   1.757898
    13  H    6.595026   7.028522   6.277823   3.248077   2.356399
    14  H    7.942174   8.540621   7.747974   3.212098   2.280145
    15  O    5.835074   6.745521   6.907527   2.756807   3.206966
    16  H    5.549845   6.624302   6.895541   3.217803   3.843383
    17  H    5.813967   6.898277   6.746855   1.778876   2.302251
    18  O    5.845363   5.758483   5.342185   4.474442   3.794784
    19  H    4.938254   4.864623   4.361516   4.552898   3.983547
    20  H    6.427304   6.059515   5.668990   5.385694   4.649304
    21  O    5.132397   5.159711   5.640001   4.382952   4.265777
    22  H    5.337838   5.720618   6.091483   3.693080   3.737551
    23  H    5.545408   5.513513   5.719003   4.247644   3.916041
                   11         12         13         14         15
    11  H    0.000000
    12  O    3.254132   0.000000
    13  H    3.904096   0.982014   0.000000
    14  H    3.711081   0.963177   1.572893   0.000000
    15  O    3.568072   4.294426   4.220041   4.653096   0.000000
    16  H    3.875613   5.089864   5.031907   5.516884   0.961569
    17  H    2.599853   3.602608   3.691172   4.023035   0.981932
    18  O    5.244384   2.801143   1.826286   3.293984   4.485371
    19  H    5.265870   3.258195   2.371183   3.937811   4.547144
    20  H    6.135747   3.429721   2.462860   3.782807   5.374952
    21  O    5.296963   4.355089   3.696819   4.791949   2.686263
    22  H    4.610403   4.171253   3.711891   4.577075   1.706825
    23  H    5.167589   3.655092   2.899169   4.049394   3.106518
                   16         17         18         19         20
    16  H    0.000000
    17  H    1.561538   0.000000
    18  O    5.215197   4.288723   0.000000
    19  H    5.137434   4.343398   0.981128   0.000000
    20  H    6.116055   5.223455   0.963831   1.559509   0.000000
    21  O    3.203390   3.117393   2.810330   2.813792   3.469516
    22  H    2.290877   2.232795   3.307498   3.364837   4.091556
    23  H    3.796471   3.307964   1.930839   2.169826   2.580003
                   21         22         23
    21  O    0.000000
    22  H    0.988529   0.000000
    23  H    0.971386   1.573731   0.000000
 Stoichiometry    C2H11F3O7
 Framework group  C1[X(C2H11F3O7)]
 Deg. of freedom    63
 Full point group                 C1      NOp   1
 Largest Abelian subgroup         C1      NOp   1
 Largest concise Abelian subgroup C1      NOp   1
                         Standard orientation:                         
 ---------------------------------------------------------------------
 Center     Atomic      Atomic             Coordinates (Angstroms)
 Number     Number       Type             X           Y           Z
 ---------------------------------------------------------------------
      1          6           0        1.401297   -0.179080   -0.220432
      2          8           0        0.798009   -1.224502   -0.024101
      3          8           0        1.040952    0.833943   -0.931091
      4          1           0        0.100344    0.714794   -1.366975
      5          6           0        2.800552    0.039807    0.409048
      6          9           0        2.797627    1.150023    1.169824
      7          9           0        3.713037    0.191773   -0.572296
      8          9           0        3.152847   -1.001138    1.167046
      9          8           0       -3.518897    0.886841    1.762302
     10          1           0       -3.607348   -0.061912    1.500523
     11          1           0       -3.717871    0.971578    2.697137
     12          8           0       -3.641411   -1.677812    0.809211
     13          1           0       -2.975914   -1.855992    0.109414
     14          1           0       -4.512443   -1.869287    0.445412
     15          8           0       -2.687352    2.317852   -0.442403
     16          1           0       -2.219404    3.111093   -0.165982
     17          1           0       -2.921896    1.825287    0.374027
     18          8           0       -1.593938   -1.985600   -1.077459
     19          1           0       -0.732370   -1.782097   -0.654496
     20          1           0       -1.463365   -2.786985   -1.596789
     21          8           0       -1.232234    0.654684   -1.969661
     22          1           0       -1.825363    1.287256   -1.495067
     23          1           0       -1.628086   -0.227262   -1.874466
 ---------------------------------------------------------------------
 Rotational constants (GHZ):           0.8912628           0.3068741           0.2910127
 Standard basis: 6-31++G(d,p) (6D, 7F)
 There are   294 symmetry adapted cartesian basis functions of A   symmetry.
 There are   294 symmetry adapted basis functions of A   symmetry.
   294 basis functions,   472 primitive gaussians,   294 cartesian basis functions
    53 alpha electrons       53 beta electrons
       nuclear repulsion energy       833.8412138659 Hartrees.
 NAtoms=   23 NActive=   23 NUniq=   23 SFac= 1.00D+00 NAtFMM=   60 NAOKFM=F Big=F
 Integral buffers will be    131072 words long.
 Raffenetti 2 integral format.
 Two-electron integral symmetry is turned on.
 Nuclear repulsion after empirical dispersion term =      833.8314355399 Hartrees.
 One-electron integrals computed using PRISM.
 NBasis=   294 RedAO= T EigKep=  4.11D-05  NBF=   294
 NBsUse=   294 1.00D-06 EigRej= -1.00D+00 NBFU=   294
 Initial guess from the checkpoint file:  "/local_scratch/slurm.5660669/Gau-119476.chk"
 B after Tr=     0.000000    0.000000    0.000000
         Rot=    0.999367    0.033807    0.006795   -0.008748 Ang=   4.08 deg.
 ExpMin= 3.60D-02 ExpMax= 7.00D+03 ExpMxC= 1.05D+03 IAcc=3 IRadAn=         5 AccDes= 0.00D+00
 Harris functional with IExCor= 4639 and IRadAn=       5 diagonalized for initial guess.
 HarFok:  IExCor= 4639 AccDes= 0.00D+00 IRadAn=         5 IDoV= 1 UseB2=F ITyADJ=14
 ICtDFT=  3500011 ScaDFX=  1.000000  1.000000  1.000000  1.000000
 FoFCou: FMM=F IPFlag=           0 FMFlag=      100000 FMFlg1=           0
         NFxFlg=           0 DoJE=T BraDBF=F KetDBF=T FulRan=T
         wScrn=  0.000000 ICntrl=       500 IOpCl=  0 I1Cent=   200000004 NGrid=           0
         NMat0=    1 NMatS0=      1 NMatT0=    0 NMatD0=    1 NMtDS0=    0 NMtDT0=    0
 Petite list used in FoFCou.
 Requested convergence on RMS density matrix=1.00D-10 within 128 cycles.
 Requested convergence on MAX density matrix=1.00D-08.
 Requested convergence on             energy=1.00D-08.
 No special actions if energy rises.
 SCF Done:  E(RwB97XD) =  -908.813551603     A.U. after   16 cycles
            NFock= 16  Conv=0.38D-10     -V/T= 2.0084
 Calling FoFJK, ICntrl=      2127 FMM=F ISym2X=0 I1Cent= 0 IOpClX= 0 NMat=1 NMatS=1 NMatT=0.
 ***** Axes restored to original set *****
 -------------------------------------------------------------------
 Center     Atomic                   Forces (Hartrees/Bohr)
 Number     Number              X              Y              Z
 -------------------------------------------------------------------
      1        6           0.006429328   -0.000288715   -0.001735521
      2        8          -0.005737293   -0.000400328    0.000566691
      3        8           0.000031881    0.000042451    0.001190357
      4        1          -0.000455933    0.000174822    0.000731680
      5        6           0.000274884   -0.000777405    0.001647140
      6        9           0.003053734   -0.005111038   -0.001860481
      7        9           0.001815810    0.006435938   -0.003181582
      8        9          -0.005235541   -0.000488173    0.003186690
      9        8           0.005765520   -0.005514959    0.000906241
     10        1          -0.006142954    0.003983414   -0.001989715
     11        1           0.000321151   -0.002066304    0.000106977
     12        8          -0.000065305   -0.001755172    0.002729194
     13        1           0.001482962    0.004984025    0.000133903
     14        1          -0.001357665   -0.003014072   -0.002553132
     15        8           0.001596835   -0.000742125   -0.002851243
     16        1           0.001877889    0.000463408    0.000133309
     17        1          -0.003608194    0.003224217    0.003038919
     18        8           0.002866668   -0.001700657    0.002263328
     19        1          -0.000534745    0.000013702   -0.001754303
     20        1          -0.001842228    0.002749687    0.000037150
     21        8           0.000332965    0.001566851    0.000573368
     22        1          -0.000689439   -0.000530386   -0.000211183
     23        1          -0.000180331   -0.001249182   -0.001107785
 -------------------------------------------------------------------
 Cartesian Forces:  Max     0.006435938 RMS     0.002640650

 GradGradGradGradGradGradGradGradGradGradGradGradGradGradGradGradGradGrad
 Berny optimization.
 Using GEDIIS/GDIIS optimizer.
 FormGI is forming the generalized inverse of G from B-inverse, IUseBI=4.
 Internal  Forces:  Max     0.011169678 RMS     0.003202826
 Search for a local minimum.
 Step number  11 out of a maximum of  138
 All quantities printed in internal units (Hartrees-Bohrs-Radians)
 Mixed Optimization -- RFO/linear search
 Update second derivatives using D2CorX and points    8   11   10
 DE=  6.81D-04 DEPred=-1.94D-03 R=-3.52D-01
 Trust test=-3.52D-01 RLast= 4.50D-01 DXMaxT set to 1.26D-01
 ITU= -1  0  0  1  0 -1  0  0  0  0  0
 Use linear search instead of GDIIS.
     Eigenvalues ---   -0.00034  -0.00012   0.00090   0.00168   0.00270
     Eigenvalues ---    0.00330   0.00365   0.00637   0.00710   0.00788
     Eigenvalues ---    0.00843   0.01043   0.01202   0.01290   0.01449
     Eigenvalues ---    0.01470   0.01628   0.01856   0.02018   0.02152
     Eigenvalues ---    0.02300   0.02521   0.02823   0.02937   0.03090
     Eigenvalues ---    0.03236   0.03478   0.03680   0.03781   0.04055
     Eigenvalues ---    0.04719   0.06567   0.07178   0.08281   0.09810
     Eigenvalues ---    0.12107   0.14095   0.14221   0.19000   0.19581
     Eigenvalues ---    0.21400   0.22742   0.23638   0.24678   0.26787
     Eigenvalues ---    0.27200   0.37253   0.40918   0.41118   0.45827
     Eigenvalues ---    0.47448   0.47853   0.52811   0.54248   0.54744
     Eigenvalues ---    0.57862   0.58244   0.59175   0.59659   0.60229
     Eigenvalues ---    0.69469   0.90092   3.09613
 RFO step:  Lambda=-1.02410513D-03 EMin=-3.40249120D-04
 Quartic linear search produced a step of -0.66796.
 Maximum step size (   0.126) exceeded in Quadratic search.
    -- Step size scaled by   0.485
 Iteration  1 RMS(Cart)=  0.09232617 RMS(Int)=  0.00546688
 Iteration  2 RMS(Cart)=  0.01276166 RMS(Int)=  0.00141844
 Iteration  3 RMS(Cart)=  0.00005956 RMS(Int)=  0.00141796
 Iteration  4 RMS(Cart)=  0.00000071 RMS(Int)=  0.00141796
 Variable       Old X    -DE/DX   Delta X   Delta X   Delta X     New X
                                 (Linear)    (Quad)   (Total)
    R1        2.31089  -0.00591  -0.00749   0.00233  -0.00511   2.30577
    R2        2.43555   0.00171   0.00510  -0.00280   0.00214   2.43769
    R3        2.92881   0.00023  -0.00028   0.00106   0.00078   2.92960
    R4        3.30047  -0.00044   0.00178  -0.00969  -0.00769   3.29277
    R5        1.97197   0.00040  -0.01436   0.01990   0.00531   1.97728
    R6        2.76611   0.00004   0.03662  -0.04433  -0.00794   2.75817
    R7        2.54333  -0.00564  -0.00914  -0.00031  -0.00945   2.53388
    R8        2.54851  -0.00670  -0.00913   0.00107  -0.00806   2.54045
    R9        2.52279  -0.00561  -0.00598   0.00050  -0.00548   2.51732
   R10        1.86737  -0.00887  -0.00998  -0.00072  -0.01068   1.85669
   R11        1.81324  -0.00186  -0.00174  -0.00024  -0.00199   1.81125
   R12        3.32194  -0.00220  -0.01893   0.01820  -0.00075   3.32120
   R13        1.85574  -0.00853  -0.00772   0.00073  -0.00699   1.84874
   R14        1.82014  -0.00323  -0.00434   0.00098  -0.00336   1.81678
   R15        3.45118  -0.00323  -0.04351   0.01847  -0.02504   3.42614
   R16        1.81710  -0.00169  -0.00269  -0.00009  -0.00278   1.81433
   R17        1.85558  -0.00188  -0.00308   0.00146  -0.00162   1.85396
   R18        3.22543   0.00288   0.00626  -0.00069   0.00556   3.23099
   R19        1.85406   0.00127   0.00122   0.00115   0.00260   1.85667
   R20        1.82138  -0.00329  -0.00426   0.00053  -0.00373   1.81765
   R21        3.64876   0.00037  -0.06348   0.01020  -0.05318   3.59558
   R22        1.86805   0.00247  -0.00189   0.00091  -0.00097   1.86707
   R23        1.83565   0.00048   0.00071   0.00038   0.00103   1.83668
    A1        2.24278  -0.00001  -0.00020   0.00129   0.00109   2.24387
    A2        2.09547  -0.00052   0.00424  -0.00835  -0.00411   2.09136
    A3        1.94482   0.00054  -0.00410   0.00706   0.00296   1.94778
    A4        2.27479  -0.00019   0.01950  -0.01010   0.00999   2.28478
    A5        1.97424   0.00146  -0.00213   0.00477   0.00218   1.97642
    A6        1.92210   0.00318   0.00963   0.00182   0.01147   1.93357
    A7        1.90840   0.00433   0.00596  -0.00128   0.00469   1.91310
    A8        1.93771   0.00278   0.00441  -0.00255   0.00188   1.93959
    A9        1.89636  -0.00360  -0.00703   0.00085  -0.00618   1.89018
   A10        1.89951  -0.00332  -0.00677   0.00087  -0.00589   1.89362
   A11        1.89914  -0.00363  -0.00691   0.00035  -0.00654   1.89260
   A12        1.90109  -0.00130  -0.01489   0.00548  -0.00942   1.89168
   A13        2.01961  -0.01117  -0.09284  -0.05610  -0.15335   1.86627
   A14        1.92708   0.00632   0.00308  -0.02774  -0.03345   1.89363
   A15        1.88349   0.00102  -0.01963  -0.01306  -0.03838   1.84511
   A16        1.86611  -0.00346  -0.00261   0.00874   0.00520   1.87131
   A17        2.01488  -0.00024   0.03612   0.00194   0.03756   2.05244
   A18        1.90766   0.00814   0.00702   0.02376   0.03021   1.93788
   A19        1.94939  -0.00167  -0.00162   0.03191   0.02948   1.97887
   A20        2.10795   0.00166  -0.01468  -0.03937  -0.05346   2.05449
   A21        1.76221  -0.00316   0.04004   0.02950   0.06909   1.83130
   A22        1.86061  -0.00009  -0.00306  -0.00173  -0.00437   1.85625
   A23        1.57539   0.00112  -0.01064   0.00623  -0.00540   1.56999
   A24        2.13786   0.00178  -0.01059  -0.00976  -0.01999   2.11787
   A25        1.89894   0.00121  -0.01861   0.01775  -0.00067   1.89827
   A26        1.94757  -0.00204  -0.02158  -0.00214  -0.02368   1.92389
   A27        1.86443   0.00329   0.00537  -0.00250   0.00338   1.86781
   A28        3.20612  -0.00018  -0.02614   0.00790  -0.01849   3.18764
   A29        3.03413  -0.00382   0.03438  -0.00998   0.02427   3.05840
   A30        3.03507  -0.01062  -0.00343   0.01070   0.00520   3.04027
   A31        3.11166  -0.00122   0.00391   0.01728   0.02129   3.13295
   A32        2.98617   0.00351   0.00628   0.01244   0.01864   3.00481
   A33        2.61035   0.00021   0.06094  -0.01093   0.05041   2.66076
   A34        3.10444   0.00063  -0.00664   0.00654   0.00003   3.10447
   A35        3.24947   0.00476   0.00577   0.00923   0.01543   3.26490
   A36        3.03628  -0.00363  -0.00110   0.03512   0.03475   3.07103
   A37        3.01093  -0.00018  -0.02176  -0.00582  -0.02680   2.98413
   A38        3.06965   0.00575   0.00835  -0.00863  -0.00033   3.06931
   A39        3.20927   0.00037  -0.02209   0.02524   0.00314   3.21241
    D1        0.04182   0.00070  -0.01611   0.00344  -0.01253   0.02929
    D2       -3.08158   0.00019  -0.01199   0.00317  -0.00870  -3.09029
    D3        0.01828   0.00044   0.00965   0.00028   0.01005   0.02833
    D4       -3.14023   0.00091   0.00591   0.00040   0.00643  -3.13381
    D5       -2.14442   0.00030  -0.05778  -0.04785  -0.10562  -2.25004
    D6        2.05623   0.00010  -0.05882  -0.04921  -0.10802   1.94821
    D7       -0.03937   0.00006  -0.05691  -0.04721  -0.10412  -0.14349
    D8        1.01246  -0.00012  -0.05435  -0.04805  -0.10240   0.91006
    D9       -1.07007  -0.00032  -0.05539  -0.04941  -0.10480  -1.17487
   D10        3.11751  -0.00036  -0.05348  -0.04741  -0.10090   3.01662
   D11       -1.81596   0.00185  -0.03907  -0.03617  -0.07560  -1.89156
   D12        2.07297   0.00093  -0.02453  -0.01063  -0.03465   2.03832
   D13       -0.07076  -0.00123  -0.00523  -0.00133  -0.00641  -0.07717
   D14        1.89918   0.00250  -0.01124  -0.01396  -0.02562   1.87357
   D15       -0.15489  -0.00123   0.00984  -0.02405  -0.01357  -0.16847
   D16       -2.53713  -0.00105   0.00764  -0.02914  -0.01892  -2.55605
   D17        1.63000   0.00212   0.08874   0.05386   0.14002   1.77002
   D18        0.97949   0.00057   0.00232   0.01060   0.01153   0.99102
   D19       -3.09630   0.00169  -0.01626   0.01243  -0.00578  -3.10209
   D20       -0.65451   0.00235   0.00046  -0.01567  -0.01877  -0.67328
   D21       -3.13814  -0.00167  -0.06883  -0.08776  -0.15345   2.99159
   D22       -0.93075  -0.00054  -0.08741  -0.08593  -0.17077  -1.10152
   D23        1.51104   0.00011  -0.07069  -0.11403  -0.18375   1.32729
   D24        0.67675   0.00013   0.07888  -0.06683   0.01238   0.68914
   D25        2.73285   0.00172   0.04987  -0.06076  -0.01055   2.72230
   D26       -1.38436  -0.00219   0.05088  -0.09763  -0.04709  -1.43146
   D27        0.67173  -0.00060   0.02187  -0.09156  -0.07003   0.60171
   D28        2.00942  -0.00015   0.00909   0.04372   0.05302   2.06245
   D29        0.07329  -0.00130   0.02104   0.03010   0.05112   0.12441
   D30        0.08767   0.00102   0.01219   0.01315   0.02534   0.11301
   D31       -1.84846  -0.00013   0.02414  -0.00047   0.02344  -1.82503
   D32       -1.71765   0.00032   0.01069   0.01342   0.02443  -1.69322
   D33        2.62940  -0.00083   0.02264  -0.00020   0.02253   2.65193
         Item               Value     Threshold  Converged?
 Maximum Force            0.011170     0.000015     NO 
 RMS     Force            0.003203     0.000010     NO 
 Maximum Displacement     0.285942     0.000060     NO 
 RMS     Displacement     0.093861     0.000040     NO 
 Predicted change in Energy=-5.803190D-04
 GradGradGradGradGradGradGradGradGradGradGradGradGradGradGradGradGradGrad

                          Input orientation:                          
 ---------------------------------------------------------------------
 Center     Atomic      Atomic             Coordinates (Angstroms)
 Number     Number       Type             X           Y           Z
 ---------------------------------------------------------------------
      1          6           0       -0.540637   -0.960659   -1.006323
      2          8           0        0.666191   -0.806544   -1.099113
      3          8           0       -1.269193   -0.981429    0.058005
      4          1           0       -0.723049   -0.818243    0.935445
      5          6           0       -1.388436   -1.195040   -2.282903
      6          9           0       -2.429454   -0.350943   -2.324375
      7          9           0       -1.864202   -2.452385   -2.284071
      8          9           0       -0.658222   -1.019859   -3.383178
      9          8           0        1.105302    3.452993    1.405410
     10          1           0        1.984456    3.029491    1.291062
     11          1           0        1.135251    4.324133    1.006798
     12          8           0        3.454800    2.069649    1.216169
     13          1           0        3.180518    1.134897    1.126153
     14          1           0        3.901594    2.129336    2.065343
     15          8           0       -0.712899    1.992222    2.774640
     16          1           0       -1.622999    2.243215    2.599963
     17          1           0       -0.139956    2.604013    2.264782
     18          8           0        2.467842   -0.518744    0.914806
     19          1           0        1.887039   -0.595104    0.126038
     20          1           0        3.073108   -1.265422    0.878785
     21          8           0       -0.025311   -0.541620    2.187229
     22          1           0       -0.272933    0.363744    2.495726
     23          1           0        0.935857   -0.540005    2.043005
 ---------------------------------------------------------------------
                    Distance matrix (angstroms):
                    1          2          3          4          5
     1  C    0.000000
     2  O    1.220163   0.000000
     3  O    1.289969   2.261685   0.000000
     4  H    1.955510   2.463646   1.046329   0.000000
     5  C    1.550275   2.402869   2.353656   3.307942   0.000000
     6  F    2.382571   3.360336   2.723867   3.708991   1.340872
     7  F    2.368482   3.242809   2.828969   3.786547   1.344348
     8  F    2.380498   2.648874   3.495212   4.323814   1.332106
     9  O    5.292060   4.960757   5.207478   4.669817   6.436349
    10  H    5.251226   4.708069   5.309815   4.718273   6.480454
    11  H    5.898329   5.565853   5.901741   5.468308   6.903071
    12  O    5.485049   4.627024   5.741649   5.086565   6.808717
    13  H    4.773448   3.878510   5.041796   4.369091   6.158377
    14  H    6.222268   5.394534   6.359505   5.599305   7.612039
    15  O    4.800507   4.974027   4.065977   3.358788   6.016123
    16  H    4.943846   5.312681   4.121293   3.599034   5.976536
    17  H    4.854644   4.857732   4.358949   3.717387   6.055819
    18  O    3.596800   2.717470   3.861815   3.204982   5.055056
    19  H    2.703606   1.742461   3.180516   2.741805   4.109946
    20  H    4.087257   3.148951   4.428308   3.822825   5.468692
    21  O    3.261891   3.368739   2.504849   1.459562   4.718808
    22  H    3.753672   3.895432   2.957111   2.008525   5.148733
    23  H    3.413999   3.164912   2.999555   2.013970   4.954280
                    6          7          8          9         10
     6  F    0.000000
     7  F    2.176509   0.000000
     8  F    2.169280   2.171303   0.000000
     9  O    6.393413   7.569922   6.785794   0.000000
    10  H    6.631842   7.592411   6.725289   0.982519   0.000000
    11  H    6.757231   8.108497   7.144696   0.958474   1.574183
    12  O    7.281426   7.809754   6.900435   2.733056   1.757503
    13  H    6.751715   7.067349   6.301823   3.123792   2.246607
    14  H    8.093428   8.553010   7.771470   3.163358   2.255040
    15  O    5.868300   6.831588   6.855243   2.704533   3.248485
    16  H    5.623978   6.779426   6.883053   3.214677   3.917293
    17  H    5.918947   7.016570   6.730565   1.734922   2.375351
    18  O    5.874007   5.721747   5.338170   4.227518   3.600722
    19  H    4.969533   4.830107   4.355844   4.316827   3.808472
    20  H    6.432316   5.982439   5.669873   5.139362   4.449878
    21  O    5.115744   5.198564   5.626609   4.224507   4.194653
    22  H    5.328671   5.771410   6.051803   3.554122   3.695027
    23  H    5.516799   5.497374   5.675810   4.047131   3.795560
                   11         12         13         14         15
    11  H    0.000000
    12  O    3.241426   0.000000
    13  H    3.790592   0.978313   0.000000
    14  H    3.686503   0.961397   1.546266   0.000000
    15  O    3.461030   4.450229   4.314071   4.670701   0.000000
    16  H    3.804778   5.265838   5.145314   5.551569   0.960100
    17  H    2.483443   3.782513   3.805302   4.074214   0.981074
    18  O    5.023715   2.786518   1.813037   3.223617   4.458816
    19  H    5.053693   3.278287   2.380382   3.904089   4.524271
    20  H    5.917330   3.373754   2.415421   3.690351   5.342318
    21  O    5.139637   4.457898   3.770136   4.750731   2.690387
    22  H    4.459211   4.294575   3.794302   4.552935   1.709767
    23  H    4.977280   3.720084   2.946933   3.990172   3.108997
                   16         17         18         19         20
    16  H    0.000000
    17  H    1.562670   0.000000
    18  O    5.215664   4.286567   0.000000
    19  H    5.147497   4.349401   0.982506   0.000000
    20  H    6.109534   5.217020   0.961859   1.556506   0.000000
    21  O    3.237014   3.148677   2.799177   2.812197   3.440365
    22  H    2.316453   2.256064   3.284804   3.346684   4.057668
    23  H    3.821552   3.330377   1.902698   2.140688   2.539582
                   21         22         23
    21  O    0.000000
    22  H    0.988013   0.000000
    23  H    0.971930   1.575719   0.000000
 Stoichiometry    C2H11F3O7
 Framework group  C1[X(C2H11F3O7)]
 Deg. of freedom    63
 Full point group                 C1      NOp   1
 Largest Abelian subgroup         C1      NOp   1
 Largest concise Abelian subgroup C1      NOp   1
                         Standard orientation:                         
 ---------------------------------------------------------------------
 Center     Atomic      Atomic             Coordinates (Angstroms)
 Number     Number       Type             X           Y           Z
 ---------------------------------------------------------------------
      1          6           0        1.399258   -0.155196   -0.232590
      2          8           0        0.767897   -1.190195   -0.094908
      3          8           0        1.063665    0.912134   -0.874620
      4          1           0        0.109485    0.855136   -1.300174
      5          6           0        2.812759   -0.025525    0.390751
      6          9           0        2.910601    1.096102    1.118979
      7          9           0        3.734214    0.024200   -0.586858
      8          9           0        3.088158   -1.065125    1.176814
      9          8           0       -3.441209    0.698281    1.728878
     10          1           0       -3.579947   -0.228616    1.433994
     11          1           0       -3.659625    0.755061    2.660405
     12          8           0       -3.754118   -1.802137    0.670769
     13          1           0       -3.049331   -1.870923   -0.004241
     14          1           0       -4.583075   -1.814945    0.183994
     15          8           0       -2.651779    2.420264   -0.201426
     16          1           0       -2.209841    3.203545    0.134659
     17          1           0       -2.929784    1.888205    0.574547
     18          8           0       -1.652461   -1.818341   -1.158837
     19          1           0       -0.787306   -1.669519   -0.717614
     20          1           0       -1.530525   -2.568882   -1.747898
     21          8           0       -1.234303    0.856536   -1.869869
     22          1           0       -1.806071    1.458196   -1.333904
     23          1           0       -1.624370   -0.031870   -1.813049
 ---------------------------------------------------------------------
 Rotational constants (GHZ):           0.9076372           0.3070394           0.2880232
 Standard basis: 6-31++G(d,p) (6D, 7F)
 There are   294 symmetry adapted cartesian basis functions of A   symmetry.
 There are   294 symmetry adapted basis functions of A   symmetry.
   294 basis functions,   472 primitive gaussians,   294 cartesian basis functions
    53 alpha electrons       53 beta electrons
       nuclear repulsion energy       835.2587856052 Hartrees.
 NAtoms=   23 NActive=   23 NUniq=   23 SFac= 1.00D+00 NAtFMM=   60 NAOKFM=F Big=F
 Integral buffers will be    131072 words long.
 Raffenetti 2 integral format.
 Two-electron integral symmetry is turned on.
 Nuclear repulsion after empirical dispersion term =      835.2489449783 Hartrees.
 One-electron integrals computed using PRISM.
 NBasis=   294 RedAO= T EigKep=  4.14D-05  NBF=   294
 NBsUse=   294 1.00D-06 EigRej= -1.00D+00 NBFU=   294
 Lowest energy guess from the checkpoint file:  "/local_scratch/slurm.5660669/Gau-119476.chk"
 B after Tr=     0.000000    0.000000   -0.000000
         Rot=    0.999979   -0.003686    0.005129   -0.001328 Ang=  -0.74 deg.
 B after Tr=     0.000000   -0.000000   -0.000000
         Rot=    0.999277   -0.037331   -0.001641    0.007075 Ang=  -4.36 deg.
 Requested convergence on RMS density matrix=1.00D-10 within 128 cycles.
 Requested convergence on MAX density matrix=1.00D-08.
 Requested convergence on             energy=1.00D-08.
 No special actions if energy rises.
 SCF Done:  E(RwB97XD) =  -908.814701037     A.U. after   16 cycles
            NFock= 16  Conv=0.43D-10     -V/T= 2.0083
 Calling FoFJK, ICntrl=      2127 FMM=F ISym2X=0 I1Cent= 0 IOpClX= 0 NMat=1 NMatS=1 NMatT=0.
 ***** Axes restored to original set *****
 -------------------------------------------------------------------
 Center     Atomic                   Forces (Hartrees/Bohr)
 Number     Number              X              Y              Z
 -------------------------------------------------------------------
      1        6           0.001389392   -0.000154764   -0.000251793
      2        8          -0.001254702    0.000048044    0.000222479
      3        8           0.000488261    0.000016247    0.000387975
      4        1          -0.000343101   -0.000053887    0.000044285
      5        6           0.000099090   -0.000304655    0.000599585
      6        9           0.000979551   -0.001160744   -0.000636725
      7        9           0.000246418    0.001786360   -0.000763817
      8        9          -0.001376588   -0.000327461    0.000821788
      9        8           0.000584236   -0.000329508    0.000153318
     10        1          -0.001363153    0.000658614   -0.000969375
     11        1           0.000647918   -0.000395436   -0.000353376
     12        8          -0.001566583   -0.001251527    0.003276178
     13        1           0.000212959    0.000937142   -0.002239697
     14        1           0.001013052    0.000379994   -0.000772243
     15        8          -0.000413775   -0.000230175   -0.000009976
     16        1           0.000379658   -0.000130228    0.000081604
     17        1           0.000473533    0.000282164    0.000730093
     18        8           0.001359163   -0.000754956    0.000996335
     19        1          -0.000242910    0.000055700   -0.000850898
     20        1          -0.000429752    0.000702766    0.000049797
     21        8          -0.000436547    0.001032998   -0.000193482
     22        1          -0.000379062   -0.000181641   -0.000204746
     23        1          -0.000067058   -0.000625045   -0.000117311
 -------------------------------------------------------------------
 Cartesian Forces:  Max     0.003276178 RMS     0.000840448

 GradGradGradGradGradGradGradGradGradGradGradGradGradGradGradGradGradGrad
 Berny optimization.
 Using GEDIIS/GDIIS optimizer.
 FormGI is forming the generalized inverse of G from B-inverse, IUseBI=4.
 Internal  Forces:  Max     0.003418722 RMS     0.000759960
 Search for a local minimum.
 Step number  12 out of a maximum of  138
 All quantities printed in internal units (Hartrees-Bohrs-Radians)
 Mixed Optimization -- En-DIIS/RFO-DIIS
 Update second derivatives using D2CorX and points    8    9   11   10   12
 DE= -4.69D-04 DEPred=-5.80D-04 R= 8.08D-01
 TightC=F SS=  1.41D+00  RLast= 2.90D-01 DXNew= 2.1213D-01 8.7025D-01
 Trust test= 8.08D-01 RLast= 2.90D-01 DXMaxT set to 2.12D-01
 ITU=  1 -1  0  0  1  0 -1  0  0  0  0  0
 Use linear search instead of GDIIS.
     Eigenvalues ---   -0.00043  -0.00022   0.00093   0.00141   0.00296
     Eigenvalues ---    0.00341   0.00389   0.00639   0.00707   0.00779
     Eigenvalues ---    0.00853   0.00997   0.01212   0.01327   0.01455
     Eigenvalues ---    0.01512   0.01672   0.01890   0.02067   0.02130
     Eigenvalues ---    0.02404   0.02531   0.02833   0.02951   0.02990
     Eigenvalues ---    0.03214   0.03470   0.03732   0.03762   0.04039
     Eigenvalues ---    0.04723   0.06892   0.07196   0.08462   0.09629
     Eigenvalues ---    0.12106   0.14102   0.14575   0.17451   0.19340
     Eigenvalues ---    0.21299   0.22580   0.24302   0.24724   0.26753
     Eigenvalues ---    0.28377   0.37124   0.40914   0.41118   0.45809
     Eigenvalues ---    0.47460   0.47698   0.52646   0.54213   0.54713
     Eigenvalues ---    0.57750   0.58041   0.58644   0.59617   0.60236
     Eigenvalues ---    0.67123   0.89079   2.63305
 RFO step:  Lambda=-1.03934504D-03 EMin=-4.34095635D-04
 Quartic linear search produced a step of -0.07035.
 Maximum step size (   0.212) exceeded in Quadratic search.
    -- Step size scaled by   0.593
 Iteration  1 RMS(Cart)=  0.13611658 RMS(Int)=  0.01516059
 Iteration  2 RMS(Cart)=  0.02319496 RMS(Int)=  0.00115918
 Iteration  3 RMS(Cart)=  0.00058238 RMS(Int)=  0.00100920
 Iteration  4 RMS(Cart)=  0.00000040 RMS(Int)=  0.00100920
 Variable       Old X    -DE/DX   Delta X   Delta X   Delta X     New X
                                 (Linear)    (Quad)   (Total)
    R1        2.30577  -0.00141  -0.00043   0.00311   0.00248   2.30825
    R2        2.43769   0.00021   0.00039  -0.00207  -0.00193   2.43576
    R3        2.92960   0.00001  -0.00008  -0.00019  -0.00027   2.92933
    R4        3.29277  -0.00033   0.00073   0.01569   0.01642   3.30919
    R5        1.97728  -0.00027  -0.00189  -0.00052  -0.00245   1.97483
    R6        2.75817  -0.00011   0.00442  -0.00030   0.00406   2.76223
    R7        2.53388  -0.00148  -0.00030   0.00746   0.00716   2.54104
    R8        2.54045  -0.00176  -0.00039   0.00405   0.00366   2.54411
    R9        2.51732  -0.00148  -0.00024   0.00422   0.00398   2.52129
   R10        1.85669  -0.00143  -0.00030   0.00518   0.00489   1.86158
   R11        1.81125  -0.00019  -0.00004   0.00133   0.00128   1.81254
   R12        3.32120   0.00002  -0.00194   0.00691   0.00495   3.32615
   R13        1.84874  -0.00097  -0.00032   0.00472   0.00440   1.85315
   R14        1.81678  -0.00019  -0.00022   0.00232   0.00210   1.81888
   R15        3.42614  -0.00029  -0.00282   0.01560   0.01278   3.43893
   R16        1.81433  -0.00041  -0.00009   0.00163   0.00155   1.81587
   R17        1.85396   0.00007  -0.00021   0.00311   0.00290   1.85686
   R18        3.23099  -0.00006   0.00027   0.00442   0.00470   3.23569
   R19        1.85667   0.00049  -0.00005  -0.00195  -0.00198   1.85468
   R20        1.81765  -0.00082  -0.00019   0.00196   0.00178   1.81943
   R21        3.59558   0.00061  -0.00294   0.07710   0.07439   3.66997
   R22        1.86707  -0.00005  -0.00013  -0.00154  -0.00167   1.86540
   R23        1.83668   0.00032   0.00000  -0.00082  -0.00062   1.83606
    A1        2.24387   0.00008  -0.00010   0.00021  -0.00015   2.24372
    A2        2.09136  -0.00015   0.00074   0.00150   0.00232   2.09368
    A3        1.94778   0.00007  -0.00064  -0.00145  -0.00200   1.94578
    A4        2.28478  -0.00013   0.00135  -0.00267  -0.00131   2.28346
    A5        1.97642   0.00063  -0.00038   0.00592   0.00533   1.98176
    A6        1.93357   0.00086   0.00021  -0.01031  -0.01011   1.92346
    A7        1.91310   0.00119   0.00030   0.00473   0.00504   1.91813
    A8        1.93959   0.00075   0.00033  -0.00339  -0.00307   1.93652
    A9        1.89018  -0.00094  -0.00031   0.00372   0.00342   1.89361
   A10        1.89362  -0.00098  -0.00030   0.00261   0.00227   1.89590
   A11        1.89260  -0.00099  -0.00027   0.00306   0.00280   1.89539
   A12        1.89168  -0.00140  -0.00091   0.00465   0.00375   1.89542
   A13        1.86627   0.00024   0.00101   0.08523   0.08275   1.94902
   A14        1.89363   0.00109   0.00268   0.04638   0.04332   1.93695
   A15        1.84511   0.00098   0.00063   0.03874   0.03533   1.88044
   A16        1.87131  -0.00018  -0.00064   0.00731   0.00639   1.87770
   A17        2.05244  -0.00013   0.00116  -0.02767  -0.02667   2.02578
   A18        1.93788   0.00044  -0.00139   0.03338   0.03182   1.96969
   A19        1.97887  -0.00088  -0.00224  -0.02967  -0.03322   1.94565
   A20        2.05449   0.00050   0.00221   0.04134   0.04429   2.09878
   A21        1.83130   0.00002  -0.00064  -0.06164  -0.06267   1.76863
   A22        1.85625  -0.00010  -0.00001   0.00482   0.00505   1.86130
   A23        1.56999   0.00047  -0.00074   0.00306   0.00105   1.57103
   A24        2.11787  -0.00017   0.00029   0.02988   0.03052   2.14840
   A25        1.89827   0.00102  -0.00191   0.04316   0.04083   1.93910
   A26        1.92389  -0.00080  -0.00061   0.01701   0.01568   1.93957
   A27        1.86781   0.00029   0.00033   0.00443   0.00347   1.87127
   A28        3.18764  -0.00000  -0.00145   0.00669   0.00543   3.19307
   A29        3.05840   0.00049   0.00191   0.03955   0.04144   3.09983
   A30        3.04027  -0.00096  -0.00073  -0.01814  -0.02044   3.01983
   A31        3.13295  -0.00005  -0.00109  -0.01286  -0.01433   3.11862
   A32        3.00481   0.00342  -0.00065   0.05337   0.05251   3.05732
   A33        2.66076   0.00015   0.00287  -0.03530  -0.03113   2.62963
   A34        3.10447   0.00007  -0.00070   0.02768   0.02711   3.13158
   A35        3.26490  -0.00099  -0.00048   0.01077   0.01058   3.27549
   A36        3.07103   0.00002  -0.00256  -0.06333  -0.06534   3.00569
   A37        2.98413  -0.00039  -0.00041   0.01130   0.01163   2.99576
   A38        3.06931   0.00027   0.00090   0.02028   0.02084   3.09015
   A39        3.21241   0.00022  -0.00255   0.01294   0.01065   3.22305
    D1        0.02929   0.00005  -0.00082   0.03776   0.03686   0.06615
    D2       -3.09029  -0.00007  -0.00065   0.02160   0.02091  -3.06938
    D3        0.02833   0.00006   0.00031  -0.01451  -0.01409   0.01424
    D4       -3.13381   0.00017   0.00017   0.00061   0.00081  -3.13300
    D5       -2.25004   0.00017   0.00135   0.12182   0.12312  -2.12692
    D6        1.94821   0.00004   0.00140   0.12063   0.12201   2.07023
    D7       -0.14349   0.00002   0.00133   0.11589   0.11721  -0.02629
    D8        0.91006   0.00007   0.00148   0.10821   0.10970   1.01976
    D9       -1.17487  -0.00006   0.00154   0.10702   0.10859  -1.06627
   D10        3.01662  -0.00008   0.00147   0.10228   0.10378   3.12040
   D11       -1.89156  -0.00010   0.00120   0.05906   0.05969  -1.83187
   D12        2.03832  -0.00010  -0.00015   0.02702   0.02735   2.06567
   D13       -0.07717   0.00001  -0.00010  -0.00759  -0.00762  -0.08479
   D14        1.87357   0.00033   0.00062   0.05397   0.05515   1.92872
   D15       -0.16847  -0.00021   0.00199   0.00702   0.00898  -0.15949
   D16       -2.55605   0.00116   0.00214   0.05615   0.05965  -2.49639
   D17        1.77002  -0.00072  -0.00050  -0.04774  -0.04961   1.72041
   D18        0.99102  -0.00099  -0.00057  -0.04562  -0.04654   0.94449
   D19       -3.10209  -0.00126  -0.00131  -0.03889  -0.04132   3.13977
   D20       -0.67328  -0.00112   0.00137  -0.00799  -0.00925  -0.68253
   D21        2.99159   0.00039   0.00355   0.06642   0.07225   3.06385
   D22       -1.10152   0.00012   0.00281   0.07315   0.07747  -1.02405
   D23        1.32729   0.00026   0.00548   0.10405   0.10954   1.43683
   D24        0.68914  -0.00013   0.00744   0.23911   0.24600   0.93514
   D25        2.72230   0.00028   0.00599   0.29626   0.30300   3.02530
   D26       -1.43146  -0.00104   0.00867   0.20518   0.21311  -1.21835
   D27        0.60171  -0.00063   0.00723   0.26233   0.27010   0.87181
   D28        2.06245  -0.00073  -0.00277  -0.05071  -0.05299   2.00946
   D29        0.12441  -0.00163  -0.00138  -0.09886  -0.09973   0.02468
   D30        0.11301   0.00004  -0.00050  -0.02112  -0.02174   0.09127
   D31       -1.82503  -0.00085   0.00089  -0.06926  -0.06848  -1.89351
   D32       -1.69322  -0.00018  -0.00059  -0.02267  -0.02325  -1.71647
   D33        2.65193  -0.00108   0.00080  -0.07082  -0.06999   2.58193
         Item               Value     Threshold  Converged?
 Maximum Force            0.003419     0.000015     NO 
 RMS     Force            0.000760     0.000010     NO 
 Maximum Displacement     0.796556     0.000060     NO 
 RMS     Displacement     0.148897     0.000040     NO 
 Predicted change in Energy=-6.847495D-04
 GradGradGradGradGradGradGradGradGradGradGradGradGradGradGradGradGradGrad

                          Input orientation:                          
 ---------------------------------------------------------------------
 Center     Atomic      Atomic             Coordinates (Angstroms)
 Number     Number       Type             X           Y           Z
 ---------------------------------------------------------------------
      1          6           0       -0.500712   -0.946552   -1.042341
      2          8           0        0.713598   -0.836283   -1.115086
      3          8           0       -1.249642   -0.906658    0.005943
      4          1           0       -0.719368   -0.746025    0.892003
      5          6           0       -1.335740   -1.174270   -2.328336
      6          9           0       -2.246943   -0.195593   -2.469804
      7          9           0       -1.982738   -2.352424   -2.251995
      8          9           0       -0.553461   -1.187660   -3.409065
      9          8           0        1.002422    3.457326    1.288256
     10          1           0        1.870622    3.002506    1.189240
     11          1           0        1.031928    4.282511    0.800227
     12          8           0        3.344125    2.039794    1.191941
     13          1           0        3.149529    1.079755    1.145924
     14          1           0        3.857073    2.197111    1.991040
     15          8           0       -0.626126    1.999218    2.974480
     16          1           0       -1.559577    2.222429    3.021482
     17          1           0       -0.189744    2.666990    2.400747
     18          8           0        2.497957   -0.605971    0.932715
     19          1           0        1.925523   -0.672151    0.138238
     20          1           0        3.098447   -1.357990    0.903375
     21          8           0       -0.044232   -0.506497    2.166136
     22          1           0       -0.259305    0.389846    2.519316
     23          1           0        0.921030   -0.551718    2.064961
 ---------------------------------------------------------------------
                    Distance matrix (angstroms):
                    1          2          3          4          5
     1  C    0.000000
     2  O    1.221474   0.000000
     3  O    1.288948   2.261851   0.000000
     4  H    1.956964   2.467781   1.045034   0.000000
     5  C    1.550132   2.405410   2.351146   3.306643   0.000000
     6  F    2.377164   3.318215   2.762163   3.733391   1.344661
     7  F    2.374055   3.295675   2.779560   3.749846   1.346284
     8  F    2.379558   2.644096   3.496557   4.326864   1.334210
     9  O    5.204347   4.928950   5.075477   4.559576   6.324430
    10  H    5.118421   4.624384   5.139825   4.565948   6.332421
    11  H    5.752143   5.474652   5.723978   5.325565   6.720879
    12  O    5.356589   4.529224   5.584878   4.935861   6.680097
    13  H    4.713670   3.836291   4.959647   4.285593   6.104813
    14  H    6.170438   5.360124   6.297025   5.551012   7.549074
    15  O    4.982784   5.153588   4.200607   3.446993   6.220485
    16  H    5.261016   5.624432   4.356686   3.748646   6.340995
    17  H    5.000924   5.044802   4.430511   3.769016   6.199420
    18  O    3.606780   2.725889   3.872185   3.220629   5.065042
    19  H    2.712136   1.751149   3.186561   2.751194   4.119702
    20  H    4.112061   3.167628   4.462619   3.866567   5.489966
    21  O    3.270527   3.383708   2.505909   1.461711   4.723790
    22  H    3.811777   3.957122   2.996454   2.037157   5.206237
    23  H    3.439850   3.199484   3.012865   2.025955   4.978116
                    6          7          8          9         10
     6  F    0.000000
     7  F    2.183842   0.000000
     8  F    2.175842   2.176768   0.000000
     9  O    6.166457   7.429518   6.786861   0.000000
    10  H    6.369519   7.440817   6.676682   0.985107   0.000000
    11  H    6.441857   7.901053   7.081975   0.959152   1.578972
    12  O    7.047366   7.715422   6.839363   2.739022   1.760122
    13  H    6.619812   7.047401   6.292951   3.206738   2.309643
    14  H    7.929890   8.532584   7.750523   3.198606   2.288565
    15  O    6.089702   6.934928   7.135203   2.760725   3.229151
    16  H    6.039331   6.994133   7.347987   3.330598   3.966346
    17  H    6.012379   7.075122   6.981728   1.812051   2.413592
    18  O    5.853172   5.767937   5.338593   4.344354   3.671574
    19  H    4.943527   4.879655   4.358265   4.384887   3.822397
    20  H    6.426718   6.063308   5.653547   5.265807   4.539075
    21  O    5.142036   5.165766   5.639696   4.192619   4.115105
    22  H    5.402292   5.766774   6.141723   3.537922   3.623766
    23  H    5.543191   5.505499   5.704692   4.084400   3.781682
                   11         12         13         14         15
    11  H    0.000000
    12  O    3.244915   0.000000
    13  H    3.855047   0.980643   0.000000
    14  H    3.707880   0.962509   1.569498   0.000000
    15  O    3.562295   4.352239   4.294717   4.594060   0.000000
    16  H    3.986704   5.237067   5.196066   5.513851   0.960919
    17  H    2.581483   3.787191   3.904438   4.094554   0.982608
    18  O    5.105296   2.789852   1.819801   3.290063   4.551451
    19  H    5.077934   3.236876   2.362794   3.923827   4.657402
    20  H    6.008028   3.418855   2.450314   3.794373   5.425197
    21  O    5.094942   4.348979   3.709061   4.749772   2.696410
    22  H    4.446953   4.179589   3.739296   4.526571   1.712252
    23  H    4.998162   3.653695   2.910762   4.022669   3.119005
                   16         17         18         19         20
    16  H    0.000000
    17  H    1.568244   0.000000
    18  O    5.369020   4.482313   0.000000
    19  H    5.370066   4.554466   0.981455   0.000000
    20  H    6.245236   5.408770   0.962799   1.559347   0.000000
    21  O    3.236499   3.185473   2.827357   2.831916   3.492282
    22  H    2.302441   2.281289   3.333384   3.401595   4.115908
    23  H    3.842426   3.421499   1.942066   2.176183   2.596247
                   21         22         23
    21  O    0.000000
    22  H    0.987130   0.000000
    23  H    0.971603   1.576761   0.000000
 Stoichiometry    C2H11F3O7
 Framework group  C1[X(C2H11F3O7)]
 Deg. of freedom    63
 Full point group                 C1      NOp   1
 Largest Abelian subgroup         C1      NOp   1
 Largest concise Abelian subgroup C1      NOp   1
                         Standard orientation:                         
 ---------------------------------------------------------------------
 Center     Atomic      Atomic             Coordinates (Angstroms)
 Number     Number       Type             X           Y           Z
 ---------------------------------------------------------------------
      1          6           0        1.397204   -0.143542   -0.236855
      2          8           0        0.806498   -1.206814   -0.124967
      3          8           0        1.006436    0.934507   -0.825496
      4          1           0        0.050416    0.860272   -1.240959
      5          6           0        2.813189    0.023096    0.371526
      6          9           0        2.823738    1.039353    1.251994
      7          9           0        3.701832    0.293158   -0.603083
      8          9           0        3.196308   -1.089531    1.000330
      9          8           0       -3.303449    0.672798    1.842249
     10          1           0       -3.407075   -0.254128    1.525221
     11          1           0       -3.420793    0.685489    2.794112
     12          8           0       -3.599326   -1.813580    0.732013
     13          1           0       -2.959459   -1.927680   -0.002297
     14          1           0       -4.484836   -1.907530    0.366679
     15          8           0       -2.912852    2.355666   -0.311118
     16          1           0       -2.617654    3.255133   -0.146247
     17          1           0       -3.081323    1.934087    0.560322
     18          8           0       -1.595354   -1.907889   -1.206665
     19          1           0       -0.733389   -1.734604   -0.770496
     20          1           0       -1.459749   -2.655287   -1.798264
     21          8           0       -1.287004    0.832575   -1.830144
     22          1           0       -1.909771    1.408513   -1.325286
     23          1           0       -1.655214   -0.066508   -1.820956
 ---------------------------------------------------------------------
 Rotational constants (GHZ):           0.8915103           0.3083275           0.2898661
 Standard basis: 6-31++G(d,p) (6D, 7F)
 There are   294 symmetry adapted cartesian basis functions of A   symmetry.
 There are   294 symmetry adapted basis functions of A   symmetry.
   294 basis functions,   472 primitive gaussians,   294 cartesian basis functions
    53 alpha electrons       53 beta electrons
       nuclear repulsion energy       833.6464161428 Hartrees.
 NAtoms=   23 NActive=   23 NUniq=   23 SFac= 1.00D+00 NAtFMM=   60 NAOKFM=F Big=F
 Integral buffers will be    131072 words long.
 Raffenetti 2 integral format.
 Two-electron integral symmetry is turned on.
 Nuclear repulsion after empirical dispersion term =      833.6367041899 Hartrees.
 One-electron integrals computed using PRISM.
 NBasis=   294 RedAO= T EigKep=  4.04D-05  NBF=   294
 NBsUse=   294 1.00D-06 EigRej= -1.00D+00 NBFU=   294
 Initial guess from the checkpoint file:  "/local_scratch/slurm.5660669/Gau-119476.chk"
 B after Tr=    -0.000000   -0.000000    0.000000
         Rot=    0.999876   -0.004337   -0.006116   -0.013877 Ang=  -1.81 deg.
 ExpMin= 3.60D-02 ExpMax= 7.00D+03 ExpMxC= 1.05D+03 IAcc=3 IRadAn=         5 AccDes= 0.00D+00
 Harris functional with IExCor= 4639 and IRadAn=       5 diagonalized for initial guess.
 HarFok:  IExCor= 4639 AccDes= 0.00D+00 IRadAn=         5 IDoV= 1 UseB2=F ITyADJ=14
 ICtDFT=  3500011 ScaDFX=  1.000000  1.000000  1.000000  1.000000
 FoFCou: FMM=F IPFlag=           0 FMFlag=      100000 FMFlg1=           0
         NFxFlg=           0 DoJE=T BraDBF=F KetDBF=T FulRan=T
         wScrn=  0.000000 ICntrl=       500 IOpCl=  0 I1Cent=   200000004 NGrid=           0
         NMat0=    1 NMatS0=      1 NMatT0=    0 NMatD0=    1 NMtDS0=    0 NMtDT0=    0
 Petite list used in FoFCou.
 Requested convergence on RMS density matrix=1.00D-10 within 128 cycles.
 Requested convergence on MAX density matrix=1.00D-08.
 Requested convergence on             energy=1.00D-08.
 No special actions if energy rises.
 SCF Done:  E(RwB97XD) =  -908.814633873     A.U. after   16 cycles
            NFock= 16  Conv=0.72D-10     -V/T= 2.0084
 Calling FoFJK, ICntrl=      2127 FMM=F ISym2X=0 I1Cent= 0 IOpClX= 0 NMat=1 NMatS=1 NMatT=0.
 ***** Axes restored to original set *****
 -------------------------------------------------------------------
 Center     Atomic                   Forces (Hartrees/Bohr)
 Number     Number              X              Y              Z
 -------------------------------------------------------------------
      1        6           0.004467457    0.000556930   -0.000825341
      2        8          -0.003608935   -0.000661916    0.000434417
      3        8          -0.000296070   -0.000094444    0.001679483
      4        1          -0.000329083   -0.000148338   -0.000497876
      5        6           0.000207974   -0.000268510    0.000509373
      6        9           0.002195450   -0.003836510   -0.000981244
      7        9           0.001508814    0.004492107   -0.001880099
      8        9          -0.003783320   -0.000279490    0.002127999
      9        8           0.000986503   -0.002028551    0.001309247
     10        1          -0.003765637    0.002287138   -0.000226799
     11        1           0.001022412   -0.001401939   -0.000035199
     12        8          -0.000569712   -0.001389076    0.001853158
     13        1           0.000999581    0.003781628   -0.000156297
     14        1          -0.000988749   -0.002293940   -0.001998089
     15        8           0.000119129    0.003041462   -0.001992706
     16        1           0.001309272    0.000542228   -0.000191750
     17        1           0.000279122   -0.003474585    0.001106558
     18        8           0.001573027   -0.001151359    0.001925104
     19        1          -0.000401530   -0.000095219   -0.001206533
     20        1          -0.001309315    0.001810140   -0.000062588
     21        8           0.000372856    0.000798327   -0.000204722
     22        1           0.000378161    0.000194933   -0.000037710
     23        1          -0.000367406   -0.000381015   -0.000648383
 -------------------------------------------------------------------
 Cartesian Forces:  Max     0.004492107 RMS     0.001739100

 GradGradGradGradGradGradGradGradGradGradGradGradGradGradGradGradGradGrad
 Berny optimization.
 Using GEDIIS/GDIIS optimizer.
 FormGI is forming the generalized inverse of G from B-inverse, IUseBI=4.
 Internal  Forces:  Max     0.010088222 RMS     0.002950695
 Search for a local minimum.
 Step number  13 out of a maximum of  138
 All quantities printed in internal units (Hartrees-Bohrs-Radians)
 Mixed Optimization -- RFO/linear search
 Update second derivatives using D2CorX and points    8    9   11   10   13
                                                     12
 DE=  6.72D-05 DEPred=-6.85D-04 R=-9.81D-02
 Trust test=-9.81D-02 RLast= 6.75D-01 DXMaxT set to 1.06D-01
 ITU= -1  1 -1  0  0  1  0 -1  0  0  0  0  0
 Use linear search instead of GDIIS.
     Eigenvalues ---   -0.00022   0.00090   0.00137   0.00188   0.00301
     Eigenvalues ---    0.00343   0.00421   0.00671   0.00713   0.00783
     Eigenvalues ---    0.00868   0.01210   0.01272   0.01383   0.01445
     Eigenvalues ---    0.01505   0.01808   0.01911   0.02119   0.02197
     Eigenvalues ---    0.02430   0.02590   0.02840   0.02959   0.03060
     Eigenvalues ---    0.03219   0.03469   0.03745   0.03907   0.04123
     Eigenvalues ---    0.04732   0.07139   0.07353   0.08704   0.11034
     Eigenvalues ---    0.12164   0.14109   0.14865   0.18569   0.19428
     Eigenvalues ---    0.21382   0.22632   0.24657   0.26645   0.27481
     Eigenvalues ---    0.34017   0.37073   0.40922   0.41117   0.45813
     Eigenvalues ---    0.47490   0.48315   0.52751   0.54199   0.54730
     Eigenvalues ---    0.57829   0.58214   0.59599   0.59650   0.61192
     Eigenvalues ---    0.67349   0.88962   3.08496
 RFO step:  Lambda=-6.19826041D-04 EMin=-2.15265475D-04
 Quartic linear search produced a step of -0.52768.
 Maximum step size (   0.106) exceeded in Quadratic search.
    -- Step size scaled by   0.526
 Iteration  1 RMS(Cart)=  0.10181145 RMS(Int)=  0.00391672
 Iteration  2 RMS(Cart)=  0.00521984 RMS(Int)=  0.00050303
 Iteration  3 RMS(Cart)=  0.00001882 RMS(Int)=  0.00050285
 Iteration  4 RMS(Cart)=  0.00000001 RMS(Int)=  0.00050285
 Variable       Old X    -DE/DX   Delta X   Delta X   Delta X     New X
                                 (Linear)    (Quad)   (Total)
    R1        2.30825  -0.00359  -0.00131  -0.00305  -0.00429   2.30397
    R2        2.43576   0.00185   0.00102   0.00339   0.00453   2.44029
    R3        2.92933   0.00008   0.00014  -0.00112  -0.00098   2.92834
    R4        3.30919  -0.00056  -0.00866   0.00832  -0.00038   3.30881
    R5        1.97483  -0.00059   0.00129  -0.00865  -0.00730   1.96752
    R6        2.76223   0.00001  -0.00214   0.02269   0.02061   2.78284
    R7        2.54104  -0.00419  -0.00378   0.00195  -0.00183   2.53921
    R8        2.54411  -0.00476  -0.00193  -0.00571  -0.00764   2.53646
    R9        2.52129  -0.00394  -0.00210  -0.00337  -0.00547   2.51582
   R10        1.86158  -0.00324  -0.00258  -0.00252  -0.00511   1.85648
   R11        1.81254  -0.00116  -0.00068  -0.00049  -0.00117   1.81137
   R12        3.32615   0.00085  -0.00261  -0.01316  -0.01576   3.31038
   R13        1.85315  -0.00535  -0.00232  -0.00243  -0.00476   1.84839
   R14        1.81888  -0.00256  -0.00111  -0.00166  -0.00276   1.81611
   R15        3.43893  -0.00172  -0.00674  -0.00742  -0.01417   3.42476
   R16        1.81587  -0.00115  -0.00082  -0.00087  -0.00169   1.81419
   R17        1.85686  -0.00288  -0.00153  -0.00074  -0.00227   1.85459
   R18        3.23569  -0.00056  -0.00248   0.00290   0.00041   3.23610
   R19        1.85468   0.00067   0.00105  -0.00035   0.00064   1.85533
   R20        1.81943  -0.00223  -0.00094  -0.00171  -0.00265   1.81678
   R21        3.66997  -0.00327  -0.03926   0.00110  -0.03827   3.63170
   R22        1.86540  -0.00056   0.00088  -0.00090  -0.00001   1.86540
   R23        1.83606  -0.00304   0.00033  -0.00073  -0.00046   1.83560
    A1        2.24372   0.00010   0.00008   0.00099   0.00114   2.24486
    A2        2.09368  -0.00042  -0.00122   0.01202   0.01079   2.10446
    A3        1.94578   0.00033   0.00106  -0.01295  -0.01192   1.93386
    A4        2.28346  -0.00002   0.00069   0.00723   0.00776   2.29122
    A5        1.98176  -0.00071  -0.00281   0.00310   0.00040   1.98216
    A6        1.92346   0.00206   0.00534  -0.01082  -0.00546   1.91799
    A7        1.91813   0.00226  -0.00266   0.01106   0.00837   1.92651
    A8        1.93652   0.00229   0.00162   0.00684   0.00844   1.94496
    A9        1.89361  -0.00227  -0.00181  -0.00252  -0.00432   1.88928
   A10        1.89590  -0.00226  -0.00120  -0.00313  -0.00430   1.89160
   A11        1.89539  -0.00231  -0.00147  -0.00166  -0.00319   1.89220
   A12        1.89542  -0.00225  -0.00198  -0.00690  -0.00888   1.88654
   A13        1.94902  -0.00578  -0.04367   0.01026  -0.03183   1.91719
   A14        1.93695   0.00346  -0.02286   0.03404   0.01380   1.95075
   A15        1.88044  -0.00027  -0.01865   0.00396  -0.01261   1.86783
   A16        1.87770   0.00093  -0.00337   0.00283  -0.00092   1.87678
   A17        2.02578   0.00190   0.01407   0.01448   0.02833   2.05410
   A18        1.96969  -0.00324  -0.01679   0.02256   0.00553   1.97523
   A19        1.94565  -0.00188   0.01753   0.00895   0.02721   1.97286
   A20        2.09878   0.00365  -0.02337  -0.00359  -0.02728   2.07150
   A21        1.76863  -0.00586   0.03307  -0.02992   0.00335   1.77198
   A22        1.86130  -0.00009  -0.00267   0.00270   0.00002   1.86132
   A23        1.57103   0.00078  -0.00055   0.00035   0.00034   1.57137
   A24        2.14840   0.00244  -0.01611   0.02467   0.00818   2.15658
   A25        1.93910   0.00086  -0.02155  -0.00594  -0.02746   1.91165
   A26        1.93957   0.00187  -0.00827  -0.00572  -0.01356   1.92601
   A27        1.87127  -0.00613  -0.00183   0.00387   0.00223   1.87350
   A28        3.19307  -0.00092  -0.00286  -0.01145  -0.01443   3.17863
   A29        3.09983  -0.00113  -0.02187   0.01251  -0.00931   3.09053
   A30        3.01983  -0.01009   0.01079   0.00807   0.01943   3.03926
   A31        3.11862  -0.00034   0.00756  -0.00507   0.00252   3.12114
   A32        3.05732  -0.00012  -0.02771  -0.00830  -0.03591   3.02141
   A33        2.62963  -0.00101   0.01642   0.01543   0.03112   2.66076
   A34        3.13158   0.00211  -0.01431   0.00302  -0.01142   3.12016
   A35        3.27549   0.00214  -0.00558  -0.01979  -0.02556   3.24992
   A36        3.00569  -0.00132   0.03448   0.03617   0.07058   3.07626
   A37        2.99576  -0.00061  -0.00614  -0.00897  -0.01547   2.98029
   A38        3.09015  -0.00987  -0.01100   0.02152   0.01071   3.10086
   A39        3.22305   0.00688  -0.00562   0.01125   0.00568   3.22874
    D1        0.06615   0.00325  -0.01945  -0.00115  -0.02063   0.04552
    D2       -3.06938   0.00096  -0.01103  -0.01483  -0.02590  -3.09528
    D3        0.01424  -0.00312   0.00744  -0.00005   0.00739   0.02162
    D4       -3.13300  -0.00099  -0.00043   0.01276   0.01230  -3.12070
    D5       -2.12692   0.00096  -0.06497   0.21605   0.15108  -1.97584
    D6        2.07023   0.00105  -0.06439   0.21897   0.15461   2.22483
    D7       -0.02629   0.00098  -0.06185   0.20944   0.14755   0.12126
    D8        1.01976  -0.00096  -0.05789   0.20452   0.14665   1.16641
    D9       -1.06627  -0.00087  -0.05730   0.20745   0.15017  -0.91610
   D10        3.12040  -0.00094  -0.05477   0.19791   0.14312  -3.01967
   D11       -1.83187   0.00700  -0.03150   0.04338   0.01233  -1.81954
   D12        2.06567   0.00357  -0.01443   0.03311   0.01816   2.08383
   D13       -0.08479   0.00087   0.00402   0.00801   0.01193  -0.07286
   D14        1.92872  -0.00809  -0.02910  -0.00711  -0.03606   1.89266
   D15       -0.15949  -0.00261  -0.00474  -0.00306  -0.00803  -0.16751
   D16       -2.49639  -0.00085  -0.03148   0.04428   0.01188  -2.48451
   D17        1.72041   0.00142   0.02618   0.00721   0.03431   1.75472
   D18        0.94449   0.00061   0.02456  -0.03395  -0.00920   0.93529
   D19        3.13977   0.00353   0.02181  -0.01787   0.00405  -3.13936
   D20       -0.68253   0.00344   0.00488  -0.02818  -0.02184  -0.70437
   D21        3.06385  -0.00229  -0.03813   0.01398  -0.02511   3.03874
   D22       -1.02405   0.00063  -0.04088   0.03006  -0.01186  -1.03591
   D23        1.43683   0.00054  -0.05780   0.01975  -0.03775   1.39908
   D24        0.93514   0.00108  -0.12981  -0.01346  -0.14270   0.79244
   D25        3.02530  -0.00233  -0.15989  -0.01823  -0.17843   2.84687
   D26       -1.21835   0.00129  -0.11245  -0.04686  -0.15901  -1.37736
   D27        0.87181  -0.00212  -0.14253  -0.05164  -0.19474   0.67707
   D28        2.00946  -0.00083   0.02796   0.00940   0.03730   2.04676
   D29        0.02468  -0.00017   0.05263   0.01573   0.06823   0.09291
   D30        0.09127   0.00028   0.01147  -0.00411   0.00753   0.09880
   D31       -1.89351   0.00094   0.03614   0.00223   0.03847  -1.85504
   D32       -1.71647   0.00005   0.01227  -0.01156   0.00053  -1.71594
   D33        2.58193   0.00071   0.03693  -0.00523   0.03147   2.61340
         Item               Value     Threshold  Converged?
 Maximum Force            0.010088     0.000015     NO 
 RMS     Force            0.002951     0.000010     NO 
 Maximum Displacement     0.459968     0.000060     NO 
 RMS     Displacement     0.101854     0.000040     NO 
 Predicted change in Energy=-5.203392D-04
 GradGradGradGradGradGradGradGradGradGradGradGradGradGradGradGradGradGrad

                          Input orientation:                          
 ---------------------------------------------------------------------
 Center     Atomic      Atomic             Coordinates (Angstroms)
 Number     Number       Type             X           Y           Z
 ---------------------------------------------------------------------
      1          6           0       -0.513100   -0.977630   -1.033509
      2          8           0        0.694236   -0.834512   -1.124734
      3          8           0       -1.247251   -0.973566    0.028837
      4          1           0       -0.710548   -0.806117    0.905161
      5          6           0       -1.378221   -1.201692   -2.299471
      6          9           0       -2.185867   -0.145601   -2.494118
      7          9           0       -2.143372   -2.295015   -2.155262
      8          9           0       -0.622187   -1.357550   -3.384148
      9          8           0        1.031051    3.498168    1.373628
     10          1           0        1.895373    3.039310    1.286931
     11          1           0        1.098814    4.346429    0.932433
     12          8           0        3.358559    2.076389    1.262391
     13          1           0        3.132786    1.132228    1.142743
     14          1           0        3.845436    2.146744    2.087987
     15          8           0       -0.666082    1.980920    2.848206
     16          1           0       -1.593123    2.220352    2.778077
     17          1           0       -0.150877    2.640095    2.335166
     18          8           0        2.507673   -0.549792    0.888805
     19          1           0        1.928919   -0.629525    0.099749
     20          1           0        3.137949   -1.274278    0.842389
     21          8           0       -0.001644   -0.540393    2.168269
     22          1           0       -0.233042    0.362657    2.492879
     23          1           0        0.959188   -0.559926    2.026989
 ---------------------------------------------------------------------
                    Distance matrix (angstroms):
                    1          2          3          4          5
     1  C    0.000000
     2  O    1.219206   0.000000
     3  O    1.291346   2.262617   0.000000
     4  H    1.956232   2.468744   1.041169   0.000000
     5  C    1.549612   2.410374   2.343121   3.297261   0.000000
     6  F    2.371456   3.262638   2.816350   3.764033   1.343692
     7  F    2.377314   3.353666   2.705466   3.692693   1.342239
     8  F    2.383641   2.666738   3.490933   4.325512   1.331316
     9  O    5.311447   5.012721   5.195722   4.666851   6.433112
    10  H    5.226948   4.718618   5.249958   4.660889   6.447077
    11  H    5.899897   5.589076   5.884118   5.461068   6.882046
    12  O    5.439478   4.611976   5.660156   4.999409   6.772721
    13  H    4.741314   3.867305   4.985968   4.311015   6.135569
    14  H    6.205021   5.398104   6.317587   5.556569   7.599237
    15  O    4.883045   5.055826   4.124995   3.397791   6.093828
    16  H    5.091338   5.458584   4.228364   3.666915   6.126832
    17  H    4.956521   4.975743   4.424899   3.772867   6.143742
    18  O    3.606023   2.724694   3.875382   3.228454   5.068555
    19  H    2.714573   1.750948   3.195536   2.765259   4.125628
    20  H    4.115477   3.167760   4.470154   3.877377   5.502031
    21  O    3.271719   3.378553   2.513234   1.472616   4.721544
    22  H    3.782884   3.921757   2.980875   2.028520   5.169646
    23  H    3.421806   3.174737   3.005343   2.026606   4.959194
                    6          7          8          9         10
     6  F    0.000000
     7  F    2.176375   0.000000
     8  F    2.169348   2.168641   0.000000
     9  O    6.211688   7.489392   6.996258   0.000000
    10  H    6.410656   7.524305   6.891260   0.982405   0.000000
    11  H    6.535190   8.009644   7.357316   0.958536   1.571220
    12  O    7.056150   7.814138   7.016309   2.729675   1.751780
    13  H    6.568689   7.103567   6.386827   3.173053   2.277925
    14  H    7.913732   8.579056   7.885683   3.202720   2.289347
    15  O    5.947459   6.745420   7.070329   2.712320   3.181009
    16  H    5.809055   6.710376   7.191462   3.239071   3.881212
    17  H    5.934920   6.963425   6.993844   1.748657   2.333519
    18  O    5.799729   5.826179   5.357856   4.336063   3.662659
    19  H    4.888128   4.943933   4.379006   4.412118   3.856278
    20  H    6.383511   6.157935   5.657665   5.243804   4.510949
    21  O    5.163772   5.134064   5.646428   4.243570   4.146046
    22  H    5.379776   5.684874   6.135959   3.561191   3.626145
    23  H    5.522993   5.488865   5.693624   4.110982   3.791916
                   11         12         13         14         15
    11  H    0.000000
    12  O    3.220000   0.000000
    13  H    3.809509   0.978125   0.000000
    14  H    3.703762   0.961046   1.559038   0.000000
    15  O    3.518618   4.326853   4.249738   4.578125   0.000000
    16  H    3.895270   5.180461   5.117865   5.482660   0.960026
    17  H    2.537905   3.712783   3.804994   4.034230   0.981405
    18  O    5.095073   2.785749   1.812303   3.240209   4.507380
    19  H    5.112979   3.273771   2.375060   3.915840   4.593743
    20  H    5.979844   3.384086   2.425183   3.708834   5.393540
    21  O    5.159391   4.354208   3.697839   4.693312   2.694589
    22  H    4.480989   4.165402   3.707277   4.469999   1.712471
    23  H    5.028903   3.645784   2.893061   3.957298   3.125988
                   16         17         18         19         20
    16  H    0.000000
    17  H    1.566022   0.000000
    18  O    5.297128   4.397184   0.000000
    19  H    5.263081   4.473595   0.981796   0.000000
    20  H    6.192121   5.326075   0.961396   1.558517   0.000000
    21  O    3.244438   3.188358   2.816698   2.830864   3.486200
    22  H    2.319954   2.284370   3.304109   3.374251   4.094784
    23  H    3.848164   3.401081   1.921814   2.158582   2.580809
                   21         22         23
    21  O    0.000000
    22  H    0.987125   0.000000
    23  H    0.971360   1.577855   0.000000
 Stoichiometry    C2H11F3O7
 Framework group  C1[X(C2H11F3O7)]
 Deg. of freedom    63
 Full point group                 C1      NOp   1
 Largest Abelian subgroup         C1      NOp   1
 Largest concise Abelian subgroup C1      NOp   1
                         Standard orientation:                         
 ---------------------------------------------------------------------
 Center     Atomic      Atomic             Coordinates (Angstroms)
 Number     Number       Type             X           Y           Z
 ---------------------------------------------------------------------
      1          6           0        1.411242   -0.180344   -0.232076
      2          8           0        0.800769   -1.221196   -0.057680
      3          8           0        1.047757    0.865667   -0.896390
      4          1           0        0.096033    0.785640   -1.310936
      5          6           0        2.820707    0.018940    0.380292
      6          9           0        2.778695    0.976006    1.322508
      7          9           0        3.692313    0.399549   -0.566833
      8          9           0        3.270895   -1.101887    0.940184
      9          8           0       -3.414448    0.788861    1.764127
     10          1           0       -3.532633   -0.139148    1.464210
     11          1           0       -3.607390    0.825315    2.702336
     12          8           0       -3.714994   -1.721375    0.734801
     13          1           0       -3.010465   -1.864494    0.071564
     14          1           0       -4.555003   -1.807649    0.275943
     15          8           0       -2.759250    2.356831   -0.349842
     16          1           0       -2.384464    3.211196   -0.123466
     17          1           0       -3.021288    1.917651    0.487781
     18          8           0       -1.617742   -1.941096   -1.085544
     19          1           0       -0.752243   -1.763834   -0.657277
     20          1           0       -1.504008   -2.732736   -1.619074
     21          8           0       -1.257090    0.734160   -1.889734
     22          1           0       -1.853542    1.340602   -1.388845
     23          1           0       -1.623843   -0.161952   -1.812164
 ---------------------------------------------------------------------
 Rotational constants (GHZ):           0.9061856           0.3056978           0.2877316
 Standard basis: 6-31++G(d,p) (6D, 7F)
 There are   294 symmetry adapted cartesian basis functions of A   symmetry.
 There are   294 symmetry adapted basis functions of A   symmetry.
   294 basis functions,   472 primitive gaussians,   294 cartesian basis functions
    53 alpha electrons       53 beta electrons
       nuclear repulsion energy       834.2808976899 Hartrees.
 NAtoms=   23 NActive=   23 NUniq=   23 SFac= 1.00D+00 NAtFMM=   60 NAOKFM=F Big=F
 Integral buffers will be    131072 words long.
 Raffenetti 2 integral format.
 Two-electron integral symmetry is turned on.
 Nuclear repulsion after empirical dispersion term =      834.2711186016 Hartrees.
 One-electron integrals computed using PRISM.
 NBasis=   294 RedAO= T EigKep=  4.20D-05  NBF=   294
 NBsUse=   294 1.00D-06 EigRej= -1.00D+00 NBFU=   294
 Lowest energy guess from the checkpoint file:  "/local_scratch/slurm.5660669/Gau-119476.chk"
 B after Tr=     0.000000    0.000000   -0.000000
         Rot=    0.999919    0.009394   -0.001915   -0.008360 Ang=   1.46 deg.
 B after Tr=     0.000000    0.000000   -0.000000
         Rot=    0.999881    0.013769    0.004500    0.005265 Ang=   1.77 deg.
 Requested convergence on RMS density matrix=1.00D-10 within 128 cycles.
 Requested convergence on MAX density matrix=1.00D-08.
 Requested convergence on             energy=1.00D-08.
 No special actions if energy rises.
 SCF Done:  E(RwB97XD) =  -908.814972166     A.U. after   16 cycles
            NFock= 16  Conv=0.78D-10     -V/T= 2.0083
 Calling FoFJK, ICntrl=      2127 FMM=F ISym2X=0 I1Cent= 0 IOpClX= 0 NMat=1 NMatS=1 NMatT=0.
 ***** Axes restored to original set *****
 -------------------------------------------------------------------
 Center     Atomic                   Forces (Hartrees/Bohr)
 Number     Number              X              Y              Z
 -------------------------------------------------------------------
      1        6          -0.000118074   -0.000824830    0.001481771
      2        8          -0.001224665   -0.000051849   -0.000672452
      3        8           0.000531447    0.000196744    0.000393284
      4        1           0.000721436    0.000202319    0.000361225
      5        6          -0.000767009   -0.000432790   -0.000217895
      6        9           0.000706216   -0.001299222   -0.000117648
      7        9           0.001072896    0.001848944   -0.001138674
      8        9          -0.000333360    0.000143175    0.000525961
      9        8           0.000952508   -0.000998574    0.000438500
     10        1          -0.001011936    0.001179360   -0.000540894
     11        1           0.000017382   -0.000447883   -0.000052258
     12        8          -0.001045357   -0.000270610    0.001096323
     13        1           0.000840781    0.001061398   -0.000460857
     14        1          -0.000029311   -0.000934825   -0.000751533
     15        8           0.000341623    0.000407923    0.000357074
     16        1           0.000664188    0.000319769   -0.000227360
     17        1          -0.000693942   -0.000799589    0.000070631
     18        8           0.000702705   -0.000116174    0.001022096
     19        1          -0.000276196   -0.000112880   -0.000709624
     20        1          -0.000437087    0.000439802   -0.000040289
     21        8          -0.000477379    0.000548409   -0.000829410
     22        1          -0.000059047    0.000202209   -0.000032074
     23        1          -0.000077820   -0.000260827    0.000044104
 -------------------------------------------------------------------
 Cartesian Forces:  Max     0.001848944 RMS     0.000682832

 GradGradGradGradGradGradGradGradGradGradGradGradGradGradGradGradGradGrad
 Berny optimization.
 Using GEDIIS/GDIIS optimizer.
 FormGI is forming the generalized inverse of G from B-inverse, IUseBI=4.
 Internal  Forces:  Max     0.002765366 RMS     0.000819544
 Search for a local minimum.
 Step number  14 out of a maximum of  138
 All quantities printed in internal units (Hartrees-Bohrs-Radians)
 Mixed Optimization -- En-DIIS/RFO-DIIS
 Update second derivatives using D2CorX and points   11   13   12   14
 DE= -2.71D-04 DEPred=-5.20D-04 R= 5.21D-01
 TightC=F SS=  1.41D+00  RLast= 7.11D-01 DXNew= 1.7838D-01 2.1325D+00
 Trust test= 5.21D-01 RLast= 7.11D-01 DXMaxT set to 1.78D-01
 ITU=  1 -1  1 -1  0  0  1  0 -1  0  0  0  0  0
 Use linear search instead of GDIIS.
     Eigenvalues ---   -0.03425   0.00080   0.00093   0.00140   0.00215
     Eigenvalues ---    0.00296   0.00344   0.00501   0.00695   0.00765
     Eigenvalues ---    0.00788   0.00892   0.01219   0.01289   0.01449
     Eigenvalues ---    0.01544   0.01646   0.01849   0.02100   0.02163
     Eigenvalues ---    0.02428   0.02568   0.02808   0.02942   0.03104
     Eigenvalues ---    0.03164   0.03277   0.03661   0.03999   0.04159
     Eigenvalues ---    0.04754   0.06878   0.07210   0.08605   0.09523
     Eigenvalues ---    0.11184   0.12845   0.14216   0.15305   0.20719
     Eigenvalues ---    0.22121   0.22982   0.24639   0.25272   0.27037
     Eigenvalues ---    0.28604   0.33882   0.40357   0.41266   0.41548
     Eigenvalues ---    0.45820   0.47490   0.48357   0.52759   0.54429
     Eigenvalues ---    0.54776   0.57893   0.58285   0.59600   0.60368
     Eigenvalues ---    0.63349   0.87318   2.75065
 RFO step:  Lambda=-3.45365106D-02 EMin=-3.42502384D-02
 I=     1 Eig=   -3.43D-02 Dot1= -1.40D-03
 I=     1 Stepn= -4.46D-01 RXN=   4.46D-01 EDone=F
 Mixed    1 eigenvectors in step.  Raw Step.Grad=  1.40D-03.
 RFO eigenvector is Hessian eigenvector with negative curvature.
 Taking step of  4.46D-01 in eigenvector direction(s).  Step.Grad= -3.16D-04.
 Quartic linear search produced a step of -0.16982.
 Maximum step size (   0.178) exceeded in Quadratic search.
    -- Step size not scaled.
 Iteration  1 RMS(Cart)=  0.16904197 RMS(Int)=  0.00744813
 Iteration  2 RMS(Cart)=  0.01162748 RMS(Int)=  0.00130862
 Iteration  3 RMS(Cart)=  0.00008718 RMS(Int)=  0.00130807
 Iteration  4 RMS(Cart)=  0.00000050 RMS(Int)=  0.00130807
 Variable       Old X    -DE/DX   Delta X   Delta X   Delta X     New X
                                 (Linear)    (Quad)   (Total)
    R1        2.30397  -0.00127   0.00031  -0.03111  -0.03102   2.27294
    R2        2.44029   0.00002  -0.00044   0.01303   0.01248   2.45277
    R3        2.92834   0.00035   0.00021   0.00273   0.00294   2.93128
    R4        3.30881  -0.00037  -0.00272  -0.01441  -0.01730   3.29152
    R5        1.96752   0.00031   0.00166   0.00664   0.00841   1.97594
    R6        2.78284  -0.00038  -0.00419  -0.02103  -0.02510   2.75774
    R7        2.53921  -0.00143  -0.00091  -0.03949  -0.04040   2.49881
    R8        2.53646  -0.00224   0.00068  -0.05785  -0.05717   2.47929
    R9        2.51582  -0.00063   0.00025  -0.03158  -0.03133   2.48449
   R10        1.85648  -0.00150   0.00004  -0.06455  -0.06454   1.79193
   R11        1.81137  -0.00037  -0.00002  -0.01036  -0.01038   1.80099
   R12        3.31038  -0.00011   0.00184  -0.06529  -0.06345   3.24694
   R13        1.84839  -0.00166   0.00006  -0.05056  -0.05054   1.79785
   R14        1.81611  -0.00073   0.00011  -0.02499  -0.02488   1.79123
   R15        3.42476  -0.00051   0.00024  -0.06072  -0.06045   3.36431
   R16        1.81419  -0.00054   0.00002  -0.01366  -0.01363   1.80055
   R17        1.85459  -0.00094  -0.00011  -0.01905  -0.01916   1.83543
   R18        3.23610  -0.00010  -0.00087   0.00762   0.00675   3.24285
   R19        1.85533   0.00036   0.00023   0.01534   0.01544   1.87077
   R20        1.81678  -0.00062   0.00015  -0.02576  -0.02561   1.79117
   R21        3.63170  -0.00034  -0.00613  -0.01375  -0.01972   3.61198
   R22        1.86540   0.00011   0.00029  -0.00192  -0.00162   1.86377
   R23        1.83560  -0.00033   0.00018   0.00329   0.00368   1.83929
    A1        2.24486   0.00003  -0.00017   0.00226   0.00167   2.24653
    A2        2.10446  -0.00269  -0.00223  -0.00687  -0.00914   2.09533
    A3        1.93386   0.00266   0.00236   0.00463   0.00699   1.94085
    A4        2.29122   0.00018  -0.00109   0.02869   0.02718   2.31840
    A5        1.98216  -0.00021  -0.00097   0.01468   0.01376   1.99592
    A6        1.91799   0.00050   0.00265   0.02976   0.03163   1.94963
    A7        1.92651   0.00160  -0.00228   0.06710   0.06382   1.99033
    A8        1.94496  -0.00056  -0.00091   0.01432   0.01307   1.95803
    A9        1.88928  -0.00069   0.00015  -0.03740  -0.03854   1.85074
   A10        1.89160  -0.00029   0.00034  -0.03793  -0.03765   1.85395
   A11        1.89220  -0.00061   0.00007  -0.04010  -0.04055   1.85165
   A12        1.88654  -0.00021   0.00087  -0.07113  -0.07026   1.81628
   A13        1.91719  -0.00139  -0.00865  -0.12144  -0.13004   1.78715
   A14        1.95075   0.00120  -0.00970   0.18084   0.16618   2.11693
   A15        1.86783  -0.00030  -0.00386  -0.02812  -0.02929   1.83854
   A16        1.87678  -0.00033  -0.00093  -0.01794  -0.02352   1.85326
   A17        2.05410   0.00047  -0.00028   0.07846   0.07494   2.12904
   A18        1.97523  -0.00064  -0.00634   0.05195   0.04221   2.01743
   A19        1.97286  -0.00042   0.00102  -0.01741  -0.01661   1.95624
   A20        2.07150   0.00062  -0.00289   0.00088  -0.00198   2.06951
   A21        1.77198  -0.00092   0.01007  -0.00827   0.00190   1.77388
   A22        1.86132  -0.00012  -0.00086  -0.00381  -0.00495   1.85637
   A23        1.57137   0.00016  -0.00024   0.00028  -0.00005   1.57132
   A24        2.15658   0.00051  -0.00657   0.02538   0.01878   2.17535
   A25        1.91165   0.00054  -0.00227   0.01564   0.01323   1.92487
   A26        1.92601   0.00000  -0.00036  -0.03501  -0.03652   1.88949
   A27        1.87350  -0.00076  -0.00097   0.04865   0.04744   1.92094
   A28        3.17863   0.00018   0.00153  -0.03616  -0.03410   3.14453
   A29        3.09053  -0.00082  -0.00546   0.11465   0.10969   3.20022
   A30        3.03926  -0.00277   0.00017  -0.07461  -0.07583   2.96342
   A31        3.12114  -0.00023   0.00201  -0.01334  -0.01190   3.10925
   A32        3.02141   0.00094  -0.00282   0.05361   0.04921   3.07063
   A33        2.66076  -0.00022   0.00000   0.06920   0.07021   2.73096
   A34        3.12016   0.00037  -0.00267   0.01839   0.01616   3.13632
   A35        3.24992   0.00124   0.00254  -0.01347  -0.01177   3.23816
   A36        3.07626   0.00005  -0.00089   0.04334   0.04294   3.11921
   A37        2.98029  -0.00020   0.00065  -0.04695  -0.04607   2.93422
   A38        3.10086  -0.00148  -0.00536   0.06909   0.06292   3.16378
   A39        3.22874   0.00111  -0.00277   0.03273   0.03001   3.25875
    D1        0.04552   0.00059  -0.00276   0.01475   0.01196   0.05748
    D2       -3.09528  -0.00025   0.00085  -0.02600  -0.02506  -3.12034
    D3        0.02162  -0.00044   0.00114   0.00871   0.00981   0.03144
    D4       -3.12070   0.00033  -0.00223   0.04623   0.04417  -3.07652
    D5       -1.97584   0.00054  -0.04656  -0.01332  -0.05943  -2.03528
    D6        2.22483   0.00008  -0.04698  -0.02768  -0.07498   2.14986
    D7        0.12126   0.00015  -0.04496  -0.03184  -0.07700   0.04426
    D8        1.16641  -0.00016  -0.04353  -0.04738  -0.09041   1.07600
    D9       -0.91610  -0.00062  -0.04394  -0.06174  -0.10595  -1.02205
   D10       -3.01967  -0.00055  -0.04193  -0.06590  -0.10797  -3.12764
   D11       -1.81954   0.00099  -0.01223   0.01446   0.00217  -1.81737
   D12        2.08383   0.00054  -0.00773   0.00932   0.00178   2.08561
   D13       -0.07286  -0.00000  -0.00073  -0.00837  -0.00894  -0.08180
   D14        1.89266  -0.00103  -0.00324   0.01505   0.01104   1.90370
   D15       -0.16751  -0.00054  -0.00016  -0.03188  -0.03085  -0.19836
   D16       -2.48451  -0.00023  -0.01215   0.07721   0.06117  -2.42335
   D17        1.75472   0.00061   0.00260   0.07313   0.07962   1.83434
   D18        0.93529   0.00001   0.00946  -0.06455  -0.05713   0.87816
   D19       -3.13936   0.00059   0.00633  -0.05962  -0.05528   3.08855
   D20       -0.70437   0.00070   0.00528  -0.04792  -0.04498  -0.74936
   D21        3.03874  -0.00038  -0.00801   0.03357   0.02769   3.06643
   D22       -1.03591   0.00020  -0.01114   0.03850   0.02954  -1.00637
   D23        1.39908   0.00031  -0.01219   0.05021   0.03983   1.43891
   D24        0.79244  -0.00008  -0.01754   0.04938   0.03207   0.82451
   D25        2.84687  -0.00032  -0.02115   0.06717   0.04859   2.89547
   D26       -1.37736   0.00039  -0.00919  -0.05884  -0.07059  -1.44795
   D27        0.67707   0.00015  -0.01280  -0.04105  -0.05406   0.62301
   D28        2.04676  -0.00018   0.00266   0.00211   0.00474   2.05150
   D29        0.09291  -0.00046   0.00535  -0.02443  -0.01898   0.07393
   D30        0.09880   0.00014   0.00241   0.01356   0.01643   0.11523
   D31       -1.85504  -0.00014   0.00510  -0.01297  -0.00730  -1.86234
   D32       -1.71594   0.00022   0.00386   0.00144   0.00518  -1.71076
   D33        2.61340  -0.00006   0.00654  -0.02509  -0.01854   2.59486
         Item               Value     Threshold  Converged?
 Maximum Force            0.002765     0.000015     NO 
 RMS     Force            0.000820     0.000010     NO 
 Maximum Displacement     0.702350     0.000060     NO 
 RMS     Displacement     0.165563     0.000040     NO 
 Predicted change in Energy=-4.811588D-03
 GradGradGradGradGradGradGradGradGradGradGradGradGradGradGradGradGradGrad

                          Input orientation:                          
 ---------------------------------------------------------------------
 Center     Atomic      Atomic             Coordinates (Angstroms)
 Number     Number       Type             X           Y           Z
 ---------------------------------------------------------------------
      1          6           0       -0.477517   -0.951805   -1.013006
      2          8           0        0.714383   -0.816446   -1.101065
      3          8           0       -1.222280   -0.916507    0.049420
      4          1           0       -0.702100   -0.717190    0.934298
      5          6           0       -1.332305   -1.159103   -2.290696
      6          9           0       -2.186440   -0.166451   -2.474032
      7          9           0       -2.049689   -2.257547   -2.281348
      8          9           0       -0.594912   -1.214678   -3.377755
      9          8           0        0.905153    3.150201    1.189644
     10          1           0        1.766444    2.754810    1.157686
     11          1           0        1.011394    3.974761    0.723701
     12          8           0        3.329856    2.054875    1.292075
     13          1           0        3.157572    1.135416    1.118764
     14          1           0        3.807574    2.070545    2.110620
     15          8           0       -0.672430    2.055047    2.964421
     16          1           0       -1.586156    2.324378    2.984773
     17          1           0       -0.185507    2.781237    2.541437
     18          8           0        2.538568   -0.518320    0.891809
     19          1           0        1.971921   -0.596019    0.083781
     20          1           0        3.159499   -1.233367    0.852262
     21          8           0        0.019461   -0.431658    2.170209
     22          1           0       -0.201211    0.473538    2.493698
     23          1           0        0.973390   -0.498022    1.988701
 ---------------------------------------------------------------------
                    Distance matrix (angstroms):
                    1          2          3          4          5
     1  C    0.000000
     2  O    1.202790   0.000000
     3  O    1.297947   2.254838   0.000000
     4  H    1.974202   2.481729   1.045621   0.000000
     5  C    1.551169   2.391980   2.355229   3.315574   0.000000
     6  F    2.381553   3.274493   2.803569   3.758097   1.322315
     7  F    2.405281   3.333157   2.813445   3.811702   1.311986
     8  F    2.382209   2.656343   3.496860   4.341979   1.314737
     9  O    4.856943   4.584543   4.729080   4.195852   5.974034
    10  H    4.846263   4.354613   4.862026   4.265958   6.067314
    11  H    5.431765   5.135529   5.419268   4.999482   6.398131
    12  O    5.371184   4.562050   5.576311   4.906019   6.700869
    13  H    4.702639   3.834916   4.953483   4.285236   6.086726
    14  H    6.103577   5.312012   6.202456   5.430687   7.498037
    15  O    4.989897   5.166904   4.198773   3.436215   6.195357
    16  H    5.286274   5.643698   4.387715   3.773213   6.326899
    17  H    5.162843   5.198168   4.578031   3.884425   6.339633
    18  O    3.593466   2.718101   3.874551   3.247042   5.051989
    19  H    2.707263   1.741795   3.210423   2.808639   4.107689
    20  H    4.097120   3.157198   4.465976   3.896809   5.482700
    21  O    3.263495   3.366335   2.504944   1.459334   4.717639
    22  H    3.795382   3.927429   2.991539   2.024958   5.180282
    23  H    3.364714   3.116911   2.959208   1.991751   4.905762
                    6          7          8          9         10
     6  F    0.000000
     7  F    2.104402   0.000000
     8  F    2.109136   2.099062   0.000000
     9  O    5.829293   7.072667   6.493342   0.000000
    10  H    6.111336   7.177294   6.473257   0.948250   0.000000
    11  H    6.131988   7.565858   6.806793   0.953043   1.498907
    12  O    7.038990   7.765684   6.921061   2.662596   1.718205
    13  H    6.569742   7.084387   6.310528   3.022875   2.135226
    14  H    7.870920   8.504663   7.765103   3.230774   2.354254
    15  O    6.066634   6.929170   7.135846   2.614949   3.114813
    16  H    6.030185   6.995779   7.347737   3.179794   3.842323
    17  H    6.152035   7.219680   7.153446   1.775674   2.392818
    18  O    5.811918   5.843452   5.341608   4.026760   3.373462
    19  H    4.900908   4.952561   4.353573   4.049086   3.524706
    20  H    6.386048   6.164746   5.655881   4.940807   4.235498
    21  O    5.148331   5.237520   5.636530   3.817809   3.772364
    22  H    5.387863   5.803168   6.122012   3.176338   3.295572
    23  H    5.478180   5.519806   5.636667   3.735328   3.449700
                   11         12         13         14         15
    11  H    0.000000
    12  O    3.063377   0.000000
    13  H    3.581066   0.951379   0.000000
    14  H    3.656255   0.947880   1.510214   0.000000
    15  O    3.397262   4.337630   4.349837   4.560663   0.000000
    16  H    3.818832   5.206250   5.234365   5.470000   0.952811
    17  H    2.482184   3.800827   3.988597   4.078650   0.971268
    18  O    4.748505   2.721706   1.780315   3.130192   4.607433
    19  H    4.714249   3.214219   2.339835   3.819459   4.724281
    20  H    5.635200   3.321896   2.383729   3.594343   5.473441
    21  O    4.742662   4.232337   3.661830   4.540305   2.700590
    22  H    4.106320   4.051291   3.689167   4.332151   1.716041
    23  H    4.648382   3.543374   2.862789   3.826878   3.190440
                   16         17         18         19         20
    16  H    0.000000
    17  H    1.538534   0.000000
    18  O    5.429068   4.585732   0.000000
    19  H    5.440992   4.701110   0.989967   0.000000
    20  H    6.302888   5.491760   0.947846   1.551488   0.000000
    21  O    3.291999   3.240759   2.826254   2.862219   3.498508
    22  H    2.363226   2.308246   3.325090   3.416747   4.111230
    23  H    3.938195   3.521662   1.911378   2.152995   2.571245
                   21         22         23
    21  O    0.000000
    22  H    0.986267   0.000000
    23  H    0.973309   1.605814   0.000000
 Stoichiometry    C2H11F3O7
 Framework group  C1[X(C2H11F3O7)]
 Deg. of freedom    63
 Full point group                 C1      NOp   1
 Largest Abelian subgroup         C1      NOp   1
 Largest concise Abelian subgroup C1      NOp   1
                         Standard orientation:                         
 ---------------------------------------------------------------------
 Center     Atomic      Atomic             Coordinates (Angstroms)
 Number     Number       Type             X           Y           Z
 ---------------------------------------------------------------------
      1          6           0        1.364739   -0.169144   -0.286229
      2          8           0        0.778532   -1.207715   -0.129916
      3          8           0        0.959410    0.910079   -0.882597
      4          1           0       -0.019387    0.859784   -1.246945
      5          6           0        2.786591    0.016997    0.305223
      6          9           0        2.815270    0.973478    1.217823
      7          9           0        3.697443    0.336385   -0.583397
      8          9           0        3.223356   -1.071222    0.899824
      9          8           0       -2.983863    0.651920    1.715125
     10          1           0       -3.174058   -0.226047    1.411517
     11          1           0       -3.134762    0.609681    2.655197
     12          8           0       -3.664016   -1.739006    0.761038
     13          1           0       -2.981686   -1.917383    0.122501
     14          1           0       -4.480287   -1.830363    0.287931
     15          8           0       -2.900855    2.418920   -0.210694
     16          1           0       -2.611696    3.302412   -0.001697
     17          1           0       -3.215627    2.032757    0.623067
     18          8           0       -1.664218   -1.934528   -1.074790
     19          1           0       -0.780065   -1.778863   -0.657567
     20          1           0       -1.566766   -2.695975   -1.630770
     21          8           0       -1.387768    0.795915   -1.750047
     22          1           0       -1.977893    1.372965   -1.210151
     23          1           0       -1.688164   -0.128537   -1.700241
 ---------------------------------------------------------------------
 Rotational constants (GHZ):           0.9335892           0.3173177           0.2940598
 Standard basis: 6-31++G(d,p) (6D, 7F)
 There are   294 symmetry adapted cartesian basis functions of A   symmetry.
 There are   294 symmetry adapted basis functions of A   symmetry.
   294 basis functions,   472 primitive gaussians,   294 cartesian basis functions
    53 alpha electrons       53 beta electrons
       nuclear repulsion energy       844.3304399769 Hartrees.
 NAtoms=   23 NActive=   23 NUniq=   23 SFac= 1.00D+00 NAtFMM=   60 NAOKFM=F Big=F
 Integral buffers will be    131072 words long.
 Raffenetti 2 integral format.
 Two-electron integral symmetry is turned on.
 Nuclear repulsion after empirical dispersion term =      844.3203589873 Hartrees.
 One-electron integrals computed using PRISM.
 NBasis=   294 RedAO= T EigKep=  4.33D-05  NBF=   294
 NBsUse=   294 1.00D-06 EigRej= -1.00D+00 NBFU=   294
 Initial guess from the checkpoint file:  "/local_scratch/slurm.5660669/Gau-119476.chk"
 B after Tr=     0.000000   -0.000000    0.000000
         Rot=    0.999819   -0.012741   -0.014007   -0.001814 Ang=  -2.18 deg.
 ExpMin= 3.60D-02 ExpMax= 7.00D+03 ExpMxC= 1.05D+03 IAcc=3 IRadAn=         5 AccDes= 0.00D+00
 Harris functional with IExCor= 4639 and IRadAn=       5 diagonalized for initial guess.
 HarFok:  IExCor= 4639 AccDes= 0.00D+00 IRadAn=         5 IDoV= 1 UseB2=F ITyADJ=14
 ICtDFT=  3500011 ScaDFX=  1.000000  1.000000  1.000000  1.000000
 FoFCou: FMM=F IPFlag=           0 FMFlag=      100000 FMFlg1=           0
         NFxFlg=           0 DoJE=T BraDBF=F KetDBF=T FulRan=T
         wScrn=  0.000000 ICntrl=       500 IOpCl=  0 I1Cent=   200000004 NGrid=           0
         NMat0=    1 NMatS0=      1 NMatT0=    0 NMatD0=    1 NMtDS0=    0 NMtDT0=    0
 Petite list used in FoFCou.
 Requested convergence on RMS density matrix=1.00D-10 within 128 cycles.
 Requested convergence on MAX density matrix=1.00D-08.
 Requested convergence on             energy=1.00D-08.
 No special actions if energy rises.
 SCF Done:  E(RwB97XD) =  -908.804707160     A.U. after   16 cycles
            NFock= 16  Conv=0.95D-10     -V/T= 2.0077
 Calling FoFJK, ICntrl=      2127 FMM=F ISym2X=0 I1Cent= 0 IOpClX= 0 NMat=1 NMatS=1 NMatT=0.
 ***** Axes restored to original set *****
 -------------------------------------------------------------------
 Center     Atomic                   Forces (Hartrees/Bohr)
 Number     Number              X              Y              Z
 -------------------------------------------------------------------
      1        6          -0.028875382    0.000010502    0.008775532
      2        8           0.025480502    0.001535774   -0.002674531
      3        8           0.000903140   -0.001562911   -0.004983879
      4        1           0.001582576   -0.000616233   -0.001555228
      5        6           0.000316698    0.004912977   -0.007004254
      6        9          -0.011820403    0.024492043    0.007055752
      7        9          -0.011931407   -0.029530391    0.014116536
      8        9           0.024701453    0.000671473   -0.014202613
      9        8          -0.026289910    0.015035406   -0.001773289
     10        1           0.028190763   -0.013894182    0.004683035
     11        1          -0.002588223    0.007526920   -0.003670081
     12        8           0.001820864    0.019721373   -0.006288756
     13        1          -0.004303312   -0.024691552   -0.006564279
     14        1           0.006371290    0.003675416    0.012111499
     15        8           0.000715013   -0.001152555    0.009032928
     16        1          -0.008249380   -0.000487131    0.001153272
     17        1           0.005437085   -0.004250644   -0.007824990
     18        8          -0.013465934    0.008120784   -0.006211360
     19        1           0.002715784    0.000370521    0.005896333
     20        1           0.009533317   -0.011286563   -0.000042882
     21        8          -0.001159992   -0.002589472   -0.002550577
     22        1           0.002541613    0.000301412   -0.000131352
     23        1          -0.001626156    0.003687033    0.002653185
 -------------------------------------------------------------------
 Cartesian Forces:  Max     0.029530391 RMS     0.011199844

 GradGradGradGradGradGradGradGradGradGradGradGradGradGradGradGradGradGrad
 Berny optimization.
 Using GEDIIS/GDIIS optimizer.
 FormGI is forming the generalized inverse of G from B-inverse, IUseBI=4.
 Internal  Forces:  Max     0.035524803 RMS     0.010626050
 Search for a local minimum.
 Step number  15 out of a maximum of  138
 All quantities printed in internal units (Hartrees-Bohrs-Radians)
 Mixed Optimization -- RFO/linear search
 Update second derivatives using D2CorX and points   11   13   15   14
 ITU=  0  1 -1  1 -1  0  0  1  0 -1  0  0  0  0  0
 Use linear search instead of GDIIS.
     Eigenvalues ---   -0.20850   0.00092   0.00109   0.00168   0.00252
     Eigenvalues ---    0.00304   0.00359   0.00538   0.00694   0.00772
     Eigenvalues ---    0.00835   0.00888   0.01218   0.01291   0.01439
     Eigenvalues ---    0.01531   0.01640   0.01829   0.02023   0.02147
     Eigenvalues ---    0.02338   0.02667   0.02760   0.02875   0.02996
     Eigenvalues ---    0.03233   0.03371   0.03553   0.04050   0.04178
     Eigenvalues ---    0.04626   0.04796   0.07281   0.07590   0.09311
     Eigenvalues ---    0.10859   0.12505   0.14218   0.14746   0.16888
     Eigenvalues ---    0.20917   0.22175   0.23559   0.24748   0.26979
     Eigenvalues ---    0.29090   0.37184   0.41036   0.41249   0.45810
     Eigenvalues ---    0.47187   0.47510   0.52038   0.54155   0.54665
     Eigenvalues ---    0.56271   0.57908   0.58364   0.59610   0.60364
     Eigenvalues ---    0.68575   0.89102   2.65571
 RFO step:  Lambda=-2.08530091D-01 EMin=-2.08495323D-01
 I=     1 Eig=   -2.08D-01 Dot1= -1.20D-03
 I=     1 Stepn= -4.46D-01 RXN=   4.46D-01 EDone=F
 Mixed    1 eigenvectors in step.  Raw Step.Grad=  1.20D-03.
 RFO eigenvector is Hessian eigenvector with negative curvature.
 Taking step of  4.46D-01 in eigenvector direction(s).  Step.Grad=  5.91D-04.
 Quartic linear search produced a step of -0.94633.
 Maximum step size (   0.178) exceeded in Quadratic search.
    -- Step size not scaled.
 Iteration  1 RMS(Cart)=  0.29222373 RMS(Int)=  0.02307506
 Iteration  2 RMS(Cart)=  0.10822402 RMS(Int)=  0.00270221
 Iteration  3 RMS(Cart)=  0.00471466 RMS(Int)=  0.00080062
 Iteration  4 RMS(Cart)=  0.00001362 RMS(Int)=  0.00080059
 Iteration  5 RMS(Cart)=  0.00000003 RMS(Int)=  0.00080059
 Variable       Old X    -DE/DX   Delta X   Delta X   Delta X     New X
                                 (Linear)    (Quad)   (Total)
    R1        2.27294   0.02526   0.02936   0.00705   0.03610   2.30904
    R2        2.45277  -0.00734  -0.01181  -0.01162  -0.02347   2.42930
    R3        2.93128  -0.00074  -0.00278   0.00675   0.00396   2.93525
    R4        3.29152   0.00042   0.01637  -0.01849  -0.00247   3.28905
    R5        1.97594  -0.00111  -0.00796   0.00617  -0.00148   1.97446
    R6        2.75774  -0.00047   0.02375  -0.03637  -0.01230   2.74544
    R7        2.49881   0.02505   0.03823  -0.00525   0.03298   2.53180
    R8        2.47929   0.03135   0.05410  -0.02529   0.02881   2.50811
    R9        2.48449   0.02557   0.02965   0.01075   0.04039   2.52489
   R10        1.79193   0.03552   0.06108   0.00528   0.06635   1.85828
   R11        1.80099   0.00802   0.00982   0.00283   0.01266   1.81365
   R12        3.24694   0.00423   0.06004   0.00363   0.06367   3.31061
   R13        1.79785   0.03331   0.04783   0.00714   0.05496   1.85280
   R14        1.79123   0.01373   0.02354   0.00118   0.02473   1.81596
   R15        3.36431   0.00774   0.05720   0.01356   0.07079   3.43510
   R16        1.80055   0.00780   0.01290  -0.00586   0.00705   1.80760
   R17        1.83543   0.00296   0.01813  -0.01802   0.00011   1.83554
   R18        3.24285  -0.00419  -0.00638  -0.05869  -0.06504   3.17781
   R19        1.87077  -0.00609  -0.01461   0.00893  -0.00600   1.86477
   R20        1.79117   0.01476   0.02423  -0.00096   0.02328   1.81445
   R21        3.61198   0.00360   0.01866  -0.01878   0.00006   3.61204
   R22        1.86377  -0.00455   0.00154  -0.01012  -0.00865   1.85512
   R23        1.83929   0.00036  -0.00348  -0.00212  -0.00538   1.83391
    A1        2.24653   0.00104  -0.00158   0.00006  -0.00171   2.24482
    A2        2.09533  -0.00016   0.00864  -0.06727  -0.05837   2.03696
    A3        1.94085  -0.00077  -0.00661   0.06582   0.05949   2.00034
    A4        2.31840  -0.00005  -0.02572   0.03348   0.00694   2.32533
    A5        1.99592  -0.00322  -0.01302  -0.02418  -0.03680   1.95912
    A6        1.94963  -0.01375  -0.02993  -0.00032  -0.03003   1.91960
    A7        1.99033  -0.01834  -0.06040   0.04180  -0.01803   1.97230
    A8        1.95803  -0.01303  -0.01237  -0.03256  -0.04522   1.91281
    A9        1.85074   0.01728   0.03647  -0.00416   0.03332   1.88406
   A10        1.85395   0.01521   0.03563  -0.00124   0.03372   1.88767
   A11        1.85165   0.01759   0.03837  -0.00490   0.03354   1.88520
   A12        1.81628   0.00639   0.06649  -0.04956   0.01693   1.83322
   A13        1.78715   0.02575   0.12306   0.13619   0.25865   2.04580
   A14        2.11693  -0.00772  -0.15727   0.03255  -0.12722   1.98971
   A15        1.83854  -0.00346   0.02772  -0.02585   0.00179   1.84033
   A16        1.85326   0.00671   0.02226   0.03168   0.05607   1.90932
   A17        2.12904   0.00050  -0.07092   0.09459   0.02468   2.15373
   A18        2.01743  -0.01319  -0.03994  -0.16107  -0.19955   1.81788
   A19        1.95624   0.00462   0.01572  -0.00336   0.01169   1.96794
   A20        2.06951  -0.00690   0.00188   0.00156   0.00342   2.07293
   A21        1.77388   0.01278  -0.00180   0.01625   0.01486   1.78874
   A22        1.85637  -0.00024   0.00469  -0.00397   0.00107   1.85744
   A23        1.57132  -0.00238   0.00005  -0.01319  -0.01379   1.55754
   A24        2.17535  -0.00615  -0.01777  -0.00238  -0.01965   2.15570
   A25        1.92487  -0.00192  -0.01252   0.01723   0.00483   1.92970
   A26        1.88949   0.00157   0.03456   0.02140   0.05397   1.94346
   A27        1.92094   0.00108  -0.04490  -0.05888  -0.10438   1.81656
   A28        3.14453   0.00124   0.03227  -0.01026   0.02284   3.16737
   A29        3.20022   0.00384  -0.10380   0.10085  -0.00283   3.19739
   A30        2.96342   0.02828   0.07176   0.05854   0.12947   3.09290
   A31        3.10925   0.00296   0.01126   0.01361   0.02378   3.13302
   A32        3.07063  -0.00055  -0.04657   0.02371  -0.02289   3.04773
   A33        2.73096   0.00350  -0.06644   0.01286  -0.05232   2.67864
   A34        3.13632  -0.00481  -0.01530   0.01063  -0.00379   3.13254
   A35        3.23816  -0.01056   0.01114  -0.06996  -0.05935   3.17881
   A36        3.11921   0.01032  -0.04064   0.10393   0.06389   3.18310
   A37        2.93422  -0.00055   0.04360  -0.02622   0.01702   2.95124
   A38        3.16378   0.00280  -0.05954  -0.15876  -0.21888   2.94490
   A39        3.25875  -0.01089  -0.02840   0.08343   0.05468   3.31343
    D1        0.05748  -0.00578  -0.01132   0.02796   0.01642   0.07389
    D2       -3.12034  -0.00162   0.02372  -0.02392  -0.00009  -3.12043
    D3        0.03144   0.00403  -0.00929  -0.02557  -0.03527  -0.00383
    D4       -3.07652   0.00016  -0.04180   0.02475  -0.01709  -3.09361
    D5       -2.03528  -0.00229   0.05624   0.00013   0.05578  -1.97950
    D6        2.14986  -0.00145   0.07095  -0.02429   0.04710   2.19695
    D7        0.04426  -0.00123   0.07286  -0.02393   0.04930   0.09356
    D8        1.07600   0.00122   0.08556  -0.04405   0.04078   1.11678
    D9       -1.02205   0.00207   0.10027  -0.06847   0.03210  -0.98995
   D10       -3.12764   0.00229   0.10218  -0.06811   0.03430  -3.09334
   D11       -1.81737  -0.01171  -0.00206   0.01983   0.01774  -1.79963
   D12        2.08561  -0.00662  -0.00168   0.01372   0.01250   2.09811
   D13       -0.08180   0.00080   0.00846   0.02502   0.03368  -0.04813
   D14        1.90370   0.00579  -0.01045  -0.08535  -0.09643   1.80727
   D15       -0.19836   0.00537   0.02919  -0.03745  -0.00766  -0.20602
   D16       -2.42335   0.00693  -0.05788   0.09142   0.03183  -2.39152
   D17        1.83434  -0.00631  -0.07535  -0.02326  -0.09690   1.73744
   D18        0.87816  -0.00258   0.05406  -0.04905   0.00411   0.88227
   D19        3.08855  -0.00828   0.05231  -0.04898   0.00297   3.09152
   D20       -0.74936  -0.00993   0.04257  -0.05188  -0.01118  -0.76053
   D21        3.06643   0.00514  -0.02621   0.04717   0.02211   3.08854
   D22       -1.00637  -0.00056  -0.02795   0.04724   0.02097  -0.98540
   D23        1.43891  -0.00221  -0.03770   0.04434   0.00683   1.44574
   D24        0.82451  -0.00159  -0.03035   0.00038  -0.03236   0.79215
   D25        2.89547   0.00033  -0.04599  -0.03362  -0.07867   2.81680
   D26       -1.44795   0.00274   0.06680   0.03642   0.10231  -1.34563
   D27        0.62301   0.00466   0.05116   0.00243   0.05601   0.67902
   D28        2.05150   0.00141  -0.00448  -0.01492  -0.01957   2.03192
   D29        0.07393   0.00038   0.01797  -0.02353  -0.00566   0.06827
   D30        0.11523  -0.00219  -0.01554  -0.01029  -0.02558   0.08965
   D31       -1.86234  -0.00322   0.00691  -0.01890  -0.01167  -1.87400
   D32       -1.71076  -0.00055  -0.00491   0.00150  -0.00290  -1.71366
   D33        2.59486  -0.00158   0.01754  -0.00711   0.01101   2.60587
         Item               Value     Threshold  Converged?
 Maximum Force            0.035525     0.000015     NO 
 RMS     Force            0.010626     0.000010     NO 
 Maximum Displacement     1.615773     0.000060     NO 
 RMS     Displacement     0.389193     0.000040     NO 
 Predicted change in Energy=-2.165317D-02
 GradGradGradGradGradGradGradGradGradGradGradGradGradGradGradGradGradGrad

                          Input orientation:                          
 ---------------------------------------------------------------------
 Center     Atomic      Atomic             Coordinates (Angstroms)
 Number     Number       Type             X           Y           Z
 ---------------------------------------------------------------------
      1          6           0       -0.621553   -1.107942   -0.996225
      2          8           0        0.574645   -0.875294   -1.085688
      3          8           0       -1.354120   -1.149430    0.059336
      4          1           0       -0.807371   -0.955084    0.928234
      5          6           0       -1.392406   -1.323041   -2.327448
      6          9           0       -2.267252   -0.326053   -2.516227
      7          9           0       -2.063592   -2.467619   -2.359056
      8          9           0       -0.531497   -1.320541   -3.349225
      9          8           0        1.108991    4.005231    1.510325
     10          1           0        1.818212    3.329253    1.426336
     11          1           0        1.446901    4.778702    1.053531
     12          8           0        3.127145    2.165943    1.375758
     13          1           0        2.893733    1.237168    1.165523
     14          1           0        3.643523    2.123104    2.185061
     15          8           0       -0.366921    1.893961    2.734622
     16          1           0       -1.188203    2.383467    2.705475
     17          1           0        0.259273    2.276334    2.098113
     18          8           0        2.409981   -0.491637    0.880008
     19          1           0        1.826795   -0.599515    0.091328
     20          1           0        3.097712   -1.157128    0.802157
     21          8           0       -0.080830   -0.675474    2.154876
     22          1           0       -0.266790    0.237049    2.465409
     23          1           0        0.878291   -0.683760    2.007175
 ---------------------------------------------------------------------
                    Distance matrix (angstroms):
                    1          2          3          4          5
     1  C    0.000000
     2  O    1.221892   0.000000
     3  O    1.285529   2.259727   0.000000
     4  H    1.939442   2.443812   1.044839   0.000000
     5  C    1.553267   2.368910   2.393396   3.328231   0.000000
     6  F    2.372780   3.228698   2.853994   3.793579   1.339768
     7  F    2.405309   3.334256   2.844221   3.830422   1.327234
     8  F    2.364301   2.558397   3.510595   4.301897   1.336113
     9  O    5.951648   5.553768   5.894304   5.349392   7.026804
    10  H    5.613373   5.053211   5.656057   5.049488   6.785485
    11  H    6.567539   6.107762   6.631507   6.162283   7.531530
    12  O    5.513380   4.671520   5.727688   5.041974   6.805372
    13  H    4.746570   3.861168   4.996375   4.308184   6.093153
    14  H    6.225039   5.395016   6.340711   5.555655   7.589416
    15  O    4.795360   4.811454   4.170605   3.402072   6.084840
    16  H    5.119922   5.300950   4.417119   3.801255   6.253816
    17  H    4.669486   4.490969   4.300640   3.598389   5.938782
    18  O    3.618049   2.716544   3.908280   3.250916   5.043526
    19  H    2.726844   1.740488   3.228258   2.786695   4.091115
    20  H    4.131529   3.163741   4.513386   3.912338   5.475684
    21  O    3.226274   3.312224   2.497437   1.452823   4.714955
    22  H    3.730652   3.815181   2.982247   2.018989   5.164530
    23  H    3.383765   3.113629   2.999097   2.019699   4.934947
                    6          7          8          9         10
     6  F    0.000000
     7  F    2.156962   0.000000
     8  F    2.166965   2.154887   0.000000
     9  O    6.809711   8.181393   7.393935   0.000000
    10  H    6.752488   7.937338   7.067369   0.983359   0.000000
    11  H    7.252353   8.745197   7.778115   0.959740   1.541998
    12  O    7.103317   7.896993   6.918577   2.733868   1.751900
    13  H    6.529526   7.122021   6.217478   3.311551   2.366767
    14  H    7.939631   8.619449   7.740659   3.228239   2.315646
    15  O    6.009254   6.917199   6.882827   2.852136   2.923436
    16  H    5.980971   7.067448   7.128136   3.055421   3.401358
    17  H    5.869231   6.911378   6.575433   2.014100   1.997552
    18  O    5.782589   5.865909   5.217833   4.723526   3.904852
    19  H    4.861620   4.962792   4.233063   4.871600   4.149402
    20  H    6.362798   6.192715   5.516506   5.577317   4.706839
    21  O    5.169307   5.245828   5.560066   4.872383   4.491656
    22  H    5.397743   5.815427   6.025456   4.123609   3.871515
    23  H    5.521192   5.558849   5.575303   4.720881   4.162343
                   11         12         13         14         15
    11  H    0.000000
    12  O    3.123069   0.000000
    13  H    3.827313   0.980461   0.000000
    14  H    3.627356   0.960964   1.544838   0.000000
    15  O    3.799703   3.758854   3.677678   4.054403   0.000000
    16  H    3.925537   4.520806   4.510837   4.866641   0.956540
    17  H    2.960314   2.959506   2.981606   3.388833   0.971324
    18  O    5.360421   2.796932   1.817775   3.172012   4.103883
    19  H    5.476803   3.314880   2.380264   3.885469   4.244622
    20  H    6.166234   3.372341   2.430287   3.601423   5.004723
    21  O    5.770178   4.355661   3.672199   4.658729   2.649519
    22  H    5.055368   4.052995   3.560737   4.350442   1.681624
    23  H    5.574158   3.684676   2.908669   3.944190   2.953706
                   16         17         18         19         20
    16  H    0.000000
    17  H    1.573388   0.000000
    18  O    4.954339   3.710928   0.000000
    19  H    4.982184   3.841200   0.986792   0.000000
    20  H    5.876010   4.639493   0.960163   1.559308   0.000000
    21  O    3.299478   2.971879   2.804144   2.811233   3.487832
    22  H    2.348136   2.137833   3.195244   3.274019   4.003750
    23  H    3.763761   3.025493   1.911411   2.139446   2.569431
                   21         22         23
    21  O    0.000000
    22  H    0.981688   0.000000
    23  H    0.970462   1.539181   0.000000
 Stoichiometry    C2H11F3O7
 Framework group  C1[X(C2H11F3O7)]
 Deg. of freedom    63
 Full point group                 C1      NOp   1
 Largest Abelian subgroup         C1      NOp   1
 Largest concise Abelian subgroup C1      NOp   1
                         Standard orientation:                         
 ---------------------------------------------------------------------
 Center     Atomic      Atomic             Coordinates (Angstroms)
 Number     Number       Type             X           Y           Z
 ---------------------------------------------------------------------
      1          6           0        1.505062   -0.110129   -0.267000
      2          8           0        0.861885   -1.104466    0.034062
      3          8           0        1.179296    0.845685   -1.062538
      4          1           0        0.233301    0.705156   -1.483293
      5          6           0        2.874586    0.076476    0.441674
      6          9           0        2.832688    1.148678    1.243926
      7          9           0        3.880413    0.240847   -0.408528
      8          9           0        3.139966   -0.995794    1.193344
      9          8           0       -3.949481    1.002780    1.838114
     10          1           0       -3.836081    0.108120    1.446043
     11          1           0       -4.258675    0.845119    2.732901
     12          8           0       -3.744853   -1.480088    0.712269
     13          1           0       -2.954224   -1.677393    0.167036
     14          1           0       -4.498891   -1.698523    0.158044
     15          8           0       -2.828366    1.912530   -0.621587
     16          1           0       -2.705311    2.802880   -0.294321
     17          1           0       -2.927553    1.303848    0.128839
     18          8           0       -1.529081   -1.968549   -0.923147
     19          1           0       -0.669182   -1.739745   -0.496555
     20          1           0       -1.415665   -2.838616   -1.313063
     21          8           0       -1.083769    0.548495   -2.076147
     22          1           0       -1.732485    1.139482   -1.636133
     23          1           0       -1.435778   -0.343059   -1.924429
 ---------------------------------------------------------------------
 Rotational constants (GHZ):           0.9468708           0.2846228           0.2797953
 Standard basis: 6-31++G(d,p) (6D, 7F)
 There are   294 symmetry adapted cartesian basis functions of A   symmetry.
 There are   294 symmetry adapted basis functions of A   symmetry.
   294 basis functions,   472 primitive gaussians,   294 cartesian basis functions
    53 alpha electrons       53 beta electrons
       nuclear repulsion energy       831.5564520367 Hartrees.
 NAtoms=   23 NActive=   23 NUniq=   23 SFac= 1.00D+00 NAtFMM=   60 NAOKFM=F Big=F
 Integral buffers will be    131072 words long.
 Raffenetti 2 integral format.
 Two-electron integral symmetry is turned on.
 Nuclear repulsion after empirical dispersion term =      831.5464691656 Hartrees.
 One-electron integrals computed using PRISM.
 NBasis=   294 RedAO= T EigKep=  4.42D-05  NBF=   294
 NBsUse=   294 1.00D-06 EigRej= -1.00D+00 NBFU=   294
 Lowest energy guess from the checkpoint file:  "/local_scratch/slurm.5660669/Gau-119476.chk"
 B after Tr=    -0.000000   -0.000000    0.000000
         Rot=    0.998595    0.049403    0.018616   -0.004629 Ang=   6.08 deg.
 B after Tr=    -0.000000    0.000000   -0.000000
         Rot=    0.997512    0.062202    0.032980   -0.003515 Ang=   8.08 deg.
 Requested convergence on RMS density matrix=1.00D-10 within 128 cycles.
 Requested convergence on MAX density matrix=1.00D-08.
 Requested convergence on             energy=1.00D-08.
 No special actions if energy rises.
 SCF Done:  E(RwB97XD) =  -908.803090821     A.U. after   17 cycles
            NFock= 17  Conv=0.52D-10     -V/T= 2.0082
 Calling FoFJK, ICntrl=      2127 FMM=F ISym2X=0 I1Cent= 0 IOpClX= 0 NMat=1 NMatS=1 NMatT=0.
 ***** Axes restored to original set *****
 -------------------------------------------------------------------
 Center     Atomic                   Forces (Hartrees/Bohr)
 Number     Number              X              Y              Z
 -------------------------------------------------------------------
      1        6           0.007057366    0.004055005   -0.008477534
      2        8           0.000387508   -0.001114625    0.005826434
      3        8          -0.003367372   -0.002411512   -0.000947051
      4        1          -0.000050834   -0.000831072    0.000806126
      5        6           0.004238904    0.005172810   -0.002568283
      6        9          -0.001556662    0.003070716    0.000673065
      7        9          -0.003748873   -0.008513363    0.003575389
      8        9          -0.002323082   -0.000004779    0.000473413
      9        8           0.003982188   -0.007094120   -0.001021273
     10        1           0.001774811    0.008328113   -0.000210981
     11        1          -0.002198286   -0.000097908   -0.000746322
     12        8          -0.001979486   -0.006830397    0.000715757
     13        1           0.002300391    0.002935081   -0.000810981
     14        1          -0.000052541    0.001343089    0.000130757
     15        8           0.008865975   -0.011747527   -0.000259051
     16        1           0.000963077    0.006198437   -0.003863872
     17        1          -0.012580397    0.010152211    0.005942259
     18        8          -0.002964430    0.000699355   -0.002569403
     19        1           0.001185621   -0.000150620    0.002384453
     20        1           0.001013078   -0.000329032    0.000092413
     21        8           0.001676566   -0.001799475   -0.000380654
     22        1          -0.004651819    0.002959400    0.002776815
     23        1           0.002028297   -0.003989784   -0.001541476
 -------------------------------------------------------------------
 Cartesian Forces:  Max     0.012580397 RMS     0.004226405

 GradGradGradGradGradGradGradGradGradGradGradGradGradGradGradGradGradGrad
 Berny optimization.
 Using GEDIIS/GDIIS optimizer.
 FormGI is forming the generalized inverse of G from B-inverse, IUseBI=4.
 Internal  Forces:  Max     0.020906497 RMS     0.005576483
 Search for a local minimum.
 Step number  16 out of a maximum of  138
 All quantities printed in internal units (Hartrees-Bohrs-Radians)
 Mixed Optimization -- RFO/linear search
 Iteration  1 RMS(Cart)=  0.29833769 RMS(Int)=  0.02376617
 Iteration  2 RMS(Cart)=  0.10126985 RMS(Int)=  0.00220182
 Iteration  3 RMS(Cart)=  0.00393558 RMS(Int)=  0.00000446
 Iteration  4 RMS(Cart)=  0.00000909 RMS(Int)=  0.00000000
 Iteration  5 RMS(Cart)=  0.00000000 RMS(Int)=  0.00000000
 Update second derivatives using D2CorX and points   11   13   16   15   14
 ITU=  0  0  1 -1  1 -1  0  0  1  0 -1  0  0  0  0  0
 Use linear search instead of GDIIS.
 Energy rises -- skip Quadratic/GDIIS search.
 Quartic linear search produced a step of -0.94633.
 Iteration  1 RMS(Cart)=  0.15351161 RMS(Int)=  0.00661201
 Iteration  2 RMS(Cart)=  0.00981025 RMS(Int)=  0.00359836
 Iteration  3 RMS(Cart)=  0.00012073 RMS(Int)=  0.00359812
 Iteration  4 RMS(Cart)=  0.00000359 RMS(Int)=  0.00359812
 Iteration  5 RMS(Cart)=  0.00000004 RMS(Int)=  0.00359812
 Variable       Old X    -DE/DX   Delta X   Delta X   Delta X     New X
                                 (Linear)    (Quad)   (Total)
    R1        2.27294   0.02526   0.02936   0.00000   0.06471   2.33766
    R2        2.45277  -0.00734  -0.01181   0.00000  -0.03563   2.41713
    R3        2.93128  -0.00074  -0.00278   0.00000   0.00118   2.93247
    R4        3.29152   0.00042   0.01637   0.00000   0.01332   3.30484
    R5        1.97594  -0.00111  -0.00796   0.00000  -0.00894   1.96699
    R6        2.75774  -0.00047   0.02375   0.00000   0.01191   2.76965
    R7        2.49881   0.02505   0.03823   0.00000   0.07124   2.57005
    R8        2.47929   0.03135   0.05410   0.00000   0.08292   2.56221
    R9        2.48449   0.02557   0.02965   0.00000   0.07004   2.55453
   R10        1.79193   0.03552   0.06108   0.00000   0.12735   1.91928
   R11        1.80099   0.00802   0.00982   0.00000   0.02248   1.82347
   R12        3.24694   0.00423   0.06004   0.00000   0.12374   3.37068
   R13        1.79785   0.03331   0.04783   0.00000   0.10280   1.90065
   R14        1.79123   0.01373   0.02354   0.00000   0.04827   1.83950
   R15        3.36431   0.00774   0.05720   0.00000   0.12800   3.49231
   R16        1.80055   0.00780   0.01290   0.00000   0.01995   1.82050
   R17        1.83543   0.00296   0.01813   0.00000   0.01824   1.85367
   R18        3.24285  -0.00419  -0.00638   0.00000  -0.07147   3.17137
   R19        1.87077  -0.00609  -0.01461   0.00000  -0.02113   1.84964
   R20        1.79117   0.01476   0.02423   0.00000   0.04751   1.83868
   R21        3.61198   0.00360   0.01866   0.00000   0.01927   3.63125
   R22        1.86377  -0.00455   0.00154   0.00000  -0.00704   1.85673
   R23        1.83929   0.00036  -0.00348   0.00000  -0.00822   1.83107
    A1        2.24653   0.00104  -0.00158   0.00000  -0.00376   2.24278
    A2        2.09533  -0.00016   0.00864   0.00000  -0.04921   2.04612
    A3        1.94085  -0.00077  -0.00661   0.00000   0.05331   1.99416
    A4        2.31840  -0.00005  -0.02572   0.00000  -0.02000   2.29840
    A5        1.99592  -0.00322  -0.01302   0.00000  -0.04909   1.94683
    A6        1.94963  -0.01375  -0.02993   0.00000  -0.06082   1.88881
    A7        1.99033  -0.01834  -0.06040   0.00000  -0.07958   1.91075
    A8        1.95803  -0.01303  -0.01237   0.00000  -0.05857   1.89946
    A9        1.85074   0.01728   0.03647   0.00000   0.06875   1.91949
   A10        1.85395   0.01521   0.03563   0.00000   0.06868   1.92262
   A11        1.85165   0.01759   0.03837   0.00000   0.07060   1.92225
   A12        1.81628   0.00639   0.06649   0.00000   0.08342   1.89970
   A13        1.78715   0.02575   0.12306   0.00000   0.38118   2.16834
   A14        2.11693  -0.00772  -0.15727   0.00000  -0.29168   1.82526
   A15        1.83854  -0.00346   0.02772   0.00000   0.03581   1.87435
   A16        1.85326   0.00671   0.02226   0.00000   0.06639   1.91965
   A17        2.12904   0.00050  -0.07092   0.00000  -0.05033   2.07871
   A18        2.01743  -0.01319  -0.03994   0.00000  -0.24659   1.77085
   A19        1.95624   0.00462   0.01572   0.00000   0.02612   1.98237
   A20        2.06951  -0.00690   0.00188   0.00000   0.00530   2.07482
   A21        1.77388   0.01278  -0.00180   0.00000   0.01349   1.78737
   A22        1.85637  -0.00024   0.00469   0.00000   0.00498   1.86135
   A23        1.57132  -0.00238   0.00005   0.00000  -0.01381   1.55752
   A24        2.17535  -0.00615  -0.01777   0.00000  -0.03642   2.13893
   A25        1.92487  -0.00192  -0.01252   0.00000  -0.00838   1.91649
   A26        1.88949   0.00157   0.03456   0.00000   0.08396   1.97345
   A27        1.92094   0.00108  -0.04490   0.00000  -0.15002   1.77092
   A28        3.14453   0.00124   0.03227   0.00000   0.05728   3.20181
   A29        3.20022   0.00384  -0.10380   0.00000  -0.10669   3.09353
   A30        2.96342   0.02828   0.07176   0.00000   0.19605   3.15947
   A31        3.10925   0.00296   0.01126   0.00000   0.03235   3.14160
   A32        3.07063  -0.00055  -0.04657   0.00000  -0.07213   2.99850
   A33        2.73096   0.00350  -0.06644   0.00000  -0.11569   2.61527
   A34        3.13632  -0.00481  -0.01530   0.00000  -0.01678   3.11955
   A35        3.23816  -0.01056   0.01114   0.00000  -0.05252   3.18564
   A36        3.11921   0.01032  -0.04064   0.00000   0.02902   3.14823
   A37        2.93422  -0.00055   0.04360   0.00000   0.06104   2.99526
   A38        3.16378   0.00280  -0.05954   0.00000  -0.28107   2.88271
   A39        3.25875  -0.01089  -0.02840   0.00000   0.02656   3.28531
    D1        0.05748  -0.00578  -0.01132   0.00000   0.00487   0.06235
    D2       -3.12034  -0.00162   0.02372   0.00000   0.02240  -3.09794
    D3        0.03144   0.00403  -0.00929   0.00000  -0.04477  -0.01333
    D4       -3.07652   0.00016  -0.04180   0.00000  -0.06017  -3.13669
    D5       -2.03528  -0.00229   0.05624   0.00000   0.11217  -1.92310
    D6        2.14986  -0.00145   0.07095   0.00000   0.11818   2.26803
    D7        0.04426  -0.00123   0.07286   0.00000   0.12193   0.16620
    D8        1.07600   0.00122   0.08556   0.00000   0.12644   1.20244
    D9       -1.02205   0.00207   0.10027   0.00000   0.13245  -0.88961
   D10       -3.12764   0.00229   0.10218   0.00000   0.13620  -2.99144
   D11       -1.81737  -0.01171  -0.00206   0.00000   0.01503  -1.80234
   D12        2.08561  -0.00662  -0.00168   0.00000   0.01163   2.09724
   D13       -0.08180   0.00080   0.00846   0.00000   0.04206  -0.03974
   D14        1.90370   0.00579  -0.01045   0.00000  -0.10883   1.79487
   D15       -0.19836   0.00537   0.02919   0.00000   0.02375  -0.17461
   D16       -2.42335   0.00693  -0.05788   0.00000  -0.04102  -2.46437
   D17        1.83434  -0.00631  -0.07535   0.00000  -0.15728   1.67706
   D18        0.87816  -0.00258   0.05406   0.00000   0.05322   0.93138
   D19        3.08855  -0.00828   0.05231   0.00000   0.05159   3.14014
   D20       -0.74936  -0.00993   0.04257   0.00000   0.02526  -0.72410
   D21        3.06643   0.00514  -0.02621   0.00000   0.00086   3.06729
   D22       -1.00637  -0.00056  -0.02795   0.00000  -0.00076  -1.00713
   D23        1.43891  -0.00221  -0.03770   0.00000  -0.02710   1.41181
   D24        0.82451  -0.00159  -0.03035   0.00000  -0.06217   0.76234
   D25        2.89547   0.00033  -0.04599   0.00000  -0.11603   2.77944
   D26       -1.44795   0.00274   0.06680   0.00000   0.16033  -1.28762
   D27        0.62301   0.00466   0.05116   0.00000   0.10647   0.72948
   D28        2.05150   0.00141  -0.00448   0.00000  -0.02371   2.02779
   D29        0.07393   0.00038   0.01797   0.00000   0.01172   0.08565
   D30        0.11523  -0.00219  -0.01554   0.00000  -0.03935   0.07587
   D31       -1.86234  -0.00322   0.00691   0.00000  -0.00392  -1.86626
   D32       -1.71076  -0.00055  -0.00491   0.00000  -0.00688  -1.71764
   D33        2.59486  -0.00158   0.01754   0.00000   0.02855   2.62341
         Item               Value     Threshold  Converged?
 Maximum Force            0.020906     0.000015     NO 
 RMS     Force            0.005576     0.000010     NO 
 Maximum Displacement     0.628275     0.000060     NO 
 RMS     Displacement     0.158411     0.000040     NO 
 Predicted change in Energy=-2.532010D-02
 GradGradGradGradGradGradGradGradGradGradGradGradGradGradGradGradGradGrad

                          Input orientation:                          
 ---------------------------------------------------------------------
 Center     Atomic      Atomic             Coordinates (Angstroms)
 Number     Number       Type             X           Y           Z
 ---------------------------------------------------------------------
      1          6           0       -0.656905   -1.133260   -1.016791
      2          8           0        0.550534   -0.880720   -1.109361
      3          8           0       -1.376241   -1.207745    0.038237
      4          1           0       -0.814170   -1.034895    0.897102
      5          6           0       -1.435248   -1.374467   -2.337425
      6          9           0       -2.275589   -0.323331   -2.533819
      7          9           0       -2.146851   -2.524400   -2.239232
      8          9           0       -0.550531   -1.460197   -3.355901
      9          8           0        1.283435    4.305371    1.669757
     10          1           0        1.978246    3.574897    1.546574
     11          1           0        1.599357    5.111171    1.243157
     12          8           0        3.119760    2.216902    1.361273
     13          1           0        2.843700    1.264789    1.191373
     14          1           0        3.645906    2.225584    2.180204
     15          8           0       -0.361881    1.808676    2.619945
     16          1           0       -1.204399    2.260964    2.503001
     17          1           0        0.270168    2.092312    1.925492
     18          8           0        2.370432   -0.493710    0.876759
     19          1           0        1.778271   -0.607917    0.105834
     20          1           0        3.073096   -1.161096    0.789795
     21          8           0       -0.102489   -0.771073    2.150895
     22          1           0       -0.303123    0.138893    2.462495
     23          1           0        0.859190   -0.729055    2.040034
 ---------------------------------------------------------------------
                    Distance matrix (angstroms):
                    1          2          3          4          5
     1  C    0.000000
     2  O    1.237034   0.000000
     3  O    1.279092   2.266360   0.000000
     4  H    1.922861   2.431477   1.040889   0.000000
     5  C    1.551796   2.386473   2.382236   3.311074   0.000000
     6  F    2.361672   3.213523   2.864697   3.796483   1.360012
     7  F    2.376883   3.354725   2.741220   3.719040   1.355864
     8  F    2.364241   2.568088   3.502242   4.282338   1.351801
     9  O    6.368765   5.929264   6.334838   5.789247   7.463866
    10  H    5.973408   5.380044   6.033351   5.428589   7.157764
    11  H    7.013629   6.522049   7.087644   6.612033   8.005803
    12  O    5.580499   4.722311   5.804537   5.124983   6.879418
    13  H    4.783394   3.892967   5.025042   4.330722   6.142270
    14  H    6.325883   5.481942   6.449630   5.671803   7.693338
    15  O    4.686990   4.687544   4.097918   3.355390   5.988324
    16  H    4.920309   5.098933   4.258700   3.686987   6.058000
    17  H    4.463274   4.257682   4.142797   3.465948   5.753213
    18  O    3.627578   2.721485   3.905192   3.230323   5.058647
    19  H    2.732463   1.748845   3.211745   2.743933   4.108992
    20  H    4.144566   3.169972   4.512606   3.890794   5.490919
    21  O    3.236169   3.326820   2.505284   1.465636   4.720735
    22  H    3.721420   3.811364   2.973557   2.022227   5.158604
    23  H    3.436001   3.168116   3.038665   2.049382   4.984290
                    6          7          8          9         10
     6  F    0.000000
     7  F    2.224423   0.000000
     8  F    2.223535   2.219846   0.000000
     9  O    7.194552   8.584452   7.865268   0.000000
    10  H    7.066887   8.279503   7.468677   1.015642   0.000000
    11  H    7.669064   9.190378   8.303988   0.964939   1.611135
    12  O    7.122802   7.948633   7.017394   2.798026   1.783687
    13  H    6.527349   7.143711   6.294763   3.450857   2.492344
    14  H    7.986430   8.697689   7.864065   3.188626   2.236788
    15  O    5.896525   6.750797   6.814092   3.137421   3.122156
    16  H    5.761560   6.802697   6.971464   3.326141   3.573570
    17  H    5.674650   6.670902   6.417708   2.447395   2.293288
    18  O    5.765985   5.851406   5.232736   4.984133   4.141983
    19  H    4.845878   4.957704   4.258322   5.179876   4.428504
    20  H    6.352691   6.187200   5.514247   5.818889   4.919455
    21  O    5.183568   5.150416   5.567803   5.284180   4.856142
    22  H    5.391421   5.709527   6.039207   4.528260   4.224888
    23  H    5.559818   5.529165   5.624766   5.065820   4.474348
                   11         12         13         14         15
    11  H    0.000000
    12  O    3.271447   0.000000
    13  H    4.042985   1.005781   0.000000
    14  H    3.659649   0.973423   1.595133   0.000000
    15  O    4.080254   3.724611   3.551391   4.053337   0.000000
    16  H    4.191888   4.472564   4.370336   4.861163   0.963367
    17  H    3.368357   2.907584   2.801213   3.387956   0.980918
    18  O    5.669523   2.853711   1.848048   3.274197   3.975577
    19  H    5.833822   3.369766   2.412584   3.977411   4.091568
    20  H    6.459007   3.426315   2.469575   3.705530   4.895718
    21  O    6.190400   4.464794   3.707484   4.799091   2.634842
    22  H    5.461663   4.152944   3.575736   4.475355   1.678218
    23  H    5.940631   3.774859   2.938353   4.063905   2.875307
                   16         17         18         19         20
    16  H    0.000000
    17  H    1.592578   0.000000
    18  O    4.797114   3.492630   0.000000
    19  H    4.782594   3.588422   0.978787   0.000000
    20  H    5.739558   4.441945   0.972986   1.565369   0.000000
    21  O    3.245216   2.896317   2.795655   2.783191   3.476931
    22  H    2.305889   2.105441   3.172167   3.231684   3.985819
    23  H    3.662369   2.884472   1.921575   2.144881   2.578980
                   21         22         23
    21  O    0.000000
    22  H    0.982541   0.000000
    23  H    0.968959   1.510887   0.000000
 Stoichiometry    C2H11F3O7
 Framework group  C1[X(C2H11F3O7)]
 Deg. of freedom    63
 Full point group                 C1      NOp   1
 Largest Abelian subgroup         C1      NOp   1
 Largest concise Abelian subgroup C1      NOp   1
                         Standard orientation:                         
 ---------------------------------------------------------------------
 Center     Atomic      Atomic             Coordinates (Angstroms)
 Number     Number       Type             X           Y           Z
 ---------------------------------------------------------------------
      1          6           0        1.550260   -0.127524   -0.196611
      2          8           0        0.878636   -1.082146    0.213111
      3          8           0        1.268416    0.703015   -1.127657
      4          1           0        0.348608    0.488923   -1.565341
      5          6           0        2.908619    0.138180    0.505053
      6          9           0        2.799068    1.288711    1.221928
      7          9           0        3.882840    0.265529   -0.429314
      8          9           0        3.185110   -0.898517    1.327354
      9          8           0       -4.379723    1.223224    1.693350
     10          1           0       -4.191449    0.268466    1.402631
     11          1           0       -4.747414    1.210654    2.585399
     12          8           0       -3.797394   -1.366441    0.808208
     13          1           0       -2.980778   -1.589504    0.265089
     14          1           0       -4.575215   -1.631533    0.286410
     15          8           0       -2.685307    1.754683   -0.893138
     16          1           0       -2.481753    2.658898   -0.630389
     17          1           0       -2.717690    1.174996   -0.102496
     18          8           0       -1.489524   -2.033376   -0.732118
     19          1           0       -0.646763   -1.747086   -0.324912
     20          1           0       -1.366243   -2.958619   -1.006760
     21          8           0       -0.949042    0.275772   -2.212457
     22          1           0       -1.602233    0.925296   -1.870627
     23          1           0       -1.364001   -0.563780   -1.963776
 ---------------------------------------------------------------------
 Rotational constants (GHZ):           0.9357120           0.2733225           0.2718398
 Standard basis: 6-31++G(d,p) (6D, 7F)
 There are   294 symmetry adapted cartesian basis functions of A   symmetry.
 There are   294 symmetry adapted basis functions of A   symmetry.
   294 basis functions,   472 primitive gaussians,   294 cartesian basis functions
    53 alpha electrons       53 beta electrons
       nuclear repulsion energy       823.3745338664 Hartrees.
 NAtoms=   23 NActive=   23 NUniq=   23 SFac= 1.00D+00 NAtFMM=   60 NAOKFM=F Big=F
 Integral buffers will be    131072 words long.
 Raffenetti 2 integral format.
 Two-electron integral symmetry is turned on.
 Nuclear repulsion after empirical dispersion term =      823.3644964064 Hartrees.
 One-electron integrals computed using PRISM.
 NBasis=   294 RedAO= T EigKep=  4.21D-05  NBF=   294
 NBsUse=   294 1.00D-06 EigRej= -1.00D+00 NBFU=   294
 Lowest energy guess from the checkpoint file:  "/local_scratch/slurm.5660669/Gau-119476.chk"
 B after Tr=    -0.000000   -0.000000   -0.000000
         Rot=    0.993776    0.106574    0.031902   -0.005833 Ang=  12.79 deg.
 B after Tr=    -0.000000   -0.000000   -0.000000
         Rot=    0.998280    0.056965    0.013775   -0.001273 Ang=   6.72 deg.
 Requested convergence on RMS density matrix=1.00D-10 within 128 cycles.
 Requested convergence on MAX density matrix=1.00D-08.
 Requested convergence on             energy=1.00D-08.
 No special actions if energy rises.
 SCF Done:  E(RwB97XD) =  -908.793422072     A.U. after   17 cycles
            NFock= 17  Conv=0.92D-10     -V/T= 2.0086
 Calling FoFJK, ICntrl=      2127 FMM=F ISym2X=0 I1Cent= 0 IOpClX= 0 NMat=1 NMatS=1 NMatT=0.
 ***** Axes restored to original set *****
 -------------------------------------------------------------------
 Center     Atomic                   Forces (Hartrees/Bohr)
 Number     Number              X              Y              Z
 -------------------------------------------------------------------
      1        6           0.031124774    0.005877447   -0.016007321
      2        8          -0.021232903   -0.004162023    0.007349397
      3        8          -0.004212095   -0.001251860    0.004988431
      4        1          -0.001202960   -0.000435872    0.002400764
      5        6           0.005305471    0.000593365    0.007084778
      6        9           0.008150017   -0.017708252   -0.005249531
      7        9           0.006082159    0.016499451   -0.009830750
      8        9          -0.023325963   -0.000098744    0.009637950
      9        8           0.017913868   -0.022849958   -0.002798706
     10        1          -0.018895895    0.029067069   -0.000403624
     11        1           0.000964925   -0.008147250    0.000845449
     12        8          -0.003704257   -0.021565285    0.006965537
     13        1           0.010416482    0.022419060    0.004541014
     14        1          -0.006550273   -0.003552919   -0.010720737
     15        8           0.009652413   -0.003802492   -0.007714986
     16        1           0.007170126    0.003941099   -0.003869849
     17        1          -0.016502638    0.007650574    0.012362321
     18        8           0.010335986   -0.005454997    0.003700640
     19        1          -0.002054095   -0.001048116   -0.004152430
     20        1          -0.008545542    0.009047317    0.000773946
     21        8           0.001702339    0.001388518    0.001784798
     22        1          -0.006886353    0.001258037    0.002154991
     23        1           0.004294417   -0.007664171   -0.003842082
 -------------------------------------------------------------------
 Cartesian Forces:  Max     0.031124774 RMS     0.010786204

 GradGradGradGradGradGradGradGradGradGradGradGradGradGradGradGradGradGrad
 Berny optimization.
 Using GEDIIS/GDIIS optimizer.
 FormGI is forming the generalized inverse of G from B-inverse, IUseBI=4.
 Internal  Forces:  Max     0.035464121 RMS     0.008801597
 Search for a local minimum.
 Step number  17 out of a maximum of  138
 All quantities printed in internal units (Hartrees-Bohrs-Radians)
 Mixed Optimization -- RFO/linear search
 Update second derivatives using D2CorX and points   11   13   16   15   17
                                                     14
 ITU=  0  0  0  1 -1  1 -1  0  0  1  0 -1  0  0  0  0  0
 Use linear search instead of GDIIS.
 Skip linear search -- no minimum in search direction.
 Steepest descent instead of Quadratic search.
 Steepest descent step scaled to max of 0.05000.
 Iteration  1 RMS(Cart)=  0.05105653 RMS(Int)=  0.00041627
 Iteration  2 RMS(Cart)=  0.00065212 RMS(Int)=  0.00006084
 Iteration  3 RMS(Cart)=  0.00000032 RMS(Int)=  0.00006084
 Variable       Old X    -DE/DX   Delta X   Delta X   Delta X     New X
                                 (Linear)    (Quad)   (Total)
    R1        2.33766  -0.02246   0.00000  -0.03166  -0.03168   2.30598
    R2        2.41713   0.00982   0.00000   0.01384   0.01383   2.43096
    R3        2.93247   0.00059   0.00000   0.00083   0.00083   2.93330
    R4        3.30484  -0.00074   0.00000  -0.00105  -0.00106   3.30378
    R5        1.96699   0.00145   0.00000   0.00205   0.00205   1.96905
    R6        2.76965   0.00029   0.00000   0.00041   0.00041   2.77006
    R7        2.57005  -0.01807   0.00000  -0.02547  -0.02547   2.54458
    R8        2.56221  -0.01790   0.00000  -0.02523  -0.02523   2.53698
    R9        2.55453  -0.02252   0.00000  -0.03175  -0.03175   2.52278
   R10        1.91928  -0.03546   0.00000  -0.05000  -0.05000   1.86929
   R11        1.82347  -0.00686   0.00000  -0.00967  -0.00967   1.81380
   R12        3.37068  -0.00172   0.00000  -0.00242  -0.00242   3.36826
   R13        1.90065  -0.02945   0.00000  -0.04152  -0.04152   1.85913
   R14        1.83950  -0.01259   0.00000  -0.01775  -0.01775   1.82175
   R15        3.49231  -0.00463   0.00000  -0.00653  -0.00653   3.48578
   R16        1.82050  -0.00395   0.00000  -0.00557  -0.00557   1.81493
   R17        1.85367  -0.01717   0.00000  -0.02421  -0.02421   1.82945
   R18        3.17137   0.00780   0.00000   0.01100   0.01100   3.18238
   R19        1.84964   0.00389   0.00000   0.00548   0.00547   1.85511
   R20        1.83868  -0.01245   0.00000  -0.01755  -0.01755   1.82113
   R21        3.63125   0.00030   0.00000   0.00043   0.00044   3.63169
   R22        1.85673   0.01073   0.00000   0.01513   0.01513   1.87186
   R23        1.83107   0.00441   0.00000   0.00621   0.00623   1.83730
    A1        2.24278  -0.00143   0.00000  -0.00202  -0.00203   2.24075
    A2        2.04612   0.00918   0.00000   0.01294   0.01295   2.05907
    A3        1.99416  -0.00775   0.00000  -0.01092  -0.01091   1.98325
    A4        2.29840   0.00100   0.00000   0.00140   0.00138   2.29978
[truncated: 1,131,577 more chars]
