# Supplementary material for: The Hydration of Trifluoroacetic Acid from 0 to 298 K
Source: J Phys Chem A. 2026 Jan 20;130(4):927–35. doi: 10.1021/acs.jpca.5c08151 (PMC12862820; doi:10.1021/acs.jpca.5c08151)
Supplement: Supplementary file 1 [file jp5c08151_si_001.zip › TFA_SI/within1kcal-hightemps/5-H2O/20K-305-19370-wb97xd.log]

 Entering Gaussian System, Link 0=g16
 Initial command:
 /software/commercial/MERCURY/GAUSSIAN/AVX2/g16/l1.exe "/local_scratch/slurm.5660456/Gau-1769532.inp" -scrdir="/local_scratch/slurm.5660456/"
 Entering Link 1 = /software/commercial/MERCURY/GAUSSIAN/AVX2/g16/l1.exe PID=   1769533.
  
 Copyright (c) 1988-2019, Gaussian, Inc.  All Rights Reserved.
  
 This is part of the Gaussian(R) 16 program.  It is based on
 the Gaussian(R) 09 system (copyright 2009, Gaussian, Inc.),
 the Gaussian(R) 03 system (copyright 2003, Gaussian, Inc.),
 the Gaussian(R) 98 system (copyright 1998, Gaussian, Inc.),
 the Gaussian(R) 94 system (copyright 1995, Gaussian, Inc.),
 the Gaussian 92(TM) system (copyright 1992, Gaussian, Inc.),
 the Gaussian 90(TM) system (copyright 1990, Gaussian, Inc.),
 the Gaussian 88(TM) system (copyright 1988, Gaussian, Inc.),
 the Gaussian 86(TM) system (copyright 1986, Carnegie Mellon
 University), and the Gaussian 82(TM) system (copyright 1983,
 Carnegie Mellon University). Gaussian is a federally registered
 trademark of Gaussian, Inc.
  
 This software contains proprietary and confidential information,
 including trade secrets, belonging to Gaussian, Inc.
  
 This software is provided under written license and may be
 used, copied, transmitted, or stored only in accord with that
 written license.
  
 The following legend is applicable only to US Government
 contracts under FAR:
  
                    RESTRICTED RIGHTS LEGEND
  
 Use, reproduction and disclosure by the US Government is
 subject to restrictions as set forth in subparagraphs (a)
 and (c) of the Commercial Computer Software - Restricted
 Rights clause in FAR 52.227-19.
  
 Gaussian, Inc.
 340 Quinnipiac St., Bldg. 40, Wallingford CT 06492
  
  
 ---------------------------------------------------------------
 Warning -- This program may not be used in any manner that
 competes with the business of Gaussian, Inc. or will provide
 assistance to any competitor of Gaussian, Inc.  The licensee
 of this program is prohibited from giving any competitor of
 Gaussian, Inc. access to this program.  By using this program,
 the user acknowledges that Gaussian, Inc. is engaged in the
 business of creating and licensing software in the field of
 computational chemistry and represents and warrants to the
 licensee that it is not a competitor of Gaussian, Inc. and that
 it will not use this program in any manner prohibited above.
 ---------------------------------------------------------------
  

 Cite this work as:
 Gaussian 16, Revision C.01,
 M. J. Frisch, G. W. Trucks, H. B. Schlegel, G. E. Scuseria, 
 M. A. Robb, J. R. Cheeseman, G. Scalmani, V. Barone, 
 G. A. Petersson, H. Nakatsuji, X. Li, M. Caricato, A. V. Marenich, 
 J. Bloino, B. G. Janesko, R. Gomperts, B. Mennucci, H. P. Hratchian, 
 J. V. Ortiz, A. F. Izmaylov, J. L. Sonnenberg, D. Williams-Young, 
 F. Ding, F. Lipparini, F. Egidi, J. Goings, B. Peng, A. Petrone, 
 T. Henderson, D. Ranasinghe, V. G. Zakrzewski, J. Gao, N. Rega, 
 G. Zheng, W. Liang, M. Hada, M. Ehara, K. Toyota, R. Fukuda, 
 J. Hasegawa, M. Ishida, T. Nakajima, Y. Honda, O. Kitao, H. Nakai, 
 T. Vreven, K. Throssell, J. A. Montgomery, Jr., J. E. Peralta, 
 F. Ogliaro, M. J. Bearpark, J. J. Heyd, E. N. Brothers, K. N. Kudin, 
 V. N. Staroverov, T. A. Keith, R. Kobayashi, J. Normand, 
 K. Raghavachari, A. P. Rendell, J. C. Burant, S. S. Iyengar, 
 J. Tomasi, M. Cossi, J. M. Millam, M. Klene, C. Adamo, R. Cammi, 
 J. W. Ochterski, R. L. Martin, K. Morokuma, O. Farkas, 
 J. B. Foresman, and D. J. Fox, Gaussian, Inc., Wallingford CT, 2019.
 
 ******************************************
 Gaussian 16:  ES64L-G16RevC.01  3-Jul-2019
                25-Sep-2025 
 ******************************************
 %nproc=20
 Will use up to   20 processors via shared memory.
 %mem=18gb
 ----------------------------------------------------------------------
 # wb97xd/6-31++g** scf(conver=10) opt(tight,maxcycles=300,calcfc) freq
 ----------------------------------------------------------------------
 1/6=300,7=10,10=4,18=20,19=15,26=3,38=1/1,3;
 2/9=110,12=2,17=6,18=5,40=1/2;
 3/5=1,6=6,7=1111,11=2,25=1,30=1,71=2,74=-58,140=1/1,2,3;
 4//1;
 5/5=2,6=10,38=5/2;
 8/6=4,10=90,11=11/1;
 11/6=1,8=1,9=11,15=111,16=1/1,2,10;
 10/6=1,13=1/2;
 6/7=2,8=2,9=2,10=2,28=1/1;
 7/10=1,25=1/1,2,3,16;
 1/6=300,7=10,10=4,18=20,19=15,26=3/3(2);
 2/9=110/2;
 99//99;
 2/9=110/2;
 3/5=1,6=6,7=1111,11=2,25=1,30=1,71=1,74=-58/1,2,3;
 4/5=5,16=3,69=1/1;
 5/5=2,6=10,38=5/2;
 7//1,2,3,16;
 1/6=300,7=10,18=20,19=15,26=3/3(-5);
 2/9=110/2;
 6/7=2,8=2,9=2,10=2,19=2,28=1/1;
 99/9=1/99;
 -------------
 20K-305-19370
 -------------
 Symbolic Z-matrix:
 Charge =  0 Multiplicity = 1
 C                    -1.19511   1.59809  -0.33313 
 O                    -1.45967   1.26867   0.79889 
 O                    -0.4855    0.98136  -1.19251 
 H                    -0.09343   0.00037  -0.82304 
 C                    -1.72832   2.95588  -0.89302 
 F                    -0.71582   3.79629  -1.14742 
 F                    -2.53775   3.56557  -0.02253 
 F                    -2.41022   2.7977   -2.03146 
 O                     2.72175  -3.06137   1.38917 
 H                     2.17356  -3.84678   1.42176 
 H                     2.2296   -2.36269   1.85091 
 O                    -0.93928   0.20579   3.32247 
 H                    -1.72893  -0.1912    3.69485 
 H                    -1.21856   0.6806    2.52417 
 O                     0.4074   -1.17441  -0.33055 
 H                     0.60924  -1.04988   0.62465 
 H                     1.28433  -1.34073  -0.75216 
 O                     1.23162  -0.85442   2.2287 
 H                     1.85312  -0.12516   2.2875 
 H                     0.44027  -0.56557   2.73856 
 O                     2.90854  -1.75993  -0.9933 
 H                     3.03044  -2.26306  -0.16128 
 H                     3.23413  -2.31116  -1.7062 
 
 Add virtual bond connecting atoms O15        and H4         Dist= 2.59D+00.
 Add virtual bond connecting atoms H20        and O12        Dist= 3.18D+00.
 Add virtual bond connecting atoms O21        and H17        Dist= 3.20D+00.
 Add virtual bond connecting atoms H14        and O2         Dist= 3.47D+00.
 Add virtual bond connecting atoms O18        and H16        Dist= 3.27D+00.
 Add virtual bond connecting atoms O18        and H11        Dist= 3.49D+00.
 Add virtual bond connecting atoms H22        and O9         Dist= 3.35D+00.

 GradGradGradGradGradGradGradGradGradGradGradGradGradGradGradGradGradGrad
 Berny optimization.
 Initialization pass.
                           ----------------------------
                           !    Initial Parameters    !
                           ! (Angstroms and Degrees)  !
 --------------------------                            --------------------------
 ! Name  Definition              Value          Derivative Info.                !
 --------------------------------------------------------------------------------
 ! R1    R(1,2)                  1.2083         calculate D2E/DX2 analytically  !
 ! R2    R(1,3)                  1.2737         calculate D2E/DX2 analytically  !
 ! R3    R(1,5)                  1.5625         calculate D2E/DX2 analytically  !
 ! R4    R(2,14)                 1.8386         calculate D2E/DX2 analytically  !
 ! R5    R(3,4)                  1.1192         calculate D2E/DX2 analytically  !
 ! R6    R(4,15)                 1.3688         calculate D2E/DX2 analytically  !
 ! R7    R(5,6)                  1.3402         calculate D2E/DX2 analytically  !
 ! R8    R(5,7)                  1.3359         calculate D2E/DX2 analytically  !
 ! R9    R(5,8)                  1.3364         calculate D2E/DX2 analytically  !
 ! R10   R(9,10)                 0.9584         calculate D2E/DX2 analytically  !
 ! R11   R(9,11)                 0.9714         calculate D2E/DX2 analytically  !
 ! R12   R(9,22)                 1.771          calculate D2E/DX2 analytically  !
 ! R13   R(11,18)                1.8476         calculate D2E/DX2 analytically  !
 ! R14   R(12,13)                0.9591         calculate D2E/DX2 analytically  !
 ! R15   R(12,14)                0.9699         calculate D2E/DX2 analytically  !
 ! R16   R(12,20)                1.685          calculate D2E/DX2 analytically  !
 ! R17   R(15,16)                0.9842         calculate D2E/DX2 analytically  !
 ! R18   R(15,17)                0.9871         calculate D2E/DX2 analytically  !
 ! R19   R(16,18)                1.7316         calculate D2E/DX2 analytically  !
 ! R20   R(17,21)                1.6947         calculate D2E/DX2 analytically  !
 ! R21   R(18,19)                0.96           calculate D2E/DX2 analytically  !
 ! R22   R(18,20)                0.9847         calculate D2E/DX2 analytically  !
 ! R23   R(21,22)                0.9799         calculate D2E/DX2 analytically  !
 ! R24   R(21,23)                0.9582         calculate D2E/DX2 analytically  !
 ! A1    A(2,1,3)              128.468          calculate D2E/DX2 analytically  !
 ! A2    A(2,1,5)              119.8611         calculate D2E/DX2 analytically  !
 ! A3    A(3,1,5)              111.6604         calculate D2E/DX2 analytically  !
 ! A4    A(1,2,14)             159.6528         calculate D2E/DX2 analytically  !
 ! A5    A(1,3,4)              113.3798         calculate D2E/DX2 analytically  !
 ! A6    A(1,5,6)              110.8012         calculate D2E/DX2 analytically  !
 ! A7    A(1,5,7)              111.7078         calculate D2E/DX2 analytically  !
 ! A8    A(1,5,8)              112.1178         calculate D2E/DX2 analytically  !
 ! A9    A(6,5,7)              107.1723         calculate D2E/DX2 analytically  !
 ! A10   A(6,5,8)              107.3372         calculate D2E/DX2 analytically  !
 ! A11   A(7,5,8)              107.4539         calculate D2E/DX2 analytically  !
 ! A12   A(10,9,11)            106.4688         calculate D2E/DX2 analytically  !
 ! A13   A(10,9,22)            119.9266         calculate D2E/DX2 analytically  !
 ! A14   A(11,9,22)            100.384          calculate D2E/DX2 analytically  !
 ! A15   A(9,11,18)            163.3435         calculate D2E/DX2 analytically  !
 ! A16   A(13,12,14)           106.5672         calculate D2E/DX2 analytically  !
 ! A17   A(13,12,20)           128.2556         calculate D2E/DX2 analytically  !
 ! A18   A(14,12,20)           100.0572         calculate D2E/DX2 analytically  !
 ! A19   A(4,15,16)            108.3997         calculate D2E/DX2 analytically  !
 ! A20   A(4,15,17)            108.4207         calculate D2E/DX2 analytically  !
 ! A21   A(16,15,17)           104.6934         calculate D2E/DX2 analytically  !
 ! A22   A(15,17,21)           162.5306         calculate D2E/DX2 analytically  !
 ! A23   A(11,18,16)            84.9847         calculate D2E/DX2 analytically  !
 ! A24   A(11,18,19)           106.4372         calculate D2E/DX2 analytically  !
 ! A25   A(11,18,20)           141.2092         calculate D2E/DX2 analytically  !
 ! A26   A(16,18,19)           112.0356         calculate D2E/DX2 analytically  !
 ! A27   A(16,18,20)           102.9384         calculate D2E/DX2 analytically  !
 ! A28   A(19,18,20)           105.4113         calculate D2E/DX2 analytically  !
 ! A29   A(17,21,22)            97.2046         calculate D2E/DX2 analytically  !
 ! A30   A(17,21,23)           125.0192         calculate D2E/DX2 analytically  !
 ! A31   A(22,21,23)           107.1022         calculate D2E/DX2 analytically  !
 ! A32   A(9,22,21)            162.3785         calculate D2E/DX2 analytically  !
 ! A33   L(3,4,15,12,-1)       178.4236         calculate D2E/DX2 analytically  !
 ! A34   L(2,14,12,9,-1)       165.2341         calculate D2E/DX2 analytically  !
 ! A35   L(15,16,18,1,-1)      184.942          calculate D2E/DX2 analytically  !
 ! A36   L(12,20,18,1,-1)      167.0378         calculate D2E/DX2 analytically  !
 ! A37   L(3,4,15,12,-2)       181.5549         calculate D2E/DX2 analytically  !
 ! A38   L(2,14,12,9,-2)       181.496          calculate D2E/DX2 analytically  !
 ! A39   L(15,16,18,1,-2)      188.2751         calculate D2E/DX2 analytically  !
 ! A40   L(12,20,18,1,-2)      175.5822         calculate D2E/DX2 analytically  !
 ! D1    D(3,1,2,14)            49.1454         calculate D2E/DX2 analytically  !
 ! D2    D(5,1,2,14)          -129.5718         calculate D2E/DX2 analytically  !
 ! D3    D(2,1,3,4)              1.5565         calculate D2E/DX2 analytically  !
 ! D4    D(5,1,3,4)           -179.6405         calculate D2E/DX2 analytically  !
 ! D5    D(2,1,5,6)            114.5934         calculate D2E/DX2 analytically  !
 ! D6    D(2,1,5,7)             -4.8245         calculate D2E/DX2 analytically  !
 ! D7    D(2,1,5,8)           -125.5066         calculate D2E/DX2 analytically  !
 ! D8    D(3,1,5,6)            -64.326          calculate D2E/DX2 analytically  !
 ! D9    D(3,1,5,7)            176.2561         calculate D2E/DX2 analytically  !
 ! D10   D(3,1,5,8)             55.574          calculate D2E/DX2 analytically  !
 ! D11   D(1,2,12,13)         -149.8608         calculate D2E/DX2 analytically  !
 ! D12   D(1,2,12,20)          -17.9669         calculate D2E/DX2 analytically  !
 ! D13   D(1,3,15,16)          -35.3619         calculate D2E/DX2 analytically  !
 ! D14   D(1,3,15,17)         -148.0396         calculate D2E/DX2 analytically  !
 ! D15   D(10,9,11,18)        -107.2479         calculate D2E/DX2 analytically  !
 ! D16   D(22,9,11,18)          18.4186         calculate D2E/DX2 analytically  !
 ! D17   D(10,9,22,21)          68.3064         calculate D2E/DX2 analytically  !
 ! D18   D(11,9,22,21)         -47.6724         calculate D2E/DX2 analytically  !
 ! D19   D(9,11,18,16)          26.4402         calculate D2E/DX2 analytically  !
 ! D20   D(9,11,18,19)         -85.0771         calculate D2E/DX2 analytically  !
 ! D21   D(9,11,18,20)         130.8933         calculate D2E/DX2 analytically  !
 ! D22   D(13,12,18,11)         -8.4735         calculate D2E/DX2 analytically  !
 ! D23   D(13,12,18,16)         84.4029         calculate D2E/DX2 analytically  !
 ! D24   D(13,12,18,19)       -161.1434         calculate D2E/DX2 analytically  !
 ! D25   D(14,12,18,11)       -126.3868         calculate D2E/DX2 analytically  !
 ! D26   D(14,12,18,16)        -33.5104         calculate D2E/DX2 analytically  !
 ! D27   D(14,12,18,19)         80.9433         calculate D2E/DX2 analytically  !
 ! D28   D(4,15,18,11)        -159.1679         calculate D2E/DX2 analytically  !
 ! D29   D(4,15,18,19)         -54.2492         calculate D2E/DX2 analytically  !
 ! D30   D(4,15,18,20)          59.4372         calculate D2E/DX2 analytically  !
 ! D31   D(17,15,18,11)        -45.6345         calculate D2E/DX2 analytically  !
 ! D32   D(17,15,18,19)         59.2842         calculate D2E/DX2 analytically  !
 ! D33   D(17,15,18,20)        172.9706         calculate D2E/DX2 analytically  !
 ! D34   D(4,15,17,21)         137.6179         calculate D2E/DX2 analytically  !
 ! D35   D(16,15,17,21)         22.0695         calculate D2E/DX2 analytically  !
 ! D36   D(15,17,21,22)         16.7097         calculate D2E/DX2 analytically  !
 ! D37   D(15,17,21,23)        133.4869         calculate D2E/DX2 analytically  !
 ! D38   D(17,21,22,9)           3.8691         calculate D2E/DX2 analytically  !
 ! D39   D(23,21,22,9)        -126.2271         calculate D2E/DX2 analytically  !
 --------------------------------------------------------------------------------
 Trust Radius=3.00D-01 FncErr=1.00D-07 GrdErr=1.00D-06 EigMax=2.50D+02 EigMin=1.00D-04
 Number of steps in this run=    138 maximum allowed number of steps=    138.
 GradGradGradGradGradGradGradGradGradGradGradGradGradGradGradGradGradGrad

                          Input orientation:                          
 ---------------------------------------------------------------------
 Center     Atomic      Atomic             Coordinates (Angstroms)
 Number     Number       Type             X           Y           Z
 ---------------------------------------------------------------------
      1          6           0       -1.195106    1.598087   -0.333130
      2          8           0       -1.459667    1.268674    0.798889
      3          8           0       -0.485497    0.981361   -1.192513
      4          1           0       -0.093431    0.000368   -0.823038
      5          6           0       -1.728322    2.955878   -0.893020
      6          9           0       -0.715824    3.796287   -1.147425
      7          9           0       -2.537747    3.565569   -0.022530
      8          9           0       -2.410222    2.797696   -2.031457
      9          8           0        2.721747   -3.061366    1.389169
     10          1           0        2.173556   -3.846778    1.421758
     11          1           0        2.229604   -2.362695    1.850910
     12          8           0       -0.939283    0.205788    3.322470
     13          1           0       -1.728926   -0.191201    3.694849
     14          1           0       -1.218558    0.680605    2.524173
     15          8           0        0.407401   -1.174414   -0.330555
     16          1           0        0.609243   -1.049883    0.624651
     17          1           0        1.284326   -1.340728   -0.752156
     18          8           0        1.231618   -0.854419    2.228704
     19          1           0        1.853124   -0.125165    2.287503
     20          1           0        0.440270   -0.565567    2.738561
     21          8           0        2.908539   -1.759932   -0.993299
     22          1           0        3.030437   -2.263062   -0.161284
     23          1           0        3.234129   -2.311156   -1.706199
 ---------------------------------------------------------------------
                    Distance matrix (angstroms):
                    1          2          3          4          5
     1  C    0.000000
     2  O    1.208294   0.000000
     3  O    1.273749   2.235451   0.000000
     4  H    2.001600   2.471002   1.119184   0.000000
     5  C    1.562496   2.404452   2.352239   3.378284   0.000000
     6  F    2.392671   3.275709   2.824694   3.860260   1.340209
     7  F    2.402113   2.666967   3.501247   4.396152   1.335906
     8  F    2.408295   3.354448   2.776233   3.827903   1.336431
     9  O    6.326022   6.048297   5.770194   4.710977   7.824240
    10  H    6.638830   6.305245   6.100483   4.997886   8.176734
    11  H    5.673311   5.282453   5.274173   4.257999   7.175064
    12  O    3.920122   2.787291   4.603533   4.235906   5.094697
    13  H    4.439722   3.254277   5.177579   4.808622   5.563511
    14  H    3.001084   1.838630   3.800209   3.596172   4.136899
    15  O    3.202311   3.275709   2.487489   1.368753   4.683694
    16  H    3.344363   3.112307   2.937089   1.921610   4.879924
    17  H    3.867790   4.091970   2.952674   1.924001   5.249449
    18  O    4.297298   3.714150   4.245385   3.435047   5.746718
    19  H    4.373673   3.890160   4.336364   3.671553   5.695200
    20  H    4.097699   3.276664   4.324740   3.645560   5.503794
    21  O    5.343408   5.609422   4.367361   3.484174   6.614332
    22  H    5.726535   5.792765   4.894027   3.914024   7.100602
    23  H    6.065114   6.412672   4.994011   4.146778   7.282089
                    6          7          8          9         10
     6  F    0.000000
     7  F    2.153607   0.000000
     8  F    2.156312   2.154456   0.000000
     9  O    8.079518   8.577380   8.506844   0.000000
    10  H    8.565376   8.900856   8.779792   0.958357   0.000000
    11  H    7.456448   7.834649   7.951754   0.971365   1.545903
    12  O    5.737734   5.003224   6.127495   5.274001   5.452134
    13  H    6.354058   5.346627   6.495248   5.776028   5.810297
    14  H    4.841575   4.068043   5.162935   5.551269   5.763588
    15  O    5.161084   5.588937   5.158462   3.445901   3.651223
    16  H    5.327422   5.623593   5.565604   3.015497   3.302283
    17  H    5.526823   6.261977   5.693229   3.100330   3.434664
    18  O    6.067936   6.229965   6.689538   2.792118   3.239232
    19  H    5.811713   6.183649   6.735922   3.191048   3.834396
    20  H    5.955100   5.792969   6.495377   3.640743   3.937588
    21  O    6.635611   7.678892   7.080887   2.721171   3.275305
    22  H    7.191847   8.062063   7.662218   1.771012   2.397587
    23  H    7.294876   8.407448   7.620030   3.225935   3.642398
                   11         12         13         14         15
    11  H    0.000000
    12  O    4.336408   0.000000
    13  H    4.877034   0.959063   0.000000
    14  H    4.648094   0.969910   1.546287   0.000000
    15  O    3.080783   4.130752   4.662025   3.772838   0.000000
    16  H    2.419247   3.354530   3.953541   3.153352   0.984209
    17  H    2.951934   4.892722   5.493355   4.591791   0.987120
    18  O    1.847594   2.652013   3.369608   2.906365   2.707681
    19  H    2.310604   2.996369   3.849164   3.184417   3.169427
    20  H    2.686878   1.684964   2.400010   2.085813   3.129097
    21  O    2.985598   6.107016   6.778327   5.946575   2.652876
    22  H    2.167991   5.830132   6.466367   5.825016   2.845017
    23  H    3.696586   7.002848   7.635276   6.831771   3.342898
                   16         17         18         19         20
    16  H    0.000000
    17  H    1.560745   0.000000
    18  O    1.731630   3.020729   0.000000
    19  H    2.273196   3.322747   0.959968   0.000000
    20  H    2.175254   3.674018   0.984693   1.547115   0.000000
    21  O    2.899774   1.694682   3.743437   3.814449   4.630943
    22  H    2.819871   2.061245   3.306368   3.457343   4.242588
    23  H    3.730106   2.377742   4.649258   4.757666   5.532506
                   21         22         23
    21  O    0.000000
    22  H    0.979922   0.000000
    23  H    0.958167   1.559027   0.000000
 Stoichiometry    C2H11F3O7
 Framework group  C1[X(C2H11F3O7)]
 Deg. of freedom    63
 Full point group                 C1      NOp   1
 Largest Abelian subgroup         C1      NOp   1
 Largest concise Abelian subgroup C1      NOp   1
                         Standard orientation:                         
 ---------------------------------------------------------------------
 Center     Atomic      Atomic             Coordinates (Angstroms)
 Number     Number       Type             X           Y           Z
 ---------------------------------------------------------------------
      1          6           0        1.429887   -0.060829   -0.236126
      2          8           0        1.032169    1.073177   -0.361922
      3          8           0        0.770985   -1.146752   -0.331279
      4          1           0       -0.306875   -0.991073   -0.589261
      5          6           0        2.929142   -0.324894    0.115866
      6          9           0        3.041869   -0.885183    1.328108
      7          9           0        3.638496    0.806927    0.136964
      8          9           0        3.514015   -1.148265   -0.759367
      9          8           0       -4.890971   -0.090529    0.017692
     10          1           0       -5.175959    0.098789   -0.877511
     11          1           0       -4.191461    0.550638    0.225399
     12          8           0       -0.758860    3.186068   -0.050644
     13          1           0       -0.696079    3.797705   -0.786687
     14          1           0       -0.019052    2.565644   -0.142744
     15          8           0       -1.629458   -0.769288   -0.863251
     16          1           0       -1.908365    0.054308   -0.402200
     17          1           0       -2.160197   -1.485538   -0.439333
     18          8           0       -2.554058    1.334782    0.568372
     19          1           0       -2.379483    1.201536    1.502881
     20          1           0       -2.003806    2.108458    0.307087
     21          8           0       -3.372116   -2.314598    0.406752
     22          1           0       -4.049842   -1.607545    0.374969
     23          1           0       -3.794006   -3.122765    0.111862
 ---------------------------------------------------------------------
 Rotational constants (GHZ):           1.0188049           0.2975597           0.2469462
 Standard basis: 6-31++G(d,p) (6D, 7F)
 There are   294 symmetry adapted cartesian basis functions of A   symmetry.
 There are   294 symmetry adapted basis functions of A   symmetry.
   294 basis functions,   472 primitive gaussians,   294 cartesian basis functions
    53 alpha electrons       53 beta electrons
       nuclear repulsion energy       833.1794716696 Hartrees.
 NAtoms=   23 NActive=   23 NUniq=   23 SFac= 1.00D+00 NAtFMM=   60 NAOKFM=F Big=F
 Integral buffers will be    131072 words long.
 Raffenetti 2 integral format.
 Two-electron integral symmetry is turned on.
 Nuclear repulsion after empirical dispersion term =      833.1690689751 Hartrees.
 One-electron integrals computed using PRISM.
 NBasis=   294 RedAO= T EigKep=  4.92D-05  NBF=   294
 NBsUse=   294 1.00D-06 EigRej= -1.00D+00 NBFU=   294
 ExpMin= 3.60D-02 ExpMax= 7.00D+03 ExpMxC= 1.05D+03 IAcc=3 IRadAn=         5 AccDes= 0.00D+00
 Harris functional with IExCor= 4639 and IRadAn=       5 diagonalized for initial guess.
 HarFok:  IExCor= 4639 AccDes= 0.00D+00 IRadAn=         5 IDoV= 1 UseB2=F ITyADJ=14
 ICtDFT=  3500011 ScaDFX=  1.000000  1.000000  1.000000  1.000000
 FoFCou: FMM=F IPFlag=           0 FMFlag=      100000 FMFlg1=           0
         NFxFlg=           0 DoJE=T BraDBF=F KetDBF=T FulRan=T
         wScrn=  0.000000 ICntrl=       500 IOpCl=  0 I1Cent=   200000004 NGrid=           0
         NMat0=    1 NMatS0=      1 NMatT0=    0 NMatD0=    1 NMtDS0=    0 NMtDT0=    0
 Petite list used in FoFCou.
 Requested convergence on RMS density matrix=1.00D-10 within 128 cycles.
 Requested convergence on MAX density matrix=1.00D-08.
 Requested convergence on             energy=1.00D-08.
 No special actions if energy rises.
 SCF Done:  E(RwB97XD) =  -908.808728625     A.U. after   17 cycles
            NFock= 17  Conv=0.54D-10     -V/T= 2.0081
 DoSCS=F DFT=T ScalE2(SS,OS)=  1.000000  1.000000
 Range of M.O.s used for correlation:     1   294
 NBasis=   294 NAE=    53 NBE=    53 NFC=     0 NFV=     0
 NROrb=    294 NOA=    53 NOB=    53 NVA=   241 NVB=   241

 **** Warning!!: The largest alpha MO coefficient is  0.31815545D+02

 Symmetrizing basis deriv contribution to polar:
 IMax=3 JMax=2 DiffMx= 0.00D+00
 G2DrvN: will do    24 centers at a time, making    1 passes.
 Calling FoFCou, ICntrl=  3107 FMM=F I1Cent=   0 AccDes= 0.00D+00.
 End of G2Drv F.D. properties file   721 does not exist.
 End of G2Drv F.D. properties file   722 does not exist.
 End of G2Drv F.D. properties file   788 does not exist.
          IDoAtm=11111111111111111111111
          Differentiating once with respect to nuclear coordinates.
 Keep R1 ints in memory in canonical form, NReq=1915881174.
          There are    72 degrees of freedom in the 1st order CPHF.  IDoFFX=6 NUNeed=     0.
     66 vectors produced by pass  0 Test12= 1.77D-14 1.39D-09 XBig12= 1.76D-01 7.82D-02.
 AX will form    66 AO Fock derivatives at one time.
     66 vectors produced by pass  1 Test12= 1.77D-14 1.39D-09 XBig12= 7.31D-02 9.57D-02.
     66 vectors produced by pass  2 Test12= 1.77D-14 1.39D-09 XBig12= 1.70D-03 5.53D-03.
     66 vectors produced by pass  3 Test12= 1.77D-14 1.39D-09 XBig12= 1.48D-05 5.39D-04.
     66 vectors produced by pass  4 Test12= 1.77D-14 1.39D-09 XBig12= 1.16D-07 4.30D-05.
     66 vectors produced by pass  5 Test12= 1.77D-14 1.39D-09 XBig12= 7.20D-10 4.00D-06.
     55 vectors produced by pass  6 Test12= 1.77D-14 1.39D-09 XBig12= 3.85D-12 2.16D-07.
     17 vectors produced by pass  7 Test12= 1.77D-14 1.39D-09 XBig12= 1.82D-14 1.20D-08.
 InvSVY:  IOpt=1 It=  1 EMax= 4.44D-16
 Solved reduced A of dimension   468 with    72 vectors.
 End of Minotr F.D. properties file   721 does not exist.
 End of Minotr F.D. properties file   722 does not exist.
 End of Minotr F.D. properties file   788 does not exist.

 **********************************************************************

            Population analysis using the SCF Density.

 **********************************************************************

 Orbital symmetries:
       Occupied  (A) (A) (A) (A) (A) (A) (A) (A) (A) (A) (A) (A)
                 (A) (A) (A) (A) (A) (A) (A) (A) (A) (A) (A) (A)
                 (A) (A) (A) (A) (A) (A) (A) (A) (A) (A) (A) (A)
                 (A) (A) (A) (A) (A) (A) (A) (A) (A) (A) (A) (A)
                 (A) (A) (A) (A) (A)
       Virtual   (A) (A) (A) (A) (A) (A) (A) (A) (A) (A) (A) (A)
                 (A) (A) (A) (A) (A) (A) (A) (A) (A) (A) (A) (A)
                 (A) (A) (A) (A) (A) (A) (A) (A) (A) (A) (A) (A)
                 (A) (A) (A) (A) (A) (A) (A) (A) (A) (A) (A) (A)
                 (A) (A) (A) (A) (A) (A) (A) (A) (A) (A) (A) (A)
                 (A) (A) (A) (A) (A) (A) (A) (A) (A) (A) (A) (A)
                 (A) (A) (A) (A) (A) (A) (A) (A) (A) (A) (A) (A)
                 (A) (A) (A) (A) (A) (A) (A) (A) (A) (A) (A) (A)
                 (A) (A) (A) (A) (A) (A) (A) (A) (A) (A) (A) (A)
                 (A) (A) (A) (A) (A) (A) (A) (A) (A) (A) (A) (A)
                 (A) (A) (A) (A) (A) (A) (A) (A) (A) (A) (A) (A)
                 (A) (A) (A) (A) (A) (A) (A) (A) (A) (A) (A) (A)
                 (A) (A) (A) (A) (A) (A) (A) (A) (A) (A) (A) (A)
                 (A) (A) (A) (A) (A) (A) (A) (A) (A) (A) (A) (A)
                 (A) (A) (A) (A) (A) (A) (A) (A) (A) (A) (A) (A)
                 (A) (A) (A) (A) (A) (A) (A) (A) (A) (A) (A) (A)
                 (A) (A) (A) (A) (A) (A) (A) (A) (A) (A) (A) (A)
                 (A) (A) (A) (A) (A) (A) (A) (A) (A) (A) (A) (A)
                 (A) (A) (A) (A) (A) (A) (A) (A) (A) (A) (A) (A)
                 (A) (A) (A) (A) (A) (A) (A) (A) (A) (A) (A) (A)
                 (A)
 The electronic state is 1-A.
 Alpha  occ. eigenvalues --  -24.87674 -24.87641 -24.87463 -19.32332 -19.31583
 Alpha  occ. eigenvalues --  -19.30960 -19.30748 -19.30210 -19.30019 -19.29149
 Alpha  occ. eigenvalues --  -10.56129 -10.46278  -1.43365  -1.34086  -1.33951
 Alpha  occ. eigenvalues --   -1.22828  -1.16531  -1.15080  -1.14379  -1.13918
 Alpha  occ. eigenvalues --   -1.13397  -1.12370  -0.84674  -0.74997  -0.69569
 Alpha  occ. eigenvalues --   -0.69470  -0.67437  -0.66885  -0.66003  -0.65342
 Alpha  occ. eigenvalues --   -0.65244  -0.63625  -0.60143  -0.57377  -0.56886
 Alpha  occ. eigenvalues --   -0.55969  -0.55480  -0.54703  -0.53141  -0.52527
 Alpha  occ. eigenvalues --   -0.52018  -0.51411  -0.50443  -0.50021  -0.48427
 Alpha  occ. eigenvalues --   -0.46873  -0.44445  -0.43576  -0.43309  -0.42190
 Alpha  occ. eigenvalues --   -0.41702  -0.41226  -0.38832
 Alpha virt. eigenvalues --    0.02510   0.04253   0.05225   0.05574   0.05835
 Alpha virt. eigenvalues --    0.08353   0.09151   0.10223   0.10433   0.11216
 Alpha virt. eigenvalues --    0.11873   0.12408   0.12810   0.13860   0.14903
 Alpha virt. eigenvalues --    0.15315   0.17099   0.17910   0.19450   0.20658
 Alpha virt. eigenvalues --    0.21610   0.21982   0.22366   0.23107   0.23809
 Alpha virt. eigenvalues --    0.24480   0.25068   0.25468   0.26263   0.27077
 Alpha virt. eigenvalues --    0.28020   0.28367   0.28741   0.29043   0.29573
 Alpha virt. eigenvalues --    0.30044   0.30148   0.31040   0.31237   0.31513
 Alpha virt. eigenvalues --    0.31978   0.32164   0.32753   0.33275   0.34179
 Alpha virt. eigenvalues --    0.35022   0.35441   0.36175   0.36692   0.37054
 Alpha virt. eigenvalues --    0.37775   0.38192   0.38576   0.39260   0.39896
 Alpha virt. eigenvalues --    0.40507   0.41829   0.42834   0.43611   0.43845
 Alpha virt. eigenvalues --    0.44344   0.44843   0.45167   0.46128   0.46600
 Alpha virt. eigenvalues --    0.47458   0.47970   0.49028   0.49109   0.50329
 Alpha virt. eigenvalues --    0.52218   0.53863   0.54986   0.57327   0.59096
 Alpha virt. eigenvalues --    0.60118   0.63926   0.83013   0.83621   0.86384
 Alpha virt. eigenvalues --    0.90433   0.91983   0.92870   1.03376   1.06008
 Alpha virt. eigenvalues --    1.07540   1.09272   1.16092   1.17679   1.18349
 Alpha virt. eigenvalues --    1.20711   1.21127   1.22012   1.23077   1.23387
 Alpha virt. eigenvalues --    1.24044   1.24744   1.25174   1.26392   1.27293
 Alpha virt. eigenvalues --    1.28175   1.28395   1.28819   1.30159   1.30512
 Alpha virt. eigenvalues --    1.30835   1.32191   1.33204   1.33842   1.34867
 Alpha virt. eigenvalues --    1.35321   1.36728   1.37295   1.39042   1.41221
 Alpha virt. eigenvalues --    1.42540   1.46164   1.48085   1.49243   1.51904
 Alpha virt. eigenvalues --    1.53514   1.54940   1.56257   1.57550   1.59028
 Alpha virt. eigenvalues --    1.59522   1.60346   1.61987   1.62670   1.63325
 Alpha virt. eigenvalues --    1.63695   1.65133   1.65907   1.66678   1.67353
 Alpha virt. eigenvalues --    1.68371   1.68784   1.70090   1.71247   1.73520
 Alpha virt. eigenvalues --    1.74891   1.75465   1.75725   1.75956   1.76815
 Alpha virt. eigenvalues --    1.77716   1.80366   1.81501   1.82174   1.84144
 Alpha virt. eigenvalues --    1.85451   1.86400   1.88705   1.90318   1.90857
 Alpha virt. eigenvalues --    1.92332   1.93003   1.94243   1.94475   1.95428
 Alpha virt. eigenvalues --    1.96741   2.02837   2.13056   2.13476   2.16284
 Alpha virt. eigenvalues --    2.17419   2.18226   2.18874   2.24844   2.28440
 Alpha virt. eigenvalues --    2.29462   2.32162   2.33528   2.34295   2.36276
 Alpha virt. eigenvalues --    2.36545   2.38623   2.40271   2.41903   2.43721
 Alpha virt. eigenvalues --    2.46480   2.50193   2.50968   2.55265   2.56941
 Alpha virt. eigenvalues --    2.60465   2.61867   2.62776   2.63275   2.66138
 Alpha virt. eigenvalues --    2.67063   2.69160   2.69984   2.72389   2.73495
 Alpha virt. eigenvalues --    2.74458   2.75335   2.76325   2.80213   2.82059
 Alpha virt. eigenvalues --    2.83142   2.85944   2.88811   2.91898   2.92539
 Alpha virt. eigenvalues --    2.95383   3.00416   3.09464   3.11800   3.13127
 Alpha virt. eigenvalues --    3.14919   3.15458   3.23428   3.24016   3.26235
 Alpha virt. eigenvalues --    3.27797   3.39376   3.40779   3.45757   3.48770
 Alpha virt. eigenvalues --    3.52109   3.53027   3.57966   3.71943   3.73440
 Alpha virt. eigenvalues --    3.74463   3.78050   3.82404   3.87346   4.30522
 Alpha virt. eigenvalues --    4.36225   4.41593   4.44798   4.46278   4.48164
 Alpha virt. eigenvalues --    4.67597   4.79561   4.82544   5.59408   5.89722
 Alpha virt. eigenvalues --    6.62695
          Condensed to atoms (all electrons):
               1          2          3          4          5          6
     1  C    5.029093   0.377000   0.336763  -0.048388   0.167916  -0.064976
     2  O    0.377000   8.364396  -0.173808  -0.010695  -0.068681   0.004925
     3  O    0.336763  -0.173808   8.373828   0.178574  -0.198800   0.014433
     4  H   -0.048388  -0.010695   0.178574   0.276274  -0.010150   0.000259
     5  C    0.167916  -0.068681  -0.198800  -0.010150   4.637009   0.184862
     6  F   -0.064976   0.004925   0.014433   0.000259   0.184862   9.238049
     7  F   -0.076619  -0.001300   0.011811   0.001777   0.204756  -0.038721
     8  F   -0.053153   0.001947   0.017766   0.002251   0.165534  -0.045865
     9  O    0.000197  -0.000058   0.000322   0.003072   0.000284   0.000000
    10  H   -0.000066  -0.000102   0.000028   0.000105  -0.000001  -0.000000
    11  H    0.000073   0.001011  -0.000527  -0.000271  -0.000128  -0.000005
    12  O    0.000442  -0.011404   0.000505   0.000029  -0.005420   0.000069
    13  H    0.000519  -0.001939   0.000106   0.000485   0.000983  -0.000008
    14  H   -0.007710   0.048488   0.000102  -0.003123  -0.002724   0.000002
    15  O   -0.008804   0.002716  -0.051706   0.082773  -0.018889   0.000020
    16  H   -0.003050  -0.006282   0.004548  -0.000239  -0.006938  -0.000026
    17  H    0.014721   0.004770  -0.004217  -0.024302   0.007584  -0.000096
    18  O   -0.000961   0.006983  -0.003738  -0.001551   0.001387  -0.000016
    19  H   -0.001608  -0.002649   0.001164   0.002015   0.000481  -0.000028
    20  H   -0.000089   0.000595   0.000297   0.000089  -0.000305   0.000048
    21  O    0.002626  -0.000005   0.000773  -0.007782   0.001236   0.000004
    22  H   -0.000668  -0.000003  -0.000105   0.002752  -0.000110   0.000009
    23  H   -0.000331  -0.000054   0.000109   0.000417  -0.000220   0.000002
               7          8          9         10         11         12
     1  C   -0.076619  -0.053153   0.000197  -0.000066   0.000073   0.000442
     2  O   -0.001300   0.001947  -0.000058  -0.000102   0.001011  -0.011404
     3  O    0.011811   0.017766   0.000322   0.000028  -0.000527   0.000505
     4  H    0.001777   0.002251   0.003072   0.000105  -0.000271   0.000029
     5  C    0.204756   0.165534   0.000284  -0.000001  -0.000128  -0.005420
     6  F   -0.038721  -0.045865   0.000000  -0.000000  -0.000005   0.000069
     7  F    9.249766  -0.039830  -0.000000  -0.000000  -0.000000   0.000117
     8  F   -0.039830   9.237429   0.000000   0.000000  -0.000004   0.000018
     9  O   -0.000000   0.000000   8.323922   0.281412   0.246301  -0.000905
    10  H   -0.000000   0.000000   0.281412   0.357933  -0.022851   0.000149
    11  H   -0.000000  -0.000004   0.246301  -0.022851   0.322567  -0.001818
    12  O    0.000117   0.000018  -0.000905   0.000149  -0.001818   8.311516
    13  H   -0.000039  -0.000016   0.000176   0.000039  -0.000107   0.279664
    14  H    0.000237  -0.000075  -0.000262  -0.000106   0.000462   0.230659
    15  O    0.000161  -0.000017   0.001456   0.000549  -0.003440  -0.000628
    16  H    0.000132   0.000324  -0.007402   0.000822   0.002487   0.000342
    17  H   -0.000140  -0.000384   0.000708   0.000156  -0.001811  -0.000247
    18  O    0.000009  -0.000002  -0.021578  -0.001251   0.008200  -0.064599
    19  H    0.000013  -0.000003   0.000461   0.000979  -0.001914   0.001221
    20  H   -0.000062   0.000022   0.002528  -0.000826  -0.001116   0.058890
    21  O    0.000000   0.000003  -0.044003   0.000483   0.002383  -0.000041
    22  H    0.000002   0.000002   0.028929  -0.002980  -0.003859   0.000054
    23  H   -0.000001   0.000002   0.002319  -0.001019   0.000754  -0.000006
              13         14         15         16         17         18
     1  C    0.000519  -0.007710  -0.008804  -0.003050   0.014721  -0.000961
     2  O   -0.001939   0.048488   0.002716  -0.006282   0.004770   0.006983
     3  O    0.000106   0.000102  -0.051706   0.004548  -0.004217  -0.003738
     4  H    0.000485  -0.003123   0.082773  -0.000239  -0.024302  -0.001551
     5  C    0.000983  -0.002724  -0.018889  -0.006938   0.007584   0.001387
     6  F   -0.000008   0.000002   0.000020  -0.000026  -0.000096  -0.000016
     7  F   -0.000039   0.000237   0.000161   0.000132  -0.000140   0.000009
     8  F   -0.000016  -0.000075  -0.000017   0.000324  -0.000384  -0.000002
     9  O    0.000176  -0.000262   0.001456  -0.007402   0.000708  -0.021578
    10  H    0.000039  -0.000106   0.000549   0.000822   0.000156  -0.001251
    11  H   -0.000107   0.000462  -0.003440   0.002487  -0.001811   0.008200
    12  O    0.279664   0.230659  -0.000628   0.000342  -0.000247  -0.064599
    13  H    0.353842  -0.019410   0.000055  -0.000567  -0.000062   0.003530
    14  H   -0.019410   0.300022   0.000401  -0.000296   0.000681   0.005002
    15  O    0.000055   0.000401   8.492802   0.266417   0.216189  -0.053638
    16  H   -0.000567  -0.000296   0.266417   0.298343  -0.038890   0.024016
    17  H   -0.000062   0.000681   0.216189  -0.038890   0.313947   0.008276
    18  O    0.003530   0.005002  -0.053638   0.024016   0.008276   8.506838
    19  H    0.000517  -0.001073   0.002543  -0.002080  -0.002326   0.267671
    20  H   -0.004659  -0.006076  -0.000425  -0.002725   0.001425   0.237542
    21  O   -0.000017   0.000113  -0.078758  -0.005047   0.069701   0.000124
    22  H   -0.000002  -0.000018   0.006415  -0.001018  -0.013256   0.003704
    23  H    0.000002  -0.000009   0.004345   0.003357  -0.008608  -0.000808
              19         20         21         22         23
     1  C   -0.001608  -0.000089   0.002626  -0.000668  -0.000331
     2  O   -0.002649   0.000595  -0.000005  -0.000003  -0.000054
     3  O    0.001164   0.000297   0.000773  -0.000105   0.000109
     4  H    0.002015   0.000089  -0.007782   0.002752   0.000417
     5  C    0.000481  -0.000305   0.001236  -0.000110  -0.000220
     6  F   -0.000028   0.000048   0.000004   0.000009   0.000002
     7  F    0.000013  -0.000062   0.000000   0.000002  -0.000001
     8  F   -0.000003   0.000022   0.000003   0.000002   0.000002
     9  O    0.000461   0.002528  -0.044003   0.028929   0.002319
    10  H    0.000979  -0.000826   0.000483  -0.002980  -0.001019
    11  H   -0.001914  -0.001116   0.002383  -0.003859   0.000754
    12  O    0.001221   0.058890  -0.000041   0.000054  -0.000006
    13  H    0.000517  -0.004659  -0.000017  -0.000002   0.000002
    14  H   -0.001073  -0.006076   0.000113  -0.000018  -0.000009
    15  O    0.002543  -0.000425  -0.078758   0.006415   0.004345
    16  H   -0.002080  -0.002725  -0.005047  -0.001018   0.003357
    17  H   -0.002326   0.001425   0.069701  -0.013256  -0.008608
    18  O    0.267671   0.237542   0.000124   0.003704  -0.000808
    19  H    0.345850  -0.017176  -0.000054  -0.001413   0.000289
    20  H   -0.017176   0.258284   0.000635   0.000540  -0.000169
    21  O   -0.000054   0.000635   8.337900   0.248382   0.278911
    22  H   -0.001413   0.000540   0.248382   0.324111  -0.023501
    23  H    0.000289  -0.000169   0.278911  -0.023501   0.356112
 Mulliken charges:
               1
     1  C    0.337075
     2  O   -0.535851
     3  O   -0.508227
     4  H    0.555626
     5  C    0.940333
     6  F   -0.292942
     7  F   -0.312070
     8  F   -0.285950
     9  O   -0.817878
    10  H    0.386549
    11  H    0.453615
    12  O   -0.798605
    13  H    0.386906
    14  H    0.454714
    15  O   -0.860536
    16  H    0.473770
    17  H    0.456181
    18  O   -0.925139
    19  H    0.407122
    20  H    0.472733
    21  O   -0.807569
    22  H    0.432034
    23  H    0.388107
 Sum of Mulliken charges =  -0.00000
 Mulliken charges with hydrogens summed into heavy atoms:
               1
     1  C    0.337075
     2  O   -0.535851
     3  O    0.047400
     5  C    0.940333
     6  F   -0.292942
     7  F   -0.312070
     8  F   -0.285950
     9  O    0.022286
    12  O    0.043014
    15  O    0.069416
    18  O   -0.045284
    21  O    0.012573
 APT charges:
               1
     1  C    0.176838
     2  O   -0.521998
     3  O   -0.457011
     4  H    0.473742
     5  C    0.370557
     6  F   -0.130664
     7  F   -0.048020
     8  F   -0.033943
     9  O   -0.594804
    10  H    0.779311
    11  H   -0.164059
    12  O   -0.950933
    13  H    0.928150
    14  H    0.066835
    15  O   -0.889570
    16  H    0.421278
    17  H    0.673352
    18  O   -0.898741
    19  H    0.489330
    20  H    0.383472
    21  O   -1.745271
    22  H    0.532377
    23  H    1.139773
 Sum of APT charges =  -0.00000
 APT charges with hydrogens summed into heavy atoms:
               1
     1  C    0.176838
     2  O   -0.521998
     3  O    0.016731
     5  C    0.370557
     6  F   -0.130664
     7  F   -0.048020
     8  F   -0.033943
     9  O    0.020448
    12  O    0.044052
    15  O    0.205060
    18  O   -0.025939
    21  O   -0.073122
 Electronic spatial extent (au):  <R**2>=           4128.1964
 Charge=             -0.0000 electrons
 Dipole moment (field-independent basis, Debye):
    X=             -4.8954    Y=              1.3427    Z=             -1.1798  Tot=              5.2115
 Quadrupole moment (field-independent basis, Debye-Ang):
   XX=            -69.9580   YY=            -63.3877   ZZ=            -69.2277
   XY=              3.9403   XZ=              5.5615   YZ=             -2.3481
 Traceless Quadrupole moment (field-independent basis, Debye-Ang):
   XX=             -2.4336   YY=              4.1368   ZZ=             -1.7032
   XY=              3.9403   XZ=              5.5615   YZ=             -2.3481
 Octapole moment (field-independent basis, Debye-Ang**2):
  XXX=            -46.1665  YYY=              0.1867  ZZZ=              6.8015  XYY=            -32.9440
  XXY=            -22.1495  XXZ=            -40.9526  XZZ=             -5.6653  YZZ=             12.6031
  YYZ=            -26.3446  XYZ=             -3.6896
 Hexadecapole moment (field-independent basis, Debye-Ang**3):
 XXXX=          -3353.0264 YYYY=           -755.6968 ZZZZ=           -188.0293 XXXY=            108.8113
 XXXZ=            243.4739 YYYX=             99.0525 YYYZ=            -78.9944 ZZZX=             -4.4258
 ZZZY=              3.1008 XXYY=           -612.0229 XXZZ=           -560.3653 YYZZ=           -185.4710
 XXYZ=             12.7359 YYXZ=             34.8592 ZZXY=            -23.1141
 N-N= 8.331690689751D+02 E-N=-3.814008179499D+03  KE= 9.014763498742D+02
  Exact polarizability:       0.000       0.000       0.000       0.000       0.000       0.000
 Approx polarizability:      73.509       0.983      85.092       1.360      -1.597      65.775
 Calling FoFJK, ICntrl=    100127 FMM=F ISym2X=0 I1Cent= 0 IOpClX= 0 NMat=1 NMatS=1 NMatT=0.
 ***** Axes restored to original set *****
 -------------------------------------------------------------------
 Center     Atomic                   Forces (Hartrees/Bohr)
 Number     Number              X              Y              Z
 -------------------------------------------------------------------
      1        6          -0.003225372    0.013975814   -0.009559218
      2        8          -0.004839505   -0.004210851    0.019386466
      3        8           0.013136155   -0.021961876   -0.006911201
      4        1          -0.006876441    0.012998125   -0.001029708
      5        6          -0.002461930    0.004141231    0.002017433
      6        9           0.005795215   -0.000311283    0.000274653
      7        9          -0.000389556   -0.002850204    0.002877281
      8        9          -0.001562015   -0.004832460   -0.003162129
      9        8           0.004026519    0.002332780   -0.000337747
     10        1          -0.001272907   -0.001380443   -0.000218171
     11        1          -0.003117201   -0.001235731    0.003614744
     12        8           0.002117622    0.000055775    0.001079539
     13        1          -0.000132013   -0.001015572    0.000723426
     14        1          -0.002558725    0.001685047   -0.003700791
     15        8          -0.001171785    0.008037082   -0.003218569
     16        1          -0.000690930   -0.000609252   -0.003637753
     17        1          -0.000852203   -0.003376979   -0.000163828
     18        8           0.003092928   -0.000616491   -0.000591163
     19        1           0.001843278    0.002243030    0.000349553
     20        1          -0.003390151   -0.001175305    0.003998894
     21        8           0.001409019    0.002078633    0.001842678
     22        1           0.000618532   -0.003556265   -0.002044019
     23        1           0.000501466   -0.000414805   -0.001590372
 -------------------------------------------------------------------
 Cartesian Forces:  Max     0.021961876 RMS     0.005393931
 FormGI is forming the generalized inverse of G from B-inverse, IUseBI=4.

 GradGradGradGradGradGradGradGradGradGradGradGradGradGradGradGradGradGrad
 Berny optimization.
 Internal  Forces:  Max     0.018214161 RMS     0.003394362
 Search for a local minimum.
 Step number   1 out of a maximum of  138
 All quantities printed in internal units (Hartrees-Bohrs-Radians)
 Mixed Optimization -- RFO/linear search
 Second derivative matrix not updated -- analytic derivatives used.
 ITU=  0
     Eigenvalues ---   -0.00030   0.00015   0.00021   0.00024   0.00029
     Eigenvalues ---    0.00051   0.00073   0.00263   0.00322   0.00378
     Eigenvalues ---    0.00448   0.00538   0.00696   0.00791   0.00803
     Eigenvalues ---    0.00848   0.01046   0.01135   0.01247   0.01374
     Eigenvalues ---    0.01398   0.01501   0.01804   0.01851   0.02091
     Eigenvalues ---    0.02306   0.02389   0.02643   0.02865   0.03129
     Eigenvalues ---    0.03689   0.03780   0.04258   0.05589   0.06373
     Eigenvalues ---    0.07244   0.07571   0.07838   0.08573   0.11660
     Eigenvalues ---    0.13607   0.19551   0.20210   0.21772   0.23003
     Eigenvalues ---    0.23538   0.25769   0.35861   0.37619   0.38583
     Eigenvalues ---    0.41398   0.45132   0.47107   0.48219   0.51182
     Eigenvalues ---    0.51565   0.55876   0.56757   0.57119   0.57417
     Eigenvalues ---    0.57455   0.61493   0.90064
 RFO step:  Lambda=-7.78614147D-03 EMin=-3.02897527D-04
 Linear search not attempted -- first point.
 Maximum step size (   0.300) exceeded in Quadratic search.
    -- Step size scaled by   0.507
 Iteration  1 RMS(Cart)=  0.07836411 RMS(Int)=  0.00473441
 Iteration  2 RMS(Cart)=  0.00569996 RMS(Int)=  0.00139584
 Iteration  3 RMS(Cart)=  0.00007167 RMS(Int)=  0.00139551
 Iteration  4 RMS(Cart)=  0.00000088 RMS(Int)=  0.00139551
 Variable       Old X    -DE/DX   Delta X   Delta X   Delta X     New X
                                 (Linear)    (Quad)   (Total)
    R1        2.28334   0.01821   0.00000   0.00414   0.00419   2.28753
    R2        2.40704   0.01348   0.00000   0.02120   0.02142   2.42846
    R3        2.95269  -0.00454   0.00000  -0.01123  -0.01123   2.94146
    R4        3.47451  -0.00227   0.00000  -0.01391  -0.01355   3.46096
    R5        2.11495  -0.01667   0.00000  -0.13542  -0.13520   1.97976
    R6        2.58657  -0.00252   0.00000   0.17081   0.17102   2.75759
    R7        2.53263   0.00413   0.00000   0.00142   0.00142   2.53405
    R8        2.52450   0.00081   0.00000  -0.00494  -0.00494   2.51955
    R9        2.52549   0.00406   0.00000   0.00261   0.00261   2.52810
   R10        1.81103   0.00185   0.00000   0.00170   0.00170   1.81273
   R11        1.83561   0.00275   0.00000   0.00269   0.00256   1.83817
   R12        3.34673   0.00109   0.00000   0.03200   0.03188   3.37860
   R13        3.49145   0.00083   0.00000   0.00535   0.00527   3.49671
   R14        1.81237   0.00081   0.00000   0.00096   0.00096   1.81333
   R15        1.83286   0.00238   0.00000   0.00403   0.00414   1.83701
   R16        3.18412   0.00043   0.00000  -0.00317  -0.00293   3.18119
   R17        1.85989   0.00167   0.00000  -0.00932  -0.00982   1.85006
   R18        1.86539   0.00201   0.00000  -0.00704  -0.00704   1.85834
   R19        3.27231   0.00539   0.00000   0.07461   0.07404   3.34635
   R20        3.20249   0.00234   0.00000   0.07648   0.07640   3.27889
   R21        1.81408   0.00292   0.00000   0.00163   0.00163   1.81571
   R22        1.86080   0.00488   0.00000   0.00314   0.00334   1.86414
   R23        1.85178   0.00105   0.00000  -0.00098  -0.00113   1.85066
   R24        1.81067   0.00159   0.00000   0.00110   0.00110   1.81177
    A1        2.24219  -0.00043   0.00000   0.00180   0.00220   2.24439
    A2        2.09197   0.00000   0.00000   0.00573   0.00550   2.09747
    A3        1.94884   0.00043   0.00000  -0.00740  -0.00759   1.94126
    A4        2.78647  -0.00198   0.00000  -0.08553  -0.08684   2.69962
    A5        1.97885  -0.00206   0.00000   0.00489   0.00572   1.98457
    A6        1.93385  -0.00463   0.00000  -0.00641  -0.00644   1.92741
    A7        1.94967  -0.00444   0.00000  -0.00703  -0.00706   1.94261
    A8        1.95683  -0.00552   0.00000  -0.01139  -0.01144   1.94539
    A9        1.87051   0.00532   0.00000   0.01021   0.01019   1.88070
   A10        1.87339   0.00532   0.00000   0.00804   0.00800   1.88139
   A11        1.87542   0.00502   0.00000   0.00845   0.00841   1.88383
   A12        1.85823  -0.00066   0.00000  -0.00436  -0.00434   1.85389
   A13        2.09311  -0.00048   0.00000  -0.01891  -0.01895   2.07417
   A14        1.75203   0.00151   0.00000   0.02884   0.02866   1.78069
   A15        2.85088  -0.00105   0.00000  -0.00940  -0.00941   2.84147
   A16        1.85995  -0.00039   0.00000  -0.00175  -0.00296   1.85698
   A17        2.23848  -0.00021   0.00000  -0.02571  -0.02444   2.21404
   A18        1.74633   0.00015   0.00000   0.04609   0.04740   1.79373
   A19        1.89193   0.00185   0.00000   0.02422   0.02424   1.91617
   A20        1.89230   0.00163   0.00000   0.04350   0.04288   1.93518
   A21        1.82725  -0.00051   0.00000  -0.00667  -0.00732   1.81993
   A22        2.83669   0.00046   0.00000  -0.01462  -0.01484   2.82185
   A23        1.48326   0.00040   0.00000   0.01220   0.01139   1.49465
   A24        1.85768   0.00042   0.00000   0.01315   0.01297   1.87065
   A25        2.46457  -0.00181   0.00000  -0.01329  -0.01279   2.45178
   A26        1.95539  -0.00099   0.00000   0.01355   0.01320   1.96859
   A27        1.79661   0.00098   0.00000  -0.03338  -0.03372   1.76289
   A28        1.83977   0.00080   0.00000   0.00727   0.00744   1.84722
   A29        1.69654   0.00077   0.00000   0.01773   0.01692   1.71346
   A30        2.18200  -0.00047   0.00000  -0.00347  -0.00319   2.17881
   A31        1.86929   0.00022   0.00000   0.00008  -0.00012   1.86917
   A32        2.83404  -0.00055   0.00000   0.00827   0.00754   2.84158
   A33        3.11408   0.00382   0.00000   0.03044   0.03225   3.14633
   A34        2.88388  -0.00221   0.00000   0.08121   0.08516   2.96904
   A35        3.22785   0.00028   0.00000  -0.02569  -0.02647   3.20138
   A36        2.91536   0.00044   0.00000  -0.02871  -0.02966   2.88570
   A37        3.16873  -0.00042   0.00000  -0.01341  -0.01821   3.15053
   A38        3.16770   0.00036   0.00000  -0.01304  -0.01731   3.15039
   A39        3.28602   0.00027   0.00000  -0.02602  -0.02588   3.26014
   A40        3.06449  -0.00001   0.00000   0.02403   0.02138   3.08587
    D1        0.85775   0.00026   0.00000  -0.18552  -0.18124   0.67651
    D2       -2.26146  -0.00044   0.00000  -0.19297  -0.18902  -2.45047
    D3        0.02717  -0.00093   0.00000  -0.00353   0.00012   0.02729
    D4       -3.13532  -0.00028   0.00000   0.00355   0.00746  -3.12785
    D5        2.00003   0.00054   0.00000   0.01379   0.01391   2.01394
    D6       -0.08420  -0.00014   0.00000   0.00985   0.00999  -0.07422
    D7       -2.19050   0.00042   0.00000   0.01196   0.01208  -2.17842
    D8       -1.12270  -0.00004   0.00000   0.00744   0.00730  -1.11540
    D9        3.07625  -0.00073   0.00000   0.00349   0.00338   3.07963
   D10        0.96995  -0.00017   0.00000   0.00560   0.00547   0.97542
   D11       -2.61557   0.00122   0.00000   0.08116   0.08295  -2.53262
   D12       -0.31358   0.00040   0.00000   0.09406   0.10034  -0.21324
   D13       -0.61718   0.00015   0.00000  -0.06177  -0.05977  -0.67695
   D14       -2.58378  -0.00126   0.00000  -0.09242  -0.09278  -2.67656
   D15       -1.87183   0.00035   0.00000  -0.02684  -0.02688  -1.89871
   D16        0.32147   0.00026   0.00000  -0.03585  -0.03601   0.28545
   D17        1.19217   0.00032   0.00000   0.03813   0.03809   1.23026
   D18       -0.83204   0.00028   0.00000   0.03170   0.03218  -0.79986
   D19        0.46147  -0.00039   0.00000  -0.01217  -0.01204   0.44943
   D20       -1.48488   0.00051   0.00000  -0.03003  -0.02961  -1.51449
   D21        2.28452   0.00128   0.00000  -0.05365  -0.05436   2.23016
   D22       -0.14789  -0.00078   0.00000   0.11163   0.11089  -0.03700
   D23        1.47311   0.00129   0.00000   0.03555   0.03721   1.51032
   D24       -2.81248   0.00082   0.00000   0.03838   0.03884  -2.77364
   D25       -2.20587  -0.00026   0.00000   0.09152   0.09069  -2.11517
   D26       -0.58487   0.00181   0.00000   0.01543   0.01701  -0.56785
   D27        1.41273   0.00134   0.00000   0.01826   0.01864   1.43137
   D28       -2.77800  -0.00122   0.00000  -0.01682  -0.01695  -2.79495
   D29       -0.94683  -0.00059   0.00000   0.00521   0.00526  -0.94157
   D30        1.03738   0.00039   0.00000  -0.00272  -0.00325   1.03413
   D31       -0.79647   0.00090   0.00000   0.04280   0.04305  -0.75342
   D32        1.03470   0.00153   0.00000   0.06482   0.06525   1.09996
   D33        3.01891   0.00251   0.00000   0.05689   0.05675   3.07566
   D34        2.40189   0.00169   0.00000   0.00352   0.00440   2.40628
   D35        0.38519  -0.00091   0.00000  -0.04051  -0.04004   0.34515
   D36        0.29164  -0.00005   0.00000  -0.01819  -0.01716   0.27448
   D37        2.32979   0.00066   0.00000  -0.00476  -0.00449   2.32530
   D38        0.06753  -0.00038   0.00000   0.00829   0.00860   0.07613
   D39       -2.20308  -0.00033   0.00000   0.00315   0.00352  -2.19956
         Item               Value     Threshold  Converged?
 Maximum Force            0.018214     0.000015     NO 
 RMS     Force            0.003394     0.000010     NO 
 Maximum Displacement     0.281204     0.000060     NO 
 RMS     Displacement     0.078878     0.000040     NO 
 Predicted change in Energy=-3.366349D-03
 GradGradGradGradGradGradGradGradGradGradGradGradGradGradGradGradGradGrad

                          Input orientation:                          
 ---------------------------------------------------------------------
 Center     Atomic      Atomic             Coordinates (Angstroms)
 Number     Number       Type             X           Y           Z
 ---------------------------------------------------------------------
      1          6           0       -1.241645    1.672012   -0.322110
      2          8           0       -1.538262    1.345055    0.805033
      3          8           0       -0.486290    1.059257   -1.161999
      4          1           0       -0.110267    0.149175   -0.804352
      5          6           0       -1.783046    3.003952   -0.918505
      6          9           0       -0.773789    3.853371   -1.159468
      7          9           0       -2.627042    3.603240   -0.078156
      8          9           0       -2.427815    2.797273   -2.072322
      9          8           0        2.759226   -3.092450    1.421938
     10          1           0        2.209304   -3.876786    1.472669
     11          1           0        2.278070   -2.392162    1.895509
     12          8           0       -0.935015    0.159951    3.262388
     13          1           0       -1.719849   -0.268299    3.610840
     14          1           0       -1.214637    0.636528    2.462595
     15          8           0        0.426680   -1.114573   -0.310332
     16          1           0        0.661752   -1.027463    0.636037
     17          1           0        1.277982   -1.330485   -0.752744
     18          8           0        1.298992   -0.870010    2.280697
     19          1           0        1.923907   -0.145642    2.369984
     20          1           0        0.489803   -0.589351    2.770134
     21          8           0        2.911301   -1.853583   -1.015905
     22          1           0        3.039792   -2.337634   -0.174323
     23          1           0        3.192259   -2.437425   -1.722578
 ---------------------------------------------------------------------
                    Distance matrix (angstroms):
                    1          2          3          4          5
     1  C    0.000000
     2  O    1.210510   0.000000
     3  O    1.285085   2.248897   0.000000
     4  H    1.957449   2.461589   1.047642   0.000000
     5  C    1.556555   2.404671   2.350043   3.310736   0.000000
     6  F    2.382935   3.276481   2.808867   3.779872   1.340960
     7  F    2.389243   2.657982   3.497054   4.334984   1.333291
     8  F    2.395089   3.343563   2.760237   3.740481   1.337810
     9  O    6.461329   6.208093   5.869138   4.868110   7.954623
    10  H    6.776389   6.462013   6.210654   5.174321   8.306691
    11  H    5.815819   5.451634   5.376089   4.410419   7.316378
    12  O    3.902433   2.794096   4.537103   4.149543   5.127121
    13  H    4.411529   3.241672   5.105298   4.717941   5.588076
    14  H    2.971117   1.831462   3.721138   3.482828   4.166487
    15  O    3.247846   3.339881   2.506868   1.459256   4.713280
    16  H    3.439206   3.239979   2.984181   2.013756   4.964468
    17  H    3.943216   4.185261   2.998501   2.029604   5.308927
    18  O    4.437491   3.890258   4.331450   3.541508   5.894186
    19  H    4.535632   4.081404   4.442492   3.781692   5.871592
    20  H    4.204004   3.422951   4.374052   3.698981   5.628830
    21  O    5.491642   5.774575   4.477679   3.631207   6.755888
    22  H    5.867692   5.956502   4.994760   4.062515   7.235061
    23  H    6.205505   6.563063   5.106149   4.294219   7.416790
                    6          7          8          9         10
     6  F    0.000000
     7  F    2.160173   0.000000
     8  F    2.164359   2.160087   0.000000
     9  O    8.209158   8.723213   8.590930   0.000000
    10  H    8.693809   9.041355   8.866391   0.959256   0.000000
    11  H    7.592984   7.993768   8.051042   0.972720   1.545196
    12  O    5.763693   5.087085   6.135393   5.254787   5.420801
    13  H    6.374875   5.424067   6.495943   5.729680   5.747277
    14  H    4.864335   4.153514   5.167793   5.547958   5.750942
    15  O    5.180987   5.624668   5.153183   3.514758   3.739874
    16  H    5.395105   5.724479   5.613309   3.046508   3.348658
    17  H    5.589951   6.328185   5.701982   3.166678   3.507631
    18  O    6.200120   6.402179   6.803443   2.794457   3.243806
    19  H    5.977181   6.384249   6.879848   3.206280   3.848125
    20  H    6.064339   5.950236   6.590227   3.637776   3.930309
    21  O    6.794838   7.831318   7.159095   2.738795   3.283162
    22  H    7.337742   8.210740   7.737209   1.787880   2.402349
    23  H    7.457931   8.547399   7.688278   3.241073   3.639720
                   11         12         13         14         15
    11  H    0.000000
    12  O    4.324992   0.000000
    13  H    4.841127   0.959573   0.000000
    14  H    4.657634   0.972103   1.546745   0.000000
    15  O    3.150494   4.030255   4.549655   3.667342   0.000000
    16  H    2.461942   3.295047   3.885589   3.102582   0.979010
    17  H    3.023339   4.820793   5.399638   4.518926   0.983392
    18  O    1.850381   2.648646   3.353317   2.936167   2.744844
    19  H    2.323234   3.010516   3.851197   3.235865   3.219411
    20  H    2.685702   1.683412   2.385880   2.121904   3.125558
    21  O    3.027769   6.095266   6.735536   5.943398   2.686505
    22  H    2.206218   5.817904   6.423690   5.822297   2.888379
    23  H    3.732070   6.973567   7.568306   6.810697   3.375322
                   16         17         18         19         20
    16  H    0.000000
    17  H    1.549282   0.000000
    18  O    1.770811   3.068264   0.000000
    19  H    2.318883   3.401838   0.960833   0.000000
    20  H    2.185378   3.685264   0.986461   1.553593   0.000000
    21  O    2.910646   1.735113   3.799282   3.918707   4.668622
    22  H    2.833427   2.110189   3.348347   3.538860   4.269516
    23  H    3.735575   2.414612   4.697602   4.859018   5.559056
                   21         22         23
    21  O    0.000000
    22  H    0.979325   0.000000
    23  H    0.958747   1.558941   0.000000
 Stoichiometry    C2H11F3O7
 Framework group  C1[X(C2H11F3O7)]
 Deg. of freedom    63
 Full point group                 C1      NOp   1
 Largest Abelian subgroup         C1      NOp   1
 Largest concise Abelian subgroup C1      NOp   1
                         Standard orientation:                         
 ---------------------------------------------------------------------
 Center     Atomic      Atomic             Coordinates (Angstroms)
 Number     Number       Type             X           Y           Z
 ---------------------------------------------------------------------
      1          6           0        1.490953   -0.028432   -0.211912
      2          8           0        1.113638    1.111886   -0.362390
      3          8           0        0.805274   -1.113807   -0.268893
      4          1           0       -0.205299   -0.961996   -0.499655
      5          6           0        2.984373   -0.321792    0.114432
      6          9           0        3.098619   -0.867296    1.334083
      7          9           0        3.712081    0.795286    0.098835
      8          9           0        3.519590   -1.174470   -0.766602
      9          8           0       -4.966127   -0.085718    0.015264
     10          1           0       -5.251055    0.120306   -0.877227
     11          1           0       -4.277141    0.564029    0.237328
     12          8           0       -0.806734    3.123678   -0.094376
     13          1           0       -0.762440    3.709588   -0.853012
     14          1           0       -0.063415    2.503491   -0.182854
     15          8           0       -1.616629   -0.758954   -0.810052
     16          1           0       -1.944640    0.042165   -0.352800
     17          1           0       -2.164558   -1.488736   -0.443646
     18          8           0       -2.645242    1.352263    0.610824
     19          1           0       -2.487996    1.246608    1.552796
     20          1           0       -2.085667    2.113922    0.328235
     21          8           0       -3.456559   -2.348887    0.331913
     22          1           0       -4.127511   -1.635678    0.316695
     23          1           0       -3.875816   -3.137732   -0.016143
 ---------------------------------------------------------------------
 Rotational constants (GHZ):           1.0298154           0.2876562           0.2403077
 Standard basis: 6-31++G(d,p) (6D, 7F)
 There are   294 symmetry adapted cartesian basis functions of A   symmetry.
 There are   294 symmetry adapted basis functions of A   symmetry.
   294 basis functions,   472 primitive gaussians,   294 cartesian basis functions
    53 alpha electrons       53 beta electrons
       nuclear repulsion energy       828.2213625133 Hartrees.
 NAtoms=   23 NActive=   23 NUniq=   23 SFac= 1.00D+00 NAtFMM=   60 NAOKFM=F Big=F
 Integral buffers will be    131072 words long.
 Raffenetti 2 integral format.
 Two-electron integral symmetry is turned on.
 Nuclear repulsion after empirical dispersion term =      828.2111350664 Hartrees.
 One-electron integrals computed using PRISM.
 NBasis=   294 RedAO= T EigKep=  4.82D-05  NBF=   294
 NBsUse=   294 1.00D-06 EigRej= -1.00D+00 NBFU=   294
 Initial guess from the checkpoint file:  "/local_scratch/slurm.5660456/Gau-1769533.chk"
 B after Tr=     0.000000    0.000000    0.000000
         Rot=    0.999999    0.000803    0.000607   -0.000707 Ang=   0.14 deg.
 ExpMin= 3.60D-02 ExpMax= 7.00D+03 ExpMxC= 1.05D+03 IAcc=3 IRadAn=         5 AccDes= 0.00D+00
 Harris functional with IExCor= 4639 and IRadAn=       5 diagonalized for initial guess.
 HarFok:  IExCor= 4639 AccDes= 0.00D+00 IRadAn=         5 IDoV= 1 UseB2=F ITyADJ=14
 ICtDFT=  3500011 ScaDFX=  1.000000  1.000000  1.000000  1.000000
 FoFCou: FMM=F IPFlag=           0 FMFlag=      100000 FMFlg1=           0
         NFxFlg=           0 DoJE=T BraDBF=F KetDBF=T FulRan=T
         wScrn=  0.000000 ICntrl=       500 IOpCl=  0 I1Cent=   200000004 NGrid=           0
         NMat0=    1 NMatS0=      1 NMatT0=    0 NMatD0=    1 NMtDS0=    0 NMtDT0=    0
 Petite list used in FoFCou.
 Requested convergence on RMS density matrix=1.00D-10 within 128 cycles.
 Requested convergence on MAX density matrix=1.00D-08.
 Requested convergence on             energy=1.00D-08.
 No special actions if energy rises.
 SCF Done:  E(RwB97XD) =  -908.811734969     A.U. after   16 cycles
            NFock= 16  Conv=0.55D-10     -V/T= 2.0082
 Calling FoFJK, ICntrl=      2127 FMM=F ISym2X=0 I1Cent= 0 IOpClX= 0 NMat=1 NMatS=1 NMatT=0.
 ***** Axes restored to original set *****
 -------------------------------------------------------------------
 Center     Atomic                   Forces (Hartrees/Bohr)
 Number     Number              X              Y              Z
 -------------------------------------------------------------------
      1        6          -0.001632454    0.006872413   -0.005454315
      2        8          -0.002275430   -0.002123245    0.009910691
      3        8           0.004224779   -0.004531351   -0.005810908
      4        1          -0.001949369    0.001141142    0.001765018
      5        6          -0.001296904    0.002058850    0.001001640
      6        9           0.002910109   -0.000076571    0.000191074
      7        9          -0.000298331   -0.001319360    0.001485294
      8        9          -0.000708300   -0.002476154   -0.001573317
      9        8           0.002599625    0.001861310    0.000247639
     10        1          -0.000623472   -0.000725531   -0.000220247
     11        1          -0.002401997   -0.001184271    0.001945608
     12        8           0.000607405    0.000517939    0.000182701
     13        1           0.000148011   -0.000687873    0.000686517
     14        1          -0.001516797    0.000566636   -0.001941902
     15        8           0.000335346    0.004466001   -0.001725269
     16        1          -0.000453780   -0.000451003   -0.001878888
     17        1          -0.000972395   -0.002662812   -0.000309146
     18        8           0.002522412   -0.000035683    0.000413642
     19        1           0.000749978    0.001238875    0.000441107
     20        1          -0.001527968   -0.000956128    0.001964491
     21        8           0.001324228    0.001596062    0.001245299
     22        1          -0.000050083   -0.002915722   -0.001717082
     23        1           0.000285386   -0.000173526   -0.000849646
 -------------------------------------------------------------------
 Cartesian Forces:  Max     0.009910691 RMS     0.002395376

 GradGradGradGradGradGradGradGradGradGradGradGradGradGradGradGradGradGrad
 Berny optimization.
 Using GEDIIS/GDIIS optimizer.
 FormGI is forming the generalized inverse of G from B-inverse, IUseBI=4.
 Internal  Forces:  Max     0.009540450 RMS     0.001544698
 Search for a local minimum.
 Step number   2 out of a maximum of  138
 All quantities printed in internal units (Hartrees-Bohrs-Radians)
 Mixed Optimization -- RFO/linear search
 Update second derivatives using D2CorX and points    1    2
 DE= -3.01D-03 DEPred=-3.37D-03 R= 8.93D-01
 TightC=F SS=  1.41D+00  RLast= 4.82D-01 DXNew= 5.0454D-01 1.4456D+00
 Trust test= 8.93D-01 RLast= 4.82D-01 DXMaxT set to 5.05D-01
 ITU=  1  0
 Use linear search instead of GDIIS.
     Eigenvalues ---   -0.00032   0.00015   0.00021   0.00024   0.00029
     Eigenvalues ---    0.00051   0.00073   0.00275   0.00356   0.00403
     Eigenvalues ---    0.00449   0.00657   0.00692   0.00793   0.00841
     Eigenvalues ---    0.00857   0.01031   0.01192   0.01262   0.01389
     Eigenvalues ---    0.01397   0.01496   0.01789   0.01869   0.02104
     Eigenvalues ---    0.02300   0.02391   0.02698   0.02850   0.03012
     Eigenvalues ---    0.03677   0.03773   0.04256   0.05584   0.06353
     Eigenvalues ---    0.07236   0.07436   0.07828   0.08569   0.11656
     Eigenvalues ---    0.13584   0.19555   0.20200   0.21773   0.23240
     Eigenvalues ---    0.25683   0.28087   0.34366   0.37619   0.38569
     Eigenvalues ---    0.41341   0.45096   0.46821   0.48216   0.51012
     Eigenvalues ---    0.51456   0.55233   0.56705   0.57116   0.57417
     Eigenvalues ---    0.57422   0.60925   0.86060
 RFO step:  Lambda=-2.52645814D-03 EMin=-3.19059729D-04
 Quartic linear search produced a step of  0.35819.
 Maximum step size (   0.505) exceeded in Quadratic search.
    -- Step size scaled by   0.874
 Iteration  1 RMS(Cart)=  0.11752731 RMS(Int)=  0.02227340
 Iteration  2 RMS(Cart)=  0.03600941 RMS(Int)=  0.01029949
 Iteration  3 RMS(Cart)=  0.00511377 RMS(Int)=  0.00973421
 Iteration  4 RMS(Cart)=  0.00113551 RMS(Int)=  0.00972928
 Iteration  5 RMS(Cart)=  0.00027415 RMS(Int)=  0.00972912
 Iteration  6 RMS(Cart)=  0.00004954 RMS(Int)=  0.00972911
 Iteration  7 RMS(Cart)=  0.00001042 RMS(Int)=  0.00972911
 Iteration  8 RMS(Cart)=  0.00000207 RMS(Int)=  0.00972911
 Iteration  9 RMS(Cart)=  0.00000042 RMS(Int)=  0.00972911
 Variable       Old X    -DE/DX   Delta X   Delta X   Delta X     New X
                                 (Linear)    (Quad)   (Total)
    R1        2.28753   0.00954   0.00150   0.01602   0.02347   2.31100
    R2        2.42846   0.00654   0.00767   0.00156   0.01685   2.44531
    R3        2.94146  -0.00219  -0.00402  -0.01385  -0.01787   2.92359
    R4        3.46096  -0.00093  -0.00485  -0.03118  -0.02792   3.43305
    R5        1.97976  -0.00117  -0.04843   0.06967   0.02235   2.00211
    R6        2.75759  -0.00007   0.06126  -0.15318  -0.09085   2.66674
    R7        2.53405   0.00211   0.00051   0.00486   0.00537   2.53942
    R8        2.51955   0.00053  -0.00177   0.00014  -0.00163   2.51793
    R9        2.52810   0.00208   0.00093   0.00520   0.00614   2.53423
   R10        1.81273   0.00094   0.00061   0.00259   0.00320   1.81593
   R11        1.83817   0.00148   0.00092   0.00498   0.00542   1.84359
   R12        3.37860   0.00081   0.01142   0.02446   0.03756   3.41616
   R13        3.49671   0.00045   0.00189  -0.00013   0.00026   3.49697
   R14        1.81333   0.00044   0.00035   0.00095   0.00129   1.81462
   R15        1.83701   0.00141   0.00148   0.00162   0.00587   1.84288
   R16        3.18119   0.00050  -0.00105   0.03998   0.03535   3.21654
   R17        1.85006   0.00138  -0.00352   0.01184  -0.00466   1.84540
   R18        1.85834   0.00137  -0.00252   0.00341   0.00257   1.86091
   R19        3.34635   0.00333   0.02652   0.08100   0.09409   3.44044
   R20        3.27889   0.00167   0.02737   0.01328   0.04336   3.32225
   R21        1.81571   0.00146   0.00059   0.00323   0.00382   1.81953
   R22        1.86414   0.00238   0.00120   0.00457   0.00304   1.86718
   R23        1.85066   0.00068  -0.00040  -0.00044   0.00165   1.85230
   R24        1.81177   0.00082   0.00039   0.00175   0.00214   1.81391
    A1        2.24439  -0.00033   0.00079  -0.02474  -0.00905   2.23533
    A2        2.09747  -0.00002   0.00197   0.00444  -0.00110   2.09637
    A3        1.94126   0.00035  -0.00272   0.02036   0.01022   1.95148
    A4        2.69962  -0.00039  -0.03111   0.29732   0.23380   2.93343
    A5        1.98457  -0.00159   0.00205  -0.06599  -0.04541   1.93916
    A6        1.92741  -0.00232  -0.00231  -0.00678  -0.00915   1.91826
    A7        1.94261  -0.00215  -0.00253  -0.00362  -0.00620   1.93640
    A8        1.94539  -0.00283  -0.00410  -0.01144  -0.01563   1.92976
    A9        1.88070   0.00263   0.00365   0.00866   0.01229   1.89300
   A10        1.88139   0.00263   0.00287   0.00796   0.01072   1.89211
   A11        1.88383   0.00245   0.00301   0.00650   0.00943   1.89326
   A12        1.85389  -0.00038  -0.00155  -0.00073  -0.00317   1.85072
   A13        2.07417  -0.00054  -0.00679  -0.04141  -0.04978   2.02439
   A14        1.78069   0.00100   0.01026   0.02793   0.03511   1.81579
   A15        2.84147  -0.00067  -0.00337  -0.07037  -0.08312   2.75836
   A16        1.85698  -0.00017  -0.00106   0.01522   0.00473   1.86171
   A17        2.21404  -0.00054  -0.00875  -0.04168  -0.03838   2.17567
   A18        1.79373   0.00060   0.01698  -0.04566  -0.03162   1.76212
   A19        1.91617   0.00090   0.00868   0.00588   0.00528   1.92145
   A20        1.93518   0.00138   0.01536   0.12469   0.14147   2.07665
   A21        1.81993  -0.00036  -0.00262   0.00410  -0.00346   1.81647
   A22        2.82185  -0.00004  -0.00532  -0.02172  -0.03047   2.79138
   A23        1.49465   0.00028   0.00408   0.05341   0.07079   1.56544
   A24        1.87065   0.00046   0.00464   0.06663   0.06601   1.93666
   A25        2.45178  -0.00112  -0.00458  -0.13431  -0.14255   2.30923
   A26        1.96859  -0.00035   0.00473  -0.04198  -0.04139   1.92720
   A27        1.76289   0.00030  -0.01208   0.08229   0.07465   1.83754
   A28        1.84722   0.00037   0.00267  -0.00329  -0.00389   1.84333
   A29        1.71346   0.00056   0.00606   0.04369   0.05646   1.76992
   A30        2.17881  -0.00026  -0.00114   0.00369   0.00201   2.18082
   A31        1.86917   0.00012  -0.00004   0.00592   0.00570   1.87488
   A32        2.84158  -0.00022   0.00270  -0.01398  -0.00854   2.83304
   A33        3.14633   0.00157   0.01155  -0.05099  -0.03285   3.11348
   A34        2.96904  -0.00051   0.03050  -0.20700  -0.13812   2.83092
   A35        3.20138   0.00004  -0.00948   0.05085   0.03402   3.23540
   A36        2.88570   0.00014  -0.01062   0.02268   0.00263   2.88833
   A37        3.15053  -0.00029  -0.00652  -0.00983  -0.03259   3.11794
   A38        3.15039  -0.00005  -0.00620  -0.02743  -0.06103   3.08937
   A39        3.26014  -0.00004  -0.00927   0.03266   0.02402   3.28416
   A40        3.08587   0.00026   0.00766  -0.02430  -0.03992   3.04595
    D1        0.67651  -0.00002  -0.06492   0.39154   0.34452   1.02103
    D2       -2.45047  -0.00036  -0.06770   0.38551   0.33512  -2.11536
    D3        0.02729  -0.00050   0.00004  -0.05522  -0.03814  -0.01085
    D4       -3.12785  -0.00018   0.00267  -0.04970  -0.02944   3.12589
    D5        2.01394   0.00029   0.00498  -0.01895  -0.01362   2.00032
    D6       -0.07422  -0.00008   0.00358  -0.02298  -0.01900  -0.09322
    D7       -2.17842   0.00020   0.00433  -0.02094  -0.01623  -2.19465
    D8       -1.11540   0.00001   0.00261  -0.02366  -0.02146  -1.13686
    D9        3.07963  -0.00037   0.00121  -0.02770  -0.02684   3.05278
   D10        0.97542  -0.00008   0.00196  -0.02565  -0.02406   0.95136
   D11       -2.53262   0.00054   0.02971  -0.15878  -0.11448  -2.64710
   D12       -0.21324   0.00007   0.03594  -0.27059  -0.20120  -0.41444
   D13       -0.67695   0.00025  -0.02141   0.18842   0.17791  -0.49905
   D14       -2.67656  -0.00074  -0.03323   0.10827   0.07969  -2.59687
   D15       -1.89871   0.00013  -0.00963   0.01911   0.00820  -1.89051
   D16        0.28545  -0.00016  -0.01290  -0.01433  -0.03253   0.25292
   D17        1.23026   0.00026   0.01364   0.04456   0.05842   1.28869
   D18       -0.79986   0.00029   0.01153   0.04649   0.06360  -0.73627
   D19        0.44943  -0.00011  -0.00431   0.03977   0.03639   0.48582
   D20       -1.51449   0.00015  -0.01061   0.06453   0.04879  -1.46570
   D21        2.23016   0.00051  -0.01947   0.21102   0.18570   2.41586
   D22       -0.03700  -0.00013   0.03972  -0.21635  -0.16670  -0.20370
   D23        1.51032   0.00073   0.01333   0.02890   0.04588   1.55620
   D24       -2.77364   0.00056   0.01391   0.01030   0.02072  -2.75291
   D25       -2.11517  -0.00013   0.03248  -0.17434  -0.12827  -2.24344
   D26       -0.56785   0.00073   0.00609   0.07091   0.08431  -0.48354
   D27        1.43137   0.00056   0.00668   0.05231   0.05915   1.49052
   D28       -2.79495  -0.00120  -0.00607  -0.17302  -0.17535  -2.97030
   D29       -0.94157  -0.00058   0.00188  -0.08678  -0.08381  -1.02538
   D30        1.03413  -0.00016  -0.00116  -0.05732  -0.06489   0.96924
   D31       -0.75342   0.00057   0.01542  -0.03341  -0.01582  -0.76924
   D32        1.09996   0.00118   0.02337   0.05283   0.07572   1.17567
   D33        3.07566   0.00161   0.02033   0.08229   0.09464  -3.11289
   D34        2.40628   0.00091   0.00157   0.07978   0.07446   2.48074
   D35        0.34515  -0.00062  -0.01434   0.00918  -0.01009   0.33506
   D36        0.27448  -0.00008  -0.00615   0.01510   0.00127   0.27575
   D37        2.32530   0.00042  -0.00161   0.06243   0.06075   2.38605
   D38        0.07613  -0.00023   0.00308  -0.08141  -0.07325   0.00288
   D39       -2.19956  -0.00028   0.00126  -0.11126  -0.11048  -2.31004
         Item               Value     Threshold  Converged?
 Maximum Force            0.009540     0.000015     NO 
 RMS     Force            0.001545     0.000010     NO 
 Maximum Displacement     0.397206     0.000060     NO 
 RMS     Displacement     0.149365     0.000040     NO 
 Predicted change in Energy=-1.664068D-03
 GradGradGradGradGradGradGradGradGradGradGradGradGradGradGradGradGradGrad

                          Input orientation:                          
 ---------------------------------------------------------------------
 Center     Atomic      Atomic             Coordinates (Angstroms)
 Number     Number       Type             X           Y           Z
 ---------------------------------------------------------------------
      1          6           0       -1.194477    1.654105   -0.363720
      2          8           0       -1.354859    1.255769    0.781340
      3          8           0       -0.501003    1.106824   -1.309243
      4          1           0       -0.037624    0.214592   -0.975061
      5          6           0       -1.860662    2.971021   -0.827881
      6          9           0       -0.917903    3.886545   -1.108640
      7          9           0       -2.656679    3.462397    0.120949
      8          9           0       -2.592968    2.764795   -1.932252
      9          8           0        2.615890   -3.159649    1.514438
     10          1           0        1.999111   -3.896120    1.489621
     11          1           0        2.152160   -2.435098    1.974602
     12          8           0       -0.906814    0.227930    3.303933
     13          1           0       -1.669476   -0.221229    3.676351
     14          1           0       -1.216750    0.686446    2.500979
     15          8           0        0.539758   -0.981685   -0.498641
     16          1           0        0.696373   -0.918756    0.463205
     17          1           0        1.407060   -1.271497   -0.864061
     18          8           0        1.277343   -0.818140    2.185684
     19          1           0        1.906790   -0.096506    2.286308
     20          1           0        0.484349   -0.554847    2.713056
     21          8           0        3.027051   -1.951229   -0.930143
     22          1           0        3.063796   -2.447246   -0.085512
     23          1           0        3.350944   -2.534473   -1.620282
 ---------------------------------------------------------------------
                    Distance matrix (angstroms):
                    1          2          3          4          5
     1  C    0.000000
     2  O    1.222929   0.000000
     3  O    1.294000   2.263137   0.000000
     4  H    1.945314   2.429836   1.059469   0.000000
     5  C    1.547099   2.405726   2.357036   3.308026   0.000000
     6  F    2.369638   3.268629   2.817960   3.778356   1.343802
     7  F    2.375470   2.645762   3.498730   4.313806   1.332430
     8  F    2.376910   3.342701   2.741044   3.734907   1.341058
     9  O    6.420172   5.983327   5.990909   4.962283   7.944250
    10  H    6.666249   6.188113   6.254091   5.207773   8.211352
    11  H    5.778349   5.229298   5.510728   4.529517   7.292653
    12  O    3.945682   2.760557   4.713653   4.366401   5.050372
    13  H    4.479362   3.265211   5.290104   4.948588   5.524050
    14  H    3.023799   1.816690   3.899590   3.700789   4.088424
    15  O    3.158032   3.199082   2.470248   1.411178   4.636195
    16  H    3.298292   3.006214   2.945887   1.972774   4.830703
    17  H    3.946832   4.089330   3.081445   2.075546   5.355211
    18  O    4.326818   3.633424   4.368354   3.575749   5.769436
    19  H    4.439048   3.838220   4.491487   3.809732   5.770753
    20  H    4.143004   3.223748   4.462170   3.803512   5.519879
    21  O    5.580374   5.693430   4.684290   3.753003   6.937489
    22  H    5.918731   5.829946   5.180418   4.182761   7.359282
    23  H    6.307456   6.502177   5.309735   4.410903   7.622284
                    6          7          8          9         10
     6  F    0.000000
     7  F    2.171435   0.000000
     8  F    2.177729   2.169411   0.000000
     9  O    8.307653   8.578654   8.608770   0.000000
    10  H    8.708031   8.814614   8.784315   0.960948   0.000000
    11  H    7.674298   7.832076   8.051002   0.975587   1.547002
    12  O    5.732049   4.863661   6.057758   5.204558   5.361335
    13  H    6.350970   5.213882   6.420717   5.627837   5.634283
    14  H    4.833145   3.929865   5.085965   5.518591   5.688983
    15  O    5.118255   5.509171   5.089727   3.620268   3.817961
    16  H    5.307306   5.527621   5.488763   3.132291   3.408131
    17  H    5.663097   6.316168   5.782119   3.268586   3.574771
    18  O    6.148637   6.169494   6.691347   2.779379   3.237193
    19  H    5.947206   6.178982   6.799346   3.237507   3.883336
    20  H    6.024752   5.720431   6.486046   3.572834   3.867221
    21  O    7.047988   7.919402   7.404709   2.757773   3.270248
    22  H    7.551002   8.227414   7.910424   1.807755   2.390362
    23  H    7.727504   8.665211   7.969295   3.279881   3.654179
                   11         12         13         14         15
    11  H    0.000000
    12  O    4.268040   0.000000
    13  H    4.733083   0.960257   0.000000
    14  H    4.622842   0.975209   1.552526   0.000000
    15  O    3.290772   4.244444   4.784304   3.855606   0.000000
    16  H    2.589003   3.457576   4.050691   3.223234   0.976542
    17  H    3.157080   4.997446   5.584217   4.694829   0.984752
    18  O    1.850518   2.667448   3.355910   2.929793   2.788616
    19  H    2.371999   3.009515   3.838939   3.227321   3.226184
    20  H    2.619590   1.702119   2.382898   2.116489   3.240410
    21  O    3.071988   6.176684   6.802210   6.061335   2.704226
    22  H    2.252842   5.866059   6.442874   5.901952   2.947765
    23  H    3.790798   7.071581   7.655719   6.944274   3.401764
                   16         17         18         19         20
    16  H    0.000000
    17  H    1.546330   0.000000
    18  O    1.820600   3.085986   0.000000
    19  H    2.337715   3.399289   0.962852   0.000000
    20  H    2.288933   3.763078   0.988070   1.554197   0.000000
    21  O    2.905078   1.758060   3.748833   3.878214   4.657050
    22  H    2.870900   2.175615   3.317188   3.534144   4.250494
    23  H    3.741418   2.438373   4.661652   4.826045   5.560045
                   21         22         23
    21  O    0.000000
    22  H    0.980197   0.000000
    23  H    0.959881   1.563836   0.000000
 Stoichiometry    C2H11F3O7
 Framework group  C1[X(C2H11F3O7)]
 Deg. of freedom    63
 Full point group                 C1      NOp   1
 Largest Abelian subgroup         C1      NOp   1
 Largest concise Abelian subgroup C1      NOp   1
                         Standard orientation:                         
 ---------------------------------------------------------------------
 Center     Atomic      Atomic             Coordinates (Angstroms)
 Number     Number       Type             X           Y           Z
 ---------------------------------------------------------------------
      1          6           0        1.465605   -0.135283   -0.179172
      2          8           0        0.970946    0.976964   -0.296538
      3          8           0        0.872709   -1.283487   -0.246532
      4          1           0       -0.166493   -1.166845   -0.416617
      5          6           0        2.981401   -0.286037    0.091294
      6          9           0        3.178048   -0.823133    1.307297
      7          9           0        3.592869    0.897036    0.048697
      8          9           0        3.545462   -1.089120   -0.822671
      9          8           0       -4.949101    0.125084   -0.130556
     10          1           0       -5.129160    0.273788   -1.062698
     11          1           0       -4.237554    0.747959    0.109231
     12          8           0       -0.715149    3.151254   -0.072433
     13          1           0       -0.690248    3.736256   -0.833515
     14          1           0        0.021762    2.521534   -0.179429
     15          8           0       -1.540560   -0.969041   -0.670073
     16          1           0       -1.830451   -0.113675   -0.298662
     17          1           0       -2.189850   -1.617592   -0.312943
     18          8           0       -2.539680    1.316719    0.576298
     19          1           0       -2.397656    1.234382    1.525052
     20          1           0       -1.996173    2.091448    0.292260
     21          8           0       -3.663340   -2.255551    0.403022
     22          1           0       -4.274693   -1.496731    0.297075
     23          1           0       -4.125519   -3.041176    0.102095
 ---------------------------------------------------------------------
 Rotational constants (GHZ):           1.0363471           0.2884803           0.2403565
 Standard basis: 6-31++G(d,p) (6D, 7F)
 There are   294 symmetry adapted cartesian basis functions of A   symmetry.
 There are   294 symmetry adapted basis functions of A   symmetry.
   294 basis functions,   472 primitive gaussians,   294 cartesian basis functions
    53 alpha electrons       53 beta electrons
       nuclear repulsion energy       828.5162874250 Hartrees.
 NAtoms=   23 NActive=   23 NUniq=   23 SFac= 1.00D+00 NAtFMM=   60 NAOKFM=F Big=F
 Integral buffers will be    131072 words long.
 Raffenetti 2 integral format.
 Two-electron integral symmetry is turned on.
 Nuclear repulsion after empirical dispersion term =      828.5061332091 Hartrees.
 One-electron integrals computed using PRISM.
 NBasis=   294 RedAO= T EigKep=  4.34D-05  NBF=   294
 NBsUse=   294 1.00D-06 EigRej= -1.00D+00 NBFU=   294
 Initial guess from the checkpoint file:  "/local_scratch/slurm.5660456/Gau-1769533.chk"
 B after Tr=    -0.000000   -0.000000   -0.000000
         Rot=    0.999957    0.008094   -0.000213    0.004478 Ang=   1.06 deg.
 ExpMin= 3.60D-02 ExpMax= 7.00D+03 ExpMxC= 1.05D+03 IAcc=3 IRadAn=         5 AccDes= 0.00D+00
 Harris functional with IExCor= 4639 and IRadAn=       5 diagonalized for initial guess.
 HarFok:  IExCor= 4639 AccDes= 0.00D+00 IRadAn=         5 IDoV= 1 UseB2=F ITyADJ=14
 ICtDFT=  3500011 ScaDFX=  1.000000  1.000000  1.000000  1.000000
 FoFCou: FMM=F IPFlag=           0 FMFlag=      100000 FMFlg1=           0
         NFxFlg=           0 DoJE=T BraDBF=F KetDBF=T FulRan=T
         wScrn=  0.000000 ICntrl=       500 IOpCl=  0 I1Cent=   200000004 NGrid=           0
         NMat0=    1 NMatS0=      1 NMatT0=    0 NMatD0=    1 NMtDS0=    0 NMtDT0=    0
 Petite list used in FoFCou.
 Requested convergence on RMS density matrix=1.00D-10 within 128 cycles.
 Requested convergence on MAX density matrix=1.00D-08.
 Requested convergence on             energy=1.00D-08.
 No special actions if energy rises.
 SCF Done:  E(RwB97XD) =  -908.812535751     A.U. after   17 cycles
            NFock= 17  Conv=0.40D-10     -V/T= 2.0083
 Calling FoFJK, ICntrl=      2127 FMM=F ISym2X=0 I1Cent= 0 IOpClX= 0 NMat=1 NMatS=1 NMatT=0.
 ***** Axes restored to original set *****
 -------------------------------------------------------------------
 Center     Atomic                   Forces (Hartrees/Bohr)
 Number     Number              X              Y              Z
 -------------------------------------------------------------------
      1        6           0.001066246   -0.005500241    0.004392316
      2        8           0.002025066    0.002863923   -0.008888888
      3        8          -0.001945014    0.000566511    0.006173386
      4        1          -0.002023297    0.002847951   -0.002145953
      5        6           0.000744781   -0.001193009   -0.000807053
      6        9          -0.001874288    0.000045660   -0.000005736
      7        9          -0.000048266    0.001089668   -0.000994467
      8        9           0.000260956    0.001702801    0.000907361
      9        8           0.000133724    0.000571390    0.001117703
     10        1           0.000616808    0.000300507   -0.000031767
     11        1          -0.000563638   -0.000479783   -0.001351628
     12        8          -0.001164179    0.000743223   -0.001779259
     13        1           0.000407662    0.000101045    0.000332836
     14        1           0.000598809   -0.001197673    0.001438483
     15        8           0.003951841   -0.001387375   -0.000432575
     16        1          -0.000505007    0.000054018    0.001418848
     17        1          -0.002278124   -0.000525451   -0.000273075
     18        8           0.000719911    0.000723633    0.001461853
     19        1          -0.000490916   -0.000737096    0.000129415
     20        1           0.000438047    0.000043430   -0.000402228
     21        8           0.000856286    0.000316133    0.000968498
     22        1          -0.000972057   -0.001341634   -0.001642144
     23        1           0.000044649    0.000392370    0.000414073
 -------------------------------------------------------------------
 Cartesian Forces:  Max     0.008888888 RMS     0.001956834

 GradGradGradGradGradGradGradGradGradGradGradGradGradGradGradGradGradGrad
 Berny optimization.
 Using GEDIIS/GDIIS optimizer.
 FormGI is forming the generalized inverse of G from B-inverse, IUseBI=4.
 Internal  Forces:  Max     0.008544048 RMS     0.001241486
 Search for a local minimum.
 Step number   3 out of a maximum of  138
 All quantities printed in internal units (Hartrees-Bohrs-Radians)
 Mixed Optimization -- RFO/linear search
 Update second derivatives using D2CorX and points    2    3
 DE= -8.01D-04 DEPred=-1.66D-03 R= 4.81D-01
 Trust test= 4.81D-01 RLast= 8.37D-01 DXMaxT set to 5.05D-01
 ITU=  0  1  0
 Use linear search instead of GDIIS.
     Eigenvalues ---   -0.00050   0.00015   0.00021   0.00024   0.00030
     Eigenvalues ---    0.00052   0.00072   0.00295   0.00348   0.00424
     Eigenvalues ---    0.00450   0.00690   0.00766   0.00781   0.00834
     Eigenvalues ---    0.00893   0.00981   0.01083   0.01231   0.01375
     Eigenvalues ---    0.01395   0.01494   0.01704   0.01851   0.02109
     Eigenvalues ---    0.02290   0.02439   0.02687   0.02900   0.03059
     Eigenvalues ---    0.03642   0.03768   0.04249   0.05576   0.06332
     Eigenvalues ---    0.07229   0.07561   0.07826   0.08548   0.11657
     Eigenvalues ---    0.13601   0.19539   0.20185   0.21773   0.23353
     Eigenvalues ---    0.25669   0.27875   0.36373   0.37618   0.38566
     Eigenvalues ---    0.41229   0.45201   0.46904   0.48198   0.50993
     Eigenvalues ---    0.51555   0.55660   0.56728   0.57116   0.57417
     Eigenvalues ---    0.57449   0.61174   0.90170
 RFO step:  Lambda=-1.59931001D-03 EMin=-5.02465340D-04
 Quartic linear search produced a step of -0.26194.
 Iteration  1 RMS(Cart)=  0.15025696 RMS(Int)=  0.06633900
 Iteration  2 RMS(Cart)=  0.05789920 RMS(Int)=  0.03342011
 Iteration  3 RMS(Cart)=  0.04316684 RMS(Int)=  0.01487497
 Iteration  4 RMS(Cart)=  0.00922785 RMS(Int)=  0.01406192
 Iteration  5 RMS(Cart)=  0.00048973 RMS(Int)=  0.01406047
 Iteration  6 RMS(Cart)=  0.00004343 RMS(Int)=  0.01406046
 Iteration  7 RMS(Cart)=  0.00000234 RMS(Int)=  0.01406046
 Iteration  8 RMS(Cart)=  0.00000028 RMS(Int)=  0.01406046
 Variable       Old X    -DE/DX   Delta X   Delta X   Delta X     New X
                                 (Linear)    (Quad)   (Total)
    R1        2.31100  -0.00854  -0.00615  -0.00980  -0.01536   2.29564
    R2        2.44531  -0.00514  -0.00441   0.00359   0.00263   2.44794
    R3        2.92359   0.00207   0.00468  -0.00402   0.00066   2.92425
    R4        3.43305   0.00100   0.00731  -0.02796  -0.01800   3.41505
    R5        2.00211  -0.00144  -0.00585  -0.10049  -0.10334   1.89877
    R6        2.66674   0.00250   0.02380   0.17896   0.20644   2.87318
    R7        2.53942  -0.00128  -0.00141   0.00014  -0.00127   2.53815
    R8        2.51793  -0.00028   0.00043  -0.00407  -0.00364   2.51428
    R9        2.53423  -0.00115  -0.00161   0.00243   0.00082   2.53506
   R10        1.81593  -0.00063  -0.00084   0.00112   0.00028   1.81621
   R11        1.84359  -0.00038  -0.00142  -0.00122  -0.00286   1.84074
   R12        3.41616   0.00015  -0.00984   0.04490   0.03428   3.45044
   R13        3.49697   0.00006  -0.00007   0.01165   0.01157   3.50854
   R14        1.81462  -0.00024  -0.00034   0.00065   0.00031   1.81494
   R15        1.84288  -0.00095  -0.00154  -0.00230  -0.00106   1.84182
   R16        3.21654  -0.00007  -0.00926  -0.00103  -0.00847   3.20807
   R17        1.84540   0.00074   0.00122   0.01880   0.01144   1.85684
   R18        1.86091  -0.00138  -0.00067  -0.01175  -0.01202   1.84889
   R19        3.44044  -0.00054  -0.02465   0.15104   0.11776   3.55819
   R20        3.32225   0.00051  -0.01136   0.10970   0.09853   3.42078
   R21        1.81953  -0.00086  -0.00100   0.00006  -0.00094   1.81859
   R22        1.86718  -0.00075  -0.00080   0.00462   0.00579   1.87297
   R23        1.85230  -0.00052  -0.00043  -0.00863  -0.00978   1.84252
   R24        1.81391  -0.00052  -0.00056   0.00027  -0.00029   1.81362
    A1        2.23533  -0.00078   0.00237  -0.01007  -0.00424   2.23109
    A2        2.09637   0.00067   0.00029   0.01315   0.01175   2.10811
    A3        1.95148   0.00011  -0.00268  -0.00306  -0.00750   1.94398
    A4        2.93343   0.00095  -0.06124  -0.20267  -0.26560   2.66783
    A5        1.93916   0.00182   0.01189   0.00189   0.02427   1.96343
    A6        1.91826   0.00155   0.00240  -0.00314  -0.00073   1.91753
    A7        1.93640   0.00171   0.00162  -0.00342  -0.00179   1.93461
    A8        1.92976   0.00208   0.00409  -0.00805  -0.00394   1.92582
    A9        1.89300  -0.00187  -0.00322   0.00650   0.00329   1.89629
   A10        1.89211  -0.00183  -0.00281   0.00418   0.00139   1.89350
   A11        1.89326  -0.00183  -0.00247   0.00446   0.00201   1.89527
   A12        1.85072   0.00010   0.00083  -0.00145  -0.00035   1.85037
   A13        2.02439  -0.00032   0.01304  -0.04131  -0.02752   1.99686
   A14        1.81579  -0.00024  -0.00920   0.04160   0.02986   1.84565
   A15        2.75836   0.00019   0.02177   0.05347   0.07337   2.83173
   A16        1.86171  -0.00000  -0.00124   0.02147   0.00436   1.86608
   A17        2.17567  -0.00019   0.01005  -0.07265  -0.04713   2.12854
   A18        1.76212   0.00047   0.00828   0.11557   0.13142   1.89353
   A19        1.92145  -0.00058  -0.00138   0.06813   0.06721   1.98866
   A20        2.07665   0.00060  -0.03706   0.07434   0.03027   2.10692
   A21        1.81647   0.00042   0.00091   0.00580   0.00687   1.82334
   A22        2.79138  -0.00071   0.00798  -0.02181  -0.01281   2.77857
   A23        1.56544   0.00017  -0.01854  -0.03533  -0.05074   1.51471
   A24        1.93666  -0.00019  -0.01729   0.02071   0.00289   1.93955
   A25        2.30923   0.00055   0.03734   0.03892   0.06587   2.37510
   A26        1.92720   0.00037   0.01084   0.05875   0.06229   1.98948
   A27        1.83754  -0.00075  -0.01955  -0.11416  -0.13294   1.70460
   A28        1.84333  -0.00013   0.00102   0.01482   0.01923   1.86256
   A29        1.76992   0.00047  -0.01479   0.01069  -0.00404   1.76587
   A30        2.18082   0.00013  -0.00053   0.02217   0.02216   2.20298
   A31        1.87488  -0.00009  -0.00149  -0.00449  -0.00461   1.87027
   A32        2.83304   0.00039   0.00224  -0.00564  -0.00496   2.82809
   A33        3.11348  -0.00070   0.00860   0.04520   0.07029   3.18377
   A34        2.83092   0.00110   0.03618   0.16009   0.22960   3.06052
   A35        3.23540  -0.00014  -0.00891   0.00111  -0.01910   3.21630
   A36        2.88833  -0.00099  -0.00069  -0.03236  -0.03852   2.84981
   A37        3.11794  -0.00001   0.00854   0.03065  -0.00835   3.10958
   A38        3.08937   0.00030   0.01599   0.02340   0.01430   3.10366
   A39        3.28416  -0.00002  -0.00629  -0.10092  -0.10305   3.18111
   A40        3.04595  -0.00008   0.01046   0.08561   0.07047   3.11641
    D1        1.02103  -0.00009  -0.09025  -0.45100  -0.49320   0.52783
    D2       -2.11536   0.00008  -0.08778  -0.45622  -0.50018  -2.61554
    D3       -0.01085   0.00033   0.00999  -0.04263   0.00605  -0.00480
    D4        3.12589   0.00017   0.00771  -0.03773   0.01254   3.13843
    D5        2.00032  -0.00014   0.00357   0.02950   0.03486   2.03518
    D6       -0.09322   0.00009   0.00498   0.02562   0.03238  -0.06084
    D7       -2.19465  -0.00011   0.00425   0.02761   0.03364  -2.16100
    D8       -1.13686   0.00001   0.00562   0.02510   0.02894  -1.10792
    D9        3.05278   0.00024   0.00703   0.02122   0.02646   3.07925
   D10        0.95136   0.00004   0.00630   0.02321   0.02772   0.97908
   D11       -2.64710  -0.00017   0.02999   0.11443   0.16915  -2.47794
   D12       -0.41444   0.00011   0.05270   0.13423   0.25100  -0.16343
   D13       -0.49905   0.00031  -0.04660  -0.14012  -0.17083  -0.66988
   D14       -2.59687  -0.00013  -0.02087  -0.25834  -0.27687  -2.87374
   D15       -1.89051  -0.00033  -0.00215  -0.07643  -0.07791  -1.96842
   D16        0.25292  -0.00078   0.00852  -0.10358  -0.09464   0.15829
   D17        1.28869   0.00025  -0.01530   0.11582   0.10058   1.38926
   D18       -0.73627   0.00046  -0.01666   0.11128   0.09596  -0.64031
   D19        0.48582   0.00005  -0.00953   0.00920  -0.00110   0.48472
   D20       -1.46570  -0.00038  -0.01278  -0.04286  -0.04816  -1.51386
   D21        2.41586  -0.00065  -0.04864  -0.17107  -0.22562   2.19024
   D22       -0.20370   0.00090   0.04367   0.41019   0.44985   0.24615
   D23        1.55620  -0.00011  -0.01202   0.13077   0.13990   1.69610
   D24       -2.75291  -0.00016  -0.00543   0.16569   0.16532  -2.58759
   D25       -2.24344   0.00078   0.03360   0.32895   0.36428  -1.87916
   D26       -0.48354  -0.00022  -0.02208   0.04953   0.05433  -0.42921
   D27        1.49052  -0.00027  -0.01549   0.08445   0.07975   1.57028
   D28       -2.97030  -0.00037   0.04593  -0.07892  -0.03025  -3.00055
   D29       -1.02538  -0.00047   0.02195  -0.05981  -0.03654  -1.06192
   D30        0.96924  -0.00084   0.01700  -0.06887  -0.05988   0.90936
   D31       -0.76924   0.00036   0.00414   0.07923   0.08920  -0.68004
   D32        1.17567   0.00026  -0.01983   0.09834   0.08291   1.25859
   D33       -3.11289  -0.00011  -0.02479   0.08928   0.05957  -3.05332
   D34        2.48074  -0.00030  -0.01950   0.06915   0.04709   2.52784
   D35        0.33506  -0.00026   0.00264  -0.07438  -0.07360   0.26146
   D36        0.27575  -0.00027  -0.00033   0.05556   0.05247   0.32822
   D37        2.38605   0.00013  -0.01591   0.07383   0.05688   2.44293
   D38        0.00288   0.00016   0.01919  -0.04648  -0.02679  -0.02390
   D39       -2.31004  -0.00023   0.02894  -0.07685  -0.04807  -2.35812
         Item               Value     Threshold  Converged?
 Maximum Force            0.008544     0.000015     NO 
 RMS     Force            0.001241     0.000010     NO 
 Maximum Displacement     0.601095     0.000060     NO 
 RMS     Displacement     0.187178     0.000040     NO 
 Predicted change in Energy=-1.904217D-03
 GradGradGradGradGradGradGradGradGradGradGradGradGradGradGradGradGradGrad

                          Input orientation:                          
 ---------------------------------------------------------------------
 Center     Atomic      Atomic             Coordinates (Angstroms)
 Number     Number       Type             X           Y           Z
 ---------------------------------------------------------------------
      1          6           0       -1.312635    1.783894   -0.350580
      2          8           0       -1.577767    1.415232    0.776155
      3          8           0       -0.497520    1.235425   -1.194864
      4          1           0       -0.055169    0.413209   -0.823542
      5          6           0       -1.975345    3.048892   -0.946557
      6          9           0       -1.039588    3.979043   -1.197914
      7          9           0       -2.866520    3.559615   -0.100860
      8          9           0       -2.598752    2.751000   -2.096439
      9          8           0        2.672372   -3.239489    1.492395
     10          1           0        2.039508   -3.962806    1.494524
     11          1           0        2.250962   -2.512170    1.984578
     12          8           0       -0.876826    0.153456    3.151307
     13          1           0       -1.631287   -0.337841    3.485714
     14          1           0       -1.171521    0.609571    2.341954
     15          8           0        0.598291   -0.867786   -0.329855
     16          1           0        0.848312   -0.847383    0.620181
     17          1           0        1.385002   -1.233858   -0.781876
     18          8           0        1.455994   -0.887059    2.401899
     19          1           0        2.118228   -0.218800    2.604394
     20          1           0        0.614009   -0.594560    2.835316
     21          8           0        2.977289   -2.067238   -0.998477
     22          1           0        3.044146   -2.566939   -0.163912
     23          1           0        3.210226   -2.669459   -1.708509
 ---------------------------------------------------------------------
                    Distance matrix (angstroms):
                    1          2          3          4          5
     1  C    0.000000
     2  O    1.214799   0.000000
     3  O    1.295394   2.254813   0.000000
     4  H    1.919293   2.425156   1.004785   0.000000
     5  C    1.547448   2.407208   2.352507   3.263285   0.000000
     6  F    2.368799   3.280200   2.796657   3.718118   1.343131
     7  F    2.372784   2.651116   3.494405   4.280868   1.330501
     8  F    2.374325   3.328435   2.743170   3.681758   1.341494
     9  O    6.671672   6.343746   6.106916   5.113243   8.191062
    10  H    6.904044   6.521045   6.378944   5.376859   8.440488
    11  H    6.050483   5.616399   5.630938   4.664935   7.574868
    12  O    3.887346   2.779342   4.494856   4.067187   5.136417
    13  H    4.395503   3.227668   5.066399   4.649506   5.588682
    14  H    2.940864   1.807167   3.654456   3.362315   4.172616
    15  O    3.268558   3.342253   2.524388   1.520423   4.726975
    16  H    3.540577   3.321087   3.073067   2.118893   5.060501
    17  H    4.070637   4.268857   3.132380   2.188301   5.446192
    18  O    4.730267   4.140929   4.610624   3.791804   6.203060
    19  H    4.951108   4.435414   4.836452   4.107778   6.328065
    20  H    4.418023   3.617083   4.563627   3.853653   5.855089
    21  O    5.801244   6.002121   4.797963   3.921610   7.120820
    22  H    6.160042   6.172802   5.297568   4.349960   7.572673
    23  H    6.490963   6.766324   5.409190   4.576988   7.756949
                    6          7          8          9         10
     6  F    0.000000
     7  F    2.171894   0.000000
     8  F    2.178630   2.169767   0.000000
     9  O    8.551234   8.913226   8.749311   0.000000
    10  H    8.933254   9.121468   8.915361   0.961098   0.000000
    11  H    7.943036   8.210009   8.238652   0.974076   1.545708
    12  O    5.794594   5.112474   6.103368   5.182747   5.309760
    13  H    6.397028   5.438702   6.452702   5.560068   5.529913
    14  H    4.888907   4.188451   5.130501   5.505681   5.651148
    15  O    5.189212   5.626654   5.141742   3.639695   3.870997
    16  H    5.492179   5.808744   5.675442   3.132111   3.448084
    17  H    5.764205   6.443338   5.785972   3.294265   3.613520
    18  O    6.547177   6.687364   7.064806   2.800125   3.259454
    19  H    6.484692   6.814876   7.291601   3.266218   3.905841
    20  H    6.318162   6.163796   6.770289   3.610532   3.895492
    21  O    7.261721   8.161942   7.450717   2.769763   3.269199
    22  H    7.784338   8.513202   7.991084   1.825895   2.389174
    23  H    7.907226   8.849449   7.954628   3.295452   3.647292
                   11         12         13         14         15
    11  H    0.000000
    12  O    4.271987   0.000000
    13  H    4.696058   0.960423   0.000000
    14  H    4.646113   0.974647   1.554722   0.000000
    15  O    3.285106   3.916298   4.450890   3.528935   0.000000
    16  H    2.569148   3.222480   3.823522   3.027696   0.982596
    17  H    3.168159   4.744516   5.302185   4.437607   0.978390
    18  O    1.856641   2.662017   3.317770   3.024455   2.863303
    19  H    2.379356   3.067252   3.853538   3.402575   3.367671
    20  H    2.660939   1.697636   2.351653   2.209401   3.176981
    21  O    3.102279   6.083288   6.658660   5.961242   2.746884
    22  H    2.290885   5.810787   6.336270   5.843066   2.982761
    23  H    3.818877   6.949148   7.473730   6.808670   3.459613
                   16         17         18         19         20
    16  H    0.000000
    17  H    1.550214   0.000000
    18  O    1.882915   3.203393   0.000000
    19  H    2.438218   3.610372   0.962356   0.000000
    20  H    2.241794   3.753293   0.991133   1.567544   0.000000
    21  O    2.939497   1.810198   3.907648   4.139492   4.738338
    22  H    2.897130   2.216244   3.453637   3.746278   4.334883
    23  H    3.784362   2.500208   4.811416   5.079304   5.629556
                   21         22         23
    21  O    0.000000
    22  H    0.975022   0.000000
    23  H    0.959727   1.556878   0.000000
 Stoichiometry    C2H11F3O7
 Framework group  C1[X(C2H11F3O7)]
 Deg. of freedom    63
 Full point group                 C1      NOp   1
 Largest Abelian subgroup         C1      NOp   1
 Largest concise Abelian subgroup C1      NOp   1
                         Standard orientation:                         
 ---------------------------------------------------------------------
 Center     Atomic      Atomic             Coordinates (Angstroms)
 Number     Number       Type             X           Y           Z
 ---------------------------------------------------------------------
      1          6           0        1.587687   -0.038301   -0.150096
      2          8           0        1.164402    1.084954   -0.336819
      3          8           0        0.914717   -1.144420   -0.109376
      4          1           0       -0.069654   -1.000977   -0.250901
      5          6           0        3.098120   -0.288259    0.075091
      6          9           0        3.299843   -0.785881    1.306221
      7          9           0        3.788261    0.842905   -0.044938
      8          9           0        3.563604   -1.170484   -0.821910
      9          8           0       -5.083792   -0.001337   -0.184672
     10          1           0       -5.245203    0.171910   -1.116144
     11          1           0       -4.418249    0.651033    0.098681
     12          8           0       -0.850941    2.988991   -0.142454
     13          1           0       -0.855485    3.530157   -0.935883
     14          1           0       -0.110912    2.361030   -0.231671
     15          8           0       -1.558663   -0.844704   -0.515696
     16          1           0       -1.952706   -0.039158   -0.114048
     17          1           0       -2.184498   -1.561886   -0.289363
     18          8           0       -2.833832    1.418920    0.687822
     19          1           0       -2.787116    1.423792    1.649031
     20          1           0       -2.224779    2.132965    0.369169
     21          8           0       -3.710574   -2.365093    0.260878
     22          1           0       -4.352774   -1.638015    0.162877
     23          1           0       -4.109369   -3.148839   -0.123545
 ---------------------------------------------------------------------
 Rotational constants (GHZ):           1.0617302           0.2689735           0.2274905
 Standard basis: 6-31++G(d,p) (6D, 7F)
 There are   294 symmetry adapted cartesian basis functions of A   symmetry.
 There are   294 symmetry adapted basis functions of A   symmetry.
   294 basis functions,   472 primitive gaussians,   294 cartesian basis functions
    53 alpha electrons       53 beta electrons
       nuclear repulsion energy       819.0808079163 Hartrees.
 NAtoms=   23 NActive=   23 NUniq=   23 SFac= 1.00D+00 NAtFMM=   60 NAOKFM=F Big=F
 Integral buffers will be    131072 words long.
 Raffenetti 2 integral format.
 Two-electron integral symmetry is turned on.
 Nuclear repulsion after empirical dispersion term =      819.0709422559 Hartrees.
 One-electron integrals computed using PRISM.
 NBasis=   294 RedAO= T EigKep=  4.51D-05  NBF=   294
 NBsUse=   294 1.00D-06 EigRej= -1.00D+00 NBFU=   294
 Initial guess from the checkpoint file:  "/local_scratch/slurm.5660456/Gau-1769533.chk"
 B after Tr=    -0.000000    0.000000   -0.000000
         Rot=    0.999978    0.003516    0.001052   -0.005587 Ang=   0.77 deg.
 ExpMin= 3.60D-02 ExpMax= 7.00D+03 ExpMxC= 1.05D+03 IAcc=3 IRadAn=         5 AccDes= 0.00D+00
 Harris functional with IExCor= 4639 and IRadAn=       5 diagonalized for initial guess.
 HarFok:  IExCor= 4639 AccDes= 0.00D+00 IRadAn=         5 IDoV= 1 UseB2=F ITyADJ=14
 ICtDFT=  3500011 ScaDFX=  1.000000  1.000000  1.000000  1.000000
 FoFCou: FMM=F IPFlag=           0 FMFlag=      100000 FMFlg1=           0
         NFxFlg=           0 DoJE=T BraDBF=F KetDBF=T FulRan=T
         wScrn=  0.000000 ICntrl=       500 IOpCl=  0 I1Cent=   200000004 NGrid=           0
         NMat0=    1 NMatS0=      1 NMatT0=    0 NMatD0=    1 NMtDS0=    0 NMtDT0=    0
 Petite list used in FoFCou.
 Requested convergence on RMS density matrix=1.00D-10 within 128 cycles.
 Requested convergence on MAX density matrix=1.00D-08.
 Requested convergence on             energy=1.00D-08.
 No special actions if energy rises.
 SCF Done:  E(RwB97XD) =  -908.812978690     A.U. after   16 cycles
            NFock= 16  Conv=0.84D-10     -V/T= 2.0083
 Calling FoFJK, ICntrl=      2127 FMM=F ISym2X=0 I1Cent= 0 IOpClX= 0 NMat=1 NMatS=1 NMatT=0.
 ***** Axes restored to original set *****
 -------------------------------------------------------------------
 Center     Atomic                   Forces (Hartrees/Bohr)
 Number     Number              X              Y              Z
 -------------------------------------------------------------------
      1        6           0.001054466   -0.003862964    0.000488526
      2        8          -0.000398274    0.002104679    0.000204283
      3        8          -0.006618296    0.013807542   -0.004961871
      4        1           0.006304117   -0.012742227    0.003956311
      5        6           0.000965318   -0.001620960   -0.000581336
      6        9          -0.002158965   -0.000122359   -0.000162762
      7        9          -0.000063827    0.001144317   -0.000939946
      8        9           0.000376977    0.001877730    0.001122524
      9        8           0.000243115   -0.000466677   -0.000206768
     10        1           0.000651648    0.000531752    0.000370832
     11        1          -0.001229063    0.000255965   -0.000351954
     12        8           0.000080685   -0.000883232    0.000585586
     13        1           0.000009059    0.000860917   -0.000254643
     14        1          -0.000238438   -0.000794252    0.000239345
     15        8           0.002495652    0.000726842    0.009414941
     16        1          -0.001333595   -0.000372348   -0.007177802
     17        1           0.000511795   -0.000750497   -0.000463783
     18        8          -0.001483269    0.000895014    0.000693037
     19        1          -0.001301685   -0.000464989    0.000241903
     20        1           0.002947292   -0.000131959   -0.002372823
     21        8           0.000038789    0.001522410   -0.002324523
     22        1          -0.000859846   -0.002111394    0.002428857
     23        1           0.000006345    0.000596690    0.000052066
 -------------------------------------------------------------------
 Cartesian Forces:  Max     0.013807542 RMS     0.003202899

 GradGradGradGradGradGradGradGradGradGradGradGradGradGradGradGradGradGrad
 Berny optimization.
 Using GEDIIS/GDIIS optimizer.
 FormGI is forming the generalized inverse of G from B-inverse, IUseBI=4.
 Internal  Forces:  Max     0.015157249 RMS     0.001869544
 Search for a local minimum.
 Step number   4 out of a maximum of  138
 All quantities printed in internal units (Hartrees-Bohrs-Radians)
 Mixed Optimization -- RFO/linear search
 Update second derivatives using D2CorX and points    3    4
 DE= -4.43D-04 DEPred=-1.90D-03 R= 2.33D-01
 Trust test= 2.33D-01 RLast= 1.23D+00 DXMaxT set to 5.05D-01
 ITU=  0  0  1  0
 Use linear search instead of GDIIS.
     Eigenvalues ---   -0.03179   0.00015   0.00021   0.00025   0.00029
     Eigenvalues ---    0.00050   0.00071   0.00226   0.00301   0.00387
     Eigenvalues ---    0.00460   0.00466   0.00705   0.00774   0.00777
     Eigenvalues ---    0.00834   0.00945   0.01196   0.01259   0.01324
     Eigenvalues ---    0.01389   0.01469   0.01750   0.01812   0.02141
     Eigenvalues ---    0.02285   0.02341   0.02627   0.02762   0.02976
     Eigenvalues ---    0.03616   0.03760   0.04211   0.05564   0.06316
     Eigenvalues ---    0.06994   0.07412   0.07792   0.08521   0.11515
     Eigenvalues ---    0.13161   0.15824   0.19762   0.20396   0.21773
     Eigenvalues ---    0.24429   0.26999   0.32449   0.37623   0.38578
     Eigenvalues ---    0.44334   0.45873   0.47046   0.48176   0.50364
     Eigenvalues ---    0.51229   0.53130   0.56613   0.57092   0.57340
     Eigenvalues ---    0.57420   0.58964   0.74037
 RFO step:  Lambda=-3.19030343D-02 EMin=-3.17934541D-02
 I=     1 Eig=   -3.18D-02 Dot1=  1.11D-03
 I=     1 Stepn=  6.00D-01 RXN=   6.00D-01 EDone=F
 Mixed    1 eigenvectors in step.  Raw Step.Grad=  1.11D-03.
 RFO eigenvector is Hessian eigenvector with negative curvature.
 Taking step of  6.00D-01 in eigenvector direction(s).  Step.Grad= -2.53D-04.
 Quartic linear search produced a step of -0.36487.
 Maximum step size (   0.505) exceeded in Quadratic search.
    -- Step size not scaled.
 Iteration  1 RMS(Cart)=  0.08342159 RMS(Int)=  0.01737703
 Iteration  2 RMS(Cart)=  0.03198785 RMS(Int)=  0.00465522
 Iteration  3 RMS(Cart)=  0.00200696 RMS(Int)=  0.00433109
 Iteration  4 RMS(Cart)=  0.00029139 RMS(Int)=  0.00433050
 Iteration  5 RMS(Cart)=  0.00002868 RMS(Int)=  0.00433049
 Iteration  6 RMS(Cart)=  0.00000258 RMS(Int)=  0.00433049
 Iteration  7 RMS(Cart)=  0.00000025 RMS(Int)=  0.00433049
 Variable       Old X    -DE/DX   Delta X   Delta X   Delta X     New X
                                 (Linear)    (Quad)   (Total)
    R1        2.29564  -0.00033   0.00561  -0.11643  -0.10918   2.18646
    R2        2.44794  -0.00045  -0.00096  -0.08524  -0.08487   2.36307
    R3        2.92425   0.00164  -0.00024   0.08156   0.08132   3.00557
    R4        3.41505   0.00016   0.00657   0.11542   0.12481   3.53986
    R5        1.89877   0.01516   0.03771  -0.09921  -0.06191   1.83686
    R6        2.87318   0.00044  -0.07532   0.35638   0.28066   3.15384
    R7        2.53815  -0.00156   0.00046  -0.02309  -0.02263   2.51552
    R8        2.51428  -0.00012   0.00133   0.01180   0.01313   2.52741
    R9        2.53506  -0.00155  -0.00030  -0.02552  -0.02582   2.50924
   R10        1.81621  -0.00083  -0.00010  -0.01316  -0.01326   1.80295
   R11        1.84074   0.00020   0.00104  -0.01701  -0.01546   1.82528
   R12        3.45044  -0.00070  -0.01251  -0.01518  -0.02759   3.42285
   R13        3.50854  -0.00023  -0.00422  -0.00509  -0.00881   3.49973
   R14        1.81494  -0.00054  -0.00011  -0.00467  -0.00479   1.81015
   R15        1.84182  -0.00032   0.00039   0.00232   0.00268   1.84450
   R16        3.20807   0.00031   0.00309   0.06260   0.06578   3.27384
   R17        1.85684  -0.00766  -0.00417   0.01471   0.00775   1.86458
   R18        1.84889   0.00041   0.00439  -0.03607  -0.03223   1.81666
   R19        3.55819  -0.00041  -0.04297  -0.00771  -0.05343   3.50477
   R20        3.42078  -0.00073  -0.03595   0.06396   0.02747   3.44825
   R21        1.81859  -0.00117   0.00034  -0.01711  -0.01676   1.80183
   R22        1.87297  -0.00319  -0.00211  -0.01566  -0.01789   1.85508
   R23        1.84252   0.00242   0.00357  -0.00556  -0.00204   1.84049
   R24        1.81362  -0.00041   0.00011  -0.01045  -0.01035   1.80327
    A1        2.23109   0.00108   0.00155  -0.05963  -0.05443   2.17667
    A2        2.10811  -0.00087  -0.00429   0.05807   0.05179   2.15990
    A3        1.94398  -0.00021   0.00274   0.00159   0.00249   1.94647
    A4        2.66783  -0.00065   0.09691   0.14541   0.22907   2.89690
    A5        1.96343  -0.00063  -0.00886   0.03333   0.02708   1.99052
    A6        1.91753   0.00178   0.00027   0.03856   0.03774   1.95528
    A7        1.93461   0.00172   0.00065   0.02704   0.02687   1.96148
    A8        1.92582   0.00207   0.00144   0.07492   0.07470   2.00052
    A9        1.89629  -0.00200  -0.00120  -0.05378  -0.05515   1.84114
   A10        1.89350  -0.00196  -0.00051  -0.04648  -0.04869   1.84481
   A11        1.89527  -0.00179  -0.00073  -0.04467  -0.04666   1.84861
   A12        1.85037  -0.00011   0.00013   0.01754   0.01715   1.86753
   A13        1.99686   0.00052   0.01004   0.00094   0.01143   2.00829
   A14        1.84565  -0.00067  -0.01089  -0.07036  -0.08067   1.76498
   A15        2.83173   0.00088  -0.02677   0.09416   0.06812   2.89985
   A16        1.86608  -0.00055  -0.00159  -0.00183  -0.00748   1.85860
   A17        2.12854   0.00032   0.01720   0.02989   0.04784   2.17637
   A18        1.89353   0.00054  -0.04795  -0.02229  -0.06533   1.82820
   A19        1.98866   0.00032  -0.02452   0.02730   0.00131   1.98997
   A20        2.10692  -0.00057  -0.01105   0.00488  -0.00181   2.10512
   A21        1.82334   0.00067  -0.00251   0.03343   0.03102   1.85436
   A22        2.77857   0.00050   0.00467  -0.02656  -0.02321   2.75536
   A23        1.51471  -0.00039   0.01851  -0.00217   0.01419   1.52890
   A24        1.93955   0.00055  -0.00106  -0.03374  -0.03399   1.90557
   A25        2.37510   0.00001  -0.02403   0.05085   0.03112   2.40622
   A26        1.98948   0.00014  -0.02273   0.00668  -0.01721   1.97228
   A27        1.70460   0.00016   0.04851   0.00637   0.05063   1.75523
   A28        1.86256  -0.00048  -0.00702  -0.01727  -0.02411   1.83845
   A29        1.76587  -0.00122   0.00148  -0.00616  -0.00499   1.76088
   A30        2.20298   0.00033  -0.00809   0.03833   0.03039   2.23336
   A31        1.87027   0.00054   0.00168  -0.01046  -0.00792   1.86235
   A32        2.82809  -0.00066   0.00181   0.04935   0.05130   2.87939
   A33        3.18377  -0.00183  -0.02565  -0.07340  -0.09881   3.08496
   A34        3.06052   0.00031  -0.08377  -0.06125  -0.12505   2.93547
   A35        3.21630  -0.00051   0.00697   0.02217   0.02670   3.24301
   A36        2.84981   0.00144   0.01405   0.00304   0.01454   2.86435
   A37        3.10958   0.00034   0.00305  -0.03201  -0.03698   3.07261
   A38        3.10366  -0.00043  -0.00522   0.13558   0.11681   3.22047
   A39        3.18111  -0.00072   0.03760  -0.00199   0.03904   3.22015
   A40        3.11641  -0.00027  -0.02571  -0.04208  -0.07817   3.03825
    D1        0.52783  -0.00080   0.17995   0.10341   0.29460   0.82244
    D2       -2.61554  -0.00052   0.18250   0.12556   0.31662  -2.29892
    D3       -0.00480   0.00001  -0.00221   0.02102   0.02308   0.01828
    D4        3.13843  -0.00025  -0.00458   0.00053   0.00335  -3.14140
    D5        2.03518  -0.00019  -0.01272  -0.03048  -0.04303   1.99214
    D6       -0.06084   0.00005  -0.01181  -0.00577  -0.01643  -0.07727
    D7       -2.16100  -0.00019  -0.01228  -0.01672  -0.02808  -2.18908
    D8       -1.10792   0.00005  -0.01056  -0.01176  -0.02364  -1.13157
    D9        3.07925   0.00029  -0.00965   0.01295   0.00296   3.08220
   D10        0.97908   0.00005  -0.01012   0.00200  -0.00869   0.97039
   D11       -2.47794  -0.00073  -0.06172  -0.05814  -0.11727  -2.59521
   D12       -0.16343  -0.00013  -0.09158  -0.08584  -0.15723  -0.32067
   D13       -0.66988   0.00004   0.06233   0.07362   0.13425  -0.53564
   D14       -2.87374  -0.00066   0.10102  -0.01972   0.07864  -2.79510
   D15       -1.96842  -0.00014   0.02843  -0.02519   0.00389  -1.96453
   D16        0.15829   0.00005   0.03453  -0.05126  -0.01491   0.14338
   D17        1.38926   0.00020  -0.03670   0.01639  -0.01965   1.36962
   D18       -0.64031   0.00049  -0.03501   0.03985   0.00462  -0.63569
   D19        0.48472   0.00013   0.00040   0.00652   0.00660   0.49132
   D20       -1.51386   0.00007   0.01757   0.00404   0.02338  -1.49048
   D21        2.19024  -0.00005   0.08232   0.01774   0.10114   2.29138
   D22        0.24615  -0.00059  -0.16414  -0.03563  -0.20168   0.04447
   D23        1.69610   0.00006  -0.05105  -0.03429  -0.08061   1.61550
   D24       -2.58759   0.00044  -0.06032  -0.02670  -0.08632  -2.67391
   D25       -1.87916  -0.00102  -0.13292  -0.03702  -0.17014  -2.04930
   D26       -0.42921  -0.00037  -0.01982  -0.03568  -0.04906  -0.47827
   D27        1.57028   0.00000  -0.02910  -0.02809  -0.05477   1.51550
   D28       -3.00055  -0.00056   0.01104  -0.00482   0.00514  -2.99541
   D29       -1.06192   0.00000   0.01333  -0.04547  -0.03153  -1.09345
   D30        0.90936  -0.00054   0.02185  -0.05556  -0.03433   0.87504
   D31       -0.68004  -0.00025  -0.03255   0.05137   0.01654  -0.66350
   D32        1.25859   0.00031  -0.03025   0.01072  -0.02013   1.23846
   D33       -3.05332  -0.00023  -0.02173   0.00063  -0.02292  -3.07624
   D34        2.52784   0.00074  -0.01718   0.04580   0.02724   2.55507
   D35        0.26146   0.00007   0.02685  -0.03038  -0.00473   0.25673
   D36        0.32822   0.00053  -0.01914   0.00359  -0.01738   0.31084
   D37        2.44293   0.00032  -0.02075   0.00866  -0.01281   2.43012
   D38       -0.02390   0.00010   0.00977   0.01167   0.02160  -0.00231
   D39       -2.35812   0.00016   0.01754  -0.02424  -0.00700  -2.36512
         Item               Value     Threshold  Converged?
 Maximum Force            0.015157     0.000015     NO 
 RMS     Force            0.001870     0.000010     NO 
 Maximum Displacement     0.367961     0.000060     NO 
 RMS     Displacement     0.110927     0.000040     NO 
 Predicted change in Energy=-7.028922D-03
 GradGradGradGradGradGradGradGradGradGradGradGradGradGradGradGradGradGrad

                          Input orientation:                          
 ---------------------------------------------------------------------
 Center     Atomic      Atomic             Coordinates (Angstroms)
 Number     Number       Type             X           Y           Z
 ---------------------------------------------------------------------
      1          6           0       -1.279654    1.779789   -0.382126
      2          8           0       -1.383050    1.379591    0.698549
      3          8           0       -0.543012    1.278741   -1.259629
      4          1           0       -0.056128    0.490599   -0.965345
      5          6           0       -2.046237    3.062590   -0.926548
      6          9           0       -1.210178    4.054344   -1.225557
      7          9           0       -2.894274    3.569811   -0.025256
      8          9           0       -2.763463    2.853954   -2.024362
      9          8           0        2.684794   -3.299417    1.526008
     10          1           0        2.071511   -4.030104    1.510220
     11          1           0        2.230515   -2.558463    1.947401
     12          8           0       -0.866626    0.210944    3.228050
     13          1           0       -1.680199   -0.192898    3.532293
     14          1           0       -1.093700    0.723690    2.429156
     15          8           0        0.657756   -0.905567   -0.393984
     16          1           0        0.838060   -0.896456    0.576054
     17          1           0        1.449289   -1.256870   -0.811386
     18          8           0        1.385992   -0.959372    2.346791
     19          1           0        2.043625   -0.301726    2.556923
     20          1           0        0.567275   -0.661661    2.799271
     21          8           0        3.062530   -2.100558   -0.935094
     22          1           0        3.077929   -2.592352   -0.094577
     23          1           0        3.358658   -2.704661   -1.611822
 ---------------------------------------------------------------------
                    Distance matrix (angstroms):
                    1          2          3          4          5
     1  C    0.000000
     2  O    1.157026   0.000000
     3  O    1.250481   2.133143   0.000000
     4  H    1.870607   2.306420   0.972022   0.000000
     5  C    1.590478   2.431716   2.356426   3.252257   0.000000
     6  F    2.426891   3.299450   2.854863   3.754972   1.331156
     7  F    2.436910   2.757671   3.507294   4.291897   1.337449
     8  F    2.460174   3.390211   2.827811   3.746549   1.327831
     9  O    6.719834   6.255011   6.256040   5.299407   8.298965
    10  H    6.968942   6.469746   6.533884   5.576023   8.555700
    11  H    6.047183   5.488694   5.718534   4.796833   7.625381
    12  O    3.957934   2.833868   4.624304   4.280149   5.175332
    13  H    4.401659   3.254400   5.140178   4.830478   5.532942
    14  H    3.008859   1.873214   3.770739   3.557179   4.199825
    15  O    3.311320   3.252763   2.638633   1.668941   4.831301
    16  H    3.544730   3.182566   3.163633   2.258186   5.123575
    17  H    4.105204   4.153671   3.255689   2.311630   5.557850
    18  O    4.696346   3.981839   4.662239   3.892605   6.218611
    19  H    4.900500   4.245290   4.873873   4.176495   6.338783
    20  H    4.415100   3.519021   4.633850   3.986058   5.880664
    21  O    5.849567   5.877364   4.952264   4.054755   7.263447
    22  H    6.179550   6.025423   5.427147   4.481645   7.676433
    23  H    6.567830   6.671037   5.587000   4.721058   7.933705
                    6          7          8          9         10
     6  F    0.000000
     7  F    2.124071   0.000000
     8  F    2.119367   2.127437   0.000000
     9  O    8.764686   8.984359   8.952799   0.000000
    10  H    9.143974   9.207357   9.124720   0.954080   0.000000
    11  H    8.101559   8.228644   8.367137   0.965896   1.543417
    12  O    5.892739   5.096797   6.178295   5.275620   5.437838
    13  H    6.395085   5.318656   6.429088   5.720910   5.734829
    14  H    4.946085   4.167326   5.211521   5.592682   5.784597
    15  O    5.364830   5.725546   5.338246   3.677740   3.922682
    16  H    5.652566   5.851447   5.813666   3.176014   3.494828
    17  H    5.954267   6.540748   6.009781   3.340940   3.669856
    18  O    6.681251   6.667891   7.132069   2.799355   3.255639
    19  H    6.623424   6.785226   7.352182   3.234197   3.872617
    20  H    6.449750   6.153505   6.835261   3.614256   3.907786
    21  O    7.498214   8.274321   7.725017   2.763507   3.268765
    22  H    7.990341   8.581624   8.216336   1.811295   2.378104
    23  H    8.167473   8.999186   8.279418   3.264017   3.627767
                   11         12         13         14         15
    11  H    0.000000
    12  O    4.347639   0.000000
    13  H    4.837506   0.957889   0.000000
    14  H    4.696278   0.976065   1.549524   0.000000
    15  O    3.269208   4.085275   4.624887   3.700297   0.000000
    16  H    2.565500   3.341463   3.946640   3.128986   0.986695
    17  H    3.148867   4.882109   5.458322   4.570615   0.961334
    18  O    1.851979   2.687107   3.375563   2.998058   2.836384
    19  H    2.345060   3.030315   3.850982   3.303122   3.315586
    20  H    2.662689   1.732444   2.410020   2.194315   3.203834
    21  O    3.034914   6.173579   6.788975   6.047214   2.739296
    22  H    2.211093   5.870079   6.446033   5.896427   2.965152
    23  H    3.736596   7.055363   7.626333   6.921459   3.466229
                   16         17         18         19         20
    16  H    0.000000
    17  H    1.558361   0.000000
    18  O    1.854642   3.172790   0.000000
    19  H    2.393937   3.551202   0.953485   0.000000
    20  H    2.251920   3.764182   0.981666   1.538797   0.000000
    21  O    2.946472   1.824735   3.857960   4.058096   4.716164
    22  H    2.888394   2.224813   3.389624   3.653382   4.290141
    23  H    3.796028   2.526359   4.754795   4.988170   5.605659
                   21         22         23
    21  O    0.000000
    22  H    0.973945   0.000000
    23  H    0.954251   1.547080   0.000000
 Stoichiometry    C2H11F3O7
 Framework group  C1[X(C2H11F3O7)]
 Deg. of freedom    63
 Full point group                 C1      NOp   1
 Largest Abelian subgroup         C1      NOp   1
 Largest concise Abelian subgroup C1      NOp   1
                         Standard orientation:                         
 ---------------------------------------------------------------------
 Center     Atomic      Atomic             Coordinates (Angstroms)
 Number     Number       Type             X           Y           Z
 ---------------------------------------------------------------------
      1          6           0        1.561516   -0.098818   -0.129407
      2          8           0        1.037161    0.927076   -0.235718
      3          8           0        0.972373   -1.201744   -0.116452
      4          1           0        0.008192   -1.137043   -0.221313
      5          6           0        3.132530   -0.274324    0.045895
      6          9           0        3.449037   -0.775142    1.237944
      7          9           0        3.787485    0.888744   -0.038228
      8          9           0        3.702110   -1.078212   -0.844319
      9          8           0       -5.156195    0.051487   -0.206491
     10          1           0       -5.328342    0.197659   -1.133458
     11          1           0       -4.437153    0.645634    0.044351
     12          8           0       -0.823661    3.059449   -0.090341
     13          1           0       -0.714301    3.593765   -0.877804
     14          1           0       -0.089469    2.416287   -0.087770
     15          8           0       -1.623056   -0.925489   -0.503513
     16          1           0       -1.982999   -0.073688   -0.159357
     17          1           0       -2.255310   -1.605174   -0.253622
     18          8           0       -2.832281    1.402863    0.574275
     19          1           0       -2.793376    1.419983    1.526812
     20          1           0       -2.233057    2.121353    0.277004
     21          8           0       -3.832679   -2.314958    0.327560
     22          1           0       -4.433948   -1.560314    0.195064
     23          1           0       -4.285481   -3.087595   -0.001980
 ---------------------------------------------------------------------
 Rotational constants (GHZ):           1.0768223           0.2602220           0.2206589
 Standard basis: 6-31++G(d,p) (6D, 7F)
 There are   294 symmetry adapted cartesian basis functions of A   symmetry.
 There are   294 symmetry adapted basis functions of A   symmetry.
   294 basis functions,   472 primitive gaussians,   294 cartesian basis functions
    53 alpha electrons       53 beta electrons
       nuclear repulsion energy       816.4342732532 Hartrees.
 NAtoms=   23 NActive=   23 NUniq=   23 SFac= 1.00D+00 NAtFMM=   60 NAOKFM=F Big=F
 Integral buffers will be    131072 words long.
 Raffenetti 2 integral format.
 Two-electron integral symmetry is turned on.
 Nuclear repulsion after empirical dispersion term =      816.4244571646 Hartrees.
 One-electron integrals computed using PRISM.
 NBasis=   294 RedAO= T EigKep=  5.43D-05  NBF=   294
 NBsUse=   294 1.00D-06 EigRej= -1.00D+00 NBFU=   294
 Initial guess from the checkpoint file:  "/local_scratch/slurm.5660456/Gau-1769533.chk"
 B after Tr=     0.000000    0.000000    0.000000
         Rot=    0.999999    0.000212   -0.000971    0.000461 Ang=   0.13 deg.
 ExpMin= 3.60D-02 ExpMax= 7.00D+03 ExpMxC= 1.05D+03 IAcc=3 IRadAn=         5 AccDes= 0.00D+00
 Harris functional with IExCor= 4639 and IRadAn=       5 diagonalized for initial guess.
 HarFok:  IExCor= 4639 AccDes= 0.00D+00 IRadAn=         5 IDoV= 1 UseB2=F ITyADJ=14
 ICtDFT=  3500011 ScaDFX=  1.000000  1.000000  1.000000  1.000000
 FoFCou: FMM=F IPFlag=           0 FMFlag=      100000 FMFlg1=           0
         NFxFlg=           0 DoJE=T BraDBF=F KetDBF=T FulRan=T
         wScrn=  0.000000 ICntrl=       500 IOpCl=  0 I1Cent=   200000004 NGrid=           0
         NMat0=    1 NMatS0=      1 NMatT0=    0 NMatD0=    1 NMtDS0=    0 NMtDT0=    0
 Petite list used in FoFCou.
 Requested convergence on RMS density matrix=1.00D-10 within 128 cycles.
 Requested convergence on MAX density matrix=1.00D-08.
 Requested convergence on             energy=1.00D-08.
 No special actions if energy rises.
 SCF Done:  E(RwB97XD) =  -908.796670095     A.U. after   16 cycles
            NFock= 16  Conv=0.61D-10     -V/T= 2.0077
 Calling FoFJK, ICntrl=      2127 FMM=F ISym2X=0 I1Cent= 0 IOpClX= 0 NMat=1 NMatS=1 NMatT=0.
 ***** Axes restored to original set *****
 -------------------------------------------------------------------
 Center     Atomic                   Forces (Hartrees/Bohr)
 Number     Number              X              Y              Z
 -------------------------------------------------------------------
      1        6          -0.020606000    0.054012959   -0.059520920
      2        8          -0.023526626   -0.024608324    0.112839664
      3        8           0.023368959    0.006325612   -0.071399109
      4        1           0.014053104   -0.026977327    0.012627191
      5        6          -0.007868559    0.011618287    0.006229411
      6        9           0.019540097    0.001970655    0.000300541
      7        9          -0.000101856   -0.009560196    0.011763649
      8        9          -0.002901875   -0.017292120   -0.009812496
      9        8           0.009755440    0.000314634   -0.004329943
     10        1          -0.004681777   -0.004207125    0.000660654
     11        1          -0.006107737    0.003978331    0.004671577
     12        8           0.001955577    0.003985049   -0.005031641
     13        1          -0.001977847   -0.000909092    0.000828866
     14        1          -0.000268033   -0.003501816    0.003565679
     15        8          -0.014341943    0.012024599    0.014932391
     16        1           0.000122228   -0.000648481   -0.013672228
     17        1           0.012392884   -0.006300745   -0.004028703
     18        8          -0.003588258   -0.005229344   -0.002053003
     19        1           0.006880531    0.005993466    0.001571689
     20        1          -0.003023009   -0.000102184    0.000868013
     21        8          -0.000605384    0.005060368    0.000763602
     22        1          -0.000253577   -0.003140837    0.002722309
     23        1           0.001783661   -0.002806370   -0.004497194
 -------------------------------------------------------------------
 Cartesian Forces:  Max     0.112839664 RMS     0.020952048

 GradGradGradGradGradGradGradGradGradGradGradGradGradGradGradGradGradGrad
 Berny optimization.
 Using GEDIIS/GDIIS optimizer.
 FormGI is forming the generalized inverse of G from B-inverse, IUseBI=4.
 Internal  Forces:  Max     0.108854545 RMS     0.014493794
 Search for a local minimum.
 Step number   5 out of a maximum of  138
 All quantities printed in internal units (Hartrees-Bohrs-Radians)
 Mixed Optimization -- RFO/linear search
 Update second derivatives using D2CorX and points    5    4
 ITU=  0  0  0  1  0
 Use linear search instead of GDIIS.
     Eigenvalues ---    0.00015   0.00021   0.00025   0.00029   0.00050
     Eigenvalues ---    0.00071   0.00172   0.00299   0.00381   0.00460
     Eigenvalues ---    0.00471   0.00697   0.00777   0.00785   0.00837
     Eigenvalues ---    0.00933   0.01153   0.01241   0.01309   0.01390
     Eigenvalues ---    0.01479   0.01747   0.01754   0.02073   0.02156
     Eigenvalues ---    0.02290   0.02511   0.02737   0.02985   0.03489
     Eigenvalues ---    0.03630   0.03767   0.04241   0.05581   0.06344
     Eigenvalues ---    0.07188   0.07540   0.07806   0.08542   0.11652
     Eigenvalues ---    0.13616   0.19584   0.20303   0.21773   0.23329
     Eigenvalues ---    0.25539   0.30944   0.37621   0.37954   0.38592
     Eigenvalues ---    0.44592   0.46404   0.47238   0.48192   0.51128
     Eigenvalues ---    0.51528   0.56319   0.56882   0.57146   0.57420
     Eigenvalues ---    0.57564   0.61521   1.11068
 RFO step:  Lambda=-2.83028291D-02 EMin= 1.53941337D-04
 Skip linear search -- no minimum in search direction.
 Iteration  1 RMS(Cart)=  0.05876557 RMS(Int)=  0.00269224
 Iteration  2 RMS(Cart)=  0.00385488 RMS(Int)=  0.00099218
 Iteration  3 RMS(Cart)=  0.00006273 RMS(Int)=  0.00099194
 Iteration  4 RMS(Cart)=  0.00000093 RMS(Int)=  0.00099194
 Variable       Old X    -DE/DX   Delta X   Delta X   Delta X     New X
                                 (Linear)    (Quad)   (Total)
    R1        2.18646   0.10885   0.00000   0.09350   0.09359   2.28005
    R2        2.36307   0.06480   0.00000   0.07010   0.07048   2.43355
    R3        3.00557  -0.01778   0.00000  -0.05956  -0.05956   2.94601
    R4        3.53986  -0.00700   0.00000  -0.04091  -0.04056   3.49931
    R5        1.83686   0.02896   0.00000   0.09121   0.09150   1.92836
    R6        3.15384  -0.00351   0.00000  -0.21340  -0.21310   2.94074
    R7        2.51552   0.01367   0.00000   0.01729   0.01729   2.53281
    R8        2.52741   0.00437   0.00000  -0.00721  -0.00721   2.52021
    R9        2.50924   0.01240   0.00000   0.01828   0.01828   2.52752
   R10        1.80295   0.00622   0.00000   0.00978   0.00978   1.81273
   R11        1.82528   0.00800   0.00000   0.01312   0.01315   1.83843
   R12        3.42285  -0.00169   0.00000  -0.00051  -0.00041   3.42244
   R13        3.49973   0.00076   0.00000  -0.00339  -0.00338   3.49635
   R14        1.81015   0.00233   0.00000   0.00332   0.00332   1.81347
   R15        1.84450  -0.01057   0.00000  -0.00718  -0.00743   1.83707
   R16        3.27384   0.00274   0.00000  -0.02154  -0.02170   3.25215
   R17        1.86458  -0.00312   0.00000  -0.01664  -0.01726   1.84733
   R18        1.81666   0.01446   0.00000   0.02759   0.02752   1.84418
   R19        3.50477   0.01002   0.00000   0.01778   0.01717   3.52194
   R20        3.44825  -0.00096   0.00000  -0.03136  -0.03140   3.41685
   R21        1.80183   0.00923   0.00000   0.01305   0.01305   1.81487
   R22        1.85508   0.00639   0.00000   0.00543   0.00545   1.86053
   R23        1.84049   0.00168   0.00000   0.00733   0.00742   1.84791
   R24        1.80327   0.00552   0.00000   0.00785   0.00785   1.81112
    A1        2.17667   0.01176   0.00000   0.04655   0.04674   2.22341
    A2        2.15990  -0.00873   0.00000  -0.04311  -0.04322   2.11668
    A3        1.94647  -0.00303   0.00000  -0.00334  -0.00343   1.94303
    A4        2.89690  -0.01228   0.00000  -0.05561  -0.05755   2.83935
    A5        1.99052  -0.01757   0.00000  -0.03608  -0.03544   1.95508
    A6        1.95528  -0.01466   0.00000  -0.02756  -0.02805   1.92723
    A7        1.96148  -0.01602   0.00000  -0.02091  -0.02132   1.94016
    A8        2.00052  -0.01870   0.00000  -0.05116  -0.05190   1.94861
    A9        1.84114   0.01820   0.00000   0.03940   0.03927   1.88041
   A10        1.84481   0.01891   0.00000   0.03760   0.03681   1.88163
   A11        1.84861   0.01833   0.00000   0.03526   0.03463   1.88324
   A12        1.86753  -0.00127   0.00000  -0.01264  -0.01272   1.85481
   A13        2.00829   0.00194   0.00000   0.00576   0.00615   2.01445
   A14        1.76498   0.00268   0.00000   0.03134   0.03099   1.79597
   A15        2.89985   0.00475   0.00000  -0.02782  -0.02839   2.87145
   A16        1.85860  -0.00068   0.00000   0.00455   0.00299   1.86159
   A17        2.17637   0.00015   0.00000  -0.00755  -0.00583   2.17055
   A18        1.82820  -0.00042   0.00000  -0.00323  -0.00333   1.82487
   A19        1.98997   0.00713   0.00000  -0.00272  -0.00334   1.98663
   A20        2.10512  -0.00504   0.00000  -0.00268  -0.00212   2.10299
   A21        1.85436   0.00029   0.00000  -0.01428  -0.01443   1.83993
   A22        2.75536   0.00599   0.00000   0.02115   0.02094   2.77631
   A23        1.52890  -0.00558   0.00000  -0.00533  -0.00475   1.52415
   A24        1.90557   0.00115   0.00000   0.01180   0.01168   1.91725
   A25        2.40622  -0.00174   0.00000  -0.01841  -0.01827   2.38795
   A26        1.97228  -0.00228   0.00000  -0.00369  -0.00466   1.96762
   A27        1.75523   0.00678   0.00000   0.00669   0.00683   1.76206
   A28        1.83845   0.00067   0.00000   0.00596   0.00596   1.84442
   A29        1.76088  -0.00497   0.00000  -0.00368  -0.00342   1.75746
   A30        2.23336   0.00038   0.00000  -0.01209  -0.01214   2.22122
   A31        1.86235   0.00113   0.00000   0.00781   0.00802   1.87038
   A32        2.87939  -0.00299   0.00000  -0.02368  -0.02345   2.85594
   A33        3.08496  -0.00136   0.00000   0.02357   0.02373   3.10869
   A34        2.93547  -0.00954   0.00000  -0.01165  -0.00834   2.92714
   A35        3.24301   0.00369   0.00000  -0.00219  -0.00301   3.24000
   A36        2.86435   0.01021   0.00000   0.01848   0.01843   2.88278
   A37        3.07261   0.00327   0.00000   0.03457   0.03319   3.10580
   A38        3.22047  -0.00058   0.00000  -0.03814  -0.03968   3.18079
   A39        3.22015  -0.00083   0.00000  -0.01005  -0.00838   3.21178
   A40        3.03825   0.00164   0.00000   0.01724   0.01421   3.05246
    D1        0.82244  -0.00257   0.00000  -0.04070  -0.03759   0.78485
    D2       -2.29892  -0.00260   0.00000  -0.04719  -0.04488  -2.34380
    D3        0.01828  -0.00233   0.00000  -0.01377  -0.01284   0.00543
    D4       -3.14140  -0.00239   0.00000  -0.00847  -0.00664   3.13515
    D5        1.99214   0.00081   0.00000   0.01388   0.01387   2.00601
    D6       -0.07727  -0.00141   0.00000  -0.00325  -0.00280  -0.08008
    D7       -2.18908   0.00079   0.00000   0.00472   0.00503  -2.18405
    D8       -1.13157   0.00062   0.00000   0.00754   0.00703  -1.12454
    D9        3.08220  -0.00160   0.00000  -0.00959  -0.00964   3.07256
   D10        0.97039   0.00060   0.00000  -0.00162  -0.00181   0.96859
   D11       -2.59521   0.00032   0.00000   0.00678   0.00919  -2.58603
   D12       -0.32067  -0.00208   0.00000   0.00198   0.00643  -0.31423
   D13       -0.53564   0.00026   0.00000  -0.02440  -0.02513  -0.56076
   D14       -2.79510  -0.00206   0.00000   0.01293   0.01231  -2.78279
   D15       -1.96453   0.00122   0.00000  -0.00040   0.00004  -1.96448
   D16        0.14338   0.00415   0.00000   0.01570   0.01635   0.15973
   D17        1.36962  -0.00005   0.00000   0.00122   0.00145   1.37106
   D18       -0.63569  -0.00102   0.00000  -0.00531  -0.00537  -0.64106
   D19        0.49132  -0.00030   0.00000  -0.00200  -0.00226   0.48906
   D20       -1.49048   0.00402   0.00000   0.00260   0.00323  -1.48725
   D21        2.29138   0.00325   0.00000  -0.00188  -0.00112   2.29026
   D22        0.04447  -0.00549   0.00000   0.00136   0.00154   0.04600
   D23        1.61550   0.00257   0.00000   0.01286   0.01408   1.62958
   D24       -2.67391   0.00360   0.00000   0.01503   0.01546  -2.65845
   D25       -2.04930  -0.00648   0.00000  -0.00022   0.00072  -2.04858
   D26       -0.47827   0.00158   0.00000   0.01128   0.01327  -0.46500
   D27        1.51550   0.00262   0.00000   0.01345   0.01465   1.53015
   D28       -2.99541   0.00190   0.00000   0.00117   0.00133  -2.99408
   D29       -1.09345   0.00033   0.00000   0.01210   0.01239  -1.08106
   D30        0.87504   0.00436   0.00000   0.02088   0.02063   0.89567
   D31       -0.66350   0.00080   0.00000  -0.01409  -0.01407  -0.67757
   D32        1.23846  -0.00077   0.00000  -0.00317  -0.00302   1.23544
   D33       -3.07624   0.00326   0.00000   0.00561   0.00523  -3.07101
   D34        2.55507   0.00624   0.00000  -0.00743  -0.00797   2.54710
   D35        0.25673   0.00000   0.00000   0.01407   0.01367   0.27039
   D36        0.31084   0.00380   0.00000   0.00347   0.00265   0.31349
   D37        2.43012   0.00059   0.00000   0.00251   0.00230   2.43241
   D38       -0.00231  -0.00162   0.00000  -0.01082  -0.01078  -0.01309
   D39       -2.36512   0.00036   0.00000   0.00138   0.00122  -2.36390
         Item               Value     Threshold  Converged?
 Maximum Force            0.108855     0.000015     NO 
 RMS     Force            0.014494     0.000010     NO 
 Maximum Displacement     0.231485     0.000060     NO 
 RMS     Displacement     0.059923     0.000040     NO 
 Predicted change in Energy=-6.154159D-04
 GradGradGradGradGradGradGradGradGradGradGradGradGradGradGradGradGradGrad

                          Input orientation:                          
 ---------------------------------------------------------------------
 Center     Atomic      Atomic             Coordinates (Angstroms)
 Number     Number       Type             X           Y           Z
 ---------------------------------------------------------------------
      1          6           0       -1.273372    1.752032   -0.381782
      2          8           0       -1.444249    1.356237    0.745122
      3          8           0       -0.516852    1.234285   -1.286208
      4          1           0       -0.039888    0.396272   -0.952225
      5          6           0       -1.986480    3.035522   -0.905694
      6          9           0       -1.087682    3.991750   -1.178113
      7          9           0       -2.833289    3.520824    0.003140
      8          9           0       -2.678349    2.793715   -2.024519
      9          8           0        2.662963   -3.249485    1.507719
     10          1           0        2.041109   -3.979852    1.502354
     11          1           0        2.210683   -2.509604    1.948703
     12          8           0       -0.888739    0.207698    3.247454
     13          1           0       -1.679258   -0.226381    3.575438
     14          1           0       -1.151416    0.701460    2.452315
     15          8           0        0.625958   -0.899846   -0.405958
     16          1           0        0.815763   -0.872462    0.552612
     17          1           0        1.435479   -1.253362   -0.820781
     18          8           0        1.373415   -0.904524    2.330668
     19          1           0        2.030810   -0.232101    2.525677
     20          1           0        0.552070   -0.614632    2.789679
     21          8           0        3.042716   -2.069582   -0.961759
     22          1           0        3.070171   -2.563244   -0.118092
     23          1           0        3.329845   -2.670772   -1.650718
 ---------------------------------------------------------------------
                    Distance matrix (angstroms):
                    1          2          3          4          5
     1  C    0.000000
     2  O    1.206552   0.000000
     3  O    1.287777   2.236345   0.000000
     4  H    1.919628   2.403071   1.020444   0.000000
     5  C    1.558959   2.416445   2.355642   3.279791   0.000000
     6  F    2.384315   3.282057   2.818003   3.751847   1.340306
     7  F    2.389588   2.676828   3.500937   4.298679   1.333635
     8  F    2.399510   3.355631   2.765681   3.722771   1.337506
     9  O    6.639287   6.217992   6.166154   5.162197   8.181883
    10  H    6.884057   6.418330   6.442551   5.431939   8.440121
    11  H    5.977570   5.454526   5.649849   4.682367   7.517458
    12  O    3.962861   2.808807   4.663290   4.288754   5.142982
    13  H    4.442798   3.251245   5.207719   4.855405   5.551121
    14  H    3.025009   1.851753   3.829246   3.594374   4.173895
    15  O    3.261977   3.271185   2.575921   1.556175   4.749915
    16  H    3.482175   3.179908   3.097661   2.146243   5.025093
    17  H    4.069765   4.189856   3.196343   2.217042   5.487398
    18  O    4.628192   3.945152   4.607538   3.803536   6.106300
    19  H    4.827807   4.215356   4.813661   4.096150   6.212108
    20  H    4.357924   3.471286   4.601515   3.920993   5.781318
    21  O    5.793938   5.897672   4.867374   3.947527   7.166452
    22  H    6.128418   6.040485   5.352799   4.373440   7.585263
    23  H    6.508533   6.689457   5.493580   4.609746   7.834550
                    6          7          8          9         10
     6  F    0.000000
     7  F    2.159693   0.000000
     8  F    2.163772   2.159652   0.000000
     9  O    8.585832   8.849273   8.804919   0.000000
    10  H    8.973331   9.070145   8.977378   0.959253   0.000000
    11  H    7.932451   8.098946   8.234945   0.972856   1.545836
    12  O    5.826171   5.028285   6.138721   5.252940   5.400459
    13  H    6.382698   5.304210   6.440395   5.680626   5.676914
    14  H    4.900007   4.095847   5.172146   5.572408   5.745374
    15  O    5.240276   5.628150   5.213500   3.651350   3.889825
    16  H    5.502642   5.737461   5.682541   3.158262   3.472658
    17  H    5.831400   6.457095   5.895032   3.303504   3.632835
    18  O    6.507076   6.534329   7.004386   2.799826   3.254160
    19  H    6.425260   6.641317   7.213600   3.246608   3.884962
    20  H    6.296897   6.027225   6.725246   3.611336   3.898609
    21  O    7.338033   8.167686   7.583647   2.763098   3.274783
    22  H    7.834496   8.478291   8.085602   1.811079   2.385705
    23  H    8.007940   8.891307   8.130114   3.279537   3.649163
                   11         12         13         14         15
    11  H    0.000000
    12  O    4.321678   0.000000
    13  H    4.794894   0.959645   0.000000
    14  H    4.676352   0.972136   1.549488   0.000000
    15  O    3.262989   4.107113   4.649633   3.727326   0.000000
    16  H    2.564197   3.366638   3.972409   3.155297   0.977564
    17  H    3.138332   4.907874   5.484799   4.607224   0.975897
    18  O    1.850188   2.682326   3.365731   2.994789   2.836870
    19  H    2.356326   3.039433   3.855728   3.317150   3.318730
    20  H    2.655025   1.720963   2.397286   2.178940   3.209190
    21  O    3.058871   6.193530   6.802984   6.076621   2.741882
    22  H    2.239026   5.888802   6.454469   5.923435   2.970511
    23  H    3.772841   7.076308   7.640607   6.948995   3.463613
                   16         17         18         19         20
    16  H    0.000000
    17  H    1.554137   0.000000
    18  O    1.863730   3.171305   0.000000
    19  H    2.404036   3.549109   0.960390   0.000000
    20  H    2.267263   3.771447   0.984549   1.550064   0.000000
    21  O    2.947157   1.808121   3.870918   4.069705   4.732176
    22  H    2.896712   2.209476   3.409803   3.674780   4.311967
    23  H    3.795944   2.507284   4.774797   5.007682   5.626800
                   21         22         23
    21  O    0.000000
    22  H    0.977871   0.000000
    23  H    0.958403   1.558184   0.000000
 Stoichiometry    C2H11F3O7
 Framework group  C1[X(C2H11F3O7)]
 Deg. of freedom    63
 Full point group                 C1      NOp   1
 Largest Abelian subgroup         C1      NOp   1
 Largest concise Abelian subgroup C1      NOp   1
                         Standard orientation:                         
 ---------------------------------------------------------------------
 Center     Atomic      Atomic             Coordinates (Angstroms)
 Number     Number       Type             X           Y           Z
 ---------------------------------------------------------------------
      1          6           0        1.554111   -0.104449   -0.149898
      2          8           0        1.064095    0.989500   -0.287466
      3          8           0        0.944805   -1.238935   -0.142257
      4          1           0       -0.061280   -1.133743   -0.276547
      5          6           0        3.087735   -0.283063    0.065624
      6          9           0        3.333366   -0.786922    1.283085
      7          9           0        3.726183    0.884111   -0.027494
      8          9           0        3.619104   -1.115454   -0.836427
      9          8           0       -5.083056    0.058839   -0.188322
     10          1           0       -5.253718    0.221317   -1.118183
     11          1           0       -4.369313    0.668050    0.068352
     12          8           0       -0.792708    3.088327   -0.096129
     13          1           0       -0.726289    3.637896   -0.880018
     14          1           0       -0.053766    2.457809   -0.134351
     15          8           0       -1.581645   -0.918927   -0.529571
     16          1           0       -1.927946   -0.080375   -0.165516
     17          1           0       -2.228361   -1.601693   -0.268869
     18          8           0       -2.757027    1.401076    0.603520
     19          1           0       -2.701254    1.401540    1.562289
     20          1           0       -2.162557    2.125704    0.302094
     21          8           0       -3.777662   -2.322275    0.322511
     22          1           0       -4.386847   -1.566928    0.201780
     23          1           0       -4.222046   -3.100968   -0.016157
 ---------------------------------------------------------------------
 Rotational constants (GHZ):           1.0490565           0.2694922           0.2267380
 Standard basis: 6-31++G(d,p) (6D, 7F)
 There are   294 symmetry adapted cartesian basis functions of A   symmetry.
 There are   294 symmetry adapted basis functions of A   symmetry.
   294 basis functions,   472 primitive gaussians,   294 cartesian basis functions
    53 alpha electrons       53 beta electrons
       nuclear repulsion energy       818.2394169599 Hartrees.
 NAtoms=   23 NActive=   23 NUniq=   23 SFac= 1.00D+00 NAtFMM=   60 NAOKFM=F Big=F
 Integral buffers will be    131072 words long.
 Raffenetti 2 integral format.
 Two-electron integral symmetry is turned on.
 Nuclear repulsion after empirical dispersion term =      818.2295739233 Hartrees.
 One-electron integrals computed using PRISM.
 NBasis=   294 RedAO= T EigKep=  4.74D-05  NBF=   294
 NBsUse=   294 1.00D-06 EigRej= -1.00D+00 NBFU=   294
 Initial guess from the checkpoint file:  "/local_scratch/slurm.5660456/Gau-1769533.chk"
 B after Tr=    -0.000000   -0.000000    0.000000
         Rot=    0.999998   -0.000489    0.000419    0.001816 Ang=  -0.22 deg.
 ExpMin= 3.60D-02 ExpMax= 7.00D+03 ExpMxC= 1.05D+03 IAcc=3 IRadAn=         5 AccDes= 0.00D+00
 Harris functional with IExCor= 4639 and IRadAn=       5 diagonalized for initial guess.
 HarFok:  IExCor= 4639 AccDes= 0.00D+00 IRadAn=         5 IDoV= 1 UseB2=F ITyADJ=14
 ICtDFT=  3500011 ScaDFX=  1.000000  1.000000  1.000000  1.000000
 FoFCou: FMM=F IPFlag=           0 FMFlag=      100000 FMFlg1=           0
         NFxFlg=           0 DoJE=T BraDBF=F KetDBF=T FulRan=T
         wScrn=  0.000000 ICntrl=       500 IOpCl=  0 I1Cent=   200000004 NGrid=           0
         NMat0=    1 NMatS0=      1 NMatT0=    0 NMatD0=    1 NMtDS0=    0 NMtDT0=    0
 Petite list used in FoFCou.
 Requested convergence on RMS density matrix=1.00D-10 within 128 cycles.
 Requested convergence on MAX density matrix=1.00D-08.
 Requested convergence on             energy=1.00D-08.
 No special actions if energy rises.
 SCF Done:  E(RwB97XD) =  -908.812620443     A.U. after   16 cycles
            NFock= 16  Conv=0.72D-10     -V/T= 2.0082
 Calling FoFJK, ICntrl=      2127 FMM=F ISym2X=0 I1Cent= 0 IOpClX= 0 NMat=1 NMatS=1 NMatT=0.
 ***** Axes restored to original set *****
 -------------------------------------------------------------------
 Center     Atomic                   Forces (Hartrees/Bohr)
 Number     Number              X              Y              Z
 -------------------------------------------------------------------
      1        6          -0.002649021    0.006469099   -0.005923932
      2        8          -0.003946839   -0.000736595    0.012904938
      3        8           0.005350885   -0.002090488   -0.009107787
      4        1           0.000774241   -0.003256693    0.002230410
      5        6          -0.001500356    0.002006206    0.001757087
      6        9           0.003050016   -0.000261849    0.000082986
      7        9           0.000304145   -0.002020799    0.001573789
      8        9          -0.000028573   -0.003077323   -0.001217051
      9        8           0.002372747    0.000873882   -0.001076184
     10        1          -0.000759769   -0.000660814    0.000329097
     11        1          -0.002294703    0.000148906    0.001327813
     12        8           0.001228101    0.000475026   -0.000340934
     13        1          -0.000279484   -0.000030832    0.000158602
     14        1          -0.000891710   -0.001029761   -0.000454737
     15        8          -0.003127167    0.004888741    0.002016037
     16        1           0.000301073   -0.000034355   -0.003526628
     17        1           0.002081454   -0.001519378   -0.000336196
     18        8           0.000382716   -0.000424686   -0.000760796
     19        1           0.001156102    0.000927169    0.000274049
     20        1          -0.001329034   -0.000157379    0.000418986
     21        8          -0.000054176    0.001611835    0.000729974
     22        1          -0.000468019   -0.001782276   -0.000204936
     23        1           0.000327371   -0.000317634   -0.000854587
 -------------------------------------------------------------------
 Cartesian Forces:  Max     0.012904938 RMS     0.002757122

 GradGradGradGradGradGradGradGradGradGradGradGradGradGradGradGradGradGrad
 Berny optimization.
 Using GEDIIS/GDIIS optimizer.
 FormGI is forming the generalized inverse of G from B-inverse, IUseBI=4.
 Internal  Forces:  Max     0.011475338 RMS     0.001915854
 Search for a local minimum.
 Step number   6 out of a maximum of  138
 All quantities printed in internal units (Hartrees-Bohrs-Radians)
 Mixed Optimization -- RFO/linear search
 Update second derivatives using D2CorX and points    6    4
 DE=  3.58D-04 DEPred=-6.15D-04 R=-5.82D-01
 Trust test=-5.82D-01 RLast= 6.27D-01 DXMaxT set to 2.52D-01
 ITU= -1  0  0  0  1  0
 Use linear search instead of GDIIS.
 Energy rises -- skip Quadratic/GDIIS search.
 Quartic linear search produced a step of -0.66071.
 Iteration  1 RMS(Cart)=  0.05857183 RMS(Int)=  0.00619166
 Iteration  2 RMS(Cart)=  0.00695007 RMS(Int)=  0.00101165
 Iteration  3 RMS(Cart)=  0.00005116 RMS(Int)=  0.00101094
 Iteration  4 RMS(Cart)=  0.00000021 RMS(Int)=  0.00101094
 Variable       Old X    -DE/DX   Delta X   Delta X   Delta X     New X
                                 (Linear)    (Quad)   (Total)
    R1        2.28005   0.01148   0.01030   0.00000   0.01014   2.29019
    R2        2.43355   0.00900   0.00951   0.00000   0.00935   2.44289
    R3        2.94601  -0.00433  -0.01437   0.00000  -0.01437   2.93163
    R4        3.49931  -0.00138  -0.05567   0.00000  -0.05604   3.44326
    R5        1.92836   0.00025  -0.01955   0.00000  -0.01954   1.90882
    R6        2.94074  -0.00352  -0.04464   0.00000  -0.04466   2.89608
    R7        2.53281   0.00184   0.00353   0.00000   0.00353   2.53634
    R8        2.52021   0.00014  -0.00391   0.00000  -0.00391   2.51629
    R9        2.52752   0.00159   0.00498   0.00000   0.00498   2.53250
   R10        1.81273   0.00099   0.00230   0.00000   0.00230   1.81503
   R11        1.83843   0.00149   0.00152   0.00000   0.00149   1.83992
   R12        3.42244  -0.00026   0.01850   0.00000   0.01858   3.44102
   R13        3.49635  -0.00009   0.00806   0.00000   0.00800   3.50435
   R14        1.81347   0.00030   0.00097   0.00000   0.00097   1.81444
   R15        1.83707  -0.00109   0.00314   0.00000   0.00290   1.83997
   R16        3.25215   0.00004  -0.02913   0.00000  -0.02935   3.22280
   R17        1.84733  -0.00191   0.00628   0.00000   0.00687   1.85420
   R18        1.84418   0.00220   0.00311   0.00000   0.00313   1.84731
   R19        3.52194   0.00144   0.02395   0.00000   0.02455   3.54649
   R20        3.41685  -0.00040   0.00259   0.00000   0.00264   3.41949
   R21        1.81487   0.00150   0.00245   0.00000   0.00245   1.81733
   R22        1.86053   0.00145   0.00822   0.00000   0.00807   1.86860
   R23        1.84791   0.00031  -0.00356   0.00000  -0.00347   1.84444
   R24        1.81112   0.00091   0.00165   0.00000   0.00165   1.81277
    A1        2.22341   0.00225   0.00508   0.00000   0.00480   2.22821
    A2        2.11668  -0.00194  -0.00566   0.00000  -0.00551   2.11117
    A3        1.94303  -0.00031   0.00062   0.00000   0.00077   1.94380
    A4        2.83935  -0.00242  -0.11332   0.00000  -0.11267   2.72668
    A5        1.95508  -0.00241   0.00552   0.00000   0.00522   1.96030
    A6        1.92723  -0.00266  -0.00641   0.00000  -0.00639   1.92084
    A7        1.94016  -0.00291  -0.00367   0.00000  -0.00365   1.93651
    A8        1.94861  -0.00384  -0.01506   0.00000  -0.01503   1.93358
    A9        1.88041   0.00336   0.01049   0.00000   0.01049   1.89090
   A10        1.88163   0.00328   0.00785   0.00000   0.00788   1.88951
   A11        1.88324   0.00332   0.00795   0.00000   0.00797   1.89121
   A12        1.85481  -0.00044  -0.00293   0.00000  -0.00289   1.85192
   A13        2.01445   0.00047  -0.01162   0.00000  -0.01153   2.00292
   A14        1.79597   0.00060   0.03283   0.00000   0.03273   1.82870
   A15        2.87145   0.00015  -0.02625   0.00000  -0.02650   2.84495
   A16        1.86159  -0.00029   0.00297   0.00000   0.00387   1.86546
   A17        2.17055   0.00023  -0.02776   0.00000  -0.02812   2.14242
   A18        1.82487  -0.00021   0.04537   0.00000   0.04438   1.86925
   A19        1.98663   0.00092   0.00134   0.00000   0.00125   1.98788
   A20        2.10299  -0.00028   0.00260   0.00000   0.00266   2.10565
   A21        1.83993  -0.00021  -0.01096   0.00000  -0.01105   1.82888
   A22        2.77631   0.00105   0.00150   0.00000   0.00154   2.77785
   A23        1.52415  -0.00064  -0.00624   0.00000  -0.00584   1.51831
   A24        1.91725   0.00037   0.01474   0.00000   0.01468   1.93193
   A25        2.38795  -0.00078  -0.00849   0.00000  -0.00839   2.37956
   A26        1.96762  -0.00048   0.01445   0.00000   0.01463   1.98225
   A27        1.76206   0.00099  -0.03797   0.00000  -0.03757   1.72450
   A28        1.84442   0.00035   0.01199   0.00000   0.01189   1.85631
   A29        1.75746  -0.00070   0.00556   0.00000   0.00573   1.76319
   A30        2.22122  -0.00004  -0.01205   0.00000  -0.01213   2.20909
   A31        1.87038   0.00030  -0.00007   0.00000  -0.00013   1.87024
   A32        2.85594  -0.00068  -0.01840   0.00000  -0.01822   2.83772
   A33        3.10869   0.00047   0.04961   0.00000   0.04888   3.15757
   A34        2.92714  -0.00160   0.08813   0.00000   0.08497   3.01211
   A35        3.24000   0.00018  -0.01566   0.00000  -0.01509   3.22491
   A36        2.88278   0.00157  -0.02178   0.00000  -0.02112   2.86165
   A37        3.10580   0.00074   0.00250   0.00000   0.00614   3.11194
   A38        3.18079  -0.00076  -0.05096   0.00000  -0.04833   3.13246
   A39        3.21178  -0.00017  -0.02026   0.00000  -0.02014   3.19164
   A40        3.05246   0.00010   0.04226   0.00000   0.04425   3.09670
    D1        0.78485  -0.00041  -0.16981   0.00000  -0.17290   0.61195
    D2       -2.34380  -0.00064  -0.17954   0.00000  -0.18243  -2.52622
    D3        0.00543  -0.00057  -0.00676   0.00000  -0.00947  -0.00404
    D4        3.13515  -0.00037   0.00217   0.00000  -0.00074   3.13440
    D5        2.00601   0.00036   0.01927   0.00000   0.01921   2.02522
    D6       -0.08008  -0.00022   0.01271   0.00000   0.01262  -0.06745
    D7       -2.18405   0.00017   0.01523   0.00000   0.01514  -2.16891
    D8       -1.12454   0.00014   0.01098   0.00000   0.01107  -1.11347
    D9        3.07256  -0.00044   0.00442   0.00000   0.00449   3.07705
   D10        0.96859  -0.00004   0.00694   0.00000   0.00701   0.97559
   D11       -2.58603   0.00014   0.07141   0.00000   0.07058  -2.51544
   D12       -0.31423  -0.00009   0.09963   0.00000   0.09472  -0.21951
   D13       -0.56076  -0.00035  -0.07210   0.00000  -0.07326  -0.63403
   D14       -2.78279  -0.00052  -0.06009   0.00000  -0.06026  -2.84305
   D15       -1.96448   0.00006  -0.00260   0.00000  -0.00253  -1.96701
   D16        0.15973   0.00069  -0.00095   0.00000  -0.00088   0.15885
   D17        1.37106   0.00010   0.01202   0.00000   0.01202   1.38309
   D18       -0.64106   0.00002   0.00050   0.00000   0.00039  -0.64067
   D19        0.48906  -0.00002  -0.00287   0.00000  -0.00291   0.48616
   D20       -1.48725   0.00070  -0.01758   0.00000  -0.01794  -1.50519
   D21        2.29026   0.00058  -0.06608   0.00000  -0.06551   2.22475
   D22        0.04600  -0.00088   0.13224   0.00000   0.13281   0.17882
   D23        1.62958   0.00055   0.04395   0.00000   0.04262   1.67220
   D24       -2.65845   0.00064   0.04682   0.00000   0.04662  -2.61183
   D25       -2.04858  -0.00079   0.11193   0.00000   0.11231  -1.93627
   D26       -0.46500   0.00064   0.02364   0.00000   0.02211  -0.44288
   D27        1.53015   0.00074   0.02651   0.00000   0.02611   1.55627
   D28       -2.99408  -0.00020  -0.00427   0.00000  -0.00425  -2.99833
   D29       -1.08106  -0.00009   0.01265   0.00000   0.01263  -1.06843
   D30        0.89567   0.00065   0.00905   0.00000   0.00960   0.90526
   D31       -0.67757  -0.00007  -0.00163   0.00000  -0.00171  -0.67928
   D32        1.23544   0.00004   0.01529   0.00000   0.01517   1.25062
   D33       -3.07101   0.00078   0.01169   0.00000   0.01214  -3.05887
   D34        2.54710   0.00093  -0.01273   0.00000  -0.01277   2.53433
   D35        0.27039   0.00006  -0.00590   0.00000  -0.00576   0.26464
   D36        0.31349   0.00052   0.00973   0.00000   0.00972   0.32321
   D37        2.43241   0.00022   0.00695   0.00000   0.00697   2.43938
   D38       -0.01309  -0.00039  -0.00714   0.00000  -0.00722  -0.02031
   D39       -2.36390  -0.00008   0.00382   0.00000   0.00377  -2.36013
         Item               Value     Threshold  Converged?
 Maximum Force            0.011475     0.000015     NO 
 RMS     Force            0.001916     0.000010     NO 
 Maximum Displacement     0.177766     0.000060     NO 
 RMS     Displacement     0.058132     0.000040     NO 
 Predicted change in Energy=-1.018619D-04
 GradGradGradGradGradGradGradGradGradGradGradGradGradGradGradGradGradGrad

                          Input orientation:                          
 ---------------------------------------------------------------------
 Center     Atomic      Atomic             Coordinates (Angstroms)
 Number     Number       Type             X           Y           Z
 ---------------------------------------------------------------------
      1          6           0       -1.301916    1.770885   -0.362972
      2          8           0       -1.538318    1.389992    0.762985
      3          8           0       -0.506153    1.232928   -1.228130
      4          1           0       -0.053423    0.404218   -0.869547
      5          6           0       -1.976989    3.046377   -0.932266
      6          9           0       -1.050173    3.983321   -1.186381
      7          9           0       -2.853713    3.548625   -0.064992
      8          9           0       -2.622347    2.773394   -2.074619
      9          8           0        2.671884   -3.240633    1.499297
     10          1           0        2.043378   -3.966915    1.500565
     11          1           0        2.239578   -2.508472    1.973673
     12          8           0       -0.883025    0.170420    3.185733
     13          1           0       -1.648189   -0.305390    3.517448
     14          1           0       -1.168383    0.639247    2.381492
     15          8           0        0.605944   -0.880629   -0.356632
     16          1           0        0.836391   -0.855863    0.596800
     17          1           0        1.400619   -1.242567   -0.796067
     18          8           0        1.429190   -0.890020    2.377113
     19          1           0        2.089442   -0.219554    2.575577
     20          1           0        0.594566   -0.598737    2.820191
     21          8           0        2.998960   -2.069169   -0.986811
     22          1           0        3.053691   -2.565421   -0.148131
     23          1           0        3.250395   -2.672087   -1.689294
 ---------------------------------------------------------------------
                    Distance matrix (angstroms):
                    1          2          3          4          5
     1  C    0.000000
     2  O    1.211918   0.000000
     3  O    1.292724   2.248238   0.000000
     4  H    1.919148   2.416987   1.010101   0.000000
     5  C    1.551354   2.410377   2.353612   3.268798   0.000000
     6  F    2.374079   3.280803   2.803991   3.728790   1.342172
     7  F    2.378493   2.659982   3.496625   4.286750   1.331565
     8  F    2.382918   3.337801   2.750974   3.696561   1.340141
     9  O    6.661415   6.301639   6.127930   5.130659   8.188468
    10  H    6.898269   6.486064   6.401894   5.396370   8.442054
    11  H    6.026191   5.562039   5.638142   4.671779   7.555147
    12  O    3.915387   2.790425   4.555561   4.145865   5.140603
    13  H    4.414575   3.236272   5.117731   4.721498   5.580538
    14  H    2.971619   1.822096   3.717577   3.444943   4.174819
    15  O    3.266572   3.317698   2.542320   1.532540   4.735427
    16  H    3.520415   3.272724   3.081532   2.128321   5.047833
    17  H    4.070892   4.242448   3.154446   2.198076   5.460936
    18  O    4.695467   4.075533   4.609797   3.796577   6.168408
    19  H    4.908994   4.363115   4.828561   4.104856   6.285470
    20  H    4.398213   3.568800   4.577715   3.878141   5.829295
    21  O    5.799372   5.967786   4.821607   3.930450   7.136655
    22  H    6.149879   6.128782   5.316609   4.358137   7.577260
    23  H    6.497897   6.741360   5.438149   4.588121   7.784566
                    6          7          8          9         10
     6  F    0.000000
     7  F    2.167771   0.000000
     8  F    2.173620   2.166360   0.000000
     9  O    8.558744   8.892314   8.773271   0.000000
    10  H    8.944048   9.105812   8.943304   0.960472   0.000000
    11  H    7.934215   8.172282   8.241667   0.973644   1.545763
    12  O    5.803579   5.085577   6.121439   5.207372   5.340521
    13  H    6.393486   5.398203   6.457484   5.599251   5.576939
    14  H    4.891474   4.158137   5.150293   5.529863   5.684028
    15  O    5.204730   5.627839   5.169645   3.644476   3.878216
    16  H    5.491499   5.783974   5.680744   3.141762   3.457203
    17  H    5.785208   6.448980   5.826396   3.298042   3.620736
    18  O    6.526498   6.633905   7.046522   2.800041   3.257736
    19  H    6.455515   6.753263   7.265192   3.259530   3.898780
    20  H    6.305001   6.116823   6.758621   3.611043   3.896805
    21  O    7.284775   8.164750   7.498855   2.767678   3.271332
    22  H    7.797800   8.502111   8.026936   1.820908   2.388120
    23  H    7.939916   8.865425   8.018157   3.290142   3.648105
                   11         12         13         14         15
    11  H    0.000000
    12  O    4.289079   0.000000
    13  H    4.727741   0.960159   0.000000
    14  H    4.657107   0.973669   1.553367   0.000000
    15  O    3.278559   3.983727   4.518906   3.599386   0.000000
    16  H    2.568234   3.272952   3.873801   3.072392   0.981199
    17  H    3.158770   4.802738   5.364694   4.498653   0.977553
    18  O    1.854421   2.669220   3.333529   3.014309   2.855027
    19  H    2.371491   3.059400   3.855434   3.374705   3.351960
    20  H    2.658899   1.705431   2.366890   2.198419   3.189325
    21  O    3.087736   6.123371   6.707850   6.003976   2.745228
    22  H    2.273340   5.839281   6.375883   5.873227   2.978835
    23  H    3.803400   6.995062   7.530441   6.860163   3.460987
                   16         17         18         19         20
    16  H    0.000000
    17  H    1.551765   0.000000
    18  O    1.876723   3.192832   0.000000
    19  H    2.427052   3.590128   0.961689   0.000000
    20  H    2.251235   3.760527   0.988818   1.561497   0.000000
    21  O    2.942217   1.809516   3.894939   4.115689   4.736723
    22  H    2.897228   2.214139   3.438434   3.721754   4.327364
    23  H    3.788445   2.502609   4.798772   5.054884   5.629180
                   21         22         23
    21  O    0.000000
    22  H    0.976035   0.000000
    23  H    0.959278   1.557323   0.000000
 Stoichiometry    C2H11F3O7
 Framework group  C1[X(C2H11F3O7)]
 Deg. of freedom    63
 Full point group                 C1      NOp   1
 Largest Abelian subgroup         C1      NOp   1
 Largest concise Abelian subgroup C1      NOp   1
                         Standard orientation:                         
 ---------------------------------------------------------------------
 Center     Atomic      Atomic             Coordinates (Angstroms)
 Number     Number       Type             X           Y           Z
 ---------------------------------------------------------------------
      1          6           0        1.576683   -0.061357   -0.154469
      2          8           0        1.130564    1.051939   -0.328521
      3          8           0        0.925400   -1.177643   -0.124936
      4          1           0       -0.066299   -1.046960   -0.265508
      5          6           0        3.094594   -0.286229    0.073735
      6          9           0        3.306652   -0.783563    1.302196
      7          9           0        3.767381    0.857504   -0.037153
      8          9           0        3.586682   -1.153872   -0.821262
      9          8           0       -5.084186    0.019524   -0.181370
     10          1           0       -5.250186    0.190774   -1.111759
     11          1           0       -4.401406    0.657099    0.093021
     12          8           0       -0.832171    3.025222   -0.127778
     13          1           0       -0.816622    3.568457   -0.919333
     14          1           0       -0.091669    2.397289   -0.201172
     15          8           0       -1.566579   -0.870172   -0.523544
     16          1           0       -1.943652   -0.053220   -0.132190
     17          1           0       -2.199662   -1.576011   -0.285621
     18          8           0       -2.806176    1.411792    0.662720
     19          1           0       -2.754973    1.413579    1.623043
     20          1           0       -2.202983    2.130352    0.350323
     21          8           0       -3.733510   -2.351733    0.279990
     22          1           0       -4.364643   -1.614401    0.176756
     23          1           0       -4.148735   -3.133499   -0.089662
 ---------------------------------------------------------------------
 Rotational constants (GHZ):           1.0566055           0.2691316           0.2272191
 Standard basis: 6-31++G(d,p) (6D, 7F)
 There are   294 symmetry adapted cartesian basis functions of A   symmetry.
 There are   294 symmetry adapted basis functions of A   symmetry.
   294 basis functions,   472 primitive gaussians,   294 cartesian basis functions
    53 alpha electrons       53 beta electrons
       nuclear repulsion energy       818.7025245686 Hartrees.
 NAtoms=   23 NActive=   23 NUniq=   23 SFac= 1.00D+00 NAtFMM=   60 NAOKFM=F Big=F
 Integral buffers will be    131072 words long.
 Raffenetti 2 integral format.
 Two-electron integral symmetry is turned on.
 Nuclear repulsion after empirical dispersion term =      818.6926751253 Hartrees.
 One-electron integrals computed using PRISM.
 NBasis=   294 RedAO= T EigKep=  4.61D-05  NBF=   294
 NBsUse=   294 1.00D-06 EigRej= -1.00D+00 NBFU=   294
 Lowest energy guess from the checkpoint file:  "/local_scratch/slurm.5660456/Gau-1769533.chk"
 B after Tr=     0.000000    0.000000    0.000000
         Rot=    1.000000    0.000020   -0.000154    0.000747 Ang=   0.09 deg.
 B after Tr=     0.000000    0.000000   -0.000000
         Rot=    0.999999    0.000193    0.000443   -0.001543 Ang=   0.19 deg.
 Requested convergence on RMS density matrix=1.00D-10 within 128 cycles.
 Requested convergence on MAX density matrix=1.00D-08.
 Requested convergence on             energy=1.00D-08.
 No special actions if energy rises.
 SCF Done:  E(RwB97XD) =  -908.813127862     A.U. after   14 cycles
            NFock= 14  Conv=0.43D-10     -V/T= 2.0082
 Calling FoFJK, ICntrl=      2127 FMM=F ISym2X=0 I1Cent= 0 IOpClX= 0 NMat=1 NMatS=1 NMatT=0.
 ***** Axes restored to original set *****
 -------------------------------------------------------------------
 Center     Atomic                   Forces (Hartrees/Bohr)
 Number     Number              X              Y              Z
 -------------------------------------------------------------------
      1        6          -0.000061155   -0.000364679   -0.001747831
      2        8          -0.001861299    0.001283907    0.004512766
      3        8          -0.002378310    0.008183431   -0.006136913
      4        1           0.004487308   -0.009439940    0.003234996
      5        6           0.000056565   -0.000400096    0.000130329
      6        9          -0.000416754   -0.000205268   -0.000005813
      7        9           0.000057565    0.000072807   -0.000085800
      8        9           0.000294375    0.000186091    0.000400244
      9        8           0.000962578   -0.000011500   -0.000536872
     10        1           0.000171207    0.000136529    0.000362037
     11        1          -0.001584317    0.000224567    0.000225494
     12        8           0.000581010   -0.000344177    0.000336162
     13        1          -0.000091405    0.000591654   -0.000177983
     14        1          -0.000531131   -0.001006361   -0.000053956
     15        8           0.000534035    0.002266769    0.007192207
     16        1          -0.000779464   -0.000312929   -0.006244375
     17        1           0.001039123   -0.001008219   -0.000424362
     18        8          -0.000820536    0.000483060    0.000168384
     19        1          -0.000453399   -0.000009254    0.000253968
     20        1           0.001409963   -0.000163801   -0.001399468
     21        8           0.000054697    0.001514292   -0.001243249
     22        1          -0.000765900   -0.001964998    0.001506631
     23        1           0.000095242    0.000288115   -0.000266597
 -------------------------------------------------------------------
 Cartesian Forces:  Max     0.009439940 RMS     0.002348765

 GradGradGradGradGradGradGradGradGradGradGradGradGradGradGradGradGradGrad
 Berny optimization.
 Using GEDIIS/GDIIS optimizer.
 FormGI is forming the generalized inverse of G from B-inverse, IUseBI=4.
 Internal  Forces:  Max     0.009914442 RMS     0.001349100
 Search for a local minimum.
 Step number   7 out of a maximum of  138
 All quantities printed in internal units (Hartrees-Bohrs-Radians)
 Mixed Optimization -- RFO/linear search
 Update second derivatives using D2CorX and points    6    4    7
 ITU=  0 -1  0  0  0  1  0
 Use linear search instead of GDIIS.
     Eigenvalues ---    0.00015   0.00021   0.00025   0.00029   0.00050
     Eigenvalues ---    0.00072   0.00146   0.00304   0.00386   0.00451
     Eigenvalues ---    0.00468   0.00696   0.00774   0.00780   0.00837
     Eigenvalues ---    0.00898   0.01163   0.01224   0.01312   0.01385
     Eigenvalues ---    0.01469   0.01591   0.01780   0.01961   0.02149
     Eigenvalues ---    0.02293   0.02487   0.02737   0.02997   0.03136
     Eigenvalues ---    0.03649   0.03767   0.04243   0.05580   0.06355
     Eigenvalues ---    0.07216   0.07519   0.07812   0.08538   0.11661
     Eigenvalues ---    0.13645   0.19582   0.20310   0.21775   0.23494
     Eigenvalues ---    0.25682   0.34980   0.37622   0.38453   0.38947
     Eigenvalues ---    0.44857   0.45807   0.47652   0.48551   0.51135
     Eigenvalues ---    0.51750   0.56516   0.57063   0.57235   0.57418
     Eigenvalues ---    0.58094   0.63312   1.21711
 RFO step:  Lambda=-1.15327423D-03 EMin= 1.54053693D-04
 Quartic linear search produced a step of  0.00350.
 Iteration  1 RMS(Cart)=  0.04336691 RMS(Int)=  0.00159168
 Iteration  2 RMS(Cart)=  0.00181593 RMS(Int)=  0.00055921
 Iteration  3 RMS(Cart)=  0.00000385 RMS(Int)=  0.00055919
 Iteration  4 RMS(Cart)=  0.00000001 RMS(Int)=  0.00055919
 Variable       Old X    -DE/DX   Delta X   Delta X   Delta X     New X
                                 (Linear)    (Quad)   (Total)
    R1        2.29019   0.00367  -0.00002   0.00823   0.00843   2.29862
    R2        2.44289   0.00283  -0.00002   0.00211   0.00239   2.44529
    R3        2.93163  -0.00044   0.00003  -0.00357  -0.00355   2.92809
    R4        3.44326  -0.00040   0.00010  -0.01902  -0.01864   3.42463
    R5        1.90882   0.00991   0.00004   0.05073   0.05084   1.95966
    R6        2.89608  -0.00102   0.00008  -0.10254  -0.10236   2.79373
    R7        2.53634  -0.00043  -0.00001   0.00163   0.00163   2.53797
    R8        2.51629  -0.00007   0.00001  -0.00000   0.00000   2.51630
    R9        2.53250  -0.00052  -0.00001   0.00094   0.00093   2.53343
   R10        1.81503  -0.00021  -0.00000   0.00001   0.00000   1.81503
   R11        1.83992   0.00065  -0.00000   0.00078   0.00067   1.84059
   R12        3.44102  -0.00058  -0.00003  -0.01254  -0.01254   3.42847
   R13        3.50435  -0.00019  -0.00001  -0.01544  -0.01558   3.48877
   R14        1.81444  -0.00028  -0.00000  -0.00007  -0.00007   1.81437
   R15        1.83997  -0.00059  -0.00001   0.00050   0.00074   1.84071
   R16        3.22280   0.00018   0.00005  -0.02417  -0.02421   3.19859
   R17        1.85420  -0.00601  -0.00001  -0.00782  -0.00840   1.84580
   R18        1.84731   0.00100  -0.00001   0.00536   0.00546   1.85277
   R19        3.54649   0.00021  -0.00004  -0.04075  -0.04136   3.50513
   R20        3.41949  -0.00063  -0.00000  -0.03018  -0.03005   3.38943
   R21        1.81733  -0.00027  -0.00000   0.00064   0.00063   1.81796
   R22        1.86860  -0.00158  -0.00002   0.00012   0.00009   1.86869
   R23        1.84444   0.00163   0.00001   0.00250   0.00258   1.84702
   R24        1.81277   0.00004  -0.00000   0.00023   0.00022   1.81300
    A1        2.22821   0.00151  -0.00001   0.01510   0.01546   2.24367
    A2        2.11117  -0.00123   0.00001  -0.01318  -0.01335   2.09782
    A3        1.94380  -0.00027  -0.00000  -0.00193  -0.00211   1.94169
    A4        2.72668  -0.00145   0.00021  -0.09901  -0.09845   2.62823
    A5        1.96030  -0.00119  -0.00001   0.02063   0.02105   1.98135
    A6        1.92084   0.00024   0.00001  -0.00155  -0.00154   1.91930
    A7        1.93651   0.00012   0.00001   0.00093   0.00094   1.93744
    A8        1.93358   0.00004   0.00003  -0.00199  -0.00196   1.93162
    A9        1.89090  -0.00017  -0.00002   0.00096   0.00094   1.89185
   A10        1.88951  -0.00020  -0.00001   0.00067   0.00066   1.89016
   A11        1.89121  -0.00005  -0.00001   0.00107   0.00106   1.89227
   A12        1.85192  -0.00022   0.00001   0.00303   0.00269   1.85461
   A13        2.00292   0.00052   0.00002   0.04346   0.04322   2.04613
   A14        1.82870  -0.00025  -0.00006   0.01027   0.00910   1.83780
   A15        2.84495   0.00064   0.00005   0.00726   0.00630   2.85125
   A16        1.86546  -0.00055  -0.00000  -0.00880  -0.01005   1.85541
   A17        2.14242   0.00030   0.00005   0.02851   0.02945   2.17187
   A18        1.86925   0.00036  -0.00008   0.00820   0.00773   1.87697
   A19        1.98788   0.00052  -0.00000   0.00547   0.00476   1.99265
   A20        2.10565  -0.00047  -0.00000   0.01652   0.01686   2.12251
   A21        1.82888   0.00039   0.00002   0.00073   0.00060   1.82947
   A22        2.77785   0.00072  -0.00000  -0.00829  -0.00871   2.76913
   A23        1.51831  -0.00050   0.00001  -0.00190  -0.00139   1.51693
   A24        1.93193   0.00049  -0.00003  -0.00345  -0.00371   1.92822
   A25        2.37956  -0.00026   0.00002   0.00091   0.00091   2.38047
   A26        1.98225  -0.00009  -0.00003   0.01403   0.01356   1.99581
   A27        1.72450   0.00046   0.00007  -0.00539  -0.00539   1.71911
   A28        1.85631  -0.00019  -0.00002   0.00082   0.00098   1.85729
   A29        1.76319  -0.00107  -0.00001   0.01371   0.01326   1.77645
   A30        2.20909   0.00021   0.00002   0.01234   0.01226   2.22135
   A31        1.87024   0.00048  -0.00000   0.00453   0.00439   1.87463
   A32        2.83772  -0.00069   0.00003  -0.00858  -0.00909   2.82863
   A33        3.15757  -0.00097  -0.00009   0.01746   0.01760   3.17517
   A34        3.01211  -0.00026  -0.00017   0.05946   0.06053   3.07264
   A35        3.22491  -0.00032   0.00003  -0.01356  -0.01451   3.21040
   A36        2.86165   0.00147   0.00004   0.00277   0.00234   2.86399
   A37        3.11194   0.00041   0.00001   0.00030  -0.00110   3.11084
   A38        3.13246  -0.00058   0.00010  -0.00224  -0.00254   3.12992
   A39        3.19164  -0.00049   0.00004  -0.02407  -0.02339   3.16825
   A40        3.09670  -0.00020  -0.00007  -0.01809  -0.01895   3.07775
    D1        0.61195  -0.00068   0.00029  -0.05492  -0.05283   0.55912
    D2       -2.52622  -0.00060   0.00031  -0.05441  -0.05252  -2.57874
    D3       -0.00404  -0.00020   0.00000   0.01478   0.01604   0.01201
    D4        3.13440  -0.00028  -0.00001   0.01430   0.01573  -3.13305
    D5        2.02522  -0.00000  -0.00003  -0.00889  -0.00883   2.01639
    D6       -0.06745  -0.00002  -0.00002  -0.00967  -0.00960  -0.07706
    D7       -2.16891  -0.00006  -0.00003  -0.01032  -0.01025  -2.17916
    D8       -1.11347   0.00006  -0.00002  -0.00849  -0.00861  -1.12207
    D9        3.07705   0.00004  -0.00001  -0.00928  -0.00938   3.06767
   D10        0.97559   0.00000  -0.00001  -0.00992  -0.01003   0.96557
   D11       -2.51544  -0.00042  -0.00013  -0.08136  -0.07984  -2.59529
   D12       -0.21951  -0.00009  -0.00020  -0.02920  -0.02770  -0.24721
   D13       -0.63403  -0.00013   0.00013  -0.04829  -0.04766  -0.68168
   D14       -2.84305  -0.00066   0.00011  -0.07241  -0.07223  -2.91528
   D15       -1.96701  -0.00005   0.00000  -0.15052  -0.15062  -2.11763
   D16        0.15885   0.00030   0.00000  -0.09387  -0.09429   0.06456
   D17        1.38309   0.00017  -0.00002   0.17698   0.17719   1.56028
   D18       -0.64067   0.00034  -0.00000   0.14420   0.14392  -0.49675
   D19        0.48616   0.00008   0.00001   0.05475   0.05432   0.54048
   D20       -1.50519   0.00032   0.00003   0.04079   0.04072  -1.46448
   D21        2.22475   0.00020   0.00012   0.04502   0.04513   2.26988
   D22        0.17882  -0.00072  -0.00024   0.07143   0.07172   0.25053
   D23        1.67220   0.00025  -0.00008   0.06680   0.06753   1.73973
   D24       -2.61183   0.00051  -0.00008   0.08071   0.08083  -2.53100
   D25       -1.93627  -0.00093  -0.00020   0.04950   0.04980  -1.88647
   D26       -0.44288   0.00004  -0.00005   0.04487   0.04561  -0.39728
   D27        1.55627   0.00030  -0.00005   0.05879   0.05891   1.61518
   D28       -2.99833  -0.00042   0.00001  -0.02086  -0.02078  -3.01911
   D29       -1.06843  -0.00003  -0.00002  -0.02215  -0.02200  -1.09043
   D30        0.90526  -0.00012  -0.00001  -0.02114  -0.02123   0.88403
   D31       -0.67928  -0.00020   0.00000   0.01483   0.01495  -0.66433
   D32        1.25062   0.00019  -0.00003   0.01354   0.01374   1.26436
   D33       -3.05887   0.00010  -0.00002   0.01455   0.01450  -3.04437
   D34        2.53433   0.00079   0.00002   0.01797   0.01790   2.55223
   D35        0.26464   0.00006   0.00001  -0.00453  -0.00427   0.26036
   D36        0.32321   0.00051  -0.00002   0.01298   0.01294   0.33615
   D37        2.43938   0.00028  -0.00001   0.04130   0.04137   2.48075
   D38       -0.02031  -0.00006   0.00001  -0.10539  -0.10537  -0.12567
   D39       -2.36013   0.00008  -0.00001  -0.13116  -0.13120  -2.49133
         Item               Value     Threshold  Converged?
 Maximum Force            0.009914     0.000015     NO 
 RMS     Force            0.001349     0.000010     NO 
 Maximum Displacement     0.132147     0.000060     NO 
 RMS     Displacement     0.043469     0.000040     NO 
 Predicted change in Energy=-6.984418D-04
 GradGradGradGradGradGradGradGradGradGradGradGradGradGradGradGradGradGrad

                          Input orientation:                          
 ---------------------------------------------------------------------
 Center     Atomic      Atomic             Coordinates (Angstroms)
 Number     Number       Type             X           Y           Z
 ---------------------------------------------------------------------
      1          6           0       -1.319897    1.781184   -0.342562
      2          8           0       -1.608248    1.413445    0.780469
      3          8           0       -0.479058    1.253871   -1.172827
      4          1           0       -0.014286    0.402351   -0.806377
      5          6           0       -1.991274    3.040164   -0.946800
      6          9           0       -1.070359    3.994903   -1.156865
      7          9           0       -2.920537    3.525987   -0.126119
      8          9           0       -2.571926    2.750052   -2.119818
      9          8           0        2.667145   -3.248546    1.482291
     10          1           0        2.076671   -4.004039    1.537792
     11          1           0        2.224446   -2.521080    1.955027
     12          8           0       -0.859386    0.179733    3.162067
     13          1           0       -1.635913   -0.250010    3.528348
     14          1           0       -1.153882    0.631607    2.350970
     15          8           0        0.629372   -0.843627   -0.338574
     16          1           0        0.870209   -0.838345    0.608011
     17          1           0        1.411444   -1.220450   -0.794247
     18          8           0        1.433048   -0.906628    2.374068
     19          1           0        2.101337   -0.253562    2.602947
     20          1           0        0.594125   -0.611289    2.806320
     21          8           0        2.973747   -2.077434   -0.998768
     22          1           0        3.026883   -2.595667   -0.171769
     23          1           0        3.227750   -2.658671   -1.718551
 ---------------------------------------------------------------------
                    Distance matrix (angstroms):
                    1          2          3          4          5
     1  C    0.000000
     2  O    1.216379   0.000000
     3  O    1.293989   2.261835   0.000000
     4  H    1.954719   2.465990   1.037007   0.000000
     5  C    1.549477   2.403410   2.351325   3.299433   0.000000
     6  F    2.371900   3.272081   2.804131   3.760926   1.343033
     7  F    2.377653   2.647043   3.495558   4.320434   1.331567
     8  F    2.380109   3.335695   2.741431   3.711920   1.340632
     9  O    6.672689   6.364408   6.100819   5.075147   8.194462
    10  H    6.967152   6.595551   6.443976   5.411423   8.505420
    11  H    6.029159   5.616905   5.598451   4.602578   7.557799
    12  O    3.880611   2.784752   4.482156   4.063533   5.132837
    13  H    4.382871   3.212271   5.069617   4.673873   5.565830
    14  H    2.933293   1.812234   3.641393   3.364532   4.168652
    15  O    3.269449   3.369506   2.514774   1.478376   4.724569
    16  H    3.544303   3.353065   3.060926   2.078978   5.064420
    17  H    4.083387   4.305308   3.136811   2.160171   5.454777
    18  O    4.709896   4.143884   4.572130   3.731412   6.191228
    19  H    4.951874   4.456608   4.815315   4.065658   6.340252
    20  H    4.393503   3.613041   4.523732   3.801212   5.839803
    21  O    5.809899   6.028815   4.801016   3.887762   7.130494
    22  H    6.170939   6.201949   5.302139   4.317354   7.585852
    23  H    6.502826   6.798096   5.417215   4.551122   7.765985
                    6          7          8          9         10
     6  F    0.000000
     7  F    2.169211   0.000000
     8  F    2.175232   2.167589   0.000000
     9  O    8.567475   8.927680   8.741065   0.000000
    10  H    9.008221   9.189232   8.978046   0.960473   0.000000
    11  H    7.937106   8.207864   8.209408   0.973996   1.547608
    12  O    5.766560   5.124249   6.118631   5.197226   5.363082
    13  H    6.347469   5.409578   6.463611   5.629732   5.642547
    14  H    4.860416   4.199343   5.146514   5.514565   5.708497
    15  O    5.193270   5.633872   5.131828   3.640289   3.950143
    16  H    5.499171   5.827186   5.671502   3.130881   3.513071
    17  H    5.787119   6.460737   5.778344   3.297360   3.691788
    18  O    6.539078   6.697217   7.043163   2.793357   3.272242
    19  H    6.499638   6.852153   7.291474   3.247451   3.898877
    20  H    6.300346   6.170016   6.751987   3.606326   3.913804
    21  O    7.297470   8.179391   7.437464   2.760645   3.309182
    22  H    7.822622   8.535135   7.982372   1.814270   2.410189
    23  H    7.940987   8.864946   7.940500   3.302668   3.706584
                   11         12         13         14         15
    11  H    0.000000
    12  O    4.273331   0.000000
    13  H    4.747154   0.960122   0.000000
    14  H    4.637813   0.974062   1.547844   0.000000
    15  O    3.258637   3.939308   4.520728   3.548233   0.000000
    16  H    2.545586   3.248258   3.892962   3.048870   0.976756
    17  H    3.148192   4.771750   5.377078   4.461323   0.980444
    18  O    1.846175   2.656384   3.343955   3.009802   2.829893
    19  H    2.361482   3.044049   3.850119   3.382819   3.341766
    20  H    2.651405   1.692620   2.371690   2.192638   3.153662
    21  O    3.079477   6.090998   6.714405   5.966320   2.730244
    22  H    2.274363   5.824121   6.398018   5.853059   2.974143
    23  H    3.810607   6.970053   7.548961   6.825366   3.456919
                   16         17         18         19         20
    16  H    0.000000
    17  H    1.550892   0.000000
    18  O    1.854834   3.183893   0.000000
    19  H    2.416075   3.598854   0.962024   0.000000
    20  H    2.227182   3.742081   0.988868   1.562376   0.000000
    21  O    2.922663   1.793611   3.888517   4.130371   4.721322
    22  H    2.889200   2.210959   3.445932   3.747151   4.327249
    23  H    3.779481   2.494350   4.800015   5.072347   5.621585
                   21         22         23
    21  O    0.000000
    22  H    0.977403   0.000000
    23  H    0.959396   1.561042   0.000000
 Stoichiometry    C2H11F3O7
 Framework group  C1[X(C2H11F3O7)]
 Deg. of freedom    63
 Full point group                 C1      NOp   1
 Largest Abelian subgroup         C1      NOp   1
 Largest concise Abelian subgroup C1      NOp   1
                         Standard orientation:                         
 ---------------------------------------------------------------------
 Center     Atomic      Atomic             Coordinates (Angstroms)
 Number     Number       Type             X           Y           Z
 ---------------------------------------------------------------------
      1          6           0        1.584616   -0.035029   -0.149788
      2          8           0        1.181228    1.094233   -0.353807
      3          8           0        0.904219   -1.133103   -0.074271
      4          1           0       -0.113708   -1.000193   -0.221047
      5          6           0        3.096879   -0.295490    0.064915
      6          9           0        3.311883   -0.748562    1.310803
      7          9           0        3.802248    0.821250   -0.103662
      8          9           0        3.546347   -1.215150   -0.800821
      9          8           0       -5.087765    0.007449   -0.197835
     10          1           0       -5.311733    0.214911   -1.108498
     11          1           0       -4.401987    0.646491    0.066742
     12          8           0       -0.837256    2.996778   -0.107041
     13          1           0       -0.788175    3.579177   -0.868775
     14          1           0       -0.102191    2.364244   -0.198562
     15          8           0       -1.562747   -0.857434   -0.476985
     16          1           0       -1.959195   -0.051539   -0.093039
     17          1           0       -2.195612   -1.574905   -0.262537
     18          8           0       -2.826074    1.408495    0.653440
     19          1           0       -2.802468    1.434919    1.614811
     20          1           0       -2.213586    2.118427    0.339251
     21          8           0       -3.727881   -2.352604    0.251638
     22          1           0       -4.370960   -1.626800    0.129266
     23          1           0       -4.123446   -3.149977   -0.106365
 ---------------------------------------------------------------------
 Rotational constants (GHZ):           1.0657094           0.2686942           0.2270600
 Standard basis: 6-31++G(d,p) (6D, 7F)
 There are   294 symmetry adapted cartesian basis functions of A   symmetry.
 There are   294 symmetry adapted basis functions of A   symmetry.
   294 basis functions,   472 primitive gaussians,   294 cartesian basis functions
    53 alpha electrons       53 beta electrons
       nuclear repulsion energy       819.2420000398 Hartrees.
 NAtoms=   23 NActive=   23 NUniq=   23 SFac= 1.00D+00 NAtFMM=   60 NAOKFM=F Big=F
 Integral buffers will be    131072 words long.
 Raffenetti 2 integral format.
 Two-electron integral symmetry is turned on.
 Nuclear repulsion after empirical dispersion term =      819.2321579740 Hartrees.
 One-electron integrals computed using PRISM.
 NBasis=   294 RedAO= T EigKep=  4.55D-05  NBF=   294
 NBsUse=   294 1.00D-06 EigRej= -1.00D+00 NBFU=   294
 Initial guess from the checkpoint file:  "/local_scratch/slurm.5660456/Gau-1769533.chk"
 B after Tr=     0.000000   -0.000000    0.000000
         Rot=    0.999996    0.002573   -0.000083    0.000641 Ang=   0.30 deg.
 ExpMin= 3.60D-02 ExpMax= 7.00D+03 ExpMxC= 1.05D+03 IAcc=3 IRadAn=         5 AccDes= 0.00D+00
 Harris functional with IExCor= 4639 and IRadAn=       5 diagonalized for initial guess.
 HarFok:  IExCor= 4639 AccDes= 0.00D+00 IRadAn=         5 IDoV= 1 UseB2=F ITyADJ=14
 ICtDFT=  3500011 ScaDFX=  1.000000  1.000000  1.000000  1.000000
 FoFCou: FMM=F IPFlag=           0 FMFlag=      100000 FMFlg1=           0
         NFxFlg=           0 DoJE=T BraDBF=F KetDBF=T FulRan=T
         wScrn=  0.000000 ICntrl=       500 IOpCl=  0 I1Cent=   200000004 NGrid=           0
         NMat0=    1 NMatS0=      1 NMatT0=    0 NMatD0=    1 NMtDS0=    0 NMtDT0=    0
 Petite list used in FoFCou.
 Requested convergence on RMS density matrix=1.00D-10 within 128 cycles.
 Requested convergence on MAX density matrix=1.00D-08.
 Requested convergence on             energy=1.00D-08.
 No special actions if energy rises.
 SCF Done:  E(RwB97XD) =  -908.813769246     A.U. after   16 cycles
            NFock= 16  Conv=0.36D-10     -V/T= 2.0083
 Calling FoFJK, ICntrl=      2127 FMM=F ISym2X=0 I1Cent= 0 IOpClX= 0 NMat=1 NMatS=1 NMatT=0.
 ***** Axes restored to original set *****
 -------------------------------------------------------------------
 Center     Atomic                   Forces (Hartrees/Bohr)
 Number     Number              X              Y              Z
 -------------------------------------------------------------------
      1        6           0.000849382   -0.002482020   -0.000065234
      2        8           0.001064874    0.000673254   -0.000499279
      3        8          -0.000176306    0.000220815    0.001545387
      4        1          -0.000921100    0.000379951   -0.000604392
      5        6           0.000481318   -0.000622502   -0.000342444
      6        9          -0.001012304   -0.000061696   -0.000116253
      7        9           0.000010073    0.000519327   -0.000554228
      8        9           0.000062182    0.000884446    0.000505208
      9        8           0.000772284   -0.000230410   -0.000315487
     10        1           0.000298982    0.000265890    0.000186619
     11        1          -0.001389637    0.000099360    0.000189994
     12        8          -0.000314820   -0.000665183    0.000264661
     13        1           0.000283928    0.000043626    0.000487817
     14        1          -0.000369302    0.000179829   -0.000957298
     15        8           0.000939947    0.000758480    0.002320074
     16        1           0.000127847   -0.000022673   -0.001355176
     17        1          -0.000390998   -0.000118018   -0.000076734
     18        8           0.000126512    0.000374144   -0.000025033
     19        1          -0.000752812   -0.000167939    0.000147429
     20        1           0.000990452    0.000018973   -0.000722930
     21        8           0.000177806    0.000862158   -0.000556172
     22        1          -0.000828910   -0.001232009    0.000568607
     23        1          -0.000029400    0.000322197   -0.000025137
 -------------------------------------------------------------------
 Cartesian Forces:  Max     0.002482020 RMS     0.000719768

 GradGradGradGradGradGradGradGradGradGradGradGradGradGradGradGradGradGrad
 Berny optimization.
 Using GEDIIS/GDIIS optimizer.
 FormGI is forming the generalized inverse of G from B-inverse, IUseBI=4.
 Internal  Forces:  Max     0.002030409 RMS     0.000502772
 Search for a local minimum.
 Step number   8 out of a maximum of  138
 All quantities printed in internal units (Hartrees-Bohrs-Radians)
 Mixed Optimization -- En-DIIS/RFO-DIIS
 Update second derivatives using D2CorX and points    4    7    8
 DE= -6.41D-04 DEPred=-6.98D-04 R= 9.18D-01
 TightC=F SS=  1.41D+00  RLast= 4.53D-01 DXNew= 4.2426D-01 1.3593D+00
 Trust test= 9.18D-01 RLast= 4.53D-01 DXMaxT set to 4.24D-01
 ITU=  1  0 -1  0  0  0  1  0
 Use linear search instead of GDIIS.
     Eigenvalues ---    0.00016   0.00022   0.00025   0.00030   0.00050
     Eigenvalues ---    0.00074   0.00146   0.00302   0.00387   0.00422
     Eigenvalues ---    0.00500   0.00702   0.00759   0.00780   0.00825
     Eigenvalues ---    0.00889   0.01158   0.01224   0.01270   0.01376
     Eigenvalues ---    0.01471   0.01584   0.01749   0.01944   0.02094
     Eigenvalues ---    0.02270   0.02472   0.02696   0.02927   0.03270
     Eigenvalues ---    0.03669   0.03827   0.04193   0.05565   0.06327
     Eigenvalues ---    0.07210   0.07600   0.07806   0.08511   0.11659
     Eigenvalues ---    0.13635   0.19378   0.20074   0.21774   0.23424
     Eigenvalues ---    0.25475   0.37467   0.37745   0.38651   0.39612
     Eigenvalues ---    0.41134   0.45735   0.47199   0.48323   0.51262
     Eigenvalues ---    0.51662   0.56358   0.56965   0.57153   0.57413
     Eigenvalues ---    0.57649   0.63103   1.22145
 RFO step:  Lambda=-4.79975961D-04 EMin= 1.57466312D-04
 Quartic linear search produced a step of  0.14753.
 Iteration  1 RMS(Cart)=  0.04835863 RMS(Int)=  0.00272849
 Iteration  2 RMS(Cart)=  0.00223044 RMS(Int)=  0.00045810
 Iteration  3 RMS(Cart)=  0.00001593 RMS(Int)=  0.00045797
 Iteration  4 RMS(Cart)=  0.00000001 RMS(Int)=  0.00045797
 Variable       Old X    -DE/DX   Delta X   Delta X   Delta X     New X
                                 (Linear)    (Quad)   (Total)
    R1        2.29862  -0.00104   0.00124  -0.00220  -0.00110   2.29753
    R2        2.44529  -0.00203   0.00035  -0.00511  -0.00499   2.44030
    R3        2.92809   0.00098  -0.00052   0.00367   0.00314   2.93123
    R4        3.42463  -0.00028  -0.00275  -0.01258  -0.01545   3.40918
    R5        1.95966  -0.00126   0.00750   0.00249   0.00990   1.96956
    R6        2.79373  -0.00035  -0.01510  -0.01093  -0.02613   2.76759
    R7        2.53797  -0.00072   0.00024  -0.00131  -0.00107   2.53689
    R8        2.51630  -0.00016   0.00000   0.00119   0.00119   2.51749
    R9        2.53343  -0.00066   0.00014  -0.00100  -0.00087   2.53256
   R10        1.81503  -0.00038   0.00000  -0.00100  -0.00100   1.81403
   R11        1.84059   0.00056   0.00010   0.00108   0.00114   1.84173
   R12        3.42847  -0.00017  -0.00185  -0.01816  -0.02059   3.40788
   R13        3.48877  -0.00018  -0.00230  -0.02101  -0.02318   3.46558
   R14        1.81437  -0.00006  -0.00001  -0.00087  -0.00088   1.81348
   R15        1.84071   0.00070   0.00011  -0.00113  -0.00113   1.83958
   R16        3.19859  -0.00015  -0.00357  -0.00215  -0.00558   3.19301
   R17        1.84580  -0.00177  -0.00124   0.00351   0.00314   1.84894
   R18        1.85277  -0.00062   0.00081   0.00057   0.00143   1.85420
   R19        3.50513  -0.00049  -0.00610  -0.02381  -0.02905   3.47608
   R20        3.38943  -0.00045  -0.00443  -0.01661  -0.02123   3.36820
   R21        1.81796  -0.00060   0.00009  -0.00126  -0.00117   1.81680
   R22        1.86869  -0.00121   0.00001  -0.00221  -0.00210   1.86658
   R23        1.84702   0.00095   0.00038  -0.00074  -0.00098   1.84604
   R24        1.81300  -0.00018   0.00003  -0.00053  -0.00050   1.81250
    A1        2.24367  -0.00008   0.00228  -0.00330  -0.00117   2.24250
    A2        2.09782   0.00013  -0.00197   0.00090  -0.00100   2.09682
    A3        1.94169  -0.00006  -0.00031   0.00240   0.00215   1.94385
    A4        2.62823   0.00058  -0.01452   0.07014   0.05565   2.68388
    A5        1.98135  -0.00048   0.00311  -0.01732  -0.01445   1.96691
    A6        1.91930   0.00085  -0.00023   0.00290   0.00267   1.92197
    A7        1.93744   0.00087   0.00014   0.00155   0.00168   1.93913
    A8        1.93162   0.00100  -0.00029   0.00312   0.00282   1.93444
    A9        1.89185  -0.00096   0.00014  -0.00288  -0.00274   1.88910
   A10        1.89016  -0.00093   0.00010  -0.00231  -0.00222   1.88794
   A11        1.89227  -0.00094   0.00016  -0.00266  -0.00250   1.88977
   A12        1.85461  -0.00007   0.00040   0.00370   0.00401   1.85862
   A13        2.04613   0.00021   0.00638   0.03445   0.04074   2.08688
   A14        1.83780  -0.00026   0.00134   0.00427   0.00442   1.84222
   A15        2.85125  -0.00018   0.00093   0.01825   0.01911   2.87036
   A16        1.85541   0.00034  -0.00148   0.01200   0.00968   1.86509
   A17        2.17187   0.00020   0.00434   0.02562   0.02904   2.20092
   A18        1.87697  -0.00049   0.00114   0.00500   0.00613   1.88311
   A19        1.99265   0.00066   0.00070   0.01790   0.01820   2.01085
   A20        2.12251  -0.00048   0.00249   0.00570   0.00703   2.12954
   A21        1.82947   0.00012   0.00009   0.00558   0.00617   1.83565
   A22        2.76913   0.00026  -0.00129  -0.00288  -0.00365   2.76548
   A23        1.51693   0.00017  -0.00020  -0.00951  -0.00958   1.50735
   A24        1.92822   0.00033  -0.00055   0.03349   0.03276   1.96098
   A25        2.38047  -0.00028   0.00013  -0.03425  -0.03415   2.34632
   A26        1.99581  -0.00004   0.00200   0.01472   0.01667   2.01248
   A27        1.71911  -0.00010  -0.00079  -0.00624  -0.00760   1.71151
   A28        1.85729  -0.00008   0.00014   0.00069   0.00094   1.85823
   A29        1.77645  -0.00029   0.00196  -0.00500  -0.00469   1.77176
   A30        2.22135  -0.00004   0.00181   0.00736   0.00935   2.23069
   A31        1.87463   0.00018   0.00065   0.00451   0.00556   1.88019
   A32        2.82863  -0.00005  -0.00134  -0.00673  -0.00982   2.81881
   A33        3.17517   0.00011   0.00260  -0.02123  -0.01860   3.15657
   A34        3.07264  -0.00015   0.00893  -0.03478  -0.02563   3.04701
   A35        3.21040  -0.00007  -0.00214   0.01776   0.01468   3.22508
   A36        2.86399   0.00022   0.00034   0.02017   0.02081   2.88480
   A37        3.11084   0.00029  -0.00016  -0.00416  -0.00371   3.10713
   A38        3.12992  -0.00023  -0.00037  -0.05883  -0.05915   3.07077
   A39        3.16825  -0.00026  -0.00345  -0.04133  -0.04479   3.12347
   A40        3.07775   0.00026  -0.00280   0.00816   0.00572   3.08347
    D1        0.55912  -0.00008  -0.00779  -0.05507  -0.06345   0.49566
    D2       -2.57874  -0.00009  -0.00775  -0.05113  -0.05944  -2.63818
    D3        0.01201   0.00003   0.00237   0.01363   0.01549   0.02749
    D4       -3.13305   0.00003   0.00232   0.00998   0.01175  -3.12130
    D5        2.01639  -0.00003  -0.00130  -0.00218  -0.00351   2.01288
    D6       -0.07706   0.00006  -0.00142  -0.00147  -0.00290  -0.07996
    D7       -2.17916  -0.00000  -0.00151  -0.00123  -0.00276  -2.18192
    D8       -1.12207  -0.00003  -0.00127   0.00113  -0.00012  -1.12220
    D9        3.06767   0.00006  -0.00138   0.00184   0.00048   3.06815
   D10        0.96557  -0.00001  -0.00148   0.00208   0.00062   0.96619
   D11       -2.59529   0.00013  -0.01178  -0.02299  -0.03527  -2.63055
   D12       -0.24721   0.00028  -0.00409   0.02827   0.02343  -0.22378
   D13       -0.68168  -0.00021  -0.00703  -0.00385  -0.01081  -0.69250
   D14       -2.91528  -0.00052  -0.01066  -0.03935  -0.05056  -2.96585
   D15       -2.11763  -0.00016  -0.02222  -0.13149  -0.15376  -2.27139
   D16        0.06456  -0.00010  -0.01391  -0.08676  -0.10075  -0.03619
   D17        1.56028   0.00008   0.02614   0.17795   0.20414   1.76441
   D18       -0.49675   0.00024   0.02123   0.15012   0.17060  -0.32614
   D19        0.54048   0.00003   0.00801   0.06224   0.07016   0.61063
   D20       -1.46448  -0.00004   0.00601   0.04631   0.05205  -1.41242
   D21        2.26988   0.00002   0.00666   0.03926   0.04647   2.31636
   D22        0.25053   0.00010   0.01058   0.10603   0.11634   0.36687
   D23        1.73973   0.00030   0.00996   0.09576   0.10600   1.84573
   D24       -2.53100   0.00024   0.01193   0.11280   0.12497  -2.40603
   D25       -1.88647  -0.00004   0.00735   0.05632   0.06268  -1.82379
   D26       -0.39728   0.00016   0.00673   0.04605   0.05235  -0.34493
   D27        1.61518   0.00011   0.00869   0.06309   0.07132   1.68649
   D28       -3.01911  -0.00027  -0.00307  -0.04990  -0.05282  -3.07193
   D29       -1.09043   0.00018  -0.00325  -0.01814  -0.02146  -1.11189
   D30        0.88403  -0.00001  -0.00313  -0.01158  -0.01506   0.86898
   D31       -0.66433  -0.00019   0.00221  -0.00725  -0.00455  -0.66887
   D32        1.26436   0.00026   0.00203   0.02451   0.02681   1.29117
   D33       -3.04437   0.00008   0.00214   0.03107   0.03322  -3.01115
   D34        2.55223   0.00067   0.00264   0.07275   0.07568   2.62791
   D35        0.26036  -0.00001  -0.00063   0.03538   0.03510   0.29547
   D36        0.33615   0.00032   0.00191   0.02000   0.02242   0.35857
   D37        2.48075   0.00026   0.00610   0.02682   0.03264   2.51339
   D38       -0.12567  -0.00010  -0.01554  -0.13644  -0.15254  -0.27821
   D39       -2.49133   0.00003  -0.01936  -0.14488  -0.16427  -2.65560
         Item               Value     Threshold  Converged?
 Maximum Force            0.002030     0.000015     NO 
 RMS     Force            0.000503     0.000010     NO 
 Maximum Displacement     0.131667     0.000060     NO 
 RMS     Displacement     0.047986     0.000040     NO 
 Predicted change in Energy=-2.965760D-04
 GradGradGradGradGradGradGradGradGradGradGradGradGradGradGradGradGradGrad

                          Input orientation:                          
 ---------------------------------------------------------------------
 Center     Atomic      Atomic             Coordinates (Angstroms)
 Number     Number       Type             X           Y           Z
 ---------------------------------------------------------------------
      1          6           0       -1.294568    1.778470   -0.354313
      2          8           0       -1.557586    1.399761    0.770662
      3          8           0       -0.444778    1.282994   -1.190942
      4          1           0        0.038269    0.437182   -0.820077
      5          6           0       -2.015681    3.016999   -0.947675
      6          9           0       -1.133532    4.005720   -1.163215
      7          9           0       -2.954099    3.469210   -0.117238
      8          9           0       -2.598562    2.714881   -2.116024
      9          8           0        2.597470   -3.263041    1.465665
     10          1           0        2.015226   -4.019831    1.564427
     11          1           0        2.168430   -2.521416    1.930167
     12          8           0       -0.854550    0.166229    3.152984
     13          1           0       -1.620051   -0.241432    3.563785
     14          1           0       -1.169027    0.605309    2.343082
     15          8           0        0.685867   -0.781381   -0.329546
     16          1           0        0.930153   -0.771124    0.617831
     17          1           0        1.454487   -1.182872   -0.788653
     18          8           0        1.454412   -0.892341    2.376833
     19          1           0        2.126199   -0.261108    2.649872
     20          1           0        0.608497   -0.599029    2.794031
     21          8           0        2.970914   -2.096811   -0.993666
     22          1           0        2.979885   -2.643767   -0.184307
     23          1           0        3.224034   -2.658652   -1.728649
 ---------------------------------------------------------------------
                    Distance matrix (angstroms):
                    1          2          3          4          5
     1  C    0.000000
     2  O    1.215800   0.000000
     3  O    1.291351   2.258288   0.000000
     4  H    1.947420   2.450257   1.042245   0.000000
     5  C    1.551140   2.403746   2.352379   3.300068   0.000000
     6  F    2.375057   3.272725   2.808627   3.771648   1.342465
     7  F    2.380935   2.649762   3.497009   4.317574   1.332197
     8  F    2.383462   3.338582   2.746791   3.717563   1.340173
     9  O    6.623980   6.284046   6.081058   5.046363   8.157468
    10  H    6.946697   6.539650   6.462479   5.427631   8.489749
    11  H    5.974966   5.532022   5.571688   4.566697   7.514173
    12  O    3.885109   2.773322   4.503862   4.081146   5.127428
    13  H    4.420118   3.240209   5.129578   4.735904   5.579173
    14  H    2.944148   1.804061   3.670574   3.389897   4.166792
    15  O    3.236599   3.316763   2.506393   1.464548   4.701929
    16  H    3.520636   3.305290   3.062923   2.079192   5.047636
    17  H    4.063927   4.263101   3.138398   2.152030   5.450346
    18  O    4.706302   4.111647   4.589992   3.740765   6.194904
    19  H    4.988653   4.456477   4.872990   4.109453   6.390892
    20  H    4.380209   3.575066   4.531160   3.802719   5.827722
    21  O    5.798354   5.987168   4.809257   3.879647   7.142780
    22  H    6.152726   6.152294   5.306702   4.306920   7.588326
    23  H    6.480326   6.751382   5.411644   4.534181   7.763862
                    6          7          8          9         10
     6  F    0.000000
     7  F    2.167112   0.000000
     8  F    2.172654   2.165771   0.000000
     9  O    8.582906   8.868411   8.692687   0.000000
    10  H    9.042355   9.143737   8.954837   0.959944   0.000000
    11  H    7.942006   8.143695   8.155653   0.974600   1.549995
    12  O    5.783519   5.100210   6.107344   5.150085   5.318103
    13  H    6.373345   5.394301   6.477461   5.596401   5.611503
    14  H    4.884483   4.176313   5.135902   5.469962   5.669011
    15  O    5.188599   5.600175   5.118870   3.610491   3.980186
    16  H    5.499924   5.797256   5.663747   3.115833   3.553522
    17  H    5.810303   6.444245   5.777681   3.273448   3.728237
    18  O    6.574222   6.684197   7.044460   2.785145   3.279590
    19  H    6.585689   6.883430   7.341229   3.261295   3.913886
    20  H    6.316501   6.141511   6.736162   3.580158   3.897781
    21  O    7.356365   8.176460   7.445209   2.747338   3.339938
    22  H    7.879984   8.519693   7.972811   1.803372   2.425323
    23  H    7.982604   8.849671   7.932689   3.310817   3.762762
                   11         12         13         14         15
    11  H    0.000000
    12  O    4.225769   0.000000
    13  H    4.713769   0.959654   0.000000
    14  H    4.591897   0.973462   1.552582   0.000000
    15  O    3.214345   3.924138   4.557063   3.536450   0.000000
    16  H    2.513777   3.238950   3.932271   3.045917   0.978419
    17  H    3.113421   4.763215   5.411358   4.459616   0.981199
    18  O    1.833908   2.655990   3.359294   3.021013   2.815574
    19  H    2.372499   3.052967   3.856166   3.421010   3.349951
    20  H    2.622064   1.689667   2.384705   2.193941   3.129852
    21  O    3.061547   6.078670   6.729766   5.964432   2.718980
    22  H    2.268134   5.808312   6.401470   5.844455   2.958394
    23  H    3.810521   6.960255   7.570863   6.821394   3.453105
                   16         17         18         19         20
    16  H    0.000000
    17  H    1.556489   0.000000
    18  O    1.839464   3.178790   0.000000
    19  H    2.412433   3.622747   0.961407   0.000000
    20  H    2.206564   3.727223   0.987754   1.561536   0.000000
    21  O    2.918746   1.782377   3.887261   4.166380   4.708611
    22  H    2.889917   2.196882   3.457456   3.799792   4.321451
    23  H    3.785581   2.488538   4.806912   5.111253   5.615846
                   21         22         23
    21  O    0.000000
    22  H    0.976885   0.000000
    23  H    0.959133   1.563593   0.000000
 Stoichiometry    C2H11F3O7
 Framework group  C1[X(C2H11F3O7)]
 Deg. of freedom    63
 Full point group                 C1      NOp   1
 Largest Abelian subgroup         C1      NOp   1
 Largest concise Abelian subgroup C1      NOp   1
                         Standard orientation:                         
 ---------------------------------------------------------------------
 Center     Atomic      Atomic             Coordinates (Angstroms)
 Number     Number       Type             X           Y           Z
 ---------------------------------------------------------------------
      1          6           0        1.571569   -0.052239   -0.126558
      2          8           0        1.143783    1.069053   -0.321167
      3          8           0        0.911868   -1.157765   -0.025589
      4          1           0       -0.113808   -1.027441   -0.157032
      5          6           0        3.095428   -0.285547    0.045078
      6          9           0        3.358199   -0.727153    1.285300
      7          9           0        3.778187    0.841720   -0.149490
      8          9           0        3.538699   -1.201265   -0.827296
      9          8           0       -5.050593    0.012616   -0.267514
     10          1           0       -5.290203    0.256799   -1.164428
     11          1           0       -4.361359    0.640873    0.015496
     12          8           0       -0.848886    2.986724   -0.113504
     13          1           0       -0.800616    3.607850   -0.843441
     14          1           0       -0.110939    2.361768   -0.225271
     15          8           0       -1.550366   -0.864248   -0.390635
     16          1           0       -1.946872   -0.058417   -0.002405
     17          1           0       -2.192596   -1.582140   -0.203760
     18          8           0       -2.830825    1.404919    0.676494
     19          1           0       -2.839898    1.471076    1.635579
     20          1           0       -2.211302    2.103143    0.353490
     21          8           0       -3.740176   -2.348816    0.236777
     22          1           0       -4.373406   -1.626837    0.057698
     23          1           0       -4.115184   -3.159531   -0.112573
 ---------------------------------------------------------------------
 Rotational constants (GHZ):           1.0710577           0.2695888           0.2277492
 Standard basis: 6-31++G(d,p) (6D, 7F)
 There are   294 symmetry adapted cartesian basis functions of A   symmetry.
 There are   294 symmetry adapted basis functions of A   symmetry.
   294 basis functions,   472 primitive gaussians,   294 cartesian basis functions
    53 alpha electrons       53 beta electrons
       nuclear repulsion energy       820.3823573918 Hartrees.
 NAtoms=   23 NActive=   23 NUniq=   23 SFac= 1.00D+00 NAtFMM=   60 NAOKFM=F Big=F
 Integral buffers will be    131072 words long.
 Raffenetti 2 integral format.
 Two-electron integral symmetry is turned on.
 Nuclear repulsion after empirical dispersion term =      820.3725072764 Hartrees.
 One-electron integrals computed using PRISM.
 NBasis=   294 RedAO= T EigKep=  4.47D-05  NBF=   294
 NBsUse=   294 1.00D-06 EigRej= -1.00D+00 NBFU=   294
 Initial guess from the checkpoint file:  "/local_scratch/slurm.5660456/Gau-1769533.chk"
 B after Tr=    -0.000000   -0.000000   -0.000000
         Rot=    0.999999    0.000862   -0.000521   -0.000931 Ang=   0.16 deg.
 ExpMin= 3.60D-02 ExpMax= 7.00D+03 ExpMxC= 1.05D+03 IAcc=3 IRadAn=         5 AccDes= 0.00D+00
 Harris functional with IExCor= 4639 and IRadAn=       5 diagonalized for initial guess.
 HarFok:  IExCor= 4639 AccDes= 0.00D+00 IRadAn=         5 IDoV= 1 UseB2=F ITyADJ=14
 ICtDFT=  3500011 ScaDFX=  1.000000  1.000000  1.000000  1.000000
 FoFCou: FMM=F IPFlag=           0 FMFlag=      100000 FMFlg1=           0
         NFxFlg=           0 DoJE=T BraDBF=F KetDBF=T FulRan=T
         wScrn=  0.000000 ICntrl=       500 IOpCl=  0 I1Cent=   200000004 NGrid=           0
         NMat0=    1 NMatS0=      1 NMatT0=    0 NMatD0=    1 NMtDS0=    0 NMtDT0=    0
 Petite list used in FoFCou.
 Requested convergence on RMS density matrix=1.00D-10 within 128 cycles.
 Requested convergence on MAX density matrix=1.00D-08.
 Requested convergence on             energy=1.00D-08.
 No special actions if energy rises.
 SCF Done:  E(RwB97XD) =  -908.814071887     A.U. after   15 cycles
            NFock= 15  Conv=0.91D-10     -V/T= 2.0083
 Calling FoFJK, ICntrl=      2127 FMM=F ISym2X=0 I1Cent= 0 IOpClX= 0 NMat=1 NMatS=1 NMatT=0.
 ***** Axes restored to original set *****
 -------------------------------------------------------------------
 Center     Atomic                   Forces (Hartrees/Bohr)
 Number     Number              X              Y              Z
 -------------------------------------------------------------------
      1        6          -0.000408477    0.000010742   -0.000105746
      2        8          -0.000074567    0.000383563    0.000503643
      3        8           0.001386772   -0.002178151    0.000826815
      4        1          -0.001010733    0.001518055   -0.001008934
      5        6          -0.000016074   -0.000015643   -0.000030715
      6        9          -0.000083122   -0.000028601   -0.000027195
      7        9           0.000049864    0.000038995   -0.000108312
      8        9          -0.000000598    0.000078970    0.000040555
      9        8           0.000815096   -0.000135095   -0.000046968
     10        1           0.000001082    0.000045570    0.000078077
     11        1          -0.000913007   -0.000035103    0.000280410
     12        8           0.000212299   -0.000714542    0.000818133
     13        1           0.000089366   -0.000081150    0.000225176
     14        1          -0.000147016    0.000486550   -0.001271578
     15        8           0.001430665    0.000484774    0.002679428
     16        1          -0.000179783   -0.000038029   -0.002951127
     17        1          -0.000715933    0.000003848    0.000442752
     18        8           0.000141759    0.000218226   -0.000312149
     19        1          -0.000159842    0.000014117    0.000083914
     20        1          -0.000068500   -0.000082714    0.000126453
     21        8           0.000151803    0.001329094   -0.001348371
     22        1          -0.000482079   -0.001372383    0.001087674
     23        1          -0.000018974    0.000068906    0.000018066
 -------------------------------------------------------------------
 Cartesian Forces:  Max     0.002951127 RMS     0.000790663

 GradGradGradGradGradGradGradGradGradGradGradGradGradGradGradGradGradGrad
 Berny optimization.
 Using GEDIIS/GDIIS optimizer.
 FormGI is forming the generalized inverse of G from B-inverse, IUseBI=4.
 Internal  Forces:  Max     0.002657537 RMS     0.000451387
 Search for a local minimum.
 Step number   9 out of a maximum of  138
 All quantities printed in internal units (Hartrees-Bohrs-Radians)
 Mixed Optimization -- En-DIIS/RFO-DIIS
 Swapping is turned off.
 Update second derivatives using D2CorX and points    8    9
 DE= -3.03D-04 DEPred=-2.97D-04 R= 1.02D+00
 TightC=F SS=  1.41D+00  RLast= 5.13D-01 DXNew= 7.1352D-01 1.5395D+00
 Trust test= 1.02D+00 RLast= 5.13D-01 DXMaxT set to 7.14D-01
 ITU=  1  1  0 -1  0  0  0  1  0
     Eigenvalues ---    0.00016   0.00021   0.00024   0.00031   0.00046
     Eigenvalues ---    0.00072   0.00138   0.00319   0.00388   0.00402
     Eigenvalues ---    0.00580   0.00703   0.00729   0.00793   0.00829
     Eigenvalues ---    0.00917   0.01152   0.01219   0.01336   0.01377
     Eigenvalues ---    0.01499   0.01577   0.01746   0.01921   0.02079
     Eigenvalues ---    0.02259   0.02470   0.02671   0.02997   0.03242
     Eigenvalues ---    0.03610   0.03793   0.04149   0.05548   0.06292
     Eigenvalues ---    0.07211   0.07650   0.07821   0.08484   0.11659
     Eigenvalues ---    0.13636   0.19310   0.19984   0.21773   0.23402
     Eigenvalues ---    0.25399   0.36373   0.37646   0.38560   0.39529
     Eigenvalues ---    0.41060   0.45742   0.47617   0.48317   0.51149
     Eigenvalues ---    0.51667   0.56373   0.56971   0.57161   0.57418
     Eigenvalues ---    0.57643   0.63342   1.22135
 En-DIIS/RFO-DIIS/Sim-DIIS IScMMF=       -3 using points:     9    8
 RFO step:  Lambda=-3.53105848D-04.
 DidBck=F Rises=F RFO-DIIS coefs:    2.32517   -1.32517
 Iteration  1 RMS(Cart)=  0.08007222 RMS(Int)=  0.02383120
 Iteration  2 RMS(Cart)=  0.03118940 RMS(Int)=  0.00230899
 Iteration  3 RMS(Cart)=  0.00121642 RMS(Int)=  0.00194318
 Iteration  4 RMS(Cart)=  0.00000120 RMS(Int)=  0.00194318
 Iteration  5 RMS(Cart)=  0.00000000 RMS(Int)=  0.00194318
 Variable       Old X    -DE/DX   Delta X   Delta X   Delta X     New X
                                 (Linear)    (Quad)   (Total)
    R1        2.29753   0.00010  -0.00145   0.00403   0.00221   2.29974
    R2        2.44030   0.00039  -0.00661   0.00957   0.00246   2.44275
    R3        2.93123   0.00013   0.00416  -0.00256   0.00161   2.93284
    R4        3.40918  -0.00021  -0.02047   0.00352  -0.01697   3.39221
    R5        1.96956  -0.00222   0.01312  -0.02248  -0.00943   1.96012
    R6        2.76759  -0.00018  -0.03463   0.03985   0.00523   2.77282
    R7        2.53689  -0.00007  -0.00142   0.00127  -0.00015   2.53674
    R8        2.51749  -0.00009   0.00158  -0.00183  -0.00025   2.51724
    R9        2.53256  -0.00005  -0.00115   0.00158   0.00043   2.53299
   R10        1.81403  -0.00003  -0.00133   0.00061  -0.00072   1.81331
   R11        1.84173   0.00047   0.00151  -0.00100  -0.00012   1.84161
   R12        3.40788  -0.00004  -0.02729   0.02020  -0.00906   3.39882
   R13        3.46558   0.00007  -0.03072   0.01021  -0.02069   3.44489
   R14        1.81348   0.00006  -0.00117   0.00081  -0.00036   1.81312
   R15        1.83958   0.00114  -0.00150   0.00484   0.00348   1.84306
   R16        3.19301  -0.00013  -0.00740  -0.01409  -0.02078   3.17222
   R17        1.84894  -0.00266   0.00416  -0.01313  -0.00733   1.84161
   R18        1.85420  -0.00092   0.00189  -0.00198   0.00069   1.85489
   R19        3.47608   0.00025  -0.03849   0.01278  -0.02399   3.45209
   R20        3.36820  -0.00025  -0.02813   0.02027  -0.00784   3.36036
   R21        1.81680  -0.00008  -0.00154   0.00090  -0.00064   1.81616
   R22        1.86658  -0.00002  -0.00279   0.00315   0.00103   1.86761
   R23        1.84604   0.00162  -0.00130   0.00408   0.00093   1.84697
   R24        1.81250  -0.00006  -0.00066   0.00041  -0.00025   1.81225
    A1        2.24250  -0.00039  -0.00155   0.01008   0.00763   2.25013
    A2        2.09682   0.00033  -0.00133  -0.00249  -0.00339   2.09343
    A3        1.94385   0.00005   0.00285  -0.00757  -0.00425   1.93959
    A4        2.68388  -0.00063   0.07374  -0.17627  -0.10383   2.58005
    A5        1.96691   0.00042  -0.01914   0.03578   0.01585   1.98276
    A6        1.92197   0.00005   0.00353  -0.00313   0.00040   1.92236
    A7        1.93913   0.00012   0.00223  -0.00092   0.00131   1.94044
    A8        1.93444   0.00008   0.00374  -0.00389  -0.00016   1.93428
    A9        1.88910  -0.00008  -0.00363   0.00324  -0.00040   1.88870
   A10        1.88794  -0.00009  -0.00294   0.00238  -0.00057   1.88737
   A11        1.88977  -0.00010  -0.00331   0.00266  -0.00065   1.88911
   A12        1.85862  -0.00010   0.00531  -0.00065   0.00438   1.86300
   A13        2.08688   0.00010   0.05399   0.00648   0.06012   2.14700
   A14        1.84222  -0.00022   0.00586   0.01860   0.01772   1.85995
   A15        2.87036  -0.00009   0.02532  -0.01392   0.00786   2.87821
   A16        1.86509   0.00014   0.01283  -0.01393  -0.00455   1.86054
   A17        2.20092   0.00000   0.03849  -0.01320   0.02374   2.22465
   A18        1.88311  -0.00012   0.00813   0.03056   0.03824   1.92135
   A19        2.01085   0.00052   0.02412   0.01551   0.03843   2.04928
   A20        2.12954  -0.00041   0.00931   0.00705   0.01115   2.14069
   A21        1.83565   0.00011   0.00818  -0.00589   0.00385   1.83950
   A22        2.76548   0.00051  -0.00484  -0.00638  -0.00988   2.75560
   A23        1.50735   0.00012  -0.01269   0.01222  -0.00066   1.50669
   A24        1.96098   0.00012   0.04341  -0.02765   0.01477   1.97574
   A25        2.34632  -0.00019  -0.04526   0.03090  -0.01506   2.33126
   A26        2.01248  -0.00012   0.02209   0.01196   0.03328   2.04576
   A27        1.71151   0.00015  -0.01007  -0.02878  -0.03958   1.67193
   A28        1.85823  -0.00004   0.00125   0.00348   0.00617   1.86440
   A29        1.77176  -0.00032  -0.00622   0.01771   0.00629   1.77805
   A30        2.23069   0.00008   0.01239  -0.00431   0.00902   2.23972
   A31        1.88019   0.00004   0.00737  -0.00293   0.00575   1.88595
   A32        2.81881  -0.00032  -0.01301   0.00716  -0.01221   2.80659
   A33        3.15657   0.00026  -0.02465   0.04454   0.02191   3.17848
   A34        3.04701  -0.00004  -0.03396   0.12633   0.09506   3.14207
   A35        3.22508  -0.00019   0.01946  -0.03769  -0.02174   3.20334
   A36        2.88480   0.00009   0.02758  -0.03068  -0.00301   2.88179
   A37        3.10713   0.00019  -0.00491  -0.00922  -0.01958   3.08755
   A38        3.07077   0.00004  -0.07838   0.06677  -0.01517   3.05560
   A39        3.12347  -0.00027  -0.05935  -0.02159  -0.08177   3.04170
   A40        3.08347  -0.00015   0.00758  -0.00938  -0.00158   3.08189
    D1        0.49566  -0.00014  -0.08409  -0.13366  -0.21480   0.28086
    D2       -2.63818  -0.00020  -0.07876  -0.13743  -0.21277  -2.85095
    D3        0.02749  -0.00027   0.02052   0.00676   0.03194   0.05943
    D4       -3.12130  -0.00021   0.01557   0.01027   0.03005  -3.09124
    D5        2.01288   0.00005  -0.00465   0.01172   0.00688   2.01976
    D6       -0.07996   0.00004  -0.00385   0.01032   0.00627  -0.07369
    D7       -2.18192   0.00002  -0.00366   0.01018   0.00633  -2.17559
    D8       -1.12220  -0.00000  -0.00016   0.00849   0.00852  -1.11368
    D9        3.06815  -0.00001   0.00063   0.00708   0.00791   3.07606
   D10        0.96619  -0.00003   0.00083   0.00694   0.00797   0.97416
   D11       -2.63055   0.00014  -0.04673   0.08382   0.03784  -2.59271
   D12       -0.22378   0.00013   0.03105   0.09678   0.13069  -0.09310
   D13       -0.69250  -0.00021  -0.01433  -0.05700  -0.06712  -0.75962
   D14       -2.96585  -0.00047  -0.06701  -0.07755  -0.14360  -3.10945
   D15       -2.27139   0.00001  -0.20376  -0.15094  -0.35492  -2.62631
   D16       -0.03619  -0.00006  -0.13351  -0.13252  -0.26734  -0.30352
   D17        1.76441   0.00003   0.27052   0.08784   0.35846   2.12288
   D18       -0.32614   0.00029   0.22608   0.06939   0.29382  -0.03232
   D19        0.61063  -0.00008   0.09297   0.05876   0.15074   0.76138
   D20       -1.41242  -0.00001   0.06898   0.04410   0.11252  -1.29991
   D21        2.31636   0.00022   0.06158   0.03253   0.09446   2.41082
   D22        0.36687  -0.00018   0.15417   0.01483   0.16834   0.53522
   D23        1.84573   0.00027   0.14047  -0.02298   0.11942   1.96515
   D24       -2.40603   0.00019   0.16561  -0.02405   0.14259  -2.26344
   D25       -1.82379  -0.00032   0.08307   0.01829   0.09910  -1.72468
   D26       -0.34493   0.00013   0.06937  -0.01951   0.05018  -0.29475
   D27        1.68649   0.00005   0.09451  -0.02058   0.07335   1.75984
   D28       -3.07193  -0.00022  -0.06999   0.02679  -0.04312  -3.11505
   D29       -1.11189   0.00000  -0.02844   0.00922  -0.01932  -1.13121
   D30        0.86898  -0.00005  -0.01995  -0.00660  -0.02806   0.84091
   D31       -0.66887  -0.00010  -0.00603   0.05416   0.05047  -0.61841
   D32        1.29117   0.00012   0.03553   0.03659   0.07426   1.36543
   D33       -3.01115   0.00007   0.04402   0.02078   0.06552  -2.94563
   D34        2.62791   0.00047   0.10028  -0.01865   0.08222   2.71012
   D35        0.29547  -0.00005   0.04652  -0.04257   0.00532   0.30079
   D36        0.35857   0.00030   0.02971  -0.01710   0.01424   0.37281
   D37        2.51339   0.00007   0.04325  -0.00582   0.03669   2.55007
   D38       -0.27821   0.00001  -0.20214   0.01159  -0.19146  -0.46967
   D39       -2.65560   0.00011  -0.21768   0.00675  -0.21065  -2.86625
         Item               Value     Threshold  Converged?
 Maximum Force            0.002658     0.000015     NO 
 RMS     Force            0.000451     0.000010     NO 
 Maximum Displacement     0.245230     0.000060     NO 
 RMS     Displacement     0.089534     0.000040     NO 
 Predicted change in Energy=-2.853481D-04
 GradGradGradGradGradGradGradGradGradGradGradGradGradGradGradGradGradGrad

                          Input orientation:                          
 ---------------------------------------------------------------------
 Center     Atomic      Atomic             Coordinates (Angstroms)
 Number     Number       Type             X           Y           Z
 ---------------------------------------------------------------------
      1          6           0       -1.310703    1.837397   -0.332377
      2          8           0       -1.600911    1.488744    0.796886
      3          8           0       -0.409521    1.356406   -1.124502
      4          1           0        0.085578    0.531031   -0.737818
      5          6           0       -2.063222    3.022092   -0.994860
      6          9           0       -1.216169    4.038204   -1.222926
      7          9           0       -3.045312    3.466371   -0.212229
      8          9           0       -2.596292    2.651953   -2.167679
      9          8           0        2.605730   -3.284745    1.447220
     10          1           0        2.112867   -4.083458    1.646978
     11          1           0        2.160262   -2.555450    1.915635
     12          8           0       -0.834144    0.125922    3.081426
     13          1           0       -1.613930   -0.242459    3.501899
     14          1           0       -1.139739    0.572244    2.269866
     15          8           0        0.748022   -0.687333   -0.258477
     16          1           0        1.027501   -0.708555    0.674888
     17          1           0        1.469382   -1.128904   -0.756595
     18          8           0        1.498243   -0.935231    2.425346
     19          1           0        2.169951   -0.346219    2.779642
     20          1           0        0.632698   -0.640456    2.800411
     21          8           0        2.908743   -2.138399   -1.023517
     22          1           0        2.902861   -2.710564   -0.231144
     23          1           0        3.119513   -2.684641   -1.783040
 ---------------------------------------------------------------------
                    Distance matrix (angstroms):
                    1          2          3          4          5
     1  C    0.000000
     2  O    1.216969   0.000000
     3  O    1.292650   2.264654   0.000000
     4  H    1.954630   2.473212   1.037252   0.000000
     5  C    1.551990   2.403174   2.350754   3.299819   0.000000
     6  F    2.376041   3.275274   2.802216   3.772286   1.342385
     7  F    2.382617   2.648701   3.497369   4.323765   1.332065
     8  F    2.384235   3.336538   2.747477   3.706109   1.340400
     9  O    6.688927   6.395698   6.102931   5.068106   8.218215
    10  H    7.120056   6.750128   6.605729   5.575900   8.654933
    11  H    6.033097   5.635026   5.581114   4.568532   7.577452
    12  O    3.848416   2.768454   4.402753   3.949257   5.149228
    13  H    4.372576   3.211593   5.040889   4.632690   5.574944
    14  H    2.898536   1.795083   3.559475   3.247963   4.184856
    15  O    3.258538   3.371437   2.503352   1.467314   4.712238
    16  H    3.600507   3.428054   3.093040   2.102267   5.124291
    17  H    4.087514   4.323434   3.137259   2.161168   5.455899
    18  O    4.814839   4.258203   4.636010   3.761802   6.327895
    19  H    5.154396   4.638730   4.979453   4.181711   6.596374
    20  H    4.441950   3.679214   4.525331   3.767066   5.923371
    21  O    5.838523   6.066878   4.820242   3.895861   7.166026
    22  H    6.200670   6.242995   5.320733   4.324550   7.622899
    23  H    6.494618   6.808492   5.405350   4.542884   7.749115
                    6          7          8          9         10
     6  F    0.000000
     7  F    2.166626   0.000000
     8  F    2.172324   2.165336   0.000000
     9  O    8.681139   8.959108   8.681757   0.000000
    10  H    9.234729   9.330776   9.060549   0.959563   0.000000
    11  H    8.045317   8.239426   8.149558   0.974539   1.552170
    12  O    5.829180   5.186139   6.085976   5.112339   5.334922
    13  H    6.387978   5.440498   6.441023   5.593098   5.664188
    14  H    4.921211   4.262391   5.112587   5.438901   5.713404
    15  O    5.207582   5.625369   5.097089   3.620363   4.126406
    16  H    5.582784   5.899558   5.701322   3.118343   3.675997
    17  H    5.841974   6.464933   5.728503   3.285686   3.862723
    18  O    6.738915   6.853817   7.122428   2.775513   3.300750
    19  H    6.834437   7.119418   7.495472   3.255793   3.905527
    20  H    6.441693   6.282498   6.778514   3.565985   3.921170
    21  O    7.430013   8.217202   7.386609   2.740523   3.398267
    22  H    7.968432   8.575293   7.921328   1.798576   2.456882
    23  H    8.019259   8.849151   7.829279   3.325459   3.838627
                   11         12         13         14         15
    11  H    0.000000
    12  O    4.185127   0.000000
    13  H    4.702200   0.959463   0.000000
    14  H    4.560477   0.975306   1.551291   0.000000
    15  O    3.195473   3.784123   4.462864   3.397454   0.000000
    16  H    2.496723   3.154917   3.896973   2.980156   0.974540
    17  H    3.106954   4.648788   5.331733   4.342912   0.981564
    18  O    1.822960   2.645093   3.365193   3.042302   2.797711
    19  H    2.372194   3.055908   3.853593   3.472390   3.371707
    20  H    2.604512   1.678669   2.387012   2.212160   3.061420
    21  O    3.061498   5.998909   6.672972   5.880830   2.712857
    22  H    2.276878   5.743168   6.358345   5.777066   2.955933
    23  H    3.823226   6.869767   7.503354   6.721204   3.455069
                   16         17         18         19         20
    16  H    0.000000
    17  H    1.555987   0.000000
    18  O    1.826769   3.187960   0.000000
    19  H    2.422080   3.688952   0.961069   0.000000
    20  H    2.162951   3.686586   0.988299   1.565297   0.000000
    21  O    2.910001   1.778226   3.915581   4.268693   4.695385
    22  H    2.888929   2.198319   3.490228   3.897707   4.316169
    23  H    3.784553   2.489345   4.837300   5.214207   5.600980
                   21         22         23
    21  O    0.000000
    22  H    0.977376   0.000000
    23  H    0.959000   1.567161   0.000000
 Stoichiometry    C2H11F3O7
 Framework group  C1[X(C2H11F3O7)]
 Deg. of freedom    63
 Full point group                 C1      NOp   1
 Largest Abelian subgroup         C1      NOp   1
 Largest concise Abelian subgroup C1      NOp   1
                         Standard orientation:                         
 ---------------------------------------------------------------------
 Center     Atomic      Atomic             Coordinates (Angstroms)
 Number     Number       Type             X           Y           Z
 ---------------------------------------------------------------------
      1          6           0        1.604114   -0.005834   -0.082694
      2          8           0        1.206822    1.127237   -0.280993
      3          8           0        0.919143   -1.090665    0.075113
      4          1           0       -0.103404   -0.955933   -0.035047
      5          6           0        3.127076   -0.285489    0.022449
      6          9           0        3.433402   -0.719225    1.255345
      7          9           0        3.836422    0.815675   -0.219756
      8          9           0        3.500522   -1.226700   -0.855806
      9          8           0       -5.081396   -0.040285   -0.293661
     10          1           0       -5.432804    0.260455   -1.134392
     11          1           0       -4.398029    0.602159   -0.029081
     12          8           0       -0.907991    2.908853   -0.147759
     13          1           0       -0.826100    3.544787   -0.861517
     14          1           0       -0.164739    2.284723   -0.243988
     15          8           0       -1.545930   -0.819228   -0.266220
     16          1           0       -1.990531   -0.042459    0.119382
     17          1           0       -2.174108   -1.564197   -0.148403
     18          8           0       -2.931147    1.419644    0.680256
     19          1           0       -2.998325    1.561840    1.628370
     20          1           0       -2.290661    2.088650    0.335375
     21          8           0       -3.725109   -2.378685    0.156708
     22          1           0       -4.367804   -1.674335   -0.057992
     23          1           0       -4.048889   -3.200459   -0.216835
 ---------------------------------------------------------------------
 Rotational constants (GHZ):           1.0899513           0.2648285           0.2247816
 Standard basis: 6-31++G(d,p) (6D, 7F)
 There are   294 symmetry adapted cartesian basis functions of A   symmetry.
 There are   294 symmetry adapted basis functions of A   symmetry.
   294 basis functions,   472 primitive gaussians,   294 cartesian basis functions
    53 alpha electrons       53 beta electrons
       nuclear repulsion energy       819.1071526836 Hartrees.
 NAtoms=   23 NActive=   23 NUniq=   23 SFac= 1.00D+00 NAtFMM=   60 NAOKFM=F Big=F
 Integral buffers will be    131072 words long.
 Raffenetti 2 integral format.
 Two-electron integral symmetry is turned on.
 Nuclear repulsion after empirical dispersion term =      819.0973341210 Hartrees.
 One-electron integrals computed using PRISM.
 NBasis=   294 RedAO= T EigKep=  4.48D-05  NBF=   294
 NBsUse=   294 1.00D-06 EigRej= -1.00D+00 NBFU=   294
 Initial guess from the checkpoint file:  "/local_scratch/slurm.5660456/Gau-1769533.chk"
 B after Tr=     0.000000    0.000000    0.000000
         Rot=    0.999995    0.001943   -0.000387   -0.002546 Ang=   0.37 deg.
 ExpMin= 3.60D-02 ExpMax= 7.00D+03 ExpMxC= 1.05D+03 IAcc=3 IRadAn=         5 AccDes= 0.00D+00
 Harris functional with IExCor= 4639 and IRadAn=       5 diagonalized for initial guess.
 HarFok:  IExCor= 4639 AccDes= 0.00D+00 IRadAn=         5 IDoV= 1 UseB2=F ITyADJ=14
 ICtDFT=  3500011 ScaDFX=  1.000000  1.000000  1.000000  1.000000
 FoFCou: FMM=F IPFlag=           0 FMFlag=      100000 FMFlg1=           0
         NFxFlg=           0 DoJE=T BraDBF=F KetDBF=T FulRan=T
         wScrn=  0.000000 ICntrl=       500 IOpCl=  0 I1Cent=   200000004 NGrid=           0
         NMat0=    1 NMatS0=      1 NMatT0=    0 NMatD0=    1 NMtDS0=    0 NMtDT0=    0
 Petite list used in FoFCou.
 Requested convergence on RMS density matrix=1.00D-10 within 128 cycles.
 Requested convergence on MAX density matrix=1.00D-08.
 Requested convergence on             energy=1.00D-08.
 No special actions if energy rises.
 SCF Done:  E(RwB97XD) =  -908.814318487     A.U. after   15 cycles
            NFock= 15  Conv=0.87D-10     -V/T= 2.0083
 Calling FoFJK, ICntrl=      2127 FMM=F ISym2X=0 I1Cent= 0 IOpClX= 0 NMat=1 NMatS=1 NMatT=0.
 ***** Axes restored to original set *****
 -------------------------------------------------------------------
 Center     Atomic                   Forces (Hartrees/Bohr)
 Number     Number              X              Y              Z
 -------------------------------------------------------------------
      1        6          -0.000271184   -0.000000350    0.000248290
      2        8           0.000847382   -0.000149327   -0.001631449
      3        8          -0.000686761   -0.000160144    0.001056165
      4        1          -0.000422527   -0.000006870   -0.000086593
      5        6           0.000105481    0.000202542    0.000076492
      6        9           0.000016993   -0.000088642   -0.000019958
      7        9           0.000114291   -0.000144091    0.000013464
      8        9           0.000061424   -0.000104245    0.000117261
      9        8           0.000542839   -0.000750753   -0.000278748
     10        1          -0.000098393   -0.000079235   -0.000012455
     11        1          -0.000519297    0.000431160    0.000502832
     12        8          -0.000634966   -0.000503177   -0.000005164
     13        1           0.000179110   -0.000419584    0.000539198
     14        1           0.000376553    0.001031054   -0.000602143
     15        8           0.000970492    0.000219541   -0.000938949
     16        1           0.000535142    0.000062538    0.000041053
     17        1          -0.001028451    0.000233013    0.000844588
     18        8          -0.000056992   -0.000135914    0.000036591
     19        1          -0.000183670    0.000162434    0.000055110
     20        1           0.000193696    0.000016696    0.000266853
     21        8          -0.000185807    0.001058667   -0.001181001
     22        1           0.000251097   -0.000699796    0.000745331
     23        1          -0.000106452   -0.000175518    0.000213233
 -------------------------------------------------------------------
 Cartesian Forces:  Max     0.001631449 RMS     0.000507599

 GradGradGradGradGradGradGradGradGradGradGradGradGradGradGradGradGradGrad
 Berny optimization.
 Using GEDIIS/GDIIS optimizer.
 FormGI is forming the generalized inverse of G from B-inverse, IUseBI=4.
 Internal  Forces:  Max     0.001539804 RMS     0.000354979
 Search for a local minimum.
 Step number  10 out of a maximum of  138
 All quantities printed in internal units (Hartrees-Bohrs-Radians)
 Mixed Optimization -- En-DIIS/RFO-DIIS
 Swapping is turned off.
 Update second derivatives using D2CorX and points    9   10
 DE= -2.47D-04 DEPred=-2.85D-04 R= 8.64D-01
 TightC=F SS=  1.41D+00  RLast= 9.06D-01 DXNew= 1.2000D+00 2.7182D+00
 Trust test= 8.64D-01 RLast= 9.06D-01 DXMaxT set to 1.20D+00
 ITU=  1  1  1  0 -1  0  0  0  1  0
     Eigenvalues ---    0.00017   0.00021   0.00022   0.00038   0.00044
     Eigenvalues ---    0.00075   0.00122   0.00317   0.00368   0.00414
     Eigenvalues ---    0.00645   0.00688   0.00710   0.00800   0.00825
     Eigenvalues ---    0.00899   0.01132   0.01215   0.01299   0.01351
     Eigenvalues ---    0.01488   0.01560   0.01722   0.01896   0.02109
     Eigenvalues ---    0.02255   0.02454   0.02627   0.02974   0.03200
     Eigenvalues ---    0.03556   0.03768   0.04104   0.05511   0.06219
     Eigenvalues ---    0.07142   0.07752   0.07831   0.08462   0.11663
     Eigenvalues ---    0.13637   0.19384   0.20090   0.21779   0.23421
     Eigenvalues ---    0.25434   0.34125   0.37624   0.38545   0.39505
     Eigenvalues ---    0.41051   0.45579   0.47354   0.48468   0.51235
     Eigenvalues ---    0.51547   0.56382   0.56969   0.57173   0.57418
     Eigenvalues ---    0.57652   0.63416   1.22959
 En-DIIS/RFO-DIIS/Sim-DIIS IScMMF=       -3 using points:    10    9    8
 RFO step:  Lambda=-2.42266627D-04.
 DidBck=F Rises=F RFO-DIIS coefs:    1.12936    0.08815   -0.21751
 Iteration  1 RMS(Cart)=  0.08071813 RMS(Int)=  0.00294053
 Iteration  2 RMS(Cart)=  0.00425899 RMS(Int)=  0.00101014
 Iteration  3 RMS(Cart)=  0.00000579 RMS(Int)=  0.00101013
 Iteration  4 RMS(Cart)=  0.00000001 RMS(Int)=  0.00101013
 Variable       Old X    -DE/DX   Delta X   Delta X   Delta X     New X
                                 (Linear)    (Quad)   (Total)
    R1        2.29974  -0.00154   0.00005  -0.00300  -0.00363   2.29611
    R2        2.44275  -0.00126  -0.00077  -0.00209  -0.00335   2.43941
    R3        2.93284  -0.00033   0.00089  -0.00180  -0.00091   2.93192
    R4        3.39221   0.00006  -0.00555   0.00904   0.00294   3.39515
    R5        1.96012  -0.00033   0.00093   0.00079   0.00198   1.96211
    R6        2.77282  -0.00012  -0.00501  -0.00645  -0.01121   2.76161
    R7        2.53674  -0.00005  -0.00025  -0.00091  -0.00116   2.53558
    R8        2.51724  -0.00012   0.00023  -0.00038  -0.00015   2.51709
    R9        2.53299  -0.00010  -0.00013   0.00123   0.00110   2.53408
   R10        1.81331   0.00011  -0.00031   0.00015  -0.00016   1.81315
   R11        1.84161   0.00093   0.00023   0.00011  -0.00002   1.84159
   R12        3.39882   0.00019  -0.00565   0.01152   0.00450   3.40332
   R13        3.44489   0.00018  -0.00772   0.00177  -0.00604   3.43885
   R14        1.81312   0.00025  -0.00024   0.00039   0.00015   1.81327
   R15        1.84306   0.00094   0.00020  -0.00093  -0.00127   1.84179
   R16        3.17222  -0.00002  -0.00390  -0.00174  -0.00541   3.16682
   R17        1.84161   0.00032  -0.00026   0.00397   0.00567   1.84729
   R18        1.85489  -0.00131   0.00040  -0.00207  -0.00120   1.85369
   R19        3.45209   0.00015  -0.00942   0.00924   0.00181   3.45390
   R20        3.36036  -0.00005  -0.00563  -0.00263  -0.00830   3.35206
   R21        1.81616  -0.00001  -0.00034  -0.00012  -0.00045   1.81570
   R22        1.86761  -0.00011  -0.00032   0.00213   0.00205   1.86967
   R23        1.84697   0.00122  -0.00009   0.00082  -0.00057   1.84640
   R24        1.81225  -0.00009  -0.00014   0.00023   0.00009   1.81234
    A1        2.25013  -0.00060   0.00073  -0.00638  -0.00686   2.24327
    A2        2.09343   0.00029  -0.00066   0.00385   0.00379   2.09722
    A3        1.93959   0.00030  -0.00008   0.00257   0.00309   1.94268
    A4        2.58005   0.00070  -0.00133   0.00616   0.00284   2.58289
    A5        1.98276   0.00006  -0.00109  -0.00122  -0.00282   1.97994
    A6        1.92236   0.00000   0.00063   0.00255   0.00319   1.92555
    A7        1.94044  -0.00019   0.00054  -0.00042   0.00011   1.94055
    A8        1.93428  -0.00020   0.00059  -0.00421  -0.00362   1.93067
    A9        1.88870   0.00015  -0.00065   0.00102   0.00036   1.88907
   A10        1.88737   0.00011  -0.00056   0.00070   0.00015   1.88752
   A11        1.88911   0.00015  -0.00063   0.00046  -0.00017   1.88894
   A12        1.86300   0.00005   0.00144  -0.00034   0.00093   1.86393
   A13        2.14700  -0.00007   0.01664   0.01999   0.03666   2.18366
   A14        1.85995  -0.00028   0.00325   0.00794   0.00786   1.86781
   A15        2.87821  -0.00027   0.00517   0.01858   0.02233   2.90054
   A16        1.86054   0.00055   0.00152   0.00957   0.01060   1.87114
   A17        2.22465  -0.00030   0.00939  -0.02893  -0.02037   2.20429
   A18        1.92135  -0.00015   0.00628   0.01204   0.01778   1.93913
   A19        2.04928   0.00030   0.00893   0.01632   0.02426   2.07354
   A20        2.14069  -0.00006   0.00297   0.01543   0.01384   2.15453
   A21        1.83950  -0.00011   0.00184   0.00631   0.00897   1.84847
   A22        2.75560   0.00028  -0.00207   0.01510   0.01507   2.77067
   A23        1.50669   0.00019  -0.00217   0.00397   0.00122   1.50791
   A24        1.97574   0.00010   0.00904   0.01539   0.02340   1.99914
   A25        2.33126  -0.00010  -0.00938  -0.01999  -0.02980   2.30145
   A26        2.04576  -0.00004   0.00793   0.01754   0.02512   2.07088
   A27        1.67193  -0.00005  -0.00677  -0.01785  -0.02481   1.64712
   A28        1.86440  -0.00007   0.00100   0.00215   0.00426   1.86866
   A29        1.77805   0.00013  -0.00021   0.00130  -0.00155   1.77650
   A30        2.23972   0.00004   0.00320  -0.01825  -0.01470   2.22502
   A31        1.88595  -0.00032   0.00195  -0.00600  -0.00344   1.88251
   A32        2.80659   0.00000  -0.00372   0.01496   0.00792   2.81451
   A33        3.17848   0.00015  -0.00121  -0.00043  -0.00058   3.17791
   A34        3.14207   0.00011   0.00672  -0.02154  -0.01529   3.12677
   A35        3.20334  -0.00012   0.00038  -0.01424  -0.01548   3.18786
   A36        2.88179  -0.00033   0.00414   0.00985   0.01429   2.89608
   A37        3.08755   0.00019  -0.00334   0.00105  -0.00308   3.08447
   A38        3.05560   0.00033  -0.01483   0.03591   0.02016   3.07576
   A39        3.04170  -0.00041  -0.02032  -0.06147  -0.08120   2.96050
   A40        3.08189   0.00021   0.00104   0.00133   0.00265   3.08455
    D1        0.28086   0.00022  -0.04159  -0.03907  -0.08079   0.20008
    D2       -2.85095   0.00020  -0.04045  -0.04341  -0.08373  -2.93468
    D3        0.05943  -0.00014   0.00750  -0.01553  -0.00739   0.05204
    D4       -3.09124  -0.00012   0.00644  -0.01150  -0.00465  -3.09590
    D5        2.01976   0.00006   0.00013   0.04901   0.04904   2.06880
    D6       -0.07369  -0.00001   0.00018   0.04633   0.04641  -0.02728
    D7       -2.17559   0.00006   0.00022   0.04885   0.04897  -2.12662
    D8       -1.11368   0.00004   0.00108   0.04545   0.04663  -1.06705
    D9        3.07606  -0.00003   0.00113   0.04276   0.04399   3.12005
   D10        0.97416   0.00004   0.00117   0.04529   0.04656   1.02072
   D11       -2.59271   0.00030  -0.00278   0.14798   0.14457  -2.44814
   D12       -0.09310   0.00019   0.02200   0.11070   0.13272   0.03962
   D13       -0.75962  -0.00005  -0.01103  -0.02376  -0.03386  -0.79348
   D14       -3.10945  -0.00011  -0.02957  -0.07644  -0.10589   3.06784
   D15       -2.62631  -0.00003  -0.07935  -0.07472  -0.15393  -2.78024
   D16       -0.30352  -0.00027  -0.05650  -0.04446  -0.10106  -0.40458
   D17        2.12288  -0.00011   0.09077   0.02760   0.11855   2.24143
   D18       -0.03232   0.00015   0.07512   0.00461   0.07852   0.04620
   D19        0.76138  -0.00013   0.03476  -0.04140  -0.00685   0.75452
   D20       -1.29991  -0.00019   0.02588  -0.06488  -0.03929  -1.33920
   D21        2.41082  -0.00002   0.02233  -0.06249  -0.03933   2.37149
   D22        0.53522   0.00020   0.04708  -0.05002  -0.00403   0.53118
   D23        1.96515   0.00017   0.03850  -0.05273  -0.01353   1.95162
   D24       -2.26344   0.00005   0.04563  -0.03759   0.00835  -2.25510
   D25       -1.72468  -0.00007   0.02645  -0.04922  -0.02433  -1.74901
   D26       -0.29475  -0.00009   0.01788  -0.05193  -0.03382  -0.32857
   D27        1.75984  -0.00022   0.02500  -0.03679  -0.01195   1.74790
   D28       -3.11505  -0.00028  -0.01707   0.00580  -0.01132  -3.12637
   D29       -1.13121  -0.00004  -0.00717   0.03113   0.02410  -1.10711
   D30        0.84091  -0.00019  -0.00690   0.02469   0.01647   0.85739
   D31       -0.61841   0.00002   0.00554   0.08309   0.09003  -0.52837
   D32        1.36543   0.00026   0.01544   0.10841   0.12545   1.49088
   D33       -2.94563   0.00011   0.01570   0.10198   0.11782  -2.82781
   D34        2.71012   0.00019   0.02710   0.03968   0.06695   2.77707
   D35        0.30079  -0.00011   0.00832  -0.01234  -0.00322   0.29756
   D36        0.37281   0.00019   0.00672  -0.04371  -0.03624   0.33657
   D37        2.55007  -0.00012   0.01184  -0.06599  -0.05455   2.49552
   D38       -0.46967   0.00007  -0.05794   0.07286   0.01421  -0.45547
   D39       -2.86625   0.00014  -0.06298   0.09862   0.03568  -2.83057
         Item               Value     Threshold  Converged?
 Maximum Force            0.001540     0.000015     NO 
 RMS     Force            0.000355     0.000010     NO 
 Maximum Displacement     0.342693     0.000060     NO 
 RMS     Displacement     0.081259     0.000040     NO 
 Predicted change in Energy=-1.440072D-04
 GradGradGradGradGradGradGradGradGradGradGradGradGradGradGradGradGradGrad

                          Input orientation:                          
 ---------------------------------------------------------------------
 Center     Atomic      Atomic             Coordinates (Angstroms)
 Number     Number       Type             X           Y           Z
 ---------------------------------------------------------------------
      1          6           0       -1.297930    1.867166   -0.333503
      2          8           0       -1.586929    1.512421    0.792100
      3          8           0       -0.384517    1.397018   -1.115171
      4          1           0        0.121961    0.583243   -0.716020
      5          6           0       -2.065763    3.037136   -1.003411
      6          9           0       -1.226283    4.045609   -1.283772
      7          9           0       -3.025002    3.502956   -0.205254
      8          9           0       -2.632801    2.634690   -2.150029
      9          8           0        2.650368   -3.250007    1.457591
     10          1           0        2.229928   -4.063254    1.744739
     11          1           0        2.199237   -2.520958    1.920918
     12          8           0       -0.873909    0.043548    3.029827
     13          1           0       -1.652354   -0.387619    3.388765
     14          1           0       -1.157390    0.539846    2.240376
     15          8           0        0.798179   -0.615142   -0.223843
     16          1           0        1.106247   -0.634746    0.703680
     17          1           0        1.470883   -1.107255   -0.741066
     18          8           0        1.523395   -0.919724    2.460199
     19          1           0        2.161860   -0.338812    2.882215
     20          1           0        0.629016   -0.659049    2.793388
     21          8           0        2.830835   -2.197478   -1.070354
     22          1           0        2.854210   -2.738648   -0.257173
     23          1           0        2.938168   -2.786993   -1.819170
 ---------------------------------------------------------------------
                    Distance matrix (angstroms):
                    1          2          3          4          5
     1  C    0.000000
     2  O    1.215051   0.000000
     3  O    1.290879   2.257609   0.000000
     4  H    1.952144   2.461322   1.038302   0.000000
     5  C    1.551507   2.403726   2.351397   3.300048   0.000000
     6  F    2.377764   3.294898   2.784247   3.758734   1.341770
     7  F    2.382233   2.650472   3.497869   4.323076   1.331984
     8  F    2.381331   3.318050   2.767227   3.722033   1.340980
     9  O    6.706902   6.409234   6.117554   5.080476   8.235690
    10  H    7.206577   6.823787   6.695444   5.664697   8.741901
    11  H    6.047166   5.646010   5.589647   4.572153   7.591728
    12  O    3.849334   2.770092   4.387756   3.913362   5.162276
    13  H    4.366344   3.218245   5.007773   4.576028   5.584896
    14  H    2.899377   1.796638   3.548489   3.221630   4.193299
    15  O    3.250777   3.353715   2.498404   1.461382   4.706275
    16  H    3.621517   3.445482   3.107839   2.113733   5.143786
    17  H    4.084068   4.308540   3.139084   2.162869   5.454601
    18  O    4.850918   4.286257   4.668050   3.783027   6.366741
    19  H    5.213188   4.674298   5.047399   4.237767   6.660924
    20  H    4.457839   3.691997   4.531169   3.757172   5.944686
    21  O    5.840461   6.062073   4.822956   3.898200   7.168148
    22  H    6.201582   6.236688   5.322522   4.325585   7.623824
    23  H    6.466291   6.766106   5.389044   4.528405   7.721740
                    6          7          8          9         10
     6  F    0.000000
     7  F    2.166348   0.000000
     8  F    2.172414   2.165608   0.000000
     9  O    8.704568   8.976491   8.692321   0.000000
    10  H    9.320458   9.416172   9.147557   0.959476   0.000000
    11  H    8.069946   8.252322   8.154870   0.974527   1.552629
    12  O    5.894727   5.201967   6.052985   5.073456   5.305759
    13  H    6.455049   5.471537   6.385442   5.516893   5.593320
    14  H    4.971393   4.271897   5.083391   5.429066   5.736558
    15  O    5.190809   5.619234   5.103256   3.633227   4.220746
    16  H    5.594318   5.917260   5.728294   3.129261   3.755146
    17  H    5.841340   6.461743   5.729534   3.288869   3.936153
    18  O    6.799455   6.881326   7.152763   2.775880   3.300432
    19  H    6.932395   7.155081   7.560024   3.277690   3.894862
    20  H    6.496089   6.298094   6.776838   3.547292   3.905278
    21  O    7.448617   8.217918   7.373390   2.744247   3.430300
    22  H    7.983137   8.574698   7.909675   1.800959   2.480314
    23  H    8.019586   8.816325   7.780733   3.321803   3.851220
                   11         12         13         14         15
    11  H    0.000000
    12  O    4.153384   0.000000
    13  H    4.641170   0.959541   0.000000
    14  H    4.553846   0.974631   1.556913   0.000000
    15  O    3.192976   3.717004   4.371249   3.351212   0.000000
    16  H    2.496815   3.129227   3.857542   2.977441   0.977543
    17  H    3.100840   4.587159   5.227618   4.302296   0.980931
    18  O    1.819763   2.645645   3.351232   3.060274   2.796925
    19  H    2.384796   3.063312   3.848013   3.493053   3.403466
    20  H    2.587181   1.675807   2.373352   2.221355   3.022288
    21  O    3.074290   5.963121   6.577106   5.861725   2.711468
    22  H    2.284832   5.695951   6.255343   5.751452   2.955952
    23  H    3.821656   6.786506   7.345235   6.657429   3.441156
                   16         17         18         19         20
    16  H    0.000000
    17  H    1.563175   0.000000
    18  O    1.827726   3.207183   0.000000
    19  H    2.438833   3.767773   0.960829   0.000000
    20  H    2.143646   3.660873   0.989384   1.568456   0.000000
    21  O    2.926352   1.773834   3.975784   4.418707   4.705664
    22  H    2.899140   2.192986   3.530391   4.011772   4.310701
    23  H    3.788519   2.477247   4.878655   5.357170   5.579966
                   21         22         23
    21  O    0.000000
    22  H    0.977075   0.000000
    23  H    0.959048   1.564999   0.000000
 Stoichiometry    C2H11F3O7
 Framework group  C1[X(C2H11F3O7)]
 Deg. of freedom    63
 Full point group                 C1      NOp   1
 Largest Abelian subgroup         C1      NOp   1
 Largest concise Abelian subgroup C1      NOp   1
                         Standard orientation:                         
 ---------------------------------------------------------------------
 Center     Atomic      Atomic             Coordinates (Angstroms)
 Number     Number       Type             X           Y           Z
 ---------------------------------------------------------------------
      1          6           0        1.613110    0.000971   -0.059953
      2          8           0        1.206967    1.128317   -0.261170
      3          8           0        0.930278   -1.080324    0.115858
      4          1           0       -0.094620   -0.940992    0.025076
      5          6           0        3.137618   -0.275452    0.021528
      6          9           0        3.460175   -0.755627    1.232204
      7          9           0        3.840302    0.836820   -0.186485
      8          9           0        3.503213   -1.180672   -0.897789
      9          8           0       -5.091172   -0.059604   -0.237331
     10          1           0       -5.523602    0.295916   -1.016563
     11          1           0       -4.405470    0.582537    0.021843
     12          8           0       -0.948093    2.868672   -0.244090
     13          1           0       -0.899527    3.442839   -1.011352
     14          1           0       -0.184816    2.264165   -0.287545
     15          8           0       -1.534902   -0.801144   -0.179051
     16          1           0       -1.996712   -0.041630    0.227717
     17          1           0       -2.162909   -1.553328   -0.133758
     18          8           0       -2.955392    1.436409    0.714455
     19          1           0       -3.027397    1.651990    1.648015
     20          1           0       -2.313996    2.076513    0.317266
     21          8           0       -3.705042   -2.410784    0.048129
     22          1           0       -4.351121   -1.697263   -0.119632
     23          1           0       -3.998559   -3.190877   -0.426294
 ---------------------------------------------------------------------
 Rotational constants (GHZ):           1.0951173           0.2635834           0.2241317
 Standard basis: 6-31++G(d,p) (6D, 7F)
 There are   294 symmetry adapted cartesian basis functions of A   symmetry.
 There are   294 symmetry adapted basis functions of A   symmetry.
   294 basis functions,   472 primitive gaussians,   294 cartesian basis functions
    53 alpha electrons       53 beta electrons
       nuclear repulsion energy       818.8751825377 Hartrees.
 NAtoms=   23 NActive=   23 NUniq=   23 SFac= 1.00D+00 NAtFMM=   60 NAOKFM=F Big=F
 Integral buffers will be    131072 words long.
 Raffenetti 2 integral format.
 Two-electron integral symmetry is turned on.
 Nuclear repulsion after empirical dispersion term =      818.8653910859 Hartrees.
 One-electron integrals computed using PRISM.
 NBasis=   294 RedAO= T EigKep=  4.55D-05  NBF=   294
 NBsUse=   294 1.00D-06 EigRej= -1.00D+00 NBFU=   294
 Initial guess from the checkpoint file:  "/local_scratch/slurm.5660456/Gau-1769533.chk"
 B after Tr=    -0.000000   -0.000000   -0.000000
         Rot=    0.999996   -0.001838   -0.000320   -0.002188 Ang=  -0.33 deg.
 ExpMin= 3.60D-02 ExpMax= 7.00D+03 ExpMxC= 1.05D+03 IAcc=3 IRadAn=         5 AccDes= 0.00D+00
 Harris functional with IExCor= 4639 and IRadAn=       5 diagonalized for initial guess.
 HarFok:  IExCor= 4639 AccDes= 0.00D+00 IRadAn=         5 IDoV= 1 UseB2=F ITyADJ=14
 ICtDFT=  3500011 ScaDFX=  1.000000  1.000000  1.000000  1.000000
 FoFCou: FMM=F IPFlag=           0 FMFlag=      100000 FMFlg1=           0
         NFxFlg=           0 DoJE=T BraDBF=F KetDBF=T FulRan=T
         wScrn=  0.000000 ICntrl=       500 IOpCl=  0 I1Cent=   200000004 NGrid=           0
         NMat0=    1 NMatS0=      1 NMatT0=    0 NMatD0=    1 NMtDS0=    0 NMtDT0=    0
 Petite list used in FoFCou.
 Requested convergence on RMS density matrix=1.00D-10 within 128 cycles.
 Requested convergence on MAX density matrix=1.00D-08.
 Requested convergence on             energy=1.00D-08.
 No special actions if energy rises.
 SCF Done:  E(RwB97XD) =  -908.814449279     A.U. after   16 cycles
            NFock= 16  Conv=0.30D-10     -V/T= 2.0082
 Calling FoFJK, ICntrl=      2127 FMM=F ISym2X=0 I1Cent= 0 IOpClX= 0 NMat=1 NMatS=1 NMatT=0.
 ***** Axes restored to original set *****
 -------------------------------------------------------------------
 Center     Atomic                   Forces (Hartrees/Bohr)
 Number     Number              X              Y              Z
 -------------------------------------------------------------------
      1        6           0.000398725    0.000309416   -0.000822193
      2        8          -0.001043637   -0.000191154    0.002004206
      3        8           0.000842056   -0.000397635   -0.000838554
      4        1          -0.000706138    0.000298467   -0.000512822
      5        6           0.000028466    0.000096286    0.000003021
      6        9          -0.000006228   -0.000064644   -0.000006716
      7        9           0.000073316   -0.000104938    0.000044095
      8        9           0.000049701   -0.000068685    0.000022047
      9        8           0.000414405   -0.000708843   -0.000391815
     10        1          -0.000052901   -0.000089568   -0.000148738
     11        1          -0.000433714    0.000604990    0.000761010
     12        8           0.000517173   -0.000805807    0.001346505
     13        1          -0.000062776    0.000113713   -0.000301103
     14        1          -0.000403724    0.000603993   -0.001167996
     15        8           0.001497854    0.000168968    0.002375971
     16        1          -0.000614321    0.000016719   -0.002978885
     17        1          -0.000323413    0.000039625    0.000649896
     18        8          -0.000650644   -0.000222847   -0.000221282
     19        1          -0.000242055    0.000222755    0.000106043
     20        1           0.000700399    0.000157230    0.000206396
     21        8          -0.000226743    0.000958825   -0.001118230
     22        1           0.000405245   -0.000848037    0.000875415
     23        1          -0.000161045   -0.000088829    0.000113729
 -------------------------------------------------------------------
 Cartesian Forces:  Max     0.002978885 RMS     0.000742814

 GradGradGradGradGradGradGradGradGradGradGradGradGradGradGradGradGradGrad
 Berny optimization.
 Using GEDIIS/GDIIS optimizer.
 FormGI is forming the generalized inverse of G from B-inverse, IUseBI=4.
 Internal  Forces:  Max     0.002373283 RMS     0.000424622
 Search for a local minimum.
 Step number  11 out of a maximum of  138
 All quantities printed in internal units (Hartrees-Bohrs-Radians)
 Mixed Optimization -- En-DIIS/RFO-DIIS
 Swapping is turned off.
 Update second derivatives using D2CorX and points   10   11
 DE= -1.31D-04 DEPred=-1.44D-04 R= 9.08D-01
 TightC=F SS=  1.41D+00  RLast= 4.48D-01 DXNew= 2.0182D+00 1.3453D+00
 Trust test= 9.08D-01 RLast= 4.48D-01 DXMaxT set to 1.35D+00
 ITU=  1  1  1  1  0 -1  0  0  0  1  0
     Eigenvalues ---    0.00017   0.00022   0.00024   0.00036   0.00045
     Eigenvalues ---    0.00074   0.00117   0.00319   0.00370   0.00397
     Eigenvalues ---    0.00598   0.00699   0.00705   0.00768   0.00827
     Eigenvalues ---    0.00883   0.01133   0.01192   0.01283   0.01383
     Eigenvalues ---    0.01472   0.01544   0.01711   0.01881   0.02044
     Eigenvalues ---    0.02282   0.02454   0.02619   0.02939   0.03256
     Eigenvalues ---    0.03478   0.03750   0.04106   0.05435   0.06162
     Eigenvalues ---    0.07090   0.07719   0.08016   0.08390   0.11656
     Eigenvalues ---    0.13638   0.19663   0.20657   0.21777   0.23628
     Eigenvalues ---    0.26023   0.35104   0.37625   0.38545   0.39463
     Eigenvalues ---    0.41168   0.45555   0.47375   0.48811   0.50572
     Eigenvalues ---    0.51548   0.56378   0.56960   0.57232   0.57411
     Eigenvalues ---    0.57677   0.63499   1.28487
 En-DIIS/RFO-DIIS/Sim-DIIS IScMMF=       -3 using points:    11   10    9    8
 RFO step:  Lambda=-1.56836468D-04.
 DidBck=F Rises=F RFO-DIIS coefs:    1.92725   -1.19506    0.19156    0.07625
 Iteration  1 RMS(Cart)=  0.06689694 RMS(Int)=  0.00243489
 Iteration  2 RMS(Cart)=  0.00328998 RMS(Int)=  0.00063034
 Iteration  3 RMS(Cart)=  0.00000741 RMS(Int)=  0.00063030
 Iteration  4 RMS(Cart)=  0.00000000 RMS(Int)=  0.00063030
 Variable       Old X    -DE/DX   Delta X   Delta X   Delta X     New X
                                 (Linear)    (Quad)   (Total)
    R1        2.29611   0.00179  -0.00387   0.00400   0.00032   2.29644
    R2        2.43941   0.00087  -0.00338   0.00414   0.00105   2.44045
    R3        2.93192  -0.00021  -0.00152   0.00172   0.00021   2.93213
    R4        3.39515  -0.00033   0.00845  -0.00839   0.00007   3.39522
    R5        1.96211  -0.00048   0.00361  -0.00934  -0.00565   1.95645
    R6        2.76161   0.00026  -0.00980   0.02064   0.01089   2.77250
    R7        2.53558  -0.00005  -0.00095  -0.00098  -0.00193   2.53365
    R8        2.51709  -0.00006  -0.00016  -0.00004  -0.00020   2.51688
    R9        2.53408  -0.00002   0.00097  -0.00033   0.00063   2.53472
   R10        1.81315   0.00005   0.00012  -0.00020  -0.00008   1.81306
   R11        1.84159   0.00110  -0.00008   0.00205   0.00195   1.84354
   R12        3.40332  -0.00011   0.00817  -0.00232   0.00615   3.40947
   R13        3.43885   0.00017   0.00171  -0.00061   0.00099   3.43984
   R14        1.81327  -0.00011   0.00030  -0.00041  -0.00011   1.81316
   R15        1.84179   0.00104  -0.00203   0.00472   0.00267   1.84446
   R16        3.16682  -0.00003   0.00098   0.00070   0.00127   3.16808
   R17        1.84729  -0.00237   0.00699  -0.01565  -0.00873   1.83856
   R18        1.85369  -0.00062  -0.00140   0.00038  -0.00106   1.85263
   R19        3.45390   0.00069   0.01032  -0.00190   0.00820   3.46211
   R20        3.35206  -0.00015  -0.00398  -0.00619  -0.01010   3.34196
   R21        1.81570   0.00002  -0.00016  -0.00004  -0.00020   1.81551
   R22        1.86967  -0.00052   0.00179  -0.00398  -0.00256   1.86710
   R23        1.84640   0.00106  -0.00070   0.00529   0.00492   1.85132
   R24        1.81234  -0.00005   0.00019   0.00000   0.00019   1.81253
    A1        2.24327   0.00052  -0.00832   0.00944   0.00149   2.24476
    A2        2.09722  -0.00026   0.00450  -0.00428   0.00004   2.09726
    A3        1.94268  -0.00026   0.00384  -0.00515  -0.00151   1.94117
    A4        2.58289  -0.00079   0.02620  -0.02928  -0.00286   2.58003
    A5        1.97994  -0.00037  -0.00576   0.00358  -0.00179   1.97816
    A6        1.92555   0.00002   0.00264   0.00185   0.00449   1.93004
    A7        1.94055  -0.00018  -0.00037   0.00016  -0.00022   1.94033
    A8        1.93067  -0.00012  -0.00353   0.00025  -0.00328   1.92739
    A9        1.88907   0.00011   0.00065  -0.00081  -0.00016   1.88891
   A10        1.88752   0.00005   0.00046  -0.00086  -0.00040   1.88713
   A11        1.88894   0.00013   0.00021  -0.00068  -0.00048   1.88846
   A12        1.86393   0.00009  -0.00061  -0.00039  -0.00045   1.86348
   A13        2.18366  -0.00009   0.01479  -0.00738   0.00786   2.19152
   A14        1.86781  -0.00014   0.00220   0.00287   0.00489   1.87270
   A15        2.90054  -0.00004   0.01714  -0.02550  -0.00909   2.89145
   A16        1.87114  -0.00012   0.01031  -0.01104   0.00052   1.87166
   A17        2.20429   0.00015  -0.02746   0.03189   0.00524   2.20953
   A18        1.93913  -0.00003   0.00578  -0.01055  -0.00521   1.93393
   A19        2.07354   0.00052   0.01082   0.00885   0.01902   2.09256
   A20        2.15453  -0.00043   0.00931   0.00474   0.01495   2.16948
   A21        1.84847   0.00005   0.00682  -0.00629  -0.00114   1.84733
   A22        2.77067   0.00071   0.01690   0.00604   0.02148   2.79214
   A23        1.50791   0.00003   0.00204   0.01633   0.01840   1.52631
   A24        1.99914   0.00010   0.01524  -0.00520   0.00963   2.00878
   A25        2.30145   0.00006  -0.02100   0.00782  -0.01286   2.28859
   A26        2.07088  -0.00015   0.01311  -0.01311   0.00009   2.07097
   A27        1.64712   0.00034  -0.01183   0.00959  -0.00189   1.64523
   A28        1.86866  -0.00028   0.00223  -0.00952  -0.00755   1.86111
   A29        1.77650  -0.00017  -0.00276   0.00694   0.00360   1.78010
   A30        2.22502   0.00004  -0.01676  -0.02229  -0.03891   2.18610
   A31        1.88251  -0.00015  -0.00515   0.00030  -0.00543   1.87708
   A32        2.81451  -0.00044   0.01136   0.01274   0.02391   2.83843
   A33        3.17791  -0.00001  -0.00499  -0.00575  -0.01138   3.16653
   A34        3.12677  -0.00015  -0.03768   0.04594   0.00712   3.13389
   A35        3.18786  -0.00001  -0.00965  -0.00296  -0.01138   3.17648
   A36        2.89608   0.00018   0.01247  -0.01615  -0.00410   2.89198
   A37        3.08447   0.00030   0.00267   0.00286   0.00759   3.09206
   A38        3.07576  -0.00013   0.02727  -0.01181   0.01655   3.09232
   A39        2.96050  -0.00009  -0.04998   0.01506  -0.03390   2.92660
   A40        3.08455   0.00008   0.00245  -0.00600  -0.00371   3.08084
    D1        0.20008  -0.00002  -0.01255  -0.02756  -0.04121   0.15886
    D2       -2.93468  -0.00007  -0.01612  -0.02956  -0.04697  -2.98165
    D3        0.05204  -0.00013  -0.01659   0.01154  -0.00682   0.04522
    D4       -3.09590  -0.00008  -0.01326   0.01339  -0.00148  -3.09737
    D5        2.06880   0.00004   0.04390   0.01232   0.05631   2.12511
    D6       -0.02728   0.00001   0.04157   0.01201   0.05366   0.02638
    D7       -2.12662   0.00004   0.04392   0.01259   0.05659  -2.07002
    D8       -1.06705  -0.00001   0.04096   0.01059   0.05147  -1.01558
    D9        3.12005  -0.00004   0.03863   0.01027   0.04883  -3.11431
   D10        1.02072  -0.00001   0.04099   0.01086   0.05176   1.07248
   D11       -2.44814  -0.00003   0.12661  -0.04726   0.07935  -2.36879
   D12        0.03962   0.00002   0.08627  -0.00601   0.07894   0.11856
   D13       -0.79348   0.00002  -0.01260   0.00982  -0.00416  -0.79764
   D14        3.06784  -0.00009  -0.05587   0.00096  -0.05568   3.01217
   D15       -2.78024   0.00020  -0.03596  -0.02890  -0.06471  -2.84495
   D16       -0.40458   0.00005  -0.01443  -0.03655  -0.05114  -0.45573
   D17        2.24143   0.00004  -0.00164  -0.02535  -0.02727   2.21415
   D18        0.04620   0.00013  -0.01889  -0.02136  -0.03905   0.00714
   D19        0.75452  -0.00013  -0.05207   0.02481  -0.02711   0.72741
   D20       -1.33920   0.00001  -0.07054   0.03242  -0.03849  -1.37769
   D21        2.37149   0.00036  -0.06531   0.05212  -0.01330   2.35820
   D22        0.53118  -0.00040  -0.05770   0.00333  -0.05368   0.47750
   D23        1.95162   0.00007  -0.05261   0.02440  -0.02903   1.92258
   D24       -2.25510   0.00002  -0.03998   0.00962  -0.03090  -2.28600
   D25       -1.74901  -0.00033  -0.05388   0.00127  -0.05146  -1.80047
   D26       -0.32857   0.00014  -0.04879   0.02233  -0.02681  -0.35539
   D27        1.74790   0.00008  -0.03616   0.00755  -0.02868   1.71922
   D28       -3.12637  -0.00008   0.00508  -0.00007   0.00474  -3.12163
   D29       -1.10711   0.00004   0.02916   0.00230   0.03159  -1.07553
   D30        0.85739  -0.00012   0.02394  -0.00708   0.01693   0.87431
   D31       -0.52837   0.00007   0.07032   0.00414   0.07394  -0.45443
   D32        1.49088   0.00019   0.09439   0.00651   0.10079   1.59167
   D33       -2.82781   0.00003   0.08917  -0.00287   0.08613  -2.74167
   D34        2.77707   0.00038   0.03429   0.02847   0.06292   2.83999
   D35        0.29756  -0.00005  -0.00709   0.01560   0.00886   0.30642
   D36        0.33657   0.00031  -0.03913  -0.05549  -0.09459   0.24198
   D37        2.49552  -0.00006  -0.06289  -0.06467  -0.12695   2.36857
   D38       -0.45547   0.00011   0.07608   0.05793   0.13460  -0.32086
   D39       -2.83057   0.00027   0.10202   0.08037   0.18285  -2.64773
         Item               Value     Threshold  Converged?
 Maximum Force            0.002373     0.000015     NO 
 RMS     Force            0.000425     0.000010     NO 
 Maximum Displacement     0.332130     0.000060     NO 
 RMS     Displacement     0.067722     0.000040     NO 
 Predicted change in Energy=-8.909866D-05
 GradGradGradGradGradGradGradGradGradGradGradGradGradGradGradGradGradGrad

                          Input orientation:                          
 ---------------------------------------------------------------------
 Center     Atomic      Atomic             Coordinates (Angstroms)
 Number     Number       Type             X           Y           Z
 ---------------------------------------------------------------------
      1          6           0       -1.286819    1.888911   -0.333355
      2          8           0       -1.579578    1.522297    0.787649
      3          8           0       -0.369071    1.429924   -1.117490
      4          1           0        0.140533    0.619912   -0.722459
      5          6           0       -2.060018    3.058523   -0.997946
      6          9           0       -1.220667    4.049721   -1.330550
      7          9           0       -2.983786    3.553156   -0.175823
      8          9           0       -2.674000    2.639402   -2.114409
      9          8           0        2.722216   -3.215173    1.480737
     10          1           0        2.365276   -4.043654    1.807419
     11          1           0        2.244690   -2.501139    1.943163
     12          8           0       -0.911882   -0.022612    2.990357
     13          1           0       -1.698027   -0.479156    3.297197
     14          1           0       -1.169520    0.504811    2.210540
     15          8           0        0.829007   -0.572609   -0.216087
     16          1           0        1.141338   -0.597762    0.704998
     17          1           0        1.475690   -1.098246   -0.732448
     18          8           0        1.521812   -0.915377    2.468753
     19          1           0        2.126065   -0.322991    2.923669
     20          1           0        0.612909   -0.687622    2.782155
     21          8           0        2.773497   -2.243160   -1.096354
     22          1           0        2.849332   -2.739082   -0.254881
     23          1           0        2.762412   -2.884126   -1.809803
 ---------------------------------------------------------------------
                    Distance matrix (angstroms):
                    1          2          3          4          5
     1  C    0.000000
     2  O    1.215221   0.000000
     3  O    1.291433   2.259074   0.000000
     4  H    1.949126   2.460387   1.035309   0.000000
     5  C    1.551616   2.403990   2.350729   3.296232   0.000000
     6  F    2.380730   3.317146   2.762960   3.739817   1.340749
     7  F    2.382063   2.650371   3.497368   4.320197   1.331877
     8  F    2.379005   3.296608   2.787362   3.733291   1.341315
     9  O    6.739062   6.436569   6.154979   5.121234   8.268790
    10  H    7.288075   6.897942   6.781726   5.753139   8.825771
    11  H    6.076728   5.669944   5.626064   4.612371   7.621711
    12  O    3.852474   2.772090   4.390776   3.912214   5.168963
    13  H    4.354049   3.212114   4.990008   4.554765   5.576242
    14  H    2.898429   1.796676   3.545749   3.214338   4.196286
    15  O    3.248007   3.346251   2.501610   1.467145   4.705623
    16  H    3.627350   3.450343   3.116779   2.126494   5.149478
    17  H    4.088255   4.302626   3.153259   2.175961   5.463556
    18  O    4.858420   4.288005   4.683697   3.801168   6.374904
    19  H    5.210421   4.658268   5.062547   4.257423   6.658603
    20  H    4.466978   3.697133   4.544834   3.770292   5.955444
    21  O    5.843145   6.056186   4.834017   3.907618   7.174984
    22  H    6.207432   6.233896   5.336930   4.340399   7.633223
    23  H    6.431022   6.709411   5.375547   4.509418   7.696104
                    6          7          8          9         10
     6  F    0.000000
     7  F    2.165308   0.000000
     8  F    2.171546   2.165416   0.000000
     9  O    8.730885   9.006271   8.736148   0.000000
    10  H    9.391941   9.500381   9.243283   0.959431   0.000000
    11  H    8.101830   8.275357   8.190395   0.975558   1.553165
    12  O    5.945543   5.206112   6.020799   5.067353   5.320516
    13  H    6.492661   5.474905   6.321662   5.506711   5.606739
    14  H    5.010820   4.275359   5.052240   5.432908   5.774584
    15  O    5.177753   5.617913   5.117783   3.666960   4.301495
    16  H    5.596573   5.917991   5.743266   3.154645   3.819362
    17  H    5.842057   6.467789   5.753239   3.306569   3.989702
    18  O    6.827012   6.874735   7.158679   2.776005   3.306797
    19  H    6.958420   7.123338   7.562978   3.286665   3.891859
    20  H    6.535959   6.298417   6.771204   3.539968   3.909456
    21  O    7.457114   8.221372   7.385870   2.754785   3.440977
    22  H    7.988104   8.580429   7.930519   1.804216   2.487831
    23  H    8.010795   8.782214   7.756077   3.307395   3.819231
                   11         12         13         14         15
    11  H    0.000000
    12  O    4.147729   0.000000
    13  H    4.633232   0.959483   0.000000
    14  H    4.556758   0.976047   1.558311   0.000000
    15  O    3.222693   3.689780   4.328718   3.323170   0.000000
    16  H    2.524535   3.125600   3.846499   2.970250   0.972925
    17  H    3.117429   4.551567   5.166603   4.269438   0.980368
    18  O    1.820285   2.644233   3.353203   3.053993   2.793893
    19  H    2.391609   3.053489   3.845463   3.471986   3.406280
    20  H    2.579817   1.676477   2.376795   2.219390   3.008220
    21  O    3.095941   5.934144   6.512260   5.833890   2.710471
    22  H    2.292075   5.661936   6.197016   5.722963   2.962571
    23  H    3.807817   6.688067   7.194501   6.565678   3.408973
                   16         17         18         19         20
    16  H    0.000000
    17  H    1.558373   0.000000
    18  O    1.832067   3.206752   0.000000
    19  H    2.442885   3.793574   0.960724   0.000000
    20  H    2.145202   3.642175   0.988027   1.562889   0.000000
    21  O    2.935327   1.768491   4.004961   4.501867   4.704325
    22  H    2.902389   2.192557   3.536438   4.057560   4.293444
    23  H    3.765576   2.450656   4.870431   5.419420   5.525493
                   21         22         23
    21  O    0.000000
    22  H    0.979676   0.000000
    23  H    0.959151   1.564089   0.000000
 Stoichiometry    C2H11F3O7
 Framework group  C1[X(C2H11F3O7)]
 Deg. of freedom    63
 Full point group                 C1      NOp   1
 Largest Abelian subgroup         C1      NOp   1
 Largest concise Abelian subgroup C1      NOp   1
                         Standard orientation:                         
 ---------------------------------------------------------------------
 Center     Atomic      Atomic             Coordinates (Angstroms)
 Number     Number       Type             X           Y           Z
 ---------------------------------------------------------------------
      1          6           0        1.618744    0.001403   -0.047363
      2          8           0        1.206014    1.125381   -0.254944
      3          8           0        0.943533   -1.084193    0.135315
      4          1           0       -0.079557   -0.950041    0.050726
      5          6           0        3.145096   -0.267244    0.027411
      6          9           0        3.472093   -0.801925    1.212652
      7          9           0        3.839836    0.858446   -0.127682
      8          9           0        3.517200   -1.125086   -0.934240
      9          8           0       -5.119137   -0.062928   -0.155923
     10          1           0       -5.614046    0.308990   -0.888897
     11          1           0       -4.428542    0.586088    0.075529
     12          8           0       -0.969993    2.841641   -0.317637
     13          1           0       -0.922877    3.371128   -1.116405
     14          1           0       -0.201370    2.240101   -0.323601
     15          8           0       -1.527328   -0.801205   -0.134533
     16          1           0       -1.993950   -0.051594    0.274037
     17          1           0       -2.164190   -1.546538   -0.131779
     18          8           0       -2.957270    1.440989    0.722013
     19          1           0       -3.007874    1.696305    1.646807
     20          1           0       -2.327340    2.067486    0.289707
     21          8           0       -3.698856   -2.420457   -0.038904
     22          1           0       -4.351675   -1.695554   -0.128944
     23          1           0       -3.969484   -3.128075   -0.627128
 ---------------------------------------------------------------------
 Rotational constants (GHZ):           1.1009325           0.2622055           0.2234410
 Standard basis: 6-31++G(d,p) (6D, 7F)
 There are   294 symmetry adapted cartesian basis functions of A   symmetry.
 There are   294 symmetry adapted basis functions of A   symmetry.
   294 basis functions,   472 primitive gaussians,   294 cartesian basis functions
    53 alpha electrons       53 beta electrons
       nuclear repulsion energy       818.4675844455 Hartrees.
 NAtoms=   23 NActive=   23 NUniq=   23 SFac= 1.00D+00 NAtFMM=   60 NAOKFM=F Big=F
 Integral buffers will be    131072 words long.
 Raffenetti 2 integral format.
 Two-electron integral symmetry is turned on.
 Nuclear repulsion after empirical dispersion term =      818.4578078263 Hartrees.
 One-electron integrals computed using PRISM.
 NBasis=   294 RedAO= T EigKep=  4.59D-05  NBF=   294
 NBsUse=   294 1.00D-06 EigRej= -1.00D+00 NBFU=   294
 Initial guess from the checkpoint file:  "/local_scratch/slurm.5660456/Gau-1769533.chk"
 B after Tr=     0.000000    0.000000    0.000000
         Rot=    0.999994   -0.003190   -0.000233   -0.001095 Ang=  -0.39 deg.
 ExpMin= 3.60D-02 ExpMax= 7.00D+03 ExpMxC= 1.05D+03 IAcc=3 IRadAn=         5 AccDes= 0.00D+00
 Harris functional with IExCor= 4639 and IRadAn=       5 diagonalized for initial guess.
 HarFok:  IExCor= 4639 AccDes= 0.00D+00 IRadAn=         5 IDoV= 1 UseB2=F ITyADJ=14
 ICtDFT=  3500011 ScaDFX=  1.000000  1.000000  1.000000  1.000000
 FoFCou: FMM=F IPFlag=           0 FMFlag=      100000 FMFlg1=           0
         NFxFlg=           0 DoJE=T BraDBF=F KetDBF=T FulRan=T
         wScrn=  0.000000 ICntrl=       500 IOpCl=  0 I1Cent=   200000004 NGrid=           0
         NMat0=    1 NMatS0=      1 NMatT0=    0 NMatD0=    1 NMtDS0=    0 NMtDT0=    0
 Petite list used in FoFCou.
 Requested convergence on RMS density matrix=1.00D-10 within 128 cycles.
 Requested convergence on MAX density matrix=1.00D-08.
 Requested convergence on             energy=1.00D-08.
 No special actions if energy rises.
 SCF Done:  E(RwB97XD) =  -908.814532495     A.U. after   15 cycles
            NFock= 15  Conv=0.85D-10     -V/T= 2.0082
 Calling FoFJK, ICntrl=      2127 FMM=F ISym2X=0 I1Cent= 0 IOpClX= 0 NMat=1 NMatS=1 NMatT=0.
 ***** Axes restored to original set *****
 -------------------------------------------------------------------
 Center     Atomic                   Forces (Hartrees/Bohr)
 Number     Number              X              Y              Z
 -------------------------------------------------------------------
      1        6           0.000246516    0.000430724   -0.000681022
      2        8          -0.000677225   -0.000077004    0.001378540
      3        8           0.000455202   -0.000084615   -0.000764464
      4        1          -0.000311301   -0.000114487    0.000102471
      5        6          -0.000212320    0.000146492    0.000134187
      6        9           0.000312289    0.000061028    0.000004427
      7        9          -0.000025576   -0.000119844    0.000212327
      8        9          -0.000028266   -0.000301622   -0.000203461
      9        8          -0.000186282    0.000196341    0.000031456
     10        1           0.000052585   -0.000236047   -0.000206976
     11        1           0.000088165    0.000251252    0.000143653
     12        8           0.000339162    0.000141143    0.000422199
     13        1          -0.000111114    0.000149507   -0.000412929
     14        1          -0.000340625   -0.000323467   -0.000097207
     15        8           0.000327980    0.000296816   -0.001056538
     16        1          -0.000049170    0.000198868    0.001031337
     17        1          -0.000095298   -0.000362057   -0.000216156
     18        8           0.000363770   -0.000169174    0.000028609
     19        1           0.000364836    0.000061272    0.000022114
     20        1          -0.000600649    0.000067901    0.000115287
     21        8           0.000253586   -0.000172431    0.001177205
     22        1          -0.000048849    0.000071408   -0.001199498
     23        1          -0.000117415   -0.000112004    0.000034438
 -------------------------------------------------------------------
 Cartesian Forces:  Max     0.001378540 RMS     0.000410459

 GradGradGradGradGradGradGradGradGradGradGradGradGradGradGradGradGradGrad
 Berny optimization.
 Using GEDIIS/GDIIS optimizer.
 FormGI is forming the generalized inverse of G from B-inverse, IUseBI=4.
 Internal  Forces:  Max     0.001364265 RMS     0.000275579
 Search for a local minimum.
 Step number  12 out of a maximum of  138
 All quantities printed in internal units (Hartrees-Bohrs-Radians)
 Mixed Optimization -- En-DIIS/RFO-DIIS
 Swapping is turned off.
 Update second derivatives using D2CorX and points   11   12
 DE= -8.32D-05 DEPred=-8.91D-05 R= 9.34D-01
 TightC=F SS=  1.41D+00  RLast= 4.10D-01 DXNew= 2.2625D+00 1.2308D+00
 Trust test= 9.34D-01 RLast= 4.10D-01 DXMaxT set to 1.35D+00
 ITU=  1  1  1  1  1  0 -1  0  0  0  1  0
     Eigenvalues ---    0.00017   0.00022   0.00024   0.00032   0.00054
     Eigenvalues ---    0.00074   0.00105   0.00329   0.00364   0.00394
     Eigenvalues ---    0.00513   0.00698   0.00719   0.00766   0.00837
     Eigenvalues ---    0.00879   0.01123   0.01185   0.01292   0.01363
     Eigenvalues ---    0.01480   0.01536   0.01698   0.01891   0.02024
     Eigenvalues ---    0.02265   0.02441   0.02658   0.02938   0.03340
     Eigenvalues ---    0.03546   0.03737   0.04041   0.05664   0.06267
     Eigenvalues ---    0.07076   0.07711   0.07943   0.08365   0.11655
     Eigenvalues ---    0.13642   0.19584   0.20507   0.21777   0.23535
     Eigenvalues ---    0.25844   0.37608   0.37890   0.38540   0.39632
     Eigenvalues ---    0.42872   0.46796   0.47574   0.48657   0.50476
     Eigenvalues ---    0.51689   0.56402   0.56976   0.57223   0.57410
     Eigenvalues ---    0.57734   0.63441   1.25020
 En-DIIS/RFO-DIIS/Sim-DIIS IScMMF=       -3 using points:    12   11   10    9    8
 RFO step:  Lambda=-1.26474939D-04.
 DidBck=F Rises=F RFO-DIIS coefs:    1.22380    0.11483   -0.26276   -0.18660    0.11073
 Iteration  1 RMS(Cart)=  0.06335240 RMS(Int)=  0.00227707
 Iteration  2 RMS(Cart)=  0.00350930 RMS(Int)=  0.00086025
 Iteration  3 RMS(Cart)=  0.00000699 RMS(Int)=  0.00086021
 Iteration  4 RMS(Cart)=  0.00000000 RMS(Int)=  0.00086021
 Variable       Old X    -DE/DX   Delta X   Delta X   Delta X     New X
                                 (Linear)    (Quad)   (Total)
    R1        2.29644   0.00136  -0.00087   0.00016  -0.00100   2.29544
    R2        2.44045   0.00078  -0.00016  -0.00037  -0.00068   2.43977
    R3        2.93213  -0.00025  -0.00049  -0.00023  -0.00072   2.93141
    R4        3.39522  -0.00008   0.00143  -0.01425  -0.01306   3.38216
    R5        1.95645   0.00001  -0.00241  -0.00065  -0.00286   1.95359
    R6        2.77250   0.00003   0.00193   0.00289   0.00504   2.77754
    R7        2.53365   0.00024  -0.00072   0.00013  -0.00058   2.53306
    R8        2.51688   0.00010  -0.00025  -0.00023  -0.00048   2.51640
    R9        2.53472   0.00028   0.00064   0.00032   0.00096   2.53568
   R10        1.81306   0.00011  -0.00002   0.00037   0.00035   1.81342
   R11        1.84354   0.00024   0.00029   0.00153   0.00135   1.84488
   R12        3.40947   0.00003   0.00450   0.00479   0.00850   3.41797
   R13        3.43984   0.00001  -0.00083   0.01197   0.01080   3.45064
   R14        1.81316  -0.00011   0.00010   0.00003   0.00012   1.81328
   R15        1.84446  -0.00009   0.00056   0.00037   0.00070   1.84517
   R16        3.16808   0.00009  -0.00251   0.00387   0.00152   3.16960
   R17        1.83856   0.00104  -0.00094   0.00332   0.00322   1.84178
   R18        1.85263   0.00024  -0.00075   0.00067   0.00043   1.85306
   R19        3.46211   0.00008   0.00384   0.01698   0.02170   3.48381
   R20        3.34196   0.00003  -0.00331  -0.00406  -0.00709   3.33487
   R21        1.81551   0.00028  -0.00012   0.00015   0.00003   1.81553
   R22        1.86710   0.00070   0.00043   0.00065   0.00125   1.86836
   R23        1.85132  -0.00110   0.00109  -0.00510  -0.00469   1.84663
   R24        1.81253   0.00005   0.00011   0.00033   0.00044   1.81297
    A1        2.24476   0.00046  -0.00128   0.00255   0.00068   2.24544
    A2        2.09726  -0.00033   0.00115  -0.00220  -0.00077   2.09649
    A3        1.94117  -0.00013   0.00015  -0.00035   0.00008   1.94125
    A4        2.58003  -0.00028  -0.01372  -0.02697  -0.04180   2.53823
    A5        1.97816  -0.00022   0.00145  -0.00083   0.00050   1.97866
    A6        1.93004  -0.00024   0.00182  -0.00006   0.00176   1.93180
    A7        1.94033  -0.00026  -0.00010  -0.00038  -0.00048   1.93985
    A8        1.92739  -0.00031  -0.00228  -0.00060  -0.00289   1.92450
    A9        1.88891   0.00029   0.00036   0.00055   0.00091   1.88982
   A10        1.88713   0.00027   0.00016   0.00011   0.00028   1.88741
   A11        1.88846   0.00029   0.00006   0.00043   0.00048   1.88894
   A12        1.86348   0.00016   0.00010   0.00373   0.00439   1.86787
   A13        2.19152  -0.00030   0.01422  -0.03619  -0.02136   2.17015
   A14        1.87270   0.00026   0.00461   0.01175   0.01404   1.88674
   A15        2.89145   0.00005   0.00401   0.01559   0.01806   2.90951
   A16        1.87166  -0.00031   0.00229  -0.00992  -0.00732   1.86434
   A17        2.20953   0.00018  -0.00714   0.00112  -0.00563   2.20390
   A18        1.93393   0.00008   0.00708   0.00596   0.01284   1.94677
   A19        2.09256  -0.00016   0.01337   0.01224   0.02396   2.11652
   A20        2.16948   0.00020   0.00810   0.00605   0.01017   2.17965
   A21        1.84733   0.00011   0.00239   0.00595   0.00777   1.85510
   A22        2.79214  -0.00000   0.00956   0.02220   0.03330   2.82544
   A23        1.52631  -0.00013   0.00554  -0.00802  -0.00333   1.52298
   A24        2.00878   0.00005   0.00757   0.01237   0.01933   2.02810
   A25        2.28859  -0.00014  -0.01033  -0.01001  -0.02057   2.26803
   A26        2.07097   0.00002   0.00921   0.00521   0.01428   2.08525
   A27        1.64523  -0.00001  -0.01098  -0.01054  -0.02150   1.62373
   A28        1.86111   0.00014   0.00012   0.00398   0.00494   1.86605
   A29        1.78010   0.00023   0.00128  -0.00514  -0.00526   1.77484
   A30        2.18610  -0.00013  -0.01404  -0.02918  -0.04337   2.14273
   A31        1.87708  -0.00020  -0.00256  -0.00152  -0.00463   1.87244
   A32        2.83843  -0.00013   0.00819  -0.02100  -0.01476   2.82367
   A33        3.16653  -0.00010   0.00098   0.00171   0.00358   3.17011
   A34        3.13389  -0.00009   0.00646   0.04349   0.04968   3.18357
   A35        3.17648   0.00035  -0.01106   0.01718   0.00507   3.18155
   A36        2.89198   0.00005   0.00139  -0.00740  -0.00638   2.88560
   A37        3.09206   0.00006  -0.00042   0.00433   0.00142   3.09348
   A38        3.09232  -0.00009   0.01593   0.00249   0.01672   3.10904
   A39        2.92660   0.00001  -0.03633  -0.02020  -0.05648   2.87012
   A40        3.08084   0.00012  -0.00068   0.01899   0.01815   3.09899
    D1        0.15886   0.00004  -0.04585  -0.01177  -0.05633   0.10254
    D2       -2.98165  -0.00005  -0.04842  -0.01532  -0.06226  -3.04390
    D3        0.04522  -0.00001  -0.00332  -0.00430  -0.00562   0.03960
    D4       -3.09737   0.00007  -0.00093  -0.00101  -0.00012  -3.09750
    D5        2.12511   0.00005   0.03012  -0.00509   0.02495   2.15006
    D6        0.02638   0.00001   0.02852  -0.00549   0.02295   0.04933
    D7       -2.07002   0.00003   0.03003  -0.00538   0.02457  -2.04545
    D8       -1.01558  -0.00003   0.02797  -0.00807   0.01998  -0.99559
    D9       -3.11431  -0.00006   0.02637  -0.00847   0.01798  -3.09633
   D10        1.07248  -0.00005   0.02788  -0.00836   0.01960   1.09208
   D11       -2.36879   0.00003   0.07349  -0.00708   0.06665  -2.30214
   D12        0.11856   0.00005   0.06993   0.00102   0.07208   0.19064
   D13       -0.79764   0.00015  -0.01629   0.01582   0.00105  -0.79659
   D14        3.01217  -0.00012  -0.05361  -0.02702  -0.08007   2.93210
   D15       -2.84495   0.00008  -0.07651   0.07840   0.00222  -2.84273
   D16       -0.45573   0.00001  -0.05479   0.04328  -0.01133  -0.46706
   D17        2.21415   0.00017   0.03863  -0.01367   0.02477   2.23892
   D18        0.00714  -0.00009   0.02125   0.00058   0.02209   0.02923
   D19        0.72741   0.00004  -0.00472  -0.03474  -0.03919   0.68823
   D20       -1.37769   0.00007  -0.01915  -0.03924  -0.05818  -1.43587
   D21        2.35820  -0.00009  -0.01427  -0.05580  -0.07016   2.28804
   D22        0.47750  -0.00004  -0.01349   0.05463   0.04045   0.51796
   D23        1.92258  -0.00017  -0.01376   0.02526   0.01198   1.93457
   D24       -2.28600  -0.00013  -0.00711   0.02613   0.01920  -2.26680
   D25       -1.80047   0.00024  -0.01918   0.06974   0.04992  -1.75054
   D26       -0.35539   0.00010  -0.01944   0.04037   0.02145  -0.33394
   D27        1.71922   0.00014  -0.01280   0.04124   0.02867   1.74788
   D28       -3.12163  -0.00014  -0.00019  -0.05897  -0.05975   3.10181
   D29       -1.07553  -0.00025   0.01614  -0.05342  -0.03737  -1.11290
   D30        0.87431   0.00000   0.00891  -0.04924  -0.04129   0.83303
   D31       -0.45443   0.00007   0.05137  -0.01146   0.04074  -0.41368
   D32        1.59167  -0.00003   0.06770  -0.00591   0.06312   1.65479
   D33       -2.74167   0.00022   0.06047  -0.00173   0.05920  -2.68247
   D34        2.83999   0.00012   0.03461   0.10076   0.13505   2.97505
   D35        0.30642  -0.00003  -0.00259   0.05893   0.05677   0.36319
   D36        0.24198   0.00012  -0.03484  -0.02598  -0.06134   0.18064
   D37        2.36857  -0.00003  -0.04772  -0.05318  -0.10044   2.26813
   D38       -0.32086  -0.00005   0.03730  -0.01707   0.02019  -0.30067
   D39       -2.64773   0.00009   0.05521   0.02221   0.07752  -2.57020
         Item               Value     Threshold  Converged?
 Maximum Force            0.001364     0.000015     NO 
 RMS     Force            0.000276     0.000010     NO 
 Maximum Displacement     0.296730     0.000060     NO 
 RMS     Displacement     0.064384     0.000040     NO 
 Predicted change in Energy=-7.041461D-05
 GradGradGradGradGradGradGradGradGradGradGradGradGradGradGradGradGradGrad

                          Input orientation:                          
 ---------------------------------------------------------------------
 Center     Atomic      Atomic             Coordinates (Angstroms)
 Number     Number       Type             X           Y           Z
 ---------------------------------------------------------------------
      1          6           0       -1.285937    1.904033   -0.332112
      2          8           0       -1.583424    1.542307    0.788663
      3          8           0       -0.348878    1.459360   -1.100910
      4          1           0        0.178021    0.670103   -0.690803
      5          6           0       -2.083629    3.042846   -1.019953
      6          9           0       -1.266309    4.041823   -1.381632
      7          9           0       -3.013316    3.538026   -0.205278
      8          9           0       -2.693970    2.582391   -2.122658
      9          8           0        2.707579   -3.225887    1.466603
     10          1           0        2.337443   -4.051312    1.786819
     11          1           0        2.253806   -2.505081    1.943710
     12          8           0       -0.902381   -0.050349    2.944322
     13          1           0       -1.694708   -0.525858    3.202862
     14          1           0       -1.137445    0.487003    2.163686
     15          8           0        0.900933   -0.497069   -0.165961
     16          1           0        1.216456   -0.524203    0.755780
     17          1           0        1.519463   -1.053568   -0.684898
     18          8           0        1.560625   -0.918382    2.523506
     19          1           0        2.154109   -0.354787    3.026654
     20          1           0        0.640655   -0.693425    2.807335
     21          8           0        2.732972   -2.261307   -1.112753
     22          1           0        2.813956   -2.764610   -0.279063
     23          1           0        2.605389   -2.898106   -1.818887
 ---------------------------------------------------------------------
                    Distance matrix (angstroms):
                    1          2          3          4          5
     1  C    0.000000
     2  O    1.214694   0.000000
     3  O    1.291071   2.258643   0.000000
     4  H    1.947926   2.460132   1.033798   0.000000
     5  C    1.551235   2.402688   2.350179   3.294436   0.000000
     6  F    2.381601   3.325405   2.754922   3.732537   1.340440
     7  F    2.381146   2.648661   3.496032   4.318026   1.331622
     8  F    2.376717   3.284947   2.793676   3.735692   1.341825
     9  O    6.745341   6.450425   6.155127   5.121698   8.272583
    10  H    7.285938   6.903484   6.776637   5.752693   8.817648
    11  H    6.095033   5.695596   5.635642   4.618585   7.640427
    12  O    3.834286   2.765364   4.353101   3.860111   5.165140
    13  H    4.309003   3.180888   4.926947   4.483086   5.542479
    14  H    2.873853   1.789763   3.496413   3.148346   4.190841
    15  O    3.251968   3.352967   2.502753   1.469813   4.708281
    16  H    3.652645   3.480068   3.135617   2.144135   5.173744
    17  H    4.091715   4.305561   3.158888   2.184157   5.465815
    18  O    4.921737   4.353127   4.736692   3.842741   6.444223
    19  H    5.312014   4.751497   5.156826   4.332991   6.773282
    20  H    4.507180   3.744337   4.570343   3.782883   6.002464
    21  O    5.840470   6.059219   4.831284   3.911391   7.165353
    22  H    6.213547   6.247121   5.340494   4.349130   7.632941
    23  H    6.357159   6.637977   5.313257   4.460584   7.610525
                    6          7          8          9         10
     6  F    0.000000
     7  F    2.165561   0.000000
     8  F    2.171929   2.166002   0.000000
     9  O    8.759214   9.015228   8.706068   0.000000
    10  H    9.408769   9.497217   9.198106   0.959618   0.000000
    11  H    8.143159   8.299389   8.179132   0.976270   1.556420
    12  O    5.965919   5.220389   5.984597   5.029862   5.276740
    13  H    6.485740   5.465281   6.246671   5.448383   5.540058
    14  H    5.022213   4.294138   5.018582   5.390333   5.728279
    15  O    5.174585   5.621822   5.122018   3.657278   4.302273
    16  H    5.619719   5.942753   5.764353   3.166672   3.841894
    17  H    5.848843   6.469842   5.748076   3.280174   3.970510
    18  O    6.917029   6.944550   7.207207   2.785162   3.310801
    19  H    7.103690   7.231988   7.658087   3.314107   3.903217
    20  H    6.603524   6.350789   6.793786   3.533143   3.898198
    21  O    7.469671   8.214353   7.343910   2.753931   3.430464
    22  H    8.011975   8.584041   7.894715   1.808713   2.480028
    23  H    7.958885   8.694676   7.629636   3.303381   3.795102
                   11         12         13         14         15
    11  H    0.000000
    12  O    4.121705   0.000000
    13  H    4.592771   0.959549   0.000000
    14  H    4.527862   0.976420   1.554451   0.000000
    15  O    3.211399   3.622894   4.252898   3.248174   0.000000
    16  H    2.532024   3.082812   3.803037   2.923284   0.974626
    17  H    3.091234   4.476943   5.071888   4.188908   0.980595
    18  O    1.826000   2.645178   3.348551   3.063358   2.801059
    19  H    2.409662   3.072717   3.856644   3.505374   3.432708
    20  H    2.574918   1.677281   2.374540   2.229200   2.991118
    21  O    3.103383   5.879114   6.421889   5.767875   2.713912
    22  H    2.306912   5.618593   6.120773   5.670413   2.968870
    23  H    3.799370   6.565237   7.023985   6.428737   3.376732
                   16         17         18         19         20
    16  H    0.000000
    17  H    1.564478   0.000000
    18  O    1.843553   3.211515   0.000000
    19  H    2.462674   3.829712   0.960739   0.000000
    20  H    2.137537   3.619074   0.988691   1.566308   0.000000
    21  O    2.967956   1.764737   4.049719   4.593974   4.712020
    22  H    2.939784   2.183593   3.582428   4.143720   4.305682
    23  H    3.767421   2.422290   4.885409   5.491029   5.488418
                   21         22         23
    21  O    0.000000
    22  H    0.977195   0.000000
    23  H    0.959383   1.559609   0.000000
 Stoichiometry    C2H11F3O7
 Framework group  C1[X(C2H11F3O7)]
 Deg. of freedom    63
 Full point group                 C1      NOp   1
 Largest Abelian subgroup         C1      NOp   1
 Largest concise Abelian subgroup C1      NOp   1
                         Standard orientation:                         
 ---------------------------------------------------------------------
 Center     Atomic      Atomic             Coordinates (Angstroms)
 Number     Number       Type             X           Y           Z
 ---------------------------------------------------------------------
      1          6           0        1.627470    0.015382   -0.025306
      2          8           0        1.216152    1.137683   -0.241492
      3          8           0        0.951881   -1.064039    0.187519
      4          1           0       -0.070913   -0.926249    0.127151
      5          6           0        3.153518   -0.260146    0.014625
      6          9           0        3.505746   -0.804915    1.187630
      7          9           0        3.848980    0.863496   -0.149625
      8          9           0        3.497497   -1.113272   -0.962282
      9          8           0       -5.114830   -0.096974   -0.193786
     10          1           0       -5.596471    0.266729   -0.939848
     11          1           0       -4.442285    0.563082    0.061387
     12          8           0       -0.998774    2.789434   -0.355790
     13          1           0       -0.947535    3.270004   -1.184742
     14          1           0       -0.232939    2.184174   -0.332308
     15          8           0       -1.525948   -0.779111   -0.019729
     16          1           0       -2.001937   -0.030289    0.383504
     17          1           0       -2.163969   -1.522847   -0.056506
     18          8           0       -3.011271    1.470075    0.742444
     19          1           0       -3.095978    1.777127    1.648846
     20          1           0       -2.369751    2.073421    0.293071
     21          8           0       -3.671627   -2.439731   -0.080701
     22          1           0       -4.334301   -1.728551   -0.180687
     23          1           0       -3.864511   -3.104495   -0.745005
 ---------------------------------------------------------------------
 Rotational constants (GHZ):           1.1060775           0.2611022           0.2231504
 Standard basis: 6-31++G(d,p) (6D, 7F)
 There are   294 symmetry adapted cartesian basis functions of A   symmetry.
 There are   294 symmetry adapted basis functions of A   symmetry.
   294 basis functions,   472 primitive gaussians,   294 cartesian basis functions
    53 alpha electrons       53 beta electrons
       nuclear repulsion energy       818.2866086918 Hartrees.
 NAtoms=   23 NActive=   23 NUniq=   23 SFac= 1.00D+00 NAtFMM=   60 NAOKFM=F Big=F
 Integral buffers will be    131072 words long.
 Raffenetti 2 integral format.
 Two-electron integral symmetry is turned on.
 Nuclear repulsion after empirical dispersion term =      818.2768090371 Hartrees.
 One-electron integrals computed using PRISM.
 NBasis=   294 RedAO= T EigKep=  4.65D-05  NBF=   294
 NBsUse=   294 1.00D-06 EigRej= -1.00D+00 NBFU=   294
 Initial guess from the checkpoint file:  "/local_scratch/slurm.5660456/Gau-1769533.chk"
 B after Tr=     0.000000    0.000000   -0.000000
         Rot=    0.999996    0.002076   -0.000039   -0.002141 Ang=   0.34 deg.
 ExpMin= 3.60D-02 ExpMax= 7.00D+03 ExpMxC= 1.05D+03 IAcc=3 IRadAn=         5 AccDes= 0.00D+00
 Harris functional with IExCor= 4639 and IRadAn=       5 diagonalized for initial guess.
 HarFok:  IExCor= 4639 AccDes= 0.00D+00 IRadAn=         5 IDoV= 1 UseB2=F ITyADJ=14
 ICtDFT=  3500011 ScaDFX=  1.000000  1.000000  1.000000  1.000000
 FoFCou: FMM=F IPFlag=           0 FMFlag=      100000 FMFlg1=           0
         NFxFlg=           0 DoJE=T BraDBF=F KetDBF=T FulRan=T
         wScrn=  0.000000 ICntrl=       500 IOpCl=  0 I1Cent=   200000004 NGrid=           0
         NMat0=    1 NMatS0=      1 NMatT0=    0 NMatD0=    1 NMtDS0=    0 NMtDT0=    0
 Petite list used in FoFCou.
 Requested convergence on RMS density matrix=1.00D-10 within 128 cycles.
 Requested convergence on MAX density matrix=1.00D-08.
 Requested convergence on             energy=1.00D-08.
 No special actions if energy rises.
 SCF Done:  E(RwB97XD) =  -908.814573146     A.U. after   15 cycles
            NFock= 15  Conv=0.58D-10     -V/T= 2.0082
 Calling FoFJK, ICntrl=      2127 FMM=F ISym2X=0 I1Cent= 0 IOpClX= 0 NMat=1 NMatS=1 NMatT=0.
 ***** Axes restored to original set *****
 -------------------------------------------------------------------
 Center     Atomic                   Forces (Hartrees/Bohr)
 Number     Number              X              Y              Z
 -------------------------------------------------------------------
      1        6          -0.000192214    0.000744814   -0.001412908
      2        8          -0.000687506   -0.000460275    0.002198104
      3        8           0.000992336   -0.000158357   -0.001021082
      4        1          -0.000141478   -0.000180546    0.000107108
      5        6          -0.000074634    0.000035096    0.000037785
      6        9           0.000174577    0.000072669    0.000005487
      7        9          -0.000081300    0.000017185    0.000126037
      8        9          -0.000044371   -0.000132464   -0.000118490
      9        8          -0.000333787    0.000395871   -0.000100232
     10        1          -0.000036391    0.000286463    0.000209163
     11        1           0.000206279   -0.000486666   -0.000039374
     12        8           0.000152959   -0.000106119    0.000369975
     13        1           0.000042625   -0.000029279   -0.000069497
     14        1          -0.000301346    0.000090635    0.000041438
     15        8           0.000743473    0.000582329    0.001196423
     16        1          -0.000506425   -0.000194269   -0.001128034
     17        1           0.000072348   -0.000496440   -0.000209097
     18        8           0.000030940   -0.000040764   -0.000137462
     19        1           0.000128060   -0.000036241   -0.000002379
     20        1          -0.000114950   -0.000063156   -0.000194990
     21        8          -0.000117163    0.000480549   -0.000873873
     22        1           0.000101122   -0.000411858    0.001182463
     23        1          -0.000013154    0.000090821   -0.000166563
 -------------------------------------------------------------------
 Cartesian Forces:  Max     0.002198104 RMS     0.000513435

 GradGradGradGradGradGradGradGradGradGradGradGradGradGradGradGradGradGrad
 Berny optimization.
 Using GEDIIS/GDIIS optimizer.
 FormGI is forming the generalized inverse of G from B-inverse, IUseBI=4.
 Internal  Forces:  Max     0.002376709 RMS     0.000344418
 Search for a local minimum.
 Step number  13 out of a maximum of  138
 All quantities printed in internal units (Hartrees-Bohrs-Radians)
 Mixed Optimization -- En-DIIS/RFO-DIIS
 Swapping is turned off.
 Update second derivatives using D2CorX and points   12   13
 DE= -4.07D-05 DEPred=-7.04D-05 R= 5.77D-01
 TightC=F SS=  1.41D+00  RLast= 3.41D-01 DXNew= 2.2625D+00 1.0233D+00
 Trust test= 5.77D-01 RLast= 3.41D-01 DXMaxT set to 1.35D+00
 ITU=  1  1  1  1  1  1  0 -1  0  0  0  1  0
     Eigenvalues ---    0.00017   0.00022   0.00024   0.00035   0.00055
     Eigenvalues ---    0.00073   0.00112   0.00314   0.00372   0.00402
     Eigenvalues ---    0.00538   0.00689   0.00722   0.00764   0.00851
     Eigenvalues ---    0.00972   0.01130   0.01236   0.01269   0.01350
     Eigenvalues ---    0.01444   0.01526   0.01681   0.01860   0.02111
     Eigenvalues ---    0.02248   0.02474   0.02645   0.02914   0.03331
     Eigenvalues ---    0.03423   0.03743   0.04008   0.05606   0.06202
     Eigenvalues ---    0.07017   0.07706   0.07915   0.08506   0.11655
     Eigenvalues ---    0.13639   0.19545   0.20472   0.21777   0.23498
     Eigenvalues ---    0.25818   0.37615   0.37998   0.38527   0.39644
     Eigenvalues ---    0.42872   0.47336   0.47760   0.48921   0.50842
     Eigenvalues ---    0.53668   0.56432   0.56965   0.57232   0.57426
     Eigenvalues ---    0.57970   0.63373   1.23144
 En-DIIS/RFO-DIIS/Sim-DIIS IScMMF=       -3 using points:    13   12   11   10    9    8
 RFO step:  Lambda=-5.51756146D-05.
 DidBck=F Rises=F RFO-DIIS coefs:    0.99552   -0.29569    0.74027   -0.54543   -0.02561
                  RFO-DIIS coefs:    0.13093
 Iteration  1 RMS(Cart)=  0.01937570 RMS(Int)=  0.00042159
 Iteration  2 RMS(Cart)=  0.00037293 RMS(Int)=  0.00036342
 Iteration  3 RMS(Cart)=  0.00000013 RMS(Int)=  0.00036342
 Variable       Old X    -DE/DX   Delta X   Delta X   Delta X     New X
                                 (Linear)    (Quad)   (Total)
    R1        2.29544   0.00238  -0.00178   0.00284   0.00124   2.29668
    R2        2.43977   0.00130  -0.00139   0.00201   0.00085   2.44062
    R3        2.93141  -0.00002  -0.00104   0.00152   0.00047   2.93188
    R4        3.38216   0.00002   0.00514   0.00871   0.01392   3.39609
    R5        1.95359   0.00012   0.00228  -0.00161   0.00070   1.95429
    R6        2.77754   0.00000  -0.00535   0.00229  -0.00304   2.77450
    R7        2.53306   0.00016   0.00023  -0.00006   0.00017   2.53323
    R8        2.51640   0.00014  -0.00013   0.00042   0.00029   2.51669
    R9        2.53568   0.00016   0.00036  -0.00030   0.00005   2.53574
   R10        1.81342  -0.00016   0.00016  -0.00051  -0.00035   1.81306
   R11        1.84488  -0.00075  -0.00074   0.00011  -0.00069   1.84419
   R12        3.41797  -0.00020   0.00375  -0.00755  -0.00346   3.41451
   R13        3.45064  -0.00024   0.00221  -0.01721  -0.01513   3.43551
   R14        1.81328  -0.00004   0.00025  -0.00021   0.00004   1.81333
   R15        1.84517   0.00010  -0.00159   0.00117  -0.00036   1.84481
   R16        3.16960   0.00006   0.00015  -0.00065  -0.00073   3.16887
   R17        1.84178  -0.00098   0.00546  -0.00675  -0.00164   1.84014
   R18        1.85306   0.00028  -0.00047   0.00129   0.00086   1.85391
   R19        3.48381   0.00025   0.00457  -0.00594  -0.00182   3.48199
   R20        3.33487  -0.00021   0.00302  -0.01101  -0.00784   3.32703
   R21        1.81553   0.00006   0.00008  -0.00005   0.00003   1.81557
   R22        1.86836   0.00013   0.00183  -0.00201  -0.00039   1.86797
   R23        1.84663   0.00102  -0.00167   0.00354   0.00224   1.84887
   R24        1.81297   0.00006   0.00007  -0.00003   0.00004   1.81301
    A1        2.24544   0.00020  -0.00412   0.00553   0.00174   2.24718
    A2        2.09649  -0.00014   0.00215  -0.00319  -0.00121   2.09528
    A3        1.94125  -0.00006   0.00198  -0.00233  -0.00052   1.94073
    A4        2.53823  -0.00030   0.00595   0.01014   0.01627   2.55450
    A5        1.97866  -0.00020  -0.00048   0.00152   0.00136   1.98002
    A6        1.93180  -0.00014  -0.00035   0.00027  -0.00007   1.93173
    A7        1.93985  -0.00005  -0.00024   0.00052   0.00028   1.94013
    A8        1.92450  -0.00010  -0.00095   0.00138   0.00044   1.92494
    A9        1.88982   0.00009   0.00061  -0.00089  -0.00029   1.88953
   A10        1.88741   0.00012   0.00053  -0.00072  -0.00018   1.88723
   A11        1.88894   0.00009   0.00046  -0.00066  -0.00020   1.88874
   A12        1.86787  -0.00032  -0.00046  -0.00185  -0.00205   1.86582
   A13        2.17015   0.00026   0.00220   0.00769   0.01013   2.18028
   A14        1.88674   0.00015  -0.00052   0.00411   0.00371   1.89045
   A15        2.90951   0.00022   0.00914  -0.00554   0.00337   2.91288
   A16        1.86434   0.00005   0.00375  -0.00273   0.00183   1.86617
   A17        2.20390  -0.00008  -0.01682   0.00963  -0.00669   2.19721
   A18        1.94677  -0.00006   0.00450  -0.01309  -0.00886   1.93790
   A19        2.11652   0.00013  -0.00157  -0.00338  -0.00512   2.11140
   A20        2.17965  -0.00017  -0.00054   0.01363   0.01382   2.19347
   A21        1.85510   0.00014   0.00304  -0.00470  -0.00245   1.85265
   A22        2.82544   0.00011   0.00155   0.00155   0.00243   2.82787
   A23        1.52298  -0.00009  -0.00365   0.00599   0.00211   1.52509
   A24        2.02810   0.00000   0.00147  -0.00141   0.00004   2.02814
   A25        2.26803  -0.00002  -0.00311  -0.00000  -0.00329   2.26473
   A26        2.08525  -0.00009   0.00528  -0.00796  -0.00244   2.08281
   A27        1.62373   0.00021  -0.00509   0.01313   0.00826   1.63198
   A28        1.86605  -0.00000   0.00335  -0.00505  -0.00160   1.86445
   A29        1.77484  -0.00035  -0.00179   0.00389   0.00258   1.77742
   A30        2.14273  -0.00000   0.00323  -0.01331  -0.01004   2.13269
   A31        1.87244   0.00027  -0.00119   0.00127  -0.00034   1.87210
   A32        2.82367  -0.00018  -0.00106  -0.00244  -0.00296   2.82071
   A33        3.17011   0.00011   0.00327  -0.00691  -0.00400   3.16611
   A34        3.18357  -0.00042  -0.01575  -0.00392  -0.02032   3.16325
   A35        3.18155  -0.00005  -0.00305  -0.00335  -0.00549   3.17606
   A36        2.88560   0.00045   0.00514   0.00513   0.00988   2.89548
   A37        3.09348   0.00001  -0.00110   0.00282   0.00235   3.09583
   A38        3.10904  -0.00027   0.01317  -0.02289  -0.00919   3.09984
   A39        2.87012   0.00024  -0.01083   0.01859   0.00787   2.87798
   A40        3.09899  -0.00012   0.00162  -0.00519  -0.00335   3.09564
    D1        0.10254  -0.00013   0.00800  -0.01139  -0.00394   0.09860
    D2       -3.04390  -0.00006   0.00772  -0.01047  -0.00328  -3.04719
    D3        0.03960   0.00002  -0.00657   0.00866   0.00148   0.04108
    D4       -3.09750  -0.00003  -0.00631   0.00781   0.00088  -3.09662
    D5        2.15006  -0.00003   0.00430  -0.00765  -0.00333   2.14673
    D6        0.04933  -0.00002   0.00393  -0.00705  -0.00310   0.04623
    D7       -2.04545  -0.00004   0.00415  -0.00748  -0.00331  -2.04877
    D8       -0.99559   0.00002   0.00410  -0.00686  -0.00277  -0.99837
    D9       -3.09633   0.00003   0.00373  -0.00626  -0.00255  -3.09887
   D10        1.09208   0.00002   0.00394  -0.00668  -0.00276   1.08932
   D11       -2.30214  -0.00004   0.04014  -0.01414   0.02598  -2.27616
   D12        0.19064  -0.00020   0.01756  -0.01042   0.00647   0.19711
   D13       -0.79659   0.00007  -0.00518   0.00883   0.00292  -0.79367
   D14        2.93210  -0.00016  -0.00779  -0.00170  -0.00928   2.92282
   D15       -2.84273  -0.00004   0.00918   0.01134   0.02061  -2.82212
   D16       -0.46706   0.00017   0.01227   0.02317   0.03524  -0.43182
   D17        2.23892  -0.00006  -0.00423   0.02829   0.02394   2.26286
   D18        0.02923   0.00002  -0.00710   0.01957   0.01354   0.04277
   D19        0.68823  -0.00007  -0.01976  -0.02698  -0.04674   0.64149
   D20       -1.43587   0.00008  -0.02414  -0.02083  -0.04512  -1.48099
   D21        2.28804   0.00013  -0.02904  -0.00485  -0.03417   2.25387
   D22        0.51796  -0.00031  -0.01881  -0.02458  -0.04288   0.47507
   D23        1.93457   0.00006  -0.02375  -0.00050  -0.02484   1.90973
   D24       -2.26680   0.00011  -0.01852  -0.00417  -0.02307  -2.28987
   D25       -1.75054  -0.00037  -0.01413  -0.01601  -0.02926  -1.77980
   D26       -0.33394  -0.00000  -0.01907   0.00806  -0.01121  -0.34515
   D27        1.74788   0.00005  -0.01384   0.00439  -0.00944   1.73844
   D28        3.10181  -0.00005   0.00532   0.00127   0.00614   3.10796
   D29       -1.11290  -0.00012   0.00614   0.00234   0.00852  -1.10438
   D30        0.83303  -0.00000   0.00728   0.00298   0.01021   0.84324
   D31       -0.41368   0.00004   0.01253   0.00544   0.01747  -0.39621
   D32        1.65479  -0.00003   0.01334   0.00651   0.01985   1.67464
   D33       -2.68247   0.00009   0.01449   0.00716   0.02154  -2.66093
   D34        2.97505   0.00014  -0.00859   0.00624  -0.00233   2.97271
   D35        0.36319  -0.00010  -0.00949  -0.00177  -0.01138   0.35182
   D36        0.18064   0.00001   0.00828  -0.01223  -0.00415   0.17649
   D37        2.26813   0.00005   0.00641  -0.01524  -0.00842   2.25970
   D38       -0.30067  -0.00005   0.00590  -0.01318  -0.00655  -0.30722
   D39       -2.57020   0.00002   0.00416  -0.00048   0.00392  -2.56628
         Item               Value     Threshold  Converged?
 Maximum Force            0.002377     0.000015     NO 
 RMS     Force            0.000344     0.000010     NO 
 Maximum Displacement     0.069707     0.000060     NO 
 RMS     Displacement     0.019661     0.000040     NO 
 Predicted change in Energy=-2.766059D-05
 GradGradGradGradGradGradGradGradGradGradGradGradGradGradGradGradGradGrad

                          Input orientation:                          
 ---------------------------------------------------------------------
 Center     Atomic      Atomic             Coordinates (Angstroms)
 Number     Number       Type             X           Y           Z
 ---------------------------------------------------------------------
      1          6           0       -1.279321    1.904565   -0.331753
      2          8           0       -1.577014    1.536094    0.787483
      3          8           0       -0.342918    1.465289   -1.105193
      4          1           0        0.184660    0.671941   -0.702998
      5          6           0       -2.077106    3.048879   -1.010867
      6          9           0       -1.259938    4.051558   -1.362842
      7          9           0       -3.008225    3.536807   -0.193209
      8          9           0       -2.685942    2.598039   -2.118402
      9          8           0        2.714862   -3.208639    1.475893
     10          1           0        2.358672   -4.030763    1.819040
     11          1           0        2.261854   -2.484326    1.947637
     12          8           0       -0.915445   -0.067573    2.950558
     13          1           0       -1.699240   -0.562746    3.198033
     14          1           0       -1.155045    0.474776    2.175008
     15          8           0        0.906813   -0.496460   -0.184391
     16          1           0        1.218160   -0.524429    0.737830
     17          1           0        1.522009   -1.062885   -0.697377
     18          8           0        1.555011   -0.906135    2.508698
     19          1           0        2.140895   -0.333412    3.010476
     20          1           0        0.632874   -0.692002    2.793154
     21          8           0        2.725031   -2.278649   -1.114905
     22          1           0        2.809940   -2.773657   -0.275269
     23          1           0        2.580822   -2.922323   -1.811570
 ---------------------------------------------------------------------
                    Distance matrix (angstroms):
                    1          2          3          4          5
     1  C    0.000000
     2  O    1.215352   0.000000
     3  O    1.291521   2.260581   0.000000
     4  H    1.949468   2.464099   1.034166   0.000000
     5  C    1.551486   2.402638   2.350332   3.295481   0.000000
     6  F    2.381827   3.324454   2.756102   3.734176   1.340527
     7  F    2.381704   2.648202   3.496679   4.319937   1.331774
     8  F    2.377310   3.286581   2.792754   3.735449   1.341854
     9  O    6.735425   6.434796   6.152855   5.119413   8.264591
    10  H    7.286222   6.895189   6.786480   5.762155   8.820761
    11  H    6.082590   5.678612   5.630636   4.615476   7.628608
    12  O    3.846466   2.772781   4.373393   3.886590   5.172486
    13  H    4.327048   3.198566   4.946746   4.504617   5.558908
    14  H    2.888528   1.797132   3.521419   3.180661   4.198334
    15  O    3.250511   3.353388   2.501632   1.468203   4.707044
    16  H    3.644370   3.472927   3.129325   2.139020   5.165776
    17  H    4.097182   4.308532   3.167954   2.190470   5.473436
    18  O    4.899147   4.328585   4.720805   3.831864   6.420416
    19  H    5.279859   4.718007   5.132580   4.315956   6.738146
    20  H    4.490401   3.724344   4.561051   3.779460   5.984042
    21  O    5.843582   6.056314   4.840401   3.915245   7.173137
    22  H    6.213776   6.240895   5.347705   4.352838   7.637162
    23  H    6.355267   6.627229   5.319621   4.459738   7.615292
                    6          7          8          9         10
     6  F    0.000000
     7  F    2.165529   0.000000
     8  F    2.171882   2.165991   0.000000
     9  O    8.750310   9.002259   8.706615   0.000000
    10  H    9.409709   9.493200   9.213718   0.959432   0.000000
    11  H    8.128965   8.283175   8.175805   0.975904   1.554792
    12  O    5.974223   5.220590   5.994539   5.021958   5.263749
    13  H    6.502797   5.479078   6.263276   5.426861   5.513204
    14  H    5.031974   4.291709   5.028446   5.388181   5.724753
    15  O    5.173783   5.620929   5.120958   3.658073   4.314270
    16  H    5.611903   5.934880   5.757593   3.160671   3.842416
    17  H    5.860000   6.475676   5.755739   3.278759   3.980032
    18  O    6.891407   6.918321   7.188531   2.777313   3.299212
    19  H    7.065376   7.194138   7.628705   3.309277   3.890675
    20  H    6.584558   6.329202   6.779550   3.521834   3.882603
    21  O    7.484182   8.218229   7.353076   2.752675   3.436881
    22  H    8.020616   8.583690   7.902973   1.806880   2.483966
    23  H    7.974197   8.693498   7.635925   3.302629   3.802541
                   11         12         13         14         15
    11  H    0.000000
    12  O    4.116038   0.000000
    13  H    4.576705   0.959570   0.000000
    14  H    4.525834   0.976231   1.555371   0.000000
    15  O    3.214543   3.651366   4.270445   3.280446   0.000000
    16  H    2.528661   3.107596   3.816451   2.948898   0.973761
    17  H    3.092565   4.498806   5.079450   4.216826   0.981049
    18  O    1.817994   2.646050   3.344137   3.059848   2.800129
    19  H    2.402226   3.068464   3.851546   3.494909   3.428807
    20  H    2.565326   1.676895   2.370525   2.222640   2.996507
    21  O    3.104191   5.888116   6.412484   5.784451   2.710714
    22  H    2.307688   5.622041   6.106117   5.681310   2.969137
    23  H    3.798055   6.561352   6.998762   6.433490   3.366724
                   16         17         18         19         20
    16  H    0.000000
    17  H    1.562715   0.000000
    18  O    1.842592   3.210074   0.000000
    19  H    2.460254   3.829272   0.960756   0.000000
    20  H    2.143595   3.621039   0.988487   1.565229   0.000000
    21  O    2.963204   1.760589   4.047622   4.598253   4.708238
    22  H    2.935841   2.182586   3.579519   4.147112   4.299782
    23  H    3.755820   2.412472   4.876681   5.490731   5.474698
                   21         22         23
    21  O    0.000000
    22  H    0.978382   0.000000
    23  H    0.959403   1.560390   0.000000
 Stoichiometry    C2H11F3O7
 Framework group  C1[X(C2H11F3O7)]
 Deg. of freedom    63
 Full point group                 C1      NOp   1
 Largest Abelian subgroup         C1      NOp   1
 Largest concise Abelian subgroup C1      NOp   1
                         Standard orientation:                         
 ---------------------------------------------------------------------
 Center     Atomic      Atomic             Coordinates (Angstroms)
 Number     Number       Type             X           Y           Z
 ---------------------------------------------------------------------
      1          6           0        1.624018    0.010637   -0.025645
      2          8           0        1.209360    1.132110   -0.243447
      3          8           0        0.953105   -1.072113    0.187788
      4          1           0       -0.070793   -0.940788    0.125450
      5          6           0        3.151420   -0.258364    0.016660
      6          9           0        3.504871   -0.796999    1.192227
      7          9           0        3.842695    0.867505   -0.151209
      8          9           0        3.500368   -1.113906   -0.956405
      9          8           0       -5.109201   -0.083215   -0.170189
     10          1           0       -5.604075    0.299685   -0.897511
     11          1           0       -4.431714    0.570346    0.087218
     12          8           0       -1.002155    2.799897   -0.369947
     13          1           0       -0.968223    3.267584   -1.207141
     14          1           0       -0.232069    2.200305   -0.347972
     15          8           0       -1.524541   -0.797066   -0.021463
     16          1           0       -1.997154   -0.046751    0.380872
     17          1           0       -2.170660   -1.533912   -0.066705
     18          8           0       -2.991168    1.460490    0.748711
     19          1           0       -3.062265    1.767546    1.656298
     20          1           0       -2.356503    2.064604    0.291161
     21          8           0       -3.682139   -2.436079   -0.101323
     22          1           0       -4.341945   -1.718996   -0.188962
     23          1           0       -3.874726   -3.084865   -0.781353
 ---------------------------------------------------------------------
 Rotational constants (GHZ):           1.1040419           0.2614398           0.2233788
 Standard basis: 6-31++G(d,p) (6D, 7F)
 There are   294 symmetry adapted cartesian basis functions of A   symmetry.
 There are   294 symmetry adapted basis functions of A   symmetry.
   294 basis functions,   472 primitive gaussians,   294 cartesian basis functions
    53 alpha electrons       53 beta electrons
       nuclear repulsion energy       818.2864159980 Hartrees.
 NAtoms=   23 NActive=   23 NUniq=   23 SFac= 1.00D+00 NAtFMM=   60 NAOKFM=F Big=F
 Integral buffers will be    131072 words long.
 Raffenetti 2 integral format.
 Two-electron integral symmetry is turned on.
 Nuclear repulsion after empirical dispersion term =      818.2766280961 Hartrees.
 One-electron integrals computed using PRISM.
 NBasis=   294 RedAO= T EigKep=  4.66D-05  NBF=   294
 NBsUse=   294 1.00D-06 EigRej= -1.00D+00 NBFU=   294
 Initial guess from the checkpoint file:  "/local_scratch/slurm.5660456/Gau-1769533.chk"
 B after Tr=     0.000000   -0.000000    0.000000
         Rot=    1.000000   -0.000393   -0.000220    0.000245 Ang=  -0.06 deg.
 ExpMin= 3.60D-02 ExpMax= 7.00D+03 ExpMxC= 1.05D+03 IAcc=3 IRadAn=         5 AccDes= 0.00D+00
 Harris functional with IExCor= 4639 and IRadAn=       5 diagonalized for initial guess.
 HarFok:  IExCor= 4639 AccDes= 0.00D+00 IRadAn=         5 IDoV= 1 UseB2=F ITyADJ=14
 ICtDFT=  3500011 ScaDFX=  1.000000  1.000000  1.000000  1.000000
 FoFCou: FMM=F IPFlag=           0 FMFlag=      100000 FMFlg1=           0
         NFxFlg=           0 DoJE=T BraDBF=F KetDBF=T FulRan=T
         wScrn=  0.000000 ICntrl=       500 IOpCl=  0 I1Cent=   200000004 NGrid=           0
         NMat0=    1 NMatS0=      1 NMatT0=    0 NMatD0=    1 NMtDS0=    0 NMtDT0=    0
 Petite list used in FoFCou.
 Requested convergence on RMS density matrix=1.00D-10 within 128 cycles.
 Requested convergence on MAX density matrix=1.00D-08.
 Requested convergence on             energy=1.00D-08.
 No special actions if energy rises.
 SCF Done:  E(RwB97XD) =  -908.814604568     A.U. after   15 cycles
            NFock= 15  Conv=0.30D-10     -V/T= 2.0082
 Calling FoFJK, ICntrl=      2127 FMM=F ISym2X=0 I1Cent= 0 IOpClX= 0 NMat=1 NMatS=1 NMatT=0.
 ***** Axes restored to original set *****
 -------------------------------------------------------------------
 Center     Atomic                   Forces (Hartrees/Bohr)
 Number     Number              X              Y              Z
 -------------------------------------------------------------------
      1        6          -0.000335411    0.000531699   -0.000719020
      2        8          -0.000162852   -0.000423624    0.001183917
      3        8           0.000556172   -0.000119691   -0.000547379
      4        1          -0.000233314   -0.000061437    0.000106208
      5        6          -0.000079748    0.000085380    0.000006572
      6        9           0.000190487    0.000050817    0.000017781
      7        9          -0.000001270   -0.000057852    0.000092121
      8        9          -0.000023806   -0.000154974   -0.000081192
      9        8          -0.000118917    0.000036864   -0.000180562
     10        1           0.000022666   -0.000030301    0.000102244
     11        1           0.000002628   -0.000072305    0.000026925
     12        8           0.000187098   -0.000009108    0.000256238
     13        1          -0.000009743    0.000048081   -0.000163257
     14        1          -0.000249630    0.000039929   -0.000077859
     15        8           0.000809438    0.000201472    0.000607719
     16        1          -0.000449867    0.000010691   -0.000255127
     17        1          -0.000151553   -0.000209740   -0.000354405
     18        8           0.000223382    0.000125043   -0.000034238
     19        1           0.000207543   -0.000030228   -0.000019794
     20        1          -0.000391466   -0.000045705   -0.000049590
     21        8          -0.000013136   -0.000118870   -0.000046156
     22        1           0.000002394    0.000169930    0.000302324
     23        1           0.000018904    0.000033929   -0.000173472
 -------------------------------------------------------------------
 Cartesian Forces:  Max     0.001183917 RMS     0.000283269

 GradGradGradGradGradGradGradGradGradGradGradGradGradGradGradGradGradGrad
 Berny optimization.
 Using GEDIIS/GDIIS optimizer.
 FormGI is forming the generalized inverse of G from B-inverse, IUseBI=4.
 Internal  Forces:  Max     0.001169631 RMS     0.000165584
 Search for a local minimum.
 Step number  14 out of a maximum of  138
 All quantities printed in internal units (Hartrees-Bohrs-Radians)
 Mixed Optimization -- En-DIIS/RFO-DIIS
 Swapping is turned off.
 Update second derivatives using D2CorX and points   12   13   14
 DE= -3.14D-05 DEPred=-2.77D-05 R= 1.14D+00
 TightC=F SS=  1.41D+00  RLast= 1.29D-01 DXNew= 2.2625D+00 3.8690D-01
 Trust test= 1.14D+00 RLast= 1.29D-01 DXMaxT set to 1.35D+00
 ITU=  1  1  1  1  1  1  1  0 -1  0  0  0  1  0
     Eigenvalues ---    0.00020   0.00023   0.00024   0.00033   0.00055
     Eigenvalues ---    0.00066   0.00105   0.00249   0.00370   0.00413
     Eigenvalues ---    0.00539   0.00680   0.00764   0.00779   0.00835
     Eigenvalues ---    0.00939   0.01138   0.01215   0.01304   0.01348
     Eigenvalues ---    0.01407   0.01532   0.01682   0.01974   0.02054
     Eigenvalues ---    0.02255   0.02488   0.02678   0.02913   0.03339
     Eigenvalues ---    0.03498   0.03742   0.03994   0.05597   0.06296
     Eigenvalues ---    0.07075   0.07726   0.08009   0.08474   0.11654
     Eigenvalues ---    0.13638   0.19686   0.20422   0.21772   0.23456
     Eigenvalues ---    0.25782   0.37610   0.37950   0.38528   0.39491
     Eigenvalues ---    0.42921   0.46632   0.47633   0.49005   0.50704
     Eigenvalues ---    0.52989   0.56440   0.56967   0.57210   0.57415
     Eigenvalues ---    0.58099   0.63075   1.10290
 En-DIIS/RFO-DIIS/Sim-DIIS IScMMF=       -3 using points:    14   13   12   11   10    9    8
 RFO step:  Lambda=-4.59823645D-05.
 DidBck=F Rises=F RFO-DIIS coefs:    1.49362   -0.35549    0.30662   -0.86355    0.53285
                  RFO-DIIS coefs:    0.00823   -0.12227
 Iteration  1 RMS(Cart)=  0.02533557 RMS(Int)=  0.00058752
 Iteration  2 RMS(Cart)=  0.00046819 RMS(Int)=  0.00053373
 Iteration  3 RMS(Cart)=  0.00000016 RMS(Int)=  0.00053373
 Variable       Old X    -DE/DX   Delta X   Delta X   Delta X     New X
                                 (Linear)    (Quad)   (Total)
    R1        2.29668   0.00117   0.00226  -0.00142   0.00053   2.29721
    R2        2.44062   0.00064   0.00186  -0.00142   0.00016   2.44078
    R3        2.93188  -0.00012   0.00118  -0.00100   0.00018   2.93206
    R4        3.39609  -0.00014   0.00005   0.00207   0.00192   3.39801
    R5        1.95429   0.00002  -0.00326   0.00453   0.00133   1.95562
    R6        2.77450   0.00004   0.00613  -0.00876  -0.00255   2.77195
    R7        2.53323   0.00015  -0.00052   0.00041  -0.00011   2.53312
    R8        2.51669   0.00004   0.00017   0.00002   0.00019   2.51688
    R9        2.53574   0.00013  -0.00007   0.00039   0.00031   2.53605
   R10        1.81306   0.00005  -0.00030   0.00006  -0.00023   1.81283
   R11        1.84419  -0.00006   0.00085  -0.00127  -0.00051   1.84368
   R12        3.41451  -0.00008  -0.00324  -0.00658  -0.01042   3.40409
   R13        3.43551  -0.00000  -0.00820   0.00130  -0.00688   3.42863
   R14        1.81333  -0.00006  -0.00022   0.00028   0.00006   1.81339
   R15        1.84481   0.00000   0.00190  -0.00222  -0.00051   1.84430
   R16        3.16887   0.00000  -0.00037  -0.00346  -0.00361   3.16526
   R17        1.84014  -0.00033  -0.00707   0.00699   0.00065   1.84079
   R18        1.85391   0.00016   0.00076  -0.00048   0.00041   1.85432
   R19        3.48199   0.00004  -0.00129   0.00212   0.00165   3.48364
   R20        3.32703  -0.00006  -0.00935   0.00218  -0.00725   3.31979
   R21        1.81557   0.00010  -0.00010   0.00004  -0.00006   1.81551
   R22        1.86797   0.00035  -0.00216   0.00277   0.00084   1.86881
   R23        1.84887   0.00011   0.00287  -0.00223   0.00004   1.84892
   R24        1.81301   0.00010   0.00004   0.00004   0.00008   1.81309
    A1        2.24718  -0.00001   0.00522  -0.00500  -0.00035   2.24683
    A2        2.09528   0.00006  -0.00279   0.00247  -0.00003   2.09524
    A3        1.94073  -0.00005  -0.00243   0.00254   0.00038   1.94111
    A4        2.55450  -0.00003  -0.00524   0.01774   0.01189   2.56639
    A5        1.98002  -0.00016   0.00117  -0.00094  -0.00011   1.97991
    A6        1.93173  -0.00017   0.00124  -0.00090   0.00035   1.93208
    A7        1.94013  -0.00011   0.00028  -0.00003   0.00025   1.94038
    A8        1.92494  -0.00015   0.00020  -0.00056  -0.00036   1.92458
    A9        1.88953   0.00015  -0.00062   0.00056  -0.00007   1.88946
   A10        1.88723   0.00017  -0.00063   0.00060  -0.00003   1.88720
   A11        1.88874   0.00013  -0.00055   0.00039  -0.00016   1.88859
   A12        1.86582  -0.00004  -0.00001  -0.00101  -0.00115   1.86466
   A13        2.18028   0.00010   0.00203   0.00882   0.01074   2.19103
   A14        1.89045   0.00004   0.00522  -0.00009   0.00423   1.89468
   A15        2.91288   0.00004  -0.00600   0.00011  -0.00626   2.90663
   A16        1.86617  -0.00007  -0.00365   0.00384  -0.00067   1.86550
   A17        2.19721   0.00002   0.01304  -0.02426  -0.01172   2.18549
   A18        1.93790   0.00000  -0.00725   0.00129  -0.00607   1.93184
   A19        2.11140   0.00001   0.00569   0.00232   0.00720   2.11860
   A20        2.19347  -0.00018   0.01121  -0.00012   0.00884   2.20230
   A21        1.85265   0.00027  -0.00321   0.00871   0.00574   1.85839
   A22        2.82787  -0.00007   0.00747  -0.00684   0.00183   2.82970
   A23        1.52509  -0.00004   0.00701  -0.00362   0.00366   1.52874
   A24        2.02814   0.00001   0.00286   0.00285   0.00543   2.03358
   A25        2.26473  -0.00009  -0.00360  -0.01108  -0.01455   2.25019
   A26        2.08281  -0.00001  -0.00388   0.00812   0.00390   2.08671
   A27        1.63198   0.00002   0.00521  -0.00275   0.00239   1.63437
   A28        1.86445   0.00009  -0.00443   0.00627   0.00175   1.86620
   A29        1.77742  -0.00018   0.00294  -0.00868  -0.00679   1.77063
   A30        2.13269   0.00003  -0.01992   0.01337  -0.00674   2.12595
   A31        1.87210   0.00017  -0.00045  -0.00019  -0.00053   1.87157
   A32        2.82071   0.00010   0.00123   0.00774   0.00782   2.82853
   A33        3.16611   0.00014  -0.00607   0.00623   0.00078   3.16689
   A34        3.16325  -0.00017   0.01411  -0.02065  -0.00616   3.15709
   A35        3.17606   0.00013  -0.00127   0.00327   0.00074   3.17680
   A36        2.89548   0.00012  -0.00162   0.01546   0.01424   2.90972
   A37        3.09583   0.00002   0.00334   0.00074   0.00321   3.09904
   A38        3.09984  -0.00010  -0.01227   0.01282  -0.00040   3.09945
   A39        2.87798   0.00014   0.00021  -0.01414  -0.01389   2.86409
   A40        3.09564  -0.00004  -0.00139   0.00346   0.00170   3.09733
    D1        0.09860  -0.00006  -0.02647  -0.00837  -0.03412   0.06448
    D2       -3.04719  -0.00002  -0.02757  -0.00682  -0.03367  -3.08086
    D3        0.04108   0.00000   0.00555  -0.00485   0.00154   0.04262
    D4       -3.09662  -0.00003   0.00657  -0.00629   0.00112  -3.09550
    D5        2.14673  -0.00002   0.00666  -0.00337   0.00327   2.15001
    D6        0.04623  -0.00002   0.00643  -0.00345   0.00296   0.04919
    D7       -2.04877  -0.00002   0.00680  -0.00356   0.00323  -2.04554
    D8       -0.99837   0.00001   0.00571  -0.00209   0.00365  -0.99472
    D9       -3.09887   0.00001   0.00548  -0.00217   0.00333  -3.09554
   D10        1.08932   0.00002   0.00585  -0.00228   0.00360   1.09292
   D11       -2.27616  -0.00002  -0.00322   0.05287   0.04969  -2.22647
   D12        0.19711  -0.00007   0.01044   0.01359   0.02487   0.22198
   D13       -0.79367   0.00008   0.00494   0.02114   0.02720  -0.76647
   D14        2.92282  -0.00018  -0.01861  -0.00371  -0.02278   2.90004
   D15       -2.82212  -0.00005  -0.01311  -0.00587  -0.01900  -2.84112
   D16       -0.43182   0.00007  -0.00740   0.00490  -0.00222  -0.43404
   D17        2.26286   0.00004   0.01930  -0.01467   0.00470   2.26756
   D18        0.04277  -0.00003   0.01385  -0.02134  -0.00872   0.03406
   D19        0.64149   0.00000  -0.01190   0.01181   0.00002   0.64150
   D20       -1.48099   0.00003  -0.01177   0.00382  -0.00787  -1.48886
   D21        2.25387  -0.00001   0.00045   0.00535   0.00620   2.26007
   D22        0.47507  -0.00011  -0.00434  -0.01694  -0.02180   0.45327
   D23        1.90973  -0.00005   0.00873  -0.01374  -0.00437   1.90536
   D24       -2.28987  -0.00002   0.00557  -0.00290   0.00308  -2.28679
   D25       -1.77980  -0.00005  -0.00128   0.00017  -0.00212  -1.78192
   D26       -0.34515   0.00001   0.01179   0.00337   0.01531  -0.32983
   D27        1.73844   0.00004   0.00863   0.01421   0.02276   1.76121
   D28        3.10796  -0.00009  -0.00975  -0.04457  -0.05383   3.05413
   D29       -1.10438  -0.00015  -0.00183  -0.04366  -0.04549  -1.14987
   D30        0.84324   0.00000  -0.00507  -0.03388  -0.03906   0.80418
   D31       -0.39621  -0.00000   0.01463  -0.01644  -0.00111  -0.39732
   D32        1.67464  -0.00006   0.02255  -0.01553   0.00723   1.68187
   D33       -2.66093   0.00009   0.01931  -0.00575   0.01367  -2.64726
   D34        2.97271   0.00014   0.03607   0.01744   0.05371   3.02642
   D35        0.35182  -0.00007   0.01241  -0.00442   0.00813   0.35995
   D36        0.17649   0.00001  -0.03304   0.02830  -0.00468   0.17181
   D37        2.25970   0.00010  -0.04347   0.02870  -0.01495   2.24476
   D38       -0.30722   0.00002   0.01299  -0.00070   0.01137  -0.29585
   D39       -2.56628   0.00000   0.03492  -0.01129   0.02338  -2.54290
         Item               Value     Threshold  Converged?
 Maximum Force            0.001170     0.000015     NO 
 RMS     Force            0.000166     0.000010     NO 
 Maximum Displacement     0.092040     0.000060     NO 
 RMS     Displacement     0.025294     0.000040     NO 
 Predicted change in Energy=-2.185349D-05
 GradGradGradGradGradGradGradGradGradGradGradGradGradGradGradGradGradGrad

                          Input orientation:                          
 ---------------------------------------------------------------------
 Center     Atomic      Atomic             Coordinates (Angstroms)
 Number     Number       Type             X           Y           Z
 ---------------------------------------------------------------------
      1          6           0       -1.272600    1.905854   -0.332796
      2          8           0       -1.557106    1.541976    0.791665
      3          8           0       -0.335882    1.472934   -1.109574
      4          1           0        0.204480    0.688415   -0.705224
      5          6           0       -2.090445    3.034544   -1.014401
      6          9           0       -1.288981    4.043496   -1.383896
      7          9           0       -3.019472    3.519214   -0.192276
      8          9           0       -2.704766    2.565922   -2.111678
      9          8           0        2.675360   -3.220863    1.468945
     10          1           0        2.309967   -4.039367    1.810720
     11          1           0        2.233837   -2.493333    1.946036
     12          8           0       -0.908288   -0.065923    2.956498
     13          1           0       -1.687039   -0.576747    3.187679
     14          1           0       -1.146323    0.479355    2.182861
     15          8           0        0.948199   -0.463503   -0.184049
     16          1           0        1.250677   -0.495550    0.741347
     17          1           0        1.555024   -1.040739   -0.695364
     18          8           0        1.561934   -0.905654    2.511459
     19          1           0        2.150592   -0.351076    3.030033
     20          1           0        0.639011   -0.685424    2.790203
     21          8           0        2.730621   -2.277769   -1.112398
     22          1           0        2.796099   -2.774649   -0.272102
     23          1           0        2.566509   -2.917163   -1.808657
 ---------------------------------------------------------------------
                    Distance matrix (angstroms):
                    1          2          3          4          5
     1  C    0.000000
     2  O    1.215633   0.000000
     3  O    1.291605   2.260723   0.000000
     4  H    1.950032   2.464230   1.034872   0.000000
     5  C    1.551579   2.402932   2.350782   3.296451   0.000000
     6  F    2.382141   3.326043   2.755257   3.734648   1.340469
     7  F    2.382067   2.648797   3.497192   4.320927   1.331873
     8  F    2.377227   3.285573   2.794717   3.737226   1.342019
     9  O    6.716835   6.407582   6.143945   5.110255   8.246818
    10  H    7.264646   6.866157   6.775994   5.754561   8.796882
    11  H    6.069680   5.655753   5.627743   4.612049   7.617154
    12  O    3.852283   2.773591   4.385051   3.900704   5.174788
    13  H    4.327679   3.201055   4.949061   4.509232   5.555324
    14  H    2.894715   1.798147   3.533291   3.195217   4.200338
    15  O    3.250834   3.354180   2.501050   1.466853   4.707353
    16  H    3.645195   3.469538   3.133371   2.142165   5.167912
    17  H    4.099917   4.308947   3.172640   2.194092   5.477149
    18  O    4.901932   4.321689   4.729827   3.838070   6.426252
    19  H    5.302886   4.726623   5.161968   4.338207   6.768033
    20  H    4.485767   3.711927   4.562586   3.780776   5.980226
    21  O    5.842624   6.049836   4.844711   3.917324   7.174465
    22  H    6.202024   6.222158   5.343466   4.347056   7.627322
    23  H    6.338644   6.606800   5.309006   4.449375   7.598742
                    6          7          8          9         10
     6  F    0.000000
     7  F    2.165509   0.000000
     8  F    2.171944   2.166082   0.000000
     9  O    8.753606   8.978831   8.674877   0.000000
    10  H    9.406948   9.462930   9.174017   0.959308   0.000000
    11  H    8.138110   8.265613   8.151742   0.975632   1.553810
    12  O    5.989264   5.217766   5.986681   5.000899   5.240060
    13  H    6.511866   5.475068   6.244623   5.382929   5.464596
    14  H    5.044325   4.288438   5.022506   5.367173   5.701164
    15  O    5.172780   5.621790   5.122238   3.649453   4.315126
    16  H    5.618671   5.934994   5.758289   3.160134   3.850232
    17  H    5.866165   6.478602   5.758450   3.269912   3.980222
    18  O    6.913436   6.919460   7.185399   2.772497   3.297081
    19  H    7.115174   7.217478   7.649874   3.308784   3.887881
    20  H    6.595677   6.321287   6.766131   3.510112   3.873036
    21  O    7.495953   8.216764   7.348696   2.748784   3.438720
    22  H    8.025651   8.569711   7.884494   1.801369   2.484750
    23  H    7.968438   8.674262   7.611989   3.293441   3.798032
                   11         12         13         14         15
    11  H    0.000000
    12  O    4.097109   0.000000
    13  H    4.537428   0.959603   0.000000
    14  H    4.507598   0.975963   1.554794   0.000000
    15  O    3.210972   3.669830   4.280871   3.298222   0.000000
    16  H    2.531604   3.122916   3.823782   2.962096   0.974104
    17  H    3.089954   4.511571   5.079792   4.229910   0.981265
    18  O    1.814354   2.646735   3.334858   3.059556   2.799630
    19  H    2.402342   3.073023   3.847492   3.503850   3.433470
    20  H    2.554334   1.674984   2.362267   2.216527   2.998504
    21  O    3.106008   5.889808   6.395300   5.787155   2.707475
    22  H    2.305519   5.611020   6.074487   5.670809   2.960386
    23  H    3.793155   6.550610   6.966606   6.422902   3.358381
                   16         17         18         19         20
    16  H    0.000000
    17  H    1.566524   0.000000
    18  O    1.843464   3.209674   0.000000
    19  H    2.463494   3.835222   0.960727   0.000000
    20  H    2.146625   3.621396   0.988932   1.566584   0.000000
    21  O    2.966970   1.756755   4.047328   4.605249   4.705390
    22  H    2.934229   2.173905   3.572746   4.146623   4.289010
    23  H    3.754750   2.404889   4.870188   5.492787   5.463096
                   21         22         23
    21  O    0.000000
    22  H    0.978404   0.000000
    23  H    0.959444   1.560135   0.000000
 Stoichiometry    C2H11F3O7
 Framework group  C1[X(C2H11F3O7)]
 Deg. of freedom    63
 Full point group                 C1      NOp   1
 Largest Abelian subgroup         C1      NOp   1
 Largest concise Abelian subgroup C1      NOp   1
                         Standard orientation:                         
 ---------------------------------------------------------------------
 Center     Atomic      Atomic             Coordinates (Angstroms)
 Number     Number       Type             X           Y           Z
 ---------------------------------------------------------------------
      1          6           0        1.621893    0.009263   -0.014245
      2          8           0        1.200641    1.130890   -0.219826
      3          8           0        0.956981   -1.076665    0.202310
      4          1           0       -0.068703   -0.948008    0.153509
      5          6           0        3.150680   -0.254953    0.005721
      6          9           0        3.521619   -0.803026    1.171429
      7          9           0        3.836357    0.874587   -0.161232
      8          9           0        3.489275   -1.100612   -0.979788
      9          8           0       -5.091358   -0.080646   -0.214355
     10          1           0       -5.576572    0.303648   -0.947265
     11          1           0       -4.420977    0.574844    0.055421
     12          8           0       -1.007960    2.802545   -0.362863
     13          1           0       -0.982882    3.251616   -1.210533
     14          1           0       -0.236737    2.205067   -0.335669
     15          8           0       -1.523833   -0.809457    0.030805
     16          1           0       -1.996381   -0.053554    0.423474
     17          1           0       -2.172705   -1.543203   -0.028028
     18          8           0       -2.997714    1.459135    0.751288
     19          1           0       -3.090705    1.779966    1.652074
     20          1           0       -2.356072    2.058928    0.296833
     21          8           0       -3.682724   -2.438220   -0.098564
     22          1           0       -4.332793   -1.714469   -0.202818
     23          1           0       -3.858433   -3.079882   -0.789888
 ---------------------------------------------------------------------
 Rotational constants (GHZ):           1.1020617           0.2618056           0.2236191
 Standard basis: 6-31++G(d,p) (6D, 7F)
 There are   294 symmetry adapted cartesian basis functions of A   symmetry.
 There are   294 symmetry adapted basis functions of A   symmetry.
   294 basis functions,   472 primitive gaussians,   294 cartesian basis functions
    53 alpha electrons       53 beta electrons
       nuclear repulsion energy       818.3545777576 Hartrees.
 NAtoms=   23 NActive=   23 NUniq=   23 SFac= 1.00D+00 NAtFMM=   60 NAOKFM=F Big=F
 Integral buffers will be    131072 words long.
 Raffenetti 2 integral format.
 Two-electron integral symmetry is turned on.
 Nuclear repulsion after empirical dispersion term =      818.3447963282 Hartrees.
 One-electron integrals computed using PRISM.
 NBasis=   294 RedAO= T EigKep=  4.68D-05  NBF=   294
 NBsUse=   294 1.00D-06 EigRej= -1.00D+00 NBFU=   294
 Initial guess from the checkpoint file:  "/local_scratch/slurm.5660456/Gau-1769533.chk"
 B after Tr=    -0.000000   -0.000000   -0.000000
         Rot=    1.000000   -0.000754   -0.000190   -0.000455 Ang=  -0.10 deg.
 ExpMin= 3.60D-02 ExpMax= 7.00D+03 ExpMxC= 1.05D+03 IAcc=3 IRadAn=         5 AccDes= 0.00D+00
 Harris functional with IExCor= 4639 and IRadAn=       5 diagonalized for initial guess.
 HarFok:  IExCor= 4639 AccDes= 0.00D+00 IRadAn=         5 IDoV= 1 UseB2=F ITyADJ=14
 ICtDFT=  3500011 ScaDFX=  1.000000  1.000000  1.000000  1.000000
 FoFCou: FMM=F IPFlag=           0 FMFlag=      100000 FMFlg1=           0
         NFxFlg=           0 DoJE=T BraDBF=F KetDBF=T FulRan=T
         wScrn=  0.000000 ICntrl=       500 IOpCl=  0 I1Cent=   200000004 NGrid=           0
         NMat0=    1 NMatS0=      1 NMatT0=    0 NMatD0=    1 NMtDS0=    0 NMtDT0=    0
 Petite list used in FoFCou.
 Requested convergence on RMS density matrix=1.00D-10 within 128 cycles.
 Requested convergence on MAX density matrix=1.00D-08.
 Requested convergence on             energy=1.00D-08.
 No special actions if energy rises.
 SCF Done:  E(RwB97XD) =  -908.814626376     A.U. after   15 cycles
            NFock= 15  Conv=0.35D-10     -V/T= 2.0082
 Calling FoFJK, ICntrl=      2127 FMM=F ISym2X=0 I1Cent= 0 IOpClX= 0 NMat=1 NMatS=1 NMatT=0.
 ***** Axes restored to original set *****
 -------------------------------------------------------------------
 Center     Atomic                   Forces (Hartrees/Bohr)
 Number     Number              X              Y              Z
 -------------------------------------------------------------------
      1        6          -0.000192011    0.000362459   -0.000351570
      2        8          -0.000195492   -0.000339486    0.000763876
      3        8           0.000459268   -0.000368475   -0.000349324
      4        1          -0.000312654    0.000278879    0.000016013
      5        6          -0.000082794    0.000115343   -0.000028406
      6        9           0.000174495    0.000018997    0.000021721
      7        9           0.000069006   -0.000118723    0.000067311
      8        9           0.000007835   -0.000148881   -0.000022077
      9        8          -0.000054800   -0.000278046    0.000011865
     10        1           0.000079380   -0.000268586   -0.000028527
     11        1           0.000015769    0.000449051    0.000044506
     12        8           0.000249947   -0.000173676    0.000261103
     13        1          -0.000040832    0.000056002   -0.000117411
     14        1          -0.000217553    0.000262955   -0.000257975
     15        8           0.000596245    0.000442758    0.000943329
     16        1          -0.000392162   -0.000214664   -0.000867529
     17        1          -0.000098537   -0.000163072   -0.000069788
     18        8          -0.000058915    0.000225166   -0.000080691
     19        1           0.000140822   -0.000006476   -0.000008950
     20        1          -0.000190937   -0.000097821    0.000139752
     21        8          -0.000039072   -0.000000872   -0.000190864
     22        1           0.000038499   -0.000064435    0.000252804
     23        1           0.000044493    0.000031605   -0.000149169
 -------------------------------------------------------------------
 Cartesian Forces:  Max     0.000943329 RMS     0.000274830

 GradGradGradGradGradGradGradGradGradGradGradGradGradGradGradGradGradGrad
 Berny optimization.
 Using GEDIIS/GDIIS optimizer.
 FormGI is forming the generalized inverse of G from B-inverse, IUseBI=4.
 Internal  Forces:  Max     0.000827979 RMS     0.000160419
 Search for a local minimum.
 Step number  15 out of a maximum of  138
 All quantities printed in internal units (Hartrees-Bohrs-Radians)
 Mixed Optimization -- En-DIIS/RFO-DIIS
 Swapping is turned off.
 Update second derivatives using D2CorX and points   12   13   14   15
 DE= -2.18D-05 DEPred=-2.19D-05 R= 9.98D-01
 TightC=F SS=  1.41D+00  RLast= 1.45D-01 DXNew= 2.2625D+00 4.3392D-01
 Trust test= 9.98D-01 RLast= 1.45D-01 DXMaxT set to 1.35D+00
 ITU=  1  1  1  1  1  1  1  1  0 -1  0  0  0  1  0
     Eigenvalues ---    0.00018   0.00021   0.00024   0.00038   0.00051
     Eigenvalues ---    0.00065   0.00100   0.00208   0.00372   0.00411
     Eigenvalues ---    0.00537   0.00680   0.00758   0.00783   0.00863
     Eigenvalues ---    0.00952   0.01141   0.01190   0.01314   0.01373
     Eigenvalues ---    0.01473   0.01534   0.01692   0.01987   0.02011
     Eigenvalues ---    0.02463   0.02470   0.02690   0.02902   0.03331
     Eigenvalues ---    0.03542   0.03746   0.04001   0.05509   0.06196
     Eigenvalues ---    0.07007   0.07800   0.08006   0.08946   0.11655
     Eigenvalues ---    0.13637   0.19724   0.20411   0.21771   0.23443
     Eigenvalues ---    0.25776   0.37613   0.38437   0.38554   0.40399
     Eigenvalues ---    0.43402   0.46718   0.48609   0.49301   0.50709
     Eigenvalues ---    0.53268   0.56450   0.56938   0.57213   0.57433
     Eigenvalues ---    0.58483   0.62992   1.07934
 En-DIIS/RFO-DIIS/Sim-DIIS IScMMF=       -3 using points:    15   14   13   12   11   10    9    8
 RFO step:  Lambda=-3.54100640D-05.
 DidBck=F Rises=F RFO-DIIS coefs:    1.52800    0.35725   -0.56990   -0.43625    0.08825
                  RFO-DIIS coefs:    0.04606   -0.00415   -0.00927
 Iteration  1 RMS(Cart)=  0.02596535 RMS(Int)=  0.00052945
 Iteration  2 RMS(Cart)=  0.00055993 RMS(Int)=  0.00037622
 Iteration  3 RMS(Cart)=  0.00000029 RMS(Int)=  0.00037622
 Variable       Old X    -DE/DX   Delta X   Delta X   Delta X     New X
                                 (Linear)    (Quad)   (Total)
    R1        2.29721   0.00068   0.00117  -0.00029   0.00066   2.29788
    R2        2.44078   0.00037   0.00059  -0.00003   0.00043   2.44121
    R3        2.93206  -0.00020   0.00034  -0.00048  -0.00014   2.93192
    R4        3.39801  -0.00021   0.00875  -0.01296  -0.00440   3.39360
    R5        1.95562  -0.00035   0.00100  -0.00147  -0.00036   1.95527
    R6        2.77195   0.00001  -0.00357   0.00315  -0.00032   2.77163
    R7        2.53312   0.00011   0.00016  -0.00040  -0.00023   2.53288
    R8        2.51688  -0.00005   0.00024  -0.00027  -0.00003   2.51684
    R9        2.53605   0.00007   0.00040   0.00006   0.00047   2.53651
   R10        1.81283   0.00019  -0.00033   0.00021  -0.00011   1.81272
   R11        1.84368   0.00043  -0.00068   0.00099   0.00013   1.84381
   R12        3.40409   0.00002  -0.00709   0.00412  -0.00324   3.40085
   R13        3.42863   0.00009  -0.01403   0.01002  -0.00414   3.42449
   R14        1.81339  -0.00002   0.00010  -0.00002   0.00009   1.81347
   R15        1.84430   0.00020  -0.00061   0.00101   0.00022   1.84452
   R16        3.16526  -0.00002  -0.00238  -0.00028  -0.00264   3.16262
   R17        1.84079  -0.00083   0.00071  -0.00254  -0.00134   1.83945
   R18        1.85432   0.00015   0.00130  -0.00104   0.00042   1.85474
   R19        3.48364   0.00009   0.00447   0.00043   0.00541   3.48905
   R20        3.31979   0.00006  -0.01181   0.00418  -0.00755   3.31223
   R21        1.81551   0.00008   0.00003  -0.00004  -0.00001   1.81550
   R22        1.86881   0.00018   0.00074  -0.00002   0.00076   1.86957
   R23        1.84892   0.00027  -0.00004   0.00079   0.00052   1.84943
   R24        1.81309   0.00008   0.00018  -0.00007   0.00011   1.81320
    A1        2.24683   0.00004   0.00171  -0.00118   0.00027   2.24710
    A2        2.09524   0.00007  -0.00151   0.00127  -0.00011   2.09513
    A3        1.94111  -0.00011  -0.00019  -0.00010  -0.00016   1.94095
    A4        2.56639  -0.00016   0.00688  -0.00201   0.00446   2.57085
    A5        1.97991  -0.00015   0.00169  -0.00178  -0.00006   1.97985
    A6        1.93208  -0.00016   0.00006   0.00058   0.00064   1.93272
    A7        1.94038  -0.00018   0.00028  -0.00026   0.00002   1.94040
    A8        1.92458  -0.00016  -0.00017  -0.00091  -0.00108   1.92350
    A9        1.88946   0.00018  -0.00003   0.00025   0.00023   1.88969
   A10        1.88720   0.00018  -0.00007   0.00024   0.00017   1.88736
   A11        1.88859   0.00016  -0.00008   0.00012   0.00004   1.88863
   A12        1.86466   0.00024  -0.00092   0.00262   0.00151   1.86618
   A13        2.19103  -0.00000   0.00694   0.00091   0.00788   2.19890
   A14        1.89468  -0.00015   0.00938  -0.00527   0.00384   1.89852
   A15        2.90663   0.00014   0.00603   0.00070   0.00679   2.91342
   A16        1.86550  -0.00007  -0.00142  -0.00119  -0.00325   1.86225
   A17        2.18549   0.00003  -0.01327   0.00284  -0.01070   2.17479
   A18        1.93184   0.00005  -0.00638   0.00129  -0.00556   1.92627
   A19        2.11860   0.00016   0.00441   0.00720   0.01015   2.12875
   A20        2.20230  -0.00015   0.01806  -0.00213   0.01372   2.21603
   A21        1.85839   0.00007   0.00327  -0.00047   0.00223   1.86061
   A22        2.82970   0.00013   0.01036  -0.00188   0.00980   2.83950
   A23        1.52874  -0.00003   0.00039   0.00155   0.00212   1.53087
   A24        2.03358  -0.00004   0.00757  -0.00208   0.00536   2.03893
   A25        2.25019  -0.00002  -0.01507   0.00269  -0.01235   2.23784
   A26        2.08671  -0.00000   0.00417  -0.00227   0.00180   2.08851
   A27        1.63437   0.00009   0.00223   0.00156   0.00383   1.63820
   A28        1.86620   0.00003   0.00194  -0.00083   0.00094   1.86714
   A29        1.77063  -0.00008  -0.00330   0.00247  -0.00064   1.76999
   A30        2.12595   0.00005  -0.02074   0.01005  -0.01085   2.11510
   A31        1.87157   0.00012  -0.00114   0.00143  -0.00004   1.87153
   A32        2.82853  -0.00007  -0.00655   0.00222  -0.00421   2.82432
   A33        3.16689   0.00021  -0.00048   0.00179   0.00181   3.16870
   A34        3.15709  -0.00015  -0.00490   0.00716   0.00229   3.15938
   A35        3.17680  -0.00003  -0.00114  -0.00275  -0.00456   3.17224
   A36        2.90972  -0.00003   0.01443  -0.00768   0.00697   2.91669
   A37        3.09904  -0.00006   0.00311  -0.00006   0.00317   3.10221
   A38        3.09945  -0.00003  -0.00649   0.01069   0.00380   3.10325
   A39        2.86409   0.00018  -0.01295   0.00353  -0.00938   2.85471
   A40        3.09733  -0.00004   0.00405  -0.00120   0.00258   3.09991
    D1        0.06448  -0.00005  -0.03512   0.00273  -0.03228   0.03220
    D2       -3.08086  -0.00003  -0.03531   0.00184  -0.03341  -3.11426
    D3        0.04262  -0.00006   0.00199  -0.00364  -0.00168   0.04094
    D4       -3.09550  -0.00008   0.00217  -0.00283  -0.00063  -3.09613
    D5        2.15001  -0.00001  -0.00170   0.01311   0.01143   2.16144
    D6        0.04919  -0.00002  -0.00189   0.01257   0.01070   0.05989
    D7       -2.04554   0.00001  -0.00186   0.01320   0.01135  -2.03419
    D8       -0.99472   0.00000  -0.00186   0.01237   0.01049  -0.98423
    D9       -3.09554   0.00000  -0.00205   0.01183   0.00976  -3.08578
   D10        1.09292   0.00002  -0.00203   0.01245   0.01041   1.10333
   D11       -2.22647  -0.00006   0.05612  -0.00192   0.05432  -2.17215
   D12        0.22198  -0.00007   0.02968   0.00110   0.03079   0.25277
   D13       -0.76647   0.00005   0.01789   0.01072   0.02891  -0.73756
   D14        2.90004  -0.00013  -0.03770  -0.00014  -0.03845   2.86159
   D15       -2.84112   0.00002   0.01558   0.00381   0.01957  -2.82155
   D16       -0.43404   0.00009   0.03141   0.00287   0.03468  -0.39937
   D17        2.26756   0.00014   0.03762  -0.00234   0.03549   2.30305
   D18        0.03406  -0.00006   0.02203  -0.00119   0.02063   0.05469
   D19        0.64150  -0.00000  -0.04755  -0.00256  -0.04997   0.59153
   D20       -1.48886   0.00002  -0.05452  -0.00028  -0.05468  -1.54354
   D21        2.26007   0.00009  -0.04451   0.00069  -0.04339   2.21669
   D22        0.45327  -0.00009  -0.02676   0.00127  -0.02552   0.42775
   D23        1.90536  -0.00005  -0.01398  -0.00020  -0.01400   1.89136
   D24       -2.28679  -0.00002  -0.00620  -0.00360  -0.00950  -2.29629
   D25       -1.78192  -0.00007  -0.00235   0.00046  -0.00239  -1.78431
   D26       -0.32983  -0.00003   0.01043  -0.00101   0.00914  -0.32069
   D27        1.76121   0.00000   0.01820  -0.00441   0.01363   1.77484
   D28        3.05413  -0.00002  -0.04310  -0.00533  -0.04809   3.00604
   D29       -1.14987  -0.00009  -0.03333  -0.00693  -0.04009  -1.18996
   D30        0.80418   0.00001  -0.02770  -0.00783  -0.03547   0.76871
   D31       -0.39732   0.00004   0.01649   0.00260   0.01911  -0.37821
   D32        1.68187  -0.00003   0.02626   0.00100   0.02711   1.70898
   D33       -2.64726   0.00007   0.03189   0.00010   0.03173  -2.61554
   D34        3.02642   0.00015   0.06090   0.00289   0.06444   3.09086
   D35        0.35995  -0.00005   0.01156  -0.00905   0.00218   0.36213
   D36        0.17181  -0.00001  -0.01247   0.00507  -0.00746   0.16435
   D37        2.24476   0.00012  -0.02910   0.01471  -0.01415   2.23061
   D38       -0.29585   0.00007  -0.01414   0.00134  -0.01283  -0.30868
   D39       -2.54290  -0.00001   0.01264  -0.01247   0.00015  -2.54275
         Item               Value     Threshold  Converged?
 Maximum Force            0.000828     0.000015     NO 
 RMS     Force            0.000160     0.000010     NO 
 Maximum Displacement     0.087794     0.000060     NO 
 RMS     Displacement     0.025915     0.000040     NO 
 Predicted change in Energy=-1.583034D-05
 GradGradGradGradGradGradGradGradGradGradGradGradGradGradGradGradGradGrad

                          Input orientation:                          
 ---------------------------------------------------------------------
 Center     Atomic      Atomic             Coordinates (Angstroms)
 Number     Number       Type             X           Y           Z
 ---------------------------------------------------------------------
      1          6           0       -1.265814    1.908978   -0.332023
      2          8           0       -1.541797    1.546354    0.795343
      3          8           0       -0.325924    1.485187   -1.110383
      4          1           0        0.227206    0.710962   -0.703945
      5          6           0       -2.101874    3.022486   -1.016327
      6          9           0       -1.314943    4.035103   -1.406030
      7          9           0       -3.026671    3.506772   -0.189249
      8          9           0       -2.723550    2.534911   -2.101437
      9          8           0        2.647741   -3.228606    1.465876
     10          1           0        2.277463   -4.041208    1.816203
     11          1           0        2.222951   -2.492880    1.945726
     12          8           0       -0.906201   -0.073637    2.952301
     13          1           0       -1.680941   -0.602080    3.155902
     14          1           0       -1.137399    0.477256    2.180426
     15          8           0        0.994657   -0.424177   -0.180840
     16          1           0        1.286716   -0.465125    0.746806
     17          1           0        1.587276   -1.019889   -0.688032
     18          8           0        1.569699   -0.902426    2.518135
     19          1           0        2.155081   -0.360882    3.053899
     20          1           0        0.644011   -0.682965    2.789655
     21          8           0        2.722453   -2.286044   -1.112748
     22          1           0        2.774738   -2.788436   -0.274490
     23          1           0        2.526530   -2.915701   -1.809735
 ---------------------------------------------------------------------
                    Distance matrix (angstroms):
                    1          2          3          4          5
     1  C    0.000000
     2  O    1.215984   0.000000
     3  O    1.291834   2.261389   0.000000
     4  H    1.950045   2.464775   1.034683   0.000000
     5  C    1.551506   2.403082   2.350773   3.296261   0.000000
     6  F    2.382502   3.330373   2.750934   3.731094   1.340345
     7  F    2.382005   2.649059   3.497045   4.320785   1.331856
     8  F    2.376471   3.281025   2.798700   3.739884   1.342265
     9  O    6.703963   6.387651   6.140003   5.107574   8.233852
    10  H    7.250820   6.844687   6.773741   5.756545   8.780523
    11  H    6.061021   5.640223   5.626863   4.611763   7.609017
    12  O    3.853164   2.771429   4.389995   3.907472   5.173550
    13  H    4.317796   3.194897   4.939022   4.501502   5.542757
    14  H    2.894601   1.795818   3.536077   3.199431   4.198528
    15  O    3.252107   3.357012   2.500732   1.466684   4.708082
    16  H    3.649061   3.471151   3.139025   2.147189   5.172486
    17  H    4.104281   4.310116   3.180271   2.201338   5.482554
    18  O    4.905866   4.318095   4.739222   3.845401   6.432558
    19  H    5.321584   4.733448   5.186965   4.357401   6.792318
    20  H    4.484469   3.704712   4.566393   3.784441   5.979610
    21  O    5.840720   6.042509   4.849205   3.921151   7.173836
    22  H    6.196376   6.210268   5.345716   4.349729   7.622236
    23  H    6.312134   6.576295   5.290880   4.434225   7.570580
                    6          7          8          9         10
     6  F    0.000000
     7  F    2.165572   0.000000
     8  F    2.172175   2.166301   0.000000
     9  O    8.758549   8.961234   8.648388   0.000000
    10  H    9.408240   9.440746   9.143488   0.959248   0.000000
    11  H    8.146505   8.253028   8.131795   0.975702   1.554692
    12  O    6.003655   5.213930   5.970557   4.979336   5.212298
    13  H    6.515263   5.466598   6.210263   5.337819   5.412149
    14  H    5.054945   4.285169   5.008410   5.345211   5.675426
    15  O    5.169191   5.623479   5.125423   3.648175   4.326278
    16  H    5.626312   5.937800   5.761505   3.163270   3.861808
    17  H    5.872933   6.482897   5.763466   3.262259   3.984459
    18  O    6.935376   6.920807   7.182459   2.771378   3.293265
    19  H    7.159381   7.233762   7.665778   3.314871   3.884800
    20  H    6.610706   6.316776   6.754107   3.499659   3.859219
    21  O    7.506230   8.213525   7.340168   2.746508   3.443453
    22  H    8.035333   8.561149   7.868096   1.799653   2.487512
    23  H    7.951955   8.643621   7.573480   3.292754   3.804764
                   11         12         13         14         15
    11  H    0.000000
    12  O    4.081363   0.000000
    13  H    4.503334   0.959649   0.000000
    14  H    4.490963   0.976078   1.553048   0.000000
    15  O    3.211000   3.681401   4.280692   3.306633   0.000000
    16  H    2.534904   3.134702   3.824851   2.969795   0.973397
    17  H    3.083905   4.512743   5.062769   4.230053   0.981485
    18  O    1.812163   2.646785   3.326201   3.057115   2.800689
    19  H    2.403762   3.076407   3.844951   3.507971   3.437168
    20  H    2.545793   1.673586   2.355011   2.211491   3.002293
    21  O    3.105889   5.881029   6.359794   5.777480   2.705601
    22  H    2.306769   5.597467   6.033309   5.656516   2.960942
    23  H    3.791362   6.522113   6.907475   6.392020   3.347779
                   16         17         18         19         20
    16  H    0.000000
    17  H    1.567437   0.000000
    18  O    1.846326   3.208367   0.000000
    19  H    2.467307   3.841711   0.960721   0.000000
    20  H    2.152616   3.619057   0.989336   1.567449   0.000000
    21  O    2.972377   1.752758   4.052969   4.624836   4.703035
    22  H    2.941943   2.169987   3.578814   4.165954   4.285090
    23  H    3.752115   2.394686   4.868189   5.506361   5.448246
                   21         22         23
    21  O    0.000000
    22  H    0.978677   0.000000
    23  H    0.959502   1.560379   0.000000
 Stoichiometry    C2H11F3O7
 Framework group  C1[X(C2H11F3O7)]
 Deg. of freedom    63
 Full point group                 C1      NOp   1
 Largest Abelian subgroup         C1      NOp   1
 Largest concise Abelian subgroup C1      NOp   1
                         Standard orientation:                         
 ---------------------------------------------------------------------
 Center     Atomic      Atomic             Coordinates (Angstroms)
 Number     Number       Type             X           Y           Z
 ---------------------------------------------------------------------
      1          6           0        1.620581    0.009427   -0.002452
      2          8           0        1.193570    1.130396   -0.201718
      3          8           0        0.961619   -1.078865    0.221658
      4          1           0       -0.064801   -0.952874    0.187641
      5          6           0        3.150120   -0.250729   -0.003706
      6          9           0        3.537104   -0.811363    1.150615
      7          9           0        3.830763    0.882454   -0.166371
      8          9           0        3.477877   -1.084131   -1.003552
      9          8           0       -5.078391   -0.079017   -0.245492
     10          1           0       -5.557952    0.314611   -0.977089
     11          1           0       -4.413863    0.574574    0.042983
     12          8           0       -1.015000    2.796325   -0.368204
     13          1           0       -0.996565    3.216461   -1.230800
     14          1           0       -0.243767    2.199244   -0.330509
     15          8           0       -1.522347   -0.820894    0.091180
     16          1           0       -1.997118   -0.060159    0.469829
     17          1           0       -2.176759   -1.547868    0.010143
     18          8           0       -3.003717    1.460719    0.757245
     19          1           0       -3.111024    1.798118    1.650348
     20          1           0       -2.358727    2.055015    0.299441
     21          8           0       -3.680776   -2.439569   -0.112179
     22          1           0       -4.326845   -1.714172   -0.231346
     23          1           0       -3.828149   -3.070545   -0.819847
 ---------------------------------------------------------------------
 Rotational constants (GHZ):           1.1011492           0.2620244           0.2239049
 Standard basis: 6-31++G(d,p) (6D, 7F)
 There are   294 symmetry adapted cartesian basis functions of A   symmetry.
 There are   294 symmetry adapted basis functions of A   symmetry.
   294 basis functions,   472 primitive gaussians,   294 cartesian basis functions
    53 alpha electrons       53 beta electrons
       nuclear repulsion energy       818.4185654015 Hartrees.
 NAtoms=   23 NActive=   23 NUniq=   23 SFac= 1.00D+00 NAtFMM=   60 NAOKFM=F Big=F
 Integral buffers will be    131072 words long.
 Raffenetti 2 integral format.
 Two-electron integral symmetry is turned on.
 Nuclear repulsion after empirical dispersion term =      818.4087888937 Hartrees.
 One-electron integrals computed using PRISM.
 NBasis=   294 RedAO= T EigKep=  4.70D-05  NBF=   294
 NBsUse=   294 1.00D-06 EigRej= -1.00D+00 NBFU=   294
 Initial guess from the checkpoint file:  "/local_scratch/slurm.5660456/Gau-1769533.chk"
 B after Tr=     0.000000   -0.000000   -0.000000
         Rot=    1.000000   -0.000708   -0.000192   -0.000526 Ang=  -0.10 deg.
 ExpMin= 3.60D-02 ExpMax= 7.00D+03 ExpMxC= 1.05D+03 IAcc=3 IRadAn=         5 AccDes= 0.00D+00
 Harris functional with IExCor= 4639 and IRadAn=       5 diagonalized for initial guess.
 HarFok:  IExCor= 4639 AccDes= 0.00D+00 IRadAn=         5 IDoV= 1 UseB2=F ITyADJ=14
 ICtDFT=  3500011 ScaDFX=  1.000000  1.000000  1.000000  1.000000
 FoFCou: FMM=F IPFlag=           0 FMFlag=      100000 FMFlg1=           0
         NFxFlg=           0 DoJE=T BraDBF=F KetDBF=T FulRan=T
         wScrn=  0.000000 ICntrl=       500 IOpCl=  0 I1Cent=   200000004 NGrid=           0
         NMat0=    1 NMatS0=      1 NMatT0=    0 NMatD0=    1 NMtDS0=    0 NMtDT0=    0
 Petite list used in FoFCou.
 Requested convergence on RMS density matrix=1.00D-10 within 128 cycles.
 Requested convergence on MAX density matrix=1.00D-08.
 Requested convergence on             energy=1.00D-08.
 No special actions if energy rises.
 SCF Done:  E(RwB97XD) =  -908.814643021     A.U. after   15 cycles
            NFock= 15  Conv=0.38D-10     -V/T= 2.0082
 Calling FoFJK, ICntrl=      2127 FMM=F ISym2X=0 I1Cent= 0 IOpClX= 0 NMat=1 NMatS=1 NMatT=0.
 ***** Axes restored to original set *****
 -------------------------------------------------------------------
 Center     Atomic                   Forces (Hartrees/Bohr)
 Number     Number              X              Y              Z
 -------------------------------------------------------------------
      1        6          -0.000108140    0.000155885   -0.000052475
      2        8          -0.000080124   -0.000194812    0.000125477
      3        8           0.000262168   -0.000400197   -0.000021984
      4        1          -0.000309133    0.000373816   -0.000077198
      5        6          -0.000047045    0.000101441   -0.000047803
      6        9           0.000093157   -0.000012706    0.000021959
      7        9           0.000083001   -0.000111280    0.000031651
      8        9           0.000031566   -0.000086124    0.000030508
      9        8           0.000078672   -0.000321502   -0.000050916
     10        1           0.000038368   -0.000223246    0.000014706
     11        1          -0.000102622    0.000381156    0.000066082
     12        8           0.000095085   -0.000242045    0.000034919
     13        1          -0.000029996   -0.000029148    0.000074317
     14        1          -0.000047949    0.000406212   -0.000185755
     15        8           0.000498966    0.000369095    0.000664222
     16        1          -0.000295484   -0.000204180   -0.000407186
     17        1          -0.000160074   -0.000049584   -0.000165263
     18        8          -0.000138175    0.000284298   -0.000053447
     19        1           0.000101009   -0.000002597   -0.000014013
     20        1          -0.000025858   -0.000138004    0.000115046
     21        8          -0.000104519   -0.000163687   -0.000065492
     22        1           0.000082075    0.000100761    0.000088550
     23        1           0.000085052    0.000006448   -0.000125902
 -------------------------------------------------------------------
 Cartesian Forces:  Max     0.000664222 RMS     0.000195514

 GradGradGradGradGradGradGradGradGradGradGradGradGradGradGradGradGradGrad
 Berny optimization.
 Using GEDIIS/GDIIS optimizer.
 FormGI is forming the generalized inverse of G from B-inverse, IUseBI=4.
 Internal  Forces:  Max     0.000470595 RMS     0.000115303
 Search for a local minimum.
 Step number  16 out of a maximum of  138
 All quantities printed in internal units (Hartrees-Bohrs-Radians)
 Mixed Optimization -- En-DIIS/RFO-DIIS
 Swapping is turned off.
 Update second derivatives using D2CorX and points   13   14   15   16
 DE= -1.66D-05 DEPred=-1.58D-05 R= 1.05D+00
 TightC=F SS=  1.41D+00  RLast= 1.85D-01 DXNew= 2.2625D+00 5.5444D-01
 Trust test= 1.05D+00 RLast= 1.85D-01 DXMaxT set to 1.35D+00
 ITU=  1  1  1  1  1  1  1  1  1  0 -1  0  0  0  1  0
     Eigenvalues ---    0.00019   0.00021   0.00024   0.00036   0.00046
     Eigenvalues ---    0.00063   0.00088   0.00197   0.00372   0.00428
     Eigenvalues ---    0.00533   0.00682   0.00744   0.00788   0.00931
     Eigenvalues ---    0.00961   0.01147   0.01205   0.01307   0.01385
     Eigenvalues ---    0.01498   0.01524   0.01698   0.01979   0.02021
     Eigenvalues ---    0.02465   0.02579   0.02707   0.02899   0.03315
     Eigenvalues ---    0.03601   0.03741   0.04014   0.05409   0.06087
     Eigenvalues ---    0.06991   0.07792   0.07995   0.08859   0.11659
     Eigenvalues ---    0.13639   0.19697   0.20395   0.21774   0.23440
     Eigenvalues ---    0.25744   0.37609   0.38458   0.38641   0.40330
     Eigenvalues ---    0.43375   0.46647   0.48293   0.49181   0.51061
     Eigenvalues ---    0.53745   0.56432   0.56937   0.57229   0.57433
     Eigenvalues ---    0.58556   0.62986   1.09001
 En-DIIS/RFO-DIIS/Sim-DIIS IScMMF=       -3 using points:    16   15   14   13   12   11   10    9    8
 RFO step:  Lambda=-2.46903457D-05.
 DidBck=F Rises=F RFO-DIIS coefs:    1.42985   -0.06566   -0.05286   -0.24269   -0.09681
                  RFO-DIIS coefs:   -0.02101    0.06493    0.01461   -0.03036
 Iteration  1 RMS(Cart)=  0.02343726 RMS(Int)=  0.00044859
 Iteration  2 RMS(Cart)=  0.00045699 RMS(Int)=  0.00039776
 Iteration  3 RMS(Cart)=  0.00000009 RMS(Int)=  0.00039776
 Variable       Old X    -DE/DX   Delta X   Delta X   Delta X     New X
                                 (Linear)    (Quad)   (Total)
    R1        2.29788   0.00011   0.00097  -0.00041   0.00034   2.29821
    R2        2.44121   0.00004   0.00048  -0.00018   0.00018   2.44139
    R3        2.93192  -0.00018   0.00026  -0.00034  -0.00008   2.93185
    R4        3.39360  -0.00010   0.00136  -0.00250  -0.00133   3.39227
    R5        1.95527  -0.00047   0.00057  -0.00125  -0.00056   1.95471
    R6        2.77163   0.00000  -0.00213   0.00204   0.00002   2.77165
    R7        2.53288   0.00004  -0.00005  -0.00015  -0.00020   2.53268
    R8        2.51684  -0.00008   0.00016  -0.00017  -0.00001   2.51683
    R9        2.53651  -0.00001   0.00031  -0.00001   0.00029   2.53681
   R10        1.81272   0.00018  -0.00025   0.00017  -0.00008   1.81264
   R11        1.84381   0.00047  -0.00027   0.00033  -0.00012   1.84369
   R12        3.40085   0.00007  -0.00684   0.00472  -0.00244   3.39841
   R13        3.42449   0.00011  -0.00901   0.00689  -0.00224   3.42225
   R14        1.81347   0.00006   0.00004   0.00002   0.00007   1.81354
   R15        1.84452   0.00029  -0.00015   0.00059   0.00024   1.84476
   R16        3.16262  -0.00001  -0.00284  -0.00013  -0.00297   3.15964
   R17        1.83945  -0.00047  -0.00068  -0.00043  -0.00056   1.83890
   R18        1.85474   0.00014   0.00077  -0.00072   0.00022   1.85495
   R19        3.48905  -0.00002   0.00227  -0.00073   0.00210   3.49115
   R20        3.31223   0.00012  -0.00889   0.00620  -0.00261   3.30962
   R21        1.81550   0.00005  -0.00003  -0.00001  -0.00004   1.81546
   R22        1.86957   0.00001   0.00052  -0.00007   0.00048   1.87005
   R23        1.84943   0.00010   0.00049  -0.00018   0.00003   1.84946
   R24        1.81320   0.00007   0.00009  -0.00007   0.00002   1.81322
    A1        2.24710   0.00000   0.00096  -0.00006   0.00061   2.24771
    A2        2.09513   0.00006  -0.00076   0.00036  -0.00026   2.09487
    A3        1.94095  -0.00006  -0.00020  -0.00030  -0.00035   1.94060
    A4        2.57085  -0.00007   0.00844  -0.00565   0.00230   2.57315
    A5        1.97985  -0.00009   0.00039   0.00034   0.00075   1.98060
    A6        1.93272  -0.00009   0.00030   0.00023   0.00053   1.93325
    A7        1.94040  -0.00016   0.00023  -0.00028  -0.00005   1.94034
    A8        1.92350  -0.00011  -0.00030  -0.00039  -0.00070   1.92281
    A9        1.88969   0.00014  -0.00006   0.00019   0.00013   1.88982
   A10        1.88736   0.00012  -0.00005   0.00015   0.00010   1.88746
   A11        1.88863   0.00012  -0.00013   0.00013  -0.00001   1.88862
   A12        1.86618   0.00017   0.00005   0.00155   0.00140   1.86757
   A13        2.19890   0.00002   0.00914  -0.00016   0.00898   2.20788
   A14        1.89852  -0.00013   0.00520  -0.00273   0.00198   1.90050
   A15        2.91342   0.00005   0.00279   0.00070   0.00343   2.91685
   A16        1.86225   0.00004  -0.00189   0.00101  -0.00137   1.86088
   A17        2.17479  -0.00001  -0.00923   0.00063  -0.00885   2.16594
   A18        1.92627   0.00002  -0.00642   0.00579  -0.00114   1.92513
   A19        2.12875   0.00013   0.00646   0.00504   0.00986   2.13861
   A20        2.21603  -0.00017   0.01340  -0.00172   0.00923   2.22525
   A21        1.86061   0.00010   0.00266   0.00060   0.00246   1.86307
   A22        2.83950   0.00000   0.00631  -0.00265   0.00489   2.84438
   A23        1.53087  -0.00001   0.00179   0.00096   0.00307   1.53394
   A24        2.03893  -0.00004   0.00543  -0.00103   0.00415   2.04309
   A25        2.23784  -0.00002  -0.01249   0.00063  -0.01182   2.22602
   A26        2.08851  -0.00000   0.00221  -0.00090   0.00115   2.08966
   A27        1.63820   0.00006   0.00403   0.00005   0.00418   1.64238
   A28        1.86714   0.00003   0.00101   0.00035   0.00117   1.86831
   A29        1.76999  -0.00003  -0.00237   0.00262   0.00033   1.77032
   A30        2.11510   0.00009  -0.01098   0.01109   0.00004   2.11513
   A31        1.87153   0.00010  -0.00005   0.00048   0.00032   1.87185
   A32        2.82432   0.00002  -0.00245   0.00093  -0.00163   2.82270
   A33        3.16870   0.00017   0.00019   0.00268   0.00336   3.17206
   A34        3.15938  -0.00012  -0.00290   0.00085  -0.00216   3.15723
   A35        3.17224  -0.00002  -0.00187  -0.00423  -0.00675   3.16549
   A36        2.91669  -0.00008   0.01082  -0.00432   0.00674   2.92343
   A37        3.10221  -0.00009   0.00288  -0.00139   0.00172   3.10393
   A38        3.10325   0.00007  -0.00372   0.00865   0.00459   3.10784
   A39        2.85471   0.00017  -0.00822   0.00049  -0.00755   2.84716
   A40        3.09991  -0.00001   0.00205   0.00117   0.00295   3.10286
    D1        0.03220  -0.00000  -0.03157   0.00615  -0.02540   0.00680
    D2       -3.11426   0.00001  -0.03163   0.00579  -0.02587  -3.14013
    D3        0.04094  -0.00004   0.00144  -0.00215  -0.00083   0.04012
    D4       -3.09613  -0.00005   0.00150  -0.00182  -0.00039  -3.09652
    D5        2.16144  -0.00001   0.00279   0.00515   0.00796   2.16939
    D6        0.05989  -0.00002   0.00251   0.00495   0.00747   0.06736
    D7       -2.03419   0.00001   0.00272   0.00523   0.00797  -2.02622
    D8       -0.98423  -0.00000   0.00273   0.00485   0.00757  -0.97666
    D9       -3.08578  -0.00000   0.00245   0.00465   0.00708  -3.07869
   D10        1.10333   0.00002   0.00267   0.00493   0.00758   1.11091
   D11       -2.17215  -0.00003   0.04429  -0.00689   0.03744  -2.13471
   D12        0.25277  -0.00004   0.02327  -0.00207   0.02116   0.27394
   D13       -0.73756   0.00006   0.02371   0.00154   0.02554  -0.71202
   D14        2.86159  -0.00014  -0.03023  -0.00993  -0.04082   2.82077
   D15       -2.82155  -0.00000   0.00720   0.00092   0.00827  -2.81328
   D16       -0.39937   0.00005   0.02343  -0.00028   0.02344  -0.37593
   D17        2.30305   0.00008   0.03290  -0.00511   0.02801   2.33106
   D18        0.05469  -0.00004   0.01847  -0.00414   0.01401   0.06870
   D19        0.59153  -0.00001  -0.03311  -0.00273  -0.03574   0.55579
   D20       -1.54354   0.00001  -0.03805  -0.00196  -0.04000  -1.58354
   D21        2.21669   0.00006  -0.02664  -0.00192  -0.02813   2.18855
   D22        0.42775   0.00001  -0.02159   0.00659  -0.01499   0.41275
   D23        1.89136   0.00001  -0.00793   0.00521  -0.00263   1.88873
   D24       -2.29629   0.00002  -0.00233   0.00351   0.00140  -2.29489
   D25       -1.78431  -0.00006  -0.00137  -0.00131  -0.00306  -1.78736
   D26       -0.32069  -0.00006   0.01229  -0.00269   0.00930  -0.31138
   D27        1.77484  -0.00005   0.01790  -0.00439   0.01334   1.78818
   D28        3.00604  -0.00001  -0.04432  -0.00404  -0.04806   2.95798
   D29       -1.18996  -0.00006  -0.03675  -0.00409  -0.04066  -1.23063
   D30        0.76871   0.00001  -0.03131  -0.00469  -0.03595   0.73276
   D31       -0.37821   0.00004   0.01020   0.00556   0.01577  -0.36244
   D32        1.70898  -0.00001   0.01777   0.00552   0.02317   1.73214
   D33       -2.61554   0.00007   0.02321   0.00491   0.02787  -2.58766
   D34        3.09086   0.00012   0.05433   0.00062   0.05549  -3.13683
   D35        0.36213  -0.00007   0.00531  -0.01061  -0.00551   0.35663
   D36        0.16435  -0.00005  -0.00506   0.00457  -0.00038   0.16397
   D37        2.23061   0.00010  -0.01322   0.01345   0.00031   2.23092
   D38       -0.30868   0.00010  -0.01417   0.00725  -0.00702  -0.31571
   D39       -2.54275  -0.00004  -0.00009  -0.00729  -0.00740  -2.55015
         Item               Value     Threshold  Converged?
 Maximum Force            0.000471     0.000015     NO 
 RMS     Force            0.000115     0.000010     NO 
 Maximum Displacement     0.081361     0.000060     NO 
 RMS     Displacement     0.023367     0.000040     NO 
 Predicted change in Energy=-1.071256D-05
 GradGradGradGradGradGradGradGradGradGradGradGradGradGradGradGradGradGrad

                          Input orientation:                          
 ---------------------------------------------------------------------
 Center     Atomic      Atomic             Coordinates (Angstroms)
 Number     Number       Type             X           Y           Z
 ---------------------------------------------------------------------
      1          6           0       -1.261392    1.911769   -0.330977
      2          8           0       -1.531715    1.550961    0.798534
      3          8           0       -0.316644    1.497264   -1.108612
      4          1           0        0.248211    0.733216   -0.699803
      5          6           0       -2.113384    3.010166   -1.019947
      6          9           0       -1.340221    4.027518   -1.424238
      7          9           0       -3.038211    3.491958   -0.191460
      8          9           0       -2.736597    2.505300   -2.096425
      9          8           0        2.619024   -3.238950    1.461957
     10          1           0        2.244434   -4.046605    1.818962
     11          1           0        2.209168   -2.496677    1.944574
     12          8           0       -0.901381   -0.078082    2.949604
     13          1           0       -1.671874   -0.619156    3.135548
     14          1           0       -1.130031    0.478633    2.180994
     15          8           0        1.037712   -0.386756   -0.176782
     16          1           0        1.320962   -0.438337    0.752753
     17          1           0        1.614920   -0.998643   -0.682709
     18          8           0        1.577400   -0.901022    2.522836
     19          1           0        2.161577   -0.373223    3.073391
     20          1           0        0.650155   -0.680157    2.788775
     21          8           0        2.714309   -2.292346   -1.112811
     22          1           0        2.753712   -2.799443   -0.276664
     23          1           0        2.501277   -2.913441   -1.812470
 ---------------------------------------------------------------------
                    Distance matrix (angstroms):
                    1          2          3          4          5
     1  C    0.000000
     2  O    1.216163   0.000000
     3  O    1.291929   2.261966   0.000000
     4  H    1.950364   2.466142   1.034387   0.000000
     5  C    1.551466   2.403017   2.350534   3.296077   0.000000
     6  F    2.382819   3.333275   2.747638   3.728317   1.340238
     7  F    2.381921   2.648978   3.496699   4.320838   1.331848
     8  F    2.375987   3.277696   2.801443   3.741646   1.342419
     9  O    6.693440   6.372756   6.136587   5.106081   8.222346
    10  H    7.239840   6.828860   6.772319   5.759842   8.766299
[truncated: 760,608 more chars]
