# Supplementary material for: The Hydration of Trifluoroacetic Acid from 0 to 298 K
Source: J Phys Chem A. 2026 Jan 20;130(4):927–35. doi: 10.1021/acs.jpca.5c08151 (PMC12862820; doi:10.1021/acs.jpca.5c08151)
Supplement: Supplementary file 1 [file jp5c08151_si_001.zip › TFA_SI/within1kcal-hightemps/5-H2O/20K-1-279-16494-wb97xd.log]

 Entering Gaussian System, Link 0=g16
 Initial command:
 /software/commercial/MERCURY/GAUSSIAN/AVX2/g16/l1.exe "/local_scratch/slurm.5660450/Gau-2010441.inp" -scrdir="/local_scratch/slurm.5660450/"
 Entering Link 1 = /software/commercial/MERCURY/GAUSSIAN/AVX2/g16/l1.exe PID=   2010442.
  
 Copyright (c) 1988-2019, Gaussian, Inc.  All Rights Reserved.
  
 This is part of the Gaussian(R) 16 program.  It is based on
 the Gaussian(R) 09 system (copyright 2009, Gaussian, Inc.),
 the Gaussian(R) 03 system (copyright 2003, Gaussian, Inc.),
 the Gaussian(R) 98 system (copyright 1998, Gaussian, Inc.),
 the Gaussian(R) 94 system (copyright 1995, Gaussian, Inc.),
 the Gaussian 92(TM) system (copyright 1992, Gaussian, Inc.),
 the Gaussian 90(TM) system (copyright 1990, Gaussian, Inc.),
 the Gaussian 88(TM) system (copyright 1988, Gaussian, Inc.),
 the Gaussian 86(TM) system (copyright 1986, Carnegie Mellon
 University), and the Gaussian 82(TM) system (copyright 1983,
 Carnegie Mellon University). Gaussian is a federally registered
 trademark of Gaussian, Inc.
  
 This software contains proprietary and confidential information,
 including trade secrets, belonging to Gaussian, Inc.
  
 This software is provided under written license and may be
 used, copied, transmitted, or stored only in accord with that
 written license.
  
 The following legend is applicable only to US Government
 contracts under FAR:
  
                    RESTRICTED RIGHTS LEGEND
  
 Use, reproduction and disclosure by the US Government is
 subject to restrictions as set forth in subparagraphs (a)
 and (c) of the Commercial Computer Software - Restricted
 Rights clause in FAR 52.227-19.
  
 Gaussian, Inc.
 340 Quinnipiac St., Bldg. 40, Wallingford CT 06492
  
  
 ---------------------------------------------------------------
 Warning -- This program may not be used in any manner that
 competes with the business of Gaussian, Inc. or will provide
 assistance to any competitor of Gaussian, Inc.  The licensee
 of this program is prohibited from giving any competitor of
 Gaussian, Inc. access to this program.  By using this program,
 the user acknowledges that Gaussian, Inc. is engaged in the
 business of creating and licensing software in the field of
 computational chemistry and represents and warrants to the
 licensee that it is not a competitor of Gaussian, Inc. and that
 it will not use this program in any manner prohibited above.
 ---------------------------------------------------------------
  

 Cite this work as:
 Gaussian 16, Revision C.01,
 M. J. Frisch, G. W. Trucks, H. B. Schlegel, G. E. Scuseria, 
 M. A. Robb, J. R. Cheeseman, G. Scalmani, V. Barone, 
 G. A. Petersson, H. Nakatsuji, X. Li, M. Caricato, A. V. Marenich, 
 J. Bloino, B. G. Janesko, R. Gomperts, B. Mennucci, H. P. Hratchian, 
 J. V. Ortiz, A. F. Izmaylov, J. L. Sonnenberg, D. Williams-Young, 
 F. Ding, F. Lipparini, F. Egidi, J. Goings, B. Peng, A. Petrone, 
 T. Henderson, D. Ranasinghe, V. G. Zakrzewski, J. Gao, N. Rega, 
 G. Zheng, W. Liang, M. Hada, M. Ehara, K. Toyota, R. Fukuda, 
 J. Hasegawa, M. Ishida, T. Nakajima, Y. Honda, O. Kitao, H. Nakai, 
 T. Vreven, K. Throssell, J. A. Montgomery, Jr., J. E. Peralta, 
 F. Ogliaro, M. J. Bearpark, J. J. Heyd, E. N. Brothers, K. N. Kudin, 
 V. N. Staroverov, T. A. Keith, R. Kobayashi, J. Normand, 
 K. Raghavachari, A. P. Rendell, J. C. Burant, S. S. Iyengar, 
 J. Tomasi, M. Cossi, J. M. Millam, M. Klene, C. Adamo, R. Cammi, 
 J. W. Ochterski, R. L. Martin, K. Morokuma, O. Farkas, 
 J. B. Foresman, and D. J. Fox, Gaussian, Inc., Wallingford CT, 2019.
 
 ******************************************
 Gaussian 16:  ES64L-G16RevC.01  3-Jul-2019
                25-Sep-2025 
 ******************************************
 %nproc=20
 Will use up to   20 processors via shared memory.
 %mem=18gb
 ----------------------------------------------------------------------
 # wb97xd/6-31++g** scf(conver=10) opt(tight,maxcycles=300,calcfc) freq
 ----------------------------------------------------------------------
 1/6=300,7=10,10=4,18=20,19=15,26=3,38=1/1,3;
 2/9=110,12=2,17=6,18=5,40=1/2;
 3/5=1,6=6,7=1111,11=2,25=1,30=1,71=2,74=-58,140=1/1,2,3;
 4//1;
 5/5=2,6=10,38=5/2;
 8/6=4,10=90,11=11/1;
 11/6=1,8=1,9=11,15=111,16=1/1,2,10;
 10/6=1,13=1/2;
 6/7=2,8=2,9=2,10=2,28=1/1;
 7/10=1,25=1/1,2,3,16;
 1/6=300,7=10,10=4,18=20,19=15,26=3/3(2);
 2/9=110/2;
 99//99;
 2/9=110/2;
 3/5=1,6=6,7=1111,11=2,25=1,30=1,71=1,74=-58/1,2,3;
 4/5=5,16=3,69=1/1;
 5/5=2,6=10,38=5/2;
 7//1,2,3,16;
 1/6=300,7=10,18=20,19=15,26=3/3(-5);
 2/9=110/2;
 6/7=2,8=2,9=2,10=2,19=2,28=1/1;
 99/9=1/99;
 ---------------
 20K-1-279-16494
 ---------------
 Symbolic Z-matrix:
 Charge =  0 Multiplicity = 1
 C                    -1.35454  -0.05566   0.76017 
 O                    -1.01097   0.37768   1.83201 
 O                    -0.63512  -0.27044  -0.27669 
 H                     0.42648   0.00111  -0.14443 
 C                    -2.84674  -0.4381    0.50472 
 F                    -2.97572  -1.75443   0.28786 
 F                    -3.33307   0.19134  -0.57311 
 F                    -3.62668  -0.12349   1.53883 
 O                     3.90385  -0.82482  -2.91172 
 H                     4.82413  -0.57451  -3.00653 
 H                     3.39451   0.01253  -2.87263 
 O                     2.41585   1.39509  -2.46705 
 H                     1.57739   1.4604   -2.92781 
 H                     2.20661   1.21385  -1.53563 
 O                     1.61244   0.89346   2.60389 
 H                     1.72625   1.75454   3.0108 
 H                     0.65926   0.70206   2.6125 
 O                     1.76752   0.34435   0.02316 
 H                     1.86796   0.57316   0.97929 
 H                     2.28927  -0.49673  -0.12465 
 O                     3.0773   -1.82702  -0.58166 
 H                     3.46159  -1.55122  -1.44719 
 H                     2.54134  -2.60151  -0.76003 
 
 Add virtual bond connecting atoms O18        and H4         Dist= 2.63D+00.
 Add virtual bond connecting atoms O21        and H20        Dist= 3.05D+00.
 Add virtual bond connecting atoms H19        and O15        Dist= 3.17D+00.
 Add virtual bond connecting atoms H22        and O9         Dist= 3.20D+00.
 Add virtual bond connecting atoms O12        and H11        Dist= 3.29D+00.
 Add virtual bond connecting atoms H14        and O18        Dist= 3.47D+00.

 GradGradGradGradGradGradGradGradGradGradGradGradGradGradGradGradGradGrad
 Berny optimization.
 Initialization pass.
                           ----------------------------
                           !    Initial Parameters    !
                           ! (Angstroms and Degrees)  !
 --------------------------                            --------------------------
 ! Name  Definition              Value          Derivative Info.                !
 --------------------------------------------------------------------------------
 ! R1    R(1,2)                  1.2061         calculate D2E/DX2 analytically  !
 ! R2    R(1,3)                  1.2801         calculate D2E/DX2 analytically  !
 ! R3    R(1,5)                  1.5615         calculate D2E/DX2 analytically  !
 ! R4    R(3,4)                  1.1037         calculate D2E/DX2 analytically  !
 ! R5    R(4,18)                 1.3944         calculate D2E/DX2 analytically  !
 ! R6    R(5,6)                  1.3403         calculate D2E/DX2 analytically  !
 ! R7    R(5,7)                  1.3396         calculate D2E/DX2 analytically  !
 ! R8    R(5,8)                  1.3329         calculate D2E/DX2 analytically  !
 ! R9    R(9,10)                 0.9584         calculate D2E/DX2 analytically  !
 ! R10   R(9,11)                 0.9809         calculate D2E/DX2 analytically  !
 ! R11   R(9,22)                 1.6936         calculate D2E/DX2 analytically  !
 ! R12   R(11,12)                1.7418         calculate D2E/DX2 analytically  !
 ! R13   R(12,13)                0.9589         calculate D2E/DX2 analytically  !
 ! R14   R(12,14)                0.9717         calculate D2E/DX2 analytically  !
 ! R15   R(14,18)                1.8381         calculate D2E/DX2 analytically  !
 ! R16   R(15,16)                0.9592         calculate D2E/DX2 analytically  !
 ! R17   R(15,17)                0.9722         calculate D2E/DX2 analytically  !
 ! R18   R(15,19)                1.6755         calculate D2E/DX2 analytically  !
 ! R19   R(18,19)                0.9882         calculate D2E/DX2 analytically  !
 ! R20   R(18,20)                1.0007         calculate D2E/DX2 analytically  !
 ! R21   R(20,21)                1.6123         calculate D2E/DX2 analytically  !
 ! R22   R(21,22)                0.9864         calculate D2E/DX2 analytically  !
 ! R23   R(21,23)                0.9586         calculate D2E/DX2 analytically  !
 ! A1    A(2,1,3)              128.3155         calculate D2E/DX2 analytically  !
 ! A2    A(2,1,5)              120.3714         calculate D2E/DX2 analytically  !
 ! A3    A(3,1,5)              111.3128         calculate D2E/DX2 analytically  !
 ! A4    A(1,3,4)              113.7159         calculate D2E/DX2 analytically  !
 ! A5    A(1,5,6)              111.0372         calculate D2E/DX2 analytically  !
 ! A6    A(1,5,7)              111.315          calculate D2E/DX2 analytically  !
 ! A7    A(1,5,8)              111.9902         calculate D2E/DX2 analytically  !
 ! A8    A(6,5,7)              107.239          calculate D2E/DX2 analytically  !
 ! A9    A(6,5,8)              107.5195         calculate D2E/DX2 analytically  !
 ! A10   A(7,5,8)              107.5116         calculate D2E/DX2 analytically  !
 ! A11   A(10,9,11)            106.2361         calculate D2E/DX2 analytically  !
 ! A12   A(10,9,22)            116.6355         calculate D2E/DX2 analytically  !
 ! A13   A(11,9,22)            101.3088         calculate D2E/DX2 analytically  !
 ! A14   A(11,12,13)           115.6869         calculate D2E/DX2 analytically  !
 ! A15   A(11,12,14)           101.3117         calculate D2E/DX2 analytically  !
 ! A16   A(13,12,14)           106.5591         calculate D2E/DX2 analytically  !
 ! A17   A(12,14,18)           162.2822         calculate D2E/DX2 analytically  !
 ! A18   A(16,15,17)           106.8166         calculate D2E/DX2 analytically  !
 ! A19   A(16,15,19)           124.3944         calculate D2E/DX2 analytically  !
 ! A20   A(17,15,19)            96.9192         calculate D2E/DX2 analytically  !
 ! A21   A(4,18,14)            104.1381         calculate D2E/DX2 analytically  !
 ! A22   A(4,18,19)            105.7253         calculate D2E/DX2 analytically  !
 ! A23   A(4,18,20)            106.0688         calculate D2E/DX2 analytically  !
 ! A24   A(14,18,19)           133.3674         calculate D2E/DX2 analytically  !
 ! A25   A(14,18,20)            98.4976         calculate D2E/DX2 analytically  !
 ! A26   A(19,18,20)           106.5292         calculate D2E/DX2 analytically  !
 ! A27   A(20,21,22)           102.0318         calculate D2E/DX2 analytically  !
 ! A28   A(20,21,23)           116.494          calculate D2E/DX2 analytically  !
 ! A29   A(22,21,23)           106.2875         calculate D2E/DX2 analytically  !
 ! A30   L(3,4,18,13,-1)       180.0168         calculate D2E/DX2 analytically  !
 ! A31   L(9,11,12,20,-1)      168.185          calculate D2E/DX2 analytically  !
 ! A32   L(15,19,18,1,-1)      165.2174         calculate D2E/DX2 analytically  !
 ! A33   L(18,20,21,6,-1)      178.9289         calculate D2E/DX2 analytically  !
 ! A34   L(9,22,21,14,-1)      168.9189         calculate D2E/DX2 analytically  !
 ! A35   L(3,4,18,13,-2)       179.9837         calculate D2E/DX2 analytically  !
 ! A36   L(9,11,12,20,-2)      179.0128         calculate D2E/DX2 analytically  !
 ! A37   L(15,19,18,1,-2)      179.727          calculate D2E/DX2 analytically  !
 ! A38   L(18,20,21,6,-2)      171.5934         calculate D2E/DX2 analytically  !
 ! A39   L(9,22,21,14,-2)      177.5881         calculate D2E/DX2 analytically  !
 ! D1    D(2,1,3,4)             -1.0544         calculate D2E/DX2 analytically  !
 ! D2    D(5,1,3,4)            179.1304         calculate D2E/DX2 analytically  !
 ! D3    D(2,1,5,6)           -115.1773         calculate D2E/DX2 analytically  !
 ! D4    D(2,1,5,7)            125.4225         calculate D2E/DX2 analytically  !
 ! D5    D(2,1,5,8)              5.0312         calculate D2E/DX2 analytically  !
 ! D6    D(3,1,5,6)             64.6546         calculate D2E/DX2 analytically  !
 ! D7    D(3,1,5,7)            -54.7455         calculate D2E/DX2 analytically  !
 ! D8    D(3,1,5,8)           -175.1368         calculate D2E/DX2 analytically  !
 ! D9    D(1,3,18,14)         -136.4503         calculate D2E/DX2 analytically  !
 ! D10   D(1,3,18,19)            7.3106         calculate D2E/DX2 analytically  !
 ! D11   D(1,3,18,20)          120.1814         calculate D2E/DX2 analytically  !
 ! D12   D(10,9,12,13)         137.9546         calculate D2E/DX2 analytically  !
 ! D13   D(10,9,12,14)        -109.3096         calculate D2E/DX2 analytically  !
 ! D14   D(22,9,12,13)        -102.1105         calculate D2E/DX2 analytically  !
 ! D15   D(22,9,12,14)          10.6252         calculate D2E/DX2 analytically  !
 ! D16   D(10,9,21,20)         105.8907         calculate D2E/DX2 analytically  !
 ! D17   D(10,9,21,23)        -134.0186         calculate D2E/DX2 analytically  !
 ! D18   D(11,9,21,20)          -7.1232         calculate D2E/DX2 analytically  !
 ! D19   D(11,9,21,23)         112.9674         calculate D2E/DX2 analytically  !
 ! D20   D(11,12,14,18)        -39.3884         calculate D2E/DX2 analytically  !
 ! D21   D(13,12,14,18)         81.9871         calculate D2E/DX2 analytically  !
 ! D22   D(12,14,18,4)         -71.2471         calculate D2E/DX2 analytically  !
 ! D23   D(12,14,18,19)        160.2618         calculate D2E/DX2 analytically  !
 ! D24   D(12,14,18,20)         37.7936         calculate D2E/DX2 analytically  !
 ! D25   D(16,15,18,4)        -113.5572         calculate D2E/DX2 analytically  !
 ! D26   D(16,15,18,14)          5.9962         calculate D2E/DX2 analytically  !
 ! D27   D(16,15,18,20)        136.606          calculate D2E/DX2 analytically  !
 ! D28   D(17,15,18,4)          -1.3269         calculate D2E/DX2 analytically  !
 ! D29   D(17,15,18,14)        118.2265         calculate D2E/DX2 analytically  !
 ! D30   D(17,15,18,20)       -111.1637         calculate D2E/DX2 analytically  !
 ! D31   D(4,18,21,22)         108.0884         calculate D2E/DX2 analytically  !
 ! D32   D(4,18,21,23)          -5.3342         calculate D2E/DX2 analytically  !
 ! D33   D(14,18,21,22)          2.2412         calculate D2E/DX2 analytically  !
 ! D34   D(14,18,21,23)       -111.1814         calculate D2E/DX2 analytically  !
 ! D35   D(19,18,21,22)       -138.1714         calculate D2E/DX2 analytically  !
 ! D36   D(19,18,21,23)        108.406          calculate D2E/DX2 analytically  !
 --------------------------------------------------------------------------------
 Trust Radius=3.00D-01 FncErr=1.00D-07 GrdErr=1.00D-06 EigMax=2.50D+02 EigMin=1.00D-04
 Number of steps in this run=    138 maximum allowed number of steps=    138.
 GradGradGradGradGradGradGradGradGradGradGradGradGradGradGradGradGradGrad

                          Input orientation:                          
 ---------------------------------------------------------------------
 Center     Atomic      Atomic             Coordinates (Angstroms)
 Number     Number       Type             X           Y           Z
 ---------------------------------------------------------------------
      1          6           0       -1.354538   -0.055663    0.760167
      2          8           0       -1.010975    0.377683    1.832008
      3          8           0       -0.635119   -0.270438   -0.276688
      4          1           0        0.426481    0.001112   -0.144433
      5          6           0       -2.846742   -0.438098    0.504718
      6          9           0       -2.975722   -1.754433    0.287859
      7          9           0       -3.333074    0.191339   -0.573112
      8          9           0       -3.626675   -0.123491    1.538829
      9          8           0        3.903848   -0.824822   -2.911722
     10          1           0        4.824131   -0.574514   -3.006525
     11          1           0        3.394513    0.012527   -2.872631
     12          8           0        2.415846    1.395090   -2.467048
     13          1           0        1.577390    1.460397   -2.927812
     14          1           0        2.206608    1.213852   -1.535627
     15          8           0        1.612438    0.893461    2.603886
     16          1           0        1.726253    1.754541    3.010804
     17          1           0        0.659260    0.702061    2.612498
     18          8           0        1.767517    0.344348    0.023159
     19          1           0        1.867956    0.573161    0.979294
     20          1           0        2.289274   -0.496729   -0.124651
     21          8           0        3.077298   -1.827016   -0.581656
     22          1           0        3.461592   -1.551224   -1.447187
     23          1           0        2.541344   -2.601509   -0.760029
 ---------------------------------------------------------------------
                    Distance matrix (angstroms):
                    1          2          3          4          5
     1  C    0.000000
     2  O    1.206096   0.000000
     3  O    1.280140   2.237840   0.000000
     4  H    1.998388   2.472733   1.103733   0.000000
     5  C    1.561468   2.407745   2.351591   3.365753   0.000000
     6  F    2.395231   3.284896   2.828316   3.852765   1.340299
     7  F    2.398593   3.348353   2.753192   3.788694   1.339563
     8  F    2.402816   2.679369   3.502443   4.390556   1.332914
     9  O    6.459488   6.935739   5.277591   4.520191   7.575756
    10  H    7.254869   7.639800   6.111292   5.278469   8.437400
    11  H    5.979578   6.455640   4.801763   4.031427   7.110753
    12  O    5.170628   5.591073   4.108534   3.360846   6.315600
    13  H    4.949326   5.525196   3.862570   3.346834   5.912655
    14  H    4.423132   4.732122   3.444337   2.564178   5.694584
    15  O    3.619817   2.782825   3.834564   3.123466   5.105275
    16  H    4.222970   3.282942   4.525949   3.836592   5.656890
    17  H    2.839130   1.871916   3.311883   2.854153   4.246734
    18  O    3.232710   3.315579   2.498105   1.394372   4.704838
    19  H    3.290577   3.008916   2.924813   1.915163   4.845228
    20  H    3.775554   3.935067   2.937074   1.928273   5.174766
    21  O    4.957756   5.234543   4.037076   3.249623   6.180902
    22  H    5.504927   5.871768   4.448992   3.649495   6.696571
    23  H    4.895939   5.311610   3.969563   3.409580   5.942339
                    6          7          8          9         10
     6  F    0.000000
     7  F    2.157545   0.000000
     8  F    2.156071   2.155369   0.000000
     9  O    7.643949   7.672986   8.775423   0.000000
    10  H    8.548852   8.546813   9.606237   0.958416   0.000000
    11  H    7.327396   7.111975   8.293164   0.980869   1.551242
    12  O    6.824808   6.171393   7.407105   2.709224   3.157564
    13  H    6.434788   5.591760   7.038600   3.261118   3.832543
    14  H    6.244386   5.714896   6.728147   2.988386   3.494742
    15  O    5.781568   5.919829   5.442136   6.214900   6.629226
    16  H    6.468067   6.394125   5.860678   6.816989   7.157485
    17  H    4.965018   5.132998   4.494835   6.586025   7.109797
    18  O    5.193578   5.137604   5.622583   3.813711   4.400702
    19  H    5.418209   5.441182   5.566810   4.608602   5.093416
    20  H    5.428827   5.682020   6.156699   3.237631   3.838847
    21  O    6.115584   6.720617   7.234758   2.667730   3.240398
    22  H    6.670134   7.068806   7.822931   1.693550   2.289543
    23  H    5.679227   6.507205   7.033476   3.105288   3.790326
                   11         12         13         14         15
    11  H    0.000000
    12  O    1.741771   0.000000
    13  H    2.324071   0.958946   0.000000
    14  H    2.154502   0.971686   1.547540   0.000000
    15  O    5.826155   5.158631   5.560785   4.194193   0.000000
    16  H    6.358657   5.532775   5.947759   4.603598   0.959164
    17  H    6.167958   5.419195   5.666840   4.456810   0.972243
    18  O    3.338086   2.779482   3.160687   1.838110   2.643053
    19  H    4.181150   3.585111   4.017100   2.617249   1.675465
    20  H    3.005377   3.013606   3.492110   2.218957   3.136184
    21  O    2.955184   3.791331   4.308278   3.303792   4.437847
    22  H    2.117005   3.288536   3.848679   3.037837   5.080064
    23  H    3.467588   4.347697   4.703995   3.907758   4.938988
                   16         17         18         19         20
    16  H    0.000000
    17  H    1.550753   0.000000
    18  O    3.303993   2.839168   0.000000
    19  H    2.354309   2.035907   0.988250   0.000000
    20  H    3.900806   3.403826   1.000744   1.594010   0.000000
    21  O    5.249632   4.737695   2.606942   3.108042   1.612296
    22  H    5.814909   5.423228   2.936835   3.597290   2.058006
    23  H    5.818824   5.082298   3.144878   3.682013   2.212994
                   21         22         23
    21  O    0.000000
    22  H    0.986351   0.000000
    23  H    0.958594   1.556323   0.000000
 Stoichiometry    C2H11F3O7
 Framework group  C1[X(C2H11F3O7)]
 Deg. of freedom    63
 Full point group                 C1      NOp   1
 Largest Abelian subgroup         C1      NOp   1
 Largest concise Abelian subgroup C1      NOp   1
                         Standard orientation:                         
 ---------------------------------------------------------------------
 Center     Atomic      Atomic             Coordinates (Angstroms)
 Number     Number       Type             X           Y           Z
 ---------------------------------------------------------------------
      1          6           0       -1.539573    0.239405   -0.056277
      2          8           0       -1.617143    1.438427   -0.161144
      3          8           0       -0.486955   -0.488712   -0.031766
      4          1           0        0.451005    0.083194   -0.138449
      5          6           0       -2.831985   -0.626717    0.076716
      6          9           0       -2.884584   -1.232201    1.271296
      7          9           0       -2.873208   -1.586409   -0.856944
      8          9           0       -3.938630    0.105144   -0.051253
      9          8           0        4.701870   -1.375258    0.346517
     10          1           0        5.593456   -1.062161    0.186498
     11          1           0        4.223859   -1.289081   -0.505647
     12          8           0        3.179378   -0.891680   -1.841647
     13          1           0        2.574810   -1.583380   -2.116650
     14          1           0        2.635085   -0.185878   -1.454656
     15          8           0        0.532639    3.205500   -0.162552
     16          1           0        0.495232    3.848495   -0.873294
     17          1           0       -0.356591    2.820180   -0.084749
     18          8           0        1.635661    0.806164   -0.273278
     19          1           0        1.373702    1.758435   -0.238698
     20          1           0        2.165808    0.626405    0.556251
     21          8           0        3.053279    0.129719    1.807330
     22          1           0        3.736288   -0.428615    1.366139
     23          1           0        2.614662   -0.435819    2.445048
 ---------------------------------------------------------------------
 Rotational constants (GHZ):           0.9357379           0.2890116           0.2596769
 Standard basis: 6-31++G(d,p) (6D, 7F)
 There are   294 symmetry adapted cartesian basis functions of A   symmetry.
 There are   294 symmetry adapted basis functions of A   symmetry.
   294 basis functions,   472 primitive gaussians,   294 cartesian basis functions
    53 alpha electrons       53 beta electrons
       nuclear repulsion energy       831.3743742700 Hartrees.
 NAtoms=   23 NActive=   23 NUniq=   23 SFac= 1.00D+00 NAtFMM=   60 NAOKFM=F Big=F
 Integral buffers will be    131072 words long.
 Raffenetti 2 integral format.
 Two-electron integral symmetry is turned on.
 Nuclear repulsion after empirical dispersion term =      831.3641420727 Hartrees.
 One-electron integrals computed using PRISM.
 NBasis=   294 RedAO= T EigKep=  4.63D-05  NBF=   294
 NBsUse=   294 1.00D-06 EigRej= -1.00D+00 NBFU=   294
 ExpMin= 3.60D-02 ExpMax= 7.00D+03 ExpMxC= 1.05D+03 IAcc=3 IRadAn=         5 AccDes= 0.00D+00
 Harris functional with IExCor= 4639 and IRadAn=       5 diagonalized for initial guess.
 HarFok:  IExCor= 4639 AccDes= 0.00D+00 IRadAn=         5 IDoV= 1 UseB2=F ITyADJ=14
 ICtDFT=  3500011 ScaDFX=  1.000000  1.000000  1.000000  1.000000
 FoFCou: FMM=F IPFlag=           0 FMFlag=      100000 FMFlg1=           0
         NFxFlg=           0 DoJE=T BraDBF=F KetDBF=T FulRan=T
         wScrn=  0.000000 ICntrl=       500 IOpCl=  0 I1Cent=   200000004 NGrid=           0
         NMat0=    1 NMatS0=      1 NMatT0=    0 NMatD0=    1 NMtDS0=    0 NMtDT0=    0
 Petite list used in FoFCou.
 Requested convergence on RMS density matrix=1.00D-10 within 128 cycles.
 Requested convergence on MAX density matrix=1.00D-08.
 Requested convergence on             energy=1.00D-08.
 No special actions if energy rises.
 SCF Done:  E(RwB97XD) =  -908.811211555     A.U. after   17 cycles
            NFock= 17  Conv=0.60D-10     -V/T= 2.0081
 DoSCS=F DFT=T ScalE2(SS,OS)=  1.000000  1.000000
 Range of M.O.s used for correlation:     1   294
 NBasis=   294 NAE=    53 NBE=    53 NFC=     0 NFV=     0
 NROrb=    294 NOA=    53 NOB=    53 NVA=   241 NVB=   241

 **** Warning!!: The largest alpha MO coefficient is  0.33112146D+02

 Symmetrizing basis deriv contribution to polar:
 IMax=3 JMax=2 DiffMx= 0.00D+00
 G2DrvN: will do    24 centers at a time, making    1 passes.
 Calling FoFCou, ICntrl=  3107 FMM=F I1Cent=   0 AccDes= 0.00D+00.
 End of G2Drv F.D. properties file   721 does not exist.
 End of G2Drv F.D. properties file   722 does not exist.
 End of G2Drv F.D. properties file   788 does not exist.
          IDoAtm=11111111111111111111111
          Differentiating once with respect to nuclear coordinates.
 Keep R1 ints in memory in canonical form, NReq=1915881181.
          There are    72 degrees of freedom in the 1st order CPHF.  IDoFFX=6 NUNeed=     0.
     66 vectors produced by pass  0 Test12= 1.77D-14 1.39D-09 XBig12= 1.57D-01 8.33D-02.
 AX will form    66 AO Fock derivatives at one time.
     66 vectors produced by pass  1 Test12= 1.77D-14 1.39D-09 XBig12= 3.47D-02 4.47D-02.
     66 vectors produced by pass  2 Test12= 1.77D-14 1.39D-09 XBig12= 1.31D-03 6.10D-03.
     66 vectors produced by pass  3 Test12= 1.77D-14 1.39D-09 XBig12= 1.01D-05 6.08D-04.
     66 vectors produced by pass  4 Test12= 1.77D-14 1.39D-09 XBig12= 8.11D-08 5.30D-05.
     66 vectors produced by pass  5 Test12= 1.77D-14 1.39D-09 XBig12= 4.66D-10 2.93D-06.
     56 vectors produced by pass  6 Test12= 1.77D-14 1.39D-09 XBig12= 2.29D-12 1.47D-07.
     16 vectors produced by pass  7 Test12= 1.77D-14 1.39D-09 XBig12= 1.07D-14 1.02D-08.
 InvSVY:  IOpt=1 It=  1 EMax= 3.33D-16
 Solved reduced A of dimension   468 with    72 vectors.
 End of Minotr F.D. properties file   721 does not exist.
 End of Minotr F.D. properties file   722 does not exist.
 End of Minotr F.D. properties file   788 does not exist.

 **********************************************************************

            Population analysis using the SCF Density.

 **********************************************************************

 Orbital symmetries:
       Occupied  (A) (A) (A) (A) (A) (A) (A) (A) (A) (A) (A) (A)
                 (A) (A) (A) (A) (A) (A) (A) (A) (A) (A) (A) (A)
                 (A) (A) (A) (A) (A) (A) (A) (A) (A) (A) (A) (A)
                 (A) (A) (A) (A) (A) (A) (A) (A) (A) (A) (A) (A)
                 (A) (A) (A) (A) (A)
       Virtual   (A) (A) (A) (A) (A) (A) (A) (A) (A) (A) (A) (A)
                 (A) (A) (A) (A) (A) (A) (A) (A) (A) (A) (A) (A)
                 (A) (A) (A) (A) (A) (A) (A) (A) (A) (A) (A) (A)
                 (A) (A) (A) (A) (A) (A) (A) (A) (A) (A) (A) (A)
                 (A) (A) (A) (A) (A) (A) (A) (A) (A) (A) (A) (A)
                 (A) (A) (A) (A) (A) (A) (A) (A) (A) (A) (A) (A)
                 (A) (A) (A) (A) (A) (A) (A) (A) (A) (A) (A) (A)
                 (A) (A) (A) (A) (A) (A) (A) (A) (A) (A) (A) (A)
                 (A) (A) (A) (A) (A) (A) (A) (A) (A) (A) (A) (A)
                 (A) (A) (A) (A) (A) (A) (A) (A) (A) (A) (A) (A)
                 (A) (A) (A) (A) (A) (A) (A) (A) (A) (A) (A) (A)
                 (A) (A) (A) (A) (A) (A) (A) (A) (A) (A) (A) (A)
                 (A) (A) (A) (A) (A) (A) (A) (A) (A) (A) (A) (A)
                 (A) (A) (A) (A) (A) (A) (A) (A) (A) (A) (A) (A)
                 (A) (A) (A) (A) (A) (A) (A) (A) (A) (A) (A) (A)
                 (A) (A) (A) (A) (A) (A) (A) (A) (A) (A) (A) (A)
                 (A) (A) (A) (A) (A) (A) (A) (A) (A) (A) (A) (A)
                 (A) (A) (A) (A) (A) (A) (A) (A) (A) (A) (A) (A)
                 (A) (A) (A) (A) (A) (A) (A) (A) (A) (A) (A) (A)
                 (A) (A) (A) (A) (A) (A) (A) (A) (A) (A) (A) (A)
                 (A)
 The electronic state is 1-A.
 Alpha  occ. eigenvalues --  -24.88370 -24.88318 -24.88194 -19.32920 -19.31706
 Alpha  occ. eigenvalues --  -19.30906 -19.30567 -19.30159 -19.30111 -19.29853
 Alpha  occ. eigenvalues --  -10.56950 -10.47180  -1.44047  -1.34730  -1.34712
 Alpha  occ. eigenvalues --   -1.23938  -1.16425  -1.15101  -1.14595  -1.13876
 Alpha  occ. eigenvalues --   -1.13400  -1.12156  -0.85594  -0.75965  -0.70354
 Alpha  occ. eigenvalues --   -0.70166  -0.68010  -0.67360  -0.65681  -0.64887
 Alpha  occ. eigenvalues --   -0.64809  -0.63807  -0.60547  -0.58191  -0.57667
 Alpha  occ. eigenvalues --   -0.56783  -0.56225  -0.55082  -0.53270  -0.52749
 Alpha  occ. eigenvalues --   -0.52507  -0.51134  -0.50671  -0.50125  -0.49383
 Alpha  occ. eigenvalues --   -0.46855  -0.43651  -0.43298  -0.42824  -0.42779
 Alpha  occ. eigenvalues --   -0.42544  -0.42187  -0.39708
 Alpha virt. eigenvalues --    0.02965   0.04335   0.04385   0.05538   0.05829
 Alpha virt. eigenvalues --    0.08459   0.09289   0.09864   0.10543   0.11171
 Alpha virt. eigenvalues --    0.11509   0.11784   0.12958   0.13803   0.14291
 Alpha virt. eigenvalues --    0.15899   0.16224   0.17390   0.19201   0.20086
 Alpha virt. eigenvalues --    0.21060   0.21742   0.21898   0.22957   0.23819
 Alpha virt. eigenvalues --    0.25082   0.25894   0.26330   0.26712   0.27215
 Alpha virt. eigenvalues --    0.27398   0.27891   0.28113   0.28673   0.29443
 Alpha virt. eigenvalues --    0.30013   0.30677   0.30916   0.31188   0.32003
 Alpha virt. eigenvalues --    0.32112   0.32557   0.33284   0.33520   0.34210
 Alpha virt. eigenvalues --    0.34837   0.35088   0.35421   0.36535   0.37089
 Alpha virt. eigenvalues --    0.37505   0.37809   0.38383   0.38551   0.39101
 Alpha virt. eigenvalues --    0.39876   0.40892   0.42377   0.42732   0.43235
 Alpha virt. eigenvalues --    0.43846   0.44315   0.45798   0.46024   0.46825
 Alpha virt. eigenvalues --    0.47296   0.47583   0.47904   0.48178   0.49229
 Alpha virt. eigenvalues --    0.51431   0.54013   0.54513   0.58143   0.61133
 Alpha virt. eigenvalues --    0.62118   0.63795   0.81844   0.83301   0.84591
 Alpha virt. eigenvalues --    0.89022   0.91901   0.93695   1.05184   1.06137
 Alpha virt. eigenvalues --    1.07140   1.07461   1.15329   1.18949   1.20131
 Alpha virt. eigenvalues --    1.20433   1.21987   1.22349   1.22890   1.23754
 Alpha virt. eigenvalues --    1.24520   1.24922   1.25285   1.25734   1.26472
 Alpha virt. eigenvalues --    1.27571   1.28537   1.29665   1.30693   1.31046
 Alpha virt. eigenvalues --    1.31454   1.32779   1.33478   1.33849   1.35102
 Alpha virt. eigenvalues --    1.35566   1.36426   1.37753   1.39037   1.39567
 Alpha virt. eigenvalues --    1.42220   1.45896   1.46660   1.48085   1.52766
 Alpha virt. eigenvalues --    1.53670   1.55354   1.56481   1.57299   1.58608
 Alpha virt. eigenvalues --    1.59439   1.59759   1.61125   1.62724   1.63394
 Alpha virt. eigenvalues --    1.63704   1.64516   1.65353   1.66067   1.66325
 Alpha virt. eigenvalues --    1.67960   1.68170   1.69670   1.70992   1.71837
 Alpha virt. eigenvalues --    1.72851   1.73631   1.74315   1.75670   1.76974
 Alpha virt. eigenvalues --    1.78876   1.80317   1.82007   1.83042   1.84534
 Alpha virt. eigenvalues --    1.85305   1.86254   1.87382   1.89430   1.90067
 Alpha virt. eigenvalues --    1.91233   1.91960   1.93384   1.94283   1.95098
 Alpha virt. eigenvalues --    1.96477   2.01577   2.12466   2.13594   2.15457
 Alpha virt. eigenvalues --    2.16750   2.17107   2.18910   2.25273   2.30458
 Alpha virt. eigenvalues --    2.30970   2.32048   2.32721   2.33612   2.34383
 Alpha virt. eigenvalues --    2.35102   2.37084   2.37710   2.40125   2.42670
 Alpha virt. eigenvalues --    2.45902   2.50008   2.51522   2.55784   2.57553
 Alpha virt. eigenvalues --    2.58569   2.62659   2.62941   2.64969   2.66030
 Alpha virt. eigenvalues --    2.68000   2.69369   2.71021   2.72490   2.72898
 Alpha virt. eigenvalues --    2.74248   2.76674   2.79854   2.80134   2.82340
 Alpha virt. eigenvalues --    2.84114   2.85505   2.90996   2.91604   2.93702
 Alpha virt. eigenvalues --    2.97966   2.99980   3.09183   3.11272   3.12839
 Alpha virt. eigenvalues --    3.13403   3.14955   3.16969   3.23195   3.25854
 Alpha virt. eigenvalues --    3.27392   3.38608   3.39839   3.43125   3.49379
 Alpha virt. eigenvalues --    3.50237   3.55327   3.60832   3.73050   3.74888
 Alpha virt. eigenvalues --    3.75301   3.76867   3.84748   3.86603   4.33855
 Alpha virt. eigenvalues --    4.38124   4.38910   4.40838   4.46166   4.49311
 Alpha virt. eigenvalues --    4.77112   4.80226   4.84156   5.57454   5.93625
 Alpha virt. eigenvalues --    6.62574
          Condensed to atoms (all electrons):
               1          2          3          4          5          6
     1  C    5.205074   0.438961   0.304575  -0.054798  -0.074556  -0.044763
     2  O    0.438961   8.290815  -0.158729  -0.003850  -0.084020   0.000847
     3  O    0.304575  -0.158729   8.453377   0.205462  -0.292622   0.016492
     4  H   -0.054798  -0.003850   0.205462   0.295085  -0.056484   0.001535
     5  C   -0.074556  -0.084020  -0.292622  -0.056484   5.066233   0.162157
     6  F   -0.044763   0.000847   0.016492   0.001535   0.162157   9.235663
     7  F   -0.039178   0.001528   0.018502   0.004010   0.147154  -0.046585
     8  F   -0.061236   0.004935   0.014204   0.004017   0.183454  -0.037550
     9  O   -0.000207   0.000005  -0.000028   0.000992  -0.000008  -0.000000
    10  H   -0.000112   0.000005  -0.000049   0.000602  -0.000047  -0.000001
    11  H    0.000174  -0.000029   0.000673  -0.001065  -0.000009   0.000011
    12  O    0.000292   0.000054  -0.004257  -0.004933  -0.001586  -0.000004
    13  H    0.000614   0.000012  -0.000182  -0.000216  -0.000226  -0.000016
    14  H   -0.000033   0.000716  -0.002313   0.002146   0.003286  -0.000052
    15  O   -0.014448  -0.014844   0.003674   0.015812  -0.016096   0.000013
    16  H    0.002152  -0.001474  -0.000095  -0.001024   0.001382  -0.000040
    17  H   -0.008178   0.043522  -0.001961  -0.003571   0.004891   0.000203
    18  O    0.008716   0.006663  -0.037861   0.057204  -0.021077   0.000002
    19  H   -0.003647  -0.001650   0.002709   0.004407  -0.015866   0.000234
    20  H   -0.000420  -0.000436  -0.001301  -0.009406   0.011643  -0.000102
    21  O   -0.000209   0.000153  -0.005856   0.006423  -0.000380  -0.000024
    22  H    0.000580  -0.000053   0.000320  -0.002101  -0.000223   0.000016
    23  H    0.001366   0.000069   0.000031  -0.004591   0.000389  -0.000029
               7          8          9         10         11         12
     1  C   -0.039178  -0.061236  -0.000207  -0.000112   0.000174   0.000292
     2  O    0.001528   0.004935   0.000005   0.000005  -0.000029   0.000054
     3  O    0.018502   0.014204  -0.000028  -0.000049   0.000673  -0.004257
     4  H    0.004010   0.004017   0.000992   0.000602  -0.001065  -0.004933
     5  C    0.147154   0.183454  -0.000008  -0.000047  -0.000009  -0.001586
     6  F   -0.046585  -0.037550  -0.000000  -0.000001   0.000011  -0.000004
     7  F    9.240036  -0.037771   0.000000  -0.000000   0.000006  -0.000023
     8  F   -0.037771   9.236856   0.000000   0.000000   0.000000  -0.000001
     9  O    0.000000   0.000000   8.386467   0.268763   0.242289  -0.055956
    10  H   -0.000000   0.000000   0.268763   0.364203  -0.021141   0.002411
    11  H    0.000006   0.000000   0.242289  -0.021141   0.307499   0.033186
    12  O   -0.000023  -0.000001  -0.055956   0.002411   0.033186   8.299087
    13  H   -0.000036  -0.000003   0.004104   0.000296  -0.004974   0.281178
    14  H   -0.000039  -0.000051   0.000241  -0.001337  -0.003576   0.258165
    15  O    0.000042   0.000198   0.000025   0.000017  -0.000122  -0.000882
    16  H   -0.000047  -0.000031  -0.000037  -0.000014   0.000012   0.000058
    17  H    0.000069  -0.000238  -0.000046  -0.000005   0.000031   0.000229
    18  O    0.000239   0.000160   0.003347  -0.000048   0.001409  -0.000253
    19  H    0.000385   0.000240   0.003096   0.000773  -0.000625  -0.000073
    20  H   -0.000338  -0.000174  -0.007644  -0.001406   0.000965  -0.004588
    21  O   -0.000012   0.000001  -0.067967   0.005794   0.001156  -0.005978
    22  H    0.000012   0.000000   0.046413  -0.006798  -0.006143   0.001268
    23  H   -0.000021  -0.000006   0.003208   0.000120  -0.000025   0.001788
              13         14         15         16         17         18
     1  C    0.000614  -0.000033  -0.014448   0.002152  -0.008178   0.008716
     2  O    0.000012   0.000716  -0.014844  -0.001474   0.043522   0.006663
     3  O   -0.000182  -0.002313   0.003674  -0.000095  -0.001961  -0.037861
     4  H   -0.000216   0.002146   0.015812  -0.001024  -0.003571   0.057204
     5  C   -0.000226   0.003286  -0.016096   0.001382   0.004891  -0.021077
     6  F   -0.000016  -0.000052   0.000013  -0.000040   0.000203   0.000002
     7  F   -0.000036  -0.000039   0.000042  -0.000047   0.000069   0.000239
     8  F   -0.000003  -0.000051   0.000198  -0.000031  -0.000238   0.000160
     9  O    0.004104   0.000241   0.000025  -0.000037  -0.000046   0.003347
    10  H    0.000296  -0.001337   0.000017  -0.000014  -0.000005  -0.000048
    11  H   -0.004974  -0.003576  -0.000122   0.000012   0.000031   0.001409
    12  O    0.281178   0.258165  -0.000882   0.000058   0.000229  -0.000253
    13  H    0.357841  -0.024123   0.000139  -0.000045  -0.000047  -0.000064
    14  H   -0.024123   0.307252  -0.002199   0.000169   0.000491   0.016803
    15  O    0.000139  -0.002199   8.292310   0.279477   0.238240  -0.076543
    16  H   -0.000045   0.000169   0.279477   0.356076  -0.021010   0.002788
    17  H   -0.000047   0.000491   0.238240  -0.021010   0.313422   0.010360
    18  O   -0.000064   0.016803  -0.076543   0.002788   0.010360   8.723516
    19  H    0.001628  -0.004674   0.082054  -0.009502  -0.012444   0.232143
    20  H   -0.000648  -0.000732  -0.010341   0.002035   0.002171   0.187248
    21  O    0.001521  -0.001655   0.001532   0.000334  -0.000678  -0.065193
    22  H   -0.000127   0.000460   0.000158   0.000012   0.000039   0.003994
    23  H    0.000097  -0.000161   0.000243  -0.000115   0.000013   0.005571
              19         20         21         22         23
     1  C   -0.003647  -0.000420  -0.000209   0.000580   0.001366
     2  O   -0.001650  -0.000436   0.000153  -0.000053   0.000069
     3  O    0.002709  -0.001301  -0.005856   0.000320   0.000031
     4  H    0.004407  -0.009406   0.006423  -0.002101  -0.004591
     5  C   -0.015866   0.011643  -0.000380  -0.000223   0.000389
     6  F    0.000234  -0.000102  -0.000024   0.000016  -0.000029
     7  F    0.000385  -0.000338  -0.000012   0.000012  -0.000021
     8  F    0.000240  -0.000174   0.000001   0.000000  -0.000006
     9  O    0.003096  -0.007644  -0.067967   0.046413   0.003208
    10  H    0.000773  -0.001406   0.005794  -0.006798   0.000120
    11  H   -0.000625   0.000965   0.001156  -0.006143  -0.000025
    12  O   -0.000073  -0.004588  -0.005978   0.001268   0.001788
    13  H    0.001628  -0.000648   0.001521  -0.000127   0.000097
    14  H   -0.004674  -0.000732  -0.001655   0.000460  -0.000161
    15  O    0.082054  -0.010341   0.001532   0.000158   0.000243
    16  H   -0.009502   0.002035   0.000334   0.000012  -0.000115
    17  H   -0.012444   0.002171  -0.000678   0.000039   0.000013
    18  O    0.232143   0.187248  -0.065193   0.003994   0.005571
    19  H    0.293397  -0.033985  -0.005343   0.000771   0.002026
    20  H   -0.033985   0.288678   0.073853  -0.011660  -0.006656
    21  O   -0.005343   0.073853   8.371742   0.230636   0.278708
    22  H    0.000771  -0.011660   0.230636   0.296696  -0.023814
    23  H    0.002026  -0.006656   0.278708  -0.023814   0.357668
 Mulliken charges:
               1
     1  C    0.339282
     2  O   -0.523202
     3  O   -0.514765
     4  H    0.544344
     5  C    0.982612
     6  F   -0.288007
     7  F   -0.287935
     8  F   -0.307004
     9  O   -0.827058
    10  H    0.387971
    11  H    0.450299
    12  O   -0.799183
    13  H    0.383276
    14  H    0.451217
    15  O   -0.778458
    16  H    0.388939
    17  H    0.434498
    18  O   -1.059123
    19  H    0.463946
    20  H    0.523243
    21  O   -0.818558
    22  H    0.469544
    23  H    0.384121
 Sum of Mulliken charges =  -0.00000
 Mulliken charges with hydrogens summed into heavy atoms:
               1
     1  C    0.339282
     2  O   -0.523202
     3  O    0.029579
     5  C    0.982612
     6  F   -0.288007
     7  F   -0.287935
     8  F   -0.307004
     9  O    0.011212
    12  O    0.035310
    15  O    0.044979
    18  O   -0.071933
    21  O    0.035108
 APT charges:
               1
     1  C    0.098291
     2  O   -0.337814
     3  O   -0.527360
     4  H    0.500259
     5  C    0.408409
     6  F   -0.130418
     7  F   -0.128161
     8  F    0.037940
     9  O   -1.293476
    10  H    1.221495
    11  H   -0.003753
    12  O   -0.285910
    13  H    0.386217
    14  H   -0.025292
    15  O   -1.097911
    16  H    0.954000
    17  H    0.180120
    18  O   -1.150039
    19  H    0.550035
    20  H    0.578026
    21  O   -1.008345
    22  H    0.650407
    23  H    0.423279
 Sum of APT charges =  -0.00000
 APT charges with hydrogens summed into heavy atoms:
               1
     1  C    0.098291
     2  O   -0.337814
     3  O   -0.027101
     5  C    0.408409
     6  F   -0.130418
     7  F   -0.128161
     8  F    0.037940
     9  O   -0.075734
    12  O    0.075014
    15  O    0.036210
    18  O   -0.021977
    21  O    0.065342
 Electronic spatial extent (au):  <R**2>=           4126.2829
 Charge=              0.0000 electrons
 Dipole moment (field-independent basis, Debye):
    X=              2.9741    Y=              0.6508    Z=             -1.0300  Tot=              3.2140
 Quadrupole moment (field-independent basis, Debye-Ang):
   XX=            -73.6243   YY=            -68.6545   ZZ=            -68.8100
   XY=             -1.9137   XZ=             -0.1958   YZ=             -4.6710
 Traceless Quadrupole moment (field-independent basis, Debye-Ang):
   XX=             -3.2613   YY=              1.7084   ZZ=              1.5529
   XY=             -1.9137   XZ=             -0.1958   YZ=             -4.6710
 Octapole moment (field-independent basis, Debye-Ang**2):
  XXX=             78.3623  YYY=             27.1634  ZZZ=             10.9343  XYY=             -6.5917
  XXY=             -3.6207  XXZ=              0.6377  XZZ=             -9.7029  YZZ=             -8.5820
  YYZ=            -31.1272  XYZ=             -3.9974
 Hexadecapole moment (field-independent basis, Debye-Ang**3):
 XXXX=          -2807.9851 YYYY=           -701.1328 ZZZZ=           -393.2115 XXXY=             20.3094
 XXXZ=             -5.1884 YYYX=             35.1093 YYYZ=            -81.1827 ZZZX=             37.6296
 ZZZY=            -15.2935 XXYY=           -756.1475 XXZZ=           -675.5493 YYZZ=           -178.2033
 XXYZ=             -1.7135 YYXZ=            -41.8407 ZZXY=            -24.7512
 N-N= 8.313641420727D+02 E-N=-3.810036733682D+03  KE= 9.014902953725D+02
  Exact polarizability:       0.000       0.000       0.000       0.000       0.000       0.000
 Approx polarizability:      75.856      -3.609      81.794       0.129      -1.731      67.008
 Calling FoFJK, ICntrl=    100127 FMM=F ISym2X=0 I1Cent= 0 IOpClX= 0 NMat=1 NMatS=1 NMatT=0.
 ***** Axes restored to original set *****
 -------------------------------------------------------------------
 Center     Atomic                   Forces (Hartrees/Bohr)
 Number     Number              X              Y              Z
 -------------------------------------------------------------------
      1        6          -0.014578247   -0.004800317   -0.006434267
      2        8           0.003167038    0.005953129    0.019014780
      3        8           0.025233570    0.001379896   -0.012652653
      4        1          -0.018854965   -0.003092722    0.000869599
      5        6          -0.004541353    0.000109896    0.000845544
      6        9           0.003852839   -0.003570088    0.000249233
      7        9           0.002226336    0.003345162   -0.002678705
      8        9           0.003086353    0.001580243    0.002452895
      9        8          -0.000661734   -0.000789121    0.001368306
     10        1           0.002388540   -0.000168285   -0.001035406
     11        1          -0.000447148    0.002011505   -0.002243635
     12        8           0.003178231   -0.000972333   -0.001852551
     13        1          -0.001790900    0.000781863   -0.000653502
     14        1          -0.002527256    0.001793615    0.003184836
     15        8           0.000764557   -0.001753670    0.000835094
     16        1           0.000822472    0.000992812    0.000181573
     17        1          -0.002366964    0.000823641   -0.000769889
     18        8          -0.001022656   -0.006180109   -0.001092304
     19        1           0.001120424    0.005666311    0.001362295
     20        1          -0.000392670   -0.000723903   -0.000072395
     21        8           0.000457989    0.002258023   -0.000111481
     22        1           0.001928344   -0.002089952   -0.001260198
     23        1          -0.001042801   -0.002555598    0.000492830
 -------------------------------------------------------------------
 Cartesian Forces:  Max     0.025233570 RMS     0.005527965
 FormGI is forming the generalized inverse of G from B-inverse, IUseBI=4.

 GradGradGradGradGradGradGradGradGradGradGradGradGradGradGradGradGradGrad
 Berny optimization.
 Internal  Forces:  Max     0.019938781 RMS     0.003704955
 Search for a local minimum.
 Step number   1 out of a maximum of  138
 All quantities printed in internal units (Hartrees-Bohrs-Radians)
 Mixed Optimization -- RFO/linear search
 Second derivative matrix not updated -- analytic derivatives used.
 ITU=  0
     Eigenvalues ---    0.00024   0.00042   0.00068   0.00083   0.00156
     Eigenvalues ---    0.00367   0.00410   0.00453   0.00553   0.00748
     Eigenvalues ---    0.00851   0.01004   0.01090   0.01200   0.01255
     Eigenvalues ---    0.01372   0.01558   0.01632   0.01877   0.01968
     Eigenvalues ---    0.02106   0.02417   0.02572   0.02641   0.02843
     Eigenvalues ---    0.03027   0.03199   0.03569   0.04050   0.04388
     Eigenvalues ---    0.04746   0.05340   0.05957   0.06166   0.06482
     Eigenvalues ---    0.06787   0.08296   0.11027   0.11648   0.13652
     Eigenvalues ---    0.19585   0.21380   0.21887   0.23176   0.24533
     Eigenvalues ---    0.29172   0.37173   0.37403   0.38804   0.41526
     Eigenvalues ---    0.45402   0.46880   0.47913   0.50422   0.51134
     Eigenvalues ---    0.55733   0.57101   0.57151   0.57292   0.57397
     Eigenvalues ---    0.60526   0.93706   1.05751
 RFO step:  Lambda=-8.42842282D-03 EMin= 2.42729304D-04
 Linear search not attempted -- first point.
 Maximum step size (   0.300) exceeded in Quadratic search.
    -- Step size scaled by   0.554
 Iteration  1 RMS(Cart)=  0.05623445 RMS(Int)=  0.00145788
 Iteration  2 RMS(Cart)=  0.00298601 RMS(Int)=  0.00022245
 Iteration  3 RMS(Cart)=  0.00000507 RMS(Int)=  0.00022244
 Iteration  4 RMS(Cart)=  0.00000000 RMS(Int)=  0.00022244
 Variable       Old X    -DE/DX   Delta X   Delta X   Delta X     New X
                                 (Linear)    (Quad)   (Total)
    R1        2.27919   0.01994   0.00000   0.00416   0.00416   2.28335
    R2        2.41911   0.01513   0.00000   0.02448   0.02448   2.44360
    R3        2.95075  -0.00492   0.00000  -0.01270  -0.01270   2.93804
    R4        2.08575  -0.01882   0.00000  -0.14326  -0.14326   1.94250
    R5        2.63498  -0.00003   0.00000   0.21194   0.21194   2.84692
    R6        2.53280   0.00310   0.00000   0.00065   0.00065   2.53345
    R7        2.53141   0.00292   0.00000   0.00042   0.00042   2.53182
    R8        2.51884   0.00047   0.00000  -0.00404  -0.00404   2.51480
    R9        1.81114   0.00235   0.00000   0.00184   0.00184   1.81298
   R10        1.85357   0.00257   0.00000   0.00172   0.00175   1.85532
   R11        3.20035   0.00140   0.00000   0.03450   0.03449   3.23483
   R12        3.29147   0.00093   0.00000   0.01457   0.01459   3.30607
   R13        1.81215   0.00193   0.00000   0.00141   0.00141   1.81355
   R14        1.83622   0.00384   0.00000   0.00673   0.00674   1.84297
   R15        3.47352   0.00090   0.00000  -0.02551  -0.02550   3.44803
   R16        1.81256   0.00107   0.00000   0.00082   0.00082   1.81338
   R17        1.83727   0.00215   0.00000  -0.00073  -0.00073   1.83654
   R18        3.16617   0.00032   0.00000   0.06602   0.06603   3.23220
   R19        1.86752   0.00300   0.00000  -0.00715  -0.00716   1.86036
   R20        1.89113   0.00250   0.00000  -0.01181  -0.01183   1.87930
   R21        3.04680   0.00222   0.00000   0.07407   0.07404   3.12083
   R22        1.86393   0.00255   0.00000  -0.00123  -0.00125   1.86268
   R23        1.81148   0.00256   0.00000   0.00155   0.00155   1.81303
    A1        2.23953   0.00395   0.00000  -0.00061  -0.00061   2.23892
    A2        2.10088  -0.00261   0.00000   0.00635   0.00635   2.10723
    A3        1.94277  -0.00134   0.00000  -0.00576  -0.00575   1.93703
    A4        1.98472   0.00054   0.00000  -0.00925  -0.00927   1.97545
    A5        1.93797  -0.00512   0.00000  -0.00917  -0.00921   1.92875
    A6        1.94281  -0.00420   0.00000  -0.00666  -0.00669   1.93613
    A7        1.95460  -0.00516   0.00000  -0.01110  -0.01115   1.94345
    A8        1.87167   0.00530   0.00000   0.00966   0.00964   1.88131
    A9        1.87657   0.00521   0.00000   0.00975   0.00970   1.88626
   A10        1.87643   0.00499   0.00000   0.00943   0.00939   1.88582
   A11        1.85417   0.00032   0.00000   0.00206   0.00204   1.85621
   A12        2.03567   0.00045   0.00000   0.00754   0.00748   2.04315
   A13        1.76817   0.00066   0.00000   0.00996   0.00996   1.77813
   A14        2.01912   0.00041   0.00000   0.01595   0.01587   2.03499
   A15        1.76822   0.00175   0.00000   0.01587   0.01584   1.78407
   A16        1.85981  -0.00052   0.00000  -0.00240  -0.00264   1.85717
   A17        2.83236  -0.00011   0.00000   0.01080   0.01078   2.84314
   A18        1.86430   0.00032   0.00000   0.00177   0.00175   1.86605
   A19        2.17109  -0.00059   0.00000   0.00365   0.00364   2.17473
   A20        1.69156  -0.00071   0.00000   0.00661   0.00660   1.69816
   A21        1.81755   0.00091   0.00000   0.01930   0.01880   1.83636
   A22        1.84525  -0.00018   0.00000   0.00631   0.00530   1.85055
   A23        1.85125   0.00026   0.00000   0.02573   0.02563   1.87688
   A24        2.32770  -0.00231   0.00000  -0.06022  -0.05983   2.26787
   A25        1.71911  -0.00058   0.00000   0.00875   0.00864   1.72775
   A26        1.85929   0.00233   0.00000   0.01764   0.01734   1.87662
   A27        1.78079   0.00233   0.00000   0.02137   0.02101   1.80180
   A28        2.03320  -0.00038   0.00000   0.01256   0.01227   2.04548
   A29        1.85507  -0.00004   0.00000   0.00449   0.00414   1.85921
   A30        3.14189  -0.00342   0.00000  -0.02739  -0.02739   3.11449
   A31        2.93538  -0.00171   0.00000  -0.01864  -0.01863   2.91676
   A32        2.88359  -0.00123   0.00000  -0.03751  -0.03781   2.84578
   A33        3.12290   0.00085   0.00000   0.01927   0.01907   3.14196
   A34        2.94819  -0.00133   0.00000  -0.01735  -0.01746   2.93073
   A35        3.14131   0.00191   0.00000   0.00604   0.00607   3.14738
   A36        3.12436  -0.00039   0.00000  -0.00655  -0.00644   3.11792
   A37        3.13683  -0.00004   0.00000   0.00110   0.00081   3.13763
   A38        2.99487  -0.00074   0.00000  -0.02677  -0.02661   2.96826
   A39        3.09950   0.00061   0.00000   0.01589   0.01591   3.11541
    D1       -0.01840  -0.00128   0.00000   0.00358   0.00359  -0.01481
    D2        3.12641  -0.00063   0.00000   0.00625   0.00625   3.13267
    D3       -2.01022   0.00054   0.00000  -0.00050  -0.00051  -2.01073
    D4        2.18904   0.00004   0.00000  -0.00218  -0.00218   2.18686
    D5        0.08781   0.00014   0.00000  -0.00196  -0.00195   0.08586
    D6        1.12844  -0.00004   0.00000  -0.00294  -0.00295   1.12548
    D7       -0.95549  -0.00055   0.00000  -0.00462  -0.00462  -0.96011
    D8       -3.05671  -0.00045   0.00000  -0.00440  -0.00440  -3.06111
    D9       -2.38151  -0.00084   0.00000   0.01308   0.01353  -2.36798
   D10        0.12759  -0.00309   0.00000  -0.04577  -0.04602   0.08158
   D11        2.09756   0.00008   0.00000  -0.00740  -0.00756   2.09000
   D12        2.40776  -0.00043   0.00000  -0.01765  -0.01775   2.39002
   D13       -1.90781  -0.00012   0.00000  -0.00755  -0.00751  -1.91532
   D14       -1.78216   0.00009   0.00000  -0.00887  -0.00896  -1.79113
   D15        0.18545   0.00040   0.00000   0.00123   0.00128   0.18672
   D16        1.84814   0.00039   0.00000   0.00752   0.00741   1.85556
   D17       -2.33907   0.00087   0.00000   0.03186   0.03197  -2.30709
   D18       -0.12432  -0.00025   0.00000   0.00058   0.00040  -0.12392
   D19        1.97165   0.00022   0.00000   0.02492   0.02496   1.99662
   D20       -0.68746  -0.00034   0.00000  -0.00868  -0.00866  -0.69612
   D21        1.43094   0.00073   0.00000   0.01570   0.01571   1.44665
   D22       -1.24350  -0.00062   0.00000  -0.02688  -0.02719  -1.27069
   D23        2.79710   0.00088   0.00000  -0.00044  -0.00008   2.79701
   D24        0.65962  -0.00031   0.00000   0.00790   0.00790   0.66753
   D25       -1.98195   0.00037   0.00000   0.00667   0.00613  -1.97582
   D26        0.10465  -0.00082   0.00000  -0.02335  -0.02302   0.08164
   D27        2.38422  -0.00021   0.00000  -0.02100  -0.02081   2.36342
   D28       -0.02316  -0.00036   0.00000   0.00749   0.00695  -0.01620
   D29        2.06344  -0.00155   0.00000  -0.02253  -0.02219   2.04125
   D30       -1.94017  -0.00094   0.00000  -0.02018  -0.01998  -1.96015
   D31        1.88650   0.00035   0.00000   0.01085   0.01043   1.89693
   D32       -0.09310  -0.00075   0.00000  -0.00881  -0.00938  -0.10248
   D33        0.03912  -0.00037   0.00000  -0.01181  -0.01177   0.02735
   D34       -1.94048  -0.00147   0.00000  -0.03146  -0.03158  -1.97207
   D35       -2.41155   0.00179   0.00000   0.05153   0.05215  -2.35940
   D36        1.89204   0.00068   0.00000   0.03188   0.03234   1.92438
         Item               Value     Threshold  Converged?
 Maximum Force            0.019939     0.000015     NO 
 RMS     Force            0.003705     0.000010     NO 
 Maximum Displacement     0.214498     0.000060     NO 
 RMS     Displacement     0.058145     0.000040     NO 
 Predicted change in Energy=-3.808427D-03
 GradGradGradGradGradGradGradGradGradGradGradGradGradGradGradGradGradGrad

                          Input orientation:                          
 ---------------------------------------------------------------------
 Center     Atomic      Atomic             Coordinates (Angstroms)
 Number     Number       Type             X           Y           Z
 ---------------------------------------------------------------------
      1          6           0       -1.398872   -0.063894    0.786795
      2          8           0       -1.042529    0.353995    1.863069
      3          8           0       -0.679574   -0.285435   -0.264692
      4          1           0        0.312974   -0.053144   -0.132335
      5          6           0       -2.889793   -0.419793    0.526555
      6          9           0       -3.025799   -1.733462    0.296112
      7          9           0       -3.358094    0.234395   -0.544776
      8          9           0       -3.652886   -0.102391    1.569586
      9          8           0        3.961751   -0.797759   -2.942441
     10          1           0        4.879489   -0.532841   -3.031898
     11          1           0        3.438165    0.031353   -2.893952
     12          8           0        2.431119    1.387788   -2.439340
     13          1           0        1.593886    1.474849   -2.900278
     14          1           0        2.214402    1.181992   -1.511006
     15          8           0        1.596568    0.944034    2.602885
     16          1           0        1.712996    1.814969    2.988560
     17          1           0        0.642454    0.759190    2.604715
     18          8           0        1.770427    0.296037    0.021052
     19          1           0        1.888804    0.561578    0.961602
     20          1           0        2.294842   -0.536519   -0.123298
     21          8           0        3.134052   -1.867505   -0.624863
     22          1           0        3.515691   -1.581791   -1.487591
     23          1           0        2.628831   -2.664016   -0.800358
 ---------------------------------------------------------------------
                    Distance matrix (angstroms):
                    1          2          3          4          5
     1  C    0.000000
     2  O    1.208296   0.000000
     3  O    1.293095   2.251216   0.000000
     4  H    1.943021   2.446383   1.027924   0.000000
     5  C    1.554746   2.407780   2.351424   3.290332   0.000000
     6  F    2.382251   3.278139   2.813549   3.762239   1.340644
     7  F    2.387594   3.342732   2.742835   3.705337   1.339783
     8  F    2.386382   2.666155   3.498381   4.315901   1.330777
     9  O    6.571304   7.032943   5.382816   4.665267   7.688982
    10  H    7.363433   7.734177   6.214646   5.430529   8.546176
    11  H    6.078972   6.542934   4.895829   4.171390   7.207390
    12  O    5.213843   5.625450   4.147913   3.447477   6.354211
    13  H    4.991877   5.558460   3.900453   3.411306   5.952834
    14  H    4.459582   4.762097   3.475879   2.653625   5.724524
    15  O    3.645101   2.803624   3.862047   3.181730   5.128217
    16  H    4.249896   3.315734   4.551893   3.897421   5.678142
    17  H    2.854700   1.885044   3.327536   2.874001   4.264449
    18  O    3.280300   3.362902   2.534218   1.506527   4.741898
    19  H    3.351207   3.073833   2.969477   2.014403   4.897688
    20  H    3.833428   3.984560   2.988341   2.039984   5.226507
    21  O    5.078700   5.344970   4.144444   3.390129   6.301456
    22  H    5.624035   5.979261   4.558099   3.798799   6.814488
    23  H    5.049959   5.448039   4.109760   3.553323   6.103479
                    6          7          8          9         10
     6  F    0.000000
     7  F    2.165635   0.000000
     8  F    2.162260   2.161215   0.000000
     9  O    7.758197   7.771374   8.878322   0.000000
    10  H    8.660874   8.638993   9.703627   0.959390   0.000000
    11  H    7.421181   7.193678   8.379980   0.981794   1.553949
    12  O    6.855863   6.199571   7.436884   2.715246   3.167721
    13  H    6.469286   5.622208   7.070784   3.282272   3.852705
    14  H    6.263007   5.734479   6.750167   3.003606   3.515175
    15  O    5.818631   5.912700   5.451557   6.275235   6.686518
    16  H    6.503600   6.379547   5.872175   6.860030   7.196166
    17  H    4.999905   5.118504   4.501529   6.649267   7.168906
    18  O    5.215200   5.160008   5.654116   3.844552   4.435517
    19  H    5.464743   5.468652   5.614341   4.624549   5.107836
    20  H    5.469717   5.720807   6.199177   3.285482   3.891062
    21  O    6.229762   6.824395   7.348045   2.683395   3.259095
    22  H    6.782013   7.171914   7.932430   1.711801   2.311953
    23  H    5.834640   6.656529   7.185995   3.138169   3.819311
                   11         12         13         14         15
    11  H    0.000000
    12  O    1.749494   0.000000
    13  H    2.342027   0.959690   0.000000
    14  H    2.175801   0.975255   1.549479   0.000000
    15  O    5.868534   5.130051   5.528705   4.166826   0.000000
    16  H    6.384469   5.491837   5.899854   4.571450   0.959598
    17  H    6.211368   5.388594   5.632259   4.425939   0.971856
    18  O    3.368777   2.771635   3.155144   1.824618   2.667581
    19  H    4.188909   3.541628   3.979342   2.569964   1.710405
    20  H    3.050605   3.014229   3.499794   2.210312   3.179890
    21  O    2.974377   3.792543   4.326773   3.306122   4.548293
    22  H    2.141517   3.301594   3.877121   3.054897   5.176372
    23  H    3.507588   4.375210   4.755100   3.933008   5.066129
                   16         17         18         19         20
    16  H    0.000000
    17  H    1.551795   0.000000
    18  O    3.334150   2.856947   0.000000
    19  H    2.389656   2.071777   0.984459   0.000000
    20  H    3.943564   3.442572   0.994484   1.596149   0.000000
    21  O    5.351340   4.851573   2.637726   3.157208   1.651474
    22  H    5.901154   5.521110   2.974591   3.638590   2.108165
    23  H    5.937673   5.220973   3.189591   3.749213   2.257477
                   21         22         23
    21  O    0.000000
    22  H    0.985688   0.000000
    23  H    0.959414   1.558852   0.000000
 Stoichiometry    C2H11F3O7
 Framework group  C1[X(C2H11F3O7)]
 Deg. of freedom    63
 Full point group                 C1      NOp   1
 Largest Abelian subgroup         C1      NOp   1
 Largest concise Abelian subgroup C1      NOp   1
                         Standard orientation:                         
 ---------------------------------------------------------------------
 Center     Atomic      Atomic             Coordinates (Angstroms)
 Number     Number       Type             X           Y           Z
 ---------------------------------------------------------------------
      1          6           0       -1.580850    0.235828   -0.033208
      2          8           0       -1.653280    1.439791   -0.105342
      3          8           0       -0.520084   -0.503573   -0.020634
      4          1           0        0.350983    0.037074   -0.095264
      5          6           0       -2.866236   -0.632813    0.069161
      6          9           0       -2.911765   -1.267064    1.249407
      7          9           0       -2.894410   -1.561585   -0.896036
      8          9           0       -3.963957    0.111188   -0.042367
      9          8           0        4.784976   -1.364290    0.279700
     10          1           0        5.670257   -1.037821    0.106135
     11          1           0        4.285438   -1.268498   -0.560065
     12          8           0        3.187696   -0.832718   -1.850719
     13          1           0        2.585555   -1.516622   -2.151894
     14          1           0        2.636946   -0.146361   -1.430348
     15          8           0        0.516871    3.213507   -0.173760
     16          1           0        0.483841    3.850071   -0.891063
     17          1           0       -0.368802    2.819467   -0.104347
     18          8           0        1.645492    0.796954   -0.223531
     19          1           0        1.402862    1.750988   -0.213047
     20          1           0        2.181820    0.615399    0.594019
     21          8           0        3.141806    0.085169    1.828786
     22          1           0        3.821090   -0.460670    1.368118
     23          1           0        2.735903   -0.482694    2.487003
 ---------------------------------------------------------------------
 Rotational constants (GHZ):           0.9362129           0.2822747           0.2545463
 Standard basis: 6-31++G(d,p) (6D, 7F)
 There are   294 symmetry adapted cartesian basis functions of A   symmetry.
 There are   294 symmetry adapted basis functions of A   symmetry.
   294 basis functions,   472 primitive gaussians,   294 cartesian basis functions
    53 alpha electrons       53 beta electrons
       nuclear repulsion energy       827.2729294904 Hartrees.
 NAtoms=   23 NActive=   23 NUniq=   23 SFac= 1.00D+00 NAtFMM=   60 NAOKFM=F Big=F
 Integral buffers will be    131072 words long.
 Raffenetti 2 integral format.
 Two-electron integral symmetry is turned on.
 Nuclear repulsion after empirical dispersion term =      827.2628417926 Hartrees.
 One-electron integrals computed using PRISM.
 NBasis=   294 RedAO= T EigKep=  4.63D-05  NBF=   294
 NBsUse=   294 1.00D-06 EigRej= -1.00D+00 NBFU=   294
 Initial guess from the checkpoint file:  "/local_scratch/slurm.5660450/Gau-2010442.chk"
 B after Tr=     0.000000   -0.000000   -0.000000
         Rot=    0.999962   -0.008406   -0.001817   -0.001126 Ang=  -0.99 deg.
 ExpMin= 3.60D-02 ExpMax= 7.00D+03 ExpMxC= 1.05D+03 IAcc=3 IRadAn=         5 AccDes= 0.00D+00
 Harris functional with IExCor= 4639 and IRadAn=       5 diagonalized for initial guess.
 HarFok:  IExCor= 4639 AccDes= 0.00D+00 IRadAn=         5 IDoV= 1 UseB2=F ITyADJ=14
 ICtDFT=  3500011 ScaDFX=  1.000000  1.000000  1.000000  1.000000
 FoFCou: FMM=F IPFlag=           0 FMFlag=      100000 FMFlg1=           0
         NFxFlg=           0 DoJE=T BraDBF=F KetDBF=T FulRan=T
         wScrn=  0.000000 ICntrl=       500 IOpCl=  0 I1Cent=   200000004 NGrid=           0
         NMat0=    1 NMatS0=      1 NMatT0=    0 NMatD0=    1 NMtDS0=    0 NMtDT0=    0
 Petite list used in FoFCou.
 Requested convergence on RMS density matrix=1.00D-10 within 128 cycles.
 Requested convergence on MAX density matrix=1.00D-08.
 Requested convergence on             energy=1.00D-08.
 No special actions if energy rises.
 SCF Done:  E(RwB97XD) =  -908.814492788     A.U. after   16 cycles
            NFock= 16  Conv=0.63D-10     -V/T= 2.0082
 Calling FoFJK, ICntrl=      2127 FMM=F ISym2X=0 I1Cent= 0 IOpClX= 0 NMat=1 NMatS=1 NMatT=0.
 ***** Axes restored to original set *****
 -------------------------------------------------------------------
 Center     Atomic                   Forces (Hartrees/Bohr)
 Number     Number              X              Y              Z
 -------------------------------------------------------------------
      1        6          -0.006967637   -0.002384639   -0.003402499
      2        8           0.001648945    0.002744457    0.008960329
      3        8           0.001788415   -0.001607057   -0.007059677
      4        1          -0.000426612    0.000875433    0.001621669
      5        6          -0.002009101    0.000114003    0.000477959
      6        9           0.001705464   -0.001706500    0.000065489
      7        9           0.000998386    0.001549778   -0.001223755
      8        9           0.001260774    0.000670167    0.001193480
      9        8          -0.000347208   -0.000051706    0.000776251
     10        1           0.001123897   -0.000217507   -0.000704718
     11        1           0.000017113    0.000953602   -0.001196947
     12        8           0.001765887   -0.000690976   -0.000620190
     13        1          -0.000789157    0.000579211   -0.000346639
     14        1          -0.001824541    0.001026034    0.001552817
     15        8           0.000122615   -0.000789910    0.000760503
     16        1           0.000599051    0.000414434    0.000101491
     17        1          -0.001232194    0.000507068   -0.000395550
     18        8           0.000311099   -0.003532926   -0.000581895
     19        1           0.001307747    0.003457121    0.000253809
     20        1           0.000101539   -0.000428340    0.000334782
     21        8          -0.000079169    0.001165387   -0.000486910
     22        1           0.001105945   -0.001232572   -0.000408510
     23        1          -0.000181258   -0.001414562    0.000328710
 -------------------------------------------------------------------
 Cartesian Forces:  Max     0.008960329 RMS     0.002043120

 GradGradGradGradGradGradGradGradGradGradGradGradGradGradGradGradGradGrad
 Berny optimization.
 Using GEDIIS/GDIIS optimizer.
 FormGI is forming the generalized inverse of G from B-inverse, IUseBI=4.
 Internal  Forces:  Max     0.009416451 RMS     0.001545782
 Search for a local minimum.
 Step number   2 out of a maximum of  138
 All quantities printed in internal units (Hartrees-Bohrs-Radians)
 Mixed Optimization -- RFO/linear search
 Update second derivatives using D2CorX and points    1    2
 DE= -3.28D-03 DEPred=-3.81D-03 R= 8.62D-01
 TightC=F SS=  1.41D+00  RLast= 3.20D-01 DXNew= 5.0454D-01 9.6064D-01
 Trust test= 8.62D-01 RLast= 3.20D-01 DXMaxT set to 5.05D-01
 ITU=  1  0
 Use linear search instead of GDIIS.
     Eigenvalues ---    0.00024   0.00042   0.00068   0.00083   0.00162
     Eigenvalues ---    0.00367   0.00409   0.00454   0.00680   0.00788
     Eigenvalues ---    0.00931   0.01062   0.01111   0.01249   0.01344
     Eigenvalues ---    0.01379   0.01614   0.01635   0.01864   0.01967
     Eigenvalues ---    0.02085   0.02418   0.02573   0.02593   0.02825
     Eigenvalues ---    0.03081   0.03185   0.03609   0.04061   0.04402
     Eigenvalues ---    0.04742   0.05340   0.05955   0.06156   0.06333
     Eigenvalues ---    0.06786   0.08273   0.11028   0.11643   0.13651
     Eigenvalues ---    0.19594   0.21416   0.21928   0.23836   0.27541
     Eigenvalues ---    0.31016   0.35984   0.37400   0.38793   0.41426
     Eigenvalues ---    0.45362   0.46746   0.47820   0.50348   0.51013
     Eigenvalues ---    0.55346   0.57089   0.57134   0.57230   0.57372
     Eigenvalues ---    0.59951   0.88919   1.06272
 RFO step:  Lambda=-1.49657273D-03 EMin= 2.43661979D-04
 Quartic linear search produced a step of  0.21675.
 Iteration  1 RMS(Cart)=  0.08409382 RMS(Int)=  0.00236495
 Iteration  2 RMS(Cart)=  0.00522511 RMS(Int)=  0.00087722
 Iteration  3 RMS(Cart)=  0.00001006 RMS(Int)=  0.00087721
 Iteration  4 RMS(Cart)=  0.00000003 RMS(Int)=  0.00087721
 Variable       Old X    -DE/DX   Delta X   Delta X   Delta X     New X
                                 (Linear)    (Quad)   (Total)
    R1        2.28335   0.00942   0.00090   0.01802   0.01892   2.30227
    R2        2.44360   0.00697   0.00531   0.00461   0.00993   2.45353
    R3        2.93804  -0.00210  -0.00275  -0.01049  -0.01324   2.92480
    R4        1.94250   0.00179  -0.03105   0.06551   0.03445   1.97695
    R5        2.84692   0.00182   0.04594  -0.12266  -0.07672   2.77021
    R6        2.53345   0.00149   0.00014   0.00366   0.00381   2.53726
    R7        2.53182   0.00139   0.00009   0.00351   0.00360   2.53542
    R8        2.51480   0.00037  -0.00088  -0.00081  -0.00169   2.51312
    R9        1.81298   0.00108   0.00040   0.00185   0.00225   1.81524
   R10        1.85532   0.00118   0.00038   0.00064   0.00132   1.85664
   R11        3.23483   0.00091   0.00748   0.02158   0.02936   3.26419
   R12        3.30607   0.00057   0.00316   0.02735   0.03072   3.33679
   R13        1.81355   0.00091   0.00030   0.00212   0.00242   1.81597
   R14        1.84297   0.00176   0.00146   0.00170   0.00292   1.84588
   R15        3.44803   0.00029  -0.00553   0.05045   0.04460   3.49263
   R16        1.81338   0.00049   0.00018   0.00082   0.00100   1.81437
   R17        1.83654   0.00111  -0.00016   0.00838   0.00822   1.84477
   R18        3.23220   0.00054   0.01431  -0.03322  -0.01886   3.21334
   R19        1.86036   0.00180  -0.00155   0.00933   0.00769   1.86805
   R20        1.87930   0.00166  -0.00256   0.00602   0.00326   1.88256
   R21        3.12083   0.00141   0.01605  -0.01442   0.00137   3.12221
   R22        1.86268   0.00125  -0.00027   0.00100   0.00098   1.86366
   R23        1.81303   0.00121   0.00034   0.00222   0.00256   1.81559
    A1        2.23892   0.00169  -0.00013   0.00510   0.00495   2.24387
    A2        2.10723  -0.00124   0.00138  -0.01151  -0.01015   2.09707
    A3        1.93703  -0.00045  -0.00125   0.00640   0.00519   1.94221
    A4        1.97545   0.00085  -0.00201   0.00816   0.00607   1.98152
    A5        1.92875  -0.00235  -0.00200  -0.00830  -0.01036   1.91840
    A6        1.93613  -0.00194  -0.00145  -0.00667  -0.00815   1.92797
    A7        1.94345  -0.00222  -0.00242  -0.00324  -0.00569   1.93776
    A8        1.88131   0.00238   0.00209   0.00706   0.00911   1.89042
    A9        1.88626   0.00229   0.00210   0.00629   0.00835   1.89461
   A10        1.88582   0.00219   0.00204   0.00580   0.00780   1.89362
   A11        1.85621   0.00015   0.00044   0.00637   0.00571   1.86193
   A12        2.04315   0.00026   0.00162   0.03137   0.03256   2.07571
   A13        1.77813   0.00044   0.00216   0.02096   0.02350   1.80163
   A14        2.03499   0.00032   0.00344   0.03030   0.03358   2.06857
   A15        1.78407   0.00095   0.00343   0.02801   0.03056   1.81463
   A16        1.85717  -0.00027  -0.00057  -0.00381  -0.00498   1.85219
   A17        2.84314   0.00004   0.00234  -0.00989  -0.00811   2.83504
   A18        1.86605   0.00015   0.00038   0.00798   0.00846   1.87451
   A19        2.17473  -0.00027   0.00079   0.01212   0.01294   2.18767
   A20        1.69816  -0.00027   0.00143   0.00641   0.00790   1.70606
   A21        1.83636   0.00043   0.00408  -0.00204  -0.00012   1.83624
   A22        1.85055   0.00003   0.00115   0.00578   0.00196   1.85251
   A23        1.87688   0.00032   0.00556   0.06714   0.07225   1.94913
   A24        2.26787  -0.00151  -0.01297  -0.08057  -0.09274   2.17513
   A25        1.72775  -0.00015   0.00187   0.00633   0.00829   1.73604
   A26        1.87662   0.00116   0.00376   0.03233   0.03473   1.91135
   A27        1.80180   0.00125   0.00455   0.05250   0.05535   1.85715
   A28        2.04548  -0.00011   0.00266   0.01408   0.01506   2.06054
   A29        1.85921   0.00001   0.00090   0.00805   0.00683   1.86604
   A30        3.11449  -0.00206  -0.00594  -0.03635  -0.04190   3.07259
   A31        2.91676  -0.00092  -0.00404  -0.03857  -0.04217   2.87458
   A32        2.84578  -0.00073  -0.00820  -0.06157  -0.07089   2.77489
   A33        3.14196   0.00052   0.00413   0.04078   0.04391   3.18587
   A34        2.93073  -0.00079  -0.00378  -0.02807  -0.03185   2.89888
   A35        3.14738   0.00123   0.00132   0.00802   0.00938   3.15676
   A36        3.11792  -0.00025  -0.00140  -0.00598  -0.00786   3.11006
   A37        3.13763   0.00000   0.00017   0.01894   0.01830   3.15593
   A38        2.96826  -0.00063  -0.00577  -0.01828  -0.02452   2.94374
   A39        3.11541   0.00039   0.00345   0.00975   0.01281   3.12822
    D1       -0.01481  -0.00058   0.00078   0.00783   0.00863  -0.00618
    D2        3.13267  -0.00025   0.00136   0.00996   0.01137  -3.13915
    D3       -2.01073   0.00021  -0.00011  -0.00665  -0.00674  -2.01747
    D4        2.18686   0.00002  -0.00047  -0.00576  -0.00624   2.18062
    D5        0.08586   0.00005  -0.00042  -0.00641  -0.00682   0.07904
    D6        1.12548  -0.00007  -0.00064  -0.00854  -0.00916   1.11632
    D7       -0.96011  -0.00026  -0.00100  -0.00765  -0.00866  -0.96877
    D8       -3.06111  -0.00023  -0.00095  -0.00830  -0.00925  -3.07036
    D9       -2.36798  -0.00030   0.00293   0.00931   0.01258  -2.35539
   D10        0.08158  -0.00181  -0.00997  -0.09338  -0.10473  -0.02315
   D11        2.09000   0.00001  -0.00164  -0.01455  -0.01503   2.07497
   D12        2.39002  -0.00037  -0.00385  -0.05695  -0.06120   2.32882
   D13       -1.91532  -0.00011  -0.00163  -0.03802  -0.03929  -1.95461
   D14       -1.79113  -0.00004  -0.00194  -0.01818  -0.02021  -1.81133
   D15        0.18672   0.00022   0.00028   0.00075   0.00170   0.18842
   D16        1.85556   0.00025   0.00161   0.04384   0.04563   1.90119
   D17       -2.30709   0.00067   0.00693   0.08575   0.09334  -2.21375
   D18       -0.12392  -0.00012   0.00009   0.01588   0.01559  -0.10833
   D19        1.99662   0.00030   0.00541   0.05779   0.06330   2.05992
   D20       -0.69612  -0.00026  -0.00188   0.00124  -0.00080  -0.69692
   D21        1.44665   0.00045   0.00341   0.04762   0.05097   1.49762
   D22       -1.27069  -0.00051  -0.00589  -0.09058  -0.09640  -1.36708
   D23        2.79701   0.00038  -0.00002  -0.01927  -0.01956   2.77745
   D24        0.66753  -0.00011   0.00171  -0.01694  -0.01555   0.65198
   D25       -1.97582   0.00018   0.00133   0.00160   0.00113  -1.97469
   D26        0.08164  -0.00046  -0.00499  -0.07873  -0.08234  -0.00070
   D27        2.36342  -0.00034  -0.00451  -0.06958  -0.07359   2.28983
   D28       -0.01620  -0.00015   0.00151   0.00800   0.00765  -0.00855
   D29        2.04125  -0.00079  -0.00481  -0.07233  -0.07581   1.96544
   D30       -1.96015  -0.00067  -0.00433  -0.06318  -0.06706  -2.02722
   D31        1.89693   0.00011   0.00226  -0.00746  -0.00632   1.89061
   D32       -0.10248  -0.00057  -0.00203  -0.05720  -0.06119  -0.16367
   D33        0.02735  -0.00024  -0.00255  -0.01616  -0.01830   0.00905
   D34       -1.97207  -0.00092  -0.00685  -0.06590  -0.07317  -2.04523
   D35       -2.35940   0.00133   0.01130   0.07441   0.08758  -2.27182
   D36        1.92438   0.00065   0.00701   0.02467   0.03271   1.95708
         Item               Value     Threshold  Converged?
 Maximum Force            0.009416     0.000015     NO 
 RMS     Force            0.001546     0.000010     NO 
 Maximum Displacement     0.343904     0.000060     NO 
 RMS     Displacement     0.084688     0.000040     NO 
 Predicted change in Energy=-1.068046D-03
 GradGradGradGradGradGradGradGradGradGradGradGradGradGradGradGradGradGrad

                          Input orientation:                          
 ---------------------------------------------------------------------
 Center     Atomic      Atomic             Coordinates (Angstroms)
 Number     Number       Type             X           Y           Z
 ---------------------------------------------------------------------
      1          6           0       -1.432332   -0.067955    0.830241
      2          8           0       -1.076641    0.301000    1.935517
      3          8           0       -0.706219   -0.278573   -0.225277
      4          1           0        0.312412   -0.093250   -0.075313
      5          6           0       -2.926407   -0.360720    0.551817
      6          9           0       -3.092016   -1.662244    0.266604
      7          9           0       -3.358175    0.358565   -0.495243
      8          9           0       -3.676409   -0.060239    1.608131
      9          8           0        4.033154   -0.754556   -2.967722
     10          1           0        4.939419   -0.459520   -3.087540
     11          1           0        3.475997    0.053825   -2.930488
     12          8           0        2.391926    1.352337   -2.423995
     13          1           0        1.551575    1.452287   -2.879284
     14          1           0        2.174048    1.129976   -1.498133
     15          8           0        1.533707    0.966946    2.555670
     16          1           0        1.662749    1.841640    2.929969
     17          1           0        0.572192    0.800715    2.526727
     18          8           0        1.746633    0.189452    0.034399
     19          1           0        1.892086    0.519354    0.954834
     20          1           0        2.295447   -0.628112   -0.116660
     21          8           0        3.232986   -1.878517   -0.652641
     22          1           0        3.611952   -1.591996   -1.516871
     23          1           0        2.810818   -2.728780   -0.800641
 ---------------------------------------------------------------------
                    Distance matrix (angstroms):
                    1          2          3          4          5
     1  C    0.000000
     2  O    1.218310   0.000000
     3  O    1.298351   2.267630   0.000000
     4  H    1.965908   2.475548   1.046156   0.000000
     5  C    1.547738   2.402942   2.353690   3.309800   0.000000
     6  F    2.369387   3.271289   2.801520   3.764143   1.342660
     7  F    2.376488   3.334262   2.740747   3.722054   1.341689
     8  F    2.375091   2.645084   3.497296   4.329638   1.329884
     9  O    6.690850   7.160025   5.496292   4.758916   7.808825
    10  H    7.490096   7.874165   6.332340   5.533251   8.667520
    11  H    6.184626   6.668254   4.991952   4.264027   7.299937
    12  O    5.218451   5.669357   4.134336   3.454043   6.330457
    13  H    4.997540   5.604934   3.890664   3.433142   5.925519
    14  H    4.456718   4.800430   3.449654   2.643178   5.695534
    15  O    3.584063   2.764415   3.781832   3.088308   5.066630
    16  H    4.199397   3.296477   4.479162   3.820854   5.618393
    17  H    2.766002   1.821509   3.220671   2.763561   4.182032
    18  O    3.287163   3.405521   2.510571   1.465930   4.733679
    19  H    3.378196   3.134128   2.963198   1.982891   4.914757
    20  H    3.886738   4.055325   3.023901   2.054317   5.271255
    21  O    5.219413   5.479211   4.273149   3.471346   6.456977
    22  H    5.768573   6.122526   4.694668   3.900167   6.967471
    23  H    5.267265   5.637239   4.324825   3.703263   6.352370
                    6          7          8          9         10
     6  F    0.000000
     7  F    2.175987   0.000000
     8  F    2.169707   2.168144   0.000000
     9  O    7.877360   7.872988   8.992100   0.000000
    10  H    8.786396   8.731514   9.820450   0.960582   0.000000
    11  H    7.503671   7.261487   8.471658   0.982492   1.558779
    12  O    6.811801   6.145839   7.421462   2.725484   3.195753
    13  H    6.415594   5.566465   7.053825   3.322079   3.895621
    14  H    6.216286   5.675064   6.730032   3.027776   3.563704
    15  O    5.792216   5.797301   5.394279   6.302274   6.743848
    16  H    6.479081   6.256297   5.819880   6.865990   7.227884
    17  H    4.959913   4.977507   4.431215   6.677282   7.223632
    18  O    5.186060   5.134996   5.652289   3.889995   4.512377
    19  H    5.484004   5.449204   5.636565   4.646877   5.156086
    20  H    5.499189   5.751548   6.241831   3.341283   3.980595
    21  O    6.395110   6.962235   7.493795   2.695025   3.294571
    22  H    6.937500   7.309657   8.076641   1.727336   2.347695
    23  H    6.092614   6.905175   7.416697   3.176148   3.861398
                   11         12         13         14         15
    11  H    0.000000
    12  O    1.765751   0.000000
    13  H    2.379436   0.960972   0.000000
    14  H    2.214681   0.976799   1.548850   0.000000
    15  O    5.891027   5.067754   5.456610   4.107302   0.000000
    16  H    6.389766   5.425500   5.823347   4.513975   0.960126
    17  H    6.226646   5.303336   5.532512   4.344404   0.976208
    18  O    3.435062   2.795068   3.181564   1.848221   2.647006
    19  H    4.221519   3.515706   3.960653   2.543503   1.700426
    20  H    3.126718   3.042250   3.537443   2.239214   3.204029
    21  O    2.996930   3.779352   4.345037   3.299582   4.612751
    22  H    2.173828   3.313675   3.920330   3.078482   5.239549
    23  H    3.566736   4.412060   4.836091   3.972653   5.153079
                   16         17         18         19         20
    16  H    0.000000
    17  H    1.560590   0.000000
    18  O    3.334829   2.822172   0.000000
    19  H    2.387926   2.071746   0.988531   0.000000
    20  H    3.972648   3.463907   0.996206   1.620950   0.000000
    21  O    5.398176   4.936243   2.637758   3.183045   1.652201
    22  H    5.946733   5.596061   3.009886   3.677644   2.150081
    23  H    6.010345   5.342299   3.216498   3.804752   2.268533
                   21         22         23
    21  O    0.000000
    22  H    0.986206   0.000000
    23  H    0.960769   1.564315   0.000000
 Stoichiometry    C2H11F3O7
 Framework group  C1[X(C2H11F3O7)]
 Deg. of freedom    63
 Full point group                 C1      NOp   1
 Largest Abelian subgroup         C1      NOp   1
 Largest concise Abelian subgroup C1      NOp   1
                         Standard orientation:                         
 ---------------------------------------------------------------------
 Center     Atomic      Atomic             Coordinates (Angstroms)
 Number     Number       Type             X           Y           Z
 ---------------------------------------------------------------------
      1          6           0       -1.616168    0.238930    0.002520
      2          8           0       -1.710979    1.452574   -0.046048
      3          8           0       -0.541297   -0.489296    0.009907
      4          1           0        0.341979    0.069231   -0.038190
      5          6           0       -2.889281   -0.637920    0.078734
      6          9           0       -2.920993   -1.297569    1.247749
      7          9           0       -2.897878   -1.539784   -0.914592
      8          9           0       -3.987452    0.105981   -0.017297
      9          8           0        4.889266   -1.309847    0.221832
     10          1           0        5.770051   -1.004113   -0.009387
     11          1           0        4.351689   -1.268338   -0.599495
     12          8           0        3.143499   -0.873464   -1.825150
     13          1           0        2.538299   -1.562746   -2.111665
     14          1           0        2.592316   -0.187798   -1.400653
     15          8           0        0.460950    3.144550   -0.294914
     16          1           0        0.429263    3.757124   -1.033555
     17          1           0       -0.415689    2.719976   -0.229925
     18          8           0        1.623958    0.771017   -0.152104
     19          1           0        1.405343    1.732063   -0.228205
     20          1           0        2.197172    0.622587    0.649033
     21          8           0        3.280560    0.160101    1.807543
     22          1           0        3.956664   -0.394233    1.351254
     23          1           0        2.954876   -0.352548    2.551989
 ---------------------------------------------------------------------
 Rotational constants (GHZ):           0.9561013           0.2765795           0.2508282
 Standard basis: 6-31++G(d,p) (6D, 7F)
 There are   294 symmetry adapted cartesian basis functions of A   symmetry.
 There are   294 symmetry adapted basis functions of A   symmetry.
   294 basis functions,   472 primitive gaussians,   294 cartesian basis functions
    53 alpha electrons       53 beta electrons
       nuclear repulsion energy       825.6160238814 Hartrees.
 NAtoms=   23 NActive=   23 NUniq=   23 SFac= 1.00D+00 NAtFMM=   60 NAOKFM=F Big=F
 Integral buffers will be    131072 words long.
 Raffenetti 2 integral format.
 Two-electron integral symmetry is turned on.
 Nuclear repulsion after empirical dispersion term =      825.6060130423 Hartrees.
 One-electron integrals computed using PRISM.
 NBasis=   294 RedAO= T EigKep=  4.51D-05  NBF=   294
 NBsUse=   294 1.00D-06 EigRej= -1.00D+00 NBFU=   294
 Initial guess from the checkpoint file:  "/local_scratch/slurm.5660450/Gau-2010442.chk"
 B after Tr=     0.000000   -0.000000   -0.000000
         Rot=    0.999959    0.007393   -0.004138   -0.003081 Ang=   1.03 deg.
 ExpMin= 3.60D-02 ExpMax= 7.00D+03 ExpMxC= 1.05D+03 IAcc=3 IRadAn=         5 AccDes= 0.00D+00
 Harris functional with IExCor= 4639 and IRadAn=       5 diagonalized for initial guess.
 HarFok:  IExCor= 4639 AccDes= 0.00D+00 IRadAn=         5 IDoV= 1 UseB2=F ITyADJ=14
 ICtDFT=  3500011 ScaDFX=  1.000000  1.000000  1.000000  1.000000
 FoFCou: FMM=F IPFlag=           0 FMFlag=      100000 FMFlg1=           0
         NFxFlg=           0 DoJE=T BraDBF=F KetDBF=T FulRan=T
         wScrn=  0.000000 ICntrl=       500 IOpCl=  0 I1Cent=   200000004 NGrid=           0
         NMat0=    1 NMatS0=      1 NMatT0=    0 NMatD0=    1 NMtDS0=    0 NMtDT0=    0
 Petite list used in FoFCou.
 Requested convergence on RMS density matrix=1.00D-10 within 128 cycles.
 Requested convergence on MAX density matrix=1.00D-08.
 Requested convergence on             energy=1.00D-08.
 No special actions if energy rises.
 SCF Done:  E(RwB97XD) =  -908.815144254     A.U. after   16 cycles
            NFock= 16  Conv=0.55D-10     -V/T= 2.0083
 Calling FoFJK, ICntrl=      2127 FMM=F ISym2X=0 I1Cent= 0 IOpClX= 0 NMat=1 NMatS=1 NMatT=0.
 ***** Axes restored to original set *****
 -------------------------------------------------------------------
 Center     Atomic                   Forces (Hartrees/Bohr)
 Number     Number              X              Y              Z
 -------------------------------------------------------------------
      1        6           0.003133348    0.000770101    0.002340489
      2        8          -0.000987326   -0.000912014   -0.004715380
      3        8           0.002382136    0.001558081    0.002745945
      4        1          -0.005624193   -0.001017078   -0.000784911
      5        6           0.000896211   -0.000251127   -0.000348588
      6        9          -0.000889784    0.000827566   -0.000031282
      7        9          -0.000579692   -0.000713090    0.000569521
      8        9          -0.000705642   -0.000340672   -0.000607908
      9        8          -0.000026165    0.000981880   -0.000001833
     10        1          -0.000456119   -0.000348577   -0.000204533
     11        1           0.000616061   -0.000664269    0.000190057
     12        8          -0.000196528   -0.000145108    0.000756037
     13        1           0.000521224    0.000198741   -0.000014064
     14        1          -0.000777783   -0.000103395   -0.000539171
     15        8          -0.000500609    0.000733878    0.000326541
     16        1           0.000185454   -0.000329893    0.000012963
     17        1           0.000644279   -0.000152750    0.000799902
     18        8           0.001244668   -0.000636241    0.000600578
     19        1           0.000898294   -0.000417911   -0.001730292
     20        1           0.000016704    0.001405743    0.000817376
     21        8          -0.000303148   -0.000643344   -0.001292471
     22        1          -0.000123518    0.000029035    0.000848161
     23        1           0.000632127    0.000170444    0.000262864
 -------------------------------------------------------------------
 Cartesian Forces:  Max     0.005624193 RMS     0.001273908

 GradGradGradGradGradGradGradGradGradGradGradGradGradGradGradGradGradGrad
 Berny optimization.
 Using GEDIIS/GDIIS optimizer.
 FormGI is forming the generalized inverse of G from B-inverse, IUseBI=4.
 Internal  Forces:  Max     0.004842384 RMS     0.000963272
 Search for a local minimum.
 Step number   3 out of a maximum of  138
 All quantities printed in internal units (Hartrees-Bohrs-Radians)
 Mixed Optimization -- En-DIIS/RFO-DIIS
 Update second derivatives using D2CorX and points    1    2    3
 DE= -6.51D-04 DEPred=-1.07D-03 R= 6.10D-01
 TightC=F SS=  1.41D+00  RLast= 3.66D-01 DXNew= 8.4853D-01 1.0976D+00
 Trust test= 6.10D-01 RLast= 3.66D-01 DXMaxT set to 8.49D-01
 ITU=  1  1  0
 Use linear search instead of GDIIS.
     Eigenvalues ---    0.00024   0.00042   0.00069   0.00083   0.00158
     Eigenvalues ---    0.00364   0.00415   0.00452   0.00654   0.00788
     Eigenvalues ---    0.00956   0.01072   0.01156   0.01248   0.01261
     Eigenvalues ---    0.01381   0.01548   0.01626   0.01874   0.01972
     Eigenvalues ---    0.02136   0.02411   0.02560   0.02632   0.02831
     Eigenvalues ---    0.03059   0.03137   0.03702   0.04128   0.04455
     Eigenvalues ---    0.04725   0.05332   0.05950   0.06140   0.06777
     Eigenvalues ---    0.06853   0.08215   0.11064   0.11644   0.13648
     Eigenvalues ---    0.19617   0.21414   0.21919   0.23825   0.27022
     Eigenvalues ---    0.31031   0.37379   0.37500   0.38797   0.41459
     Eigenvalues ---    0.45384   0.46767   0.47896   0.50365   0.51080
     Eigenvalues ---    0.55590   0.57100   0.57144   0.57246   0.57384
     Eigenvalues ---    0.60413   0.89995   1.07858
 RFO step:  Lambda=-1.26257229D-03 EMin= 2.41455617D-04
 Quartic linear search produced a step of -0.21740.
 Iteration  1 RMS(Cart)=  0.10888613 RMS(Int)=  0.00272715
 Iteration  2 RMS(Cart)=  0.00575552 RMS(Int)=  0.00079996
 Iteration  3 RMS(Cart)=  0.00001402 RMS(Int)=  0.00079991
 Iteration  4 RMS(Cart)=  0.00000002 RMS(Int)=  0.00079991
 Variable       Old X    -DE/DX   Delta X   Delta X   Delta X     New X
                                 (Linear)    (Quad)   (Total)
    R1        2.30227  -0.00484  -0.00411  -0.00428  -0.00840   2.29388
    R2        2.45353  -0.00285  -0.00216   0.01369   0.01153   2.46506
    R3        2.92480   0.00140   0.00288  -0.00159   0.00129   2.92609
    R4        1.97695  -0.00332  -0.00749  -0.08575  -0.09323   1.88372
    R5        2.77021   0.00240   0.01668   0.19505   0.21173   2.98193
    R6        2.53726  -0.00068  -0.00083  -0.00110  -0.00195   2.53531
    R7        2.53542  -0.00064  -0.00078  -0.00054  -0.00132   2.53410
    R8        2.51312  -0.00016   0.00037  -0.00113  -0.00076   2.51235
    R9        1.81524  -0.00051  -0.00049  -0.00006  -0.00055   1.81468
   R10        1.85664  -0.00069  -0.00029  -0.00148  -0.00238   1.85426
   R11        3.26419   0.00019  -0.00638   0.03515   0.02839   3.29258
   R12        3.33679   0.00015  -0.00668   0.01158   0.00438   3.34117
   R13        1.81597  -0.00043  -0.00053  -0.00058  -0.00111   1.81487
   R14        1.84588  -0.00075  -0.00063   0.00534   0.00500   1.85088
   R15        3.49263  -0.00046  -0.00970  -0.06402  -0.07333   3.41930
   R16        1.81437  -0.00027  -0.00022  -0.00024  -0.00045   1.81392
   R17        1.84477  -0.00063  -0.00179  -0.00493  -0.00672   1.83805
   R18        3.21334   0.00111   0.00410   0.09375   0.09776   3.31110
   R19        1.86805  -0.00049  -0.00167  -0.01112  -0.01264   1.85541
   R20        1.88256  -0.00082  -0.00071  -0.01161  -0.01174   1.87082
   R21        3.12221   0.00045  -0.00030   0.07365   0.07387   3.19608
   R22        1.86366  -0.00061  -0.00021  -0.00424  -0.00470   1.85896
   R23        1.81559  -0.00047  -0.00056  -0.00063  -0.00119   1.81440
    A1        2.24387  -0.00054  -0.00108  -0.00299  -0.00406   2.23981
    A2        2.09707   0.00068   0.00221   0.00955   0.01176   2.10884
    A3        1.94221  -0.00014  -0.00113  -0.00655  -0.00769   1.93453
    A4        1.98152   0.00172  -0.00132  -0.01634  -0.01763   1.96389
    A5        1.91840   0.00127   0.00225  -0.00058   0.00170   1.92010
    A6        1.92797   0.00098   0.00177  -0.00194  -0.00017   1.92780
    A7        1.93776   0.00122   0.00124  -0.00454  -0.00330   1.93446
    A8        1.89042  -0.00121  -0.00198   0.00268   0.00069   1.89111
    A9        1.89461  -0.00123  -0.00182   0.00224   0.00044   1.89505
   A10        1.89362  -0.00116  -0.00170   0.00242   0.00073   1.89435
   A11        1.86193  -0.00005  -0.00124   0.00322   0.00255   1.86447
   A12        2.07571   0.00002  -0.00708   0.01323   0.00668   2.08239
   A13        1.80163   0.00017  -0.00511   0.00596  -0.00029   1.80134
   A14        2.06857   0.00018  -0.00730   0.02413   0.01639   2.08495
   A15        1.81463  -0.00039  -0.00664   0.00145  -0.00472   1.80991
   A16        1.85219   0.00026   0.00108   0.00332   0.00468   1.85687
   A17        2.83504   0.00002   0.00176   0.05278   0.05583   2.89086
   A18        1.87451  -0.00051  -0.00184   0.00197  -0.00043   1.87409
   A19        2.18767   0.00004  -0.00281   0.02019   0.01721   2.20488
   A20        1.70606   0.00089  -0.00172   0.01465   0.01255   1.71861
   A21        1.83624  -0.00107   0.00003   0.07087   0.07161   1.90784
   A22        1.85251   0.00145  -0.00043   0.01492   0.01760   1.87011
   A23        1.94913  -0.00021  -0.01571   0.04334   0.02702   1.97615
   A24        2.17513  -0.00019   0.02016  -0.11576  -0.09711   2.07803
   A25        1.73604   0.00072  -0.00180   0.00586   0.00171   1.73775
   A26        1.91135  -0.00083  -0.00755  -0.00594  -0.01610   1.89526
   A27        1.85715  -0.00032  -0.01203   0.01323   0.00236   1.85951
   A28        2.06054   0.00032  -0.00327   0.04151   0.03807   2.09860
   A29        1.86604   0.00015  -0.00148   0.00280   0.00114   1.86718
   A30        3.07259  -0.00175   0.00911  -0.00119   0.00751   3.08010
   A31        2.87458   0.00019   0.00917  -0.01464  -0.00640   2.86818
   A32        2.77489   0.00175   0.01541  -0.01748  -0.00027   2.77462
   A33        3.18587  -0.00011  -0.00955   0.05047   0.04086   3.22673
   A34        2.89888   0.00003   0.00692  -0.00969  -0.00252   2.89636
   A35        3.15676   0.00168  -0.00204   0.00196  -0.00005   3.15672
   A36        3.11006  -0.00003   0.00171   0.00264   0.00515   3.11522
   A37        3.15593   0.00048  -0.00398   0.01527   0.01188   3.16781
   A38        2.94374  -0.00032   0.00533  -0.02166  -0.01435   2.92939
   A39        3.12822  -0.00020  -0.00279   0.00922   0.00635   3.13457
    D1       -0.00618   0.00070  -0.00188   0.02945   0.02752   0.02134
    D2       -3.13915   0.00049  -0.00247   0.02676   0.02423  -3.11492
    D3       -2.01747  -0.00017   0.00147  -0.01764  -0.01621  -2.03368
    D4        2.18062  -0.00009   0.00136  -0.01937  -0.01803   2.16259
    D5        0.07904  -0.00009   0.00148  -0.01814  -0.01667   0.06237
    D6        1.11632   0.00002   0.00199  -0.01527  -0.01328   1.10304
    D7       -0.96877   0.00010   0.00188  -0.01700  -0.01511  -0.98387
    D8       -3.07036   0.00009   0.00201  -0.01576  -0.01374  -3.08410
    D9       -2.35539   0.00022  -0.00274   0.05285   0.05075  -2.30464
   D10       -0.02315   0.00038   0.02277  -0.03287  -0.00931  -0.03245
   D11        2.07497   0.00048   0.00327  -0.00524  -0.00349   2.07149
   D12        2.32882  -0.00023   0.01330  -0.08538  -0.07187   2.25695
   D13       -1.95461  -0.00006   0.00854  -0.07093  -0.06231  -2.01692
   D14       -1.81133  -0.00011   0.00439  -0.06779  -0.06318  -1.87452
   D15        0.18842   0.00006  -0.00037  -0.05334  -0.05362   0.13480
   D16        1.90119   0.00010  -0.00992   0.05411   0.04388   1.94507
   D17       -2.21375   0.00032  -0.02029   0.11510   0.09476  -2.11899
   D18       -0.10833  -0.00001  -0.00339   0.04143   0.03792  -0.07042
   D19        2.05992   0.00021  -0.01376   0.10242   0.08879   2.14871
   D20       -0.69692  -0.00012   0.00017   0.05108   0.05211  -0.64482
   D21        1.49762   0.00001  -0.01108   0.08158   0.07105   1.56867
   D22       -1.36708   0.00018   0.02096  -0.10729  -0.08734  -1.45442
   D23        2.77745  -0.00070   0.00425  -0.11071  -0.10447   2.67298
   D24        0.65198  -0.00011   0.00338  -0.03572  -0.03175   0.62023
   D25       -1.97469  -0.00027  -0.00025  -0.02133  -0.02075  -1.99545
   D26       -0.00070   0.00052   0.01790   0.04012   0.05615   0.05545
   D27        2.28983  -0.00099   0.01600  -0.07172  -0.05506   2.23477
   D28       -0.00855   0.00040  -0.00166   0.00151   0.00093  -0.00762
   D29        1.96544   0.00119   0.01648   0.06295   0.07784   2.04328
   D30       -2.02722  -0.00032   0.01458  -0.04888  -0.03337  -2.06059
   D31        1.89061  -0.00073   0.00137   0.06214   0.06437   1.95499
   D32       -0.16367  -0.00084   0.01330   0.02563   0.03960  -0.12407
   D33        0.00905   0.00027   0.00398  -0.02239  -0.01856  -0.00951
   D34       -2.04523   0.00015   0.01591  -0.05889  -0.04333  -2.08857
   D35       -2.27182   0.00059  -0.01904   0.13159   0.11233  -2.15949
   D36        1.95708   0.00047  -0.00711   0.09508   0.08755   2.04464
         Item               Value     Threshold  Converged?
 Maximum Force            0.004842     0.000015     NO 
 RMS     Force            0.000963     0.000010     NO 
 Maximum Displacement     0.326513     0.000060     NO 
 RMS     Displacement     0.109560     0.000040     NO 
 Predicted change in Energy=-8.313632D-04
 GradGradGradGradGradGradGradGradGradGradGradGradGradGradGradGradGradGrad

                          Input orientation:                          
 ---------------------------------------------------------------------
 Center     Atomic      Atomic             Coordinates (Angstroms)
 Number     Number       Type             X           Y           Z
 ---------------------------------------------------------------------
      1          6           0       -1.517766   -0.060378    0.844431
      2          8           0       -1.110052    0.359111    1.908042
      3          8           0       -0.836709   -0.321130   -0.237127
      4          1           0        0.139628   -0.155820   -0.122702
      5          6           0       -3.021262   -0.366312    0.635836
      6          9           0       -3.194848   -1.675315    0.398452
      7          9           0       -3.498008    0.319870   -0.413030
      8          9           0       -3.725383   -0.034248    1.713548
      9          8           0        4.152494   -0.705994   -2.951693
     10          1           0        5.063829   -0.415465   -3.036646
     11          1           0        3.599932    0.103276   -2.900970
     12          8           0        2.489365    1.375635   -2.377690
     13          1           0        1.687820    1.539252   -2.880775
     14          1           0        2.202450    1.081851   -1.488485
     15          8           0        1.563105    1.003402    2.504816
     16          1           0        1.729453    1.875785    2.869037
     17          1           0        0.601380    0.859253    2.523743
     18          8           0        1.689217    0.129798   -0.037909
     19          1           0        1.868503    0.490800    0.857382
     20          1           0        2.243209   -0.680246   -0.168338
     21          8           0        3.262090   -1.920271   -0.701902
     22          1           0        3.672080   -1.605306   -1.538805
     23          1           0        2.908377   -2.795915   -0.875113
 ---------------------------------------------------------------------
                    Distance matrix (angstroms):
                    1          2          3          4          5
     1  C    0.000000
     2  O    1.213866   0.000000
     3  O    1.304453   2.266979   0.000000
     4  H    1.921305   2.439422   0.996823   0.000000
     5  C    1.548421   2.407794   2.352950   3.257440   0.000000
     6  F    2.370553   3.280873   2.792597   3.701243   1.341630
     7  F    2.376374   3.330353   2.743052   3.680078   1.340990
     8  F    2.372682   2.651889   3.497409   4.280760   1.329480
     9  O    6.854139   7.241952   5.692902   4.940543   8.027983
    10  H    7.648937   7.947749   6.531658   5.727672   8.880215
    11  H    6.343945   6.736171   5.192298   4.445177   7.521284
    12  O    5.338660   5.688288   4.303928   3.598831   6.517877
    13  H    5.168342   5.670414   4.101603   3.588473   6.178445
    14  H    4.537311   4.799106   3.573618   2.766302   5.822120
    15  O    3.657905   2.813719   3.877079   3.205297   5.136693
    16  H    4.288611   3.359553   4.589104   3.950375   5.708194
    17  H    2.855975   1.886327   3.329235   2.871804   4.264943
    18  O    3.331581   3.416902   2.573583   1.577971   4.784210
    19  H    3.430857   3.161173   3.029085   2.089902   4.969258
    20  H    3.943967   4.078723   3.101547   2.168446   5.334783
    21  O    5.356993   5.578800   4.424186   3.632977   6.609450
    22  H    5.916174   6.213571   4.865455   4.072415   7.145977
    23  H    5.480030   5.817895   4.534011   3.898999   6.583809
                    6          7          8          9         10
     6  F    0.000000
     7  F    2.175126   0.000000
     8  F    2.168881   2.167817   0.000000
     9  O    8.133049   8.125724   9.180232   0.000000
    10  H    9.032877   8.984939   9.997995   0.960289   0.000000
    11  H    7.760065   7.524461   8.658690   0.981231   1.559004
    12  O    7.023214   6.389301   7.572918   2.725555   3.204703
    13  H    6.702777   5.871071   7.272309   3.334782   3.904183
    14  H    6.347703   5.850850   6.829194   3.023250   3.581375
    15  O    5.852384   5.881828   5.447102   6.276978   6.706418
    16  H    6.554604   6.365468   5.893947   6.813047   7.158560
    17  H    5.035101   5.071543   4.491730   6.711245   7.242670
    18  O    5.225221   5.204243   5.693189   3.905947   4.547278
    19  H    5.526318   5.517482   5.683331   4.599781   5.118093
    20  H    5.557327   5.832811   6.291494   3.375366   4.031525
    21  O    6.554604   7.127454   7.629958   2.707185   3.310851
    22  H    7.135304   7.508917   8.232161   1.742359   2.365632
    23  H    6.334593   7.138866   7.637718   3.198091   3.871013
                   11         12         13         14         15
    11  H    0.000000
    12  O    1.768072   0.000000
    13  H    2.391361   0.960386   0.000000
    14  H    2.214877   0.979446   1.553233   0.000000
    15  O    5.846487   4.983510   5.413620   4.044918   0.000000
    16  H    6.319293   5.325012   5.759803   4.454442   0.959886
    17  H    6.244223   5.277801   5.554419   4.325615   0.972652
    18  O    3.442187   2.768920   3.173083   1.809415   2.691567
    19  H    4.156108   3.410878   3.886608   2.442120   1.752160
    20  H    3.149902   3.027949   3.548514   2.202144   3.231557
    21  O    3.007454   3.777349   4.381109   3.279373   4.660198
    22  H    2.186310   3.314898   3.953026   3.063194   5.253951
    23  H    3.603838   4.453665   4.930123   3.988938   5.260084
                   16         17         18         19         20
    16  H    0.000000
    17  H    1.557278   0.000000
    18  O    3.391227   2.877073   0.000000
    19  H    2.446277   2.125586   0.981841   0.000000
    20  H    4.002860   3.508983   0.989996   1.601205   0.000000
    21  O    5.432368   5.020947   2.667883   3.191663   1.691292
    22  H    5.943136   5.657521   3.032329   3.658997   2.185311
    23  H    6.101910   5.498609   3.278271   3.858157   2.327667
                   21         22         23
    21  O    0.000000
    22  H    0.983718   0.000000
    23  H    0.960139   1.562459   0.000000
 Stoichiometry    C2H11F3O7
 Framework group  C1[X(C2H11F3O7)]
 Deg. of freedom    63
 Full point group                 C1      NOp   1
 Largest Abelian subgroup         C1      NOp   1
 Largest concise Abelian subgroup C1      NOp   1
                         Standard orientation:                         
 ---------------------------------------------------------------------
 Center     Atomic      Atomic             Coordinates (Angstroms)
 Number     Number       Type             X           Y           Z
 ---------------------------------------------------------------------
      1          6           0       -1.668045    0.219400   -0.007417
      2          8           0       -1.696481    1.431847   -0.058757
      3          8           0       -0.626280   -0.565522    0.007457
      4          1           0        0.232802   -0.060218   -0.009903
      5          6           0       -2.978368   -0.602943    0.058994
      6          9           0       -3.040535   -1.274809    1.218607
      7          9           0       -3.026605   -1.489644   -0.945839
      8          9           0       -4.040484    0.192016   -0.027415
      9          8           0        5.021861   -1.263817    0.148958
     10          1           0        5.895518   -0.919368   -0.051623
     11          1           0        4.486022   -1.172296   -0.667935
     12          8           0        3.251728   -0.725594   -1.852441
     13          1           0        2.699523   -1.409209   -2.239846
     14          1           0        2.651203   -0.136513   -1.350777
     15          8           0        0.546975    3.123489   -0.207981
     16          1           0        0.557228    3.771008   -0.916497
     17          1           0       -0.349249    2.747356   -0.171146
     18          8           0        1.632822    0.663635   -0.087191
     19          1           0        1.457154    1.627182   -0.155962
     20          1           0        2.200191    0.502220    0.707875
     21          8           0        3.353323    0.023095    1.848573
     22          1           0        4.047788   -0.468836    1.355192
     23          1           0        3.097327   -0.525196    2.594033
 ---------------------------------------------------------------------
 Rotational constants (GHZ):           0.9790541           0.2629164           0.2416233
 Standard basis: 6-31++G(d,p) (6D, 7F)
 There are   294 symmetry adapted cartesian basis functions of A   symmetry.
 There are   294 symmetry adapted basis functions of A   symmetry.
   294 basis functions,   472 primitive gaussians,   294 cartesian basis functions
    53 alpha electrons       53 beta electrons
       nuclear repulsion energy       819.2837345522 Hartrees.
 NAtoms=   23 NActive=   23 NUniq=   23 SFac= 1.00D+00 NAtFMM=   60 NAOKFM=F Big=F
 Integral buffers will be    131072 words long.
 Raffenetti 2 integral format.
 Two-electron integral symmetry is turned on.
 Nuclear repulsion after empirical dispersion term =      819.2739269255 Hartrees.
 One-electron integrals computed using PRISM.
 NBasis=   294 RedAO= T EigKep=  4.62D-05  NBF=   294
 NBsUse=   294 1.00D-06 EigRej= -1.00D+00 NBFU=   294
 Initial guess from the checkpoint file:  "/local_scratch/slurm.5660450/Gau-2010442.chk"
 B after Tr=    -0.000000    0.000000   -0.000000
         Rot=    0.999820   -0.018568    0.000994    0.003883 Ang=  -2.18 deg.
 ExpMin= 3.60D-02 ExpMax= 7.00D+03 ExpMxC= 1.05D+03 IAcc=3 IRadAn=         5 AccDes= 0.00D+00
 Harris functional with IExCor= 4639 and IRadAn=       5 diagonalized for initial guess.
 HarFok:  IExCor= 4639 AccDes= 0.00D+00 IRadAn=         5 IDoV= 1 UseB2=F ITyADJ=14
 ICtDFT=  3500011 ScaDFX=  1.000000  1.000000  1.000000  1.000000
 FoFCou: FMM=F IPFlag=           0 FMFlag=      100000 FMFlg1=           0
         NFxFlg=           0 DoJE=T BraDBF=F KetDBF=T FulRan=T
         wScrn=  0.000000 ICntrl=       500 IOpCl=  0 I1Cent=   200000004 NGrid=           0
         NMat0=    1 NMatS0=      1 NMatT0=    0 NMatD0=    1 NMtDS0=    0 NMtDT0=    0
 Petite list used in FoFCou.
 Requested convergence on RMS density matrix=1.00D-10 within 128 cycles.
 Requested convergence on MAX density matrix=1.00D-08.
 Requested convergence on             energy=1.00D-08.
 No special actions if energy rises.
 SCF Done:  E(RwB97XD) =  -908.815375163     A.U. after   16 cycles
            NFock= 16  Conv=0.64D-10     -V/T= 2.0082
 Calling FoFJK, ICntrl=      2127 FMM=F ISym2X=0 I1Cent= 0 IOpClX= 0 NMat=1 NMatS=1 NMatT=0.
 ***** Axes restored to original set *****
 -------------------------------------------------------------------
 Center     Atomic                   Forces (Hartrees/Bohr)
 Number     Number              X              Y              Z
 -------------------------------------------------------------------
      1        6           0.002262553    0.000492226    0.000328883
      2        8          -0.000739431   -0.001045003   -0.002959385
      3        8          -0.014695121   -0.001816975    0.001378053
      4        1           0.013568133    0.002567815    0.001267391
      5        6           0.000836641    0.000132314    0.000037671
      6        9          -0.000619331    0.000596375   -0.000042632
      7        9          -0.000409199   -0.000536783    0.000394145
      8        9          -0.000689717   -0.000244968   -0.000306727
      9        8           0.000358597   -0.000237559   -0.000025078
     10        1          -0.000378357   -0.000110370   -0.000076890
     11        1          -0.000110722    0.000159710    0.000308568
     12        8           0.000417138   -0.000202414    0.001040432
     13        1           0.000249462    0.000039099    0.000014567
     14        1          -0.000995427    0.000302443   -0.001423802
     15        8          -0.000165960    0.000121173   -0.000253663
     16        1           0.000014656   -0.000142189    0.000011962
     17        1           0.000226587    0.000007631   -0.000107206
     18        8           0.000123792   -0.000250905   -0.000338687
     19        1           0.000195222    0.000037620    0.000868938
     20        1           0.000581892   -0.000081667   -0.000053908
     21        8          -0.000454436   -0.000449797   -0.000158923
     22        1           0.000223856    0.000559598   -0.000101942
     23        1           0.000199171    0.000102626    0.000198233
 -------------------------------------------------------------------
 Cartesian Forces:  Max     0.014695121 RMS     0.002523461

 GradGradGradGradGradGradGradGradGradGradGradGradGradGradGradGradGradGrad
 Berny optimization.
 Using GEDIIS/GDIIS optimizer.
 FormGI is forming the generalized inverse of G from B-inverse, IUseBI=4.
 Internal  Forces:  Max     0.014300156 RMS     0.001536506
 Search for a local minimum.
 Step number   4 out of a maximum of  138
 All quantities printed in internal units (Hartrees-Bohrs-Radians)
 Mixed Optimization -- RFO/linear search
 Update second derivatives using D2CorX and points    3    4
 DE= -2.31D-04 DEPred=-8.31D-04 R= 2.78D-01
 Trust test= 2.78D-01 RLast= 4.59D-01 DXMaxT set to 8.49D-01
 ITU=  0  1  1  0
 Use linear search instead of GDIIS.
     Eigenvalues ---    0.00025   0.00042   0.00069   0.00084   0.00166
     Eigenvalues ---    0.00363   0.00413   0.00451   0.00690   0.00787
     Eigenvalues ---    0.00962   0.01079   0.01166   0.01246   0.01367
     Eigenvalues ---    0.01513   0.01616   0.01802   0.01900   0.02032
     Eigenvalues ---    0.02207   0.02422   0.02559   0.02618   0.02825
     Eigenvalues ---    0.03114   0.03167   0.03991   0.04106   0.04430
     Eigenvalues ---    0.04718   0.05323   0.05950   0.06144   0.06596
     Eigenvalues ---    0.06785   0.08227   0.11022   0.11641   0.13648
     Eigenvalues ---    0.19615   0.21428   0.21933   0.23902   0.28240
     Eigenvalues ---    0.36189   0.37399   0.38655   0.39262   0.41761
     Eigenvalues ---    0.45423   0.46764   0.47906   0.50340   0.51019
     Eigenvalues ---    0.55419   0.57097   0.57136   0.57231   0.57374
     Eigenvalues ---    0.60069   0.88842   1.05386
 RFO step:  Lambda=-6.55520024D-04 EMin= 2.48741711D-04
 Quartic linear search produced a step of -0.38718.
 Iteration  1 RMS(Cart)=  0.05246037 RMS(Int)=  0.00199138
 Iteration  2 RMS(Cart)=  0.00291221 RMS(Int)=  0.00033850
 Iteration  3 RMS(Cart)=  0.00001498 RMS(Int)=  0.00033827
 Iteration  4 RMS(Cart)=  0.00000001 RMS(Int)=  0.00033827
 Variable       Old X    -DE/DX   Delta X   Delta X   Delta X     New X
                                 (Linear)    (Quad)   (Total)
    R1        2.29388  -0.00320   0.00325  -0.00438  -0.00113   2.29275
    R2        2.46506  -0.00257  -0.00446  -0.00535  -0.00981   2.45525
    R3        2.92609   0.00085  -0.00050   0.00506   0.00456   2.93065
    R4        1.88372   0.01430   0.03610   0.01864   0.05473   1.93846
    R5        2.98193   0.00044  -0.08198   0.00213  -0.07985   2.90208
    R6        2.53531  -0.00049   0.00075  -0.00157  -0.00081   2.53450
    R7        2.53410  -0.00044   0.00051  -0.00003   0.00049   2.53459
    R8        2.51235   0.00006   0.00030   0.00128   0.00158   2.51393
    R9        1.81468  -0.00039   0.00021  -0.00102  -0.00081   1.81387
   R10        1.85426   0.00015   0.00092  -0.00213  -0.00130   1.85296
   R11        3.29258  -0.00022  -0.01099  -0.00379  -0.01444   3.27814
   R12        3.34117  -0.00008  -0.00170  -0.00934  -0.01121   3.32996
   R13        1.81487  -0.00021   0.00043  -0.00117  -0.00074   1.81412
   R14        1.85088  -0.00090  -0.00194   0.00020  -0.00210   1.84878
   R15        3.41930   0.00020   0.02839  -0.02904  -0.00099   3.41831
   R16        1.81392  -0.00012   0.00018  -0.00057  -0.00040   1.81353
   R17        1.83805  -0.00023   0.00260  -0.00173   0.00088   1.83892
   R18        3.31110  -0.00034  -0.03785   0.00879  -0.02905   3.28206
   R19        1.85541   0.00053   0.00489  -0.00095   0.00392   1.85933
   R20        1.87082   0.00034   0.00454   0.00073   0.00538   1.87620
   R21        3.19608  -0.00008  -0.02860   0.00394  -0.02448   3.17160
   R22        1.85896   0.00016   0.00182  -0.00085   0.00136   1.86031
   R23        1.81440  -0.00020   0.00046  -0.00116  -0.00070   1.81370
    A1        2.23981  -0.00066   0.00157  -0.00063   0.00093   2.24074
    A2        2.10884   0.00019  -0.00456   0.00150  -0.00307   2.10577
    A3        1.93453   0.00048   0.00298  -0.00084   0.00215   1.93667
    A4        1.96389   0.00084   0.00682  -0.00007   0.00673   1.97062
    A5        1.92010   0.00083  -0.00066   0.00585   0.00517   1.92527
    A6        1.92780   0.00071   0.00007   0.00066   0.00073   1.92853
    A7        1.93446   0.00106   0.00128   0.00315   0.00442   1.93888
    A8        1.89111  -0.00091  -0.00027  -0.00326  -0.00352   1.88759
    A9        1.89505  -0.00091  -0.00017  -0.00339  -0.00357   1.89147
   A10        1.89435  -0.00087  -0.00028  -0.00334  -0.00362   1.89073
   A11        1.86447  -0.00002  -0.00099   0.00194   0.00077   1.86525
   A12        2.08239   0.00000  -0.00258   0.01088   0.00874   2.09112
   A13        1.80134  -0.00013   0.00011  -0.00566  -0.00586   1.79547
   A14        2.08495   0.00001  -0.00634   0.00373  -0.00223   2.08272
   A15        1.80991  -0.00011   0.00183  -0.00223  -0.00203   1.80788
   A16        1.85687   0.00003  -0.00181   0.00803   0.00718   1.86405
   A17        2.89086   0.00020  -0.02162   0.04561   0.02272   2.91359
   A18        1.87409   0.00009   0.00016   0.00073   0.00106   1.87514
   A19        2.20488   0.00013  -0.00666   0.01179   0.00518   2.21006
   A20        1.71861  -0.00013  -0.00486   0.00430  -0.00044   1.71817
   A21        1.90784   0.00001  -0.02773   0.07464   0.04721   1.95506
   A22        1.87011  -0.00010  -0.00682   0.00919   0.00205   1.87217
   A23        1.97615   0.00025  -0.01046   0.02055   0.01020   1.98635
   A24        2.07803   0.00001   0.03760  -0.08386  -0.04609   2.03194
   A25        1.73775   0.00000  -0.00066  -0.00478  -0.00569   1.73206
   A26        1.89526  -0.00013   0.00623  -0.01579  -0.00889   1.88636
   A27        1.85951  -0.00020  -0.00091  -0.00020  -0.00081   1.85870
   A28        2.09860   0.00008  -0.01474   0.02494   0.01023   2.10884
   A29        1.86718   0.00018  -0.00044  -0.00010  -0.00061   1.86657
   A30        3.08010   0.00008  -0.00291   0.01438   0.01159   3.09169
   A31        2.86818   0.00016   0.00248   0.00530   0.00697   2.87515
   A32        2.77462  -0.00011   0.00010   0.00646   0.00626   2.78088
   A33        3.22673  -0.00010  -0.01582   0.03639   0.02049   3.24722
   A34        2.89636   0.00011   0.00098   0.00453   0.00566   2.90202
   A35        3.15672   0.00010   0.00002  -0.00037  -0.00037   3.15635
   A36        3.11522   0.00002  -0.00199   0.01407   0.01158   3.12680
   A37        3.16781  -0.00011  -0.00460  -0.00267  -0.00733   3.16048
   A38        2.92939  -0.00006   0.00556   0.01174   0.01658   2.94596
   A39        3.13457  -0.00005  -0.00246  -0.00979  -0.01326   3.12130
    D1        0.02134  -0.00002  -0.01065   0.00621  -0.00441   0.01693
    D2       -3.11492  -0.00011  -0.00938   0.00081  -0.00854  -3.12346
    D3       -2.03368  -0.00013   0.00627  -0.03605  -0.02977  -2.06345
    D4        2.16259   0.00003   0.00698  -0.03615  -0.02916   2.13344
    D5        0.06237  -0.00004   0.00645  -0.03446  -0.02799   0.03438
    D6        1.10304  -0.00005   0.00514  -0.03113  -0.02599   1.07705
    D7       -0.98387   0.00010   0.00585  -0.03122  -0.02538  -1.00925
    D8       -3.08410   0.00004   0.00532  -0.02953  -0.02421  -3.10831
    D9       -2.30464   0.00017  -0.01965   0.08134   0.06147  -2.24316
   D10       -0.03245   0.00012   0.00360   0.03478   0.03838   0.00593
   D11        2.07149   0.00009   0.00135   0.03121   0.03279   2.10428
   D12        2.25695  -0.00008   0.02782  -0.11358  -0.08546   2.17149
   D13       -2.01692  -0.00009   0.02412  -0.10173  -0.07742  -2.09434
   D14       -1.87452  -0.00012   0.02446  -0.09803  -0.07314  -1.94766
   D15        0.13480  -0.00012   0.02076  -0.08617  -0.06510   0.06970
   D16        1.94507  -0.00002  -0.01699   0.06842   0.05174   1.99681
   D17       -2.11899   0.00005  -0.03669   0.09922   0.06249  -2.05650
   D18       -0.07042   0.00008  -0.01468   0.06145   0.04709  -0.02332
   D19        2.14871   0.00015  -0.03438   0.09225   0.05785   2.20655
   D20       -0.64482   0.00002  -0.02017   0.19059   0.17034  -0.47448
   D21        1.56867  -0.00002  -0.02751   0.19793   0.17038   1.73906
   D22       -1.45442  -0.00027   0.03381  -0.21092  -0.17706  -1.63148
   D23        2.67298  -0.00015   0.04045  -0.22466  -0.18458   2.48841
   D24        0.62023   0.00001   0.01229  -0.16132  -0.14926   0.47096
   D25       -1.99545   0.00011   0.00804  -0.03535  -0.02736  -2.02280
   D26        0.05545  -0.00003  -0.02174   0.03969   0.01829   0.07373
   D27        2.23477  -0.00010   0.02132  -0.06312  -0.04198   2.19278
   D28       -0.00762   0.00009  -0.00036  -0.02286  -0.02335  -0.03096
   D29        2.04328  -0.00005  -0.03014   0.05217   0.02230   2.06557
   D30       -2.06059  -0.00012   0.01292  -0.05064  -0.03797  -2.09856
   D31        1.95499   0.00013  -0.02492   0.07681   0.05159   2.00657
   D32       -0.12407   0.00001  -0.01533   0.05841   0.04302  -0.08105
   D33       -0.00951   0.00005   0.00719  -0.01395  -0.00712  -0.01663
   D34       -2.08857  -0.00007   0.01678  -0.03235  -0.01568  -2.10425
   D35       -2.15949   0.00009  -0.04349   0.09721   0.05355  -2.10594
   D36        2.04464  -0.00003  -0.03390   0.07880   0.04499   2.08963
         Item               Value     Threshold  Converged?
 Maximum Force            0.014300     0.000015     NO 
 RMS     Force            0.001537     0.000010     NO 
 Maximum Displacement     0.178286     0.000060     NO 
 RMS     Displacement     0.054280     0.000040     NO 
 Predicted change in Energy=-5.318897D-04
 GradGradGradGradGradGradGradGradGradGradGradGradGradGradGradGradGradGrad

                          Input orientation:                          
 ---------------------------------------------------------------------
 Center     Atomic      Atomic             Coordinates (Angstroms)
 Number     Number       Type             X           Y           Z
 ---------------------------------------------------------------------
      1          6           0       -1.540079   -0.061189    0.853812
      2          8           0       -1.119745    0.404389    1.892359
      3          8           0       -0.876074   -0.367358   -0.220169
      4          1           0        0.130379   -0.190075   -0.131505
      5          6           0       -3.049732   -0.370674    0.679899
      6          9           0       -3.234659   -1.681966    0.467446
      7          9           0       -3.548037    0.297232   -0.371070
      8          9           0       -3.738099   -0.020180    1.762971
      9          8           0        4.188891   -0.686585   -2.924382
     10          1           0        5.104563   -0.411768   -3.010127
     11          1           0        3.651248    0.130905   -2.860247
     12          8           0        2.543627    1.400825   -2.344868
     13          1           0        1.782165    1.610658   -2.890517
     14          1           0        2.197605    1.071389   -1.491125
     15          8           0        1.567388    1.000373    2.444811
     16          1           0        1.759335    1.871653    2.798376
     17          1           0        0.602707    0.877445    2.479927
     18          8           0        1.638706    0.093263   -0.075855
     19          1           0        1.833997    0.461558    0.815384
     20          1           0        2.203074   -0.713061   -0.206493
     21          8           0        3.253572   -1.920713   -0.711312
     22          1           0        3.686396   -1.589920   -1.531283
     23          1           0        2.931675   -2.804568   -0.901930
 ---------------------------------------------------------------------
                    Distance matrix (angstroms):
                    1          2          3          4          5
     1  C    0.000000
     2  O    1.213269   0.000000
     3  O    1.299260   2.262243   0.000000
     4  H    1.943680   2.451984   1.025787   0.000000
     5  C    1.550832   2.407412   2.352641   3.286959   0.000000
     6  F    2.376511   3.294862   2.786383   3.729339   1.341202
     7  F    2.379223   3.321325   2.757505   3.718280   1.341247
     8  F    2.378979   2.655706   3.499222   4.310803   1.330315
     9  O    6.891078   7.250713   5.750526   4.951586   8.092484
    10  H    7.694426   7.965080   6.599535   5.751358   8.950448
    11  H    6.386000   6.739765   5.264496   4.466046   7.595218
    12  O    5.389405   5.689224   4.397178   3.640563   6.600991
    13  H    5.277535   5.722942   4.255531   3.685536   6.326197
    14  H    4.555408   4.785151   3.623924   2.777279   5.858962
    15  O    3.648910   2.807327   3.865659   3.181127   5.129570
    16  H    4.289911   3.356014   4.590225   3.935533   5.713414
    17  H    2.849002   1.880388   3.320670   2.860467   4.258898
    18  O    3.315540   3.402898   2.560687   1.535717   4.771567
    19  H    3.414546   3.144477   3.017277   2.055125   4.955984
    20  H    3.944664   4.085951   3.098524   2.138972   5.338061
    21  O    5.374619   5.595632   4.439382   3.617405   6.638503
    22  H    5.944892   6.228771   4.902022   4.069914   7.193838
    23  H    5.532210   5.875327   4.572062   3.908502   6.648553
                    6          7          8          9         10
     6  F    0.000000
     7  F    2.172220   0.000000
     8  F    2.166419   2.165873   0.000000
     9  O    8.222188   8.206543   9.233230   0.000000
    10  H    9.124119   9.073852  10.056265   0.959861   0.000000
    11  H    7.859755   7.619276   8.717764   0.980542   1.558552
    12  O    7.127503   6.497859   7.638957   2.720296   3.207251
    13  H    6.876468   6.040178   7.401884   3.327281   3.891381
    14  H    6.397379   5.904765   6.856620   3.018264   3.599656
    15  O    5.845048   5.881426   5.445606   6.208570   6.652977
    16  H    6.557547   6.379059   5.905325   6.722893   7.081191
    17  H    5.032499   5.068877   4.490251   6.671841   7.215918
    18  O    5.215007   5.199140   5.683676   3.902014   4.569155
    19  H    5.514257   5.513707   5.672587   4.566137   5.108212
    20  H    5.564343   5.841495   6.297333   3.366169   4.045959
    21  O    6.598758   7.162187   7.656210   2.701032   3.314760
    22  H    7.204471   7.566007   8.272806   1.734716   2.363518
    23  H    6.415536   7.203447   7.703272   3.186967   3.858941
                   11         12         13         14         15
    11  H    0.000000
    12  O    1.762139   0.000000
    13  H    2.384125   0.959993   0.000000
    14  H    2.207279   0.978333   1.556180   0.000000
    15  O    5.765595   4.904531   5.374411   3.986704   0.000000
    16  H    6.215267   5.223959   5.694922   4.385467   0.959677
    17  H    6.194221   5.226829   5.547106   4.283757   0.973116
    18  O    3.435779   2.770744   3.200842   1.808892   2.679868
    19  H    4.113635   3.372386   3.880311   2.413314   1.736789
    20  H    3.138773   3.026076   3.575027   2.198765   3.220150
    21  O    2.997533   3.768971   4.402789   3.267391   4.619207
    22  H    2.174539   3.303392   3.964506   3.049701   5.197032
    23  H    3.601360   4.462957   4.976954   3.988615   5.247813
                   16         17         18         19         20
    16  H    0.000000
    17  H    1.558091   0.000000
    18  O    3.382074   2.867099   0.000000
    19  H    2.434379   2.111810   0.983914   0.000000
    20  H    3.988343   3.508238   0.992842   1.600056   0.000000
    21  O    5.378912   5.004076   2.658514   3.165629   1.678336
    22  H    5.868731   5.629106   3.023973   3.625851   2.173522
    23  H    6.077310   5.515276   3.278963   3.849889   2.321400
                   21         22         23
    21  O    0.000000
    22  H    0.984436   0.000000
    23  H    0.959767   1.562389   0.000000
 Stoichiometry    C2H11F3O7
 Framework group  C1[X(C2H11F3O7)]
 Deg. of freedom    63
 Full point group                 C1      NOp   1
 Largest Abelian subgroup         C1      NOp   1
 Largest concise Abelian subgroup C1      NOp   1
                         Standard orientation:                         
 ---------------------------------------------------------------------
 Center     Atomic      Atomic             Coordinates (Angstroms)
 Number     Number       Type             X           Y           Z
 ---------------------------------------------------------------------
      1          6           0       -1.677465    0.215113   -0.009404
      2          8           0       -1.683739    1.426381   -0.078782
      3          8           0       -0.654886   -0.585351    0.031392
      4          1           0        0.242246   -0.088251    0.014475
      5          6           0       -3.007486   -0.580636    0.044537
      6          9           0       -3.093862   -1.265578    1.194414
      7          9           0       -3.072283   -1.456346   -0.969305
      8          9           0       -4.056197    0.233663   -0.038290
      9          8           0        5.058183   -1.234172    0.123175
     10          1           0        5.937121   -0.889692   -0.050421
     11          1           0        4.533746   -1.101088   -0.694577
     12          8           0        3.309361   -0.629150   -1.870712
     13          1           0        2.810944   -1.309434   -2.329385
     14          1           0        2.666556   -0.116794   -1.340214
     15          8           0        0.591423    3.069737   -0.142860
     16          1           0        0.632206    3.735056   -0.833270
     17          1           0       -0.314156    2.713640   -0.134159
     18          8           0        1.615958    0.595141   -0.051229
     19          1           0        1.457603    1.564924   -0.101528
     20          1           0        2.190301    0.417278    0.738853
     21          8           0        3.357625   -0.045371    1.852461
     22          1           0        4.067944   -0.496651    1.341670
     23          1           0        3.134858   -0.619219    2.588821
 ---------------------------------------------------------------------
 Rotational constants (GHZ):           1.0031856           0.2587114           0.2396478
 Standard basis: 6-31++G(d,p) (6D, 7F)
 There are   294 symmetry adapted cartesian basis functions of A   symmetry.
 There are   294 symmetry adapted basis functions of A   symmetry.
   294 basis functions,   472 primitive gaussians,   294 cartesian basis functions
    53 alpha electrons       53 beta electrons
       nuclear repulsion energy       818.9308667451 Hartrees.
 NAtoms=   23 NActive=   23 NUniq=   23 SFac= 1.00D+00 NAtFMM=   60 NAOKFM=F Big=F
 Integral buffers will be    131072 words long.
 Raffenetti 2 integral format.
 Two-electron integral symmetry is turned on.
 Nuclear repulsion after empirical dispersion term =      818.9210742926 Hartrees.
 One-electron integrals computed using PRISM.
 NBasis=   294 RedAO= T EigKep=  4.58D-05  NBF=   294
 NBsUse=   294 1.00D-06 EigRej= -1.00D+00 NBFU=   294
 Initial guess from the checkpoint file:  "/local_scratch/slurm.5660450/Gau-2010442.chk"
 B after Tr=    -0.000000    0.000000    0.000000
         Rot=    0.999934   -0.011268    0.001256    0.001810 Ang=  -1.32 deg.
 ExpMin= 3.60D-02 ExpMax= 7.00D+03 ExpMxC= 1.05D+03 IAcc=3 IRadAn=         5 AccDes= 0.00D+00
 Harris functional with IExCor= 4639 and IRadAn=       5 diagonalized for initial guess.
 HarFok:  IExCor= 4639 AccDes= 0.00D+00 IRadAn=         5 IDoV= 1 UseB2=F ITyADJ=14
 ICtDFT=  3500011 ScaDFX=  1.000000  1.000000  1.000000  1.000000
 FoFCou: FMM=F IPFlag=           0 FMFlag=      100000 FMFlg1=           0
         NFxFlg=           0 DoJE=T BraDBF=F KetDBF=T FulRan=T
         wScrn=  0.000000 ICntrl=       500 IOpCl=  0 I1Cent=   200000004 NGrid=           0
         NMat0=    1 NMatS0=      1 NMatT0=    0 NMatD0=    1 NMtDS0=    0 NMtDT0=    0
 Petite list used in FoFCou.
 Requested convergence on RMS density matrix=1.00D-10 within 128 cycles.
 Requested convergence on MAX density matrix=1.00D-08.
 Requested convergence on             energy=1.00D-08.
 No special actions if energy rises.
 SCF Done:  E(RwB97XD) =  -908.815811652     A.U. after   16 cycles
            NFock= 16  Conv=0.39D-10     -V/T= 2.0083
 Calling FoFJK, ICntrl=      2127 FMM=F ISym2X=0 I1Cent= 0 IOpClX= 0 NMat=1 NMatS=1 NMatT=0.
 ***** Axes restored to original set *****
 -------------------------------------------------------------------
 Center     Atomic                   Forces (Hartrees/Bohr)
 Number     Number              X              Y              Z
 -------------------------------------------------------------------
      1        6          -0.000327005    0.000065496   -0.000029828
      2        8           0.000073916    0.000020837    0.000299411
      3        8           0.002266228    0.000032118   -0.000108469
      4        1          -0.002027421   -0.000063469    0.000076095
      5        6          -0.000161485    0.000075196    0.000073567
      6        9           0.000141245   -0.000052801   -0.000003924
      7        9           0.000110265    0.000072120   -0.000071353
      8        9           0.000193818    0.000024445    0.000023741
      9        8           0.000602246   -0.000893220    0.000058527
     10        1           0.000081425   -0.000030121   -0.000029414
     11        1          -0.000650799    0.000882735   -0.000042129
     12        8           0.001282221   -0.000108692    0.000251108
     13        1          -0.000238520   -0.000020026    0.000186894
     14        1          -0.001493167    0.000459867   -0.000761338
     15        8          -0.000177387   -0.000163212   -0.000117905
     16        1           0.000061479    0.000075843    0.000015879
     17        1           0.000048247    0.000044091   -0.000208351
     18        8           0.001107122   -0.001196512    0.000280078
     19        1          -0.000462813    0.000381501    0.000538961
     20        1          -0.000393847    0.000369678   -0.000385111
     21        8          -0.000027350    0.000099606   -0.000285302
     22        1           0.000133548    0.000160679    0.000013138
     23        1          -0.000141966   -0.000236159    0.000225726
 -------------------------------------------------------------------
 Cartesian Forces:  Max     0.002266228 RMS     0.000552001

 GradGradGradGradGradGradGradGradGradGradGradGradGradGradGradGradGradGrad
 Berny optimization.
 Using GEDIIS/GDIIS optimizer.
 FormGI is forming the generalized inverse of G from B-inverse, IUseBI=4.
 Internal  Forces:  Max     0.002312058 RMS     0.000316004
 Search for a local minimum.
 Step number   5 out of a maximum of  138
 All quantities printed in internal units (Hartrees-Bohrs-Radians)
 Mixed Optimization -- En-DIIS/RFO-DIIS
 Update second derivatives using D2CorX and points    4    5
 DE= -4.36D-04 DEPred=-5.32D-04 R= 8.21D-01
 TightC=F SS=  1.41D+00  RLast= 4.74D-01 DXNew= 1.4270D+00 1.4225D+00
 Trust test= 8.21D-01 RLast= 4.74D-01 DXMaxT set to 1.42D+00
 ITU=  1  0  1  1  0
 Use linear search instead of GDIIS.
     Eigenvalues ---    0.00025   0.00041   0.00068   0.00085   0.00169
     Eigenvalues ---    0.00362   0.00413   0.00450   0.00690   0.00784
     Eigenvalues ---    0.00961   0.01079   0.01156   0.01244   0.01366
     Eigenvalues ---    0.01491   0.01602   0.01810   0.01886   0.02002
     Eigenvalues ---    0.02222   0.02427   0.02565   0.02617   0.02824
     Eigenvalues ---    0.03112   0.03193   0.03961   0.04205   0.04482
     Eigenvalues ---    0.04718   0.05313   0.05953   0.06135   0.06682
     Eigenvalues ---    0.06789   0.08219   0.11005   0.11643   0.13649
     Eigenvalues ---    0.19613   0.21452   0.21936   0.23906   0.28272
     Eigenvalues ---    0.36249   0.37399   0.38756   0.40104   0.43816
     Eigenvalues ---    0.45369   0.46782   0.48000   0.50339   0.50997
     Eigenvalues ---    0.55419   0.57097   0.57137   0.57239   0.57372
     Eigenvalues ---    0.60078   0.88678   1.06374
 RFO step:  Lambda=-1.39225854D-04 EMin= 2.49180298D-04
 Quartic linear search produced a step of -0.07501.
 Iteration  1 RMS(Cart)=  0.05197301 RMS(Int)=  0.00311907
 Iteration  2 RMS(Cart)=  0.00178526 RMS(Int)=  0.00030488
 Iteration  3 RMS(Cart)=  0.00001075 RMS(Int)=  0.00030483
 Iteration  4 RMS(Cart)=  0.00000001 RMS(Int)=  0.00030483
 Variable       Old X    -DE/DX   Delta X   Delta X   Delta X     New X
                                 (Linear)    (Quad)   (Total)
    R1        2.29275   0.00029   0.00008  -0.00056  -0.00048   2.29227
    R2        2.45525   0.00028   0.00074  -0.00111  -0.00037   2.45487
    R3        2.93065  -0.00030  -0.00034   0.00001  -0.00033   2.93032
    R4        1.93846  -0.00231  -0.00411   0.00080  -0.00331   1.93515
    R5        2.90208  -0.00031   0.00599  -0.00590   0.00009   2.90218
    R6        2.53450   0.00003   0.00006  -0.00104  -0.00098   2.53352
    R7        2.53459   0.00005  -0.00004   0.00095   0.00092   2.53551
    R8        2.51393  -0.00007  -0.00012  -0.00026  -0.00038   2.51355
    R9        1.81387   0.00007   0.00006  -0.00009  -0.00003   1.81384
   R10        1.85296   0.00105   0.00010   0.00307   0.00325   1.85620
   R11        3.27814  -0.00006   0.00108  -0.00436  -0.00331   3.27483
   R12        3.32996  -0.00001   0.00084  -0.00202  -0.00110   3.32886
   R13        1.81412   0.00008   0.00006   0.00015   0.00021   1.81433
   R14        1.84878   0.00000   0.00016  -0.00266  -0.00246   1.84632
   R15        3.41831   0.00035   0.00007   0.01802   0.01813   3.43644
   R16        1.81353   0.00009   0.00003   0.00001   0.00004   1.81357
   R17        1.83892  -0.00006  -0.00007   0.00015   0.00008   1.83900
   R18        3.28206  -0.00030   0.00218  -0.00858  -0.00638   3.27568
   R19        1.85933   0.00024  -0.00029   0.00067   0.00034   1.85967
   R20        1.87620  -0.00042  -0.00040  -0.00280  -0.00328   1.87292
   R21        3.17160   0.00004   0.00184  -0.00221  -0.00045   3.17115
   R22        1.86031   0.00006  -0.00010   0.00179   0.00163   1.86195
   R23        1.81370   0.00022   0.00005  -0.00005   0.00001   1.81370
    A1        2.24074   0.00003  -0.00007  -0.00032  -0.00038   2.24036
    A2        2.10577  -0.00007   0.00023   0.00032   0.00055   2.10632
    A3        1.93667   0.00004  -0.00016   0.00000  -0.00017   1.93651
    A4        1.97062  -0.00055  -0.00051   0.00137   0.00089   1.97151
    A5        1.92527  -0.00017  -0.00039   0.00293   0.00254   1.92781
    A6        1.92853  -0.00015  -0.00005  -0.00276  -0.00282   1.92571
    A7        1.93888  -0.00024  -0.00033   0.00050   0.00017   1.93905
    A8        1.88759   0.00017   0.00026  -0.00042  -0.00016   1.88743
    A9        1.89147   0.00020   0.00027   0.00004   0.00031   1.89179
   A10        1.89073   0.00021   0.00027  -0.00032  -0.00005   1.89068
   A11        1.86525   0.00009  -0.00006  -0.00101  -0.00083   1.86442
   A12        2.09112   0.00010  -0.00066  -0.00015  -0.00132   2.08980
   A13        1.79547  -0.00016   0.00044   0.00373   0.00430   1.79977
   A14        2.08272   0.00003   0.00017  -0.00046  -0.00018   2.08255
   A15        1.80788   0.00014   0.00015   0.00503   0.00527   1.81315
   A16        1.86405  -0.00019  -0.00054   0.00054  -0.00054   1.86351
   A17        2.91359  -0.00011  -0.00170  -0.02097  -0.02310   2.89049
   A18        1.87514   0.00016  -0.00008   0.00134   0.00132   1.87646
   A19        2.21006   0.00000  -0.00039  -0.00310  -0.00347   2.20658
   A20        1.71817  -0.00023   0.00003   0.00111   0.00118   1.71935
   A21        1.95506   0.00018  -0.00354  -0.03993  -0.04421   1.91085
   A22        1.87217  -0.00050  -0.00015  -0.01457  -0.01517   1.85700
   A23        1.98635   0.00014  -0.00076   0.01066   0.01010   1.99645
   A24        2.03194  -0.00006   0.00346   0.00895   0.01187   2.04380
   A25        1.73206  -0.00014   0.00043   0.02134   0.02206   1.75412
   A26        1.88636   0.00044   0.00067   0.01936   0.01997   1.90634
   A27        1.85870   0.00015   0.00006  -0.00763  -0.00769   1.85101
   A28        2.10884  -0.00011  -0.00077   0.00215   0.00140   2.11023
   A29        1.86657   0.00008   0.00005   0.00404   0.00430   1.87086
   A30        3.09169   0.00023  -0.00087  -0.00644  -0.00736   3.08433
   A31        2.87515  -0.00018  -0.00052   0.01153   0.01104   2.88619
   A32        2.78088  -0.00033  -0.00047  -0.01043  -0.01134   2.76954
   A33        3.24722  -0.00009  -0.00154  -0.00611  -0.00739   3.23983
   A34        2.90202   0.00006  -0.00042  -0.00157  -0.00205   2.89997
   A35        3.15635  -0.00030   0.00003  -0.00251  -0.00256   3.15379
   A36        3.12680   0.00001  -0.00087   0.00084   0.00011   3.12691
   A37        3.16048  -0.00014   0.00055  -0.02576  -0.02531   3.13516
   A38        2.94596   0.00021  -0.00124  -0.00760  -0.00886   2.93711
   A39        3.12130  -0.00007   0.00099   0.00081   0.00331   3.12462
    D1        0.01693  -0.00017   0.00033  -0.01619  -0.01587   0.00106
    D2       -3.12346  -0.00016   0.00064  -0.02027  -0.01964   3.14008
    D3       -2.06345   0.00001   0.00223  -0.04074  -0.03851  -2.10196
    D4        2.13344   0.00000   0.00219  -0.04033  -0.03814   2.09530
    D5        0.03438  -0.00001   0.00210  -0.03842  -0.03632  -0.00194
    D6        1.07705  -0.00000   0.00195  -0.03702  -0.03507   1.04197
    D7       -1.00925  -0.00001   0.00190  -0.03660  -0.03470  -1.04395
    D8       -3.10831  -0.00002   0.00182  -0.03470  -0.03288  -3.14119
    D9       -2.24316   0.00016  -0.00461   0.08773   0.08270  -2.16047
   D10        0.00593  -0.00020  -0.00288   0.05795   0.05542   0.06135
   D11        2.10428   0.00003  -0.00246   0.08066   0.07828   2.18255
   D12        2.17149   0.00012   0.00641  -0.01698  -0.01060   2.16089
   D13       -2.09434  -0.00006   0.00581  -0.00997  -0.00471  -2.09905
   D14       -1.94766   0.00016   0.00549  -0.01290  -0.00793  -1.95559
   D15        0.06970  -0.00002   0.00488  -0.00590  -0.00204   0.06766
   D16        1.99681   0.00002  -0.00388  -0.00475  -0.00897   1.98783
   D17       -2.05650   0.00002  -0.00469  -0.00546  -0.01014  -2.06664
   D18       -0.02332  -0.00003  -0.00353  -0.00589  -0.00970  -0.03302
   D19        2.20655  -0.00004  -0.00434  -0.00660  -0.01087   2.19569
   D20       -0.47448   0.00016  -0.01278   0.13376   0.12076  -0.35372
   D21        1.73906   0.00018  -0.01278   0.13632   0.12322   1.86227
   D22       -1.63148  -0.00026   0.01328  -0.14461  -0.13133  -1.76281
   D23        2.48841   0.00032   0.01385  -0.09698  -0.08269   2.40571
   D24        0.47096  -0.00010   0.01120  -0.13722  -0.12656   0.34440
   D25       -2.02280   0.00014   0.00205  -0.03652  -0.03473  -2.05754
   D26        0.07373  -0.00023  -0.00137  -0.11452  -0.11542  -0.04169
   D27        2.19278   0.00015   0.00315  -0.05164  -0.04866   2.14412
   D28       -0.03096   0.00002   0.00175  -0.04035  -0.03889  -0.06985
   D29        2.06557  -0.00035  -0.00167  -0.11835  -0.11958   1.94599
   D30       -2.09856   0.00003   0.00285  -0.05547  -0.05282  -2.15138
   D31        2.00657   0.00026  -0.00387  -0.01914  -0.02289   1.98368
   D32       -0.08105   0.00005  -0.00323  -0.01900  -0.02237  -0.10342
   D33       -0.01663   0.00004   0.00053   0.01260   0.01393  -0.00270
   D34       -2.10425  -0.00017   0.00118   0.01274   0.01445  -2.08980
   D35       -2.10594  -0.00002  -0.00402  -0.01374  -0.01772  -2.12366
   D36        2.08963  -0.00023  -0.00337  -0.01360  -0.01720   2.07243
         Item               Value     Threshold  Converged?
 Maximum Force            0.002312     0.000015     NO 
 RMS     Force            0.000316     0.000010     NO 
 Maximum Displacement     0.131685     0.000060     NO 
 RMS     Displacement     0.052358     0.000040     NO 
 Predicted change in Energy=-8.822585D-05
 GradGradGradGradGradGradGradGradGradGradGradGradGradGradGradGradGradGrad

                          Input orientation:                          
 ---------------------------------------------------------------------
 Center     Atomic      Atomic             Coordinates (Angstroms)
 Number     Number       Type             X           Y           Z
 ---------------------------------------------------------------------
      1          6           0       -1.519123   -0.052776    0.853046
      2          8           0       -1.109065    0.451221    1.877374
      3          8           0       -0.841019   -0.420930   -0.192039
      4          1           0        0.163727   -0.246910   -0.097938
      5          6           0       -3.031692   -0.334745    0.660244
      6          9           0       -3.242239   -1.643122    0.457146
      7          9           0       -3.498526    0.333862   -0.405249
      8          9           0       -3.728923    0.041636    1.728611
      9          8           0        4.164164   -0.660047   -2.935805
     10          1           0        5.070785   -0.360383   -3.033484
     11          1           0        3.605944    0.144234   -2.856069
     12          8           0        2.481509    1.392711   -2.326890
     13          1           0        1.712481    1.592000   -2.866034
     14          1           0        2.147347    1.059907   -1.471224
     15          8           0        1.528586    0.997005    2.451374
     16          1           0        1.729192    1.872794    2.788681
     17          1           0        0.560385    0.898942    2.448592
     18          8           0        1.671194    0.041193   -0.042104
     19          1           0        1.850367    0.411376    0.851932
     20          1           0        2.245378   -0.753482   -0.187359
     21          8           0        3.303764   -1.941515   -0.720663
     22          1           0        3.711863   -1.592093   -1.546601
     23          1           0        2.992805   -2.829246   -0.911440
 ---------------------------------------------------------------------
                    Distance matrix (angstroms):
                    1          2          3          4          5
     1  C    0.000000
     2  O    1.213016   0.000000
     3  O    1.299063   2.261629   0.000000
     4  H    1.942689   2.451376   1.024038   0.000000
     5  C    1.550659   2.407414   2.352203   3.285309   0.000000
     6  F    2.378039   3.309646   2.771471   3.722652   1.340683
     7  F    2.377148   3.306610   2.770833   3.720731   1.341732
     8  F    2.378812   2.655852   3.498979   4.309555   1.330113
     9  O    6.857398   7.225548   5.712905   4.922160   8.050945
    10  H    7.656803   7.935098   6.559490   5.719224   8.904741
    11  H    6.329507   6.688126   5.214590   4.428220   7.526758
    12  O    5.310977   5.608427   4.345812   3.609528   6.504034
    13  H    5.194238   5.635816   4.209810   3.666413   6.217247
    14  H    4.481439   4.710395   3.572048   2.743798   5.771538
    15  O    3.597947   2.754007   3.822722   3.147881   5.077188
    16  H    4.243354   3.302582   4.555420   3.908502   5.662992
    17  H    2.788528   1.820386   3.267863   2.820484   4.197998
    18  O    3.314852   3.403286   2.558761   1.535766   4.769880
    19  H    3.401308   3.132308   3.004358   2.044589   4.942462
    20  H    3.967984   4.119068   3.104265   2.144267   5.361086
    21  O    5.413328   5.652259   4.446442   3.622057   6.680315
    22  H    5.957433   6.256203   4.892361   4.061700   7.206013
    23  H    5.583878   5.946788   4.584292   3.915856   6.707257
                    6          7          8          9         10
     6  F    0.000000
     7  F    2.172067   0.000000
     8  F    2.166078   2.166065   0.000000
     9  O    8.205690   8.130706   9.195104   0.000000
    10  H    9.106937   8.990145  10.013692   0.959845   0.000000
    11  H    7.814707   7.517711   8.650439   0.982260   1.559447
    12  O    7.051839   6.369827   7.539361   2.723219   3.205771
    13  H    6.786663   5.898557   7.288571   3.329765   3.888194
    14  H    6.330293   5.791315   6.768040   3.028331   3.606158
    15  O    5.805858   5.819958   5.392264   6.222041   6.668835
    16  H    6.520188   6.316529   5.853880   6.716703   7.074668
    17  H    4.988778   4.993845   4.433002   6.664038   7.209908
    18  O    5.218046   5.190717   5.683018   3.883315   4.546079
    19  H    5.505584   5.495195   5.659836   4.566022   5.105210
    20  H    5.596498   5.849977   6.324194   3.353270   4.029625
    21  O    6.657809   7.179692   7.706523   2.699871   3.312323
    22  H    7.237206   7.549947   8.292248   1.732967   2.361059
    23  H    6.492742   7.238706   7.771323   3.189915   3.862170
                   11         12         13         14         15
    11  H    0.000000
    12  O    1.761556   0.000000
    13  H    2.383554   0.960103   0.000000
    14  H    2.209923   0.977030   1.554905   0.000000
    15  O    5.762950   4.888400   5.353753   3.971599   0.000000
    16  H    6.194620   5.192834   5.661707   4.356883   0.959700
    17  H    6.163152   5.171050   5.482054   4.231940   0.973158
    18  O    3.416471   2.775510   3.222001   1.818483   2.674200
    19  H    4.111288   3.386188   3.903352   2.430194   1.733413
    20  H    3.127147   3.039654   3.600079   2.224027   3.246677
    21  O    3.000270   3.791191   4.429506   3.302903   4.674182
    22  H    2.177328   3.321397   3.984581   3.080016   5.239651
    23  H    3.605427   4.482170   5.000709   4.019163   5.300251
                   16         17         18         19         20
    16  H    0.000000
    17  H    1.558896   0.000000
    18  O    3.372160   2.858881   0.000000
    19  H    2.429284   2.109763   0.984093   0.000000
    20  H    4.002572   3.538071   0.991108   1.610296   0.000000
    21  O    5.416984   5.063447   2.656474   3.181432   1.678098
    22  H    5.893309   5.665566   3.015869   3.637584   2.168268
    23  H    6.115292   5.577264   3.277472   3.862160   2.322012
                   21         22         23
    21  O    0.000000
    22  H    0.985299   0.000000
    23  H    0.959770   1.565574   0.000000
 Stoichiometry    C2H11F3O7
 Framework group  C1[X(C2H11F3O7)]
 Deg. of freedom    63
 Full point group                 C1      NOp   1
 Largest Abelian subgroup         C1      NOp   1
 Largest concise Abelian subgroup C1      NOp   1
                         Standard orientation:                         
 ---------------------------------------------------------------------
 Center     Atomic      Atomic             Coordinates (Angstroms)
 Number     Number       Type             X           Y           Z
 ---------------------------------------------------------------------
      1          6           0       -1.665033    0.219643    0.005841
      2          8           0       -1.679116    1.425973   -0.120565
      3          8           0       -0.637528   -0.567526    0.116123
      4          1           0        0.254768   -0.065799    0.089073
      5          6           0       -2.988728   -0.586835    0.050210
      6          9           0       -3.090231   -1.257501    1.206643
      7          9           0       -3.026528   -1.476528   -0.953414
      8          9           0       -4.042846    0.216422   -0.062992
      9          8           0        5.036093   -1.234631    0.068362
     10          1           0        5.908468   -0.896461   -0.145896
     11          1           0        4.478997   -1.110931   -0.731124
     12          8           0        3.222201   -0.657158   -1.879006
     13          1           0        2.711625   -1.344572   -2.313254
     14          1           0        2.593592   -0.134496   -1.343970
     15          8           0        0.538583    3.057861   -0.178040
     16          1           0        0.585637    3.704801   -0.885344
     17          1           0       -0.355372    2.673552   -0.191670
     18          8           0        1.625446    0.620790   -0.002658
     19          1           0        1.448594    1.586758   -0.066431
     20          1           0        2.221969    0.448530    0.769859
     21          8           0        3.418416   -0.013537    1.851997
     22          1           0        4.104018   -0.478088    1.318182
     23          1           0        3.213965   -0.575876    2.602419
 ---------------------------------------------------------------------
 Rotational constants (GHZ):           1.0013334           0.2609278           0.2416667
 Standard basis: 6-31++G(d,p) (6D, 7F)
 There are   294 symmetry adapted cartesian basis functions of A   symmetry.
 There are   294 symmetry adapted basis functions of A   symmetry.
   294 basis functions,   472 primitive gaussians,   294 cartesian basis functions
    53 alpha electrons       53 beta electrons
       nuclear repulsion energy       820.4143397569 Hartrees.
 NAtoms=   23 NActive=   23 NUniq=   23 SFac= 1.00D+00 NAtFMM=   60 NAOKFM=F Big=F
 Integral buffers will be    131072 words long.
 Raffenetti 2 integral format.
 Two-electron integral symmetry is turned on.
 Nuclear repulsion after empirical dispersion term =      820.4045084579 Hartrees.
 One-electron integrals computed using PRISM.
 NBasis=   294 RedAO= T EigKep=  4.56D-05  NBF=   294
 NBsUse=   294 1.00D-06 EigRej= -1.00D+00 NBFU=   294
 Initial guess from the checkpoint file:  "/local_scratch/slurm.5660450/Gau-2010442.chk"
 B after Tr=    -0.000000   -0.000000   -0.000000
         Rot=    0.999981    0.005463   -0.002557   -0.001287 Ang=   0.71 deg.
 ExpMin= 3.60D-02 ExpMax= 7.00D+03 ExpMxC= 1.05D+03 IAcc=3 IRadAn=         5 AccDes= 0.00D+00
 Harris functional with IExCor= 4639 and IRadAn=       5 diagonalized for initial guess.
 HarFok:  IExCor= 4639 AccDes= 0.00D+00 IRadAn=         5 IDoV= 1 UseB2=F ITyADJ=14
 ICtDFT=  3500011 ScaDFX=  1.000000  1.000000  1.000000  1.000000
 FoFCou: FMM=F IPFlag=           0 FMFlag=      100000 FMFlg1=           0
         NFxFlg=           0 DoJE=T BraDBF=F KetDBF=T FulRan=T
         wScrn=  0.000000 ICntrl=       500 IOpCl=  0 I1Cent=   200000004 NGrid=           0
         NMat0=    1 NMatS0=      1 NMatT0=    0 NMatD0=    1 NMtDS0=    0 NMtDT0=    0
 Petite list used in FoFCou.
 Requested convergence on RMS density matrix=1.00D-10 within 128 cycles.
 Requested convergence on MAX density matrix=1.00D-08.
 Requested convergence on             energy=1.00D-08.
 No special actions if energy rises.
 SCF Done:  E(RwB97XD) =  -908.815804113     A.U. after   15 cycles
            NFock= 15  Conv=0.71D-10     -V/T= 2.0082
 Calling FoFJK, ICntrl=      2127 FMM=F ISym2X=0 I1Cent= 0 IOpClX= 0 NMat=1 NMatS=1 NMatT=0.
 ***** Axes restored to original set *****
 -------------------------------------------------------------------
 Center     Atomic                   Forces (Hartrees/Bohr)
 Number     Number              X              Y              Z
 -------------------------------------------------------------------
      1        6          -0.000493343   -0.000590884   -0.001159534
      2        8          -0.001271506    0.000237133    0.000717242
      3        8           0.000651362    0.000141314    0.000002296
      4        1          -0.000387371   -0.000148776   -0.000144134
      5        6          -0.000399047   -0.000048302    0.000044056
      6        9           0.000221172   -0.000020545    0.000025600
      7        9           0.000225251    0.000077773   -0.000002136
      8        9           0.000194226    0.000077807    0.000104760
      9        8          -0.000349532    0.000395346    0.000139452
     10        1           0.000123576   -0.000014712   -0.000022711
     11        1           0.000219045   -0.000357975   -0.000133528
     12        8           0.000881062    0.000338049   -0.000547703
     13        1          -0.000058343    0.000006428    0.000048325
     14        1          -0.000933397   -0.000464160    0.000433933
     15        8           0.001720303    0.000428146    0.000109793
     16        1           0.000196280   -0.000080094   -0.000021447
     17        1          -0.000406330   -0.000174986    0.000079652
     18        8          -0.001213667    0.000399797   -0.000270794
     19        1           0.000475634   -0.000010751    0.000388782
     20        1           0.000595300   -0.000197729    0.000283906
     21        8           0.000233541    0.000476043   -0.000559631
     22        1          -0.000247184   -0.000364504    0.000531225
     23        1           0.000022967   -0.000104419   -0.000047406
 -------------------------------------------------------------------
 Cartesian Forces:  Max     0.001720303 RMS     0.000467960

 GradGradGradGradGradGradGradGradGradGradGradGradGradGradGradGradGradGrad
 Berny optimization.
 Using GEDIIS/GDIIS optimizer.
 FormGI is forming the generalized inverse of G from B-inverse, IUseBI=4.
 Internal  Forces:  Max     0.006493044 RMS     0.001179251
 Search for a local minimum.
 Step number   6 out of a maximum of  138
 All quantities printed in internal units (Hartrees-Bohrs-Radians)
 Mixed Optimization -- RFO/linear search
 Update second derivatives using D2CorX and points    4    6    5
 DE=  7.54D-06 DEPred=-8.82D-05 R=-8.54D-02
 Trust test=-8.54D-02 RLast= 3.71D-01 DXMaxT set to 7.11D-01
 ITU= -1  1  0  1  1  0
 Use linear search instead of GDIIS.
     Eigenvalues ---    0.00020   0.00047   0.00074   0.00097   0.00177
     Eigenvalues ---    0.00364   0.00411   0.00544   0.00760   0.00807
     Eigenvalues ---    0.00965   0.01078   0.01126   0.01254   0.01363
     Eigenvalues ---    0.01438   0.01590   0.01813   0.01887   0.02039
     Eigenvalues ---    0.02222   0.02419   0.02603   0.02624   0.02821
     Eigenvalues ---    0.03112   0.03166   0.04023   0.04346   0.04449
     Eigenvalues ---    0.04865   0.05338   0.05882   0.06157   0.06777
     Eigenvalues ---    0.07240   0.08271   0.11104   0.11643   0.13649
     Eigenvalues ---    0.19609   0.21434   0.21938   0.23903   0.28309
     Eigenvalues ---    0.36135   0.37400   0.38595   0.39121   0.41643
     Eigenvalues ---    0.45588   0.46691   0.47545   0.50437   0.51067
     Eigenvalues ---    0.55446   0.57092   0.57136   0.57217   0.57373
     Eigenvalues ---    0.60156   0.90036   1.52575
 RFO step:  Lambda=-1.29264615D-04 EMin= 2.04540302D-04
 Quartic linear search produced a step of -0.51243.
 Iteration  1 RMS(Cart)=  0.05363845 RMS(Int)=  0.00100901
 Iteration  2 RMS(Cart)=  0.00149322 RMS(Int)=  0.00010820
 Iteration  3 RMS(Cart)=  0.00000504 RMS(Int)=  0.00010815
 Iteration  4 RMS(Cart)=  0.00000000 RMS(Int)=  0.00010815
 Variable       Old X    -DE/DX   Delta X   Delta X   Delta X     New X
                                 (Linear)    (Quad)   (Total)
    R1        2.29227   0.00027   0.00024   0.00120   0.00144   2.29371
    R2        2.45487   0.00051   0.00019   0.00088   0.00107   2.45595
    R3        2.93032  -0.00028   0.00017  -0.00193  -0.00176   2.92856
    R4        1.93515   0.00090   0.00169  -0.00680  -0.00511   1.93005
    R5        2.90218   0.00130  -0.00005   0.00346   0.00341   2.90559
    R6        2.53352  -0.00002   0.00050  -0.00018   0.00033   2.53385
    R7        2.53551  -0.00004  -0.00047   0.00050   0.00003   2.53554
    R8        2.51355   0.00000   0.00020  -0.00048  -0.00029   2.51326
    R9        1.81384   0.00011   0.00002   0.00024   0.00026   1.81410
   R10        1.85620  -0.00021  -0.00166   0.00176   0.00005   1.85625
   R11        3.27483   0.00021   0.00169  -0.00292  -0.00115   3.27368
   R12        3.32886   0.00018   0.00056  -0.00463  -0.00413   3.32473
   R13        1.81433   0.00002  -0.00011   0.00032   0.00021   1.81454
   R14        1.84632   0.00071   0.00126  -0.00066   0.00052   1.84684
   R15        3.43644  -0.00023  -0.00929   0.02362   0.01426   3.45070
   R16        1.81357  -0.00004  -0.00002   0.00025   0.00022   1.81380
   R17        1.83900   0.00042  -0.00004   0.00063   0.00059   1.83959
   R18        3.27568  -0.00001   0.00327  -0.01675  -0.01349   3.26218
   R19        1.85967   0.00083  -0.00017   0.00253   0.00237   1.86204
   R20        1.87292   0.00028   0.00168  -0.00044   0.00130   1.87422
   R21        3.17115  -0.00019   0.00023   0.00063   0.00093   3.17208
   R22        1.86195  -0.00052  -0.00084   0.00059  -0.00016   1.86178
   R23        1.81370   0.00010  -0.00000   0.00036   0.00036   1.81406
    A1        2.24036   0.00206   0.00020   0.00061   0.00080   2.24116
    A2        2.10632  -0.00126  -0.00028  -0.00107  -0.00135   2.10497
    A3        1.93651  -0.00080   0.00009   0.00046   0.00055   1.93706
    A4        1.97151   0.00649  -0.00045   0.00196   0.00150   1.97301
    A5        1.92781  -0.00026  -0.00130   0.00021  -0.00110   1.92671
    A6        1.92571  -0.00029   0.00144  -0.00216  -0.00072   1.92500
    A7        1.93905  -0.00029  -0.00009  -0.00103  -0.00112   1.93794
    A8        1.88743   0.00030   0.00008   0.00092   0.00101   1.88843
    A9        1.89179   0.00029  -0.00016   0.00115   0.00099   1.89277
   A10        1.89068   0.00029   0.00003   0.00104   0.00106   1.89174
   A11        1.86442  -0.00023   0.00043   0.00130   0.00163   1.86604
   A12        2.08980  -0.00004   0.00068   0.00054   0.00138   2.09118
   A13        1.79977   0.00048  -0.00220  -0.00367  -0.00595   1.79383
   A14        2.08255   0.00016   0.00009   0.00594   0.00597   2.08852
   A15        1.81315  -0.00029  -0.00270   0.02215   0.01903   1.83218
   A16        1.86351   0.00009   0.00028  -0.00274  -0.00238   1.86113
   A17        2.89049  -0.00077   0.01184  -0.01806  -0.00650   2.88399
   A18        1.87646  -0.00029  -0.00067   0.00110   0.00039   1.87685
   A19        2.20658  -0.00016   0.00178  -0.00585  -0.00408   2.20250
   A20        1.71935  -0.00015  -0.00060  -0.00246  -0.00309   1.71625
   A21        1.91085  -0.00138   0.02265   0.01507   0.03800   1.94885
   A22        1.85700   0.00284   0.00777  -0.00308   0.00482   1.86182
   A23        1.99645  -0.00138  -0.00518   0.00082  -0.00433   1.99212
   A24        2.04380  -0.00031  -0.00608  -0.00741  -0.01344   2.03036
   A25        1.75412   0.00119  -0.01130  -0.00419  -0.01579   1.73833
   A26        1.90634  -0.00127  -0.01023  -0.00124  -0.01162   1.89472
   A27        1.85101  -0.00024   0.00394   0.00544   0.00954   1.86055
   A28        2.11023   0.00008  -0.00072  -0.00117  -0.00206   2.10818
   A29        1.87086  -0.00003  -0.00220   0.00410   0.00182   1.87269
   A30        3.08433  -0.00411   0.00377   0.00343   0.00722   3.09154
   A31        2.88619   0.00025  -0.00566   0.00575  -0.00008   2.88611
   A32        2.76954   0.00356   0.00581   0.01042   0.01647   2.78600
   A33        3.23983  -0.00019   0.00379   0.00184   0.00551   3.24534
   A34        2.89997  -0.00006   0.00105  -0.00673  -0.00557   2.89440
   A35        3.15379   0.00463   0.00131   0.00840   0.00970   3.16349
   A36        3.12691  -0.00039  -0.00006   0.00231   0.00213   3.12903
   A37        3.13516   0.00014   0.01297   0.00036   0.01339   3.14855
   A38        2.93711  -0.00028   0.00454   0.01836   0.02291   2.96001
   A39        3.12462  -0.00030  -0.00170   0.00985   0.00796   3.13258
    D1        0.00106   0.00012   0.00813  -0.01457  -0.00644  -0.00538
    D2        3.14008   0.00008   0.01006  -0.01580  -0.00573   3.13435
    D3       -2.10196  -0.00000   0.01974  -0.01855   0.00119  -2.10077
    D4        2.09530  -0.00002   0.01954  -0.01845   0.00110   2.09639
    D5       -0.00194  -0.00001   0.01861  -0.01765   0.00097  -0.00098
    D6        1.04197   0.00002   0.01797  -0.01743   0.00054   1.04252
    D7       -1.04395   0.00001   0.01778  -0.01733   0.00045  -1.04350
    D8       -3.14119   0.00002   0.01685  -0.01653   0.00032  -3.14087
    D9       -2.16047  -0.00084  -0.04238   0.02504  -0.01740  -2.17787
   D10        0.06135   0.00029  -0.02840   0.02556  -0.00280   0.05855
   D11        2.18255   0.00082  -0.04011   0.02111  -0.01898   2.16357
   D12        2.16089  -0.00000   0.00543  -0.02587  -0.02042   2.14047
   D13       -2.09905   0.00006   0.00241  -0.00758  -0.00500  -2.10405
   D14       -1.95559   0.00012   0.00406  -0.02552  -0.02137  -1.97696
   D15        0.06766   0.00018   0.00105  -0.00723  -0.00595   0.06171
   D16        1.98783   0.00021   0.00460  -0.01567  -0.01099   1.97685
   D17       -2.06664   0.00006   0.00520  -0.01126  -0.00602  -2.07266
   D18       -0.03302   0.00011   0.00497  -0.01194  -0.00684  -0.03987
   D19        2.19569  -0.00004   0.00557  -0.00753  -0.00187   2.19382
   D20       -0.35372  -0.00019  -0.06188   0.17976   0.11801  -0.23571
   D21        1.86227  -0.00012  -0.06314   0.19774   0.13470   1.99697
   D22       -1.76281   0.00110   0.06730  -0.20098  -0.13363  -1.89644
   D23        2.40571  -0.00135   0.04237  -0.20376  -0.16143   2.24429
   D24        0.34440  -0.00045   0.06485  -0.19582  -0.13084   0.21356
   D25       -2.05754  -0.00052   0.01780  -0.01839  -0.00049  -2.05802
   D26       -0.04169   0.00120   0.05915   0.00051   0.05941   0.01772
   D27        2.14412  -0.00116   0.02494  -0.02045   0.00460   2.14872
   D28       -0.06985  -0.00020   0.01993  -0.01853   0.00152  -0.06834
   D29        1.94599   0.00153   0.06128   0.00037   0.06142   2.00741
   D30       -2.15138  -0.00083   0.02707  -0.02060   0.00660  -2.14478
   D31        1.98368  -0.00118   0.01173   0.04364   0.05538   2.03907
   D32       -0.10342  -0.00105   0.01146   0.03044   0.04190  -0.06151
   D33       -0.00270   0.00016  -0.00714   0.02280   0.01558   0.01288
   D34       -2.08980   0.00029  -0.00741   0.00960   0.00210  -2.08770
   D35       -2.12366   0.00064   0.00908   0.03276   0.04195  -2.08171
   D36        2.07243   0.00077   0.00881   0.01956   0.02847   2.10089
         Item               Value     Threshold  Converged?
 Maximum Force            0.006493     0.000015     NO 
 RMS     Force            0.001179     0.000010     NO 
 Maximum Displacement     0.163207     0.000060     NO 
 RMS     Displacement     0.053619     0.000040     NO 
 Predicted change in Energy=-1.099978D-04
 GradGradGradGradGradGradGradGradGradGradGradGradGradGradGradGradGradGrad

                          Input orientation:                          
 ---------------------------------------------------------------------
 Center     Atomic      Atomic             Coordinates (Angstroms)
 Number     Number       Type             X           Y           Z
 ---------------------------------------------------------------------
      1          6           0       -1.549053   -0.062630    0.867417
      2          8           0       -1.129379    0.439917    1.889465
      3          8           0       -0.882721   -0.418328   -0.190185
      4          1           0        0.118301   -0.230511   -0.113972
      5          6           0       -3.060601   -0.358827    0.696707
      6          9           0       -3.259667   -1.668709    0.490611
      7          9           0       -3.549729    0.310473   -0.358319
      8          9           0       -3.743594    0.005626    1.778137
      9          8           0        4.226711   -0.659901   -2.903230
     10          1           0        5.139250   -0.367387   -2.960450
     11          1           0        3.671172    0.147670   -2.839279
     12          8           0        2.535448    1.397748   -2.346515
     13          1           0        1.798846    1.623294   -2.919716
     14          1           0        2.149368    1.072559   -1.509662
     15          8           0        1.566297    0.993498    2.422928
     16          1           0        1.780412    1.866224    2.760208
     17          1           0        0.598089    0.896921    2.452803
     18          8           0        1.627363    0.062335   -0.080906
     19          1           0        1.824138    0.432063    0.810997
     20          1           0        2.198627   -0.735517   -0.224952
     21          8           0        3.260198   -1.933835   -0.729698
     22          1           0        3.705099   -1.592760   -1.539869
     23          1           0        2.944330   -2.818289   -0.928417
 ---------------------------------------------------------------------
                    Distance matrix (angstroms):
                    1          2          3          4          5
     1  C    0.000000
     2  O    1.213781   0.000000
     3  O    1.299630   2.263265   0.000000
     4  H    1.942003   2.453556   1.021337   0.000000
     5  C    1.549727   2.406301   2.352292   3.283151   0.000000
     6  F    2.376484   3.307753   2.770706   3.720834   1.340856
     7  F    2.375782   3.305659   2.769901   3.715752   1.341748
     8  F    2.376990   2.652381   3.498374   4.306979   1.329961
     9  O    6.923435   7.270986   5.790101   4.984313   8.133579
    10  H    7.712252   7.966751   6.628808   5.773309   8.978442
    11  H    6.405823   6.744755   5.298679   4.493686   7.620794
    12  O    5.398630   5.682599   4.430776   3.671250   6.607762
    13  H    5.328522   5.753531   4.336977   3.759392   6.373504
    14  H    4.540647   4.764923   3.627303   2.787683   5.836155
    15  O    3.638740   2.803159   3.849584   3.167136   5.120235
    16  H    4.288178   3.355506   4.584350   3.926807   5.713518
    17  H    2.836266   1.873592   3.302736   2.844228   4.248151
    18  O    3.317311   3.409481   2.558027   1.537570   4.770647
    19  H    3.409739   3.144268   3.008757   2.050476   4.949671
    20  H    3.961205   4.114369   3.097826   2.143620   5.352647
    21  O    5.401951   5.635877   4.444279   3.626562   6.668417
    22  H    5.978497   6.266123   4.924331   4.093169   7.231844
    23  H    5.568587   5.928868   4.577239   3.917443   6.689482
                    6          7          8          9         10
     6  F    0.000000
     7  F    2.173012   0.000000
     8  F    2.166866   2.166785   0.000000
     9  O    8.281408   8.239613   9.267356   0.000000
    10  H    9.173062   9.095545  10.074635   0.959982   0.000000
    11  H    7.900882   7.636955   8.736101   0.982285   1.560518
    12  O    7.143935   6.493418   7.640493   2.721070   3.205058
    13  H    6.932257   6.073839   7.443475   3.332834   3.888800
    14  H    6.385398   5.863964   6.831909   3.042828   3.621826
    15  O    5.840473   5.863069   5.439356   6.178956   6.602936
    16  H    6.561190   6.368357   5.911085   6.666350   6.999767
    17  H    5.031395   5.044871   4.483280   6.654148   7.178017
    18  O    5.215958   5.190454   5.683876   3.904324   4.561774
    19  H    5.510079   5.500957   5.667173   4.556339   5.084574
    20  H    5.583534   5.844269   6.314400   3.360359   4.033080
    21  O    6.638381   7.179829   7.687903   2.698387   3.310717
    22  H    7.255108   7.592818   8.309455   1.732356   2.361436
    23  H    6.467206   7.230972   7.747791   3.194218   3.867008
                   11         12         13         14         15
    11  H    0.000000
    12  O    1.759369   0.000000
    13  H    2.385276   0.960215   0.000000
    14  H    2.222428   0.977306   1.553843   0.000000
    15  O    5.730336   4.883673   5.384661   3.976367   0.000000
    16  H    6.154889   5.183451   5.685147   4.358649   0.959819
    17  H    6.165334   5.199773   5.552783   4.258926   0.973471
    18  O    3.434102   2.782252   3.244201   1.826030   2.672074
    19  H    4.100844   3.377631   3.916362   2.429294   1.726272
    20  H    3.127797   3.027424   3.603550   2.218569   3.224997
    21  O    2.991971   3.773434   4.425483   3.298589   4.623595
    22  H    2.172260   3.310876   3.985070   3.086282   5.192973
    23  H    3.602305   4.466895   5.000507   4.013540   5.259297
                   16         17         18         19         20
    16  H    0.000000
    17  H    1.559465   0.000000
    18  O    3.368882   2.859304   0.000000
    19  H    2.420362   2.101147   0.985347   0.000000
    20  H    3.981852   3.520930   0.991797   1.605203   0.000000
    21  O    5.367463   5.022780   2.659281   3.167567   1.678591
    22  H    5.844626   5.638568   3.030660   3.628290   2.175622
    23  H    6.074974   5.544391   3.278822   3.852944   2.321394
                   21         22         23
    21  O    0.000000
    22  H    0.985214   0.000000
    23  H    0.959959   1.566705   0.000000
 Stoichiometry    C2H11F3O7
 Framework group  C1[X(C2H11F3O7)]
 Deg. of freedom    63
 Full point group                 C1      NOp   1
 Largest Abelian subgroup         C1      NOp   1
 Largest concise Abelian subgroup C1      NOp   1
                         Standard orientation:                         
 ---------------------------------------------------------------------
 Center     Atomic      Atomic             Coordinates (Angstroms)
 Number     Number       Type             X           Y           Z
 ---------------------------------------------------------------------
      1          6           0       -1.686427    0.217602   -0.000988
      2          8           0       -1.688438    1.426869   -0.105546
      3          8           0       -0.666875   -0.583539    0.086910
      4          1           0        0.229428   -0.094852    0.055996
      5          6           0       -3.018681   -0.573000    0.040262
      6          9           0       -3.117984   -1.261697    1.186443
      7          9           0       -3.074406   -1.444463   -0.978430
      8          9           0       -4.062734    0.245845   -0.050517
      9          8           0        5.091014   -1.193379    0.095850
     10          1           0        5.955536   -0.817772   -0.086053
     11          1           0        4.548627   -1.067386   -0.713363
     12          8           0        3.304494   -0.628259   -1.877271
     13          1           0        2.839273   -1.316974   -2.358161
     14          1           0        2.631463   -0.146300   -1.357778
     15          8           0        0.600472    3.044864   -0.131793
     16          1           0        0.666164    3.707240   -0.823310
     17          1           0       -0.306183    2.690892   -0.149878
     18          8           0        1.611617    0.573791   -0.025199
     19          1           0        1.453426    1.545216   -0.072294
     20          1           0        2.198890    0.386895    0.751873
     21          8           0        3.378696   -0.072014    1.854202
     22          1           0        4.095946   -0.504289    1.335225
     23          1           0        3.166352   -0.654107    2.587413
 ---------------------------------------------------------------------
 Rotational constants (GHZ):           1.0133260           0.2568366           0.2387611
 Standard basis: 6-31++G(d,p) (6D, 7F)
 There are   294 symmetry adapted cartesian basis functions of A   symmetry.
 There are   294 symmetry adapted basis functions of A   symmetry.
   294 basis functions,   472 primitive gaussians,   294 cartesian basis functions
    53 alpha electrons       53 beta electrons
       nuclear repulsion energy       818.6239436954 Hartrees.
 NAtoms=   23 NActive=   23 NUniq=   23 SFac= 1.00D+00 NAtFMM=   60 NAOKFM=F Big=F
 Integral buffers will be    131072 words long.
 Raffenetti 2 integral format.
 Two-electron integral symmetry is turned on.
 Nuclear repulsion after empirical dispersion term =      818.6141741223 Hartrees.
 One-electron integrals computed using PRISM.
 NBasis=   294 RedAO= T EigKep=  4.52D-05  NBF=   294
 NBsUse=   294 1.00D-06 EigRej= -1.00D+00 NBFU=   294
 Lowest energy guess from the checkpoint file:  "/local_scratch/slurm.5660450/Gau-2010442.chk"
 B after Tr=     0.000000   -0.000000   -0.000000
         Rot=    0.999998   -0.001740   -0.000223    0.000237 Ang=  -0.20 deg.
 B after Tr=     0.000000    0.000000   -0.000000
         Rot=    0.999969   -0.007316    0.002347    0.001526 Ang=  -0.90 deg.
 Requested convergence on RMS density matrix=1.00D-10 within 128 cycles.
 Requested convergence on MAX density matrix=1.00D-08.
 Requested convergence on             energy=1.00D-08.
 No special actions if energy rises.
 SCF Done:  E(RwB97XD) =  -908.815896986     A.U. after   15 cycles
            NFock= 15  Conv=0.40D-10     -V/T= 2.0083
 Calling FoFJK, ICntrl=      2127 FMM=F ISym2X=0 I1Cent= 0 IOpClX= 0 NMat=1 NMatS=1 NMatT=0.
 ***** Axes restored to original set *****
 -------------------------------------------------------------------
 Center     Atomic                   Forces (Hartrees/Bohr)
 Number     Number              X              Y              Z
 -------------------------------------------------------------------
      1        6           0.000506485    0.000100480    0.000315228
      2        8           0.000045135   -0.000062083   -0.000491455
      3        8          -0.001081172    0.000212711   -0.000032719
      4        1           0.000827672   -0.000171495    0.000210937
      5        6           0.000176394   -0.000075998   -0.000083981
      6        9          -0.000156959    0.000074648    0.000003751
      7        9          -0.000113501   -0.000076974    0.000069466
      8        9          -0.000169772   -0.000042036   -0.000030057
      9        8          -0.000270512    0.000354043    0.000006238
     10        1          -0.000091142    0.000008723    0.000023903
     11        1           0.000337046   -0.000433765   -0.000041061
     12        8           0.000002869    0.000458591   -0.000202232
     13        1           0.000146433    0.000036691   -0.000115185
     14        1          -0.000299104   -0.000633444    0.000443742
     15        8          -0.000230734    0.000077967    0.000066599
     16        1          -0.000075986   -0.000052349   -0.000011526
     17        1           0.000133968    0.000025928    0.000119451
     18        8           0.000102034    0.000402107    0.000319882
     19        1           0.000122171   -0.000321582   -0.000683114
     20        1           0.000106251    0.000110535    0.000114186
     21        8           0.000138429    0.000177115   -0.000473514
     22        1          -0.000299144   -0.000289115    0.000554892
     23        1           0.000143137    0.000119303   -0.000083429
 -------------------------------------------------------------------
 Cartesian Forces:  Max     0.001081172 RMS     0.000294918

 GradGradGradGradGradGradGradGradGradGradGradGradGradGradGradGradGradGrad
 Berny optimization.
 Using GEDIIS/GDIIS optimizer.
 FormGI is forming the generalized inverse of G from B-inverse, IUseBI=4.
 Internal  Forces:  Max     0.000771404 RMS     0.000204763
 Search for a local minimum.
 Step number   7 out of a maximum of  138
 All quantities printed in internal units (Hartrees-Bohrs-Radians)
 Mixed Optimization -- En-DIIS/RFO-DIIS
 Update second derivatives using D2CorX and points    6    5    7
 DE= -8.53D-05 DEPred=-1.10D-04 R= 7.76D-01
 TightC=F SS=  1.41D+00  RLast= 6.02D-01 DXNew= 1.1962D+00 1.8065D+00
 Trust test= 7.76D-01 RLast= 6.02D-01 DXMaxT set to 1.20D+00
 ITU=  1 -1  1  0  1  1  0
 Use linear search instead of GDIIS.
     Eigenvalues ---    0.00017   0.00047   0.00074   0.00097   0.00190
     Eigenvalues ---    0.00361   0.00414   0.00544   0.00764   0.00882
     Eigenvalues ---    0.00965   0.01077   0.01191   0.01256   0.01359
     Eigenvalues ---    0.01516   0.01607   0.01821   0.01887   0.02031
     Eigenvalues ---    0.02220   0.02406   0.02601   0.02631   0.02815
     Eigenvalues ---    0.03106   0.03210   0.04022   0.04396   0.04565
     Eigenvalues ---    0.05104   0.05346   0.05963   0.06163   0.06786
     Eigenvalues ---    0.07222   0.08227   0.11138   0.11643   0.13651
     Eigenvalues ---    0.19615   0.21516   0.21945   0.23912   0.28426
     Eigenvalues ---    0.36357   0.37400   0.38774   0.40745   0.41995
     Eigenvalues ---    0.45920   0.47204   0.47915   0.50435   0.51279
     Eigenvalues ---    0.55496   0.57103   0.57138   0.57250   0.57375
     Eigenvalues ---    0.60144   0.90565   1.50639
 RFO step:  Lambda=-3.78247910D-05 EMin= 1.67858312D-04
 Quartic linear search produced a step of -0.09052.
 Iteration  1 RMS(Cart)=  0.03176212 RMS(Int)=  0.00067430
 Iteration  2 RMS(Cart)=  0.00141726 RMS(Int)=  0.00020246
 Iteration  3 RMS(Cart)=  0.00000181 RMS(Int)=  0.00020246
 Iteration  4 RMS(Cart)=  0.00000000 RMS(Int)=  0.00020246
 Variable       Old X    -DE/DX   Delta X   Delta X   Delta X     New X
                                 (Linear)    (Quad)   (Total)
    R1        2.29371  -0.00042  -0.00009  -0.00042  -0.00051   2.29320
    R2        2.45595  -0.00034  -0.00006  -0.00005  -0.00011   2.45584
    R3        2.92856   0.00028   0.00019   0.00047   0.00066   2.92922
    R4        1.93005   0.00077   0.00076  -0.00142  -0.00066   1.92939
    R5        2.90559  -0.00003  -0.00032   0.00616   0.00584   2.91143
    R6        2.53385  -0.00005   0.00006  -0.00029  -0.00023   2.53362
    R7        2.53554  -0.00005  -0.00009   0.00009   0.00001   2.53554
    R8        2.51326   0.00005   0.00006   0.00016   0.00022   2.51349
    R9        1.81410  -0.00009  -0.00002  -0.00003  -0.00005   1.81405
   R10        1.85625  -0.00048  -0.00030  -0.00085  -0.00120   1.85504
   R11        3.27368   0.00002   0.00040   0.00158   0.00206   3.27574
   R12        3.32473   0.00005   0.00047  -0.00019   0.00022   3.32494
   R13        1.81454  -0.00004  -0.00004  -0.00020  -0.00024   1.81431
   R14        1.84684   0.00046   0.00018   0.00055   0.00064   1.84748
   R15        3.45070  -0.00027  -0.00293  -0.01919  -0.02219   3.42851
   R16        1.81380  -0.00007  -0.00002  -0.00005  -0.00007   1.81372
   R17        1.83959  -0.00013  -0.00006  -0.00036  -0.00042   1.83918
   R18        3.26218   0.00020   0.00180   0.00434   0.00614   3.26833
   R19        1.86204  -0.00057  -0.00025  -0.00102  -0.00127   1.86077
   R20        1.87422  -0.00008   0.00018   0.00042   0.00065   1.87488
   R21        3.17208  -0.00003  -0.00004  -0.00083  -0.00080   3.17128
   R22        1.86178  -0.00068  -0.00013   0.00005   0.00002   1.86180
   R23        1.81406  -0.00014  -0.00003  -0.00015  -0.00018   1.81388
    A1        2.24116  -0.00031  -0.00004  -0.00003  -0.00007   2.24109
    A2        2.10497   0.00021   0.00007   0.00032   0.00039   2.10536
    A3        1.93706   0.00010  -0.00003  -0.00029  -0.00032   1.93674
    A4        1.97301  -0.00072  -0.00022  -0.00114  -0.00136   1.97165
    A5        1.92671   0.00021  -0.00013   0.00084   0.00071   1.92742
    A6        1.92500   0.00016   0.00032  -0.00029   0.00003   1.92502
    A7        1.93794   0.00021   0.00009   0.00007   0.00016   1.93809
    A8        1.88843  -0.00019  -0.00008  -0.00015  -0.00023   1.88821
    A9        1.89277  -0.00022  -0.00012  -0.00026  -0.00038   1.89240
   A10        1.89174  -0.00020  -0.00009  -0.00023  -0.00032   1.89142
   A11        1.86604  -0.00007  -0.00007  -0.00102  -0.00128   1.86476
   A12        2.09118  -0.00006  -0.00000  -0.00103  -0.00059   2.09058
   A13        1.79383   0.00010   0.00015  -0.00041  -0.00037   1.79345
   A14        2.08852  -0.00004  -0.00052   0.00227   0.00173   2.09025
   A15        1.83218  -0.00023  -0.00220  -0.00435  -0.00684   1.82534
   A16        1.86113   0.00018   0.00026   0.00582   0.00661   1.86774
   A17        2.88399   0.00019   0.00268   0.01568   0.01810   2.90209
   A18        1.87685  -0.00007  -0.00015  -0.00031  -0.00046   1.87639
   A19        2.20250   0.00002   0.00068  -0.00203  -0.00135   2.20116
   A20        1.71625   0.00018   0.00017   0.00014   0.00032   1.71657
   A21        1.94885   0.00007   0.00056   0.01881   0.01957   1.96842
   A22        1.86182  -0.00013   0.00094   0.00104   0.00203   1.86385
   A23        1.99212   0.00017  -0.00052   0.00553   0.00496   1.99708
   A24        2.03036   0.00006   0.00014  -0.02648  -0.02649   2.00387
   A25        1.73833  -0.00012  -0.00057   0.00125   0.00043   1.73877
   A26        1.89472  -0.00002  -0.00076  -0.00080  -0.00162   1.89310
   A27        1.86055   0.00005  -0.00017   0.00006   0.00000   1.86055
   A28        2.10818   0.00007   0.00006   0.00538   0.00543   2.11361
   A29        1.87269  -0.00008  -0.00055  -0.00031  -0.00103   1.87166
   A30        3.09154   0.00015   0.00001  -0.00006  -0.00004   3.09150
   A31        2.88611   0.00000  -0.00099  -0.00043  -0.00155   2.88456
   A32        2.78600  -0.00026  -0.00046  -0.00080  -0.00130   2.78470
   A33        3.24534   0.00001   0.00017   0.00961   0.00972   3.25506
   A34        2.89440   0.00005   0.00069  -0.00100  -0.00027   2.89413
   A35        3.16349  -0.00056  -0.00065  -0.00094  -0.00157   3.16192
   A36        3.12903   0.00001  -0.00020  -0.00012  -0.00046   3.12857
   A37        3.14855   0.00000   0.00108  -0.00746  -0.00640   3.14215
   A38        2.96001  -0.00011  -0.00127   0.00109  -0.00028   2.95974
   A39        3.13258   0.00003  -0.00102  -0.00086  -0.00313   3.12945
    D1       -0.00538   0.00019   0.00202   0.00313   0.00515  -0.00022
    D2        3.13435   0.00016   0.00230   0.00185   0.00415   3.13850
    D3       -2.10077  -0.00002   0.00338  -0.00954  -0.00616  -2.10693
    D4        2.09639  -0.00002   0.00335  -0.00970  -0.00635   2.09004
    D5       -0.00098  -0.00001   0.00320  -0.00927  -0.00607  -0.00704
    D6        1.04252   0.00001   0.00313  -0.00837  -0.00525   1.03727
    D7       -1.04350   0.00001   0.00310  -0.00853  -0.00543  -1.04894
    D8       -3.14087   0.00002   0.00295  -0.00810  -0.00515   3.13716
    D9       -2.17787   0.00013  -0.00591   0.03653   0.03072  -2.14715
   D10        0.05855   0.00005  -0.00476   0.01617   0.01138   0.06993
   D11        2.16357   0.00002  -0.00537   0.01956   0.01413   2.17770
   D12        2.14047  -0.00004   0.00281  -0.02873  -0.02585   2.11462
   D13       -2.10405   0.00001   0.00088  -0.02242  -0.02113  -2.12517
   D14       -1.97696  -0.00009   0.00265  -0.03057  -0.02749  -2.00444
   D15        0.06171  -0.00004   0.00072  -0.02427  -0.02276   0.03895
   D16        1.97685  -0.00006   0.00181   0.00021   0.00230   1.97915
   D17       -2.07266   0.00004   0.00146   0.00612   0.00757  -2.06508
   D18       -0.03987  -0.00004   0.00150   0.00213   0.00386  -0.03601
   D19        2.19382   0.00005   0.00115   0.00804   0.00913   2.20295
   D20       -0.23571   0.00005  -0.02161   0.12312   0.10167  -0.13404
   D21        1.99697  -0.00003  -0.02335   0.12659   0.10348   2.10045
   D22       -1.89644  -0.00010   0.02399  -0.13574  -0.11188  -2.00833
   D23        2.24429  -0.00002   0.02210  -0.13210  -0.10991   2.13437
   D24        0.21356   0.00005   0.02330  -0.12045  -0.09709   0.11648
   D25       -2.05802   0.00007   0.00319  -0.00907  -0.00591  -2.06393
   D26        0.01772  -0.00006   0.00507   0.00233   0.00744   0.02516
   D27        2.14872   0.00002   0.00399  -0.01789  -0.01392   2.13480
   D28       -0.06834   0.00009   0.00338  -0.01108  -0.00773  -0.07606
   D29        2.00741  -0.00003   0.00527   0.00031   0.00563   2.01303
   D30       -2.14478   0.00005   0.00418  -0.01991  -0.01574  -2.16052
   D31        2.03907   0.00001  -0.00294   0.03666   0.03350   2.07256
   D32       -0.06151   0.00006  -0.00177   0.03384   0.03208  -0.02943
   D33        0.01288  -0.00002  -0.00267   0.01185   0.00879   0.02167
   D34       -2.08770   0.00003  -0.00150   0.00904   0.00737  -2.08033
   D35       -2.08171  -0.00003  -0.00219   0.04343   0.04103  -2.04069
   D36        2.10089   0.00002  -0.00102   0.04062   0.03961   2.14050
         Item               Value     Threshold  Converged?
 Maximum Force            0.000771     0.000015     NO 
 RMS     Force            0.000205     0.000010     NO 
 Maximum Displacement     0.091245     0.000060     NO 
 RMS     Displacement     0.032949     0.000040     NO 
 Predicted change in Energy=-2.117128D-05
 GradGradGradGradGradGradGradGradGradGradGradGradGradGradGradGradGradGrad

                          Input orientation:                          
 ---------------------------------------------------------------------
 Center     Atomic      Atomic             Coordinates (Angstroms)
 Number     Number       Type             X           Y           Z
 ---------------------------------------------------------------------
      1          6           0       -1.561623   -0.060969    0.871061
      2          8           0       -1.131695    0.464131    1.877061
      3          8           0       -0.905848   -0.441402   -0.184457
      4          1           0        0.096191   -0.256909   -0.118909
      5          6           0       -3.075470   -0.358211    0.720572
      6          9           0       -3.278932   -1.670903    0.538896
      7          9           0       -3.574530    0.293733   -0.340658
      8          9           0       -3.747423    0.025618    1.802360
      9          8           0        4.255121   -0.639326   -2.886239
     10          1           0        5.167762   -0.344236   -2.925234
     11          1           0        3.698411    0.166258   -2.817407
     12          8           0        2.553508    1.405902   -2.319142
     13          1           0        1.836610    1.656372   -2.906591
     14          1           0        2.145293    1.050970   -1.504788
     15          8           0        1.569312    1.003449    2.392039
     16          1           0        1.792213    1.880196    2.712676
     17          1           0        0.600690    0.915887    2.428359
     18          8           0        1.608811    0.035116   -0.100556
     19          1           0        1.814898    0.412660    0.785207
     20          1           0        2.182242   -0.761779   -0.243667
     21          8           0        3.256193   -1.948809   -0.747486
     22          1           0        3.715382   -1.593493   -1.543452
     23          1           0        2.951787   -2.832620   -0.965543
 ---------------------------------------------------------------------
                    Distance matrix (angstroms):
                    1          2          3          4          5
     1  C    0.000000
     2  O    1.213510   0.000000
     3  O    1.299573   2.262931   0.000000
     4  H    1.940820   2.451836   1.020988   0.000000
     5  C    1.550074   2.406652   2.352288   3.282442   0.000000
     6  F    2.377261   3.310541   2.768834   3.718003   1.340732
     7  F    2.376103   3.303749   2.772487   3.718410   1.341753
     8  F    2.377507   2.653283   3.498586   4.306329   1.330079
     9  O    6.948836   7.274918   5.828756   5.010095   8.174697
    10  H    7.731540   7.962327   6.664085   5.796888   9.013488
    11  H    6.428405   6.742157   5.338621   4.520724   7.660145
    12  O    5.409566   5.663548   4.465037   3.693829   6.636064
    13  H    5.363572   5.754616   4.396788   3.802745   6.429882
    14  H    4.541177   4.745517   3.644160   2.798218   5.847596
    15  O    3.639933   2.802053   3.853874   3.172293   5.120734
    16  H    4.290441   3.354509   4.589415   3.932121   5.716054
    17  H    2.838137   1.873278   3.307370   2.849306   4.249001
    18  O    3.317368   3.406670   2.560785   1.540660   4.771944
    19  H    3.410659   3.142802   3.011998   2.054191   4.951173
    20  H    3.968663   4.120986   3.105229   2.149899   5.360612
    21  O    5.421714   5.653679   4.462270   3.639127   6.691424
    22  H    6.002106   6.279162   4.952771   4.112702   7.264117
    23  H    5.605893   5.968567   4.605362   3.937703   6.730045
                    6          7          8          9         10
     6  F    0.000000
     7  F    2.172737   0.000000
     8  F    2.166566   2.166634   0.000000
     9  O    8.340123   8.285772   9.298701   0.000000
    10  H    9.225339   9.138638  10.097894   0.959954   0.000000
    11  H    7.957590   7.684153   8.763702   0.981647   1.559238
    12  O    7.186965   6.534843   7.654652   2.720303   3.203850
    13  H    7.007918   6.141762   7.484318   3.334642   3.885788
    14  H    6.403706   5.885998   6.834667   3.035932   3.619335
    15  O    5.838815   5.867745   5.437973   6.145933   6.560372
    16  H    6.561412   6.375079   5.912335   6.615267   6.937467
    17  H    5.031204   5.048464   4.482247   6.634645   7.148917
    18  O    5.216266   5.195340   5.684227   3.901007   4.559478
    19  H    5.508993   5.507055   5.667788   4.532205   5.057861
    20  H    5.591362   5.853540   6.321958   3.360805   4.034658
    21  O    6.666323   7.200922   7.710429   2.699420   3.312300
    22  H    7.298122   7.625690   8.337232   1.733445   2.362069
    23  H    6.514198   7.263427   7.791677   3.193476   3.865616
                   11         12         13         14         15
    11  H    0.000000
    12  O    1.759485   0.000000
    13  H    2.386355   0.960091   0.000000
    14  H    2.217625   0.977645   1.557835   0.000000
    15  O    5.689664   4.829683   5.345394   3.939450   0.000000
    16  H    6.095325   5.111136   5.623898   4.312688   0.959781
    17  H    6.138069   5.156780   5.526076   4.227729   0.973250
    18  O    3.430000   2.773739   3.248722   1.814287   2.674371
    19  H    4.072734   3.342014   3.895724   2.400141   1.729524
    20  H    3.127964   3.023950   3.613597   2.208585   3.230891
    21  O    2.992264   3.770670   4.435570   3.287290   4.627960
    22  H    2.172551   3.308779   3.993689   3.075688   5.180522
    23  H    3.602793   4.467205   5.016207   4.002935   5.282047
                   16         17         18         19         20
    16  H    0.000000
    17  H    1.558992   0.000000
    18  O    3.369307   2.861377   0.000000
    19  H    2.422666   2.104160   0.984677   0.000000
    20  H    3.983983   3.529249   0.992142   1.604005   0.000000
    21  O    5.364442   5.034300   2.658636   3.162754   1.678167
    22  H    5.820628   5.636805   3.028523   3.613743   2.175248
    23  H    6.089708   5.576517   3.282636   3.858689   2.324153
                   21         22         23
    21  O    0.000000
    22  H    0.985223   0.000000
    23  H    0.959861   1.566043   0.000000
 Stoichiometry    C2H11F3O7
 Framework group  C1[X(C2H11F3O7)]
 Deg. of freedom    63
 Full point group                 C1      NOp   1
 Largest Abelian subgroup         C1      NOp   1
 Largest concise Abelian subgroup C1      NOp   1
                         Standard orientation:                         
 ---------------------------------------------------------------------
 Center     Atomic      Atomic             Coordinates (Angstroms)
 Number     Number       Type             X           Y           Z
 ---------------------------------------------------------------------
      1          6           0       -1.692600    0.214001   -0.000054
      2          8           0       -1.678565    1.423353   -0.099445
      3          8           0       -0.683888   -0.600317    0.090915
      4          1           0        0.217636   -0.121431    0.072507
      5          6           0       -3.034997   -0.560542    0.027946
      6          9           0       -3.148687   -1.259065    1.166675
      7          9           0       -3.097144   -1.421381   -0.999377
      8          9           0       -4.068655    0.271923   -0.059597
      9          8           0        5.116969   -1.168998    0.058302
     10          1           0        5.974940   -0.772644   -0.109921
     11          1           0        4.572262   -1.019530   -0.744559
     12          8           0        3.318576   -0.553205   -1.887624
     13          1           0        2.876930   -1.225893   -2.411279
     14          1           0        2.633565   -0.122005   -1.339339
     15          8           0        0.623032    3.021351   -0.075877
     16          1           0        0.703896    3.690940   -0.758732
     17          1           0       -0.286622    2.676971   -0.109735
     18          8           0        1.609030    0.536703    0.005305
     19          1           0        1.462182    1.509873   -0.025752
     20          1           0        2.197339    0.332142    0.777571
     21          8           0        3.387253   -0.145400    1.860300
     22          1           0        4.112453   -0.542456    1.324487
     23          1           0        3.192103   -0.757913    2.573096
 ---------------------------------------------------------------------
 Rotational constants (GHZ):           1.0257620           0.2546261           0.2376739
 Standard basis: 6-31++G(d,p) (6D, 7F)
 There are   294 symmetry adapted cartesian basis functions of A   symmetry.
 There are   294 symmetry adapted basis functions of A   symmetry.
   294 basis functions,   472 primitive gaussians,   294 cartesian basis functions
    53 alpha electrons       53 beta electrons
       nuclear repulsion energy       818.2357985026 Hartrees.
 NAtoms=   23 NActive=   23 NUniq=   23 SFac= 1.00D+00 NAtFMM=   60 NAOKFM=F Big=F
 Integral buffers will be    131072 words long.
 Raffenetti 2 integral format.
 Two-electron integral symmetry is turned on.
 Nuclear repulsion after empirical dispersion term =      818.2260338125 Hartrees.
 One-electron integrals computed using PRISM.
 NBasis=   294 RedAO= T EigKep=  4.52D-05  NBF=   294
 NBsUse=   294 1.00D-06 EigRej= -1.00D+00 NBFU=   294
 Initial guess from the checkpoint file:  "/local_scratch/slurm.5660450/Gau-2010442.chk"
 B after Tr=    -0.000000   -0.000000   -0.000000
         Rot=    0.999936   -0.011273    0.000279    0.001059 Ang=  -1.30 deg.
 ExpMin= 3.60D-02 ExpMax= 7.00D+03 ExpMxC= 1.05D+03 IAcc=3 IRadAn=         5 AccDes= 0.00D+00
 Harris functional with IExCor= 4639 and IRadAn=       5 diagonalized for initial guess.
 HarFok:  IExCor= 4639 AccDes= 0.00D+00 IRadAn=         5 IDoV= 1 UseB2=F ITyADJ=14
 ICtDFT=  3500011 ScaDFX=  1.000000  1.000000  1.000000  1.000000
 FoFCou: FMM=F IPFlag=           0 FMFlag=      100000 FMFlg1=           0
         NFxFlg=           0 DoJE=T BraDBF=F KetDBF=T FulRan=T
         wScrn=  0.000000 ICntrl=       500 IOpCl=  0 I1Cent=   200000004 NGrid=           0
         NMat0=    1 NMatS0=      1 NMatT0=    0 NMatD0=    1 NMtDS0=    0 NMtDT0=    0
 Petite list used in FoFCou.
 Requested convergence on RMS density matrix=1.00D-10 within 128 cycles.
 Requested convergence on MAX density matrix=1.00D-08.
 Requested convergence on             energy=1.00D-08.
 No special actions if energy rises.
 SCF Done:  E(RwB97XD) =  -908.815915645     A.U. after   15 cycles
            NFock= 15  Conv=0.55D-10     -V/T= 2.0082
 Calling FoFJK, ICntrl=      2127 FMM=F ISym2X=0 I1Cent= 0 IOpClX= 0 NMat=1 NMatS=1 NMatT=0.
 ***** Axes restored to original set *****
 -------------------------------------------------------------------
 Center     Atomic                   Forces (Hartrees/Bohr)
 Number     Number              X              Y              Z
 -------------------------------------------------------------------
      1        6           0.000125227    0.000041210    0.000112243
      2        8           0.000032195   -0.000043828   -0.000163484
      3        8          -0.000638748    0.000045091   -0.000033877
      4        1           0.000612446   -0.000021956    0.000074675
      5        6           0.000057420   -0.000005392   -0.000015620
      6        9          -0.000055648    0.000021075    0.000001716
      7        9          -0.000040684   -0.000029368    0.000021476
      8        9          -0.000057127   -0.000015683   -0.000016628
      9        8           0.000125834   -0.000072266    0.000032955
     10        1          -0.000010214   -0.000061980    0.000017715
     11        1          -0.000099771    0.000063859   -0.000032153
     12        8           0.000666913    0.000386832   -0.000553122
     13        1          -0.000096025   -0.000109700    0.000225422
     14        1          -0.000708434   -0.000209395    0.000274939
     15        8          -0.000046507    0.000016921    0.000026011
     16        1          -0.000037332   -0.000012319   -0.000007750
     17        1           0.000020259    0.000015833    0.000040391
     18        8           0.000298953   -0.000245579    0.000083756
     19        1          -0.000002283   -0.000051884   -0.000090975
     20        1          -0.000137739    0.000279534    0.000032786
     21        8           0.000327230    0.000236980   -0.000539619
     22        1          -0.000371401   -0.000261657    0.000529571
     23        1           0.000035437    0.000033674   -0.000020428
 -------------------------------------------------------------------
 Cartesian Forces:  Max     0.000708434 RMS     0.000232131

 GradGradGradGradGradGradGradGradGradGradGradGradGradGradGradGradGradGrad
 Berny optimization.
 Using GEDIIS/GDIIS optimizer.
 FormGI is forming the generalized inverse of G from B-inverse, IUseBI=4.
 Internal  Forces:  Max     0.000696168 RMS     0.000131384
 Search for a local minimum.
 Step number   8 out of a maximum of  138
 All quantities printed in internal units (Hartrees-Bohrs-Radians)
 Mixed Optimization -- En-DIIS/RFO-DIIS
 Swapping is turned off.
 Update second derivatives using D2CorX and points    6    7    8
 DE= -1.87D-05 DEPred=-2.12D-05 R= 8.81D-01
 TightC=F SS=  1.41D+00  RLast= 2.60D-01 DXNew= 2.0117D+00 7.7995D-01
 Trust test= 8.81D-01 RLast= 2.60D-01 DXMaxT set to 1.20D+00
 ITU=  1  1 -1  1  0  1  1  0
     Eigenvalues ---    0.00017   0.00047   0.00074   0.00096   0.00227
     Eigenvalues ---    0.00358   0.00412   0.00562   0.00762   0.00851
     Eigenvalues ---    0.00963   0.01076   0.01243   0.01255   0.01367
     Eigenvalues ---    0.01551   0.01654   0.01835   0.01882   0.02017
     Eigenvalues ---    0.02222   0.02394   0.02587   0.02605   0.02814
     Eigenvalues ---    0.03101   0.03182   0.04023   0.04323   0.04489
     Eigenvalues ---    0.04978   0.05340   0.06078   0.06356   0.06812
     Eigenvalues ---    0.07268   0.08212   0.11006   0.11643   0.13649
     Eigenvalues ---    0.19614   0.21482   0.21944   0.23910   0.28412
     Eigenvalues ---    0.36179   0.37399   0.38754   0.40464   0.42151
     Eigenvalues ---    0.43580   0.46958   0.48324   0.50431   0.50703
     Eigenvalues ---    0.55465   0.57092   0.57157   0.57243   0.57373
     Eigenvalues ---    0.60153   0.90361   1.49726
 En-DIIS/RFO-DIIS/Sim-DIIS IScMMF=       -3 using points:     8    7
 RFO step:  Lambda=-1.20095952D-05.
 DidBck=F Rises=F RFO-DIIS coefs:    1.33695   -0.33695
 Iteration  1 RMS(Cart)=  0.00779289 RMS(Int)=  0.00032925
 Iteration  2 RMS(Cart)=  0.00013139 RMS(Int)=  0.00004103
 Iteration  3 RMS(Cart)=  0.00000007 RMS(Int)=  0.00004103
 Variable       Old X    -DE/DX   Delta X   Delta X   Delta X     New X
                                 (Linear)    (Quad)   (Total)
    R1        2.29320  -0.00014  -0.00017   0.00002  -0.00016   2.29304
    R2        2.45584  -0.00009  -0.00004  -0.00015  -0.00019   2.45565
    R3        2.92922   0.00010   0.00022   0.00023   0.00045   2.92966
    R4        1.92939   0.00057  -0.00022   0.00242   0.00219   1.93158
    R5        2.91143  -0.00003   0.00197  -0.00511  -0.00314   2.90828
    R6        2.53362  -0.00001  -0.00008   0.00012   0.00004   2.53366
    R7        2.53554  -0.00002   0.00000  -0.00006  -0.00006   2.53548
    R8        2.51349   0.00001   0.00008   0.00009   0.00017   2.51365
    R9        1.81405  -0.00003  -0.00002  -0.00005  -0.00007   1.81398
   R10        1.85504   0.00014  -0.00041   0.00041  -0.00000   1.85504
   R11        3.27574  -0.00001   0.00069  -0.00046   0.00028   3.27601
   R12        3.32494   0.00003   0.00007   0.00250   0.00256   3.32750
   R13        1.81431  -0.00010  -0.00008   0.00007  -0.00001   1.81430
   R14        1.84748   0.00058   0.00022   0.00093   0.00111   1.84859
   R15        3.42851  -0.00000  -0.00748   0.00955   0.00203   3.43054
   R16        1.81372  -0.00002  -0.00002   0.00000  -0.00002   1.81370
   R17        1.83918  -0.00002  -0.00014  -0.00010  -0.00024   1.83894
   R18        3.26833   0.00007   0.00207   0.00111   0.00319   3.27151
   R19        1.86077  -0.00005  -0.00043  -0.00010  -0.00053   1.86024
   R20        1.87488  -0.00029   0.00022  -0.00110  -0.00087   1.87401
   R21        3.17128   0.00002  -0.00027   0.00029   0.00004   3.17131
   R22        1.86180  -0.00070   0.00001  -0.00173  -0.00168   1.86013
   R23        1.81388  -0.00004  -0.00006  -0.00006  -0.00012   1.81375
    A1        2.24109  -0.00014  -0.00002  -0.00013  -0.00016   2.24093
    A2        2.10536   0.00008   0.00013  -0.00012   0.00001   2.10537
    A3        1.93674   0.00006  -0.00011   0.00026   0.00015   1.93688
    A4        1.97165  -0.00025  -0.00046  -0.00069  -0.00115   1.97050
    A5        1.92742   0.00007   0.00024  -0.00015   0.00009   1.92751
    A6        1.92502   0.00006   0.00001   0.00042   0.00043   1.92545
    A7        1.93809   0.00007   0.00005   0.00012   0.00017   1.93826
    A8        1.88821  -0.00007  -0.00008  -0.00013  -0.00020   1.88800
    A9        1.89240  -0.00008  -0.00013  -0.00015  -0.00028   1.89211
   A10        1.89142  -0.00007  -0.00011  -0.00012  -0.00023   1.89119
   A11        1.86476   0.00000  -0.00043   0.00100   0.00054   1.86530
   A12        2.09058   0.00001  -0.00020  -0.00239  -0.00253   2.08805
   A13        1.79345   0.00001  -0.00013   0.00119   0.00104   1.79449
   A14        2.09025   0.00007   0.00058   0.00063   0.00124   2.09149
   A15        1.82534  -0.00004  -0.00231   0.00527   0.00279   1.82813
   A16        1.86774  -0.00014   0.00223  -0.00487  -0.00253   1.86521
   A17        2.90209  -0.00018   0.00610  -0.01333  -0.00744   2.89465
   A18        1.87639  -0.00002  -0.00016  -0.00045  -0.00060   1.87578
   A19        2.20116   0.00000  -0.00045  -0.00109  -0.00154   2.19961
   A20        1.71657   0.00006   0.00011  -0.00046  -0.00036   1.71622
   A21        1.96842  -0.00001   0.00659  -0.01520  -0.00857   1.95985
   A22        1.86385  -0.00007   0.00068   0.00001   0.00069   1.86454
   A23        1.99708   0.00008   0.00167   0.00321   0.00488   2.00196
   A24        2.00387   0.00003  -0.00893   0.00906   0.00014   2.00401
   A25        1.73877  -0.00004   0.00015   0.00371   0.00374   1.74251
   A26        1.89310   0.00002  -0.00055   0.00023  -0.00033   1.89277
   A27        1.86055   0.00010   0.00000  -0.00182  -0.00178   1.85877
   A28        2.11361  -0.00002   0.00183   0.00127   0.00309   2.11669
   A29        1.87166  -0.00007  -0.00035   0.00047   0.00011   1.87177
   A30        3.09150  -0.00002  -0.00001  -0.00304  -0.00305   3.08844
   A31        2.88456  -0.00002  -0.00052   0.00165   0.00104   2.88560
   A32        2.78470  -0.00009  -0.00044   0.00192   0.00146   2.78616
   A33        3.25506  -0.00004   0.00327  -0.00299   0.00032   3.25538
   A34        2.89413   0.00011  -0.00009  -0.00010  -0.00017   2.89396
   A35        3.16192  -0.00027  -0.00053  -0.00371  -0.00424   3.15768
   A36        3.12857  -0.00005  -0.00016  -0.00029  -0.00047   3.12810
   A37        3.14215   0.00000  -0.00216   0.00279   0.00063   3.14279
   A38        2.95974   0.00002  -0.00009   0.00223   0.00208   2.96182
   A39        3.12945  -0.00005  -0.00105   0.00496   0.00378   3.13323
    D1       -0.00022   0.00003   0.00174   0.00167   0.00341   0.00318
    D2        3.13850   0.00002   0.00140   0.00200   0.00340  -3.14128
    D3       -2.10693  -0.00000  -0.00208   0.00606   0.00398  -2.10295
    D4        2.09004  -0.00000  -0.00214   0.00604   0.00390   2.09395
    D5       -0.00704  -0.00000  -0.00204   0.00584   0.00380  -0.00324
    D6        1.03727   0.00001  -0.00177   0.00575   0.00398   1.04125
    D7       -1.04894   0.00001  -0.00183   0.00573   0.00390  -1.04503
    D8        3.13716   0.00001  -0.00174   0.00553   0.00380   3.14096
    D9       -2.14715   0.00005   0.01035  -0.00701   0.00331  -2.14384
   D10        0.06993  -0.00002   0.00383  -0.00698  -0.00313   0.06680
   D11        2.17770   0.00001   0.00476  -0.00375   0.00103   2.17873
   D12        2.11462   0.00013  -0.00871   0.00822  -0.00046   2.11416
   D13       -2.12517  -0.00005  -0.00712   0.00673  -0.00035  -2.12553
   D14       -2.00444   0.00014  -0.00926   0.00652  -0.00268  -2.00712
   D15        0.03895  -0.00004  -0.00767   0.00504  -0.00257   0.03638
   D16        1.97915   0.00004   0.00078  -0.00308  -0.00228   1.97687
   D17       -2.06508   0.00004   0.00255  -0.00130   0.00125  -2.06383
   D18       -0.03601  -0.00002   0.00130  -0.00341  -0.00209  -0.03810
   D19        2.20295  -0.00001   0.00308  -0.00163   0.00145   2.20439
   D20       -0.13404   0.00006   0.03426   0.00775   0.04205  -0.09199
   D21        2.10045   0.00004   0.03487   0.00884   0.04372   2.14417
   D22       -2.00833  -0.00005  -0.03770  -0.01084  -0.04856  -2.05688
   D23        2.13437   0.00003  -0.03703  -0.00563  -0.04264   2.09174
   D24        0.11648   0.00002  -0.03271  -0.01182  -0.04453   0.07195
   D25       -2.06393   0.00005  -0.00199   0.00632   0.00432  -2.05960
   D26        0.02516  -0.00004   0.00251  -0.00868  -0.00616   0.01901
   D27        2.13480   0.00001  -0.00469   0.00236  -0.00234   2.13245
   D28       -0.07606   0.00005  -0.00260   0.00547   0.00287  -0.07319
   D29        2.01303  -0.00004   0.00190  -0.00953  -0.00761   2.00542
   D30       -2.16052   0.00001  -0.00530   0.00152  -0.00380  -2.16432
   D31        2.07256  -0.00001   0.01129  -0.01318  -0.00192   2.07064
   D32       -0.02943   0.00001   0.01081  -0.01404  -0.00324  -0.03267
   D33        0.02167  -0.00001   0.00296   0.00060   0.00352   0.02519
   D34       -2.08033   0.00001   0.00248  -0.00026   0.00221  -2.07812
   D35       -2.04069  -0.00004   0.01382  -0.01222   0.00160  -2.03909
   D36        2.14050  -0.00003   0.01335  -0.01307   0.00028   2.14079
         Item               Value     Threshold  Converged?
 Maximum Force            0.000696     0.000015     NO 
 RMS     Force            0.000131     0.000010     NO 
 Maximum Displacement     0.028677     0.000060     NO 
 RMS     Displacement     0.007852     0.000040     NO 
 Predicted change in Energy=-6.080751D-06
 GradGradGradGradGradGradGradGradGradGradGradGradGradGradGradGradGradGrad

                          Input orientation:                          
 ---------------------------------------------------------------------
 Center     Atomic      Atomic             Coordinates (Angstroms)
 Number     Number       Type             X           Y           Z
 ---------------------------------------------------------------------
      1          6           0       -1.561010   -0.059989    0.869468
      2          8           0       -1.127840    0.462935    1.875111
      3          8           0       -0.907955   -0.441954   -0.187060
      4          1           0        0.096216   -0.263167   -0.120229
      5          6           0       -3.076330   -0.351890    0.720924
      6          9           0       -3.285123   -1.664370    0.543655
      7          9           0       -3.574098    0.298365   -0.341907
      8          9           0       -3.746270    0.037816    1.801967
      9          8           0        4.258486   -0.633175   -2.881819
     10          1           0        5.169738   -0.333248   -2.915080
     11          1           0        3.696736    0.169047   -2.814708
     12          8           0        2.543493    1.404394   -2.320238
     13          1           0        1.828544    1.653990   -2.910422
     14          1           0        2.130118    1.048352   -1.508272
     15          8           0        1.571817    0.999668    2.391266
     16          1           0        1.793881    1.878057    2.707928
     17          1           0        0.603481    0.911291    2.429819
     18          8           0        1.607519    0.026874   -0.101499
     19          1           0        1.814144    0.405432    0.783395
     20          1           0        2.183762   -0.767273   -0.245410
     21          8           0        3.263395   -1.950184   -0.746829
     22          1           0        3.720190   -1.592766   -1.542132
     23          1           0        2.966010   -2.836573   -0.963826
 ---------------------------------------------------------------------
                    Distance matrix (angstroms):
                    1          2          3          4          5
     1  C    0.000000
     2  O    1.213427   0.000000
     3  O    1.299473   2.262681   0.000000
     4  H    1.940922   2.450901   1.022150   0.000000
     5  C    1.550311   2.406803   2.352530   3.283360   0.000000
     6  F    2.377553   3.309392   2.771133   3.719888   1.340755
     7  F    2.376629   3.305515   2.771348   3.719632   1.341721
     8  F    2.377915   2.653724   3.498920   4.306985   1.330167
     9  O    6.947462   7.269273   5.830128   5.008770   8.176698
    10  H    7.726607   7.952316   6.662752   5.792818   9.012131
    11  H    6.424135   6.734783   5.336763   4.517829   7.658100
    12  O    5.400518   5.653846   4.457796   3.689169   6.626885
    13  H    5.358579   5.749794   4.392961   3.802845   6.424018
    14  H    4.528410   4.733316   3.632698   2.789893   5.834131
    15  O    3.640515   2.800472   3.856852   3.174863   5.120744
    16  H    4.288503   3.351508   4.589480   3.932605   5.713126
    17  H    2.839561   1.872483   3.311158   2.852966   4.249348
    18  O    3.315102   3.402840   2.560221   1.538997   4.770564
    19  H    3.408180   3.138537   3.011589   2.053007   4.949158
    20  H    3.970708   4.120282   3.109332   2.151195   5.364224
    21  O    5.427719   5.655144   4.470822   3.642757   6.700817
    22  H    6.004689   6.277487   4.957853   4.113737   7.270067
    23  H    5.618211   5.975443   4.620083   3.945858   6.746992
                    6          7          8          9         10
     6  F    0.000000
     7  F    2.172570   0.000000
     8  F    2.166435   2.166500   0.000000
     9  O    8.348849   8.286633   9.298612   0.000000
    10  H    9.231437   9.136456  10.093732   0.959918   0.000000
    11  H    7.961557   7.680917   8.759523   0.981645   1.559523
    12  O    7.182755   6.523957   7.643378   2.721812   3.204747
    13  H    7.006551   6.133802   7.476441   3.337149   3.887508
    14  H    6.394849   5.870346   6.819882   3.040413   3.623151
    15  O    5.839575   5.868773   5.436403   6.139201   6.548207
    16  H    6.559661   6.372764   5.907667   6.604986   6.921308
    17  H    5.031191   5.050773   4.480791   6.630078   7.139155
    18  O    5.216750   5.194291   5.682108   3.897880   4.553607
    19  H    5.508546   5.505535   5.664876   4.526291   5.048206
    20  H    5.597867   5.856436   6.324966   3.357546   4.028843
    21  O    6.680578   7.209108   7.719060   2.698686   3.309070
    22  H    7.309586   7.630435   8.342050   1.733591   2.360628
    23  H    6.536301   7.279260   7.808099   3.194394   3.863993
                   11         12         13         14         15
    11  H    0.000000
    12  O    1.760838   0.000000
    13  H    2.388380   0.960087   0.000000
    14  H    2.221316   0.978230   1.556846   0.000000
    15  O    5.683958   4.827652   5.348078   3.939602   0.000000
    16  H    6.086139   5.105755   5.622923   4.310199   0.959769
    17  H    6.133859   5.154594   5.529065   4.225869   0.973125
    18  O    3.427323   2.774241   3.253676   1.815361   2.676094
    19  H    4.067724   3.341020   3.899153   2.401026   1.731209
    20  H    3.125233   3.024972   3.618146   2.212282   3.232432
    21  O    2.992500   3.774529   4.441847   3.294743   4.627170
    22  H    2.173473   3.312557   3.998996   3.083014   5.177629
    23  H    3.604647   4.472602   5.024761   4.010957   5.283669
                   16         17         18         19         20
    16  H    0.000000
    17  H    1.558536   0.000000
    18  O    3.369642   2.863190   0.000000
    19  H    2.423399   2.105305   0.984397   0.000000
    20  H    3.983966   3.531532   0.991683   1.603214   0.000000
    21  O    5.361926   5.035303   2.658408   3.160829   1.678186
    22  H    5.815522   5.635652   3.026885   3.610247   2.173370
    23  H    6.089614   5.580758   3.284575   3.858779   2.325948
                   21         22         23
    21  O    0.000000
    22  H    0.984336   0.000000
    23  H    0.959796   1.565337   0.000000
 Stoichiometry    C2H11F3O7
 Framework group  C1[X(C2H11F3O7)]
 Deg. of freedom    63
 Full point group                 C1      NOp   1
 Largest Abelian subgroup         C1      NOp   1
 Largest concise Abelian subgroup C1      NOp   1
                         Standard orientation:                         
 ---------------------------------------------------------------------
 Center     Atomic      Atomic             Coordinates (Angstroms)
 Number     Number       Type             X           Y           Z
 ---------------------------------------------------------------------
      1          6           0       -1.691254    0.213070    0.000512
      2          8           0       -1.673939    1.421804   -0.104695
      3          8           0       -0.684729   -0.603216    0.096501
      4          1           0        0.218389   -0.124792    0.079824
      5          6           0       -3.035905   -0.557943    0.030782
      6          9           0       -3.154974   -1.246773    1.174879
      7          9           0       -3.097655   -1.427181   -0.989428
      8          9           0       -4.067381    0.276273   -0.066606
      9          8           0        5.118335   -1.162969    0.057468
     10          1           0        5.972704   -0.761772   -0.117281
     11          1           0        4.568700   -1.023255   -0.743787
     12          8           0        3.307477   -0.572127   -1.886745
     13          1           0        2.867906   -1.250208   -2.405157
     14          1           0        2.619351   -0.141397   -1.340954
     15          8           0        0.626333    3.019060   -0.092012
     16          1           0        0.707236    3.680859   -0.782398
     17          1           0       -0.284009    2.676405   -0.120930
     18          8           0        1.608487    0.531736    0.008336
     19          1           0        1.462624    1.504501   -0.030257
     20          1           0        2.200572    0.333523    0.778778
     21          8           0        3.396017   -0.131431    1.860924
     22          1           0        4.118012   -0.531781    1.324865
     23          1           0        3.207708   -0.736578    2.581720
 ---------------------------------------------------------------------
 Rotational constants (GHZ):           1.0267556           0.2545568           0.2376964
 Standard basis: 6-31++G(d,p) (6D, 7F)
 There are   294 symmetry adapted cartesian basis functions of A   symmetry.
 There are   294 symmetry adapted basis functions of A   symmetry.
   294 basis functions,   472 primitive gaussians,   294 cartesian basis functions
    53 alpha electrons       53 beta electrons
       nuclear repulsion energy       818.2429733168 Hartrees.
 NAtoms=   23 NActive=   23 NUniq=   23 SFac= 1.00D+00 NAtFMM=   60 NAOKFM=F Big=F
 Integral buffers will be    131072 words long.
 Raffenetti 2 integral format.
 Two-electron integral symmetry is turned on.
 Nuclear repulsion after empirical dispersion term =      818.2332091070 Hartrees.
 One-electron integrals computed using PRISM.
 NBasis=   294 RedAO= T EigKep=  4.52D-05  NBF=   294
 NBsUse=   294 1.00D-06 EigRej= -1.00D+00 NBFU=   294
 Initial guess from the checkpoint file:  "/local_scratch/slurm.5660450/Gau-2010442.chk"
 B after Tr=     0.000000    0.000000    0.000000
         Rot=    0.999995    0.003161   -0.000308    0.000244 Ang=   0.37 deg.
 ExpMin= 3.60D-02 ExpMax= 7.00D+03 ExpMxC= 1.05D+03 IAcc=3 IRadAn=         5 AccDes= 0.00D+00
 Harris functional with IExCor= 4639 and IRadAn=       5 diagonalized for initial guess.
 HarFok:  IExCor= 4639 AccDes= 0.00D+00 IRadAn=         5 IDoV= 1 UseB2=F ITyADJ=14
 ICtDFT=  3500011 ScaDFX=  1.000000  1.000000  1.000000  1.000000
 FoFCou: FMM=F IPFlag=           0 FMFlag=      100000 FMFlg1=           0
         NFxFlg=           0 DoJE=T BraDBF=F KetDBF=T FulRan=T
         wScrn=  0.000000 ICntrl=       500 IOpCl=  0 I1Cent=   200000004 NGrid=           0
         NMat0=    1 NMatS0=      1 NMatT0=    0 NMatD0=    1 NMtDS0=    0 NMtDT0=    0
 Petite list used in FoFCou.
 Requested convergence on RMS density matrix=1.00D-10 within 128 cycles.
 Requested convergence on MAX density matrix=1.00D-08.
 Requested convergence on             energy=1.00D-08.
 No special actions if energy rises.
 SCF Done:  E(RwB97XD) =  -908.815921863     A.U. after   14 cycles
            NFock= 14  Conv=0.51D-10     -V/T= 2.0082
 Calling FoFJK, ICntrl=      2127 FMM=F ISym2X=0 I1Cent= 0 IOpClX= 0 NMat=1 NMatS=1 NMatT=0.
 ***** Axes restored to original set *****
 -------------------------------------------------------------------
 Center     Atomic                   Forces (Hartrees/Bohr)
 Number     Number              X              Y              Z
 -------------------------------------------------------------------
      1        6          -0.000067231    0.000011587   -0.000012994
      2        8          -0.000028719   -0.000034360    0.000018418
      3        8           0.000031284    0.000021212    0.000058448
      4        1           0.000027845   -0.000040875   -0.000055819
      5        6          -0.000015100    0.000020119    0.000012050
      6        9           0.000018287   -0.000000712   -0.000004906
      7        9           0.000007970   -0.000002112    0.000000414
      8        9           0.000012981   -0.000000730   -0.000012871
      9        8           0.000017678   -0.000070871    0.000002570
     10        1          -0.000008300    0.000010479    0.000004762
     11        1          -0.000012500    0.000035707   -0.000007224
     12        8           0.000036694    0.000161616   -0.000012968
     13        1          -0.000007704   -0.000021923    0.000004987
     14        1          -0.000037123   -0.000143479   -0.000042740
     15        8           0.000052508    0.000004411   -0.000000840
     16        1           0.000005874   -0.000000414   -0.000000760
     17        1          -0.000047912    0.000003596   -0.000040741
     18        8          -0.000031679   -0.000011809   -0.000006542
     19        1           0.000035448    0.000080710    0.000135589
     20        1           0.000013613   -0.000036409   -0.000025520
     21        8          -0.000008220   -0.000012550    0.000021606
     22        1           0.000020441    0.000037675   -0.000038345
     23        1          -0.000016135   -0.000010866    0.000003425
 -------------------------------------------------------------------
 Cartesian Forces:  Max     0.000161616 RMS     0.000041495

 GradGradGradGradGradGradGradGradGradGradGradGradGradGradGradGradGradGrad
 Berny optimization.
 Using GEDIIS/GDIIS optimizer.
 FormGI is forming the generalized inverse of G from B-inverse, IUseBI=4.
 Internal  Forces:  Max     0.000249518 RMS     0.000040671
 Search for a local minimum.
 Step number   9 out of a maximum of  138
 All quantities printed in internal units (Hartrees-Bohrs-Radians)
 Mixed Optimization -- En-DIIS/RFO-DIIS
 Swapping is turned off.
 Update second derivatives using D2CorX and points    7    8    9
 DE= -6.22D-06 DEPred=-6.08D-06 R= 1.02D+00
 TightC=F SS=  1.41D+00  RLast= 1.02D-01 DXNew= 2.0117D+00 3.0708D-01
 Trust test= 1.02D+00 RLast= 1.02D-01 DXMaxT set to 1.20D+00
 ITU=  1  1  1 -1  1  0  1  1  0
     Eigenvalues ---    0.00015   0.00047   0.00074   0.00096   0.00221
     Eigenvalues ---    0.00359   0.00410   0.00554   0.00767   0.00823
     Eigenvalues ---    0.00963   0.01076   0.01243   0.01257   0.01392
     Eigenvalues ---    0.01524   0.01638   0.01835   0.01890   0.02041
     Eigenvalues ---    0.02219   0.02445   0.02598   0.02673   0.02826
     Eigenvalues ---    0.03091   0.03146   0.04020   0.04406   0.04554
     Eigenvalues ---    0.04792   0.05352   0.06076   0.06499   0.06850
     Eigenvalues ---    0.07392   0.08312   0.11312   0.11646   0.13654
     Eigenvalues ---    0.19611   0.21516   0.21940   0.23913   0.28419
     Eigenvalues ---    0.36303   0.37399   0.38777   0.40742   0.42147
     Eigenvalues ---    0.43656   0.47135   0.48310   0.50326   0.50579
     Eigenvalues ---    0.55456   0.57090   0.57144   0.57248   0.57373
     Eigenvalues ---    0.60157   0.90372   1.52315
 En-DIIS/RFO-DIIS/Sim-DIIS IScMMF=       -3 using points:     9    8    7
 RFO step:  Lambda=-2.32813029D-06.
 DidBck=F Rises=F RFO-DIIS coefs:    1.23437   -0.17609   -0.05828
 Iteration  1 RMS(Cart)=  0.00369496 RMS(Int)=  0.00002681
 Iteration  2 RMS(Cart)=  0.00007776 RMS(Int)=  0.00001475
 Iteration  3 RMS(Cart)=  0.00000000 RMS(Int)=  0.00001475
 Variable       Old X    -DE/DX   Delta X   Delta X   Delta X     New X
                                 (Linear)    (Quad)   (Total)
    R1        2.29304  -0.00001  -0.00007   0.00010   0.00003   2.29307
    R2        2.45565   0.00004  -0.00005  -0.00002  -0.00007   2.45558
    R3        2.92966  -0.00003   0.00014  -0.00018  -0.00003   2.92963
    R4        1.93158   0.00003   0.00048  -0.00010   0.00037   1.93195
    R5        2.90828   0.00002  -0.00040  -0.00086  -0.00126   2.90702
    R6        2.53366  -0.00000  -0.00000  -0.00001  -0.00002   2.53364
    R7        2.53548  -0.00000  -0.00001   0.00005   0.00004   2.53552
    R8        2.51365  -0.00002   0.00005  -0.00009  -0.00004   2.51361
    R9        1.81398  -0.00001  -0.00002   0.00002   0.00000   1.81399
   R10        1.85504   0.00005  -0.00007   0.00020   0.00013   1.85517
   R11        3.27601   0.00000   0.00018  -0.00025  -0.00005   3.27596
   R12        3.32750   0.00001   0.00061   0.00110   0.00171   3.32921
   R13        1.81430  -0.00000  -0.00002   0.00004   0.00002   1.81432
   R14        1.84859   0.00006   0.00030  -0.00021   0.00007   1.84865
   R15        3.43054   0.00002  -0.00082   0.00009  -0.00074   3.42979
   R16        1.81370   0.00000  -0.00001   0.00001  -0.00000   1.81370
   R17        1.83894   0.00005  -0.00008   0.00026   0.00018   1.83912
   R18        3.27151  -0.00004   0.00110  -0.00233  -0.00122   3.27029
   R19        1.86024   0.00013  -0.00020   0.00048   0.00028   1.86052
   R20        1.87401   0.00003  -0.00017   0.00006  -0.00010   1.87391
   R21        3.17131  -0.00001  -0.00004  -0.00028  -0.00031   3.17100
   R22        1.86013   0.00006  -0.00039   0.00053   0.00016   1.86028
   R23        1.81375   0.00001  -0.00004   0.00005   0.00001   1.81376
    A1        2.24093   0.00006  -0.00004   0.00011   0.00007   2.24100
    A2        2.10537  -0.00002   0.00003  -0.00002   0.00001   2.10538
    A3        1.93688  -0.00004   0.00002  -0.00010  -0.00008   1.93680
    A4        1.97050   0.00025  -0.00035   0.00126   0.00091   1.97140
    A5        1.92751  -0.00003   0.00006  -0.00001   0.00005   1.92756
    A6        1.92545  -0.00001   0.00010  -0.00024  -0.00014   1.92531
    A7        1.93826  -0.00000   0.00005   0.00003   0.00008   1.93834
    A8        1.88800   0.00001  -0.00006   0.00004  -0.00002   1.88799
    A9        1.89211   0.00002  -0.00009   0.00013   0.00004   1.89215
   A10        1.89119   0.00001  -0.00007   0.00006  -0.00002   1.89118
   A11        1.86530  -0.00002   0.00005  -0.00052  -0.00047   1.86483
   A12        2.08805   0.00000  -0.00063   0.00004  -0.00057   2.08748
   A13        1.79449   0.00001   0.00022   0.00091   0.00112   1.79562
   A14        2.09149  -0.00000   0.00039  -0.00154  -0.00114   2.09035
   A15        1.82813  -0.00006   0.00025  -0.00331  -0.00312   1.82501
   A16        1.86521   0.00002  -0.00021   0.00091   0.00074   1.86595
   A17        2.89465   0.00009  -0.00069   0.00490   0.00413   2.89878
   A18        1.87578   0.00003  -0.00017   0.00028   0.00011   1.87589
   A19        2.19961   0.00001  -0.00044   0.00026  -0.00018   2.19944
   A20        1.71622  -0.00005  -0.00006   0.00020   0.00013   1.71635
   A21        1.95985  -0.00001  -0.00087  -0.00196  -0.00281   1.95703
   A22        1.86454   0.00002   0.00028  -0.00037  -0.00010   1.86444
   A23        2.00196  -0.00003   0.00143  -0.00032   0.00112   2.00308
   A24        2.00401  -0.00001  -0.00151   0.00226   0.00075   2.00476
   A25        1.74251  -0.00001   0.00090  -0.00066   0.00021   1.74272
   A26        1.89277   0.00004  -0.00017   0.00121   0.00105   1.89382
   A27        1.85877  -0.00000  -0.00042  -0.00021  -0.00062   1.85815
   A28        2.11669  -0.00001   0.00104  -0.00082   0.00022   2.11691
   A29        1.87177   0.00001  -0.00003   0.00013   0.00009   1.87186
   A30        3.08844  -0.00013  -0.00072  -0.00060  -0.00131   3.08713
   A31        2.88560  -0.00002   0.00015  -0.00120  -0.00107   2.88452
   A32        2.78616  -0.00002   0.00027  -0.00240  -0.00214   2.78402
   A33        3.25538  -0.00002   0.00064  -0.00117  -0.00052   3.25487
   A34        2.89396   0.00002  -0.00006   0.00062   0.00057   2.89452
   A35        3.15768   0.00003  -0.00109   0.00013  -0.00096   3.15673
   A36        3.12810  -0.00000  -0.00014   0.00029   0.00014   3.12824
   A37        3.14279  -0.00005  -0.00022  -0.00046  -0.00069   3.14210
   A38        2.96182  -0.00004   0.00047  -0.00246  -0.00201   2.95981
   A39        3.13323  -0.00001   0.00070  -0.00107  -0.00042   3.13282
    D1        0.00318  -0.00005   0.00110  -0.00237  -0.00127   0.00192
    D2       -3.14128  -0.00004   0.00104  -0.00240  -0.00136   3.14054
    D3       -2.10295   0.00000   0.00057  -0.00204  -0.00147  -2.10442
    D4        2.09395   0.00001   0.00054  -0.00194  -0.00139   2.09255
    D5       -0.00324   0.00000   0.00054  -0.00187  -0.00133  -0.00458
    D6        1.04125  -0.00001   0.00063  -0.00201  -0.00138   1.03987
    D7       -1.04503  -0.00000   0.00060  -0.00190  -0.00131  -1.04634
    D8        3.14096  -0.00001   0.00059  -0.00184  -0.00125   3.13972
    D9       -2.14384  -0.00004   0.00257  -0.00202   0.00054  -2.14329
   D10        0.06680  -0.00005  -0.00007  -0.00077  -0.00084   0.06596
   D11        2.17873   0.00003   0.00106   0.00045   0.00153   2.18025
   D12        2.11416   0.00002  -0.00161   0.00164   0.00003   2.11419
   D13       -2.12553  -0.00002  -0.00131  -0.00098  -0.00228  -2.12780
   D14       -2.00712   0.00002  -0.00223   0.00179  -0.00042  -2.00755
   D15        0.03638  -0.00002  -0.00193  -0.00083  -0.00273   0.03364
   D16        1.97687   0.00000  -0.00040  -0.00026  -0.00065   1.97621
   D17       -2.06383  -0.00001   0.00074  -0.00157  -0.00083  -2.06466
   D18       -0.03810   0.00001  -0.00026  -0.00060  -0.00086  -0.03895
   D19        2.20439  -0.00000   0.00087  -0.00191  -0.00104   2.20336
   D20       -0.09199   0.00002   0.01578   0.00209   0.01788  -0.07411
   D21        2.14417  -0.00001   0.01628  -0.00118   0.01510   2.15927
   D22       -2.05688   0.00002  -0.01790   0.00008  -0.01782  -2.07471
   D23        2.09174   0.00000  -0.01640   0.00039  -0.01601   2.07573
   D24        0.07195  -0.00003  -0.01609  -0.00159  -0.01768   0.05427
   D25       -2.05960   0.00001   0.00067   0.00049   0.00116  -2.05845
   D26        0.01901  -0.00001  -0.00101  -0.00229  -0.00329   0.01572
   D27        2.13245   0.00001  -0.00136   0.00116  -0.00021   2.13224
   D28       -0.07319  -0.00001   0.00022   0.00041   0.00063  -0.07257
   D29        2.00542  -0.00003  -0.00146  -0.00237  -0.00381   2.00160
   D30       -2.16432  -0.00002  -0.00181   0.00108  -0.00074  -2.16506
   D31        2.07064  -0.00003   0.00150  -0.00210  -0.00061   2.07003
   D32       -0.03267  -0.00003   0.00111  -0.00104   0.00007  -0.03260
   D33        0.02519   0.00001   0.00134   0.00133   0.00266   0.02785
   D34       -2.07812   0.00001   0.00095   0.00239   0.00333  -2.07478
   D35       -2.03909   0.00002   0.00277  -0.00122   0.00154  -2.03755
   D36        2.14079   0.00002   0.00238  -0.00016   0.00222   2.14301
         Item               Value     Threshold  Converged?
 Maximum Force            0.000250     0.000015     NO 
 RMS     Force            0.000041     0.000010     NO 
 Maximum Displacement     0.010600     0.000060     NO 
 RMS     Displacement     0.003768     0.000040     NO 
 Predicted change in Energy=-1.165297D-06
 GradGradGradGradGradGradGradGradGradGradGradGradGradGradGradGradGradGrad

                          Input orientation:                          
 ---------------------------------------------------------------------
 Center     Atomic      Atomic             Coordinates (Angstroms)
 Number     Number       Type             X           Y           Z
 ---------------------------------------------------------------------
      1          6           0       -1.559758   -0.060635    0.870813
      2          8           0       -1.127244    0.461095    1.877377
      3          8           0       -0.905744   -0.443756   -0.184659
      4          1           0        0.098857   -0.266441   -0.117375
      5          6           0       -3.075436   -0.349095    0.719423
      6          9           0       -3.286773   -1.660817    0.539642
      7          9           0       -3.569995    0.303975   -0.343204
      8          9           0       -3.746345    0.040336    1.799938
      9          8           0        4.256997   -0.631314   -2.882419
     10          1           0        5.167789   -0.330039   -2.916151
     11          1           0        3.694426    0.170411   -2.815241
     12          8           0        2.539046    1.404270   -2.318830
     13          1           0        1.823598    1.652400   -2.909044
     14          1           0        2.127062    1.043604   -1.508155
     15          8           0        1.569965    1.000938    2.390630
     16          1           0        1.790463    1.880347    2.705544
     17          1           0        0.601574    0.911452    2.427603
     18          8           0        1.609541    0.023323   -0.099144
     19          1           0        1.816138    0.403460    0.785244
     20          1           0        2.186523   -0.770179   -0.243283
     21          8           0        3.266506   -1.951522   -0.747087
     22          1           0        3.721921   -1.592281   -1.542464
     23          1           0        2.969791   -2.837901   -0.965056
 ---------------------------------------------------------------------
                    Distance matrix (angstroms):
                    1          2          3          4          5
     1  C    0.000000
     2  O    1.213443   0.000000
     3  O    1.299436   2.262700   0.000000
     4  H    1.941616   2.451870   1.022346   0.000000
     5  C    1.550293   2.406807   2.352421   3.283778   0.000000
     6  F    2.377569   3.309926   2.770405   3.720006   1.340745
     7  F    2.376516   3.304951   2.771726   3.719791   1.341740
     8  F    2.377947   2.653814   3.498854   4.307642   1.330146
     9  O    6.946011   7.269049   5.828121   5.006869   8.174196
    10  H    7.724866   7.951808   6.660465   5.790619   9.009357
    11  H    6.422369   6.734513   5.334672   4.516352   7.654722
    12  O    5.396292   5.651497   4.453815   3.686761   6.620248
    13  H    5.354335   5.747739   4.389243   3.801329   6.416564
    14  H    4.524541   4.731982   3.627919   2.786414   5.828181
    15  O    3.637574   2.798177   3.853360   3.171828   5.118131
    16  H    4.284580   3.348604   4.585222   3.929262   5.708945
    17  H    2.835472   1.869326   3.306434   2.849047   4.245852
    18  O    3.315466   3.404155   2.559713   1.538330   4.770508
    19  H    3.408721   3.139996   3.011167   2.052448   4.949562
    20  H    3.972315   4.122413   3.110001   2.151269   5.365848
    21  O    5.430090   5.658054   4.471840   3.642806   6.703629
    22  H    6.005495   6.279018   4.957624   4.112825   7.270880
    23  H    5.621426   5.979005   4.621766   3.946294   6.751029
                    6          7          8          9         10
     6  F    0.000000
     7  F    2.172564   0.000000
     8  F    2.166442   2.166487   0.000000
     9  O    8.347385   8.281556   9.296724   0.000000
    10  H    9.230010   9.130766  10.091603   0.959920   0.000000
    11  H    7.959005   7.674673   8.756818   0.981714   1.559305
    12  O    7.176753   6.514148   7.637455   2.722607   3.205450
    13  H    6.999052   6.123122   7.469774   3.337288   3.887638
    14  H    6.388816   5.861793   6.815199   3.038186   3.621515
    15  O    5.839434   5.863343   5.434595   6.139172   6.548111
    16  H    6.558147   6.365086   5.904405   6.604360   6.920665
    17  H    5.029931   5.044639   4.478527   6.628618   7.137739
    18  O    5.217112   5.192871   5.682633   3.896690   4.552090
    19  H    5.510105   5.503973   5.665923   4.525517   5.046970
    20  H    5.600284   5.856730   6.326975   3.357259   4.028138
    21  O    6.684732   7.210279   7.722364   2.698827   3.308916
    22  H    7.311748   7.629289   8.343386   1.733564   2.360256
    23  H    6.541730   7.281955   7.812549   3.194090   3.863592
                   11         12         13         14         15
    11  H    0.000000
    12  O    1.761742   0.000000
    13  H    2.388533   0.960098   0.000000
    14  H    2.219813   0.978266   1.557310   0.000000
    15  O    5.683678   4.825019   5.345585   3.938617   0.000000
    16  H    6.085066   5.102094   5.619312   4.309142   0.959766
    17  H    6.132070   5.150271   5.524685   4.223123   0.973219
    18  O    3.427180   2.774527   3.255034   1.814969   2.675121
    19  H    4.067649   3.340582   3.899701   2.401278   1.730562
    20  H    3.126251   3.026615   3.620344   2.212068   3.233341
    21  O    2.993822   3.776363   4.443456   3.293682   4.630393
    22  H    2.174350   3.313798   3.999891   3.081014   5.179279
    23  H    3.605304   4.473730   5.025500   4.008894   5.287421
                   16         17         18         19         20
    16  H    0.000000
    17  H    1.558674   0.000000
    18  O    3.368613   2.861682   0.000000
    19  H    2.422686   2.104891   0.984545   0.000000
    20  H    3.984687   3.531795   0.991630   1.603895   0.000000
    21  O    5.364941   5.037573   2.658078   3.161890   1.678021
    22  H    5.816808   5.636194   3.025806   3.610155   2.172826
    23  H    6.093110   5.583568   3.284309   3.860167   2.325928
                   21         22         23
    21  O    0.000000
    22  H    0.984419   0.000000
    23  H    0.959801   1.565461   0.000000
 Stoichiometry    C2H11F3O7
 Framework group  C1[X(C2H11F3O7)]
 Deg. of freedom    63
 Full point group                 C1      NOp   1
 Largest Abelian subgroup         C1      NOp   1
 Largest concise Abelian subgroup C1      NOp   1
                         Standard orientation:                         
 ---------------------------------------------------------------------
 Center     Atomic      Atomic             Coordinates (Angstroms)
 Number     Number       Type             X           Y           Z
 ---------------------------------------------------------------------
      1          6           0       -1.690926    0.214056    0.002994
      2          8           0       -1.674745    1.422791   -0.102558
      3          8           0       -0.683768   -0.601144    0.101066
      4          1           0        0.219528   -0.122622    0.084776
      5          6           0       -3.034755   -0.558440    0.030925
      6          9           0       -3.154488   -1.248518    1.174189
      7          9           0       -3.094142   -1.426787   -0.990208
      8          9           0       -4.067069    0.274638   -0.067045
      9          8           0        5.117020   -1.163003    0.054504
     10          1           0        5.970989   -0.762061   -0.122778
     11          1           0        4.566116   -1.024860   -0.746234
     12          8           0        3.301470   -0.575040   -1.887317
     13          1           0        2.861221   -1.254599   -2.403232
     14          1           0        2.615426   -0.145866   -1.337629
     15          8           0        0.624187    3.017996   -0.097610
     16          1           0        0.703821    3.677132   -0.790682
     17          1           0       -0.285584    2.673433   -0.125001
     18          8           0        1.609134    0.533196    0.011580
     19          1           0        1.463307    1.505997   -0.029919
     20          1           0        2.202461    0.336401    0.781362
     21          8           0        3.399807   -0.128330    1.861242
     22          1           0        4.120268   -0.529266    1.323404
     23          1           0        3.212973   -0.733099    2.582744
 ---------------------------------------------------------------------
 Rotational constants (GHZ):           1.0265983           0.2546852           0.2378179
 Standard basis: 6-31++G(d,p) (6D, 7F)
 There are   294 symmetry adapted cartesian basis functions of A   symmetry.
 There are   294 symmetry adapted basis functions of A   symmetry.
   294 basis functions,   472 primitive gaussians,   294 cartesian basis functions
    53 alpha electrons       53 beta electrons
       nuclear repulsion energy       818.3268412460 Hartrees.
 NAtoms=   23 NActive=   23 NUniq=   23 SFac= 1.00D+00 NAtFMM=   60 NAOKFM=F Big=F
 Integral buffers will be    131072 words long.
 Raffenetti 2 integral format.
 Two-electron integral symmetry is turned on.
 Nuclear repulsion after empirical dispersion term =      818.3170733788 Hartrees.
 One-electron integrals computed using PRISM.
 NBasis=   294 RedAO= T EigKep=  4.52D-05  NBF=   294
 NBsUse=   294 1.00D-06 EigRej= -1.00D+00 NBFU=   294
 Initial guess from the checkpoint file:  "/local_scratch/slurm.5660450/Gau-2010442.chk"
 B after Tr=    -0.000000   -0.000000   -0.000000
         Rot=    1.000000    0.000401   -0.000162   -0.000079 Ang=   0.05 deg.
 Requested convergence on RMS density matrix=1.00D-10 within 128 cycles.
 Requested convergence on MAX density matrix=1.00D-08.
 Requested convergence on             energy=1.00D-08.
 No special actions if energy rises.
 SCF Done:  E(RwB97XD) =  -908.815923069     A.U. after   13 cycles
            NFock= 13  Conv=0.50D-10     -V/T= 2.0082
 Calling FoFJK, ICntrl=      2127 FMM=F ISym2X=0 I1Cent= 0 IOpClX= 0 NMat=1 NMatS=1 NMatT=0.
 ***** Axes restored to original set *****
 -------------------------------------------------------------------
 Center     Atomic                   Forces (Hartrees/Bohr)
 Number     Number              X              Y              Z
 -------------------------------------------------------------------
      1        6          -0.000020466   -0.000019753   -0.000059163
      2        8          -0.000070087   -0.000004223    0.000018057
      3        8           0.000043048    0.000020426    0.000027311
      4        1          -0.000036605   -0.000028490   -0.000018125
      5        6          -0.000019287   -0.000001405    0.000004008
      6        9           0.000014184    0.000005528    0.000001449
      7        9           0.000010577    0.000000714    0.000000516
      8        9           0.000013808    0.000000575   -0.000002157
      9        8          -0.000017173    0.000039555    0.000009866
     10        1           0.000016123   -0.000011618   -0.000000991
     11        1          -0.000002380   -0.000028811    0.000001316
     12        8           0.000108924    0.000049465   -0.000057480
     13        1          -0.000030269   -0.000037246    0.000064136
     14        1          -0.000077047   -0.000009756   -0.000023555
     15        8           0.000084438    0.000023336    0.000003202
     16        1           0.000007950   -0.000003942   -0.000000625
     17        1          -0.000021528   -0.000005243   -0.000003955
     18        8          -0.000065526    0.000033029    0.000001504
     19        1           0.000023350    0.000033276    0.000046381
     20        1           0.000036038   -0.000067922    0.000011038
     21        8           0.000034468    0.000027284   -0.000023725
     22        1          -0.000023238   -0.000011339    0.000004336
     23        1          -0.000009304   -0.000003438   -0.000003345
 -------------------------------------------------------------------
 Cartesian Forces:  Max     0.000108924 RMS     0.000033317

 GradGradGradGradGradGradGradGradGradGradGradGradGradGradGradGradGradGrad
 Berny optimization.
 Using GEDIIS/GDIIS optimizer.
 FormGI is forming the generalized inverse of G from B-inverse, IUseBI=4.
 Internal  Forces:  Max     0.000349422 RMS     0.000061843
 Search for a local minimum.
 Step number  10 out of a maximum of  138
 All quantities printed in internal units (Hartrees-Bohrs-Radians)
 Mixed Optimization -- En-DIIS/RFO-DIIS
 Swapping is turned off.
 Update second derivatives using D2CorX and points    7    8    9   10
 DE= -1.21D-06 DEPred=-1.17D-06 R= 1.03D+00
 TightC=F SS=  1.41D+00  RLast= 3.98D-02 DXNew= 2.0117D+00 1.1943D-01
 Trust test= 1.03D+00 RLast= 3.98D-02 DXMaxT set to 1.20D+00
 ITU=  1  1  1  1 -1  1  0  1  1  0
     Eigenvalues ---    0.00016   0.00047   0.00073   0.00096   0.00214
     Eigenvalues ---    0.00354   0.00415   0.00534   0.00734   0.00804
     Eigenvalues ---    0.00963   0.01074   0.01240   0.01268   0.01373
     Eigenvalues ---    0.01481   0.01639   0.01832   0.01914   0.02008
     Eigenvalues ---    0.02216   0.02425   0.02599   0.02653   0.02826
     Eigenvalues ---    0.03097   0.03163   0.04073   0.04434   0.04547
     Eigenvalues ---    0.04708   0.05355   0.06066   0.06683   0.06917
     Eigenvalues ---    0.07551   0.08431   0.11390   0.11644   0.13652
     Eigenvalues ---    0.19610   0.21514   0.21946   0.23915   0.28480
     Eigenvalues ---    0.36277   0.37400   0.38778   0.41844   0.42122
     Eigenvalues ---    0.43205   0.47049   0.48173   0.50226   0.50593
     Eigenvalues ---    0.55451   0.57087   0.57142   0.57247   0.57389
     Eigenvalues ---    0.60293   0.90365   1.62536
 En-DIIS/RFO-DIIS/Sim-DIIS IScMMF=       -3 using points:    10    9    8    7
 RFO step:  Lambda=-5.73073001D-07.
 DidBck=F Rises=F RFO-DIIS coefs:    1.20852   -0.21782   -0.02014    0.02944
 Iteration  1 RMS(Cart)=  0.00244546 RMS(Int)=  0.00000650
 Iteration  2 RMS(Cart)=  0.00000287 RMS(Int)=  0.00000633
 Iteration  3 RMS(Cart)=  0.00000000 RMS(Int)=  0.00000633
 Variable       Old X    -DE/DX   Delta X   Delta X   Delta X     New X
                                 (Linear)    (Quad)   (Total)
    R1        2.29307  -0.00001   0.00002  -0.00004  -0.00001   2.29306
    R2        2.45558   0.00000  -0.00001  -0.00001  -0.00002   2.45556
    R3        2.92963  -0.00002  -0.00003   0.00000  -0.00003   2.92960
    R4        1.93195   0.00003   0.00008  -0.00008  -0.00000   1.93195
    R5        2.90702   0.00007  -0.00041   0.00011  -0.00029   2.90673
    R6        2.53364  -0.00001   0.00000  -0.00004  -0.00004   2.53360
    R7        2.53552  -0.00000   0.00001   0.00002   0.00003   2.53555
    R8        2.51361  -0.00001  -0.00002  -0.00001  -0.00003   2.51359
    R9        1.81399   0.00001   0.00000   0.00000   0.00000   1.81399
   R10        1.85517  -0.00002   0.00006  -0.00008  -0.00001   1.85516
   R11        3.27596   0.00001  -0.00007  -0.00034  -0.00042   3.27555
   R12        3.32921   0.00000   0.00033   0.00021   0.00054   3.32975
   R13        1.81432  -0.00003   0.00001   0.00000   0.00001   1.81433
   R14        1.84865   0.00002  -0.00001   0.00019   0.00018   1.84884
   R15        3.42979  -0.00000   0.00048   0.00005   0.00054   3.43033
   R16        1.81370  -0.00000   0.00000  -0.00000  -0.00000   1.81369
   R17        1.83912   0.00002   0.00005  -0.00003   0.00003   1.83914
   R18        3.27029  -0.00000  -0.00047   0.00035  -0.00011   3.27017
   R19        1.86052   0.00008   0.00010  -0.00003   0.00007   1.86059
   R20        1.87391   0.00006  -0.00003   0.00013   0.00010   1.87401
   R21        3.17100  -0.00001  -0.00004  -0.00013  -0.00017   3.17083
   R22        1.86028  -0.00001   0.00005  -0.00016  -0.00011   1.86017
   R23        1.81376   0.00001   0.00001   0.00000   0.00001   1.81377
    A1        2.24100   0.00011   0.00002  -0.00003  -0.00001   2.24098
    A2        2.10538  -0.00006  -0.00001   0.00006   0.00005   2.10543
    A3        1.93680  -0.00005  -0.00001  -0.00002  -0.00003   1.93677
    A4        1.97140   0.00035   0.00024  -0.00015   0.00009   1.97149
    A5        1.92756  -0.00002  -0.00001   0.00006   0.00005   1.92761
    A6        1.92531  -0.00001  -0.00003  -0.00006  -0.00009   1.92522
    A7        1.93834  -0.00001   0.00001   0.00001   0.00002   1.93836
    A8        1.88799   0.00001   0.00001  -0.00000   0.00000   1.88799
    A9        1.89215   0.00002   0.00002  -0.00000   0.00002   1.89218
   A10        1.89118   0.00001   0.00001  -0.00001  -0.00000   1.89118
   A11        1.86483  -0.00000  -0.00007   0.00022   0.00015   1.86498
   A12        2.08748   0.00000  -0.00008  -0.00031  -0.00039   2.08709
   A13        1.79562   0.00001   0.00024   0.00021   0.00045   1.79606
   A14        2.09035   0.00002  -0.00030  -0.00048  -0.00079   2.08956
   A15        1.82501   0.00000  -0.00048  -0.00032  -0.00078   1.82423
   A16        1.86595  -0.00005  -0.00002  -0.00087  -0.00090   1.86505
   A17        2.89878  -0.00004   0.00040  -0.00002   0.00040   2.89919
   A18        1.87589  -0.00001   0.00004  -0.00005  -0.00001   1.87588
   A19        2.19944  -0.00000   0.00002  -0.00005  -0.00003   2.19940
   A20        1.71635  -0.00002   0.00002  -0.00017  -0.00015   1.71621
   A21        1.95703  -0.00007  -0.00108  -0.00072  -0.00181   1.95522
   A22        1.86444   0.00014  -0.00009   0.00081   0.00072   1.86516
   A23        2.00308  -0.00008   0.00004   0.00028   0.00032   2.00340
   A24        2.00476  -0.00003   0.00094  -0.00093   0.00001   2.00477
   A25        1.74272   0.00006  -0.00000   0.00058   0.00059   1.74331
   A26        1.89382  -0.00004   0.00027  -0.00008   0.00018   1.89400
   A27        1.85815  -0.00001  -0.00011  -0.00007  -0.00019   1.85796
   A28        2.11691  -0.00001  -0.00014  -0.00026  -0.00040   2.11651
   A29        1.87186   0.00000   0.00005   0.00005   0.00010   1.87197
   A30        3.08713  -0.00023  -0.00024  -0.00004  -0.00028   3.08685
   A31        2.88452   0.00002  -0.00019   0.00001  -0.00017   2.88435
   A32        2.78402   0.00017  -0.00042  -0.00004  -0.00045   2.78357
   A33        3.25487  -0.00000  -0.00040   0.00005  -0.00035   3.25451
   A34        2.89452   0.00000   0.00013   0.00024   0.00036   2.89489
   A35        3.15673   0.00022  -0.00011  -0.00019  -0.00030   3.15642
   A36        3.12824  -0.00002   0.00005   0.00015   0.00020   3.12844
   A37        3.14210  -0.00001   0.00004  -0.00012  -0.00008   3.14201
   A38        2.95981  -0.00005  -0.00043  -0.00089  -0.00132   2.95849
   A39        3.13282  -0.00001  -0.00003   0.00076   0.00076   3.13357
    D1        0.00192  -0.00000  -0.00045  -0.00024  -0.00069   0.00123
    D2        3.14054  -0.00000  -0.00044  -0.00032  -0.00076   3.13979
    D3       -2.10442   0.00000  -0.00016  -0.00109  -0.00125  -2.10568
    D4        2.09255   0.00000  -0.00014  -0.00109  -0.00123   2.09133
    D5       -0.00458  -0.00000  -0.00013  -0.00105  -0.00118  -0.00576
    D6        1.03987   0.00000  -0.00017  -0.00102  -0.00119   1.03868
    D7       -1.04634   0.00000  -0.00015  -0.00101  -0.00116  -1.04750
    D8        3.13972  -0.00000  -0.00014  -0.00097  -0.00112   3.13860
    D9       -2.14329  -0.00004  -0.00082   0.00294   0.00212  -2.14118
   D10        0.06596   0.00000  -0.00048   0.00180   0.00132   0.06727
   D11        2.18025   0.00006  -0.00011   0.00248   0.00237   2.18263
   D12        2.11419   0.00003   0.00077   0.00144   0.00220   2.11639
   D13       -2.12780  -0.00002   0.00015  -0.00025  -0.00011  -2.12791
   D14       -2.00755   0.00004   0.00075   0.00129   0.00203  -2.00552
   D15        0.03364  -0.00000   0.00012  -0.00039  -0.00028   0.03336
   D16        1.97621   0.00002  -0.00018   0.00098   0.00079   1.97701
   D17       -2.06466   0.00000  -0.00041   0.00090   0.00049  -2.06417
   D18       -0.03895   0.00001  -0.00027   0.00073   0.00045  -0.03850
   D19        2.20336  -0.00001  -0.00050   0.00065   0.00015   2.20351
   D20       -0.07411   0.00000   0.00034   0.00031   0.00065  -0.07346
   D21        2.15927  -0.00000  -0.00030  -0.00094  -0.00125   2.15802
   D22       -2.07471   0.00006   0.00003   0.00011   0.00014  -2.07457
   D23        2.07573  -0.00005   0.00029   0.00032   0.00061   2.07634
   D24        0.05427  -0.00002  -0.00041   0.00045   0.00003   0.05430
   D25       -2.05845  -0.00002   0.00037  -0.00093  -0.00055  -2.05900
   D26        0.01572   0.00005  -0.00085  -0.00178  -0.00264   0.01308
   D27        2.13224  -0.00005   0.00039  -0.00182  -0.00143   2.13081
   D28       -0.07257  -0.00001   0.00033  -0.00118  -0.00084  -0.07341
   D29        2.00160   0.00006  -0.00089  -0.00203  -0.00293   1.99868
   D30       -2.16506  -0.00004   0.00035  -0.00207  -0.00172  -2.16678
   D31        2.07003  -0.00007  -0.00110  -0.00185  -0.00294   2.06709
   D32       -0.03260  -0.00006  -0.00090  -0.00155  -0.00245  -0.03505
   D33        0.02785   0.00000   0.00026  -0.00123  -0.00096   0.02689
   D34       -2.07478   0.00002   0.00046  -0.00093  -0.00046  -2.07525
   D35       -2.03755   0.00004  -0.00090  -0.00035  -0.00124  -2.03879
   D36        2.14301   0.00005  -0.00071  -0.00005  -0.00075   2.14225
         Item               Value     Threshold  Converged?
 Maximum Force            0.000349     0.000015     NO 
 RMS     Force            0.000062     0.000010     NO 
 Maximum Displacement     0.008335     0.000060     NO 
 RMS     Displacement     0.002446     0.000040     NO 
 Predicted change in Energy=-2.857252D-07
 GradGradGradGradGradGradGradGradGradGradGradGradGradGradGradGradGradGrad

                          Input orientation:                          
 ---------------------------------------------------------------------
 Center     Atomic      Atomic             Coordinates (Angstroms)
 Number     Number       Type             X           Y           Z
 ---------------------------------------------------------------------
      1          6           0       -1.559195   -0.060566    0.870187
      2          8           0       -1.127514    0.462085    1.876622
      3          8           0       -0.904179   -0.445464   -0.184005
      4          1           0        0.100394   -0.268253   -0.116058
      5          6           0       -3.074888   -0.348026    0.717215
      6          9           0       -3.286964   -1.659583    0.537249
      7          9           0       -3.567789    0.305366   -0.346006
      8          9           0       -3.746703    0.041950    1.796953
      9          8           0        4.254397   -0.630728   -2.883607
     10          1           0        5.165130   -0.329402   -2.918516
     11          1           0        3.691744    0.170878   -2.815817
     12          8           0        2.536270    1.404468   -2.317939
     13          1           0        1.819187    1.650504   -2.907056
     14          1           0        2.125744    1.042945   -1.506791
     15          8           0        1.570565    1.001131    2.391968
     16          1           0        1.791285    1.880653    2.706412
     17          1           0        0.602079    0.912222    2.428182
     18          8           0        1.610838    0.021884   -0.097020
     19          1           0        1.817489    0.402493    0.787195
     20          1           0        2.188386   -0.771241   -0.241317
     21          8           0        3.268628   -1.951529   -0.746734
     22          1           0        3.721929   -1.591987   -1.543107
     23          1           0        2.972072   -2.838164   -0.963908
 ---------------------------------------------------------------------
                    Distance matrix (angstroms):
                    1          2          3          4          5
     1  C    0.000000
     2  O    1.213435   0.000000
     3  O    1.299428   2.262677   0.000000
     4  H    1.941661   2.451923   1.022344   0.000000
     5  C    1.550277   2.406818   2.352376   3.283767   0.000000
     6  F    2.377581   3.310381   2.769830   3.719786   1.340726
     7  F    2.376443   3.304478   2.772149   3.719877   1.341756
     8  F    2.377940   2.653867   3.498816   4.307667   1.330132
     9  O    6.943623   7.267667   5.825211   5.004644   8.170940
    10  H    7.722894   7.950923   6.657893   5.788702   9.006486
    11  H    6.419700   6.732684   5.331868   4.514347   7.651071
    12  O    5.392894   5.648517   4.451136   3.685074   6.615776
    13  H    5.348718   5.742731   4.384611   3.798098   6.409480
    14  H    4.521784   4.729542   3.625680   2.784855   5.824738
    15  O    3.638464   2.799247   3.853912   3.172213   5.119108
    16  H    4.285530   3.349668   4.585941   3.929789   5.709952
    17  H    2.836330   1.870383   3.306909   2.849274   4.246848
    18  O    3.315327   3.404058   2.559548   1.538175   4.770308
    19  H    3.409297   3.140613   3.011601   2.052848   4.950105
    20  H    3.973017   4.123342   3.110204   2.151371   5.366559
    21  O    5.431211   5.659823   4.471824   3.642647   6.704817
    22  H    6.004957   6.279399   4.956061   4.111479   7.270022
    23  H    5.622396   5.980540   4.621534   3.945862   6.752236
                    6          7          8          9         10
     6  F    0.000000
     7  F    2.172563   0.000000
     8  F    2.166433   2.166488   0.000000
     9  O    8.344635   8.276611   9.293963   0.000000
    10  H    9.227654   9.126041  10.089318   0.959922   0.000000
    11  H    7.955879   7.669346   8.753557   0.981706   1.559390
    12  O    7.172905   6.508155   7.633121   2.722859   3.205917
    13  H    6.992331   6.114564   7.462860   3.336887   3.887865
    14  H    6.385857   5.857283   6.811927   3.037757   3.621350
    15  O    5.840803   5.863725   5.435753   6.139838   6.549234
    16  H    6.559509   6.365411   5.905696   6.604715   6.921488
    17  H    5.031348   5.045016   4.479701   6.628365   7.137945
    18  O    5.217096   5.192353   5.682497   3.896072   4.551620
    19  H    5.510906   5.504071   5.666554   4.525578   5.047244
    20  H    5.601319   5.856927   6.327804   3.357059   4.027856
    21  O    6.686527   7.210462   7.723935   2.698607   3.308271
    22  H    7.311432   7.627122   8.343034   1.733344   2.359810
    23  H    6.543551   7.282401   7.814048   3.194116   3.863144
                   11         12         13         14         15
    11  H    0.000000
    12  O    1.762029   0.000000
    13  H    2.388322   0.960104   0.000000
    14  H    2.219551   0.978362   1.556871   0.000000
    15  O    5.684166   4.824779   5.344451   3.938311   0.000000
    16  H    6.085235   5.101554   5.618253   4.308677   0.959765
    17  H    6.131488   5.148695   5.521882   4.221688   0.973233
    18  O    3.426986   2.774968   3.254553   1.815254   2.674997
    19  H    4.067945   3.341026   3.899362   2.401577   1.730501
    20  H    3.126616   3.027721   3.620403   2.212830   3.233759
    21  O    2.994118   3.777268   4.443255   3.294047   4.631747
    22  H    2.174488   3.314347   3.999316   3.080907   5.180487
    23  H    3.605805   4.474734   5.025247   4.009239   5.288318
                   16         17         18         19         20
    16  H    0.000000
    17  H    1.558679   0.000000
    18  O    3.368503   2.861283   0.000000
    19  H    2.422609   2.104729   0.984583   0.000000
    20  H    3.984889   3.532229   0.991681   1.604074   0.000000
    21  O    5.365853   5.039013   2.657961   3.162304   1.677930
    22  H    5.817647   5.636991   3.025302   3.610422   2.172564
    23  H    6.093663   5.584669   3.283950   3.860218   2.325612
                   21         22         23
    21  O    0.000000
    22  H    0.984358   0.000000
    23  H    0.959807   1.565475   0.000000
 Stoichiometry    C2H11F3O7
 Framework group  C1[X(C2H11F3O7)]
 Deg. of freedom    63
 Full point group                 C1      NOp   1
 Largest Abelian subgroup         C1      NOp   1
 Largest concise Abelian subgroup C1      NOp   1
                         Standard orientation:                         
 ---------------------------------------------------------------------
 Center     Atomic      Atomic             Coordinates (Angstroms)
 Number     Number       Type             X           Y           Z
 ---------------------------------------------------------------------
      1          6           0       -1.690482    0.214363    0.003609
      2          8           0       -1.674830    1.422907   -0.104101
      3          8           0       -0.682995   -0.600095    0.104310
      4          1           0        0.220112   -0.121238    0.087563
      5          6           0       -3.033876   -0.558869    0.031285
      6          9           0       -3.153960   -1.248209    1.174936
      7          9           0       -3.092031   -1.427980   -0.989291
      8          9           0       -4.066608    0.273514   -0.067991
      9          8           0        5.114492   -1.165417    0.052982
     10          1           0        5.968869   -0.765836   -0.125415
     11          1           0        4.563029   -1.027465   -0.747396
     12          8           0        3.297434   -0.577331   -1.887744
     13          1           0        2.854956   -1.257653   -2.400751
     14          1           0        2.612841   -0.146872   -1.337082
     15          8           0        0.624436    3.019511   -0.099925
     16          1           0        0.704340    3.677687   -0.793878
     17          1           0       -0.285216    2.674610   -0.127472
     18          8           0        1.609291    0.534982    0.013145
     19          1           0        1.463754    1.507806   -0.029715
     20          1           0        2.203429    0.338993    0.782573
     21          8           0        3.401905   -0.125889    1.860993
     22          1           0        4.120516   -0.528985    1.322410
     23          1           0        3.215051   -0.729282    2.583650
 ---------------------------------------------------------------------
 Rotational constants (GHZ):           1.0257804           0.2548290           0.2379066
 Standard basis: 6-31++G(d,p) (6D, 7F)
 There are   294 symmetry adapted cartesian basis functions of A   symmetry.
 There are   294 symmetry adapted basis functions of A   symmetry.
   294 basis functions,   472 primitive gaussians,   294 cartesian basis functions
    53 alpha electrons       53 beta electrons
       nuclear repulsion energy       818.3510472010 Hartrees.
 NAtoms=   23 NActive=   23 NUniq=   23 SFac= 1.00D+00 NAtFMM=   60 NAOKFM=F Big=F
 Integral buffers will be    131072 words long.
 Raffenetti 2 integral format.
 Two-electron integral symmetry is turned on.
 Nuclear repulsion after empirical dispersion term =      818.3412787149 Hartrees.
 One-electron integrals computed using PRISM.
 NBasis=   294 RedAO= T EigKep=  4.52D-05  NBF=   294
 NBsUse=   294 1.00D-06 EigRej= -1.00D+00 NBFU=   294
 Initial guess from the checkpoint file:  "/local_scratch/slurm.5660450/Gau-2010442.chk"
 B after Tr=     0.000000   -0.000000    0.000000
         Rot=    1.000000    0.000403   -0.000102    0.000021 Ang=   0.05 deg.
 Requested convergence on RMS density matrix=1.00D-10 within 128 cycles.
 Requested convergence on MAX density matrix=1.00D-08.
 Requested convergence on             energy=1.00D-08.
 No special actions if energy rises.
 SCF Done:  E(RwB97XD) =  -908.815923542     A.U. after   13 cycles
            NFock= 13  Conv=0.32D-10     -V/T= 2.0082
 Calling FoFJK, ICntrl=      2127 FMM=F ISym2X=0 I1Cent= 0 IOpClX= 0 NMat=1 NMatS=1 NMatT=0.
 ***** Axes restored to original set *****
 -------------------------------------------------------------------
 Center     Atomic                   Forces (Hartrees/Bohr)
 Number     Number              X              Y              Z
 -------------------------------------------------------------------
      1        6          -0.000011011   -0.000022814   -0.000047849
      2        8          -0.000041889    0.000011633    0.000026903
      3        8           0.000034205    0.000018502   -0.000004116
      4        1          -0.000032754   -0.000025019    0.000004815
      5        6          -0.000010812   -0.000002766    0.000000324
      6        9           0.000007002   -0.000001394    0.000001144
      7        9           0.000007760    0.000001654   -0.000001161
      8        9           0.000006731    0.000003075    0.000005822
      9        8          -0.000019605    0.000032071    0.000000052
     10        1           0.000008386   -0.000000278   -0.000002850
     11        1           0.000007777   -0.000020951    0.000004337
     12        8          -0.000005087   -0.000017039    0.000036773
     13        1          -0.000006268   -0.000008341    0.000009551
     14        1           0.000016892    0.000012875   -0.000052956
     15        8           0.000043580    0.000013234    0.000000149
     16        1           0.000004354   -0.000000322    0.000000267
     17        1          -0.000006772   -0.000003108    0.000001557
     18        8          -0.000022692    0.000021093    0.000013090
     19        1           0.000001879    0.000012711    0.000009200
     20        1           0.000017926   -0.000027092    0.000004891
     21        8          -0.000011680   -0.000006333    0.000033670
     22        1           0.000013754    0.000006603   -0.000038062
     23        1          -0.000001678    0.000002009   -0.000005553
 -------------------------------------------------------------------
 Cartesian Forces:  Max     0.000052956 RMS     0.000018612

 GradGradGradGradGradGradGradGradGradGradGradGradGradGradGradGradGradGrad
 Berny optimization.
 Using GEDIIS/GDIIS optimizer.
 FormGI is forming the generalized inverse of G from B-inverse, IUseBI=4.
 Internal  Forces:  Max     0.000197484 RMS     0.000037127
 Search for a local minimum.
 Step number  11 out of a maximum of  138
 All quantities printed in internal units (Hartrees-Bohrs-Radians)
 Mixed Optimization -- En-DIIS/RFO-DIIS
 Swapping is turned off.
 Update second derivatives using D2CorX and points    7    8    9   10   11
 DE= -4.73D-07 DEPred=-2.86D-07 R= 1.65D+00
 Trust test= 1.65D+00 RLast= 9.19D-03 DXMaxT set to 1.20D+00
 ITU=  0  1  1  1  1 -1  1  0  1  1  0
     Eigenvalues ---    0.00016   0.00046   0.00071   0.00091   0.00201
     Eigenvalues ---    0.00352   0.00416   0.00469   0.00730   0.00798
     Eigenvalues ---    0.00954   0.01078   0.01215   0.01271   0.01341
     Eigenvalues ---    0.01478   0.01644   0.01876   0.01902   0.01962
     Eigenvalues ---    0.02234   0.02409   0.02613   0.02649   0.02813
     Eigenvalues ---    0.03109   0.03174   0.04042   0.04446   0.04527
     Eigenvalues ---    0.04710   0.05396   0.06135   0.06607   0.07003
     Eigenvalues ---    0.07601   0.08511   0.11557   0.11661   0.13658
     Eigenvalues ---    0.19696   0.21496   0.21948   0.23909   0.28398
     Eigenvalues ---    0.36314   0.37401   0.38774   0.40755   0.42165
     Eigenvalues ---    0.45474   0.47072   0.48940   0.50503   0.51604
     Eigenvalues ---    0.55516   0.57098   0.57167   0.57283   0.57383
     Eigenvalues ---    0.60187   0.90534   1.22692
 En-DIIS/RFO-DIIS/Sim-DIIS IScMMF=       -3 using points:    11   10    9    8    7
 RFO step:  Lambda=-4.45803646D-07.
 DidBck=F Rises=F RFO-DIIS coefs:    2.21924   -1.14430   -0.08221   -0.01985    0.02712
 Iteration  1 RMS(Cart)=  0.00424112 RMS(Int)=  0.00000801
 Iteration  2 RMS(Cart)=  0.00000798 RMS(Int)=  0.00000694
 Iteration  3 RMS(Cart)=  0.00000000 RMS(Int)=  0.00000694
 Variable       Old X    -DE/DX   Delta X   Delta X   Delta X     New X
                                 (Linear)    (Quad)   (Total)
    R1        2.29306   0.00001  -0.00000   0.00002   0.00002   2.29308
    R2        2.45556   0.00001  -0.00002   0.00005   0.00003   2.45559
    R3        2.92960  -0.00001  -0.00006   0.00001  -0.00005   2.92955
    R4        1.93195   0.00001   0.00002  -0.00013  -0.00011   1.93184
    R5        2.90673   0.00004  -0.00059   0.00047  -0.00012   2.90661
    R6        2.53360  -0.00000  -0.00004   0.00002  -0.00002   2.53358
    R7        2.53555  -0.00000   0.00004  -0.00001   0.00003   2.53558
    R8        2.51359   0.00000  -0.00004   0.00003  -0.00001   2.51357
    R9        1.81399   0.00001   0.00001   0.00000   0.00001   1.81400
   R10        1.85516  -0.00003   0.00003  -0.00002   0.00001   1.85516
   R11        3.27555   0.00001  -0.00057   0.00048  -0.00010   3.27545
   R12        3.32975  -0.00001   0.00076  -0.00063   0.00013   3.32988
   R13        1.81433  -0.00000   0.00002   0.00000   0.00002   1.81436
   R14        1.84884  -0.00006   0.00020  -0.00023  -0.00002   1.84881
   R15        3.43033  -0.00000   0.00119  -0.00082   0.00037   3.43071
   R16        1.81369   0.00000  -0.00000   0.00001   0.00001   1.81370
   R17        1.83914   0.00001   0.00006  -0.00006  -0.00000   1.83914
   R18        3.27017   0.00000  -0.00042   0.00043   0.00001   3.27018
   R19        1.86059   0.00003   0.00015  -0.00013   0.00002   1.86061
   R20        1.87401   0.00003   0.00010  -0.00008   0.00002   1.87402
   R21        3.17083  -0.00000  -0.00021   0.00036   0.00014   3.17097
   R22        1.86017   0.00005  -0.00012   0.00016   0.00004   1.86020
   R23        1.81377   0.00000   0.00002  -0.00001   0.00001   1.81379
    A1        2.24098   0.00007  -0.00001  -0.00001  -0.00002   2.24096
    A2        2.10543  -0.00005   0.00005  -0.00005  -0.00000   2.10542
    A3        1.93677  -0.00002  -0.00004   0.00006   0.00002   1.93679
    A4        1.97149   0.00020   0.00022  -0.00032  -0.00010   1.97139
    A5        1.92761  -0.00001   0.00004  -0.00000   0.00004   1.92764
    A6        1.92522  -0.00001  -0.00012   0.00004  -0.00008   1.92514
    A7        1.93836  -0.00001   0.00003  -0.00005  -0.00003   1.93833
    A8        1.88799   0.00001   0.00001   0.00001   0.00002   1.88801
    A9        1.89218   0.00001   0.00004  -0.00001   0.00004   1.89221
   A10        1.89118   0.00001   0.00001   0.00001   0.00002   1.89120
   A11        1.86498   0.00000   0.00018  -0.00006   0.00013   1.86512
   A12        2.08709   0.00000  -0.00049   0.00058   0.00008   2.08717
   A13        1.79606   0.00000   0.00063  -0.00044   0.00019   1.79626
   A14        2.08956   0.00000  -0.00110  -0.00018  -0.00129   2.08827
   A15        1.82423   0.00000  -0.00101   0.00009  -0.00090   1.82333
   A16        1.86505  -0.00001  -0.00121   0.00060  -0.00063   1.86442
   A17        2.89919  -0.00000   0.00037   0.00080   0.00120   2.90039
   A18        1.87588  -0.00001   0.00001  -0.00006  -0.00004   1.87584
   A19        2.19940  -0.00000  -0.00001  -0.00023  -0.00023   2.19917
   A20        1.71621  -0.00001  -0.00017   0.00009  -0.00009   1.71612
   A21        1.95522  -0.00004  -0.00288  -0.00045  -0.00334   1.95189
   A22        1.86516   0.00008   0.00082  -0.00009   0.00073   1.86589
   A23        2.00340  -0.00004   0.00030   0.00033   0.00063   2.00403
   A24        2.00477  -0.00001   0.00078   0.00056   0.00134   2.00611
   A25        1.74331   0.00003   0.00070  -0.00045   0.00027   1.74358
   A26        1.89400  -0.00002   0.00035   0.00014   0.00048   1.89449
   A27        1.85796  -0.00001  -0.00027   0.00041   0.00014   1.85810
   A28        2.11651   0.00000  -0.00064   0.00014  -0.00051   2.11601
   A29        1.87197   0.00000   0.00016  -0.00024  -0.00008   1.87189
   A30        3.08685  -0.00015  -0.00042  -0.00025  -0.00066   3.08619
   A31        2.88435   0.00001  -0.00025   0.00003  -0.00021   2.88414
   A32        2.78357   0.00011  -0.00069   0.00026  -0.00042   2.78315
   A33        3.25451  -0.00000  -0.00074  -0.00002  -0.00077   3.25374
   A34        2.89489  -0.00001   0.00049  -0.00017   0.00032   2.89521
   A35        3.15642   0.00013  -0.00037  -0.00010  -0.00047   3.15595
   A36        3.12844  -0.00001   0.00027   0.00038   0.00065   3.12909
   A37        3.14201  -0.00000   0.00001  -0.00007  -0.00006   3.14195
   A38        2.95849  -0.00003  -0.00176  -0.00049  -0.00224   2.95625
   A39        3.13357  -0.00000   0.00095  -0.00071   0.00027   3.13384
    D1        0.00123   0.00001  -0.00110   0.00056  -0.00054   0.00069
    D2        3.13979   0.00000  -0.00116   0.00055  -0.00061   3.13917
    D3       -2.10568  -0.00000  -0.00150   0.00075  -0.00075  -2.10643
    D4        2.09133  -0.00000  -0.00146   0.00072  -0.00074   2.09058
    D5       -0.00576  -0.00000  -0.00140   0.00071  -0.00070  -0.00646
    D6        1.03868   0.00000  -0.00144   0.00076  -0.00068   1.03800
    D7       -1.04750   0.00000  -0.00140   0.00072  -0.00067  -1.04818
    D8        3.13860   0.00000  -0.00134   0.00071  -0.00063   3.13797
    D9       -2.14118  -0.00002   0.00176   0.00033   0.00210  -2.13908
   D10        0.06727   0.00000   0.00126   0.00063   0.00188   0.06916
   D11        2.18263   0.00004   0.00261   0.00102   0.00363   2.18626
   D12        2.11639   0.00000   0.00339  -0.00136   0.00202   2.11842
   D13       -2.12791  -0.00000   0.00027  -0.00064  -0.00038  -2.12829
   D14       -2.00552   0.00001   0.00321  -0.00085   0.00235  -2.00318
   D15        0.03336   0.00000   0.00008  -0.00012  -0.00006   0.03330
   D16        1.97701   0.00001   0.00087  -0.00005   0.00081   1.97782
   D17       -2.06417  -0.00000   0.00032   0.00003   0.00035  -2.06381
   D18       -0.03850   0.00001   0.00040   0.00001   0.00040  -0.03810
   D19        2.20351  -0.00000  -0.00015   0.00010  -0.00005   2.20346
   D20       -0.07346  -0.00000  -0.00093  -0.00035  -0.00129  -0.07475
   D21        2.15802  -0.00000  -0.00351  -0.00018  -0.00370   2.15432
   D22       -2.07457   0.00004   0.00222   0.00025   0.00247  -2.07210
   D23        2.07634  -0.00003   0.00284   0.00030   0.00314   2.07948
   D24        0.05430  -0.00002   0.00167   0.00017   0.00184   0.05614
   D25       -2.05900  -0.00001  -0.00046  -0.00043  -0.00088  -2.05988
   D26        0.01308   0.00003  -0.00362  -0.00081  -0.00443   0.00866
   D27        2.13081  -0.00003  -0.00137  -0.00094  -0.00231   2.12851
   D28       -0.07341  -0.00000  -0.00079  -0.00043  -0.00122  -0.07463
   D29        1.99868   0.00003  -0.00395  -0.00081  -0.00477   1.99390
   D30       -2.16678  -0.00002  -0.00170  -0.00095  -0.00265  -2.16943
   D31        2.06709  -0.00005  -0.00453  -0.00020  -0.00472   2.06237
   D32       -0.03505  -0.00004  -0.00383  -0.00021  -0.00404  -0.03909
   D33        0.02689   0.00001  -0.00123   0.00065  -0.00058   0.02632
   D34       -2.07525   0.00001  -0.00053   0.00064   0.00011  -2.07514
   D35       -2.03879   0.00002  -0.00253   0.00023  -0.00229  -2.04108
   D36        2.14225   0.00003  -0.00183   0.00022  -0.00161   2.14065
         Item               Value     Threshold  Converged?
 Maximum Force            0.000197     0.000015     NO 
 RMS     Force            0.000037     0.000010     NO 
 Maximum Displacement     0.014036     0.000060     NO 
 RMS     Displacement     0.004244     0.000040     NO 
 Predicted change in Energy=-2.224353D-07
 GradGradGradGradGradGradGradGradGradGradGradGradGradGradGradGradGradGrad

                          Input orientation:                          
 ---------------------------------------------------------------------
 Center     Atomic      Atomic             Coordinates (Angstroms)
 Number     Number       Type             X           Y           Z
 ---------------------------------------------------------------------
      1          6           0       -1.558197   -0.060008    0.868950
      2          8           0       -1.127947    0.463891    1.875359
      3          8           0       -0.901487   -0.447312   -0.183325
      4          1           0        0.102990   -0.270494   -0.113818
      5          6           0       -3.073865   -0.346106    0.713470
      6          9           0       -3.286963   -1.657604    0.534373
      7          9           0       -3.564063    0.306795   -0.351320
      8          9           0       -3.747249    0.045645    1.791579
      9          8           0        4.250405   -0.629845   -2.886256
     10          1           0        5.160842   -0.327965   -2.924067
     11          1           0        3.687346    0.171371   -2.817175
     12          8           0        2.531394    1.403617   -2.316839
     13          1           0        1.811760    1.646240   -2.904278
     14          1           0        2.123922    1.041135   -1.504593
     15          8           0        1.570846    1.000832    2.395218
     16          1           0        1.791878    1.880441    2.709210
     17          1           0        0.602224    0.912868    2.430036
     18          8           0        1.613268    0.020046   -0.093042
     19          1           0        1.819444    0.401022    0.791138
     20          1           0        2.191695   -0.772378   -0.237726
     21          8           0        3.272210   -1.951200   -0.746224
     22          1           0        3.722631   -1.591240   -1.544063
     23          1           0        2.975822   -2.838118   -0.962503
 ---------------------------------------------------------------------
                    Distance matrix (angstroms):
                    1          2          3          4          5
     1  C    0.000000
     2  O    1.213444   0.000000
     3  O    1.299443   2.262688   0.000000
     4  H    1.941566   2.451807   1.022287   0.000000
     5  C    1.550251   2.406798   2.352384   3.283676   0.000000
     6  F    2.377580   3.310639   2.769547   3.719679   1.340714
     7  F    2.376364   3.304155   2.772402   3.719805   1.341772
     8  F    2.377889   2.653807   3.498802   4.307531   1.330126
     9  O    6.940182   7.266079   5.820751   5.001659   8.165994
    10  H    7.720380   7.950498   6.654153   5.786422   9.002356
    11  H    6.415354   6.729970   5.327037   4.511207   7.645077
    12  O    5.386669   5.643438   4.445503   3.681453   6.607816
    13  H    5.339020   5.734524   4.375872   3.792154   6.397411
    14  H    4.517103   4.725669   3.621370   2.781868   5.819040
    15  O    3.639476   2.800365   3.854664   3.172717   5.120142
    16  H    4.286595   3.350716   4.586873   3.930439   5.711037
    17  H    2.837410   1.871561   3.307702   2.849697   4.247970
    18  O    3.315121   3.403802   2.559408   1.538111   4.770089
    19  H    3.409847   3.141115   3.012095   2.053313   4.950627
    20  H    3.974153   4.124745   3.110692   2.151727   5.367738
    21  O    5.433068   5.662751   4.471944   3.642618   6.706691
    22  H    6.004536   6.280456   4.954054   4.109960   7.269056
    23  H    5.624005   5.983114   4.621320   3.945392   6.754090
                    6          7          8          9         10
     6  F    0.000000
     7  F    2.172579   0.000000
     8  F    2.166446   2.166512   0.000000
     9  O    8.340798   8.268561   9.289827   0.000000
    10  H    9.224650   9.118439  10.086179   0.959926   0.000000
    11  H    7.951038   7.660399   8.748121   0.981709   1.559473
    12  O    7.166154   6.497759   7.625257   2.722903   3.206416
    13  H    6.981167   6.100097   7.450876   3.335847   3.887703
    14  H    6.381085   5.849997   6.806350   3.036955   3.621081
    15  O    5.841946   5.864508   5.436809   6.142728   6.553517
    16  H    6.560663   6.366263   5.906813   6.607202   6.925373
    17  H    5.032558   5.045911   4.480806   6.629641   7.140525
    18  O    5.217320   5.191695   5.682218   3.896010   4.552044
    19  H    5.511738   5.504202   5.667031   4.527193   5.049665
    20  H    5.603165   5.857156   6.329163   3.357575   4.028619
    21  O    6.689461   7.210349   7.726619   2.698626   3.308297
    22  H    7.311547   7.623719   8.342962   1.733293   2.359815
    23  H    6.546505   7.282453   7.816696   3.194034   3.863019
                   11         12         13         14         15
    11  H    0.000000
    12  O    1.762099   0.000000
    13  H    2.387604   0.960116   0.000000
    14  H    2.218931   0.978351   1.556507   0.000000
    15  O    5.686530   4.825803   5.344086   3.939041   0.000000
    16  H    6.087253   5.102491   5.618407   4.309388   0.959769
    17  H    6.131967   5.147364   5.518670   4.220583   0.973231
    18  O    3.427185   2.775337   3.253760   1.815452   2.674916
    19  H    4.069609   3.342393   3.899581   2.402672   1.730505
    20  H    3.127489   3.028707   3.620023   2.213228   3.234521
    21  O    2.994409   3.777624   4.442037   3.293594   4.634414
    22  H    2.174593   3.314423   3.997861   3.080070   5.183335
    23  H    3.605980   4.474825   5.023445   4.008516   5.290159
                   16         17         18         19         20
    16  H    0.000000
    17  H    1.558656   0.000000
    18  O    3.368320   2.860990   0.000000
    19  H    2.422486   2.104661   0.984593   0.000000
    20  H    3.985189   3.533190   0.991690   1.604369   0.000000
    21  O    5.367763   5.041859   2.657922   3.163378   1.678006
    22  H    5.819855   5.639235   3.025082   3.611702   2.172744
    23  H    6.094915   5.586876   3.283537   3.860633   2.325389
                   21         22         23
    21  O    0.000000
    22  H    0.984377   0.000000
    23  H    0.959815   1.565452   0.000000
 Stoichiometry    C2H11F3O7
 Framework group  C1[X(C2H11F3O7)]
 Deg. of freedom    63
 Full point group                 C1      NOp   1
 Largest Abelian subgroup         C1      NOp   1
 Largest concise Abelian subgroup C1      NOp   1
                         Standard orientation:                         
 ---------------------------------------------------------------------
 Center     Atomic      Atomic             Coordinates (Angstroms)
 Number     Number       Type             X           Y           Z
 ---------------------------------------------------------------------
      1          6           0       -1.689669    0.214683    0.004147
      2          8           0       -1.675151    1.422890   -0.107514
      3          8           0       -0.681434   -0.598342    0.109054
      4          1           0        0.221090   -0.118533    0.091586
      5          6           0       -3.032248   -0.559895    0.032221
      6          9           0       -3.153046   -1.246353    1.177515
      7          9           0       -3.088122   -1.431741   -0.986166
      8          9           0       -4.065714    0.271137   -0.070583
      9          8           0        5.110951   -1.169338    0.050867
     10          1           0        5.966122   -0.772752   -0.130407
     11          1           0        4.558161   -1.032138   -0.748728
     12          8           0        3.290592   -0.582678   -1.887257
     13          1           0        2.844679   -1.264638   -2.395110
     14          1           0        2.608852   -0.149187   -1.335454
     15          8           0        0.623426    3.022446   -0.104651
     16          1           0        0.703500    3.678869   -0.800247
     17          1           0       -0.285920    2.676751   -0.132252
     18          8           0        1.609549    0.538818    0.015068
     19          1           0        1.463762    1.511506   -0.030195
     20          1           0        2.205077    0.344568    0.783873
     21          8           0        3.405528   -0.120331    1.860205
     22          1           0        4.121606   -0.526886    1.320812
     23          1           0        3.218814   -0.721400    2.584841
 ---------------------------------------------------------------------
 Rotational constants (GHZ):           1.0244044           0.2550782           0.2380401
 Standard basis: 6-31++G(d,p) (6D, 7F)
 There are   294 symmetry adapted cartesian basis functions of A   symmetry.
 There are   294 symmetry adapted basis functions of A   symmetry.
   294 basis functions,   472 primitive gaussians,   294 cartesian basis functions
    53 alpha electrons       53 beta electrons
       nuclear repulsion energy       818.3938732299 Hartrees.
 NAtoms=   23 NActive=   23 NUniq=   23 SFac= 1.00D+00 NAtFMM=   60 NAOKFM=F Big=F
 Integral buffers will be    131072 words long.
 Raffenetti 2 integral format.
 Two-electron integral symmetry is turned on.
 Nuclear repulsion after empirical dispersion term =      818.3841034989 Hartrees.
 One-electron integrals computed using PRISM.
 NBasis=   294 RedAO= T EigKep=  4.52D-05  NBF=   294
 NBsUse=   294 1.00D-06 EigRej= -1.00D+00 NBFU=   294
 Initial guess from the checkpoint file:  "/local_scratch/slurm.5660450/Gau-2010442.chk"
 B after Tr=    -0.000000    0.000000   -0.000000
         Rot=    0.999999    0.001001   -0.000174   -0.000021 Ang=   0.12 deg.
 Requested convergence on RMS density matrix=1.00D-10 within 128 cycles.
 Requested convergence on MAX density matrix=1.00D-08.
 Requested convergence on             energy=1.00D-08.
 No special actions if energy rises.
 SCF Done:  E(RwB97XD) =  -908.815923886     A.U. after   13 cycles
            NFock= 13  Conv=0.45D-10     -V/T= 2.0082
 Calling FoFJK, ICntrl=      2127 FMM=F ISym2X=0 I1Cent= 0 IOpClX= 0 NMat=1 NMatS=1 NMatT=0.
 ***** Axes restored to original set *****
 -------------------------------------------------------------------
 Center     Atomic                   Forces (Hartrees/Bohr)
 Number     Number              X              Y              Z
 -------------------------------------------------------------------
      1        6           0.000005574   -0.000010285   -0.000015916
      2        8          -0.000018210    0.000005722    0.000006565
      3        8           0.000000698    0.000015309   -0.000005355
      4        1          -0.000005022   -0.000017384    0.000011304
      5        6          -0.000000485   -0.000001567   -0.000002186
      6        9          -0.000000733   -0.000001723   -0.000000372
      7        9           0.000001644   -0.000002033    0.000001816
      8        9          -0.000003445    0.000001022    0.000003323
      9        8          -0.000016567    0.000026816   -0.000002144
     10        1           0.000000491    0.000003707   -0.000001762
     11        1           0.000014105   -0.000018583    0.000003345
     12        8          -0.000053481   -0.000048746    0.000036473
     13        1           0.000011603    0.000013194   -0.000020140
     14        1           0.000044545    0.000026312   -0.000007232
     15        8           0.000014081    0.000006722   -0.000000262
     16        1           0.000000443   -0.000000912   -0.000000226
     17        1          -0.000000863    0.000000388    0.000001002
     18        8          -0.000004915    0.000010957    0.000005070
     19        1          -0.000002064   -0.000002163   -0.000015497
     20        1           0.000011780   -0.000003979    0.000002300
     21        8          -0.000015726   -0.000012980    0.000022399
     22        1           0.000013954    0.000006949   -0.000020998
     23        1           0.000002594    0.000003257   -0.000001505
 -------------------------------------------------------------------
 Cartesian Forces:  Max     0.000053481 RMS     0.000015031

 GradGradGradGradGradGradGradGradGradGradGradGradGradGradGradGradGradGrad
 Berny optimization.
 Using GEDIIS/GDIIS optimizer.
 FormGI is forming the generalized inverse of G from B-inverse, IUseBI=4.
 Internal  Forces:  Max     0.000079255 RMS     0.000016008
 Search for a local minimum.
 Step number  12 out of a maximum of  138
 All quantities printed in internal units (Hartrees-Bohrs-Radians)
 Mixed Optimization -- En-DIIS/RFO-DIIS
 Swapping is turned off.
 Update second derivatives using D2CorX and points    7    8    9   10   11
                                                     12
 DE= -3.45D-07 DEPred=-2.22D-07 R= 1.55D+00
 Trust test= 1.55D+00 RLast= 1.41D-02 DXMaxT set to 1.20D+00
 ITU=  0  0  1  1  1  1 -1  1  0  1  1  0
     Eigenvalues ---    0.00016   0.00045   0.00070   0.00088   0.00206
     Eigenvalues ---    0.00360   0.00416   0.00455   0.00720   0.00799
     Eigenvalues ---    0.00961   0.01080   0.01212   0.01273   0.01388
     Eigenvalues ---    0.01538   0.01635   0.01824   0.01897   0.01974
     Eigenvalues ---    0.02229   0.02446   0.02608   0.02661   0.02836
     Eigenvalues ---    0.03097   0.03157   0.04030   0.04449   0.04519
     Eigenvalues ---    0.04674   0.05409   0.06126   0.06652   0.07201
     Eigenvalues ---    0.07759   0.08494   0.11581   0.11674   0.13660
     Eigenvalues ---    0.19677   0.21518   0.21942   0.23916   0.28390
     Eigenvalues ---    0.36335   0.37403   0.38789   0.40157   0.42190
     Eigenvalues ---    0.44691   0.47169   0.49007   0.50533   0.51075
     Eigenvalues ---    0.55482   0.57095   0.57185   0.57338   0.57375
     Eigenvalues ---    0.60097   0.90271   1.09087
 En-DIIS/RFO-DIIS/Sim-DIIS IScMMF=       -3 using points:    12   11   10    9    8    7
 RFO step:  Lambda=-8.98073460D-08.
 DidBck=F Rises=F RFO-DIIS coefs:    1.38236   -0.25392   -0.22691    0.07343    0.03455
                  RFO-DIIS coefs:   -0.00951
 Iteration  1 RMS(Cart)=  0.00170568 RMS(Int)=  0.00000187
 Iteration  2 RMS(Cart)=  0.00000133 RMS(Int)=  0.00000176
 Iteration  3 RMS(Cart)=  0.00000000 RMS(Int)=  0.00000176
 Variable       Old X    -DE/DX   Delta X   Delta X   Delta X     New X
                                 (Linear)    (Quad)   (Total)
    R1        2.29308   0.00000   0.00000  -0.00000  -0.00000   2.29307
    R2        2.45559   0.00000   0.00002  -0.00000   0.00002   2.45561
    R3        2.92955   0.00000  -0.00002   0.00003   0.00000   2.92955
    R4        1.93184   0.00001  -0.00014   0.00004  -0.00010   1.93174
    R5        2.90661   0.00002   0.00017   0.00002   0.00020   2.90681
    R6        2.53358   0.00000  -0.00001   0.00000  -0.00001   2.53357
    R7        2.53558  -0.00000   0.00001  -0.00000   0.00001   2.53559
    R8        2.51357   0.00001  -0.00001   0.00001   0.00000   2.51358
    R9        1.81400   0.00000   0.00000  -0.00000   0.00000   1.81400
   R10        1.85516  -0.00003  -0.00002   0.00000  -0.00002   1.85514
   R11        3.27545   0.00000  -0.00007   0.00016   0.00009   3.27554
   R12        3.32988  -0.00001  -0.00011  -0.00028  -0.00039   3.32950
   R13        1.81436   0.00001   0.00001  -0.00001  -0.00000   1.81436
   R14        1.84881  -0.00004  -0.00001  -0.00003  -0.00005   1.84877
   R15        3.43071  -0.00001   0.00002  -0.00035  -0.00032   3.43038
   R16        1.81370  -0.00000   0.00000  -0.00000  -0.00000   1.81370
   R17        1.83914   0.00000  -0.00001   0.00001  -0.00001   1.83913
   R18        3.27018   0.00000   0.00009   0.00003   0.00012   3.27030
   R19        1.86061  -0.00001  -0.00001  -0.00003  -0.00004   1.86057
   R20        1.87402   0.00001   0.00006  -0.00005   0.00001   1.87403
   R21        3.17097  -0.00000   0.00006   0.00008   0.00014   3.17111
   R22        1.86020   0.00003   0.00003   0.00000   0.00003   1.86023
   R23        1.81379  -0.00000   0.00001  -0.00001   0.00000   1.81379
    A1        2.24096   0.00003  -0.00001   0.00002   0.00000   2.24097
    A2        2.10542  -0.00002   0.00001  -0.00000   0.00001   2.10543
    A3        1.93679  -0.00001   0.00001  -0.00002  -0.00001   1.93679
    A4        1.97139   0.00008  -0.00010   0.00010  -0.00000   1.97139
    A5        1.92764   0.00000   0.00002   0.00002   0.00004   1.92769
    A6        1.92514  -0.00000  -0.00004  -0.00001  -0.00005   1.92509
    A7        1.93833   0.00000  -0.00002   0.00002   0.00000   1.93834
    A8        1.88801  -0.00000   0.00001  -0.00001   0.00000   1.88801
    A9        1.89221  -0.00000   0.00002  -0.00001   0.00001   1.89222
   A10        1.89120  -0.00000   0.00001  -0.00001  -0.00000   1.89119
   A11        1.86512  -0.00000   0.00009  -0.00005   0.00004   1.86516
   A12        2.08717  -0.00000   0.00009   0.00014   0.00024   2.08741
   A13        1.79626   0.00000  -0.00001  -0.00011  -0.00012   1.79613
   A14        2.08827  -0.00000  -0.00050   0.00038  -0.00011   2.08816
   A15        1.82333   0.00001  -0.00027   0.00031   0.00003   1.82336
   A16        1.86442   0.00001  -0.00030   0.00033   0.00003   1.86445
   A17        2.90039  -0.00000   0.00046  -0.00037   0.00008   2.90047
   A18        1.87584  -0.00000  -0.00002   0.00001  -0.00001   1.87583
   A19        2.19917  -0.00000  -0.00005   0.00008   0.00003   2.19920
   A20        1.71612  -0.00000  -0.00005   0.00011   0.00005   1.71617
   A21        1.95189  -0.00002  -0.00083  -0.00022  -0.00105   1.95084
   A22        1.86589   0.00003   0.00038  -0.00014   0.00024   1.86614
   A23        2.00403  -0.00001   0.00010   0.00026   0.00036   2.00439
   A24        2.00611  -0.00001   0.00018   0.00002   0.00021   2.00632
   A25        1.74358   0.00002   0.00007   0.00005   0.00012   1.74370
   A26        1.89449  -0.00001   0.00010   0.00006   0.00016   1.89464
   A27        1.85810  -0.00001   0.00013  -0.00005   0.00009   1.85818
   A28        2.11601   0.00000  -0.00029   0.00016  -0.00014   2.11587
   A29        1.87189   0.00000  -0.00004  -0.00001  -0.00005   1.87184
   A30        3.08619  -0.00007  -0.00008  -0.00027  -0.00035   3.08584
   A31        2.88414   0.00001  -0.00004   0.00014   0.00010   2.88424
   A32        2.78315   0.00004  -0.00006  -0.00020  -0.00026   2.78289
   A33        3.25374  -0.00000  -0.00020  -0.00009  -0.00029   3.25345
   A34        2.89521  -0.00001   0.00011  -0.00012  -0.00000   2.89521
   A35        3.15595   0.00005  -0.00003  -0.00015  -0.00019   3.15577
   A36        3.12909   0.00000   0.00027  -0.00017   0.00010   3.12919
   A37        3.14195  -0.00000  -0.00004  -0.00019  -0.00023   3.14172
   A38        2.95625  -0.00001  -0.00088   0.00010  -0.00079   2.95546
   A39        3.13384   0.00000   0.00012  -0.00021  -0.00010   3.13374
    D1        0.00069   0.00001  -0.00021   0.00012  -0.00009   0.00060
    D2        3.13917   0.00000  -0.00024   0.00007  -0.00017   3.13900
    D3       -2.10643  -0.00000  -0.00046  -0.00009  -0.00055  -2.10698
    D4        2.09058  -0.00000  -0.00046  -0.00009  -0.00055   2.09003
    D5       -0.00646  -0.00000  -0.00044  -0.00007  -0.00051  -0.00697
    D6        1.03800   0.00000  -0.00043  -0.00005  -0.00048   1.03752
    D7       -1.04818   0.00000  -0.00043  -0.00004  -0.00047  -1.04865
    D8        3.13797   0.00000  -0.00041  -0.00003  -0.00044   3.13753
    D9       -2.13908  -0.00000   0.00123   0.00012   0.00135  -2.13774
   D10        0.06916  -0.00000   0.00116  -0.00016   0.00100   0.07016
   D11        2.18626   0.00002   0.00165   0.00006   0.00171   2.18797
   D12        2.11842  -0.00001   0.00082  -0.00091  -0.00009   2.11833
   D13       -2.12829   0.00001  -0.00013   0.00003  -0.00009  -2.12838
   D14       -2.00318  -0.00001   0.00100  -0.00081   0.00019  -2.00298
   D15        0.03330   0.00001   0.00006   0.00012   0.00019   0.03349
   D16        1.97782  -0.00000   0.00055  -0.00030   0.00025   1.97807
   D17       -2.06381  -0.00000   0.00032  -0.00023   0.00010  -2.06372
   D18       -0.03810   0.00000   0.00039  -0.00022   0.00017  -0.03793
   D19        2.20346   0.00000   0.00015  -0.00015   0.00001   2.20347
   D20       -0.07475  -0.00001  -0.00226  -0.00035  -0.00260  -0.07735
   D21        2.15432  -0.00000  -0.00317   0.00047  -0.00270   2.15162
   D22       -2.07210   0.00001   0.00287   0.00001   0.00288  -2.06922
   D23        2.07948  -0.00001   0.00288   0.00035   0.00323   2.08271
   D24        0.05614  -0.00001   0.00264   0.00025   0.00289   0.05903
   D25       -2.05988  -0.00000  -0.00069  -0.00003  -0.00072  -2.06060
   D26        0.00866   0.00001  -0.00148  -0.00054  -0.00202   0.00663
   D27        2.12851  -0.00001  -0.00112  -0.00028  -0.00140   2.12711
   D28       -0.07463   0.00000  -0.00078   0.00003  -0.00075  -0.07539
   D29        1.99390   0.00001  -0.00158  -0.00048  -0.00206   1.99184
   D30       -2.16943  -0.00001  -0.00122  -0.00022  -0.00144  -2.17087
   D31        2.06237  -0.00001  -0.00175   0.00014  -0.00161   2.06076
   D32       -0.03909  -0.00001  -0.00148   0.00007  -0.00141  -0.04050
   D33        0.02632   0.00000  -0.00061   0.00024  -0.00038   0.02594
   D34       -2.07514   0.00000  -0.00033   0.00016  -0.00017  -2.07532
   D35       -2.04108   0.00001  -0.00084   0.00014  -0.00070  -2.04178
   D36        2.14065   0.00001  -0.00056   0.00007  -0.00049   2.14015
         Item               Value     Threshold  Converged?
 Maximum Force            0.000079     0.000015     NO 
 RMS     Force            0.000016     0.000010     NO 
 Maximum Displacement     0.005151     0.000060     NO 
 RMS     Displacement     0.001706     0.000040     NO 
 Predicted change in Energy=-4.467074D-08
 GradGradGradGradGradGradGradGradGradGradGradGradGradGradGradGradGradGrad

                          Input orientation:                          
 ---------------------------------------------------------------------
 Center     Atomic      Atomic             Coordinates (Angstroms)
 Number     Number       Type             X           Y           Z
 ---------------------------------------------------------------------
      1          6           0       -1.557949   -0.059712    0.868504
      2          8           0       -1.128288    0.464974    1.874755
      3          8           0       -0.900569   -0.448228   -0.182914
      4          1           0        0.103853   -0.271630   -0.112843
      5          6           0       -3.073613   -0.345319    0.712071
      6          9           0       -3.287121   -1.656799    0.533373
      7          9           0       -3.562755    0.307337   -0.353362
      8          9           0       -3.747630    0.047176    1.789517
      9          8           0        4.248936   -0.629409   -2.887387
     10          1           0        5.159160   -0.327054   -2.926533
     11          1           0        3.685526    0.171484   -2.817591
     12          8           0        2.529536    1.402936   -2.316112
     13          1           0        1.809034    1.644889   -2.902761
     14          1           0        2.123321    1.040393   -1.503293
     15          8           0        1.570887    1.000835    2.396282
     16          1           0        1.792252    1.880423    2.710096
     17          1           0        0.602192    0.913483    2.430512
     18          8           0        1.614197    0.019088   -0.091566
     19          1           0        1.820248    0.400190    0.792563
     20          1           0        2.193036   -0.773002   -0.236463
     21          8           0        3.273816   -1.951181   -0.746135
     22          1           0        3.723200   -1.591003   -1.544478
     23          1           0        2.977635   -2.838236   -0.962133
 ---------------------------------------------------------------------
                    Distance matrix (angstroms):
                    1          2          3          4          5
     1  C    0.000000
     2  O    1.213443   0.000000
     3  O    1.299452   2.262696   0.000000
     4  H    1.941530   2.451795   1.022233   0.000000
     5  C    1.550252   2.406803   2.352384   3.283626   0.000000
     6  F    2.377611   3.310859   2.769357   3.719542   1.340708
     7  F    2.376326   3.303935   2.772573   3.719820   1.341777
     8  F    2.377896   2.653822   3.498809   4.307497   1.330128
     9  O    6.939106   7.265686   5.819313   5.000782   8.164345
    10  H    7.719672   7.950577   6.653003   5.785850   9.001019
    11  H    6.413641   6.728822   5.325208   4.510033   7.642746
    12  O    5.384111   5.641171   4.443306   3.680014   6.604663
    13  H    5.335230   5.731031   4.372717   3.790031   6.392823
    14  H    4.515242   4.723905   3.619849   2.780829   5.816886
    15  O    3.639846   2.800836   3.854884   3.172864   5.120555
    16  H    4.287124   3.351245   4.587310   3.930777   5.711626
    17  H    2.837814   1.872054   3.307952   2.849823   4.248431
    18  O    3.315185   3.403888   2.559448   1.538216   4.770135
    19  H    3.410205   3.141528   3.012344   2.053562   4.950974
    20  H    3.974875   4.125654   3.111068   2.152056   5.368448
    21  O    5.434213   5.664396   4.472312   3.642885   6.707832
    22  H    6.004821   6.281331   4.953688   4.109744   7.269141
    23  H    5.625207   5.984791   4.621665   3.945553   6.755383
                    6          7          8          9         10
     6  F    0.000000
     7  F    2.172579   0.000000
     8  F    2.166448   2.166517   0.000000
     9  O    8.339622   8.265669   9.288502   0.000000
    10  H    9.223819   9.115671  10.085241   0.959926   0.000000
    11  H    7.949175   7.656922   8.746011   0.981698   1.559489
    12  O    7.163452   6.493745   7.622144   2.722704   3.206307
    13  H    6.977030   6.094636   7.446252   3.335535   3.887476
    14  H    6.379321   5.847322   6.804201   3.036806   3.621028
    15  O    5.842404   5.864790   5.437301   6.143842   6.555254
    16  H    6.561257   6.366747   5.907499   6.608053   6.926805
    17  H    5.033115   5.046202   4.481329   6.630182   7.141627
    18  O    5.217477   5.191575   5.682292   3.896025   4.552320
    19  H    5.512133   5.504406   5.667434   4.527762   5.050633
    20  H    5.604094   5.857468   6.329992   3.357788   4.029049
    21  O    6.691016   7.210677   7.728108   2.698685   3.308542
    22  H    7.312072   7.622833   8.343407   1.733339   2.360005
    23  H    6.548244   7.282989   7.818335   3.194015   3.863154
                   11         12         13         14         15
    11  H    0.000000
    12  O    1.761894   0.000000
    13  H    2.387342   0.960116   0.000000
    14  H    2.218753   0.978326   1.556504   0.000000
    15  O    5.687178   4.825696   5.343349   3.938710   0.000000
    16  H    6.087716   5.102387   5.617822   4.309050   0.959769
    17  H    6.131892   5.146325   5.516813   4.219570   0.973228
    18  O    3.427075   2.775155   3.253307   1.815280   2.674900
    19  H    4.069985   3.342521   3.899336   2.402638   1.730569
    20  H    3.127587   3.028676   3.619779   2.213169   3.234952
    21  O    2.994352   3.777418   4.441660   3.293393   4.635639
    22  H    2.174533   3.314200   3.997494   3.079862   5.184560
    23  H    3.605863   4.474550   5.022955   4.008300   5.291159
                   16         17         18         19         20
    16  H    0.000000
    17  H    1.558648   0.000000
    18  O    3.368321   2.860940   0.000000
    19  H    2.422562   2.104759   0.984571   0.000000
    20  H    3.985412   3.533805   0.991695   1.604446   0.000000
    21  O    5.368589   5.043308   2.657961   3.163762   1.678080
    22  H    5.820718   5.640363   3.025102   3.612178   2.172885
    23  H    6.095584   5.588217   3.283467   3.860817   2.325378
                   21         22         23
    21  O    0.000000
    22  H    0.984392   0.000000
    23  H    0.959815   1.565434   0.000000
 Stoichiometry    C2H11F3O7
 Framework group  C1[X(C2H11F3O7)]
 Deg. of freedom    63
 Full point group                 C1      NOp   1
 Largest Abelian subgroup         C1      NOp   1
 Largest concise Abelian subgroup C1      NOp   1
                         Standard orientation:                         
 ---------------------------------------------------------------------
 Center     Atomic      Atomic             Coordinates (Angstroms)
 Number     Number       Type             X           Y           Z
 ---------------------------------------------------------------------
      1          6           0       -1.689446    0.214835    0.004371
      2          8           0       -1.675342    1.422897   -0.108907
      3          8           0       -0.680946   -0.597650    0.111006
      4          1           0        0.221351   -0.117537    0.093377
      5          6           0       -3.031723   -0.560264    0.032523
      6          9           0       -3.152799   -1.245793    1.178336
      7          9           0       -3.086727   -1.433003   -0.985154
      8          9           0       -4.065485    0.270252   -0.071507
      9          8           0        5.109736   -1.170906    0.049537
     10          1           0        5.965195   -0.775578   -0.133120
     11          1           0        4.556148   -1.033772   -0.749503
     12          8           0        3.287847   -0.584204   -1.886857
     13          1           0        2.840639   -1.266298   -2.393390
     14          1           0        2.607243   -0.149388   -1.334739
     15          8           0        0.623106    3.023463   -0.106061
     16          1           0        0.703423    3.679405   -0.802083
     17          1           0       -0.286128    2.677507   -0.133974
     18          8           0        1.609718    0.540165    0.016077
     19          1           0        1.463906    1.512793   -0.029900
     20          1           0        2.205898    0.346418    0.784510
     21          8           0        3.407284   -0.118618    1.859854
     22          1           0        4.122409   -0.526302    1.320023
     23          1           0        3.220801   -0.718951    2.585161
 ---------------------------------------------------------------------
 Rotational constants (GHZ):           1.0239563           0.2551602           0.2380801
 Standard basis: 6-31++G(d,p) (6D, 7F)
 There are   294 symmetry adapted cartesian basis functions of A   symmetry.
 There are   294 symmetry adapted basis functions of A   symmetry.
   294 basis functions,   472 primitive gaussians,   294 cartesian basis functions
    53 alpha electrons       53 beta electrons
       nuclear repulsion energy       818.4071904149 Hartrees.
 NAtoms=   23 NActive=   23 NUniq=   23 SFac= 1.00D+00 NAtFMM=   60 NAOKFM=F Big=F
 Integral buffers will be    131072 words long.
 Raffenetti 2 integral format.
 Two-electron integral symmetry is turned on.
 Nuclear repulsion after empirical dispersion term =      818.3974202171 Hartrees.
 One-electron integrals computed using PRISM.
 NBasis=   294 RedAO= T EigKep=  4.52D-05  NBF=   294
 NBsUse=   294 1.00D-06 EigRej= -1.00D+00 NBFU=   294
 Initial guess from the checkpoint file:  "/local_scratch/slurm.5660450/Gau-2010442.chk"
 B after Tr=     0.000000    0.000000   -0.000000
         Rot=    1.000000    0.000298   -0.000076   -0.000004 Ang=   0.04 deg.
 Requested convergence on RMS density matrix=1.00D-10 within 128 cycles.
 Requested convergence on MAX density matrix=1.00D-08.
 Requested convergence on             energy=1.00D-08.
 No special actions if energy rises.
 SCF Done:  E(RwB97XD) =  -908.815923983     A.U. after   12 cycles
            NFock= 12  Conv=0.80D-10     -V/T= 2.0082
 Calling FoFJK, ICntrl=      2127 FMM=F ISym2X=0 I1Cent= 0 IOpClX= 0 NMat=1 NMatS=1 NMatT=0.
 ***** Axes restored to original set *****
 -------------------------------------------------------------------
 Center     Atomic                   Forces (Hartrees/Bohr)
 Number     Number              X              Y              Z
 -------------------------------------------------------------------
      1        6           0.000004144   -0.000003837   -0.000004364
      2        8          -0.000006241    0.000002420   -0.000000020
      3        8          -0.000014494    0.000007487   -0.000005973
      4        1           0.000010792   -0.000009080    0.000011194
      5        6           0.000000432   -0.000001165   -0.000001441
      6        9          -0.000000711   -0.000000922    0.000000108
      7        9           0.000000107   -0.000001873    0.000000856
      8        9          -0.000001659   -0.000000263    0.000000980
      9        8          -0.000005399    0.000007241   -0.000001501
     10        1          -0.000001660    0.000003334    0.000000072
     11        1           0.000007340   -0.000004987    0.000000768
     12        8          -0.000038274   -0.000030217    0.000015969
     13        1           0.000009263    0.000012635   -0.000018365
     14        1           0.000027930    0.000016068    0.000007082
     15        8           0.000002780    0.000003672   -0.000000265
     16        1          -0.000000501    0.000000048   -0.000000201
     17        1           0.000000672   -0.000000102    0.000001265
     18        8           0.000002946   -0.000003485   -0.000000263
     19        1          -0.000003481    0.000000037   -0.000006815
     20        1           0.000004831    0.000003958   -0.000001270
     21        8          -0.000010382   -0.000008093    0.000011870
     22        1           0.000009393    0.000005449   -0.000009734
     23        1           0.000002171    0.000001675    0.000000048
 -------------------------------------------------------------------
 Cartesian Forces:  Max     0.000038274 RMS     0.000009242

 GradGradGradGradGradGradGradGradGradGradGradGradGradGradGradGradGradGrad
 Berny optimization.
 Using GEDIIS/GDIIS optimizer.
 FormGI is forming the generalized inverse of G from B-inverse, IUseBI=4.
 Internal  Forces:  Max     0.000029100 RMS     0.000006180
 Search for a local minimum.
 Step number  13 out of a maximum of  138
 All quantities printed in internal units (Hartrees-Bohrs-Radians)
 Mixed Optimization -- En-DIIS/RFO-DIIS
 Swapping is turned off.
 Update second derivatives using D2CorX and points    7    8    9   10   11
                                                     12   13
 DE= -9.63D-08 DEPred=-4.47D-08 R= 2.16D+00
 Trust test= 2.16D+00 RLast= 8.40D-03 DXMaxT set to 1.20D+00
 ITU=  0  0  0  1  1  1  1 -1  1  0  1  1  0
     Eigenvalues ---    0.00015   0.00043   0.00067   0.00083   0.00205
     Eigenvalues ---    0.00355   0.00417   0.00440   0.00714   0.00765
     Eigenvalues ---    0.00965   0.01085   0.01201   0.01270   0.01375
     Eigenvalues ---    0.01474   0.01665   0.01745   0.01897   0.01967
     Eigenvalues ---    0.02228   0.02436   0.02608   0.02664   0.02837
     Eigenvalues ---    0.03110   0.03171   0.04018   0.04414   0.04468
     Eigenvalues ---    0.04684   0.05384   0.06083   0.06694   0.06917
     Eigenvalues ---    0.07472   0.08465   0.11482   0.11650   0.13658
     Eigenvalues ---    0.19675   0.21522   0.21946   0.23917   0.28449
     Eigenvalues ---    0.36341   0.37400   0.38786   0.41833   0.42330
     Eigenvalues ---    0.44365   0.47168   0.48129   0.50476   0.50770
     Eigenvalues ---    0.55485   0.57096   0.57160   0.57258   0.57398
     Eigenvalues ---    0.60096   0.90352   1.07464
 En-DIIS/RFO-DIIS/Sim-DIIS IScMMF=       -3 using points:    13   12   11   10    9    8    7
 RFO step:  Lambda=-6.08490676D-08.
 DIIS inversion failure, remove point   7.
 RFO-DIIS uses    6 points instead of    7
 DidBck=F Rises=F RFO-DIIS coefs:    2.20437   -1.21717   -0.11001    0.09844    0.04244
                  RFO-DIIS coefs:   -0.01806    0.00000
 Iteration  1 RMS(Cart)=  0.00179778 RMS(Int)=  0.00000122
 Iteration  2 RMS(Cart)=  0.00000158 RMS(Int)=  0.00000075
 Iteration  3 RMS(Cart)=  0.00000000 RMS(Int)=  0.00000075
 Variable       Old X    -DE/DX   Delta X   Delta X   Delta X     New X
                                 (Linear)    (Quad)   (Total)
    R1        2.29307  -0.00000  -0.00000   0.00000   0.00000   2.29308
    R2        2.45561  -0.00000   0.00002  -0.00001   0.00001   2.45562
    R3        2.92955   0.00000   0.00002  -0.00001   0.00000   2.92955
    R4        1.93174   0.00002  -0.00009   0.00007  -0.00002   1.93172
    R5        2.90681   0.00001   0.00025  -0.00016   0.00009   2.90689
    R6        2.53357   0.00000  -0.00001  -0.00000  -0.00001   2.53356
    R7        2.53559  -0.00000   0.00001   0.00000   0.00001   2.53560
    R8        2.51358   0.00000   0.00001  -0.00001   0.00001   2.51358
    R9        1.81400  -0.00000  -0.00000   0.00000  -0.00000   1.81400
   R10        1.85514  -0.00001  -0.00003   0.00001  -0.00002   1.85512
   R11        3.27554   0.00000   0.00016  -0.00009   0.00008   3.27561
   R12        3.32950  -0.00000  -0.00053   0.00020  -0.00033   3.32917
   R13        1.81436   0.00001  -0.00000   0.00000  -0.00000   1.81435
   R14        1.84877  -0.00001  -0.00006   0.00002  -0.00004   1.84873
   R15        3.43038  -0.00000  -0.00041   0.00028  -0.00013   3.43025
   R16        1.81370  -0.00000  -0.00000   0.00000  -0.00000   1.81370
   R17        1.83913  -0.00000  -0.00002   0.00001  -0.00001   1.83912
   R18        3.27030   0.00000   0.00025  -0.00009   0.00015   3.27046
   R19        1.86057  -0.00000  -0.00008   0.00004  -0.00004   1.86053
   R20        1.87403  -0.00000  -0.00001   0.00001  -0.00000   1.87403
   R21        3.17111  -0.00000   0.00020  -0.00012   0.00007   3.17118
   R22        1.86023   0.00001   0.00001   0.00002   0.00003   1.86026
   R23        1.81379  -0.00000  -0.00000   0.00000  -0.00000   1.81379
    A1        2.24097   0.00001   0.00000  -0.00000  -0.00000   2.24096
    A2        2.10543  -0.00001   0.00000   0.00000   0.00000   2.10543
    A3        1.93679  -0.00000  -0.00000   0.00000   0.00000   1.93679
    A4        1.97139   0.00002  -0.00005   0.00001  -0.00004   1.97135
    A5        1.92769   0.00000   0.00005  -0.00001   0.00003   1.92772
    A6        1.92509   0.00000  -0.00004   0.00001  -0.00003   1.92505
    A7        1.93834   0.00000   0.00000  -0.00000   0.00000   1.93834
    A8        1.88801  -0.00000  -0.00000   0.00000  -0.00000   1.88801
    A9        1.89222  -0.00000  -0.00000   0.00000   0.00000   1.89222
   A10        1.89119  -0.00000  -0.00001   0.00000  -0.00000   1.89119
   A11        1.86516  -0.00000   0.00005  -0.00006  -0.00001   1.86515
   A12        2.08741  -0.00000   0.00031  -0.00012   0.00019   2.08760
   A13        1.79613   0.00000  -0.00021   0.00010  -0.00011   1.79602
   A14        2.08816  -0.00000   0.00003   0.00030   0.00033   2.08848
   A15        1.82336   0.00000   0.00027  -0.00002   0.00025   1.82361
   A16        1.86445   0.00001   0.00009   0.00014   0.00023   1.86467
   A17        2.90047  -0.00000  -0.00020  -0.00008  -0.00028   2.90019
   A18        1.87583  -0.00000  -0.00003   0.00001  -0.00002   1.87581
   A19        2.19920   0.00000   0.00002  -0.00001   0.00000   2.19920
   A20        1.71617   0.00000   0.00007  -0.00003   0.00005   1.71622
   A21        1.95084  -0.00001  -0.00108  -0.00012  -0.00120   1.94964
   A22        1.86614   0.00001   0.00021  -0.00005   0.00016   1.86629
   A23        2.00439  -0.00000   0.00044   0.00011   0.00055   2.00494
   A24        2.00632  -0.00000   0.00022   0.00006   0.00028   2.00659
   A25        1.74370   0.00001   0.00013  -0.00000   0.00012   1.74382
   A26        1.89464  -0.00000   0.00013   0.00002   0.00015   1.89479
   A27        1.85818  -0.00001   0.00011  -0.00005   0.00006   1.85824
   A28        2.11587   0.00000  -0.00006   0.00003  -0.00003   2.11585
   A29        1.87184   0.00000  -0.00007   0.00003  -0.00004   1.87179
   A30        3.08584  -0.00003  -0.00040  -0.00011  -0.00051   3.08532
   A31        2.88424   0.00000   0.00019  -0.00010   0.00008   2.88432
   A32        2.78289   0.00001  -0.00018   0.00002  -0.00016   2.78273
   A33        3.25345  -0.00000  -0.00028   0.00001  -0.00027   3.25318
   A34        2.89521  -0.00000  -0.00007   0.00004  -0.00002   2.89518
   A35        3.15577   0.00001  -0.00023  -0.00011  -0.00034   3.15542
   A36        3.12919   0.00000   0.00007  -0.00021  -0.00014   3.12905
   A37        3.14172  -0.00000  -0.00024   0.00006  -0.00018   3.14154
   A38        2.95546  -0.00000  -0.00067   0.00012  -0.00055   2.95491
   A39        3.13374   0.00000  -0.00014  -0.00007  -0.00021   3.13353
    D1        0.00060   0.00000   0.00008  -0.00012  -0.00004   0.00056
    D2        3.13900   0.00000  -0.00001  -0.00010  -0.00011   3.13888
    D3       -2.10698  -0.00000  -0.00040   0.00001  -0.00039  -2.10737
    D4        2.09003  -0.00000  -0.00040   0.00001  -0.00039   2.08965
    D5       -0.00697  -0.00000  -0.00036   0.00000  -0.00036  -0.00733
    D6        1.03752   0.00000  -0.00031  -0.00001  -0.00032   1.03720
    D7       -1.04865   0.00000  -0.00031  -0.00001  -0.00032  -1.04897
    D8        3.13753   0.00000  -0.00028  -0.00001  -0.00030   3.13724
    D9       -2.13774   0.00000   0.00138   0.00005   0.00143  -2.13631
   D10        0.07016  -0.00000   0.00099  -0.00003   0.00096   0.07112
   D11        2.18797   0.00001   0.00171   0.00007   0.00178   2.18975
   D12        2.11833  -0.00001  -0.00041  -0.00005  -0.00046   2.11787
   D13       -2.12838   0.00001  -0.00004   0.00028   0.00024  -2.12814
   D14       -2.00298  -0.00001  -0.00008  -0.00022  -0.00030  -2.00329
   D15        0.03349   0.00001   0.00028   0.00012   0.00040   0.03388
   D16        1.97807  -0.00000   0.00017  -0.00026  -0.00009   1.97798
   D17       -2.06372  -0.00000   0.00009  -0.00025  -0.00015  -2.06387
   D18       -0.03793  -0.00000   0.00012  -0.00022  -0.00010  -0.03803
   D19        2.20347   0.00000   0.00004  -0.00020  -0.00016   2.20330
   D20       -0.07735  -0.00001  -0.00288  -0.00017  -0.00305  -0.08040
   D21        2.15162  -0.00000  -0.00263   0.00025  -0.00238   2.14924
   D22       -2.06922   0.00000   0.00298  -0.00000   0.00298  -2.06624
   D23        2.08271  -0.00000   0.00340   0.00012   0.00352   2.08623
   D24        0.05903  -0.00000   0.00308   0.00007   0.00315   0.06218
   D25       -2.06060   0.00000  -0.00073   0.00010  -0.00064  -2.06123
   D26        0.00663   0.00000  -0.00209  -0.00006  -0.00215   0.00448
   D27        2.12711  -0.00000  -0.00152  -0.00001  -0.00153   2.12558
   D28       -0.07539   0.00000  -0.00075   0.00008  -0.00067  -0.07606
   D29        1.99184   0.00000  -0.00211  -0.00008  -0.00218   1.98966
   D30       -2.17087  -0.00000  -0.00153  -0.00003  -0.00156  -2.17243
   D31        2.06076  -0.00000  -0.00154   0.00008  -0.00146   2.05930
   D32       -0.04050  -0.00000  -0.00141   0.00003  -0.00138  -0.04188
   D33        0.02594   0.00000  -0.00033   0.00014  -0.00018   0.02576
   D34       -2.07532   0.00000  -0.00019   0.00009  -0.00010  -2.07542
   D35       -2.04178   0.00000  -0.00066   0.00007  -0.00060  -2.04237
   D36        2.14015   0.00000  -0.00053   0.00002  -0.00052   2.13964
         Item               Value     Threshold  Converged?
 Maximum Force            0.000029     0.000015     NO 
 RMS     Force            0.000006     0.000010     YES
 Maximum Displacement     0.005776     0.000060     NO 
 RMS     Displacement     0.001798     0.000040     NO 
 Predicted change in Energy=-2.963225D-08
 GradGradGradGradGradGradGradGradGradGradGradGradGradGradGradGradGradGrad

                          Input orientation:                          
 ---------------------------------------------------------------------
 Center     Atomic      Atomic             Coordinates (Angstroms)
 Number     Number       Type             X           Y           Z
 ---------------------------------------------------------------------
      1          6           0       -1.557701   -0.059386    0.868064
      2          8           0       -1.128482    0.465938    1.874171
      3          8           0       -0.899768   -0.449163   -0.182547
      4          1           0        0.104676   -0.272991   -0.111884
      5          6           0       -3.073419   -0.344226    0.710742
      6          9           0       -3.287583   -1.655663    0.532566
      7          9           0       -3.561426    0.308178   -0.355372
      8          9           0       -3.747958    0.049229    1.787514
      9          8           0        4.247751   -0.628842   -2.888360
     10          1           0        5.157626   -0.325584   -2.928605
     11          1           0        3.683627    0.171499   -2.818124
     12          8           0        2.527241    1.401948   -2.315711
     13          1           0        1.805977    1.643586   -2.901549
     14          1           0        2.122304    1.039577   -1.502205
     15          8           0        1.570918    1.000547    2.397317
     16          1           0        1.792578    1.880135    2.710921
     17          1           0        0.602162    0.913742    2.431048
     18          8           0        1.615031    0.017884   -0.090184
     19          1           0        1.820925    0.399103    0.793910
     20          1           0        2.194423   -0.773753   -0.235355
     21          8           0        3.275748   -1.951095   -0.745925
     22          1           0        3.724169   -1.590635   -1.544702
     23          1           0        2.980084   -2.838394   -0.961626
 ---------------------------------------------------------------------
                    Distance matrix (angstroms):
                    1          2          3          4          5
     1  C    0.000000
     2  O    1.213443   0.000000
     3  O    1.299456   2.262699   0.000000
     4  H    1.941500   2.451756   1.022221   0.000000
     5  C    1.550253   2.406806   2.352389   3.283607   0.000000
     6  F    2.377636   3.311014   2.769240   3.719478   1.340702
     7  F    2.376303   3.303781   2.772699   3.719859   1.341782
     8  F    2.377900   2.653830   3.498817   4.307473   1.330131
     9  O    6.938176   7.265268   5.818132   5.000053   8.162970
    10  H    7.718885   7.950365   6.651927   5.785239   8.999739
    11  H    6.411928   6.727609   5.323439   4.508903   7.640454
    12  O    5.381327   5.638752   4.440877   3.678464   6.601207
    13  H    5.331457   5.727600   4.369626   3.788130   6.388157
    14  H    4.513129   4.721925   3.618116   2.779685   5.814428
    15  O    3.640100   2.801116   3.855080   3.172988   5.120822
    16  H    4.287451   3.351521   4.587648   3.931055   5.711955
    17  H    2.838117   1.872370   3.308199   2.849970   4.248745
    18  O    3.315183   3.403866   2.559467   1.538262   4.770132
    19  H    3.410399   3.141724   3.012506   2.053700   4.951167
    20  H    3.975712   4.126576   3.111617   2.152452   5.369334
    21  O    5.435601   5.666056   4.473044   3.643314   6.709384
    22  H    6.005357   6.282229   4.953707   4.109730   7.269647
    23  H    5.626912   5.986707   4.622622   3.946052   6.757409
                    6          7          8          9         10
     6  F    0.000000
     7  F    2.172578   0.000000
     8  F    2.166448   2.166520   0.000000
     9  O    8.338967   8.263008   9.287354   0.000000
    10  H    9.223360   9.112906  10.084230   0.959926   0.000000
    11  H    7.947542   7.653407   8.743873   0.981689   1.559477
    12  O    7.160576   6.489309   7.618690   2.722533   3.206077
    13  H    6.972987   6.088953   7.441470   3.335620   3.887404
    14  H    6.377420   5.844224   6.801692   3.036870   3.620976
    15  O    5.842755   5.864950   5.437583   6.144813   6.556564
    16  H    6.561642   6.366991   5.907829   6.608691   6.927698
    17  H    5.033507   5.046416   4.481637   6.630685   7.142412
    18  O    5.217681   5.191368   5.682286   3.896057   4.552426
    19  H    5.512460   5.504436   5.667638   4.528274   5.051323
    20  H    5.605342   5.857882   6.330971   3.357915   4.029271
    21  O    6.693216   7.211366   7.729946   2.698735   3.308752
    22  H    7.313271   7.622329   8.344190   1.733379   2.360157
    23  H    6.550962   7.284217   7.820657   3.193964   3.863277
                   11         12         13         14         15
    11  H    0.000000
    12  O    1.761719   0.000000
    13  H    2.387377   0.960113   0.000000
    14  H    2.218769   0.978304   1.556616   0.000000
    15  O    5.687854   4.825795   5.342914   3.938504   0.000000
    16  H    6.088173   5.102492   5.617469   4.308792   0.959769
    17  H    6.131897   5.145482   5.515291   4.218666   0.973222
    18  O    3.427003   2.775019   3.253174   1.815210   2.674927
    19  H    4.070412   3.342801   3.899407   2.402744   1.730651
    20  H    3.127607   3.028584   3.619807   2.213205   3.235407
    21  O    2.994291   3.777219   4.441697   3.293404   4.636659
    22  H    2.174480   3.314007   3.997584   3.079902   5.185578
    23  H    3.605692   4.474272   5.022944   4.008325   5.292042
                   16         17         18         19         20
    16  H    0.000000
    17  H    1.558632   0.000000
    18  O    3.368337   2.860957   0.000000
    19  H    2.422642   2.104865   0.984552   0.000000
    20  H    3.985617   3.534492   0.991694   1.604517   0.000000
    21  O    5.369162   5.044651   2.657980   3.164021   1.678118
    22  H    5.821307   5.641402   3.025131   3.612547   2.172972
    23  H    6.096088   5.589568   3.283459   3.860951   2.325398
                   21         22         23
    21  O    0.000000
    22  H    0.984407   0.000000
    23  H    0.959815   1.565421   0.000000
 Stoichiometry    C2H11F3O7
 Framework group  C1[X(C2H11F3O7)]
 Deg. of freedom    63
 Full point group                 C1      NOp   1
 Largest Abelian subgroup         C1      NOp   1
 Largest concise Abelian subgroup C1      NOp   1
                         Standard orientation:                         
 ---------------------------------------------------------------------
 Center     Atomic      Atomic             Coordinates (Angstroms)
 Number     Number       Type             X           Y           Z
 ---------------------------------------------------------------------
      1          6           0       -1.689209    0.214955    0.004617
      2          8           0       -1.675416    1.422834   -0.110637
      3          8           0       -0.680516   -0.597027    0.113288
      4          1           0        0.221610   -0.116623    0.095452
      5          6           0       -3.031252   -0.560544    0.033010
      6          9           0       -3.152806   -1.244627    1.179630
      7          9           0       -3.085342   -1.434624   -0.983573
      8          9           0       -4.065225    0.269495   -0.072738
      9          8           0        5.108762   -1.172114    0.048436
     10          1           0        5.964273   -0.777803   -0.136162
     11          1           0        4.554098   -1.035843   -0.749995
     12          8           0        3.284745   -0.587059   -1.886212
     13          1           0        2.836313   -1.269329   -2.391418
     14          1           0        2.605274   -0.150502   -1.334110
     15          8           0        0.622752    3.024291   -0.108502
     16          1           0        0.703240    3.679418   -0.805271
     17          1           0       -0.286387    2.678104   -0.136435
     18          8           0        1.609847    0.541323    0.016996
     19          1           0        1.463956    1.513867   -0.030098
     20          1           0        2.206876    0.348459    0.784991
     21          8           0        3.409422   -0.115828    1.859423
     22          1           0        4.123609   -0.524753    1.319263
     23          1           0        3.223501   -0.715027    2.585811
 ---------------------------------------------------------------------
 Rotational constants (GHZ):           1.0235886           0.2552344           0.2381154
 Standard basis: 6-31++G(d,p) (6D, 7F)
 There are   294 symmetry adapted cartesian basis functions of A   symmetry.
 There are   294 symmetry adapted basis functions of A   symmetry.
   294 basis functions,   472 primitive gaussians,   294 cartesian basis functions
    53 alpha electrons       53 beta electrons
       nuclear repulsion energy       818.4208374807 Hartrees.
 NAtoms=   23 NActive=   23 NUniq=   23 SFac= 1.00D+00 NAtFMM=   60 NAOKFM=F Big=F
 Integral buffers will be    131072 words long.
 Raffenetti 2 integral format.
 Two-electron integral symmetry is turned on.
 Nuclear repulsion after empirical dispersion term =      818.4110669200 Hartrees.
 One-electron integrals computed using PRISM.
 NBasis=   294 RedAO= T EigKep=  4.53D-05  NBF=   294
 NBsUse=   294 1.00D-06 EigRej= -1.00D+00 NBFU=   294
 Initial guess from the checkpoint file:  "/local_scratch/slurm.5660450/Gau-2010442.chk"
 B after Tr=    -0.000000    0.000000    0.000000
         Rot=    1.000000    0.000509   -0.000088   -0.000002 Ang=   0.06 deg.
 Requested convergence on RMS density matrix=1.00D-10 within 128 cycles.
 Requested convergence on MAX density matrix=1.00D-08.
 Requested convergence on             energy=1.00D-08.
 No special actions if energy rises.
 SCF Done:  E(RwB97XD) =  -908.815924066     A.U. after   12 cycles
            NFock= 12  Conv=0.60D-10     -V/T= 2.0082
 Calling FoFJK, ICntrl=      2127 FMM=F ISym2X=0 I1Cent= 0 IOpClX= 0 NMat=1 NMatS=1 NMatT=0.
 ***** Axes restored to original set *****
 -------------------------------------------------------------------
 Center     Atomic                   Forces (Hartrees/Bohr)
 Number     Number              X              Y              Z
 -------------------------------------------------------------------
      1        6           0.000002183    0.000001573    0.000002737
      2        8          -0.000000355   -0.000001837   -0.000003581
      3        8          -0.000008680    0.000000787    0.000000300
      4        1           0.000008481   -0.000001619    0.000002447
      5        6           0.000000483   -0.000000660   -0.000000345
      6        9          -0.000000202   -0.000000564   -0.000000040
      7        9          -0.000000462   -0.000001686    0.000000252
      8        9          -0.000000606   -0.000000990   -0.000000798
      9        8           0.000002253   -0.000003806   -0.000000891
     10        1          -0.000001418    0.000001199    0.000001215
     11        1           0.000000975    0.000002427   -0.000000338
     12        8          -0.000010176   -0.000005615   -0.000000023
     13        1           0.000002213    0.000004386   -0.000005470
     14        1           0.000005005    0.000003637    0.000006136
     15        8          -0.000001670    0.000001191    0.000000269
     16        1          -0.000000687    0.000000423   -0.000000302
     17        1          -0.000000162    0.000000082   -0.000001084
     18        8           0.000004083   -0.000006873   -0.000001796
     19        1          -0.000001596    0.000001620    0.000000675
     20        1          -0.000001015    0.000004867   -0.000002105
     21        8          -0.000001837   -0.000001361    0.000001317
     22        1           0.000002399    0.000002673    0.000000241
     23        1           0.000000792    0.000000148    0.000001183
 -------------------------------------------------------------------
 Cartesian Forces:  Max     0.000010176 RMS     0.000003001

 GradGradGradGradGradGradGradGradGradGradGradGradGradGradGradGradGradGrad
 Berny optimization.
 Using GEDIIS/GDIIS optimizer.
 FormGI is forming the generalized inverse of G from B-inverse, IUseBI=4.
 Internal  Forces:  Max     0.000007287 RMS     0.000001779
 Search for a local minimum.
 Step number  14 out of a maximum of  138
 All quantities printed in internal units (Hartrees-Bohrs-Radians)
 Mixed Optimization -- En-DIIS/RFO-DIIS
 Swapping is turned off.
 Update second derivatives using D2CorX and points    7    8    9   10   11
                                                     12   13   14
 DE= -8.33D-08 DEPred=-2.96D-08 R= 2.81D+00
 Trust test= 2.81D+00 RLast= 8.75D-03 DXMaxT set to 1.20D+00
 ITU=  0  0  0  0  1  1  1  1 -1  1  0  1  1  0
     Eigenvalues ---    0.00015   0.00042   0.00068   0.00082   0.00207
     Eigenvalues ---    0.00341   0.00418   0.00449   0.00657   0.00737
     Eigenvalues ---    0.00957   0.01073   0.01196   0.01270   0.01328
     Eigenvalues ---    0.01462   0.01657   0.01810   0.01896   0.01964
     Eigenvalues ---    0.02248   0.02388   0.02614   0.02646   0.02810
     Eigenvalues ---    0.03118   0.03172   0.04026   0.04285   0.04459
     Eigenvalues ---    0.04672   0.05361   0.06056   0.06359   0.06750
     Eigenvalues ---    0.07410   0.08530   0.11584   0.11664   0.13658
     Eigenvalues ---    0.19694   0.21503   0.21949   0.23915   0.28426
     Eigenvalues ---    0.36362   0.37401   0.38779   0.41501   0.42124
     Eigenvalues ---    0.44470   0.47123   0.48655   0.50493   0.51195
     Eigenvalues ---    0.55502   0.57082   0.57104   0.57240   0.57400
     Eigenvalues ---    0.60149   0.90485   1.07716
 En-DIIS/RFO-DIIS/Sim-DIIS IScMMF=       -3 using points:    14   13   12   11   10    9    8    7
 RFO step:  Lambda=-1.59316285D-09.
 DIIS inversion failure, remove point   8.
 DIIS inversion failure, remove point   7.
 DIIS inversion failure, remove point   6.
 DIIS inversion failure, remove point   5.
 DIIS inversion failure, remove point   4.
 DIIS inversion failure, remove point   3.
 RFO-DIIS uses    2 points instead of    8
 DidBck=F Rises=F RFO-DIIS coefs:    1.15211   -0.15211    0.00000    0.00000    0.00000
                  RFO-DIIS coefs:    0.00000    0.00000    0.00000
 Iteration  1 RMS(Cart)=  0.00026485 RMS(Int)=  0.00000008
 Iteration  2 RMS(Cart)=  0.00000006 RMS(Int)=  0.00000003
 Variable       Old X    -DE/DX   Delta X   Delta X   Delta X     New X
                                 (Linear)    (Quad)   (Total)
    R1        2.29308  -0.00000   0.00000  -0.00000  -0.00000   2.29307
    R2        2.45562  -0.00000   0.00000  -0.00001  -0.00001   2.45561
    R3        2.92955   0.00000   0.00000   0.00000   0.00000   2.92956
    R4        1.93172   0.00001  -0.00000   0.00002   0.00002   1.93174
    R5        2.90689  -0.00000   0.00001  -0.00004  -0.00003   2.90686
    R6        2.53356  -0.00000  -0.00000  -0.00000  -0.00000   2.53356
    R7        2.53560  -0.00000   0.00000   0.00000   0.00000   2.53560
    R8        2.51358  -0.00000   0.00000   0.00000   0.00000   2.51358
    R9        1.81400  -0.00000  -0.00000  -0.00000  -0.00000   1.81400
   R10        1.85512   0.00000  -0.00000   0.00000  -0.00000   1.85512
   R11        3.27561  -0.00000   0.00001  -0.00001   0.00000   3.27561
   R12        3.32917   0.00000  -0.00005   0.00007   0.00002   3.32918
   R13        1.81435   0.00000  -0.00000  -0.00000  -0.00000   1.81435
   R14        1.84873   0.00000  -0.00001  -0.00000  -0.00001   1.84872
   R15        3.43025   0.00000  -0.00002   0.00003   0.00001   3.43026
   R16        1.81370  -0.00000  -0.00000  -0.00000  -0.00000   1.81370
   R17        1.83912  -0.00000  -0.00000   0.00000   0.00000   1.83912
   R18        3.27046  -0.00000   0.00002  -0.00001   0.00002   3.27047
   R19        1.86053   0.00000  -0.00001   0.00000  -0.00000   1.86053
   R20        1.87403  -0.00000  -0.00000  -0.00001  -0.00001   1.87402
   R21        3.17118  -0.00000   0.00001  -0.00004  -0.00003   3.17115
   R22        1.86026   0.00000   0.00000   0.00000   0.00000   1.86026
   R23        1.81379   0.00000  -0.00000  -0.00000  -0.00000   1.81379
    A1        2.24096  -0.00000  -0.00000   0.00000   0.00000   2.24097
    A2        2.10543   0.00000   0.00000  -0.00000  -0.00000   2.10543
    A3        1.93679   0.00000   0.00000  -0.00000  -0.00000   1.93678
    A4        1.97135  -0.00000  -0.00001   0.00002   0.00001   1.97136
    A5        1.92772   0.00000   0.00001   0.00000   0.00001   1.92773
    A6        1.92505   0.00000  -0.00001  -0.00000  -0.00001   1.92505
    A7        1.93834   0.00000   0.00000   0.00000   0.00000   1.93834
    A8        1.88801  -0.00000  -0.00000  -0.00000  -0.00000   1.88800
    A9        1.89222  -0.00000   0.00000  -0.00000  -0.00000   1.89222
   A10        1.89119  -0.00000  -0.00000  -0.00000  -0.00000   1.89119
   A11        1.86515  -0.00000  -0.00000  -0.00002  -0.00002   1.86514
   A12        2.08760  -0.00000   0.00003  -0.00007  -0.00004   2.08756
   A13        1.79602   0.00000  -0.00002   0.00000  -0.00002   1.79601
   A14        2.08848  -0.00000   0.00005   0.00019   0.00024   2.08873
   A15        1.82361  -0.00000   0.00004   0.00008   0.00012   1.82373
   A16        1.86467   0.00000   0.00003   0.00005   0.00009   1.86476
   A17        2.90019  -0.00000  -0.00004  -0.00014  -0.00018   2.90000
   A18        1.87581   0.00000  -0.00000   0.00000   0.00000   1.87581
   A19        2.19920   0.00000   0.00000   0.00003   0.00003   2.19923
   A20        1.71622  -0.00000   0.00001  -0.00001  -0.00000   1.71621
   A21        1.94964   0.00000  -0.00018   0.00002  -0.00016   1.94948
   A22        1.86629  -0.00000   0.00002  -0.00003  -0.00001   1.86629
   A23        2.00494   0.00000   0.00008   0.00003   0.00011   2.00505
   A24        2.00659  -0.00000   0.00004  -0.00003   0.00001   2.00660
   A25        1.74382  -0.00000   0.00002   0.00001   0.00003   1.74385
   A26        1.89479   0.00000   0.00002   0.00000   0.00003   1.89482
   A27        1.85824  -0.00000   0.00001  -0.00003  -0.00002   1.85823
   A28        2.11585   0.00000  -0.00000   0.00003   0.00002   2.11587
   A29        1.87179   0.00000  -0.00001   0.00001   0.00000   1.87180
   A30        3.08532  -0.00000  -0.00008  -0.00003  -0.00011   3.08521
   A31        2.88432  -0.00000   0.00001  -0.00001   0.00000   2.88432
   A32        2.78273  -0.00000  -0.00002  -0.00001  -0.00003   2.78270
   A33        3.25318  -0.00000  -0.00004  -0.00000  -0.00004   3.25314
   A34        2.89518   0.00000  -0.00000   0.00000  -0.00000   2.89518
   A35        3.15542  -0.00001  -0.00005  -0.00003  -0.00008   3.15534
   A36        3.12905   0.00000  -0.00002  -0.00009  -0.00011   3.12893
   A37        3.14154  -0.00000  -0.00003  -0.00001  -0.00004   3.14150
   A38        2.95491   0.00000  -0.00008   0.00010   0.00002   2.95493
   A39        3.13353   0.00000  -0.00003  -0.00001  -0.00005   3.13349
    D1        0.00056  -0.00000  -0.00001  -0.00001  -0.00001   0.00055
    D2        3.13888  -0.00000  -0.00002  -0.00001  -0.00002   3.13886
    D3       -2.10737  -0.00000  -0.00006  -0.00003  -0.00009  -2.10746
    D4        2.08965   0.00000  -0.00006  -0.00003  -0.00009   2.08956
    D5       -0.00733   0.00000  -0.00005  -0.00003  -0.00008  -0.00741
    D6        1.03720  -0.00000  -0.00005  -0.00003  -0.00008   1.03712
    D7       -1.04897   0.00000  -0.00005  -0.00003  -0.00008  -1.04905
    D8        3.13724   0.00000  -0.00004  -0.00003  -0.00007   3.13717
    D9       -2.13631   0.00000   0.00022   0.00008   0.00030  -2.13601
   D10        0.07112  -0.00000   0.00015   0.00003   0.00017   0.07129
   D11        2.18975  -0.00000   0.00027   0.00004   0.00031   2.19005
   D12        2.11787  -0.00000  -0.00007  -0.00009  -0.00016   2.11771
   D13       -2.12814   0.00000   0.00004   0.00016   0.00019  -2.12795
   D14       -2.00329  -0.00000  -0.00005  -0.00020  -0.00025  -2.00353
   D15        0.03388   0.00000   0.00006   0.00005   0.00011   0.03400
   D16        1.97798  -0.00000  -0.00001  -0.00014  -0.00015   1.97783
   D17       -2.06387  -0.00000  -0.00002  -0.00012  -0.00014  -2.06402
   D18       -0.03803  -0.00000  -0.00001  -0.00008  -0.00010  -0.03813
   D19        2.20330   0.00000  -0.00002  -0.00007  -0.00009   2.20321
   D20       -0.08040  -0.00000  -0.00046  -0.00005  -0.00051  -0.08091
   D21        2.14924   0.00000  -0.00036   0.00026  -0.00010   2.14913
   D22       -2.06624  -0.00000   0.00045  -0.00004   0.00042  -2.06582
   D23        2.08623   0.00000   0.00053   0.00001   0.00054   2.08677
   D24        0.06218   0.00000   0.00048   0.00001   0.00049   0.06267
   D25       -2.06123   0.00000  -0.00010  -0.00003  -0.00012  -2.06136
   D26        0.00448  -0.00000  -0.00033  -0.00004  -0.00037   0.00412
   D27        2.12558   0.00000  -0.00023  -0.00005  -0.00028   2.12530
   D28       -0.07606   0.00000  -0.00010  -0.00002  -0.00013  -0.07619
   D29        1.98966  -0.00000  -0.00033  -0.00004  -0.00037   1.98929
   D30       -2.17243   0.00000  -0.00024  -0.00004  -0.00028  -2.17271
   D31        2.05930   0.00000  -0.00022   0.00012  -0.00010   2.05920
   D32       -0.04188   0.00000  -0.00021   0.00009  -0.00012  -0.04200
   D33        0.02576   0.00000  -0.00003   0.00004   0.00001   0.02577
   D34       -2.07542  -0.00000  -0.00002   0.00001  -0.00001  -2.07542
   D35       -2.04237  -0.00000  -0.00009   0.00006  -0.00003  -2.04240
   D36        2.13964  -0.00000  -0.00008   0.00003  -0.00005   2.13959
         Item               Value     Threshold  Converged?
 Maximum Force            0.000007     0.000015     YES
 RMS     Force            0.000002     0.000010     YES
 Maximum Displacement     0.000847     0.000060     NO 
 RMS     Displacement     0.000265     0.000040     NO 
 Predicted change in Energy=-2.873579D-09
 GradGradGradGradGradGradGradGradGradGradGradGradGradGradGradGradGradGrad

                          Input orientation:                          
 ---------------------------------------------------------------------
 Center     Atomic      Atomic             Coordinates (Angstroms)
 Number     Number       Type             X           Y           Z
 ---------------------------------------------------------------------
      1          6           0       -1.557669   -0.059345    0.868039
      2          8           0       -1.128489    0.466074    1.874111
      3          8           0       -0.899681   -0.449342   -0.182454
      4          1           0        0.104786   -0.273264   -0.111736
      5          6           0       -3.073408   -0.344024    0.710603
      6          9           0       -3.287716   -1.655444    0.532486
      7          9           0       -3.561244    0.308374   -0.355594
      8          9           0       -3.748000    0.049576    1.787289
      9          8           0        4.247681   -0.628754   -2.888446
     10          1           0        5.157477   -0.325264   -2.928692
     11          1           0        3.683366    0.171452   -2.818230
     12          8           0        2.526848    1.401748   -2.315718
     13          1           0        1.805529    1.643568   -2.901412
     14          1           0        2.122060    1.039477   -1.502098
     15          8           0        1.570906    1.000473    2.397385
     16          1           0        1.792610    1.880057    2.710969
     17          1           0        0.602140    0.913746    2.431037
     18          8           0        1.615119    0.017647   -0.090050
     19          1           0        1.821002    0.398886    0.794035
     20          1           0        2.194616   -0.773896   -0.235289
     21          8           0        3.276062   -1.951092   -0.745886
     22          1           0        3.724380   -1.590576   -1.544699
     23          1           0        2.980528   -2.838444   -0.961548
 ---------------------------------------------------------------------
                    Distance matrix (angstroms):
                    1          2          3          4          5
     1  C    0.000000
     2  O    1.213442   0.000000
     3  O    1.299454   2.262697   0.000000
     4  H    1.941514   2.451770   1.022233   0.000000
     5  C    1.550256   2.406807   2.352388   3.283621   0.000000
     6  F    2.377644   3.311051   2.769211   3.719478   1.340701
     7  F    2.376301   3.303748   2.772729   3.719885   1.341783
     8  F    2.377906   2.653836   3.498818   4.307492   1.330132
     9  O    6.938118   7.265246   5.818068   5.000006   8.162877
    10  H    7.718748   7.950251   6.651796   5.785121   8.999571
    11  H    6.411730   6.727466   5.323253   4.508781   7.640181
    12  O    5.380927   5.638407   4.440546   3.678258   6.600697
    13  H    5.331020   5.727178   4.369344   3.788016   6.387582
    14  H    4.512799   4.721614   3.617867   2.779530   5.814035
    15  O    3.640068   2.801094   3.855040   3.172948   5.120796
    16  H    4.287428   3.351492   4.587639   3.931056   5.711929
    17  H    2.838071   1.872339   3.308143   2.849921   4.248709
    18  O    3.315184   3.403880   2.559460   1.538247   4.770129
    19  H    3.410406   3.141747   3.012497   2.053680   4.951174
    20  H    3.975872   4.126756   3.111720   2.152507   5.369504
    21  O    5.435846   5.666317   4.473203   3.643384   6.709680
    22  H    6.005498   6.282388   4.953793   4.109763   7.269814
    23  H    5.627256   5.987054   4.622858   3.946165   6.757837
                    6          7          8          9         10
     6  F    0.000000
     7  F    2.172576   0.000000
     8  F    2.166446   2.166519   0.000000
     9  O    8.339009   8.262739   9.287278   0.000000
    10  H    9.223363   9.112543  10.084072   0.959925   0.000000
    11  H    7.947378   7.652953   8.743618   0.981688   1.559466
    12  O    7.160156   6.488637   7.618185   2.722540   3.206013
    13  H    6.972538   6.088201   7.440861   3.335824   3.887493
    14  H    6.377131   5.843708   6.801292   3.036976   3.620973
    15  O    5.842769   5.864883   5.437571   6.144877   6.556536
    16  H    6.561652   6.366926   5.907809   6.608703   6.927593
    17  H    5.033509   5.046340   4.481620   6.630700   7.142334
    18  O    5.217717   5.191316   5.682294   3.896054   4.552338
    19  H    5.512502   5.504399   5.667658   4.528298   5.051253
    20  H    5.605584   5.857961   6.331162   3.357884   4.029174
    21  O    6.693641   7.211538   7.730272   2.698737   3.308728
    22  H    7.313575   7.622355   8.344381   1.733379   2.360132
    23  H    6.551527   7.284533   7.821116   3.193954   3.863268
                   11         12         13         14         15
    11  H    0.000000
    12  O    1.761727   0.000000
    13  H    2.387533   0.960112   0.000000
    14  H    2.218862   0.978300   1.556663   0.000000
    15  O    5.687917   4.825783   5.342833   3.938433   0.000000
    16  H    6.088212   5.102496   5.617376   4.308717   0.959768
    17  H    6.131864   5.145321   5.515052   4.218473   0.973222
    18  O    3.426991   2.774992   3.253249   1.815215   2.674927
    19  H    4.070452   3.342831   3.899462   2.402752   1.730660
    20  H    3.127562   3.028529   3.619908   2.213231   3.235486
    21  O    2.994277   3.777199   4.441885   3.293491   4.636750
    22  H    2.174467   3.313994   3.997793   3.080004   5.185654
    23  H    3.605651   4.474241   5.023159   4.008421   5.292140
                   16         17         18         19         20
    16  H    0.000000
    17  H    1.558633   0.000000
    18  O    3.368350   2.860944   0.000000
    19  H    2.422666   2.104871   0.984549   0.000000
    20  H    3.985663   3.534602   0.991691   1.604528   0.000000
    21  O    5.369188   5.044800   2.657967   3.164009   1.678102
    22  H    5.821317   5.641497   3.025122   3.612545   2.172947
    23  H    6.096128   5.589749   3.283460   3.860942   2.325397
                   21         22         23
    21  O    0.000000
    22  H    0.984409   0.000000
    23  H    0.959814   1.565425   0.000000
 Stoichiometry    C2H11F3O7
 Framework group  C1[X(C2H11F3O7)]
 Deg. of freedom    63
 Full point group                 C1      NOp   1
 Largest Abelian subgroup         C1      NOp   1
 Largest concise Abelian subgroup C1      NOp   1
                         Standard orientation:                         
 ---------------------------------------------------------------------
 Center     Atomic      Atomic             Coordinates (Angstroms)
 Number     Number       Type             X           Y           Z
 ---------------------------------------------------------------------
      1          6           0       -1.689185    0.214982    0.004673
      2          8           0       -1.675418    1.422828   -0.110913
      3          8           0       -0.680481   -0.596937    0.113693
      4          1           0        0.221647   -0.116516    0.095825
      5          6           0       -3.031207   -0.560558    0.033097
      6          9           0       -3.152856   -1.244418    1.179837
      7          9           0       -3.085166   -1.434841   -0.983319
      8          9           0       -4.065200    0.269422   -0.072921
      9          8           0        5.108711   -1.172176    0.048304
     10          1           0        5.964140   -0.777852   -0.136644
     11          1           0        4.553835   -1.036185   -0.750026
     12          8           0        3.284263   -0.587624   -1.886099
     13          1           0        2.835695   -1.269819   -2.391283
     14          1           0        2.604919   -0.150774   -1.334080
     15          8           0        0.622705    3.024314   -0.108968
     16          1           0        0.703205    3.679306   -0.805861
     17          1           0       -0.286418    2.678080   -0.136886
     18          8           0        1.609866    0.541403    0.017129
     19          1           0        1.463969    1.513934   -0.030162
     20          1           0        2.207060    0.348692    0.785031
     21          8           0        3.409784   -0.115327    1.859354
     22          1           0        4.123857   -0.524404    1.319154
     23          1           0        3.224007   -0.714327    2.585942
 ---------------------------------------------------------------------
 Rotational constants (GHZ):           1.0235702           0.2552411           0.2381189
 Standard basis: 6-31++G(d,p) (6D, 7F)
 There are   294 symmetry adapted cartesian basis functions of A   symmetry.
 There are   294 symmetry adapted basis functions of A   symmetry.
   294 basis functions,   472 primitive gaussians,   294 cartesian basis functions
    53 alpha electrons       53 beta electrons
       nuclear repulsion energy       818.4230796351 Hartrees.
 NAtoms=   23 NActive=   23 NUniq=   23 SFac= 1.00D+00 NAtFMM=   60 NAOKFM=F Big=F
 Integral buffers will be    131072 words long.
 Raffenetti 2 integral format.
 Two-electron integral symmetry is turned on.
 Nuclear repulsion after empirical dispersion term =      818.4133090405 Hartrees.
 One-electron integrals computed using PRISM.
 NBasis=   294 RedAO= T EigKep=  4.53D-05  NBF=   294
 NBsUse=   294 1.00D-06 EigRej= -1.00D+00 NBFU=   294
 Initial guess from the checkpoint file:  "/local_scratch/slurm.5660450/Gau-2010442.chk"
 B after Tr=    -0.000000   -0.000000   -0.000000
         Rot=    1.000000    0.000092   -0.000014   -0.000000 Ang=   0.01 deg.
 Requested convergence on RMS density matrix=1.00D-10 within 128 cycles.
 Requested convergence on MAX density matrix=1.00D-08.
 Requested convergence on             energy=1.00D-08.
 No special actions if energy rises.
 SCF Done:  E(RwB97XD) =  -908.815924078     A.U. after   11 cycles
            NFock= 11  Conv=0.33D-10     -V/T= 2.0082
 Calling FoFJK, ICntrl=      2127 FMM=F ISym2X=0 I1Cent= 0 IOpClX= 0 NMat=1 NMatS=1 NMatT=0.
 ***** Axes restored to original set *****
 -------------------------------------------------------------------
 Center     Atomic                   Forces (Hartrees/Bohr)
 Number     Number              X              Y              Z
 -------------------------------------------------------------------
      1        6          -0.000000307    0.000000463    0.000000994
      2        8           0.000000368   -0.000000784   -0.000000961
      3        8          -0.000002064   -0.000000667    0.000000138
      4        1           0.000002776   -0.000000267    0.000000261
      5        6          -0.000000012   -0.000000615   -0.000000055
      6        9           0.000000446   -0.000000824    0.000000072
      7        9          -0.000000137   -0.000001173   -0.000000292
      8        9           0.000000088   -0.000000876   -0.000000552
      9        8           0.000001534   -0.000002729   -0.000000164
     10        1          -0.000000426    0.000000829    0.000000778
     11        1           0.000000092    0.000001898   -0.000000267
     12        8          -0.000001698    0.000000474   -0.000001567
     13        1           0.000000005    0.000000835   -0.000001357
     14        1           0.000000061   -0.000000097    0.000002086
     15        8          -0.000001061    0.000000484   -0.000000022
     16        1          -0.000000644    0.000000767   -0.000000294
     17        1          -0.000000457    0.000000272   -0.000000629
     18        8           0.000000721   -0.000002625   -0.000000842
     19        1          -0.000000396    0.000001530    0.000001752
     20        1          -0.000000415    0.000001376   -0.000001062
     21        8           0.000000215    0.000000403    0.000000375
     22        1           0.000000750    0.000001200    0.000000794
     23        1           0.000000563    0.000000127    0.000000815
 -------------------------------------------------------------------
 Cartesian Forces:  Max     0.000002776 RMS     0.000001013

 GradGradGradGradGradGradGradGradGradGradGradGradGradGradGradGradGradGrad
 Berny optimization.
 Using GEDIIS/GDIIS optimizer.
 FormGI is forming the generalized inverse of G from B-inverse, IUseBI=4.
 Internal  Forces:  Max     0.000003385 RMS     0.000000892
 Search for a local minimum.
 Step number  15 out of a maximum of  138
 All quantities printed in internal units (Hartrees-Bohrs-Radians)
 Mixed Optimization -- En-DIIS/RFO-DIIS
 Swapping is turned off.
 Update second derivatives using D2CorX and points    7    8    9   10   11
                                                     12   13   14   15
 DE= -1.16D-08 DEPred=-2.87D-09 R= 4.02D+00
 Trust test= 4.02D+00 RLast= 1.46D-03 DXMaxT set to 1.20D+00
 ITU=  0  0  0  0  0  1  1  1  1 -1  1  0  1  1  0
     Eigenvalues ---    0.00015   0.00042   0.00067   0.00082   0.00209
     Eigenvalues ---    0.00333   0.00414   0.00445   0.00630   0.00738
     Eigenvalues ---    0.00948   0.01060   0.01195   0.01269   0.01353
     Eigenvalues ---    0.01487   0.01644   0.01786   0.01898   0.01978
     Eigenvalues ---    0.02214   0.02370   0.02608   0.02652   0.02814
     Eigenvalues ---    0.03093   0.03165   0.04021   0.04206   0.04465
     Eigenvalues ---    0.04689   0.05362   0.06059   0.06207   0.06764
     Eigenvalues ---    0.07388   0.08542   0.11602   0.11683   0.13660
     Eigenvalues ---    0.19699   0.21514   0.21945   0.23918   0.28391
     Eigenvalues ---    0.36442   0.37404   0.38786   0.40339   0.42131
     Eigenvalues ---    0.44462   0.47197   0.48750   0.50521   0.51059
     Eigenvalues ---    0.55496   0.57059   0.57101   0.57245   0.57378
     Eigenvalues ---    0.60111   0.90247   1.04484
 En-DIIS/RFO-DIIS/Sim-DIIS IScMMF=       -3 using points:    15   14   13   12   11   10    9    8    7
 RFO step:  Lambda=-2.33844546D-10.
 DIIS inversion failure, remove point   9.
 DIIS inversion failure, remove point   8.
 DIIS inversion failure, remove point   7.
 DIIS inversion failure, remove point   6.
 DIIS inversion failure, remove point   5.
 DIIS inversion failure, remove point   4.
 DIIS inversion failure, remove point   3.
 RFO-DIIS uses    2 points instead of    9
 DidBck=F Rises=F RFO-DIIS coefs:    1.04523   -0.04523    0.00000    0.00000    0.00000
                  RFO-DIIS coefs:    0.00000    0.00000    0.00000    0.00000
 Iteration  1 RMS(Cart)=  0.00004617 RMS(Int)=  0.00000000
 Iteration  2 RMS(Cart)=  0.00000000 RMS(Int)=  0.00000000
 Variable       Old X    -DE/DX   Delta X   Delta X   Delta X     New X
                                 (Linear)    (Quad)   (Total)
    R1        2.29307  -0.00000  -0.00000   0.00000   0.00000   2.29307
    R2        2.45561  -0.00000  -0.00000  -0.00000  -0.00000   2.45561
    R3        2.92956  -0.00000   0.00000  -0.00000  -0.00000   2.92956
    R4        1.93174   0.00000   0.00000   0.00001   0.00002   1.93176
    R5        2.90686  -0.00000  -0.00000  -0.00004  -0.00004   2.90683
    R6        2.53356  -0.00000  -0.00000   0.00000   0.00000   2.53356
    R7        2.53560  -0.00000   0.00000  -0.00000  -0.00000   2.53560
    R8        2.51358  -0.00000   0.00000  -0.00000  -0.00000   2.51358
    R9        1.81400  -0.00000  -0.00000   0.00000   0.00000   1.81400
   R10        1.85512   0.00000  -0.00000   0.00000   0.00000   1.85512
   R11        3.27561  -0.00000   0.00000  -0.00001  -0.00001   3.27560
   R12        3.32918   0.00000   0.00000   0.00005   0.00005   3.32924
   R13        1.81435   0.00000  -0.00000  -0.00000  -0.00000   1.81435
   R14        1.84872   0.00000  -0.00000   0.00000   0.00000   1.84872
   R15        3.43026   0.00000   0.00000   0.00004   0.00004   3.43030
   R16        1.81370   0.00000  -0.00000  -0.00000  -0.00000   1.81370
   R17        1.83912   0.00000   0.00000   0.00000   0.00000   1.83913
   R18        3.27047  -0.00000   0.00000  -0.00001  -0.00001   3.27047
   R19        1.86053   0.00000  -0.00000   0.00000   0.00000   1.86053
   R20        1.87402  -0.00000  -0.00000  -0.00000  -0.00000   1.87402
   R21        3.17115  -0.00000  -0.00000  -0.00003  -0.00003   3.17112
   R22        1.86026  -0.00000   0.00000   0.00000   0.00000   1.86026
   R23        1.81379   0.00000  -0.00000   0.00000   0.00000   1.81379
    A1        2.24097  -0.00000   0.00000   0.00000   0.00000   2.24097
    A2        2.10543   0.00000  -0.00000  -0.00000  -0.00000   2.10543
    A3        1.93678   0.00000  -0.00000   0.00000   0.00000   1.93679
    A4        1.97136  -0.00000   0.00000   0.00000   0.00001   1.97136
    A5        1.92773  -0.00000   0.00000  -0.00000  -0.00000   1.92773
    A6        1.92505   0.00000  -0.00000   0.00000   0.00000   1.92505
    A7        1.93834  -0.00000   0.00000   0.00000   0.00000   1.93834
    A8        1.88800  -0.00000  -0.00000  -0.00000  -0.00000   1.88800
    A9        1.89222   0.00000  -0.00000  -0.00000  -0.00000   1.89222
   A10        1.89119  -0.00000  -0.00000  -0.00000  -0.00000   1.89119
   A11        1.86514  -0.00000  -0.00000  -0.00001  -0.00001   1.86512
   A12        2.08756  -0.00000  -0.00000  -0.00004  -0.00004   2.08751
   A13        1.79601   0.00000  -0.00000   0.00001   0.00001   1.79601
   A14        2.08873   0.00000   0.00001   0.00007   0.00008   2.08881
   A15        1.82373  -0.00000   0.00001   0.00002   0.00002   1.82375
   A16        1.86476   0.00000   0.00000   0.00002   0.00002   1.86479
   A17        2.90000   0.00000  -0.00001  -0.00003  -0.00004   2.89996
   A18        1.87581   0.00000   0.00000   0.00000   0.00000   1.87582
   A19        2.19923   0.00000   0.00000   0.00000   0.00000   2.19923
   A20        1.71621  -0.00000  -0.00000  -0.00001  -0.00001   1.71621
   A21        1.94948   0.00000  -0.00001   0.00000  -0.00000   1.94948
   A22        1.86629  -0.00000  -0.00000  -0.00001  -0.00001   1.86628
   A23        2.00505   0.00000   0.00001   0.00001   0.00001   2.00507
   A24        2.00660   0.00000   0.00000   0.00001   0.00001   2.00661
   A25        1.74385  -0.00000   0.00000  -0.00001  -0.00001   1.74384
   A26        1.89482   0.00000   0.00000   0.00000   0.00000   1.89482
   A27        1.85823   0.00000  -0.00000  -0.00001  -0.00001   1.85822
   A28        2.11587  -0.00000   0.00000   0.00001   0.00001   2.11588
   A29        1.87180   0.00000   0.00000   0.00000   0.00000   1.87180
   A30        3.08521   0.00000  -0.00000  -0.00002  -0.00002   3.08519
   A31        2.88432  -0.00000   0.00000  -0.00002  -0.00002   2.88430
   A32        2.78270  -0.00000  -0.00000  -0.00000  -0.00000   2.78269
   A33        3.25314  -0.00000  -0.00000   0.00000  -0.00000   3.25314
   A34        2.89518   0.00000  -0.00000   0.00001   0.00001   2.89519
   A35        3.15534  -0.00000  -0.00000  -0.00002  -0.00002   3.15532
   A36        3.12893   0.00000  -0.00001  -0.00004  -0.00004   3.12889
   A37        3.14150   0.00000  -0.00000   0.00001   0.00001   3.14151
   A38        2.95493   0.00000   0.00000   0.00005   0.00005   2.95498
   A39        3.13349   0.00000  -0.00000  -0.00001  -0.00001   3.13348
    D1        0.00055  -0.00000  -0.00000  -0.00001  -0.00001   0.00053
    D2        3.13886  -0.00000  -0.00000  -0.00001  -0.00001   3.13885
    D3       -2.10746   0.00000  -0.00000   0.00002   0.00001  -2.10745
    D4        2.08956   0.00000  -0.00000   0.00002   0.00001   2.08957
    D5       -0.00741   0.00000  -0.00000   0.00002   0.00001  -0.00740
    D6        1.03712  -0.00000  -0.00000   0.00001   0.00001   1.03713
    D7       -1.04905  -0.00000  -0.00000   0.00001   0.00001  -1.04904
    D8        3.13717  -0.00000  -0.00000   0.00001   0.00001   3.13718
    D9       -2.13601   0.00000   0.00001  -0.00000   0.00001  -2.13600
   D10        0.07129  -0.00000   0.00001  -0.00001   0.00000   0.07129
   D11        2.19005  -0.00000   0.00001   0.00000   0.00001   2.19007
   D12        2.11771  -0.00000  -0.00001  -0.00001  -0.00001   2.11770
   D13       -2.12795   0.00000   0.00001   0.00008   0.00008  -2.12786
   D14       -2.00353  -0.00000  -0.00001  -0.00007  -0.00008  -2.00361
   D15        0.03400   0.00000   0.00001   0.00001   0.00002   0.03401
   D16        1.97783  -0.00000  -0.00001  -0.00006  -0.00007   1.97777
   D17       -2.06402  -0.00000  -0.00001  -0.00005  -0.00006  -2.06408
   D18       -0.03813   0.00000  -0.00000  -0.00003  -0.00004  -0.03816
   D19        2.20321   0.00000  -0.00000  -0.00003  -0.00003   2.20318
   D20       -0.08091  -0.00000  -0.00002   0.00002  -0.00001  -0.08091
   D21        2.14913   0.00000  -0.00000   0.00013   0.00012   2.14926
   D22       -2.06582  -0.00000   0.00002  -0.00004  -0.00002  -2.06584
   D23        2.08677   0.00000   0.00002  -0.00003  -0.00001   2.08676
   D24        0.06267   0.00000   0.00002  -0.00003  -0.00001   0.06266
   D25       -2.06136   0.00000  -0.00001   0.00001   0.00001  -2.06135
   D26        0.00412  -0.00000  -0.00002   0.00001  -0.00001   0.00411
   D27        2.12530   0.00000  -0.00001   0.00001  -0.00000   2.12530
   D28       -0.07619   0.00000  -0.00001   0.00001  -0.00000  -0.07619
   D29        1.98929  -0.00000  -0.00002   0.00000  -0.00001   1.98928
   D30       -2.17271   0.00000  -0.00001   0.00000  -0.00001  -2.17272
   D31        2.05920   0.00000  -0.00000   0.00003   0.00003   2.05923
   D32       -0.04200   0.00000  -0.00001   0.00002   0.00002  -0.04198
   D33        0.02577   0.00000   0.00000   0.00002   0.00002   0.02579
   D34       -2.07542  -0.00000  -0.00000   0.00001   0.00001  -2.07542
   D35       -2.04240  -0.00000  -0.00000   0.00001   0.00001  -2.04239
   D36        2.13959  -0.00000  -0.00000  -0.00000  -0.00000   2.13959
         Item               Value     Threshold  Converged?
 Maximum Force            0.000003     0.000015     YES
 RMS     Force            0.000001     0.000010     YES
 Maximum Displacement     0.000171     0.000060     NO 
 RMS     Displacement     0.000046     0.000040     NO 
 Predicted change in Energy=-3.238122D-10
 GradGradGradGradGradGradGradGradGradGradGradGradGradGradGradGradGradGrad

                          Input orientation:                          
 ---------------------------------------------------------------------
 Center     Atomic      Atomic             Coordinates (Angstroms)
 Number     Number       Type             X           Y           Z
 ---------------------------------------------------------------------
      1          6           0       -1.557662   -0.059352    0.868055
      2          8           0       -1.128470    0.466043    1.874135
      3          8           0       -0.899685   -0.449353   -0.182440
      4          1           0        0.104794   -0.273292   -0.111729
      5          6           0       -3.073408   -0.343993    0.710617
      6          9           0       -3.287747   -1.655408    0.532498
      7          9           0       -3.561228    0.308418   -0.355578
      8          9           0       -3.747992    0.049622    1.787304
      9          8           0        4.247719   -0.628762   -2.888433
     10          1           0        5.157504   -0.325224   -2.928602
     11          1           0        3.683366    0.171423   -2.818271
     12          8           0        2.526802    1.401723   -2.315774
     13          1           0        1.805500    1.643629   -2.901451
     14          1           0        2.122011    1.039479   -1.502142
     15          8           0        1.570894    1.000439    2.397369
     16          1           0        1.792584    1.880024    2.710961
     17          1           0        0.602129    0.913696    2.431018
     18          8           0        1.615105    0.017628   -0.090068
     19          1           0        1.820990    0.398867    0.794018
     20          1           0        2.194618   -0.773901   -0.235321
     21          8           0        3.276087   -1.951076   -0.745868
     22          1           0        3.724412   -1.590558   -1.544675
     23          1           0        2.980581   -2.838439   -0.961521
 ---------------------------------------------------------------------
                    Distance matrix (angstroms):
                    1          2          3          4          5
     1  C    0.000000
     2  O    1.213443   0.000000
     3  O    1.299452   2.262696   0.000000
     4  H    1.941523   2.451777   1.022241   0.000000
     5  C    1.550255   2.406806   2.352387   3.283630   0.000000
     6  F    2.377643   3.311046   2.769215   3.719491   1.340701
     7  F    2.376302   3.303753   2.772725   3.719889   1.341783
     8  F    2.377906   2.653835   3.498817   4.307500   1.330131
     9  O    6.938147   7.265263   5.818105   5.000027   8.162913
    10  H    7.718727   7.950210   6.651792   5.785096   8.999565
    11  H    6.411758   6.727499   5.323281   4.508805   7.640203
    12  O    5.380926   5.638426   4.440541   3.678262   6.600676
    13  H    5.331059   5.727225   4.369396   3.788078   6.387599
    14  H    4.512789   4.721621   3.617856   2.779529   5.814007
    15  O    3.640031   2.801057   3.855007   3.172919   5.120759
    16  H    4.287380   3.351444   4.587600   3.931028   5.711874
    17  H    2.838023   1.872294   3.308098   2.849885   4.248662
    18  O    3.315174   3.403876   2.559447   1.538227   4.770118
    19  H    3.410387   3.141731   3.012477   2.053656   4.951154
    20  H    3.975880   4.126763   3.111726   2.152498   5.369517
    21  O    5.435853   5.666304   4.473220   3.643376   6.709706
    22  H    6.005511   6.282382   4.953817   4.109763   7.269843
    23  H    5.627284   5.987056   4.622896   3.946172   6.757891
                    6          7          8          9         10
     6  F    0.000000
     7  F    2.172576   0.000000
     8  F    2.166446   2.166518   0.000000
     9  O    8.339066   8.262767   9.287309   0.000000
    10  H    9.223387   9.112532  10.084053   0.959925   0.000000
    11  H    7.947414   7.652959   8.743640   0.981688   1.559459
    12  O    7.160146   6.488590   7.618167   2.722565   3.206009
    13  H    6.972577   6.088188   7.440871   3.335920   3.887551
    14  H    6.377121   5.843652   6.801265   3.037015   3.620969
    15  O    5.842745   5.864836   5.437535   6.144867   6.556456
    16  H    6.561612   6.366861   5.907749   6.608699   6.927515
    17  H    5.033469   5.046288   4.481578   6.630691   7.142261
    18  O    5.217720   5.191289   5.682284   3.896065   4.552297
    19  H    5.512498   5.504364   5.667640   4.528298   5.051191
    20  H    5.605616   5.857955   6.331177   3.357870   4.029115
    21  O    6.693696   7.211555   7.730293   2.698734   3.308693
    22  H    7.313633   7.622376   8.344405   1.733374   2.360100
    23  H    6.551610   7.284583   7.821165   3.193947   3.863243
                   11         12         13         14         15
    11  H    0.000000
    12  O    1.761755   0.000000
    13  H    2.387613   0.960112   0.000000
    14  H    2.218907   0.978301   1.556677   0.000000
    15  O    5.687945   4.825817   5.342868   3.938457   0.000000
    16  H    6.088249   5.102539   5.617403   4.308744   0.959768
    17  H    6.131887   5.145345   5.515083   4.218485   0.973223
    18  O    3.427017   2.775009   3.253307   1.815237   2.674924
    19  H    4.070481   3.342858   3.899509   2.402780   1.730656
    20  H    3.127562   3.028526   3.619961   2.213245   3.235486
    21  O    2.994283   3.777207   4.441967   3.293518   4.636708
    22  H    2.174467   3.314001   3.997878   3.080031   5.185617
    23  H    3.605648   4.474247   5.023254   4.008449   5.292103
                   16         17         18         19         20
    16  H    0.000000
    17  H    1.558634   0.000000
    18  O    3.368350   2.860933   0.000000
    19  H    2.422664   2.104861   0.984551   0.000000
    20  H    3.985664   3.534596   0.991691   1.604531   0.000000
    21  O    5.369150   5.044757   2.657956   3.163983   1.678087
    22  H    5.821283   5.641461   3.025115   3.612522   2.172926
    23  H    6.096093   5.589712   3.283454   3.860923   2.325387
                   21         22         23
    21  O    0.000000
    22  H    0.984409   0.000000
    23  H    0.959815   1.565426   0.000000
 Stoichiometry    C2H11F3O7
 Framework group  C1[X(C2H11F3O7)]
 Deg. of freedom    63
 Full point group                 C1      NOp   1
 Largest Abelian subgroup         C1      NOp   1
 Largest concise Abelian subgroup C1      NOp   1
                         Standard orientation:                         
 ---------------------------------------------------------------------
 Center     Atomic      Atomic             Coordinates (Angstroms)
 Number     Number       Type             X           Y           Z
 ---------------------------------------------------------------------
      1          6           0       -1.689185    0.214984    0.004685
      2          8           0       -1.675415    1.422827   -0.110934
      3          8           0       -0.680485   -0.596932    0.113742
      4          1           0        0.221654   -0.116515    0.095862
      5          6           0       -3.031209   -0.560551    0.033116
      6          9           0       -3.152878   -1.244367    1.179881
      7          9           0       -3.085155   -1.434874   -0.983266
      8          9           0       -4.065199    0.269427   -0.072951
      9          8           0        5.108748   -1.172131    0.048357
     10          1           0        5.964134   -0.777734   -0.136635
     11          1           0        4.553854   -1.036251   -0.749980
     12          8           0        3.284237   -0.587779   -1.886083
     13          1           0        2.835678   -1.269952   -2.391305
     14          1           0        2.604886   -0.150887   -1.334105
     15          8           0        0.622686    3.024278   -0.109093
     16          1           0        0.703165    3.679238   -0.806020
     17          1           0       -0.286433    2.678030   -0.136976
     18          8           0        1.609859    0.541380    0.017107
     19          1           0        1.463958    1.513910   -0.030231
     20          1           0        2.207077    0.348708    0.785000
     21          8           0        3.409810   -0.115193    1.859339
     22          1           0        4.123888   -0.524286    1.319157
     23          1           0        3.224062   -0.714144    2.585975
 ---------------------------------------------------------------------
 Rotational constants (GHZ):           1.0235811           0.2552402           0.2381187
 Standard basis: 6-31++G(d,p) (6D, 7F)
 There are   294 symmetry adapted cartesian basis functions of A   symmetry.
 There are   294 symmetry adapted basis functions of A   symmetry.
   294 basis functions,   472 primitive gaussians,   294 cartesian basis functions
    53 alpha electrons       53 beta electrons
       nuclear repulsion energy       818.4234448291 Hartrees.
 NAtoms=   23 NActive=   23 NUniq=   23 SFac= 1.00D+00 NAtFMM=   60 NAOKFM=F Big=F
 Integral buffers will be    131072 words long.
 Raffenetti 2 integral format.
 Two-electron integral symmetry is turned on.
 Nuclear repulsion after empirical dispersion term =      818.4136742417 Hartrees.
 One-electron integrals computed using PRISM.
 NBasis=   294 RedAO= T EigKep=  4.53D-05  NBF=   294
 NBsUse=   294 1.00D-06 EigRej= -1.00D+00 NBFU=   294
 Initial guess from the checkpoint file:  "/local_scratch/slurm.5660450/Gau-2010442.chk"
 B after Tr=     0.000000    0.000000    0.000000
         Rot=    1.000000    0.000024   -0.000001   -0.000001 Ang=   0.00 deg.
 Requested convergence on RMS density matrix=1.00D-10 within 128 cycles.
 Requested convergence on MAX density matrix=1.00D-08.
 Requested convergence on             energy=1.00D-08.
 No special actions if energy rises.
 SCF Done:  E(RwB97XD) =  -908.815924080     A.U. after    9 cycles
            NFock=  9  Conv=0.78D-10     -V/T= 2.0082
 Calling FoFJK, ICntrl=      2127 FMM=F ISym2X=0 I1Cent= 0 IOpClX= 0 NMat=1 NMatS=1 NMatT=0.
 ***** Axes restored to original set *****
 -------------------------------------------------------------------
 Center     Atomic                   Forces (Hartrees/Bohr)
 Number     Number              X              Y              Z
 -------------------------------------------------------------------
      1        6          -0.000000158   -0.000000169    0.000000095
      2        8          -0.000000294   -0.000000374   -0.000000369
      3        8           0.000000316   -0.000000486    0.000000279
      4        1           0.000000082   -0.000000221   -0.000000276
      5        6          -0.000000036   -0.000000754   -0.000000112
      6        9           0.000000410   -0.000000873    0.000000051
      7        9          -0.000000062   -0.000001131   -0.000000281
      8        9          -0.000000053   -0.000000799   -0.000000356
      9        8           0.000000575   -0.000000340    0.000000126
     10        1           0.000000107    0.000000562    0.000000386
     11        1           0.000000015    0.000000561    0.000000058
     12        8          -0.000000088    0.000000392   -0.000000434
     13        1          -0.000000394   -0.000000264   -0.000000123
     14        1          -0.000000440   -0.000000029   -0.000000120
     15        8          -0.000000336    0.000000608   -0.000000091
     16        1          -0.000000596    0.000000721   -0.000000305
     17        1          -0.000000447    0.000000366   -0.000000382
     18        8           0.000000007   -0.000000332   -0.000000117
     19        1          -0.000000165    0.000000813    0.000000540
     20        1          -0.000000023    0.000000305   -0.000000107
     21        8           0.000000521    0.000000462    0.000000502
     22        1           0.000000463    0.000000697    0.000000366
     23        1           0.000000595    0.000000284    0.000000672
 -------------------------------------------------------------------
 Cartesian Forces:  Max     0.000001131 RMS     0.000000422

 GradGradGradGradGradGradGradGradGradGradGradGradGradGradGradGradGradGrad
 Berny optimization.
 Using GEDIIS/GDIIS optimizer.
 FormGI is forming the generalized inverse of G from B-inverse, IUseBI=4.
 Internal  Forces:  Max     0.000000572 RMS     0.000000136
 Search for a local minimum.
 Step number  16 out of a maximum of  138
 All quantities printed in internal units (Hartrees-Bohrs-Radians)
 Mixed Optimization -- En-DIIS/RFO-DIIS
 Swapping is turned off.
 Update second derivatives using D2CorX and points    7    8    9   10   11
                                                     12   13   14   15   16
 DE= -2.30D-09 DEPred=-3.24D-10 R= 7.09D+00
 Trust test= 7.09D+00 RLast= 2.65D-04 DXMaxT set to 1.20D+00
 ITU=  0  0  0  0  0  0  1  1  1  1 -1  1  0  1  1  0
     Eigenvalues ---    0.00015   0.00042   0.00067   0.00082   0.00206
     Eigenvalues ---    0.00328   0.00406   0.00442   0.00645   0.00742
     Eigenvalues ---    0.00938   0.01056   0.01195   0.01269   0.01355
     Eigenvalues ---    0.01471   0.01617   0.01725   0.01897   0.01967
     Eigenvalues ---    0.02153   0.02372   0.02604   0.02655   0.02823
     Eigenvalues ---    0.03076   0.03164   0.04027   0.04255   0.04466
     Eigenvalues ---    0.04689   0.05365   0.06085   0.06251   0.06758
     Eigenvalues ---    0.07323   0.08476   0.11476   0.11651   0.13660
     Eigenvalues ---    0.19681   0.21519   0.21942   0.23920   0.28404
     Eigenvalues ---    0.36398   0.37403   0.38788   0.40812   0.42120
     Eigenvalues ---    0.44523   0.47213   0.48136   0.50511   0.50782
     Eigenvalues ---    0.55487   0.57067   0.57102   0.57245   0.57357
     Eigenvalues ---    0.60117   0.90198   1.06040
 En-DIIS/RFO-DIIS/Sim-DIIS IScMMF=       -3 using points:    16   15   14   13   12   11   10    9    8    7
 RFO step:  Lambda=-9.49716983D-12.
 DIIS inversion failure, remove point  10.
 DIIS inversion failure, remove point   9.
 DIIS inversion failure, remove point   8.
 DIIS inversion failure, remove point   7.
 DIIS inversion failure, remove point   6.
 DIIS inversion failure, remove point   5.
 DIIS inversion failure, remove point   4.
 DIIS inversion failure, remove point   3.
 DIIS inversion failure, remove point   2.
 Use linear search instead of GDIIS.
 RFO step:  Lambda= 0.00000000D+00 EMin= 1.49041639D-04
 Quartic linear search produced a step of  0.00570.
 Iteration  1 RMS(Cart)=  0.00005365 RMS(Int)=  0.00000000
 Iteration  2 RMS(Cart)=  0.00000000 RMS(Int)=  0.00000000
 Variable       Old X    -DE/DX   Delta X   Delta X   Delta X     New X
                                 (Linear)    (Quad)   (Total)
    R1        2.29307  -0.00000   0.00000  -0.00000  -0.00000   2.29307
    R2        2.45561   0.00000  -0.00000  -0.00000  -0.00000   2.45561
    R3        2.92956  -0.00000  -0.00000  -0.00000  -0.00000   2.92956
    R4        1.93176  -0.00000   0.00000   0.00000   0.00000   1.93176
    R5        2.90683  -0.00000  -0.00000  -0.00001  -0.00001   2.90682
    R6        2.53356  -0.00000   0.00000  -0.00000  -0.00000   2.53356
    R7        2.53560  -0.00000  -0.00000   0.00000   0.00000   2.53560
    R8        2.51358  -0.00000  -0.00000  -0.00000  -0.00000   2.51358
    R9        1.81400  -0.00000   0.00000  -0.00000  -0.00000   1.81400
   R10        1.85512   0.00000   0.00000   0.00000   0.00000   1.85512
   R11        3.27560  -0.00000  -0.00000  -0.00000  -0.00000   3.27560
   R12        3.32924   0.00000   0.00000   0.00001   0.00001   3.32925
   R13        1.81435   0.00000  -0.00000   0.00000   0.00000   1.81435
   R14        1.84872   0.00000   0.00000   0.00000   0.00000   1.84872
   R15        3.43030   0.00000   0.00000   0.00001   0.00001   3.43031
   R16        1.81370   0.00000  -0.00000  -0.00000  -0.00000   1.81370
   R17        1.83913   0.00000   0.00000   0.00000   0.00000   1.83913
   R18        3.27047  -0.00000  -0.00000  -0.00000  -0.00000   3.27046
   R19        1.86053   0.00000   0.00000   0.00000   0.00000   1.86053
   R20        1.87402  -0.00000  -0.00000  -0.00000  -0.00000   1.87402
   R21        3.17112  -0.00000  -0.00000  -0.00000  -0.00000   3.17112
   R22        1.86026   0.00000   0.00000  -0.00000  -0.00000   1.86026
   R23        1.81379   0.00000   0.00000   0.00000   0.00000   1.81379
    A1        2.24097   0.00000   0.00000   0.00000   0.00000   2.24097
    A2        2.10543   0.00000  -0.00000   0.00000   0.00000   2.10543
    A3        1.93679  -0.00000   0.00000  -0.00000  -0.00000   1.93678
    A4        1.97136   0.00000   0.00000   0.00000   0.00000   1.97137
    A5        1.92773  -0.00000  -0.00000   0.00000   0.00000   1.92773
    A6        1.92505  -0.00000   0.00000  -0.00000  -0.00000   1.92505
    A7        1.93834  -0.00000   0.00000   0.00000   0.00000   1.93834
    A8        1.88800   0.00000  -0.00000  -0.00000  -0.00000   1.88800
    A9        1.89222   0.00000  -0.00000   0.00000   0.00000   1.89222
   A10        1.89119   0.00000  -0.00000  -0.00000  -0.00000   1.89119
   A11        1.86512  -0.00000  -0.00000  -0.00000  -0.00000   1.86512
   A12        2.08751  -0.00000  -0.00000  -0.00000  -0.00000   2.08751
   A13        1.79601  -0.00000   0.00000   0.00000   0.00000   1.79602
   A14        2.08881   0.00000   0.00000  -0.00001  -0.00001   2.08880
   A15        1.82375  -0.00000   0.00000  -0.00001  -0.00001   1.82375
   A16        1.86479  -0.00000   0.00000  -0.00000  -0.00000   1.86478
   A17        2.89996   0.00000  -0.00000   0.00000   0.00000   2.89997
   A18        1.87582   0.00000   0.00000   0.00000   0.00000   1.87582
   A19        2.19923   0.00000   0.00000   0.00000   0.00000   2.19924
   A20        1.71621  -0.00000  -0.00000  -0.00000  -0.00000   1.71620
   A21        1.94948   0.00000  -0.00000  -0.00002  -0.00002   1.94946
   A22        1.86628  -0.00000  -0.00000   0.00000   0.00000   1.86628
   A23        2.00507  -0.00000   0.00000  -0.00001  -0.00001   2.00506
   A24        2.00661  -0.00000   0.00000   0.00002   0.00002   2.00663
   A25        1.74384  -0.00000  -0.00000   0.00000   0.00000   1.74384
   A26        1.89482   0.00000   0.00000   0.00000   0.00000   1.89483
   A27        1.85822  -0.00000  -0.00000  -0.00000  -0.00000   1.85821
   A28        2.11588  -0.00000   0.00000  -0.00000  -0.00000   2.11587
   A29        1.87180   0.00000   0.00000   0.00000   0.00000   1.87180
   A30        3.08519   0.00000  -0.00000   0.00000   0.00000   3.08519
   A31        2.88430  -0.00000  -0.00000  -0.00000  -0.00000   2.88430
   A32        2.78269  -0.00000  -0.00000  -0.00000  -0.00000   2.78269
   A33        3.25314  -0.00000  -0.00000  -0.00001  -0.00001   3.25312
   A34        2.89519   0.00000   0.00000   0.00001   0.00001   2.89520
   A35        3.15532  -0.00000  -0.00000   0.00000   0.00000   3.15532
   A36        3.12889   0.00000  -0.00000   0.00001   0.00001   3.12890
   A37        3.14151  -0.00000   0.00000   0.00001   0.00001   3.14151
   A38        2.95498   0.00000   0.00000  -0.00001  -0.00001   2.95497
   A39        3.13348  -0.00000  -0.00000   0.00000   0.00000   3.13348
    D1        0.00053  -0.00000  -0.00000  -0.00001  -0.00001   0.00053
    D2        3.13885  -0.00000  -0.00000  -0.00001  -0.00001   3.13884
    D3       -2.10745   0.00000   0.00000  -0.00002  -0.00002  -2.10746
    D4        2.08957   0.00000   0.00000  -0.00002  -0.00002   2.08955
    D5       -0.00740   0.00000   0.00000  -0.00002  -0.00002  -0.00742
    D6        1.03713  -0.00000   0.00000  -0.00002  -0.00002   1.03711
    D7       -1.04904  -0.00000   0.00000  -0.00002  -0.00002  -1.04905
    D8        3.13718  -0.00000   0.00000  -0.00002  -0.00002   3.13716
    D9       -2.13600  -0.00000   0.00000  -0.00003  -0.00003  -2.13602
   D10        0.07129  -0.00000   0.00000  -0.00001  -0.00001   0.07128
   D11        2.19007  -0.00000   0.00000  -0.00001  -0.00001   2.19005
   D12        2.11770   0.00000  -0.00000   0.00003   0.00003   2.11772
   D13       -2.12786   0.00000   0.00000   0.00000   0.00000  -2.12786
   D14       -2.00361   0.00000  -0.00000   0.00003   0.00002  -2.00359
   D15        0.03401  -0.00000   0.00000   0.00000   0.00000   0.03401
   D16        1.97777  -0.00000  -0.00000   0.00003   0.00003   1.97780
   D17       -2.06408  -0.00000  -0.00000   0.00003   0.00003  -2.06405
   D18       -0.03816   0.00000  -0.00000   0.00003   0.00003  -0.03813
   D19        2.20318   0.00000  -0.00000   0.00003   0.00003   2.20321
   D20       -0.08091   0.00000  -0.00000  -0.00017  -0.00017  -0.08108
   D21        2.14926   0.00000   0.00000  -0.00019  -0.00019   2.14907
   D22       -2.06584   0.00000  -0.00000   0.00021   0.00021  -2.06564
   D23        2.08676   0.00000  -0.00000   0.00020   0.00020   2.08696
   D24        0.06266  -0.00000  -0.00000   0.00019   0.00019   0.06285
   D25       -2.06135   0.00000   0.00000   0.00001   0.00001  -2.06134
   D26        0.00411  -0.00000  -0.00000  -0.00000  -0.00000   0.00411
   D27        2.12530   0.00000  -0.00000   0.00002   0.00002   2.12532
   D28       -0.07619  -0.00000  -0.00000   0.00001   0.00001  -0.07618
   D29        1.98928  -0.00000  -0.00000  -0.00000  -0.00000   1.98927
   D30       -2.17272   0.00000  -0.00000   0.00002   0.00002  -2.17270
   D31        2.05923   0.00000   0.00000  -0.00007  -0.00007   2.05916
   D32       -0.04198   0.00000   0.00000  -0.00006  -0.00006  -0.04204
   D33        0.02579  -0.00000   0.00000  -0.00004  -0.00004   0.02575
   D34       -2.07542  -0.00000   0.00000  -0.00004  -0.00004  -2.07546
   D35       -2.04239   0.00000   0.00000  -0.00007  -0.00007  -2.04246
   D36        2.13959  -0.00000  -0.00000  -0.00006  -0.00006   2.13952
         Item               Value     Threshold  Converged?
 Maximum Force            0.000001     0.000015     YES
 RMS     Force            0.000000     0.000010     YES
 Maximum Displacement     0.000175     0.000060     NO 
 RMS     Displacement     0.000054     0.000040     NO 
 Predicted change in Energy=-1.234613D-11
 GradGradGradGradGradGradGradGradGradGradGradGradGradGradGradGradGradGrad

                          Input orientation:                          
 ---------------------------------------------------------------------
 Center     Atomic      Atomic             Coordinates (Angstroms)
 Number     Number       Type             X           Y           Z
 ---------------------------------------------------------------------
      1          6           0       -1.557643   -0.059356    0.868046
      2          8           0       -1.128468    0.466021    1.874143
      3          8           0       -0.899648   -0.449333   -0.182446
      4          1           0        0.104830   -0.273267   -0.111720
      5          6           0       -3.073385   -0.343998    0.710577
      6          9           0       -3.287717   -1.655407    0.532406
      7          9           0       -3.561192    0.308451   -0.355602
      8          9           0       -3.747986    0.049574    1.787268
      9          8           0        4.247648   -0.628801   -2.888476
     10          1           0        5.157437   -0.325286   -2.928694
     11          1           0        3.683317    0.171399   -2.818306
     12          8           0        2.526789    1.401731   -2.315782
     13          1           0        1.805455    1.643611   -2.901432
     14          1           0        2.122037    1.039505   -1.502123
     15          8           0        1.570884    1.000440    2.397410
     16          1           0        1.792559    1.880022    2.711020
     17          1           0        0.602119    0.913685    2.431043
     18          8           0        1.615135    0.017659   -0.090036
     19          1           0        1.821008    0.398894    0.794056
     20          1           0        2.194647   -0.773871   -0.235286
     21          8           0        3.276101   -1.951055   -0.745837
     22          1           0        3.724390   -1.590558   -1.544674
     23          1           0        2.980587   -2.838425   -0.961453
 ---------------------------------------------------------------------
                    Distance matrix (angstroms):
                    1          2          3          4          5
     1  C    0.000000
     2  O    1.213442   0.000000
     3  O    1.299452   2.262696   0.000000
     4  H    1.941525   2.451780   1.022242   0.000000
     5  C    1.550255   2.406807   2.352386   3.283631   0.000000
     6  F    2.377644   3.311053   2.769206   3.719488   1.340700
     7  F    2.376301   3.303746   2.772731   3.719892   1.341783
     8  F    2.377906   2.653836   3.498816   4.307502   1.330131
     9  O    6.938093   7.265246   5.818028   4.999971   8.162831
    10  H    7.718696   7.950222   6.651732   5.785057   8.999505
    11  H    6.411716   6.727493   5.323216   4.508758   7.640136
    12  O    5.380903   5.638433   4.440498   3.678231   6.600634
    13  H    5.330994   5.727193   4.369311   3.788012   6.387510
    14  H    4.512786   4.721635   3.617839   2.779516   5.813994
    15  O    3.640028   2.801056   3.855001   3.172913   5.120757
    16  H    4.287376   3.351442   4.587594   3.931023   5.711869
    17  H    2.838017   1.872291   3.308089   2.849877   4.248658
    18  O    3.315174   3.403879   2.559444   1.538223   4.770116
    19  H    3.410388   3.141736   3.012476   2.053654   4.951155
    20  H    3.975871   4.126756   3.111716   2.152488   5.369507
    21  O    5.435828   5.666285   4.473193   3.643355   6.709676
    22  H    6.005470   6.282361   4.953764   4.109723   7.269788
    23  H    5.627240   5.987011   4.622860   3.946145   6.757842
                    6          7          8          9         10
     6  F    0.000000
     7  F    2.172576   0.000000
     8  F    2.166446   2.166518   0.000000
     9  O    8.338949   8.262680   9.287246   0.000000
    10  H    9.223289   9.112460  10.084016   0.959925   0.000000
    11  H    7.947314   7.652883   8.743593   0.981689   1.559459
    12  O    7.160080   6.488534   7.618146   2.722571   3.206020
    13  H    6.972457   6.088087   7.440804   3.335915   3.887555
    14  H    6.377091   5.843633   6.801266   3.037012   3.620969
    15  O    5.842754   5.864821   5.437536   6.144924   6.556547
    16  H    6.561617   6.366840   5.907748   6.608783   6.927638
    17  H    5.033476   5.046272   4.481578   6.630719   7.142322
    18  O    5.217715   5.191286   5.682285   3.896062   4.552306
    19  H    5.512502   5.504359   5.667644   4.528331   5.051244
    20  H    5.605601   5.857950   6.331167   3.357867   4.029119
    21  O    6.693655   7.211535   7.730262   2.698733   3.308688
    22  H    7.313556   7.622324   8.344356   1.733372   2.360095
    23  H    6.551548   7.284556   7.821106   3.193947   3.863234
                   11         12         13         14         15
    11  H    0.000000
    12  O    1.761762   0.000000
    13  H    2.387611   0.960112   0.000000
    14  H    2.218906   0.978301   1.556674   0.000000
    15  O    5.688003   4.825865   5.342885   3.938484   0.000000
    16  H    6.088334   5.102607   5.617444   4.308781   0.959768
    17  H    6.131920   5.145376   5.515080   4.218504   0.973224
    18  O    3.427020   2.775015   3.253289   1.815243   2.674922
    19  H    4.070517   3.342888   3.899512   2.402798   1.730655
    20  H    3.127565   3.028535   3.619948   2.213251   3.235483
    21  O    2.994288   3.777217   4.441961   3.293521   4.636712
    22  H    2.174469   3.314007   3.997868   3.080028   5.185642
    23  H    3.605658   4.474266   5.023255   4.008462   5.292080
                   16         17         18         19         20
    16  H    0.000000
    17  H    1.558635   0.000000
    18  O    3.368352   2.860928   0.000000
    19  H    2.422664   2.104858   0.984552   0.000000
    20  H    3.985668   3.534587   0.991691   1.604534   0.000000
    21  O    5.369163   5.044749   2.657954   3.163989   1.678085
    22  H    5.821325   5.641466   3.025109   3.612539   2.172921
    23  H    6.096082   5.589676   3.283449   3.860915   2.325382
                   21         22         23
    21  O    0.000000
    22  H    0.984409   0.000000
    23  H    0.959815   1.565427   0.000000
 Stoichiometry    C2H11F3O7
 Framework group  C1[X(C2H11F3O7)]
 Deg. of freedom    63
 Full point group                 C1      NOp   1
 Largest Abelian subgroup         C1      NOp   1
 Largest concise Abelian subgroup C1      NOp   1
                         Standard orientation:                         
 ---------------------------------------------------------------------
 Center     Atomic      Atomic             Coordinates (Angstroms)
 Number     Number       Type             X           Y           Z
 ---------------------------------------------------------------------
      1          6           0       -1.689173    0.214989    0.004688
      2          8           0       -1.675426    1.422832   -0.110935
      3          8           0       -0.680459   -0.596908    0.113741
      4          1           0        0.221674   -0.116477    0.095850
      5          6           0       -3.031183   -0.560571    0.033127
      6          9           0       -3.152824   -1.244404    1.179885
      7          9           0       -3.085124   -1.434881   -0.983266
      8          9           0       -4.065190    0.269389   -0.072916
      9          8           0        5.108688   -1.172202    0.048390
     10          1           0        5.964098   -0.777858   -0.136604
     11          1           0        4.553811   -1.036317   -0.749957
     12          8           0        3.284215   -0.587821   -1.886084
     13          1           0        2.835616   -1.270000   -2.391263
     14          1           0        2.604890   -0.150873   -1.334117
     15          8           0        0.622652    3.024315   -0.109141
     16          1           0        0.703110    3.679270   -0.806073
     17          1           0       -0.286461    2.678048   -0.137009
     18          8           0        1.609865    0.541436    0.017082
     19          1           0        1.463951    1.513963   -0.030271
     20          1           0        2.207081    0.348780    0.784980
     21          8           0        3.409803   -0.115112    1.859332
     22          1           0        4.123858   -0.524262    1.319162
     23          1           0        3.224034   -0.714022    2.585997
 ---------------------------------------------------------------------
 Rotational constants (GHZ):           1.0235600           0.2552439           0.2381207
 Standard basis: 6-31++G(d,p) (6D, 7F)
 There are   294 symmetry adapted cartesian basis functions of A   symmetry.
 There are   294 symmetry adapted basis functions of A   symmetry.
   294 basis functions,   472 primitive gaussians,   294 cartesian basis functions
    53 alpha electrons       53 beta electrons
       nuclear repulsion energy       818.4242039380 Hartrees.
 NAtoms=   23 NActive=   23 NUniq=   23 SFac= 1.00D+00 NAtFMM=   60 NAOKFM=F Big=F
 Integral buffers will be    131072 words long.
 Raffenetti 2 integral format.
 Two-electron integral symmetry is turned on.
 Nuclear repulsion after empirical dispersion term =      818.4144333340 Hartrees.
 One-electron integrals computed using PRISM.
 NBasis=   294 RedAO= T EigKep=  4.53D-05  NBF=   294
 NBsUse=   294 1.00D-06 EigRej= -1.00D+00 NBFU=   294
 Initial guess from the checkpoint file:  "/local_scratch/slurm.5660450/Gau-2010442.chk"
 B after Tr=     0.000000    0.000000   -0.000000
         Rot=    1.000000    0.000008   -0.000001   -0.000001 Ang=   0.00 deg.
 Requested convergence on RMS density matrix=1.00D-10 within 128 cycles.
 Requested convergence on MAX density matrix=1.00D-08.
 Requested convergence on             energy=1.00D-08.
 No special actions if energy rises.
 SCF Done:  E(RwB97XD) =  -908.815924080     A.U. after    9 cycles
            NFock=  9  Conv=0.54D-10     -V/T= 2.0082
 Calling FoFJK, ICntrl=      2127 FMM=F ISym2X=0 I1Cent= 0 IOpClX= 0 NMat=1 NMatS=1 NMatT=0.
 ***** Axes restored to original set *****
 -------------------------------------------------------------------
 Center     Atomic                   Forces (Hartrees/Bohr)
 Number     Number              X              Y              Z
 -------------------------------------------------------------------
      1        6          -0.000000114   -0.000000397   -0.000000154
      2        8          -0.000000225   -0.000000132   -0.000000141
      3        8           0.000000339   -0.000000406   -0.000000023
      4        1          -0.000000068   -0.000000251   -0.000000024
      5        6           0.000000004   -0.000000821   -0.000000142
      6        9           0.000000364   -0.000000874    0.000000092
      7        9          -0.000000081   -0.000001106   -0.000000324
      8        9          -0.000000094   -0.000000774   -0.000000247
      9        8           0.000000306    0.000000209    0.000000158
     10        1           0.000000202    0.000000604    0.000000348
     11        1           0.000000089    0.000000199    0.000000051
     12        8          -0.000000116   -0.000000065    0.000000131
     13        1          -0.000000305   -0.000000178   -0.000000165
     14        1          -0.000000518    0.000000058   -0.000000658
     15        8          -0.000000428    0.000000594   -0.000000161
     16        1          -0.000000618    0.000000733   -0.000000299
     17        1          -0.000000360    0.000000388   -0.000000239
     18        8          -0.000000005    0.000000257    0.000000168
     19        1          -0.000000178    0.000000446    0.000000054
     20        1           0.000000235    0.000000180    0.000000059
     21        8           0.000000297    0.000000381    0.000000686
     22        1           0.000000637    0.000000629    0.000000209
     23        1           0.000000637    0.000000328    0.000000623
 -------------------------------------------------------------------
 Cartesian Forces:  Max     0.000001106 RMS     0.000000393

 GradGradGradGradGradGradGradGradGradGradGradGradGradGradGradGradGradGrad
 Berny optimization.
 Using GEDIIS/GDIIS optimizer.
 FormGI is forming the generalized inverse of G from B-inverse, IUseBI=4.
 Internal  Forces:  Max     0.000000325 RMS     0.000000071
 Search for a local minimum.
 Step number  17 out of a maximum of  138
 All quantities printed in internal units (Hartrees-Bohrs-Radians)
 Mixed Optimization -- En-DIIS/RFO-DIIS
 Swapping is turned off.
 Update second derivatives using D2CorX and points    7    8    9   10   11
                                                     12   13   14   15   16
                                                     17
 DE= -6.37D-10 DEPred=-1.23D-11 R= 5.16D+01
 Trust test= 5.16D+01 RLast= 4.66D-04 DXMaxT set to 1.20D+00
[truncated: 225,295 more chars]
