# Supplementary material for: The Hydration of Trifluoroacetic Acid from 0 to 298 K
Source: J Phys Chem A. 2026 Jan 20;130(4):927–35. doi: 10.1021/acs.jpca.5c08151 (PMC12862820; doi:10.1021/acs.jpca.5c08151)
Supplement: Supplementary file 1 [file jp5c08151_si_001.zip › TFA_SI/within1kcal-hightemps/5-H2O/20K-534-17290-wb97xd.xyz]

23
20K-534-17290-wb97xd.log	Energy: -570288.4716318
C         -1.27451        0.42285       -0.03910
O         -0.22065       -0.02169       -0.46360
O         -1.54388        1.63576        0.30290
H         -0.73710        2.28234        0.20619
C         -2.50058       -0.50833        0.14522
F         -2.87438       -0.54230        1.42962
F         -2.20991       -1.75151       -0.24153
F         -3.53402       -0.07103       -0.58552
O          4.25074        0.54503        0.50501
H          4.37610        0.85768        1.40393
H          4.06191       -0.41583        0.57189
O          3.49059       -2.05971        0.66209
H          2.68027       -2.24979        0.14585
H          4.06103       -2.82682        0.58322
O          1.18509       -2.44606       -0.78270
H          0.54628       -1.72543       -0.65441
H          1.19684       -2.62950       -1.72501
O          0.41307        3.20386        0.11006
H          1.19709        2.70145       -0.26003
H          0.30572        4.00666       -0.40630
O          2.17351        1.59911       -0.90767
H          1.56689        0.84631       -0.91436
H          2.97248        1.29887       -0.41964
