# Supplementary material for: The Hydration of Trifluoroacetic Acid from 0 to 298 K
Source: J Phys Chem A. 2026 Jan 20;130(4):927–35. doi: 10.1021/acs.jpca.5c08151 (PMC12862820; doi:10.1021/acs.jpca.5c08151)
Supplement: Supplementary file 1 [file jp5c08151_si_001.zip › TFA_SI/within1kcal-hightemps/5-H2O/20K-1-151-9757-wb97xd.xyz]

23
20K-1-151-9757-wb97xd.log	Energy: -570291.0271766
C         -1.51140        0.06116       -0.10368
O         -0.97143        1.07780        0.28969
O         -0.99159       -0.94375       -0.72394
H          0.03691       -0.87666       -0.86925
C         -3.02966       -0.15105        0.13556
F         -3.22912       -1.21687        0.92701
F         -3.66752       -0.36578       -1.02319
F         -3.57670        0.91172        0.72331
O          3.08137       -2.38979        0.54862
H          2.76874       -2.72875        1.39041
H          3.75111       -1.70234        0.74590
O          3.11633        1.31160       -0.88875
H          3.38390        1.78729       -1.67927
H          2.49987        1.90451       -0.38687
O          1.26039        2.68806        0.37626
H          0.45768        2.13303        0.34368
H          1.33136        3.01877        1.27471
O          1.47405       -0.96225       -1.11465
H          1.97269       -1.58643       -0.54090
H          2.00899       -0.14860       -1.14759
O          4.70450       -0.20808        0.79795
H          4.27014        0.41584        0.18440
H          5.63613       -0.22775        0.56786
