# Supplementary material for: The Hydration of Trifluoroacetic Acid from 0 to 298 K
Source: J Phys Chem A. 2026 Jan 20;130(4):927–35. doi: 10.1021/acs.jpca.5c08151 (PMC12862820; doi:10.1021/acs.jpca.5c08151)
Supplement: Supplementary file 1 [file jp5c08151_si_001.zip › TFA_SI/within1kcal-hightemps/5-H2O/20K-1-208-11981-wb97xd.xyz]

23
20K-1-208-11981-wb97xd.log	Energy: -570291.2091707
C          1.51964       -0.06896        0.22970
O          0.98217       -1.16045        0.32132
O          1.06689        1.08425        0.58469
H          0.10379        1.04862        0.99004
C          2.93562        0.04164       -0.39232
F          3.43073       -1.16106       -0.67781
F          3.77679        0.65324        0.45265
F          2.88635        0.75692       -1.52622
O         -4.16104        0.46050       -1.54195
H         -3.92128       -0.44137       -1.23842
H         -3.91284        0.51048       -2.46808
O         -1.22809        1.02197        1.57474
H         -1.91694        1.53347        1.08391
H         -1.55138        0.10980        1.65988
O         -1.45710       -1.76809        1.32521
H         -0.56090       -1.64694        0.93782
H         -1.36256       -2.39089        2.05064
O         -3.09499        2.28122        0.14015
H         -3.79373        2.80305        0.54019
H         -3.52016        1.66909       -0.50276
O         -3.40239       -1.99696       -0.64905
H         -4.05618       -2.65866       -0.41331
H         -2.72791       -1.99430        0.05733
