# Supplementary material for: The Hydration of Trifluoroacetic Acid from 0 to 298 K
Source: J Phys Chem A. 2026 Jan 20;130(4):927–35. doi: 10.1021/acs.jpca.5c08151 (PMC12862820; doi:10.1021/acs.jpca.5c08151)
Supplement: Supplementary file 1 [file jp5c08151_si_001.zip › TFA_SI/within1kcal-hightemps/5-H2O/PM7-1-126-20507-wb97xd.log]

 Entering Gaussian System, Link 0=g16
 Initial command:
 /software/commercial/MERCURY/GAUSSIAN/AVX2/g16/l1.exe "/local_scratch/slurm.5660518/Gau-2968249.inp" -scrdir="/local_scratch/slurm.5660518/"
 Entering Link 1 = /software/commercial/MERCURY/GAUSSIAN/AVX2/g16/l1.exe PID=   2968250.
  
 Copyright (c) 1988-2019, Gaussian, Inc.  All Rights Reserved.
  
 This is part of the Gaussian(R) 16 program.  It is based on
 the Gaussian(R) 09 system (copyright 2009, Gaussian, Inc.),
 the Gaussian(R) 03 system (copyright 2003, Gaussian, Inc.),
 the Gaussian(R) 98 system (copyright 1998, Gaussian, Inc.),
 the Gaussian(R) 94 system (copyright 1995, Gaussian, Inc.),
 the Gaussian 92(TM) system (copyright 1992, Gaussian, Inc.),
 the Gaussian 90(TM) system (copyright 1990, Gaussian, Inc.),
 the Gaussian 88(TM) system (copyright 1988, Gaussian, Inc.),
 the Gaussian 86(TM) system (copyright 1986, Carnegie Mellon
 University), and the Gaussian 82(TM) system (copyright 1983,
 Carnegie Mellon University). Gaussian is a federally registered
 trademark of Gaussian, Inc.
  
 This software contains proprietary and confidential information,
 including trade secrets, belonging to Gaussian, Inc.
  
 This software is provided under written license and may be
 used, copied, transmitted, or stored only in accord with that
 written license.
  
 The following legend is applicable only to US Government
 contracts under FAR:
  
                    RESTRICTED RIGHTS LEGEND
  
 Use, reproduction and disclosure by the US Government is
 subject to restrictions as set forth in subparagraphs (a)
 and (c) of the Commercial Computer Software - Restricted
 Rights clause in FAR 52.227-19.
  
 Gaussian, Inc.
 340 Quinnipiac St., Bldg. 40, Wallingford CT 06492
  
  
 ---------------------------------------------------------------
 Warning -- This program may not be used in any manner that
 competes with the business of Gaussian, Inc. or will provide
 assistance to any competitor of Gaussian, Inc.  The licensee
 of this program is prohibited from giving any competitor of
 Gaussian, Inc. access to this program.  By using this program,
 the user acknowledges that Gaussian, Inc. is engaged in the
 business of creating and licensing software in the field of
 computational chemistry and represents and warrants to the
 licensee that it is not a competitor of Gaussian, Inc. and that
 it will not use this program in any manner prohibited above.
 ---------------------------------------------------------------
  

 Cite this work as:
 Gaussian 16, Revision C.01,
 M. J. Frisch, G. W. Trucks, H. B. Schlegel, G. E. Scuseria, 
 M. A. Robb, J. R. Cheeseman, G. Scalmani, V. Barone, 
 G. A. Petersson, H. Nakatsuji, X. Li, M. Caricato, A. V. Marenich, 
 J. Bloino, B. G. Janesko, R. Gomperts, B. Mennucci, H. P. Hratchian, 
 J. V. Ortiz, A. F. Izmaylov, J. L. Sonnenberg, D. Williams-Young, 
 F. Ding, F. Lipparini, F. Egidi, J. Goings, B. Peng, A. Petrone, 
 T. Henderson, D. Ranasinghe, V. G. Zakrzewski, J. Gao, N. Rega, 
 G. Zheng, W. Liang, M. Hada, M. Ehara, K. Toyota, R. Fukuda, 
 J. Hasegawa, M. Ishida, T. Nakajima, Y. Honda, O. Kitao, H. Nakai, 
 T. Vreven, K. Throssell, J. A. Montgomery, Jr., J. E. Peralta, 
 F. Ogliaro, M. J. Bearpark, J. J. Heyd, E. N. Brothers, K. N. Kudin, 
 V. N. Staroverov, T. A. Keith, R. Kobayashi, J. Normand, 
 K. Raghavachari, A. P. Rendell, J. C. Burant, S. S. Iyengar, 
 J. Tomasi, M. Cossi, J. M. Millam, M. Klene, C. Adamo, R. Cammi, 
 J. W. Ochterski, R. L. Martin, K. Morokuma, O. Farkas, 
 J. B. Foresman, and D. J. Fox, Gaussian, Inc., Wallingford CT, 2019.
 
 ******************************************
 Gaussian 16:  ES64L-G16RevC.01  3-Jul-2019
                25-Sep-2025 
 ******************************************
 %nproc=20
 Will use up to   20 processors via shared memory.
 %mem=18gb
 ----------------------------------------------------------------------
 # wb97xd/6-31++g** scf(conver=10) opt(tight,maxcycles=300,calcfc) freq
 ----------------------------------------------------------------------
 1/6=300,7=10,10=4,18=20,19=15,26=3,38=1/1,3;
 2/9=110,12=2,17=6,18=5,40=1/2;
 3/5=1,6=6,7=1111,11=2,25=1,30=1,71=2,74=-58,140=1/1,2,3;
 4//1;
 5/5=2,6=10,38=5/2;
 8/6=4,10=90,11=11/1;
 11/6=1,8=1,9=11,15=111,16=1/1,2,10;
 10/6=1,13=1/2;
 6/7=2,8=2,9=2,10=2,28=1/1;
 7/10=1,25=1/1,2,3,16;
 1/6=300,7=10,10=4,18=20,19=15,26=3/3(2);
 2/9=110/2;
 99//99;
 2/9=110/2;
 3/5=1,6=6,7=1111,11=2,25=1,30=1,71=1,74=-58/1,2,3;
 4/5=5,16=3,69=1/1;
 5/5=2,6=10,38=5/2;
 7//1,2,3,16;
 1/6=300,7=10,18=20,19=15,26=3/3(-5);
 2/9=110/2;
 6/7=2,8=2,9=2,10=2,19=2,28=1/1;
 99/9=1/99;
 ---------------
 PM7-1-126-20507
 ---------------
 Symbolic Z-matrix:
 Charge =  0 Multiplicity = 1
 C                    -0.42492   0.15705  -1.11026 
 O                    -0.36704  -0.92541  -0.55417 
 O                    -0.26464   1.31861  -0.59066 
 H                     0.08666   1.35252   0.50148 
 C                    -0.77551   0.24348  -2.61646 
 F                     0.27812   0.54354  -3.36491 
 F                    -1.69568   1.16196  -2.87861 
 F                    -1.25073  -0.90367  -3.08516 
 O                     3.47447  -0.84073  -0.28138 
 H                     2.79938  -1.54598  -0.22692 
 H                     4.27866  -1.25676  -0.56624 
 O                     0.53123   1.31105   1.77732 
 H                     0.3594    0.37567   2.04635 
 H                     1.53316   1.34347   1.69008 
 O                     0.02143  -1.30215   2.06486 
 H                    -0.76126  -1.57205   2.54343 
 H                    -0.23341  -1.22612   1.12249 
 O                     1.5958   -2.73716  -0.10349 
 H                     1.26611  -2.67485   0.80093 
 H                     0.87185  -2.39455  -0.64621 
 O                     3.16964   1.15203   1.48185 
 H                     3.68169   0.88218   2.23894 
 H                     3.31452   0.46245   0.80285 
 
 Add virtual bond connecting atoms H4         and O3         Dist= 2.17D+00.
 Add virtual bond connecting atoms O12        and H4         Dist= 2.55D+00.
 Add virtual bond connecting atoms O21        and H14        Dist= 3.14D+00.
 Add virtual bond connecting atoms O18        and H10        Dist= 3.21D+00.
 Add virtual bond connecting atoms H23        and O9         Dist= 3.22D+00.
 Add virtual bond connecting atoms O15        and H13        Dist= 3.23D+00.
 Add virtual bond connecting atoms H17        and O2         Dist= 3.23D+00.

 GradGradGradGradGradGradGradGradGradGradGradGradGradGradGradGradGradGrad
 Berny optimization.
 Initialization pass.
                           ----------------------------
                           !    Initial Parameters    !
                           ! (Angstroms and Degrees)  !
 --------------------------                            --------------------------
 ! Name  Definition              Value          Derivative Info.                !
 --------------------------------------------------------------------------------
 ! R1    R(1,2)                  1.2183         calculate D2E/DX2 analytically  !
 ! R2    R(1,3)                  1.2825         calculate D2E/DX2 analytically  !
 ! R3    R(1,5)                  1.5489         calculate D2E/DX2 analytically  !
 ! R4    R(2,17)                 1.7086         calculate D2E/DX2 analytically  !
 ! R5    R(3,4)                  1.1478         calculate D2E/DX2 analytically  !
 ! R6    R(4,12)                 1.3517         calculate D2E/DX2 analytically  !
 ! R7    R(5,6)                  1.3268         calculate D2E/DX2 analytically  !
 ! R8    R(5,7)                  1.3263         calculate D2E/DX2 analytically  !
 ! R9    R(5,8)                  1.3272         calculate D2E/DX2 analytically  !
 ! R10   R(9,10)                 0.9778         calculate D2E/DX2 analytically  !
 ! R11   R(9,11)                 0.9492         calculate D2E/DX2 analytically  !
 ! R12   R(9,23)                 1.7028         calculate D2E/DX2 analytically  !
 ! R13   R(10,18)                1.6979         calculate D2E/DX2 analytically  !
 ! R14   R(12,13)                0.9884         calculate D2E/DX2 analytically  !
 ! R15   R(12,14)                1.0062         calculate D2E/DX2 analytically  !
 ! R16   R(13,15)                1.7116         calculate D2E/DX2 analytically  !
 ! R17   R(14,21)                1.6607         calculate D2E/DX2 analytically  !
 ! R18   R(15,16)                0.9563         calculate D2E/DX2 analytically  !
 ! R19   R(15,17)                0.9792         calculate D2E/DX2 analytically  !
 ! R20   R(18,19)                0.9647         calculate D2E/DX2 analytically  !
 ! R21   R(18,20)                0.9675         calculate D2E/DX2 analytically  !
 ! R22   R(21,22)                0.953          calculate D2E/DX2 analytically  !
 ! R23   R(21,23)                0.9785         calculate D2E/DX2 analytically  !
 ! A1    A(2,1,3)              127.8667         calculate D2E/DX2 analytically  !
 ! A2    A(2,1,5)              120.2778         calculate D2E/DX2 analytically  !
 ! A3    A(3,1,5)              111.8217         calculate D2E/DX2 analytically  !
 ! A4    A(1,2,17)             127.4432         calculate D2E/DX2 analytically  !
 ! A5    A(1,3,4)              116.7768         calculate D2E/DX2 analytically  !
 ! A6    A(1,5,6)              112.4226         calculate D2E/DX2 analytically  !
 ! A7    A(1,5,7)              112.8235         calculate D2E/DX2 analytically  !
 ! A8    A(1,5,8)              112.1006         calculate D2E/DX2 analytically  !
 ! A9    A(6,5,7)              106.43           calculate D2E/DX2 analytically  !
 ! A10   A(6,5,8)              106.2959         calculate D2E/DX2 analytically  !
 ! A11   A(7,5,8)              106.2813         calculate D2E/DX2 analytically  !
 ! A12   A(10,9,11)            106.5914         calculate D2E/DX2 analytically  !
 ! A13   A(10,9,23)            116.8521         calculate D2E/DX2 analytically  !
 ! A14   A(11,9,23)            127.3094         calculate D2E/DX2 analytically  !
 ! A15   A(4,12,13)            103.2247         calculate D2E/DX2 analytically  !
 ! A16   A(4,12,14)            104.1618         calculate D2E/DX2 analytically  !
 ! A17   A(13,12,14)           103.1329         calculate D2E/DX2 analytically  !
 ! A18   A(12,13,15)           164.794          calculate D2E/DX2 analytically  !
 ! A19   A(13,15,16)           116.3391         calculate D2E/DX2 analytically  !
 ! A20   A(13,15,17)            87.9861         calculate D2E/DX2 analytically  !
 ! A21   A(16,15,17)           106.8904         calculate D2E/DX2 analytically  !
 ! A22   A(10,18,19)           105.3736         calculate D2E/DX2 analytically  !
 ! A23   A(10,18,20)           103.9581         calculate D2E/DX2 analytically  !
 ! A24   A(19,18,20)           104.3183         calculate D2E/DX2 analytically  !
 ! A25   A(14,21,22)           117.5475         calculate D2E/DX2 analytically  !
 ! A26   A(14,21,23)           108.3078         calculate D2E/DX2 analytically  !
 ! A27   A(22,21,23)           105.7925         calculate D2E/DX2 analytically  !
 ! A28   L(3,4,12,9,-1)        176.9871         calculate D2E/DX2 analytically  !
 ! A29   L(9,10,18,1,-1)       178.765          calculate D2E/DX2 analytically  !
 ! A30   L(12,14,21,6,-1)      176.4204         calculate D2E/DX2 analytically  !
 ! A31   L(2,17,15,9,-1)       169.1334         calculate D2E/DX2 analytically  !
 ! A32   L(9,23,21,1,-1)       178.4331         calculate D2E/DX2 analytically  !
 ! A33   L(3,4,12,9,-2)        182.1847         calculate D2E/DX2 analytically  !
 ! A34   L(9,10,18,1,-2)       181.3959         calculate D2E/DX2 analytically  !
 ! A35   L(12,14,21,6,-2)      188.0685         calculate D2E/DX2 analytically  !
 ! A36   L(2,17,15,9,-2)       174.9787         calculate D2E/DX2 analytically  !
 ! A37   L(9,23,21,1,-2)       174.3477         calculate D2E/DX2 analytically  !
 ! D1    D(3,1,2,17)             7.7068         calculate D2E/DX2 analytically  !
 ! D2    D(5,1,2,17)          -169.9958         calculate D2E/DX2 analytically  !
 ! D3    D(2,1,3,4)              7.2526         calculate D2E/DX2 analytically  !
 ! D4    D(5,1,3,4)           -174.8845         calculate D2E/DX2 analytically  !
 ! D5    D(2,1,5,6)           -106.6225         calculate D2E/DX2 analytically  !
 ! D6    D(2,1,5,7)            133.0048         calculate D2E/DX2 analytically  !
 ! D7    D(2,1,5,8)             13.059          calculate D2E/DX2 analytically  !
 ! D8    D(3,1,5,6)             75.331          calculate D2E/DX2 analytically  !
 ! D9    D(3,1,5,7)            -45.0417         calculate D2E/DX2 analytically  !
 ! D10   D(3,1,5,8)           -164.9875         calculate D2E/DX2 analytically  !
 ! D11   D(1,2,15,13)          -10.0361         calculate D2E/DX2 analytically  !
 ! D12   D(1,2,15,16)          105.7959         calculate D2E/DX2 analytically  !
 ! D13   D(1,3,12,13)          -15.5622         calculate D2E/DX2 analytically  !
 ! D14   D(1,3,12,14)           91.2717         calculate D2E/DX2 analytically  !
 ! D15   D(11,9,18,19)         124.4771         calculate D2E/DX2 analytically  !
 ! D16   D(11,9,18,20)        -126.3648         calculate D2E/DX2 analytically  !
 ! D17   D(23,9,18,19)         -24.8701         calculate D2E/DX2 analytically  !
 ! D18   D(23,9,18,20)          84.2879         calculate D2E/DX2 analytically  !
 ! D19   D(10,9,21,14)         -33.9161         calculate D2E/DX2 analytically  !
 ! D20   D(10,9,21,22)          91.0856         calculate D2E/DX2 analytically  !
 ! D21   D(11,9,21,14)        -174.1515         calculate D2E/DX2 analytically  !
 ! D22   D(11,9,21,22)         -49.1498         calculate D2E/DX2 analytically  !
 ! D23   D(4,12,13,15)          16.0191         calculate D2E/DX2 analytically  !
 ! D24   D(14,12,13,15)        -92.2153         calculate D2E/DX2 analytically  !
 ! D25   D(4,12,21,22)        -164.2454         calculate D2E/DX2 analytically  !
 ! D26   D(4,12,21,23)         -46.7321         calculate D2E/DX2 analytically  !
 ! D27   D(13,12,21,22)        -58.5174         calculate D2E/DX2 analytically  !
 ! D28   D(13,12,21,23)         58.9959         calculate D2E/DX2 analytically  !
 ! D29   D(12,13,15,16)       -119.9857         calculate D2E/DX2 analytically  !
 ! D30   D(12,13,15,17)        -12.1077         calculate D2E/DX2 analytically  !
 --------------------------------------------------------------------------------
 Trust Radius=3.00D-01 FncErr=1.00D-07 GrdErr=1.00D-06 EigMax=2.50D+02 EigMin=1.00D-04
 Number of steps in this run=    138 maximum allowed number of steps=    138.
 GradGradGradGradGradGradGradGradGradGradGradGradGradGradGradGradGradGrad

                          Input orientation:                          
 ---------------------------------------------------------------------
 Center     Atomic      Atomic             Coordinates (Angstroms)
 Number     Number       Type             X           Y           Z
 ---------------------------------------------------------------------
      1          6           0       -0.424921    0.157054   -1.110256
      2          8           0       -0.367035   -0.925411   -0.554167
      3          8           0       -0.264636    1.318608   -0.590665
      4          1           0        0.086662    1.352523    0.501484
      5          6           0       -0.775512    0.243483   -2.616461
      6          9           0        0.278123    0.543537   -3.364915
      7          9           0       -1.695675    1.161959   -2.878610
      8          9           0       -1.250727   -0.903672   -3.085162
      9          8           0        3.474465   -0.840735   -0.281379
     10          1           0        2.799380   -1.545976   -0.226918
     11          1           0        4.278664   -1.256763   -0.566238
     12          8           0        0.531235    1.311050    1.777321
     13          1           0        0.359398    0.375667    2.046346
     14          1           0        1.533160    1.343472    1.690077
     15          8           0        0.021432   -1.302154    2.064856
     16          1           0       -0.761258   -1.572049    2.543427
     17          1           0       -0.233405   -1.226116    1.122490
     18          8           0        1.595801   -2.737163   -0.103493
     19          1           0        1.266108   -2.674853    0.800932
     20          1           0        0.871846   -2.394547   -0.646206
     21          8           0        3.169644    1.152035    1.481848
     22          1           0        3.681687    0.882182    2.238936
     23          1           0        3.314521    0.462454    0.802845
 ---------------------------------------------------------------------
                    Distance matrix (angstroms):
                    1          2          3          4          5
     1  C    0.000000
     2  O    1.218325   0.000000
     3  O    1.282527   2.246651   0.000000
     4  H    2.070886   2.551318   1.147758   0.000000
     5  C    1.548883   2.405457   2.349625   3.419780   0.000000
     6  F    2.393142   3.236409   2.931175   3.954763   1.326786
     7  F    2.398276   3.394913   2.703166   3.825973   1.326281
     8  F    2.389006   2.680918   3.483306   4.443316   1.327206
     9  O    4.109481   3.852105   4.328891   4.111018   4.968947
    10  H    3.751895   3.243205   4.210267   4.036175   4.657460
    11  H    4.941513   4.657517   5.222520   5.051860   5.656753
    12  O    3.253312   3.353280   2.498164   1.351712   4.706656
    13  H    3.259920   2.997195   2.869212   1.848035   4.800756
    14  H    3.617116   3.714189   2.904216   1.872216   5.008613
    15  O    3.522762   2.674345   3.741927   3.081510   4.993881
    16  H    4.056146   3.188831   4.292443   3.666283   5.469991
    17  H    2.633437   1.708642   3.067816   2.671605   4.053807
    18  O    3.670610   2.708925   4.488635   4.401026   4.563155
    19  H    3.812074   2.750272   4.497493   4.207199   4.935936
    20  H    2.899589   1.923969   3.883580   3.996779   3.681697
    21  O    4.542014   4.579218   4.014640   3.241310   5.760717
    22  H    5.348562   5.240321   4.875507   4.020468   6.621890
    23  H    4.211490   4.161911   3.935128   3.361862   5.335538
                    6          7          8          9         10
     6  F    0.000000
     7  F    2.124810   0.000000
     8  F    2.123690   2.123082   0.000000
     9  O    4.651989   6.122642   5.494779   0.000000
    10  H    4.535397   5.879618   4.998548   0.977789   0.000000
    11  H    5.203653   6.847629   6.086363   0.949190   1.545012
    12  O    5.205356   5.163240   5.632417   4.187007   4.162218
    13  H    5.414474   5.394142   5.528253   4.074504   3.848890
    14  H    5.269530   5.597430   5.966790   3.525062   3.691489
    15  O    5.740634   5.784303   5.319761   4.200139   3.609526
    16  H    6.361173   6.143812   5.689229   5.143511   4.511501
    17  H    4.850787   4.883640   4.340881   3.983424   3.334816
    18  O    4.810004   5.808463   4.511624   2.675344   1.697871
    19  H    5.356158   6.085418   4.957142   3.067935   2.163738
    20  H    4.046755   4.921842   3.560411   3.053040   2.147385
    21  O    5.676467   6.533378   6.680059   2.678249   3.215002
    22  H    6.565216   7.428564   7.474222   3.059962   3.571393
    23  H    5.157180   6.256555   6.150153   1.702770   2.315075
                   11         12         13         14         15
    11  H    0.000000
    12  O    5.111669   0.000000
    13  H    4.985085   0.988354   0.000000
    14  H    4.403405   1.006239   1.562463   0.000000
    15  O    5.004872   2.677950   1.711622   3.070036   0.000000
    16  H    5.930450   3.251111   2.301426   3.806944   0.956283
    17  H    4.817833   2.729596   1.941813   3.169494   0.979172
    18  O    3.098947   4.588986   3.979977   4.457847   3.039676
    19  H    3.599393   4.169028   3.417434   4.124176   2.242995
    20  H    3.592681   4.440827   3.896989   4.457391   3.044074
    21  O    3.350655   2.659661   2.969662   1.660749   4.034128
    22  H    3.577774   3.212843   3.366192   2.264995   4.266040
    23  H    2.399931   3.068615   3.207270   2.176377   3.943469
                   16         17         18         19         20
    16  H    0.000000
    17  H    1.554786   0.000000
    18  O    3.730872   2.670635   0.000000
    19  H    2.891830   2.109686   0.964658   0.000000
    20  H    3.676587   2.390627   0.967488   1.525851   0.000000
    21  O    4.898936   4.167192   4.485103   4.328067   4.731462
    22  H    5.084852   4.584683   4.789317   4.533803   5.191936
    23  H    4.876556   3.942235   3.743394   3.746824   4.028506
                   21         22         23
    21  O    0.000000
    22  H    0.952989   0.000000
    23  H    0.978548   1.540564   0.000000
 Stoichiometry    C2H11F3O7
 Framework group  C1[X(C2H11F3O7)]
 Deg. of freedom    63
 Full point group                 C1      NOp   1
 Largest Abelian subgroup         C1      NOp   1
 Largest concise Abelian subgroup C1      NOp   1
                         Standard orientation:                         
 ---------------------------------------------------------------------
 Center     Atomic      Atomic             Coordinates (Angstroms)
 Number     Number       Type             X           Y           Z
 ---------------------------------------------------------------------
      1          6           0        0.963588   -0.375583    0.272360
      2          8           0        0.372687    0.345392    1.056802
      3          8           0        0.578736   -1.502095   -0.204855
      4          1           0       -0.494683   -1.827293    0.038797
      5          6           0        2.377859    0.008974   -0.228629
      6          9           0        2.371940    0.429920   -1.486854
      7          9           0        3.235016   -1.001694   -0.175215
      8          9           0        2.912648    0.988759    0.489353
      9          8           0       -2.137450    1.567553   -1.597298
     10          1           0       -1.850935    1.897188   -0.722472
     11          1           0       -2.437736    2.323388   -2.086686
     12          8           0       -1.777753   -2.126104    0.341400
     13          1           0       -1.987581   -1.501728    1.078265
     14          1           0       -2.305681   -1.754526   -0.430442
     15          8           0       -1.977982   -0.212232    2.203769
     16          1           0       -1.917163   -0.455066    3.126704
     17          1           0       -1.069528   -0.003150    1.904146
     18          8           0       -1.353976    2.418662    0.815013
     19          1           0       -1.867241    1.894247    1.441203
     20          1           0       -0.453049    2.075864    0.897791
     21          8           0       -3.141792   -0.915249   -1.594323
     22          1           0       -4.078032   -0.794574   -1.463624
     23          1           0       -2.763239   -0.014978   -1.655689
 ---------------------------------------------------------------------
 Rotational constants (GHZ):           0.8521878           0.4072724           0.3882867
 Standard basis: 6-31++G(d,p) (6D, 7F)
 There are   294 symmetry adapted cartesian basis functions of A   symmetry.
 There are   294 symmetry adapted basis functions of A   symmetry.
   294 basis functions,   472 primitive gaussians,   294 cartesian basis functions
    53 alpha electrons       53 beta electrons
       nuclear repulsion energy       879.8947516134 Hartrees.
 NAtoms=   23 NActive=   23 NUniq=   23 SFac= 1.00D+00 NAtFMM=   60 NAOKFM=F Big=F
 Integral buffers will be    131072 words long.
 Raffenetti 2 integral format.
 Two-electron integral symmetry is turned on.
 Nuclear repulsion after empirical dispersion term =      879.8830249154 Hartrees.
 One-electron integrals computed using PRISM.
 NBasis=   294 RedAO= T EigKep=  3.98D-05  NBF=   294
 NBsUse=   294 1.00D-06 EigRej= -1.00D+00 NBFU=   294
 ExpMin= 3.60D-02 ExpMax= 7.00D+03 ExpMxC= 1.05D+03 IAcc=3 IRadAn=         5 AccDes= 0.00D+00
 Harris functional with IExCor= 4639 and IRadAn=       5 diagonalized for initial guess.
 HarFok:  IExCor= 4639 AccDes= 0.00D+00 IRadAn=         5 IDoV= 1 UseB2=F ITyADJ=14
 ICtDFT=  3500011 ScaDFX=  1.000000  1.000000  1.000000  1.000000
 FoFCou: FMM=F IPFlag=           0 FMFlag=      100000 FMFlg1=           0
         NFxFlg=           0 DoJE=T BraDBF=F KetDBF=T FulRan=T
         wScrn=  0.000000 ICntrl=       500 IOpCl=  0 I1Cent=   200000004 NGrid=           0
         NMat0=    1 NMatS0=      1 NMatT0=    0 NMatD0=    1 NMtDS0=    0 NMtDT0=    0
 Petite list used in FoFCou.
 Requested convergence on RMS density matrix=1.00D-10 within 128 cycles.
 Requested convergence on MAX density matrix=1.00D-08.
 Requested convergence on             energy=1.00D-08.
 No special actions if energy rises.
 SCF Done:  E(RwB97XD) =  -908.806167331     A.U. after   18 cycles
            NFock= 18  Conv=0.42D-10     -V/T= 2.0080
 DoSCS=F DFT=T ScalE2(SS,OS)=  1.000000  1.000000
 Range of M.O.s used for correlation:     1   294
 NBasis=   294 NAE=    53 NBE=    53 NFC=     0 NFV=     0
 NROrb=    294 NOA=    53 NOB=    53 NVA=   241 NVB=   241

 **** Warning!!: The largest alpha MO coefficient is  0.35127039D+02

 Symmetrizing basis deriv contribution to polar:
 IMax=3 JMax=2 DiffMx= 0.00D+00
 G2DrvN: will do    24 centers at a time, making    1 passes.
 Calling FoFCou, ICntrl=  3107 FMM=F I1Cent=   0 AccDes= 0.00D+00.
 End of G2Drv F.D. properties file   721 does not exist.
 End of G2Drv F.D. properties file   722 does not exist.
 End of G2Drv F.D. properties file   788 does not exist.
          IDoAtm=11111111111111111111111
          Differentiating once with respect to nuclear coordinates.
 Keep R1 ints in memory in canonical form, NReq=1915881174.
          There are    72 degrees of freedom in the 1st order CPHF.  IDoFFX=6 NUNeed=     0.
     66 vectors produced by pass  0 Test12= 1.77D-14 1.39D-09 XBig12= 1.44D-01 6.42D-02.
 AX will form    66 AO Fock derivatives at one time.
     66 vectors produced by pass  1 Test12= 1.77D-14 1.39D-09 XBig12= 5.28D-02 7.08D-02.
     66 vectors produced by pass  2 Test12= 1.77D-14 1.39D-09 XBig12= 1.07D-03 3.98D-03.
     66 vectors produced by pass  3 Test12= 1.77D-14 1.39D-09 XBig12= 9.85D-06 3.87D-04.
     66 vectors produced by pass  4 Test12= 1.77D-14 1.39D-09 XBig12= 7.12D-08 2.63D-05.
     66 vectors produced by pass  5 Test12= 1.77D-14 1.39D-09 XBig12= 4.26D-10 1.89D-06.
     57 vectors produced by pass  6 Test12= 1.77D-14 1.39D-09 XBig12= 2.39D-12 1.32D-07.
     14 vectors produced by pass  7 Test12= 1.77D-14 1.39D-09 XBig12= 1.19D-14 1.20D-08.
 InvSVY:  IOpt=1 It=  1 EMax= 2.78D-16
 Solved reduced A of dimension   467 with    72 vectors.
 End of Minotr F.D. properties file   721 does not exist.
 End of Minotr F.D. properties file   722 does not exist.
 End of Minotr F.D. properties file   788 does not exist.

 **********************************************************************

            Population analysis using the SCF Density.

 **********************************************************************

 Orbital symmetries:
       Occupied  (A) (A) (A) (A) (A) (A) (A) (A) (A) (A) (A) (A)
                 (A) (A) (A) (A) (A) (A) (A) (A) (A) (A) (A) (A)
                 (A) (A) (A) (A) (A) (A) (A) (A) (A) (A) (A) (A)
                 (A) (A) (A) (A) (A) (A) (A) (A) (A) (A) (A) (A)
                 (A) (A) (A) (A) (A)
       Virtual   (A) (A) (A) (A) (A) (A) (A) (A) (A) (A) (A) (A)
                 (A) (A) (A) (A) (A) (A) (A) (A) (A) (A) (A) (A)
                 (A) (A) (A) (A) (A) (A) (A) (A) (A) (A) (A) (A)
                 (A) (A) (A) (A) (A) (A) (A) (A) (A) (A) (A) (A)
                 (A) (A) (A) (A) (A) (A) (A) (A) (A) (A) (A) (A)
                 (A) (A) (A) (A) (A) (A) (A) (A) (A) (A) (A) (A)
                 (A) (A) (A) (A) (A) (A) (A) (A) (A) (A) (A) (A)
                 (A) (A) (A) (A) (A) (A) (A) (A) (A) (A) (A) (A)
                 (A) (A) (A) (A) (A) (A) (A) (A) (A) (A) (A) (A)
                 (A) (A) (A) (A) (A) (A) (A) (A) (A) (A) (A) (A)
                 (A) (A) (A) (A) (A) (A) (A) (A) (A) (A) (A) (A)
                 (A) (A) (A) (A) (A) (A) (A) (A) (A) (A) (A) (A)
                 (A) (A) (A) (A) (A) (A) (A) (A) (A) (A) (A) (A)
                 (A) (A) (A) (A) (A) (A) (A) (A) (A) (A) (A) (A)
                 (A) (A) (A) (A) (A) (A) (A) (A) (A) (A) (A) (A)
                 (A) (A) (A) (A) (A) (A) (A) (A) (A) (A) (A) (A)
                 (A) (A) (A) (A) (A) (A) (A) (A) (A) (A) (A) (A)
                 (A) (A) (A) (A) (A) (A) (A) (A) (A) (A) (A) (A)
                 (A) (A) (A) (A) (A) (A) (A) (A) (A) (A) (A) (A)
                 (A) (A) (A) (A) (A) (A) (A) (A) (A) (A) (A) (A)
                 (A)
 The electronic state is 1-A.
 Alpha  occ. eigenvalues --  -24.88725 -24.88533 -24.88527 -19.33081 -19.32344
 Alpha  occ. eigenvalues --  -19.31993 -19.30864 -19.30448 -19.29432 -19.29075
 Alpha  occ. eigenvalues --  -10.57382 -10.48616  -1.45335  -1.35407  -1.35283
 Alpha  occ. eigenvalues --   -1.24452  -1.16494  -1.16146  -1.14531  -1.13950
 Alpha  occ. eigenvalues --   -1.12908  -1.11897  -0.86411  -0.76546  -0.71121
 Alpha  occ. eigenvalues --   -0.70896  -0.68374  -0.68285  -0.65224  -0.64757
 Alpha  occ. eigenvalues --   -0.64388  -0.63799  -0.61309  -0.58806  -0.58085
 Alpha  occ. eigenvalues --   -0.57216  -0.56609  -0.55112  -0.53543  -0.53196
 Alpha  occ. eigenvalues --   -0.52643  -0.51360  -0.51264  -0.50442  -0.48947
 Alpha  occ. eigenvalues --   -0.47093  -0.44537  -0.43870  -0.42523  -0.42192
 Alpha  occ. eigenvalues --   -0.42104  -0.41555  -0.41400
 Alpha virt. eigenvalues --    0.02566   0.02747   0.04327   0.05937   0.07623
 Alpha virt. eigenvalues --    0.07865   0.09299   0.09821   0.10552   0.10848
 Alpha virt. eigenvalues --    0.11829   0.12447   0.12594   0.14044   0.14696
 Alpha virt. eigenvalues --    0.15677   0.17015   0.17893   0.18531   0.20122
 Alpha virt. eigenvalues --    0.21105   0.21382   0.22161   0.22748   0.24679
 Alpha virt. eigenvalues --    0.24701   0.25392   0.26486   0.26791   0.27262
 Alpha virt. eigenvalues --    0.27923   0.28372   0.29330   0.29852   0.30233
 Alpha virt. eigenvalues --    0.30840   0.31252   0.31546   0.31920   0.32577
 Alpha virt. eigenvalues --    0.32907   0.33282   0.33717   0.34331   0.34857
 Alpha virt. eigenvalues --    0.35610   0.36116   0.36843   0.36924   0.37409
 Alpha virt. eigenvalues --    0.38007   0.38379   0.38530   0.39309   0.40066
 Alpha virt. eigenvalues --    0.41178   0.41749   0.41894   0.42855   0.43860
 Alpha virt. eigenvalues --    0.43920   0.45514   0.45748   0.46512   0.46954
 Alpha virt. eigenvalues --    0.48182   0.48894   0.50841   0.52169   0.53284
 Alpha virt. eigenvalues --    0.53629   0.54068   0.56218   0.57946   0.59597
 Alpha virt. eigenvalues --    0.61030   0.61483   0.81760   0.84756   0.86640
 Alpha virt. eigenvalues --    0.89459   0.90766   0.93074   1.05395   1.07562
 Alpha virt. eigenvalues --    1.08156   1.09656   1.17368   1.18099   1.18792
 Alpha virt. eigenvalues --    1.19487   1.21072   1.21663   1.23140   1.23799
 Alpha virt. eigenvalues --    1.24192   1.25171   1.26006   1.26701   1.27078
 Alpha virt. eigenvalues --    1.28344   1.29120   1.29921   1.31318   1.32385
 Alpha virt. eigenvalues --    1.32962   1.34244   1.34516   1.35355   1.36352
 Alpha virt. eigenvalues --    1.37755   1.38054   1.38618   1.40642   1.42004
 Alpha virt. eigenvalues --    1.44058   1.45240   1.46516   1.49605   1.52961
 Alpha virt. eigenvalues --    1.53993   1.55542   1.57685   1.58356   1.59995
 Alpha virt. eigenvalues --    1.60340   1.61268   1.62470   1.62748   1.63668
 Alpha virt. eigenvalues --    1.65204   1.65470   1.67088   1.67277   1.68220
 Alpha virt. eigenvalues --    1.68538   1.69479   1.70285   1.71443   1.72369
 Alpha virt. eigenvalues --    1.74000   1.74190   1.75045   1.76025   1.76279
 Alpha virt. eigenvalues --    1.76911   1.79344   1.82325   1.83058   1.84490
 Alpha virt. eigenvalues --    1.85277   1.86274   1.87491   1.89162   1.90349
 Alpha virt. eigenvalues --    1.91109   1.93187   1.94479   1.95291   1.96197
 Alpha virt. eigenvalues --    1.99092   2.02071   2.11985   2.13985   2.17816
 Alpha virt. eigenvalues --    2.18722   2.19556   2.20686   2.24098   2.29159
 Alpha virt. eigenvalues --    2.31493   2.31754   2.32607   2.33245   2.35236
 Alpha virt. eigenvalues --    2.36324   2.37959   2.40882   2.44858   2.45519
 Alpha virt. eigenvalues --    2.48725   2.49676   2.51597   2.53237   2.55019
 Alpha virt. eigenvalues --    2.57968   2.60151   2.65709   2.66760   2.67966
 Alpha virt. eigenvalues --    2.69235   2.70104   2.70952   2.73032   2.73792
 Alpha virt. eigenvalues --    2.74804   2.75340   2.77965   2.82374   2.83969
 Alpha virt. eigenvalues --    2.84356   2.85723   2.86862   2.89887   2.94720
 Alpha virt. eigenvalues --    3.00114   3.00885   3.08353   3.10454   3.13208
 Alpha virt. eigenvalues --    3.14656   3.15843   3.16900   3.23820   3.26058
 Alpha virt. eigenvalues --    3.28382   3.36283   3.36746   3.47849   3.51094
 Alpha virt. eigenvalues --    3.52017   3.59141   3.61137   3.74468   3.76192
 Alpha virt. eigenvalues --    3.78396   3.81263   3.83735   3.87328   4.33370
 Alpha virt. eigenvalues --    4.41802   4.42944   4.44184   4.50890   4.53582
 Alpha virt. eigenvalues --    4.64591   4.77686   4.82163   5.71791   5.95474
 Alpha virt. eigenvalues --    6.67285
          Condensed to atoms (all electrons):
               1          2          3          4          5          6
     1  C    5.288489   0.320833   0.475610  -0.043306  -0.262573  -0.025082
     2  O    0.320833   8.457344  -0.157388  -0.000885  -0.053416   0.000696
     3  O    0.475610  -0.157388   8.294241   0.136012  -0.240177   0.009415
     4  H   -0.043306  -0.000885   0.136012   0.264813   0.015780   0.000154
     5  C   -0.262573  -0.053416  -0.240177   0.015780   5.153831   0.160304
     6  F   -0.025082   0.000696   0.009415   0.000154   0.160304   9.217390
     7  F   -0.051526   0.006269   0.014027   0.000221   0.173253  -0.048429
     8  F   -0.043168   0.007561   0.012781   0.001073   0.159683  -0.041452
     9  O    0.000522  -0.000095   0.000863  -0.000243   0.003318  -0.000198
    10  H   -0.007658  -0.001211  -0.000616   0.001484   0.003748   0.000141
    11  H    0.000802   0.000659   0.000108  -0.000441  -0.000280  -0.000043
    12  O   -0.017723   0.011504  -0.049967   0.127599  -0.023282  -0.000372
    13  H    0.001299   0.001838   0.006832  -0.018760  -0.010450   0.000094
    14  H    0.004383   0.000343   0.001568  -0.018206   0.008635  -0.000148
    15  O   -0.013347  -0.022985   0.001637  -0.000032  -0.003346   0.000103
    16  H    0.001057  -0.001289  -0.000918   0.000724   0.002013  -0.000047
    17  H   -0.013271   0.041471   0.002939   0.000017  -0.016311   0.000845
    18  O   -0.010953  -0.004419  -0.002417  -0.002800   0.014524   0.000041
    19  H   -0.003297   0.008003   0.000956   0.000429   0.000022  -0.000113
    20  H    0.015376   0.009453   0.001735  -0.000405  -0.013359  -0.000581
    21  O   -0.005854   0.000896   0.000681  -0.003775   0.001015   0.000075
    22  H    0.000749  -0.000136  -0.000166   0.001354  -0.000600   0.000009
    23  H   -0.001390  -0.000604  -0.000044   0.000433   0.001876  -0.000104
               7          8          9         10         11         12
     1  C   -0.051526  -0.043168   0.000522  -0.007658   0.000802  -0.017723
     2  O    0.006269   0.007561  -0.000095  -0.001211   0.000659   0.011504
     3  O    0.014027   0.012781   0.000863  -0.000616   0.000108  -0.049967
     4  H    0.000221   0.001073  -0.000243   0.001484  -0.000441   0.127599
     5  C    0.173253   0.159683   0.003318   0.003748  -0.000280  -0.023282
     6  F   -0.048429  -0.041452  -0.000198   0.000141  -0.000043  -0.000372
     7  F    9.231903  -0.044270  -0.000012   0.000013  -0.000007  -0.000196
     8  F   -0.044270   9.253918   0.000040  -0.000262   0.000018   0.000279
     9  O   -0.000012   0.000040   8.408525   0.226972   0.270846  -0.001299
    10  H    0.000013  -0.000262   0.226972   0.304811  -0.021806   0.005561
    11  H   -0.000007   0.000018   0.270846  -0.021806   0.357743  -0.000933
    12  O   -0.000196   0.000279  -0.001299   0.005561  -0.000933   8.530483
    13  H    0.000160   0.000108   0.000716  -0.001680   0.000036   0.235759
    14  H   -0.000098  -0.000207  -0.000654   0.000071   0.000569   0.219909
    15  O    0.000161   0.000062   0.000558   0.000140  -0.000008  -0.056257
    16  H   -0.000125  -0.000047   0.000246  -0.000049   0.000041   0.003836
    17  H    0.000817   0.000811  -0.003046   0.004501   0.000094   0.003165
    18  O   -0.000062  -0.000128  -0.050937   0.056902  -0.001464  -0.008335
    19  H   -0.000005  -0.000145   0.004829  -0.011069   0.000825  -0.000679
    20  H    0.000020   0.000652   0.004969  -0.005777  -0.000337  -0.001036
    21  O   -0.000002   0.000005  -0.042099  -0.003585   0.004205  -0.059062
    22  H    0.000001   0.000005   0.001809   0.000310  -0.000981   0.004360
    23  H    0.000017   0.000015   0.021645  -0.000721  -0.003552  -0.001577
              13         14         15         16         17         18
     1  C    0.001299   0.004383  -0.013347   0.001057  -0.013271  -0.010953
     2  O    0.001838   0.000343  -0.022985  -0.001289   0.041471  -0.004419
     3  O    0.006832   0.001568   0.001637  -0.000918   0.002939  -0.002417
     4  H   -0.018760  -0.018206  -0.000032   0.000724   0.000017  -0.002800
     5  C   -0.010450   0.008635  -0.003346   0.002013  -0.016311   0.014524
     6  F    0.000094  -0.000148   0.000103  -0.000047   0.000845   0.000041
     7  F    0.000160  -0.000098   0.000161  -0.000125   0.000817  -0.000062
     8  F    0.000108  -0.000207   0.000062  -0.000047   0.000811  -0.000128
     9  O    0.000716  -0.000654   0.000558   0.000246  -0.003046  -0.050937
    10  H   -0.001680   0.000071   0.000140  -0.000049   0.004501   0.056902
    11  H    0.000036   0.000569  -0.000008   0.000041   0.000094  -0.001464
    12  O    0.235759   0.219909  -0.056257   0.003836   0.003165  -0.008335
    13  H    0.314846  -0.022659   0.041964  -0.007028  -0.007233  -0.001668
    14  H   -0.022659   0.274310   0.002900   0.000035  -0.001172   0.002109
    15  O    0.041964   0.002900   8.377166   0.274465   0.223058   0.004696
    16  H   -0.007028   0.000035   0.274465   0.340603  -0.018811   0.003117
    17  H   -0.007233  -0.001172   0.223058  -0.018811   0.350260  -0.023716
    18  O   -0.001668   0.002109   0.004696   0.003117  -0.023716   8.262785
    19  H    0.000577  -0.000161   0.012858  -0.000493  -0.008046   0.276615
    20  H    0.001018  -0.000088  -0.000810  -0.000684  -0.004832   0.263334
    21  O    0.000868   0.048402   0.000145  -0.000003  -0.001186  -0.001436
    22  H   -0.002377  -0.008271  -0.000905   0.000204   0.000174   0.000026
    23  H    0.002025  -0.004886   0.002453  -0.000244  -0.001509  -0.000117
              19         20         21         22         23
     1  C   -0.003297   0.015376  -0.005854   0.000749  -0.001390
     2  O    0.008003   0.009453   0.000896  -0.000136  -0.000604
     3  O    0.000956   0.001735   0.000681  -0.000166  -0.000044
     4  H    0.000429  -0.000405  -0.003775   0.001354   0.000433
     5  C    0.000022  -0.013359   0.001015  -0.000600   0.001876
     6  F   -0.000113  -0.000581   0.000075   0.000009  -0.000104
     7  F   -0.000005   0.000020  -0.000002   0.000001   0.000017
     8  F   -0.000145   0.000652   0.000005   0.000005   0.000015
     9  O    0.004829   0.004969  -0.042099   0.001809   0.021645
    10  H   -0.011069  -0.005777  -0.003585   0.000310  -0.000721
    11  H    0.000825  -0.000337   0.004205  -0.000981  -0.003552
    12  O   -0.000679  -0.001036  -0.059062   0.004360  -0.001577
    13  H    0.000577   0.001018   0.000868  -0.002377   0.002025
    14  H   -0.000161  -0.000088   0.048402  -0.008271  -0.004886
    15  O    0.012858  -0.000810   0.000145  -0.000905   0.002453
    16  H   -0.000493  -0.000684  -0.000003   0.000204  -0.000244
    17  H   -0.008046  -0.004832  -0.001186   0.000174  -0.001509
    18  O    0.276615   0.263334  -0.001436   0.000026  -0.000117
    19  H    0.352356  -0.027280   0.001423  -0.000167   0.000332
    20  H   -0.027280   0.329229   0.000049  -0.000009   0.000078
    21  O    0.001423   0.000049   8.336527   0.277399   0.263066
    22  H   -0.000167  -0.000009   0.277399   0.368855  -0.024411
    23  H    0.000332   0.000078   0.263066  -0.024411   0.279707
 Mulliken charges:
               1
     1  C    0.390029
     2  O   -0.624443
     3  O   -0.507715
     4  H    0.538760
     5  C    0.925795
     6  F   -0.272700
     7  F   -0.282131
     8  F   -0.307334
     9  O   -0.847276
    10  H    0.449778
    11  H    0.393904
    12  O   -0.921738
    13  H    0.463716
    14  H    0.493315
    15  O   -0.844677
    16  H    0.403398
    17  H    0.470979
    18  O   -0.775698
    19  H    0.392231
    20  H    0.429284
    21  O   -0.817756
    22  H    0.382767
    23  H    0.467512
 Sum of Mulliken charges =  -0.00000
 Mulliken charges with hydrogens summed into heavy atoms:
               1
     1  C    0.390029
     2  O   -0.624443
     3  O    0.031045
     5  C    0.925795
     6  F   -0.272700
     7  F   -0.282131
     8  F   -0.307334
     9  O   -0.003594
    12  O    0.035293
    15  O    0.029700
    18  O    0.045818
    21  O    0.032523
 APT charges:
               1
     1  C    0.146768
     2  O   -0.533624
     3  O   -0.465806
     4  H    0.500539
     5  C    0.334225
     6  F   -0.124697
     7  F   -0.005541
     8  F   -0.088163
     9  O   -1.330680
    10  H    0.248921
    11  H    1.053015
    12  O   -0.585134
    13  H    0.329131
    14  H    0.437596
    15  O   -1.082144
    16  H    0.930453
    17  H    0.174660
    18  O   -0.558489
    19  H    0.491332
    20  H    0.115369
    21  O   -1.178892
    22  H    1.012204
    23  H    0.178954
 Sum of APT charges =  -0.00000
 APT charges with hydrogens summed into heavy atoms:
               1
     1  C    0.146768
     2  O   -0.533624
     3  O    0.034733
     5  C    0.334225
     6  F   -0.124697
     7  F   -0.005541
     8  F   -0.088163
     9  O   -0.028743
    12  O    0.181593
    15  O    0.022970
    18  O    0.048212
    21  O    0.012266
 Electronic spatial extent (au):  <R**2>=           3096.4207
 Charge=              0.0000 electrons
 Dipole moment (field-independent basis, Debye):
    X=             -3.4932    Y=              1.3238    Z=              2.4258  Tot=              4.4541
 Quadrupole moment (field-independent basis, Debye-Ang):
   XX=            -65.3973   YY=            -78.4170   ZZ=            -63.5609
   XY=             -3.1300   XZ=              0.5006   YZ=             -7.2922
 Traceless Quadrupole moment (field-independent basis, Debye-Ang):
   XX=              3.7278   YY=             -9.2920   ZZ=              5.5642
   XY=             -3.1300   XZ=              0.5006   YZ=             -7.2922
 Octapole moment (field-independent basis, Debye-Ang**2):
  XXX=            -58.8721  YYY=             16.3808  ZZZ=             36.7954  XYY=              5.5352
  XXY=              9.8492  XXZ=            -13.1131  XZZ=            -15.5255  YZZ=              6.1427
  YYZ=            -14.9952  XYZ=             13.2303
 Hexadecapole moment (field-independent basis, Debye-Ang**3):
 XXXX=          -1746.0698 YYYY=           -845.8393 ZZZZ=           -499.5190 XXXY=              0.8057
 XXXZ=             74.8071 YYYX=            -30.0142 YYYZ=            -51.0142 ZZZX=            -68.1675
 ZZZY=            -55.7925 XXYY=           -460.9366 XXZZ=           -397.1169 YYZZ=           -208.1956
 XXYZ=            -37.5808 YYXZ=             32.1592 ZZXY=            -28.3952
 N-N= 8.798830249154D+02 E-N=-3.906823347493D+03  KE= 9.015799905817D+02
  Exact polarizability:       0.000       0.000       0.000       0.000       0.000       0.000
 Approx polarizability:      74.827       0.460      77.740      -2.791       5.603      74.627
 Calling FoFJK, ICntrl=    100127 FMM=F ISym2X=0 I1Cent= 0 IOpClX= 0 NMat=1 NMatS=1 NMatT=0.
 ***** Axes restored to original set *****
 -------------------------------------------------------------------
 Center     Atomic                   Forces (Hartrees/Bohr)
 Number     Number              X              Y              Z
 -------------------------------------------------------------------
      1        6          -0.003955069    0.028085165    0.001385164
      2        8          -0.001146260   -0.015144577    0.001794727
      3        8           0.006052695   -0.001727304    0.010380687
      4        1          -0.004172903   -0.004099685   -0.007120809
      5        6          -0.005202698   -0.003027267   -0.013573668
      6        9           0.019848225    0.004161878    0.000693392
      7        9          -0.010072128    0.012197304    0.008347072
      8        9          -0.003562621   -0.016634811    0.004636297
      9        8          -0.005810235    0.008130914    0.002536606
     10        1          -0.002052505   -0.004407999   -0.000236045
     11        1           0.010082275   -0.003466373   -0.003731513
     12        8           0.008485388   -0.005664170   -0.015996388
     13        1          -0.000371055    0.006540417    0.004393585
     14        1          -0.007160488    0.002874491    0.004274578
     15        8           0.003784093   -0.001653269   -0.002167291
     16        1          -0.003787144   -0.002123097    0.003709382
     17        1          -0.003023907    0.000294758   -0.001428780
     18        8           0.001219066   -0.002621995   -0.000092477
     19        1           0.000308058   -0.001334802    0.001841407
     20        1           0.000128753   -0.001093693    0.000218816
     21        8          -0.006517360    0.004845022   -0.002944947
     22        1           0.003979016   -0.000968200    0.006925205
     23        1           0.002946802   -0.003162707   -0.003844997
 -------------------------------------------------------------------
 Cartesian Forces:  Max     0.028085165 RMS     0.007169286
 FormGI is forming the generalized inverse of G from B-inverse, IUseBI=4.

 GradGradGradGradGradGradGradGradGradGradGradGradGradGradGradGradGradGrad
 Berny optimization.
 Internal  Forces:  Max     0.031401159 RMS     0.009401636
 Search for a local minimum.
 Step number   1 out of a maximum of  138
 All quantities printed in internal units (Hartrees-Bohrs-Radians)
 Mixed Optimization -- RFO/linear search
 Second derivative matrix not updated -- analytic derivatives used.
 ITU=  0
     Eigenvalues ---   -0.01125  -0.00912  -0.00536  -0.00021   0.00036
     Eigenvalues ---    0.00093   0.00216   0.00351   0.00613   0.00749
     Eigenvalues ---    0.01081   0.01106   0.01166   0.01368   0.01516
     Eigenvalues ---    0.01731   0.02006   0.02275   0.02536   0.02747
     Eigenvalues ---    0.02873   0.02915   0.03106   0.03228   0.03380
     Eigenvalues ---    0.03559   0.03634   0.03831   0.04931   0.05361
     Eigenvalues ---    0.06521   0.06726   0.07588   0.08104   0.08708
     Eigenvalues ---    0.09504   0.10958   0.12116   0.13997   0.19407
     Eigenvalues ---    0.20114   0.20842   0.22592   0.24424   0.26050
     Eigenvalues ---    0.36246   0.40611   0.41009   0.41161   0.42050
     Eigenvalues ---    0.45726   0.48104   0.50014   0.50745   0.53190
     Eigenvalues ---    0.54777   0.58271   0.58520   0.59535   0.61131
     Eigenvalues ---    0.61163   0.85318   3.89878
 RFO step:  Lambda=-1.37468934D-02 EMin=-1.12465740D-02
 Linear search not attempted -- first point.
 Maximum step size (   0.300) exceeded in Quadratic search.
    -- Step size scaled by   0.336
 Iteration  1 RMS(Cart)=  0.09436617 RMS(Int)=  0.00297182
 Iteration  2 RMS(Cart)=  0.01051484 RMS(Int)=  0.00026614
 Iteration  3 RMS(Cart)=  0.00002981 RMS(Int)=  0.00026577
 Iteration  4 RMS(Cart)=  0.00000001 RMS(Int)=  0.00026577
 Variable       Old X    -DE/DX   Delta X   Delta X   Delta X     New X
                                 (Linear)    (Quad)   (Total)
    R1        2.30230   0.01439   0.00000  -0.00099  -0.00101   2.30130
    R2        2.42362  -0.01084   0.00000   0.00823   0.00808   2.43171
    R3        2.92696  -0.00053   0.00000   0.00003   0.00003   2.92699
    R4        3.22887   0.00164   0.00000   0.04964   0.04973   3.27859
    R5        2.16895  -0.01602   0.00000  -0.14940  -0.14957   2.01938
    R6        2.55437  -0.00751   0.00000   0.17913   0.17895   2.73331
    R7        2.50726   0.01624   0.00000   0.00578   0.00578   2.51304
    R8        2.50631   0.01379   0.00000   0.00583   0.00583   2.51214
    R9        2.50805   0.01402   0.00000   0.00213   0.00213   2.51018
   R10        1.84775   0.00719   0.00000   0.00348   0.00349   1.85124
   R11        1.79371   0.01118   0.00000   0.00596   0.00596   1.79967
   R12        3.21777   0.00372   0.00000   0.01251   0.01252   3.23029
   R13        3.20851   0.00251   0.00000   0.02111   0.02111   3.22962
   R14        1.86772  -0.00069   0.00000  -0.01305  -0.01297   1.85475
   R15        1.90152  -0.00303   0.00000  -0.01596  -0.01595   1.88556
   R16        3.23450   0.00489   0.00000   0.08692   0.08705   3.32155
   R17        3.13836   0.00470   0.00000   0.04032   0.04032   3.17868
   R18        1.80711   0.00556   0.00000   0.00276   0.00276   1.80987
   R19        1.85037   0.00400   0.00000  -0.00257  -0.00239   1.84798
   R20        1.82294   0.00153   0.00000   0.00249   0.00249   1.82543
   R21        1.82829  -0.00061   0.00000  -0.00109  -0.00109   1.82720
   R22        1.80089   0.00791   0.00000   0.00451   0.00451   1.80540
   R23        1.84919   0.00897   0.00000   0.00292   0.00293   1.85212
    A1        2.23169   0.00007   0.00000   0.00073   0.00044   2.23213
    A2        2.09924  -0.00393   0.00000   0.00441   0.00453   2.10378
    A3        1.95166   0.00390   0.00000  -0.00480  -0.00468   1.94698
    A4        2.22430  -0.00393   0.00000   0.01977   0.01978   2.24409
    A5        2.03814  -0.00237   0.00000  -0.02855  -0.02920   2.00894
    A6        1.96215  -0.01443   0.00000  -0.01418  -0.01426   1.94789
    A7        1.96914  -0.01273   0.00000  -0.01236  -0.01243   1.95671
    A8        1.95652  -0.01145   0.00000  -0.00932  -0.00938   1.94715
    A9        1.85755   0.01473   0.00000   0.01237   0.01228   1.86983
   A10        1.85521   0.01392   0.00000   0.01397   0.01392   1.86914
   A11        1.85496   0.01395   0.00000   0.01324   0.01320   1.86816
   A12        1.86037  -0.00538   0.00000   0.00589   0.00579   1.86617
   A13        2.03945   0.00958   0.00000  -0.01403  -0.01418   2.02527
   A14        2.22197  -0.00198   0.00000  -0.01530  -0.01560   2.20637
   A15        1.80161  -0.00105   0.00000   0.02811   0.02895   1.83056
   A16        1.81797   0.01352   0.00000  -0.00636  -0.00690   1.81107
   A17        1.80001   0.01029   0.00000   0.02505   0.02510   1.82511
   A18        2.87620  -0.00379   0.00000  -0.04490  -0.04470   2.83149
   A19        2.03050   0.00050   0.00000   0.00337   0.00360   2.03410
   A20        1.53565   0.00119   0.00000  -0.00970  -0.00908   1.52656
   A21        1.86559  -0.00111   0.00000   0.00405   0.00365   1.86924
   A22        1.83912   0.00068   0.00000   0.01986   0.01995   1.85906
   A23        1.81441   0.00139   0.00000  -0.02079  -0.02068   1.79373
   A24        1.82070  -0.00059   0.00000   0.00459   0.00490   1.82560
   A25        2.05159  -0.00121   0.00000   0.00627   0.00627   2.05786
   A26        1.89033   0.03140   0.00000  -0.02648  -0.02657   1.86376
   A27        1.84643  -0.01748   0.00000  -0.00518  -0.00534   1.84109
   A28        3.08901   0.01019   0.00000  -0.00939  -0.00973   3.07927
   A29        3.12004   0.01640   0.00000  -0.04325  -0.04307   3.07697
   A30        3.07912   0.01796   0.00000  -0.05924  -0.05910   3.02002
   A31        2.95193  -0.00044   0.00000  -0.04762  -0.04719   2.90474
   A32        3.11424   0.03106   0.00000   0.00101   0.00097   3.11522
   A33        3.17972  -0.00897   0.00000  -0.03448  -0.03413   3.14559
   A34        3.16596  -0.00048   0.00000  -0.02857  -0.02848   3.13747
   A35        3.28241  -0.02429   0.00000  -0.05280  -0.05285   3.22956
   A36        3.05396  -0.00058   0.00000   0.02265   0.02301   3.07697
   A37        3.04294  -0.00293   0.00000   0.03821   0.03829   3.08123
    D1        0.13451  -0.00025   0.00000  -0.00429  -0.00462   0.12989
    D2       -2.96699  -0.00164   0.00000  -0.01568  -0.01596  -2.98295
    D3        0.12658   0.00084   0.00000   0.00080   0.00068   0.12726
    D4       -3.05231   0.00199   0.00000   0.01156   0.01135  -3.04096
    D5       -1.86091   0.00032   0.00000  -0.02484  -0.02486  -1.88578
    D6        2.32137   0.00086   0.00000  -0.02168  -0.02174   2.29963
    D7        0.22792   0.00005   0.00000  -0.02337  -0.02340   0.20452
    D8        1.31477  -0.00081   0.00000  -0.03461  -0.03456   1.28021
    D9       -0.78613  -0.00027   0.00000  -0.03145  -0.03144  -0.81756
   D10       -2.87958  -0.00108   0.00000  -0.03314  -0.03310  -2.91267
   D11       -0.17516   0.00048   0.00000   0.01482   0.01420  -0.16096
   D12        1.84649   0.00018   0.00000   0.01836   0.01811   1.86459
   D13       -0.27161  -0.00321   0.00000  -0.00481  -0.00481  -0.27642
   D14        1.59299   0.01359   0.00000   0.03072   0.03060   1.62359
   D15        2.17254  -0.00430   0.00000   0.03680   0.03712   2.20966
   D16       -2.20548  -0.00198   0.00000   0.03773   0.03776  -2.16772
   D17       -0.43407   0.00087   0.00000   0.05013   0.05010  -0.38397
   D18        1.47110   0.00320   0.00000   0.05106   0.05074   1.52184
   D19       -0.59195  -0.01217   0.00000  -0.01469  -0.01475  -0.60670
   D20        1.58974  -0.00666   0.00000  -0.01224  -0.01237   1.57737
   D21       -3.03952  -0.00696   0.00000   0.00819   0.00833  -3.03119
   D22       -0.85783  -0.00145   0.00000   0.01065   0.01071  -0.84712
   D23        0.27959   0.00457   0.00000  -0.02301  -0.02297   0.25662
   D24       -1.60946  -0.01299   0.00000  -0.03336  -0.03414  -1.64360
   D25       -2.86662  -0.01469   0.00000  -0.06434  -0.06389  -2.93051
   D26       -0.81563  -0.00763   0.00000  -0.07382  -0.07323  -0.88886
   D27       -1.02132  -0.00421   0.00000  -0.02825  -0.02886  -1.05019
   D28        1.02967   0.00285   0.00000  -0.03774  -0.03820   0.99147
   D29       -2.09415  -0.00299   0.00000  -0.00434  -0.00472  -2.09886
   D30       -0.21132  -0.00356   0.00000  -0.00432  -0.00482  -0.21614
         Item               Value     Threshold  Converged?
 Maximum Force            0.031401     0.000015     NO 
 RMS     Force            0.009402     0.000010     NO 
 Maximum Displacement     0.244090     0.000060     NO 
 RMS     Displacement     0.092144     0.000040     NO 
 Predicted change in Energy=-4.698589D-03
 GradGradGradGradGradGradGradGradGradGradGradGradGradGradGradGradGradGrad

                          Input orientation:                          
 ---------------------------------------------------------------------
 Center     Atomic      Atomic             Coordinates (Angstroms)
 Number     Number       Type             X           Y           Z
 ---------------------------------------------------------------------
      1          6           0       -0.415310    0.176573   -1.104633
      2          8           0       -0.397650   -0.908126   -0.551338
      3          8           0       -0.243148    1.336718   -0.575212
      4          1           0        0.055865    1.327059    0.450663
      5          6           0       -0.705561    0.281166   -2.622493
      6          9           0        0.388061    0.598280   -3.309455
      7          9           0       -1.620781    1.206194   -2.894351
      8          9           0       -1.155737   -0.867941   -3.113777
      9          8           0        3.405022   -0.823091   -0.356691
     10          1           0        2.776280   -1.560880   -0.215158
     11          1           0        4.210315   -1.205526   -0.691658
     12          8           0        0.530105    1.261431    1.815538
     13          1           0        0.349097    0.340068    2.101292
     14          1           0        1.522749    1.305560    1.724382
     15          8           0       -0.038113   -1.374275    2.077678
     16          1           0       -0.815779   -1.644216    2.567207
     17          1           0       -0.311542   -1.255354    1.146336
     18          8           0        1.598768   -2.781503   -0.004538
     19          1           0        1.289197   -2.709963    0.907689
     20          1           0        0.859665   -2.459985   -0.538645
     21          8           0        3.168368    1.206149    1.390512
     22          1           0        3.758183    0.988136    2.109769
     23          1           0        3.280904    0.488111    0.732976
 ---------------------------------------------------------------------
                    Distance matrix (angstroms):
                    1          2          3          4          5
     1  C    0.000000
     2  O    1.217793   0.000000
     3  O    1.286803   2.250281   0.000000
     4  H    1.991123   2.491131   1.068607   0.000000
     5  C    1.548897   2.408092   2.349335   3.334359   0.000000
     6  F    2.384215   3.239415   2.901690   3.844472   1.329845
     7  F    2.390893   3.384687   2.700614   3.743644   1.329365
     8  F    2.382415   2.672528   3.483913   4.357894   1.328331
     9  O    4.019164   3.808600   4.245194   4.061012   4.821839
    10  H    3.741143   3.257750   4.200316   4.022955   4.616450
    11  H    4.845322   4.619683   5.129317   4.997833   5.486731
    12  O    3.255477   3.342126   2.513817   1.446407   4.709980
    13  H    3.299849   3.025237   2.916802   1.945433   4.840446
    14  H    3.610265   3.710423   2.899569   1.942826   4.990999
    15  O    3.560128   2.694120   3.798598   3.154871   5.027681
    16  H    4.118016   3.231405   4.369058   3.750732   5.536445
    17  H    2.669840   1.734957   3.112433   2.699593   4.089036
    18  O    3.743919   2.791812   4.547314   4.412260   4.641504
    19  H    3.909844   2.867199   4.574135   4.245884   5.038661
    20  H    2.982841   1.997315   3.953794   3.995813   3.782362
    21  O    4.486482   4.577928   3.939487   3.253553   5.653948
    22  H    5.330015   5.286610   4.831282   4.071199   6.543632
    23  H    4.139549   4.138925   3.853626   3.344311   5.214778
                    6          7          8          9         10
     6  F    0.000000
     7  F    2.139467   0.000000
     8  F    2.138085   2.136925   0.000000
     9  O    4.454342   5.984681   5.329545   0.000000
    10  H    4.465449   5.845418   4.933854   0.979633   0.000000
    11  H    4.971539   6.683557   5.897045   0.952342   1.552348
    12  O    5.169672   5.178071   5.628004   4.162807   4.139380
    13  H    5.417045   5.439397   5.560643   4.090635   3.856262
    14  H    5.208385   5.587875   5.941900   3.522069   3.680982
    15  O    5.752721   5.821059   5.334478   4.252662   3.634931
    16  H    6.404153   6.213008   5.743844   5.199864   4.544379
    17  H    4.876420   4.909223   4.360196   4.032219   3.388459
    18  O    4.879674   5.883727   4.573443   2.687368   1.709040
    19  H    5.435147   6.185448   5.054002   3.104136   2.189199
    20  H    4.153647   5.014263   3.636998   3.031727   2.141599
    21  O    5.494479   6.426196   6.579388   2.688222   3.223097
    22  H    6.393567   7.349967   7.407905   3.080372   3.587046
    23  H    4.972115   6.140005   6.026622   1.709395   2.313432
                   11         12         13         14         15
    11  H    0.000000
    12  O    5.090762   0.000000
    13  H    5.009833   0.981493   0.000000
    14  H    4.400660   0.997798   1.565789   0.000000
    15  O    5.074134   2.708973   1.757686   3.121318   0.000000
    16  H    6.006185   3.289254   2.347636   3.857492   0.957742
    17  H    4.881382   2.736861   1.973260   3.202662   0.977908
    18  O    3.126662   4.560706   3.967417   4.438358   2.999216
    19  H    3.654336   4.143958   3.407516   4.104383   2.216910
    20  H    3.581052   4.415849   3.882040   4.443005   2.971517
    21  O    3.352203   2.672852   3.033742   1.682085   4.172805
    22  H    3.586721   3.252960   3.470148   2.290511   4.471452
    23  H    2.400374   3.055628   3.238780   2.177663   4.036407
                   16         17         18         19         20
    16  H    0.000000
    17  H    1.557030   0.000000
    18  O    3.706390   2.702393   0.000000
    19  H    2.884569   2.176053   0.965976   0.000000
    20  H    3.622003   2.379500   0.966911   1.529336   0.000000
    21  O    5.038116   4.269472   4.506792   4.370393   4.742604
    22  H    5.297136   4.745957   4.831516   4.606172   5.225422
    23  H    4.969309   4.014500   3.750185   3.771618   4.021279
                   21         22         23
    21  O    0.000000
    22  H    0.955375   0.000000
    23  H    0.980100   1.540577   0.000000
 Stoichiometry    C2H11F3O7
 Framework group  C1[X(C2H11F3O7)]
 Deg. of freedom    63
 Full point group                 C1      NOp   1
 Largest Abelian subgroup         C1      NOp   1
 Largest concise Abelian subgroup C1      NOp   1
                         Standard orientation:                         
 ---------------------------------------------------------------------
 Center     Atomic      Atomic             Coordinates (Angstroms)
 Number     Number       Type             X           Y           Z
 ---------------------------------------------------------------------
      1          6           0        0.957459   -0.344444    0.347885
      2          8           0        0.363175    0.451630    1.052238
      3          8           0        0.579050   -1.522097   -0.006801
      4          1           0       -0.421810   -1.778162    0.266388
      5          6           0        2.361831   -0.005696   -0.210750
      6          9           0        2.323507    0.236808   -1.517736
      7          9           0        3.227938   -0.996271   -0.021460
      8          9           0        2.871659    1.073711    0.371849
      9          8           0       -1.981568    1.341170   -1.814176
     10          1           0       -1.826074    1.787950   -0.956336
     11          1           0       -2.225963    2.017386   -2.438643
     12          8           0       -1.804312   -2.050528    0.592881
     13          1           0       -2.047310   -1.365396    1.252332
     14          1           0       -2.299178   -1.790226   -0.233527
     15          8           0       -2.022782    0.082959    2.247885
     16          1           0       -2.002027   -0.049767    3.196159
     17          1           0       -1.098979    0.215592    1.955824
     18          8           0       -1.470464    2.497801    0.557094
     19          1           0       -2.017509    2.041722    1.209661
     20          1           0       -0.571726    2.187496    0.732870
     21          8           0       -2.994281   -1.141506   -1.621117
     22          1           0       -3.942725   -1.027449   -1.634729
     23          1           0       -2.620919   -0.241959   -1.730713
 ---------------------------------------------------------------------
 Rotational constants (GHZ):           0.8302452           0.4110071           0.3968887
 Standard basis: 6-31++G(d,p) (6D, 7F)
 There are   294 symmetry adapted cartesian basis functions of A   symmetry.
 There are   294 symmetry adapted basis functions of A   symmetry.
   294 basis functions,   472 primitive gaussians,   294 cartesian basis functions
    53 alpha electrons       53 beta electrons
       nuclear repulsion energy       879.2423108917 Hartrees.
 NAtoms=   23 NActive=   23 NUniq=   23 SFac= 1.00D+00 NAtFMM=   60 NAOKFM=F Big=F
 Integral buffers will be    131072 words long.
 Raffenetti 2 integral format.
 Two-electron integral symmetry is turned on.
 Nuclear repulsion after empirical dispersion term =      879.2306004866 Hartrees.
 One-electron integrals computed using PRISM.
 NBasis=   294 RedAO= T EigKep=  4.18D-05  NBF=   294
 NBsUse=   294 1.00D-06 EigRej= -1.00D+00 NBFU=   294
 Initial guess from the checkpoint file:  "/local_scratch/slurm.5660518/Gau-2968250.chk"
 B after Tr=    -0.000000   -0.000000    0.000000
         Rot=    0.998118    0.060353    0.010496   -0.002873 Ang=   7.03 deg.
 ExpMin= 3.60D-02 ExpMax= 7.00D+03 ExpMxC= 1.05D+03 IAcc=3 IRadAn=         5 AccDes= 0.00D+00
 Harris functional with IExCor= 4639 and IRadAn=       5 diagonalized for initial guess.
 HarFok:  IExCor= 4639 AccDes= 0.00D+00 IRadAn=         5 IDoV= 1 UseB2=F ITyADJ=14
 ICtDFT=  3500011 ScaDFX=  1.000000  1.000000  1.000000  1.000000
 FoFCou: FMM=F IPFlag=           0 FMFlag=      100000 FMFlg1=           0
         NFxFlg=           0 DoJE=T BraDBF=F KetDBF=T FulRan=T
         wScrn=  0.000000 ICntrl=       500 IOpCl=  0 I1Cent=   200000004 NGrid=           0
         NMat0=    1 NMatS0=      1 NMatT0=    0 NMatD0=    1 NMtDS0=    0 NMtDT0=    0
 Petite list used in FoFCou.
 Requested convergence on RMS density matrix=1.00D-10 within 128 cycles.
 Requested convergence on MAX density matrix=1.00D-08.
 Requested convergence on             energy=1.00D-08.
 No special actions if energy rises.
 SCF Done:  E(RwB97XD) =  -908.810335009     A.U. after   16 cycles
            NFock= 16  Conv=0.85D-10     -V/T= 2.0081
 Calling FoFJK, ICntrl=      2127 FMM=F ISym2X=0 I1Cent= 0 IOpClX= 0 NMat=1 NMatS=1 NMatT=0.
 ***** Axes restored to original set *****
 -------------------------------------------------------------------
 Center     Atomic                   Forces (Hartrees/Bohr)
 Number     Number              X              Y              Z
 -------------------------------------------------------------------
      1        6          -0.002610673    0.018627424    0.000875451
      2        8          -0.000797746   -0.010391225    0.000656171
      3        8           0.002182171   -0.001145506    0.001235195
      4        1          -0.001374793   -0.002109305   -0.001065128
      5        6          -0.003121140   -0.002089589   -0.009343941
      6        9           0.013309962    0.002761406    0.001100234
      7        9          -0.007119615    0.008066842    0.005469961
      8        9          -0.002373727   -0.011298555    0.002781319
      9        8          -0.004855211    0.005038745    0.002469146
     10        1          -0.000402663   -0.003072181   -0.000774318
     11        1           0.006663085   -0.002102196   -0.003054588
     12        8           0.005903019   -0.003759956   -0.009317234
     13        1           0.000856085    0.004938104    0.003543657
     14        1          -0.005385662    0.002470830    0.003259173
     15        8           0.002244300   -0.002125831   -0.001711935
     16        1          -0.002421717   -0.001623315    0.002516870
     17        1          -0.002313187    0.000131281   -0.000348374
     18        8           0.000519694   -0.001430277    0.000625569
     19        1          -0.000435514   -0.000481868    0.000855055
     20        1           0.000114131   -0.000867340    0.000092103
     21        8          -0.004188263    0.001120939   -0.001297116
     22        1           0.003011643    0.000409178    0.004749376
     23        1           0.002595823   -0.001067604   -0.003316644
 -------------------------------------------------------------------
 Cartesian Forces:  Max     0.018627424 RMS     0.004668743

 GradGradGradGradGradGradGradGradGradGradGradGradGradGradGradGradGradGrad
 Berny optimization.
 Using GEDIIS/GDIIS optimizer.
 FormGI is forming the generalized inverse of G from B-inverse, IUseBI=4.
 Internal  Forces:  Max     0.015949315 RMS     0.005376126
 Search for a local minimum.
 Step number   2 out of a maximum of  138
 All quantities printed in internal units (Hartrees-Bohrs-Radians)
 Mixed Optimization -- RFO/linear search
 Update second derivatives using D2CorX and points    1    2
 DE= -4.17D-03 DEPred=-4.70D-03 R= 8.87D-01
 TightC=F SS=  1.41D+00  RLast= 3.44D-01 DXNew= 5.0454D-01 1.0326D+00
 Trust test= 8.87D-01 RLast= 3.44D-01 DXMaxT set to 5.05D-01
 ITU=  1  0
 Use linear search instead of GDIIS.
     Eigenvalues ---   -2.52227  -0.00965  -0.00543  -0.00021   0.00036
     Eigenvalues ---    0.00093   0.00216   0.00345   0.00611   0.00751
     Eigenvalues ---    0.01083   0.01104   0.01166   0.01347   0.01434
     Eigenvalues ---    0.01569   0.01767   0.02042   0.02279   0.02661
     Eigenvalues ---    0.02768   0.02957   0.03037   0.03157   0.03318
     Eigenvalues ---    0.03523   0.03635   0.03870   0.04246   0.05183
     Eigenvalues ---    0.05380   0.06535   0.06771   0.07827   0.08183
     Eigenvalues ---    0.08715   0.09728   0.11394   0.12146   0.14020
     Eigenvalues ---    0.19787   0.20476   0.22583   0.24383   0.25242
     Eigenvalues ---    0.27480   0.39968   0.40601   0.41020   0.41336
     Eigenvalues ---    0.43735   0.45949   0.48459   0.50443   0.51139
     Eigenvalues ---    0.53195   0.54783   0.58310   0.59136   0.59681
     Eigenvalues ---    0.61145   0.83344   2.60260
 RFO step:  Lambda=-2.52264428D+00 EMin=-2.52227319D+00
 I=     1 Eig=   -2.52D+00 Dot1= -1.84D-02
 I=     1 Stepn= -6.00D-01 RXN=   6.00D-01 EDone=F
 I=     2 Eig=   -9.65D-03 Dot1= -4.84D-05
 I=     2 Stepn= -3.00D-01 RXN=   6.71D-01 EDone=F
 I=     3 Eig=   -5.43D-03 Dot1=  4.54D-05
 I=     3 Stepn=  1.50D-01 RXN=   6.87D-01 EDone=F
 Mixed    3 eigenvectors in step.  Raw Step.Grad=  1.85D-02.
 RFO eigenvector is Hessian eigenvector with negative curvature.
 Taking step of  6.00D-01 in eigenvector direction(s).  Step.Grad=  4.31D-03.
 Quartic linear search produced a step of  0.51809.
 Maximum step size (   0.505) exceeded in Quadratic search.
    -- Step size not scaled.
 Iteration  1 RMS(Cart)=  0.46433558 RMS(Int)=  0.02065639
 Iteration  2 RMS(Cart)=  0.13623135 RMS(Int)=  0.00340219
 Iteration  3 RMS(Cart)=  0.00524131 RMS(Int)=  0.00290063
 Iteration  4 RMS(Cart)=  0.00005157 RMS(Int)=  0.00290063
 Iteration  5 RMS(Cart)=  0.00000043 RMS(Int)=  0.00290063
 Variable       Old X    -DE/DX   Delta X   Delta X   Delta X     New X
                                 (Linear)    (Quad)   (Total)
    R1        2.30130   0.01007  -0.00052   0.12137   0.11998   2.42128
    R2        2.43171  -0.00654   0.00419  -0.07944  -0.07559   2.35611
    R3        2.92699  -0.00030   0.00001  -0.00315  -0.00315   2.92385
    R4        3.27859   0.00177   0.02576  -0.01681   0.00836   3.28696
    R5        2.01938  -0.00444  -0.07749  -0.04077  -0.11768   1.90170
    R6        2.73331  -0.00281   0.09271  -0.17977  -0.08649   2.64682
    R7        2.51304   0.01105   0.00299   0.12879   0.13178   2.64482
    R8        2.51214   0.00940   0.00302   0.10677   0.10979   2.62193
    R9        2.51018   0.00955   0.00110   0.10899   0.11009   2.62027
   R10        1.85124   0.00464   0.00181   0.05653   0.05834   1.90957
   R11        1.79967   0.00755   0.00309   0.08818   0.09127   1.89093
   R12        3.23029   0.00220   0.00649   0.01182   0.01832   3.24861
   R13        3.22962   0.00205   0.01094   0.02075   0.03169   3.26131
   R14        1.85475   0.00009  -0.00672   0.00456  -0.00144   1.85331
   R15        1.88556  -0.00253  -0.00826  -0.04056  -0.04888   1.83668
   R16        3.32155   0.00453   0.04510   0.01614   0.06182   3.38337
   R17        3.17868   0.00306   0.02089  -0.01189   0.00904   3.18772
   R18        1.80987   0.00371   0.00143   0.04391   0.04534   1.85521
   R19        1.84798   0.00282  -0.00124   0.03280   0.03091   1.87889
   R20        1.82543   0.00091   0.00129   0.01259   0.01388   1.83932
   R21        1.82720  -0.00043  -0.00056  -0.00081  -0.00138   1.82582
   R22        1.80540   0.00534   0.00234   0.06400   0.06634   1.87174
   R23        1.85212   0.00549   0.00152   0.05634   0.05791   1.91003
    A1        2.23213   0.00026   0.00023   0.01088   0.01115   2.24328
    A2        2.10378  -0.00296   0.00235  -0.04547  -0.04330   2.06048
    A3        1.94698   0.00272  -0.00242   0.03485   0.03241   1.97939
    A4        2.24409  -0.00213   0.01025  -0.06286  -0.05327   2.19082
    A5        2.00894  -0.00210  -0.01513  -0.01048  -0.02368   1.98526
    A6        1.94789  -0.00983  -0.00739  -0.12074  -0.13512   1.81277
    A7        1.95671  -0.00869  -0.00644  -0.10555  -0.11842   1.83829
    A8        1.94715  -0.00769  -0.00486  -0.09015  -0.10095   1.84620
    A9        1.86983   0.00982   0.00636   0.11873   0.11597   1.98580
   A10        1.86914   0.00920   0.00721   0.11141   0.11069   1.97982
   A11        1.86816   0.00931   0.00684   0.11182   0.11199   1.98014
   A12        1.86617  -0.00218   0.00300   0.00196   0.00518   1.87135
   A13        2.02527   0.00448  -0.00735   0.09671   0.08894   2.11422
   A14        2.20637  -0.00102  -0.00808  -0.02867  -0.03822   2.16815
   A15        1.83056  -0.00035   0.01500   0.00190   0.01416   1.84472
   A16        1.81107   0.00791  -0.00357   0.06335   0.05635   1.86742
   A17        1.82511   0.00536   0.01301   0.04519   0.05328   1.87839
   A18        2.83149  -0.00286  -0.02316  -0.04077  -0.05926   2.77224
   A19        2.03410   0.00033   0.00187  -0.00305  -0.00135   2.03275
   A20        1.52656   0.00140  -0.00471   0.01473   0.01270   1.53926
   A21        1.86924  -0.00076   0.00189  -0.00520  -0.00422   1.86502
   A22        1.85906   0.00081   0.01033  -0.02032  -0.01021   1.84886
   A23        1.79373   0.00106  -0.01071   0.00166  -0.00930   1.78443
   A24        1.82560  -0.00045   0.00254  -0.00382  -0.00205   1.82355
   A25        2.05786  -0.00047   0.00325  -0.01217  -0.00099   2.05687
   A26        1.86376   0.01595  -0.01376   0.09637   0.08249   1.94625
   A27        1.84109  -0.00900  -0.00277  -0.08244  -0.08603   1.75505
   A28        3.07927   0.00514  -0.00504   0.06259   0.05418   3.13345
   A29        3.07697   0.00773  -0.02231   0.05365   0.03224   3.10921
   A30        3.02002   0.00939  -0.03062   0.03735   0.00550   3.02552
   A31        2.90474  -0.00035  -0.02445   0.03142   0.01014   2.91488
   A32        3.11522   0.01539   0.00050   0.15393   0.15257   3.26779
   A33        3.14559  -0.00503  -0.01768  -0.07192  -0.09393   3.05166
   A34        3.13747   0.00092  -0.01476   0.06342   0.04988   3.18735
   A35        3.22956  -0.01225  -0.02738  -0.09135  -0.11564   3.11392
   A36        3.07697   0.00015   0.01192  -0.01892  -0.00606   3.07090
   A37        3.08123  -0.00263   0.01984  -0.01776   0.00568   3.08690
    D1        0.12989   0.00013  -0.00239   0.00666   0.00614   0.13603
    D2       -2.98295  -0.00104  -0.00827  -0.00630  -0.01221  -2.99516
    D3        0.12726   0.00050   0.00035   0.00664   0.00979   0.13705
    D4       -3.04096   0.00151   0.00588   0.01756   0.02642  -3.01454
    D5       -1.88578   0.00025  -0.01288   0.00469  -0.00779  -1.89356
    D6        2.29963   0.00058  -0.01126   0.01019  -0.00239   2.29725
    D7        0.20452   0.00002  -0.01212   0.00275  -0.00896   0.19557
    D8        1.28021  -0.00072  -0.01791  -0.00618  -0.02332   1.25689
    D9       -0.81756  -0.00040  -0.01629  -0.00068  -0.01792  -0.83548
   D10       -2.91267  -0.00095  -0.01715  -0.00812  -0.02449  -2.93716
   D11       -0.16096   0.00020   0.00736  -0.01763  -0.00980  -0.17076
   D12        1.86459   0.00040   0.00938  -0.02189  -0.01245   1.85214
   D13       -0.27642  -0.00177  -0.00249  -0.03932  -0.04135  -0.31776
   D14        1.62359   0.00783   0.01585   0.04606   0.06404   1.68763
   D15        2.20966  -0.00178   0.01923  -0.03779  -0.01751   2.19215
   D16       -2.16772  -0.00080   0.01956  -0.04618  -0.02485  -2.19257
   D17       -0.38397   0.00094   0.02595  -0.07717  -0.05298  -0.43695
   D18        1.52184   0.00191   0.02629  -0.08556  -0.06033   1.46151
   D19       -0.60670  -0.00628  -0.00764   0.06582   0.06201  -0.54469
   D20        1.57737  -0.00380  -0.00641   0.05583   0.04344   1.62081
   D21       -3.03119  -0.00329   0.00431  -0.01637  -0.00603  -3.03722
   D22       -0.84712  -0.00080   0.00555  -0.02636  -0.02460  -0.87172
   D23        0.25662   0.00240  -0.01190   0.04148   0.02844   0.28505
   D24       -1.64360  -0.00813  -0.01769  -0.04544  -0.06222  -1.70582
   D25       -2.93051  -0.00883  -0.03310  -0.11701  -0.15611  -3.08662
   D26       -0.88886  -0.00479  -0.03794  -0.12669  -0.16542  -1.05428
   D27       -1.05019  -0.00256  -0.01495  -0.06772  -0.08170  -1.13189
   D28        0.99147   0.00149  -0.01979  -0.07740  -0.09102   0.90045
   D29       -2.09886  -0.00213  -0.00244  -0.00679  -0.01004  -2.10890
   D30       -0.21614  -0.00224  -0.00250  -0.00546  -0.00845  -0.22459
         Item               Value     Threshold  Converged?
 Maximum Force            0.015949     0.000015     NO 
 RMS     Force            0.005376     0.000010     NO 
 Maximum Displacement     1.777412     0.000060     NO 
 RMS     Displacement     0.585896     0.000040     NO 
 Predicted change in Energy=-3.596820D-01
 GradGradGradGradGradGradGradGradGradGradGradGradGradGradGradGradGradGrad

                          Input orientation:                          
 ---------------------------------------------------------------------
 Center     Atomic      Atomic             Coordinates (Angstroms)
 Number     Number       Type             X           Y           Z
 ---------------------------------------------------------------------
      1          6           0       -0.760892    0.474147   -1.161116
      2          8           0       -0.922205   -0.687179   -0.644403
      3          8           0       -0.367476    1.521354   -0.610574
      4          1           0       -0.038302    1.385365    0.330629
      5          6           0       -1.096526    0.656568   -2.660450
      6          9           0        0.155169    0.805799   -3.268567
      7          9           0       -1.888196    1.794273   -2.723254
      8          9           0       -1.760485   -0.499515   -3.041582
      9          8           0        3.868844   -1.078445   -0.172974
     10          1           0        3.394662   -1.960633   -0.038763
     11          1           0        4.828483   -1.284547   -0.367633
     12          8           0        0.492192    1.293455    1.623653
     13          1           0        0.176003    0.436130    1.979817
     14          1           0        1.457957    1.235419    1.531035
     15          8           0       -0.514651   -1.215676    1.988165
     16          1           0       -1.328695   -1.346886    2.521004
     17          1           0       -0.805663   -1.064760    1.049498
     18          8           0        2.526915   -3.423380    0.254164
     19          1           0        2.102409   -3.312770    1.123025
     20          1           0        1.800231   -3.360869   -0.379499
     21          8           0        3.104861    1.162772    1.173317
     22          1           0        3.737096    1.043348    1.926357
     23          1           0        3.327227    0.350614    0.614246
 ---------------------------------------------------------------------
                    Distance matrix (angstroms):
                    1          2          3          4          5
     1  C    0.000000
     2  O    1.281286   0.000000
     3  O    1.246801   2.277385   0.000000
     4  H    1.891495   2.455078   1.006336   0.000000
     5  C    1.547233   2.429092   2.341230   3.255385   0.000000
     6  F    2.321747   3.205613   2.801803   3.650690   1.399578
     7  F    2.335342   3.378219   2.617344   3.593816   1.387464
     8  F    2.341658   2.546449   3.454589   4.229716   1.386590
     9  O    4.982110   4.830060   4.989675   4.646478   5.818308
    10  H    4.945347   4.541345   5.157992   4.808054   5.821834
    11  H    5.913014   5.788252   5.910168   5.594782   6.643092
    12  O    3.161712   3.326786   2.404733   1.400637   4.613370
    13  H    3.277908   3.058499   2.860631   1.914888   4.816638
    14  H    3.570784   3.754208   2.828507   1.924123   4.942570
    15  O    3.582473   2.715847   3.777094   3.120857   5.045146
    16  H    4.146875   3.258873   4.354024   3.732031   5.560143
    17  H    2.693892   1.739382   3.104164   2.666220   4.100156
    18  O    5.291825   4.493400   5.794451   5.450707   6.186297
    19  H    5.268447   4.377878   5.698636   5.223313   6.348504
    20  H    4.677352   3.824977   5.346817   5.139184   5.452865
    21  O    4.568132   4.789956   3.920201   3.261770   5.710137
    22  H    5.485286   5.595767   4.848919   4.113022   6.674750
    23  H    4.458687   4.551800   4.064683   3.532412   5.512425
                    6          7          8          9         10
     6  F    0.000000
     7  F    2.334477   0.000000
     8  F    2.329184   2.319290   0.000000
     9  O    5.188878   6.920978   6.344559   0.000000
    10  H    5.345942   7.015297   6.142258   1.010504   0.000000
    11  H    5.884287   7.755118   7.154075   1.000638   1.618978
    12  O    4.928003   4.981231   5.482127   4.500617   4.666588
    13  H    5.261428   5.312659   5.462588   4.534922   4.492093
    14  H    4.991794   5.441326   5.854673   3.750998   4.053374
    15  O    5.671707   5.757073   5.230999   4.889211   4.466109
    16  H    6.352562   6.138580   5.643301   5.860375   5.407328
    17  H    4.802903   4.855884   4.238883   4.831732   4.430533
    18  O    5.993394   7.455342   6.147580   2.735313   1.725809
    19  H    6.327751   7.536622   6.338794   3.129235   2.201804
    20  H    5.330485   6.758192   5.287034   3.087276   2.149179
    21  O    5.344011   6.364957   6.648321   2.723825   3.362854
    22  H    6.314576   7.336666   7.568635   2.987733   3.605947
    23  H    5.034420   6.357963   6.322390   1.719091   2.402672
                   11         12         13         14         15
    11  H    0.000000
    12  O    5.423535   0.000000
    13  H    5.487879   0.980731   0.000000
    14  H    4.616883   0.971930   1.575968   0.000000
    15  O    5.839830   2.728066   1.790402   3.179311   0.000000
    16  H    6.801393   3.330506   2.395025   3.926037   0.981734
    17  H    5.813791   2.752319   2.020355   3.262925   0.994263
    18  O    3.202882   5.316402   4.837404   4.947472   4.139063
    19  H    3.710422   4.905174   4.301090   4.611704   3.463419
    20  H    3.671725   5.233193   4.756226   4.989304   3.945423
    21  O    3.366715   2.654415   3.123565   1.686870   4.407024
    22  H    3.445665   3.268575   3.612886   2.321130   4.815014
    23  H    2.427263   3.153613   3.435449   2.262201   4.370463
                   16         17         18         19         20
    16  H    0.000000
    17  H    1.586975   0.000000
    18  O    4.931138   4.159533   0.000000
    19  H    4.194225   3.676389   0.973324   0.000000
    20  H    4.717968   3.755639   0.966182   1.533363   0.000000
    21  O    5.269826   4.502158   4.712924   4.586711   4.957482
    22  H    5.632855   5.084256   4.920611   4.721578   5.335310
    23  H    5.309882   4.390160   3.874685   3.896077   4.134531
                   21         22         23
    21  O    0.000000
    22  H    0.990480   0.000000
    23  H    1.010747   1.539320   0.000000
 Stoichiometry    C2H11F3O7
 Framework group  C1[X(C2H11F3O7)]
 Deg. of freedom    63
 Full point group                 C1      NOp   1
 Largest Abelian subgroup         C1      NOp   1
 Largest concise Abelian subgroup C1      NOp   1
                         Standard orientation:                         
 ---------------------------------------------------------------------
 Center     Atomic      Atomic             Coordinates (Angstroms)
 Number     Number       Type             X           Y           Z
 ---------------------------------------------------------------------
      1          6           0        1.322828   -0.255632    0.231327
      2          8           0        0.727602    0.204563    1.268448
      3          8           0        1.056289   -1.280841   -0.426257
      4          1           0        0.195832   -1.725340   -0.152856
      5          6           0        2.547731    0.520045   -0.308919
      6          9           0        2.082565    1.096467   -1.496428
      7          9           0        3.533041   -0.437826   -0.500510
      8          9           0        2.865577    1.450906    0.668373
      9          8           0       -3.103438    1.267745   -1.474226
     10          1           0       -3.146129    1.706685   -0.565036
     11          1           0       -3.735547    1.762234   -2.071884
     12          8           0       -1.009966   -2.386481    0.113088
     13          1           0       -1.293560   -2.075039    0.998758
     14          1           0       -1.659470   -2.064088   -0.534103
     15          8           0       -1.363960   -1.048928    2.464254
     16          1           0       -1.157652   -1.489307    3.317075
     17          1           0       -0.527188   -0.608147    2.157523
     18          8           0       -3.202339    2.369759    1.027318
     19          1           0       -3.398900    1.623636    1.620633
     20          1           0       -2.273508    2.574930    1.196683
     21          8           0       -2.634987   -1.402232   -1.740687
     22          1           0       -3.589422   -1.666241   -1.760743
     23          1           0       -2.722065   -0.400400   -1.638905
 ---------------------------------------------------------------------
 Rotational constants (GHZ):           0.7214100           0.3475946           0.3315522
 Standard basis: 6-31++G(d,p) (6D, 7F)
 There are   294 symmetry adapted cartesian basis functions of A   symmetry.
 There are   294 symmetry adapted basis functions of A   symmetry.
   294 basis functions,   472 primitive gaussians,   294 cartesian basis functions
    53 alpha electrons       53 beta electrons
       nuclear repulsion energy       833.4980079944 Hartrees.
 NAtoms=   23 NActive=   23 NUniq=   23 SFac= 1.00D+00 NAtFMM=   60 NAOKFM=F Big=F
 Integral buffers will be    131072 words long.
 Raffenetti 2 integral format.
 Two-electron integral symmetry is turned on.
 Nuclear repulsion after empirical dispersion term =      833.4887344559 Hartrees.
 One-electron integrals computed using PRISM.
 NBasis=   294 RedAO= T EigKep=  4.15D-05  NBF=   294
 NBsUse=   294 1.00D-06 EigRej= -1.00D+00 NBFU=   294
 Initial guess from the checkpoint file:  "/local_scratch/slurm.5660518/Gau-2968250.chk"
 B after Tr=     0.000000    0.000000   -0.000000
         Rot=    0.984818   -0.111532   -0.035484   -0.128200 Ang= -19.99 deg.
 ExpMin= 3.60D-02 ExpMax= 7.00D+03 ExpMxC= 1.05D+03 IAcc=3 IRadAn=         5 AccDes= 0.00D+00
 Harris functional with IExCor= 4639 and IRadAn=       5 diagonalized for initial guess.
 HarFok:  IExCor= 4639 AccDes= 0.00D+00 IRadAn=         5 IDoV= 1 UseB2=F ITyADJ=14
 ICtDFT=  3500011 ScaDFX=  1.000000  1.000000  1.000000  1.000000
 FoFCou: FMM=F IPFlag=           0 FMFlag=      100000 FMFlg1=           0
         NFxFlg=           0 DoJE=T BraDBF=F KetDBF=T FulRan=T
         wScrn=  0.000000 ICntrl=       500 IOpCl=  0 I1Cent=   200000004 NGrid=           0
         NMat0=    1 NMatS0=      1 NMatT0=    0 NMatD0=    1 NMtDS0=    0 NMtDT0=    0
 Petite list used in FoFCou.
 Requested convergence on RMS density matrix=1.00D-10 within 128 cycles.
 Requested convergence on MAX density matrix=1.00D-08.
 Requested convergence on             energy=1.00D-08.
 No special actions if energy rises.
 SCF Done:  E(RwB97XD) =  -908.771964075     A.U. after   18 cycles
            NFock= 18  Conv=0.89D-10     -V/T= 2.0089
 Calling FoFJK, ICntrl=      2127 FMM=F ISym2X=0 I1Cent= 0 IOpClX= 0 NMat=1 NMatS=1 NMatT=0.
 ***** Axes restored to original set *****
 -------------------------------------------------------------------
 Center     Atomic                   Forces (Hartrees/Bohr)
 Number     Number              X              Y              Z
 -------------------------------------------------------------------
      1        6          -0.025461494   -0.093546437    0.008440430
      2        8           0.011450527    0.062636543   -0.023694676
      3        8           0.001268329    0.032940003   -0.018220836
      4        1           0.009891496    0.002356056    0.030160166
      5        6           0.005792824   -0.011702884    0.035671088
      6        9          -0.052826880   -0.002023617   -0.003283714
      7        9           0.023848035   -0.038497478   -0.025021846
      8        9           0.021458089    0.051751550   -0.013608407
      9        8           0.023219261   -0.027035598   -0.004215568
     10        1           0.015474132    0.020410134   -0.002853111
     11        1          -0.037043981    0.006849421    0.007081065
     12        8          -0.013234119   -0.004479388    0.007196657
     13        1           0.003144934    0.001739138    0.002310150
     14        1           0.013811392    0.000932331    0.001247852
     15        8          -0.020042557   -0.000225932    0.002706203
     16        1           0.017195420    0.002290054   -0.011768668
     17        1           0.003425156   -0.004636077    0.007848487
     18        8          -0.009466475    0.005239816    0.006917549
     19        1           0.003902882   -0.002074780   -0.007917150
     20        1           0.001199546   -0.002286391    0.001127195
     21        8           0.027478959   -0.028267327    0.009466905
     22        1          -0.019061299    0.008348288   -0.017951524
     23        1          -0.005424176    0.019282573    0.008361753
 -------------------------------------------------------------------
 Cartesian Forces:  Max     0.093546437 RMS     0.022430444

 GradGradGradGradGradGradGradGradGradGradGradGradGradGradGradGradGradGrad
 Berny optimization.
 Using GEDIIS/GDIIS optimizer.
 FormGI is forming the generalized inverse of G from B-inverse, IUseBI=4.
 Internal  Forces:  Max     0.064292765 RMS     0.017993519
 Search for a local minimum.
 Step number   3 out of a maximum of  138
 All quantities printed in internal units (Hartrees-Bohrs-Radians)
 Mixed Optimization -- RFO/linear search
 Update second derivatives using D2CorX and points    1    3    2
 ITU=  0  1  0
 Use linear search instead of GDIIS.
     Eigenvalues ---   -0.01000  -0.00543  -0.00021   0.00036   0.00093
     Eigenvalues ---    0.00216   0.00345   0.00610   0.00749   0.01085
     Eigenvalues ---    0.01103   0.01165   0.01358   0.01465   0.01584
     Eigenvalues ---    0.01771   0.02045   0.02274   0.02659   0.02764
     Eigenvalues ---    0.02935   0.03039   0.03151   0.03310   0.03523
     Eigenvalues ---    0.03615   0.03867   0.04222   0.05136   0.05363
     Eigenvalues ---    0.06508   0.06746   0.07667   0.08165   0.08708
     Eigenvalues ---    0.09664   0.11182   0.11990   0.13810   0.19578
     Eigenvalues ---    0.20422   0.22525   0.24226   0.24704   0.26879
     Eigenvalues ---    0.31096   0.39700   0.40937   0.41225   0.41467
     Eigenvalues ---    0.45549   0.47693   0.49831   0.50670   0.52702
     Eigenvalues ---    0.53755   0.56888   0.58465   0.59280   0.59833
     Eigenvalues ---    0.61245   0.83975   2.57732
 RFO step:  Lambda=-1.51897519D-02 EMin=-1.00035279D-02
 Quartic linear search produced a step of -0.84591.
 Maximum step size (   0.505) exceeded in Quadratic search.
    -- Step size scaled by   0.865
 Iteration  1 RMS(Cart)=  0.41329926 RMS(Int)=  0.06962800
 Iteration  2 RMS(Cart)=  0.19601140 RMS(Int)=  0.01862021
 Iteration  3 RMS(Cart)=  0.08719585 RMS(Int)=  0.00905139
 Iteration  4 RMS(Cart)=  0.00292293 RMS(Int)=  0.00898322
 Iteration  5 RMS(Cart)=  0.00005304 RMS(Int)=  0.00898322
 Iteration  6 RMS(Cart)=  0.00000216 RMS(Int)=  0.00898322
 Iteration  7 RMS(Cart)=  0.00000010 RMS(Int)=  0.00898322
 Variable       Old X    -DE/DX   Delta X   Delta X   Delta X     New X
                                 (Linear)    (Quad)   (Total)
    R1        2.42128  -0.06429  -0.10150   0.00388  -0.09600   2.32528
    R2        2.35611   0.04176   0.06394   0.00531   0.06856   2.42467
    R3        2.92385   0.00633   0.00266   0.00211   0.00478   2.92863
    R4        3.28696   0.00328  -0.00707   0.03546   0.03091   3.31786
    R5        1.90170   0.03904   0.09954  -0.02374   0.07342   1.97512
    R6        2.64682   0.00793   0.07317   0.06610   0.13679   2.78360
    R7        2.64482  -0.04607  -0.11147   0.01564  -0.09582   2.54900
    R8        2.62193  -0.04404  -0.09287   0.00830  -0.08458   2.53735
    R9        2.62027  -0.04968  -0.09313   0.00631  -0.08682   2.53346
   R10        1.90957  -0.02416  -0.04935   0.00101  -0.04822   1.86136
   R11        1.89093  -0.03831  -0.07720   0.00638  -0.07082   1.82011
   R12        3.24861  -0.00182  -0.01550  -0.00802  -0.02329   3.22532
   R13        3.26131   0.00147  -0.02681   0.00846  -0.01842   3.24289
   R14        1.85331  -0.00319   0.00122  -0.00468  -0.00465   1.84866
   R15        1.83668   0.01371   0.04135  -0.00952   0.03192   1.86860
   R16        3.38337  -0.00009  -0.05230   0.03362  -0.01924   3.36413
   R17        3.18772   0.00009  -0.00765   0.04489   0.03710   3.22482
   R18        1.85521  -0.02095  -0.03835   0.00154  -0.03682   1.81839
   R19        1.87889  -0.00588  -0.02614  -0.00239  -0.02592   1.85296
   R20        1.83932  -0.00901  -0.01174   0.00178  -0.00997   1.82935
   R21        1.82582  -0.00179   0.00117  -0.00216  -0.00099   1.82483
   R22        1.87174  -0.02682  -0.05612   0.00055  -0.05556   1.81617
   R23        1.91003  -0.02283  -0.04899   0.00159  -0.04739   1.86264
    A1        2.24328  -0.00211  -0.00943   0.00845  -0.00015   2.24314
    A2        2.06048   0.00216   0.03663  -0.00938   0.02694   2.08742
    A3        1.97939  -0.00004  -0.02742   0.00108  -0.02676   1.95262
    A4        2.19082   0.01091   0.04506   0.03377   0.08530   2.27612
    A5        1.98526   0.00007   0.02003   0.00054   0.01544   2.00070
    A6        1.81277   0.04053   0.11430  -0.01762   0.09887   1.91164
    A7        1.83829   0.04210   0.10017   0.00205   0.10357   1.94187
    A8        1.84620   0.04739   0.08540  -0.00328   0.08357   1.92977
    A9        1.98580  -0.03467  -0.09810   0.00613  -0.08997   1.89583
   A10        1.97982  -0.03540  -0.09363   0.00242  -0.08898   1.89084
   A11        1.98014  -0.03626  -0.09473   0.00678  -0.08732   1.89283
   A12        1.87135   0.00242  -0.00438  -0.02569  -0.02748   1.84387
   A13        2.11422  -0.00714  -0.07524  -0.26829  -0.34952   1.76470
   A14        2.16815   0.00315   0.03233   0.13007   0.11866   2.28681
   A15        1.84472  -0.00217  -0.01198  -0.02108  -0.02841   1.81631
   A16        1.86742   0.00283  -0.04767   0.07182   0.02635   1.89378
   A17        1.87839  -0.00445  -0.04507   0.00464  -0.03381   1.84458
   A18        2.77224  -0.00778   0.05013   0.05575   0.10215   2.87439
   A19        2.03275  -0.00073   0.00114   0.03527   0.03555   2.06831
   A20        1.53926   0.00511  -0.01074   0.01740   0.01073   1.54999
   A21        1.86502  -0.00150   0.00357  -0.00048   0.00340   1.86842
   A22        1.84886   0.00190   0.00863   0.09322   0.09787   1.94673
   A23        1.78443   0.00373   0.00787   0.08589   0.08914   1.87357
   A24        1.82355   0.00042   0.00173   0.00099  -0.00671   1.81683
   A25        2.05687  -0.00078   0.00084   0.04111   0.05249   2.10936
   A26        1.94625  -0.01581  -0.06977   0.10599   0.03033   1.97657
   A27        1.75505   0.01239   0.07278   0.05741   0.11519   1.87025
   A28        3.13345  -0.00313  -0.04583  -0.00922  -0.04818   3.08528
   A29        3.10921  -0.00933  -0.02727   0.03134   0.01438   3.12359
   A30        3.02552  -0.00332  -0.00465   0.17045   0.16530   3.19082
   A31        2.91488   0.00470  -0.00858  -0.09159  -0.10182   2.81306
   A32        3.26779  -0.01554  -0.12906  -0.19285  -0.32140   2.94639
   A33        3.05166   0.01110   0.07946   0.02244   0.10962   3.16128
   A34        3.18735   0.00325  -0.04219  -0.06938  -0.10271   3.08464
   A35        3.11392   0.01332   0.09782   0.01818   0.11992   3.23384
   A36        3.07090   0.00344   0.00513  -0.00798   0.00370   3.07460
   A37        3.08690  -0.00848  -0.00480  -0.14724  -0.13807   2.94884
    D1        0.13603   0.00098  -0.00519   0.00685   0.00024   0.13627
    D2       -2.99516  -0.00096   0.01033  -0.01233  -0.00520  -3.00037
    D3        0.13705  -0.00232  -0.00828  -0.00608  -0.02069   0.11637
    D4       -3.01454  -0.00044  -0.02235   0.01232  -0.01533  -3.02987
    D5       -1.89356   0.00025   0.00659   0.09943   0.10680  -1.78676
    D6        2.29725   0.00215   0.00202   0.09968   0.10295   2.40020
    D7        0.19557   0.00022   0.00758   0.09249   0.10012   0.29569
    D8        1.25689  -0.00139   0.01972   0.08302   0.10211   1.35901
    D9       -0.83548   0.00051   0.01516   0.08327   0.09827  -0.73721
   D10       -2.93716  -0.00142   0.02071   0.07608   0.09544  -2.84172
   D11       -0.17076  -0.00198   0.00829   0.03918   0.04995  -0.12081
   D12        1.85214   0.00152   0.01053   0.07277   0.08410   1.93624
   D13       -0.31776   0.00189   0.03497   0.06158   0.09015  -0.22762
   D14        1.68763  -0.00476  -0.05418   0.08939   0.03168   1.71932
   D15        2.19215   0.00044   0.01481   0.01961   0.05490   2.24705
   D16       -2.19257   0.00131   0.02102   0.08856   0.13798  -2.05460
   D17       -0.43695  -0.00084   0.04481   0.23545   0.25192  -0.18503
   D18        1.46151   0.00003   0.05103   0.30440   0.33500   1.79651
   D19       -0.54469   0.00176  -0.05245  -0.41350  -0.46662  -1.01131
   D20        1.62081   0.00102  -0.03675  -0.29549  -0.35425   1.26657
   D21       -3.03722   0.00165   0.00510  -0.08352  -0.05735  -3.09458
   D22       -0.87172   0.00091   0.02081   0.03449   0.05502  -0.81670
   D23        0.28505   0.00027  -0.02406  -0.04339  -0.06381   0.22125
   D24       -1.70582   0.00007   0.05263  -0.11749  -0.06644  -1.77226
   D25       -3.08662   0.00404   0.13206   0.12631   0.25386  -2.83276
   D26       -1.05428   0.00309   0.13993   0.29347   0.44786  -0.60642
   D27       -1.13189  -0.00243   0.06911   0.17428   0.22743  -0.90446
   D28        0.90045  -0.00338   0.07699   0.34144   0.42143   1.32188
   D29       -2.10890  -0.00072   0.00850  -0.04820  -0.03935  -2.14825
   D30       -0.22459   0.00013   0.00715  -0.03529  -0.02452  -0.24911
         Item               Value     Threshold  Converged?
 Maximum Force            0.064293     0.000015     NO 
 RMS     Force            0.017994     0.000010     NO 
 Maximum Displacement     1.295534     0.000060     NO 
 RMS     Displacement     0.408284     0.000040     NO 
 Predicted change in Energy=-1.849257D-03
 GradGradGradGradGradGradGradGradGradGradGradGradGradGradGradGradGradGrad

                          Input orientation:                          
 ---------------------------------------------------------------------
 Center     Atomic      Atomic             Coordinates (Angstroms)
 Number     Number       Type             X           Y           Z
 ---------------------------------------------------------------------
      1          6           0       -0.695394    0.292190   -1.193453
      2          8           0       -0.849382   -0.785675   -0.620228
      3          8           0       -0.275312    1.402897   -0.707489
      4          1           0        0.065951    1.345544    0.278748
      5          6           0       -1.035523    0.413154   -2.700584
      6          9           0        0.103343    0.390903   -3.423044
      7          9           0       -1.687062    1.557638   -2.962342
      8          9           0       -1.804469   -0.612293   -3.093665
      9          8           0        3.773051   -0.741389   -0.447809
     10          1           0        3.184077   -1.469180   -0.141818
     11          1           0        4.554615   -1.173824   -0.808138
     12          8           0        0.600682    1.200137    1.643559
     13          1           0        0.293053    0.315643    1.926480
     14          1           0        1.585923    1.135844    1.589422
     15          8           0       -0.368604   -1.336182    1.980056
     16          1           0       -1.109374   -1.515323    2.567505
     17          1           0       -0.740145   -1.194446    1.083764
     18          8           0        2.139791   -2.759220    0.294223
     19          1           0        1.825223   -2.669399    1.205320
     20          1           0        1.339850   -2.675302   -0.240142
     21          8           0        3.274518    0.889806    1.605366
     22          1           0        3.713444    0.533591    2.382620
     23          1           0        3.600703    0.379468    0.827742
 ---------------------------------------------------------------------
                    Distance matrix (angstroms):
                    1          2          3          4          5
     1  C    0.000000
     2  O    1.230485   0.000000
     3  O    1.283082   2.264292   0.000000
     4  H    1.963817   2.487587   1.045186   0.000000
     5  C    1.549762   2.408261   2.351582   3.310441   0.000000
     6  F    2.370401   3.185561   2.922627   3.823088   1.348873
     7  F    2.390342   3.417356   2.664834   3.690895   1.342708
     8  F    2.378853   2.657093   3.477521   4.324901   1.340647
     9  O    4.646641   4.625860   4.588534   4.315758   5.434183
    10  H    4.388468   4.118840   4.531687   4.221642   5.281618
    11  H    5.464454   5.421176   5.475200   5.260860   6.111423
    12  O    3.248510   3.342284   2.517122   1.473020   4.708300
    13  H    3.272852   3.000630   2.905676   1.956346   4.815012
    14  H    3.696018   3.808608   2.968385   2.017958   5.079213
    15  O    3.581836   2.701052   3.838510   3.205455   5.041165
    16  H    4.193243   3.280491   4.465116   3.847643   5.610458
    17  H    2.719891   1.755738   3.189177   2.783773   4.122246
    18  O    4.422958   3.696790   4.915218   4.598929   5.395873
    19  H    4.569314   3.746272   4.965348   4.480328   5.739520
    20  H    3.722502   2.916829   4.411221   4.249620   4.608115
    21  O    4.893949   4.976651   4.267770   3.501788   6.111044
    22  H    5.681938   5.619336   5.120024   4.288327   6.957453
    23  H    4.748609   4.822596   4.292765   3.705289   5.826217
                    6          7          8          9         10
     6  F    0.000000
     7  F    2.186108   0.000000
     8  F    2.180514   2.177070   0.000000
     9  O    4.858072   6.435933   6.174622   0.000000
    10  H    4.870038   6.391008   5.859458   0.984988   0.000000
    11  H    5.394435   7.145629   6.780627   0.963161   1.552286
    12  O    5.154868   5.155182   5.613461   4.266998   4.121499
    13  H    5.353416   5.418854   5.519286   4.343381   3.977622
    14  H    5.279942   5.622178   6.040037   3.529567   3.512469
    15  O    5.692016   5.877059   5.322440   4.837522   4.140239
    16  H    6.402426   6.352639   5.774727   5.790438   5.077035
    17  H    4.851404   4.984134   4.350012   4.787475   4.120321
    18  O    5.280953   6.624597   5.625324   2.699962   1.716061
    19  H    5.809653   6.897347   5.990628   3.200640   2.258714
    20  H    4.589273   5.872848   4.720735   3.115063   2.205804
    21  O    5.965750   6.776964   7.080488   2.669243   2.936946
    22  H    6.838050   7.666992   7.858124   3.104909   3.265595
    23  H    5.504619   6.611602   6.751067   1.706767   2.128644
                   11         12         13         14         15
    11  H    0.000000
    12  O    5.223035   0.000000
    13  H    5.278026   0.978268   0.000000
    14  H    4.460492   0.988820   1.567754   0.000000
    15  O    5.660254   2.735993   1.780221   3.175482   0.000000
    16  H    6.602451   3.339415   2.393774   3.905120   0.962252
    17  H    5.622650   2.800930   2.014456   3.331146   0.980546
    18  O    3.091933   4.457137   3.940747   4.141960   3.340527
    19  H    3.706796   4.082262   3.431923   3.832058   2.681522
    20  H    3.593295   4.371924   3.838722   4.234700   3.105050
    21  O    3.423773   2.692056   3.053181   1.706500   4.285762
    22  H    3.715343   3.267993   3.457548   2.349089   4.507907
    23  H    2.449238   3.215459   3.485950   2.282893   4.475118
                   16         17         18         19         20
    16  H    0.000000
    17  H    1.562300   0.000000
    18  O    4.155980   3.371339   0.000000
    19  H    3.435011   2.961650   0.968049   0.000000
    20  H    3.902196   2.876115   0.965658   1.524790   0.000000
    21  O    5.092040   4.553426   4.040061   3.863733   4.456325
    22  H    5.243263   4.950514   4.204805   3.900071   4.775963
    23  H    5.366734   4.624468   3.502894   3.548307   3.947588
                   21         22         23
    21  O    0.000000
    22  H    0.961077   0.000000
    23  H    0.985668   1.566561   0.000000
 Stoichiometry    C2H11F3O7
 Framework group  C1[X(C2H11F3O7)]
 Deg. of freedom    63
 Full point group                 C1      NOp   1
 Largest Abelian subgroup         C1      NOp   1
 Largest concise Abelian subgroup C1      NOp   1
                         Standard orientation:                         
 ---------------------------------------------------------------------
 Center     Atomic      Atomic             Coordinates (Angstroms)
 Number     Number       Type             X           Y           Z
 ---------------------------------------------------------------------
      1          6           0        1.210381   -0.447263   -0.041544
      2          8           0        0.698440   -0.727132    1.041822
      3          8           0        0.793055   -0.734046   -1.220482
      4          1           0       -0.151996   -1.179376   -1.251717
      5          6           0        2.538816    0.350075   -0.077268
      6          9           0        2.283597    1.637808   -0.387211
      7          9           0        3.383502   -0.151907   -0.992356
      8          9           0        3.141046    0.315801    1.120011
      9          8           0       -2.528803    2.298072   -0.311551
     10          1           0       -2.490006    1.834787    0.556817
     11          1           0       -2.880530    3.174627   -0.122822
     12          8           0       -1.514516   -1.739128   -1.249368
     13          1           0       -1.678683   -1.961300   -0.310913
     14          1           0       -2.151589   -1.015217   -1.468125
     15          8           0       -1.587539   -2.103369    1.461288
     16          1           0       -1.542516   -2.982553    1.849793
     17          1           0       -0.670182   -1.759395    1.421194
     18          8           0       -2.345093    1.087819    2.094968
     19          1           0       -2.766704    0.216503    2.108070
     20          1           0       -1.408784    0.898191    2.235900
     21          8           0       -3.347108    0.177924   -1.711625
     22          1           0       -4.265882    0.008331   -1.486326
     23          1           0       -3.109113    1.052100   -1.323404
 ---------------------------------------------------------------------
 Rotational constants (GHZ):           0.8170489           0.3587770           0.3479620
 Standard basis: 6-31++G(d,p) (6D, 7F)
 There are   294 symmetry adapted cartesian basis functions of A   symmetry.
 There are   294 symmetry adapted basis functions of A   symmetry.
   294 basis functions,   472 primitive gaussians,   294 cartesian basis functions
    53 alpha electrons       53 beta electrons
       nuclear repulsion energy       851.4329710180 Hartrees.
 NAtoms=   23 NActive=   23 NUniq=   23 SFac= 1.00D+00 NAtFMM=   60 NAOKFM=F Big=F
 Integral buffers will be    131072 words long.
 Raffenetti 2 integral format.
 Two-electron integral symmetry is turned on.
 Nuclear repulsion after empirical dispersion term =      851.4225853101 Hartrees.
 One-electron integrals computed using PRISM.
 NBasis=   294 RedAO= T EigKep=  4.69D-05  NBF=   294
 NBsUse=   294 1.00D-06 EigRej= -1.00D+00 NBFU=   294
 Lowest energy guess from the checkpoint file:  "/local_scratch/slurm.5660518/Gau-2968250.chk"
 B after Tr=     0.000000    0.000000    0.000000
         Rot=    0.893041   -0.445996   -0.016725   -0.057313 Ang= -53.48 deg.
 B after Tr=     0.000000   -0.000000    0.000000
         Rot=    0.938531   -0.336793   -0.030774    0.069156 Ang= -40.39 deg.
 Requested convergence on RMS density matrix=1.00D-10 within 128 cycles.
 Requested convergence on MAX density matrix=1.00D-08.
 Requested convergence on             energy=1.00D-08.
 No special actions if energy rises.
 SCF Done:  E(RwB97XD) =  -908.807547980     A.U. after   17 cycles
            NFock= 17  Conv=0.97D-10     -V/T= 2.0083
 Calling FoFJK, ICntrl=      2127 FMM=F ISym2X=0 I1Cent= 0 IOpClX= 0 NMat=1 NMatS=1 NMatT=0.
 ***** Axes restored to original set *****
 -------------------------------------------------------------------
 Center     Atomic                   Forces (Hartrees/Bohr)
 Number     Number              X              Y              Z
 -------------------------------------------------------------------
      1        6          -0.005111412   -0.010939420    0.006518164
      2        8           0.003102821    0.010341426   -0.007700786
      3        8           0.001992359    0.004124886   -0.001309227
      4        1           0.000869306   -0.001657306    0.003559325
      5        6          -0.001716404   -0.001943400   -0.003370044
      6        9          -0.005855648    0.000592644    0.002658361
      7        9           0.003537433   -0.005921632    0.000005489
      8        9           0.004094848    0.005867971    0.000553382
      9        8           0.000590030   -0.005749467    0.000893525
     10        1           0.003163733    0.001367534   -0.004643576
     11        1          -0.001842149    0.003504216    0.001021934
     12        8           0.000654848   -0.001974313   -0.008362752
     13        1           0.001734503    0.001856552    0.004194299
     14        1          -0.001796082    0.001558598    0.004659683
     15        8          -0.002424305   -0.001251811   -0.000732772
     16        1           0.001854293   -0.000062497   -0.000520429
     17        1           0.001911688   -0.002451495    0.000721436
     18        8          -0.006587643    0.001391462    0.004619429
     19        1          -0.000286611   -0.000078469   -0.003085824
     20        1           0.001050654   -0.000634726    0.000355322
     21        8           0.001598849   -0.001280437   -0.001746974
     22        1          -0.000647485    0.001258684   -0.001423396
     23        1           0.000112372    0.002081001    0.003135431
 -------------------------------------------------------------------
 Cartesian Forces:  Max     0.010939420 RMS     0.003605929

 GradGradGradGradGradGradGradGradGradGradGradGradGradGradGradGradGradGrad
 Berny optimization.
 Using GEDIIS/GDIIS optimizer.
 FormGI is forming the generalized inverse of G from B-inverse, IUseBI=4.
 Internal  Forces:  Max     0.015569513 RMS     0.004738932
 Search for a local minimum.
 Step number   4 out of a maximum of  138
 All quantities printed in internal units (Hartrees-Bohrs-Radians)
 Mixed Optimization -- RFO/linear search
 Update second derivatives using D2CorX and points    1    4    2
 DE=  2.79D-03 DEPred=-1.85D-03 R=-1.51D+00
 Trust test=-1.51D+00 RLast= 9.62D-01 DXMaxT set to 2.52D-01
 ITU= -1  0  1  0
 Use linear search instead of GDIIS.
 Energy rises -- skip Quadratic/GDIIS search.
 Quartic linear search produced a step of -0.67719.
 Iteration  1 RMS(Cart)=  0.28866839 RMS(Int)=  0.01437513
 Iteration  2 RMS(Cart)=  0.03077117 RMS(Int)=  0.00123698
 Iteration  3 RMS(Cart)=  0.00098091 RMS(Int)=  0.00119638
 Iteration  4 RMS(Cart)=  0.00000246 RMS(Int)=  0.00119638
 Iteration  5 RMS(Cart)=  0.00000002 RMS(Int)=  0.00119638
 Variable       Old X    -DE/DX   Delta X   Delta X   Delta X     New X
                                 (Linear)    (Quad)   (Total)
    R1        2.32528  -0.01115  -0.01624   0.00000  -0.01621   2.30907
    R2        2.42467   0.00331   0.00476   0.00000   0.00490   2.42957
    R3        2.92863   0.00007  -0.00111   0.00000  -0.00111   2.92752
    R4        3.31786   0.00158  -0.02659   0.00000  -0.02667   3.29119
    R5        1.97512   0.00127   0.02997   0.00000   0.03007   2.00519
    R6        2.78360  -0.00250  -0.03406   0.00000  -0.03396   2.74965
    R7        2.54900  -0.00632  -0.02435   0.00000  -0.02435   2.52465
    R8        2.53735  -0.00677  -0.01708   0.00000  -0.01708   2.52028
    R9        2.53346  -0.00700  -0.01576   0.00000  -0.01576   2.51769
   R10        1.86136  -0.00078  -0.00685   0.00000  -0.00689   1.85447
   R11        1.82011  -0.00345  -0.01384   0.00000  -0.01384   1.80627
   R12        3.22532   0.00039   0.00336   0.00000   0.00332   3.22864
   R13        3.24289   0.00351  -0.00899   0.00000  -0.00897   3.23392
   R14        1.84866   0.00027   0.00413   0.00000   0.00409   1.85275
   R15        1.86860  -0.00519   0.01149   0.00000   0.01148   1.88008
   R16        3.36413   0.00174  -0.02884   0.00000  -0.02891   3.33522
   R17        3.22482  -0.00308  -0.03124   0.00000  -0.03123   3.19359
   R18        1.81839  -0.00173  -0.00577   0.00000  -0.00577   1.81262
   R19        1.85296  -0.00028  -0.00338   0.00000  -0.00348   1.84948
   R20        1.82935  -0.00282  -0.00265   0.00000  -0.00265   1.82670
   R21        1.82483  -0.00112   0.00160   0.00000   0.00160   1.82643
   R22        1.81617  -0.00191  -0.00730   0.00000  -0.00730   1.80888
   R23        1.86264  -0.00409  -0.00713   0.00000  -0.00713   1.85551
    A1        2.24314   0.00151  -0.00745   0.00000  -0.00754   2.23559
    A2        2.08742  -0.00169   0.01108   0.00000   0.01115   2.09857
    A3        1.95262   0.00018  -0.00382   0.00000  -0.00376   1.94886
    A4        2.27612   0.00114  -0.02169   0.00000  -0.02223   2.25389
    A5        2.00070  -0.00197   0.00558   0.00000   0.00553   2.00623
    A6        1.91164   0.00076   0.02455   0.00000   0.02463   1.93627
    A7        1.94187   0.00149   0.01005   0.00000   0.01009   1.95196
    A8        1.92977   0.00244   0.01177   0.00000   0.01182   1.94159
    A9        1.89583  -0.00184  -0.01760   0.00000  -0.01754   1.87829
   A10        1.89084  -0.00139  -0.01470   0.00000  -0.01461   1.87623
   A11        1.89283  -0.00163  -0.01671   0.00000  -0.01669   1.87614
   A12        1.84387   0.00780   0.01510   0.00000   0.01538   1.85925
   A13        1.76470  -0.00384   0.17646   0.00000   0.17790   1.94259
   A14        2.28681  -0.00188  -0.05447   0.00000  -0.04940   2.23740
   A15        1.81631   0.00465   0.00965   0.00000   0.01030   1.82662
   A16        1.89378  -0.00071  -0.05601   0.00000  -0.05598   1.83779
   A17        1.84458  -0.00768  -0.01318   0.00000  -0.01297   1.83161
   A18        2.87439  -0.00581  -0.02905   0.00000  -0.02957   2.84481
   A19        2.06831   0.00002  -0.02316   0.00000  -0.02320   2.04511
   A20        1.54999  -0.00101  -0.01587   0.00000  -0.01672   1.53328
   A21        1.86842   0.00077   0.00055   0.00000   0.00067   1.86909
   A22        1.94673   0.00122  -0.05937   0.00000  -0.05880   1.88793
   A23        1.87357   0.00081  -0.05407   0.00000  -0.05339   1.82018
   A24        1.81683   0.00067   0.00593   0.00000   0.00762   1.82446
   A25        2.10936   0.00217  -0.03487   0.00000  -0.03475   2.07461
   A26        1.97657  -0.01524  -0.07640   0.00000  -0.07486   1.90171
   A27        1.87025   0.00791  -0.01975   0.00000  -0.01680   1.85345
   A28        3.08528   0.00001  -0.00406   0.00000  -0.00456   3.08071
   A29        3.12359  -0.01378  -0.03157   0.00000  -0.03367   3.08992
   A30        3.19082  -0.01051  -0.11566   0.00000  -0.11529   3.07553
   A31        2.81306   0.00205   0.06209   0.00000   0.06229   2.87535
   A32        2.94639  -0.01438   0.11433   0.00000   0.11489   3.06128
   A33        3.16128  -0.00091  -0.01062   0.00000  -0.01057   3.15071
   A34        3.08464   0.00740   0.03578   0.00000   0.03408   3.11872
   A35        3.23384   0.01557  -0.00290   0.00000  -0.00393   3.22992
   A36        3.07460  -0.00321   0.00160   0.00000   0.00072   3.07532
   A37        2.94884  -0.00482   0.08965   0.00000   0.08796   3.03680
    D1        0.13627   0.00143  -0.00432   0.00000  -0.00411   0.13216
    D2       -3.00037  -0.00037   0.01179   0.00000   0.01201  -2.98835
    D3        0.11637  -0.00162   0.00738   0.00000   0.00765   0.12402
    D4       -3.02987   0.00006  -0.00751   0.00000  -0.00730  -3.03717
    D5       -1.78676   0.00025  -0.06705   0.00000  -0.06704  -1.85380
    D6        2.40020   0.00110  -0.06810   0.00000  -0.06807   2.33212
    D7        0.29569   0.00052  -0.06174   0.00000  -0.06176   0.23393
    D8        1.35901  -0.00128  -0.05336   0.00000  -0.05336   1.30565
    D9       -0.73721  -0.00043  -0.05441   0.00000  -0.05440  -0.79162
   D10       -2.84172  -0.00101  -0.04805   0.00000  -0.04809  -2.88981
   D11       -0.12081   0.00010  -0.02719   0.00000  -0.02706  -0.14787
   D12        1.93624   0.00040  -0.04852   0.00000  -0.04847   1.88777
   D13       -0.22762   0.00110  -0.03305   0.00000  -0.03310  -0.26072
   D14        1.71932  -0.00578  -0.06483   0.00000  -0.06462   1.65470
   D15        2.24705   0.00227  -0.02532   0.00000  -0.02788   2.21917
   D16       -2.05460   0.00119  -0.07661   0.00000  -0.08066  -2.13526
   D17       -0.18503   0.00028  -0.13472   0.00000  -0.13067  -0.31570
   D18        1.79651  -0.00080  -0.18601   0.00000  -0.18346   1.61305
   D19       -1.01131   0.01013   0.27400   0.00000   0.27526  -0.73605
   D20        1.26657   0.00452   0.21047   0.00000   0.21312   1.47969
   D21       -3.09458   0.00472   0.04292   0.00000   0.04035  -3.05422
   D22       -0.81670  -0.00089  -0.02060   0.00000  -0.02179  -0.83848
   D23        0.22125  -0.00045   0.02395   0.00000   0.02383   0.24508
   D24       -1.77226   0.00147   0.08712   0.00000   0.08677  -1.68549
   D25       -2.83276   0.00531  -0.06620   0.00000  -0.06426  -2.89702
   D26       -0.60642  -0.00195  -0.19126   0.00000  -0.19204  -0.79846
   D27       -0.90446   0.00066  -0.09868   0.00000  -0.09783  -1.00229
   D28        1.32188  -0.00659  -0.22375   0.00000  -0.22560   1.09627
   D29       -2.14825  -0.00059   0.03345   0.00000   0.03355  -2.11470
   D30       -0.24911  -0.00027   0.02233   0.00000   0.02179  -0.22732
         Item               Value     Threshold  Converged?
 Maximum Force            0.015570     0.000015     NO 
 RMS     Force            0.004739     0.000010     NO 
 Maximum Displacement     0.848215     0.000060     NO 
 RMS     Displacement     0.286780     0.000040     NO 
 Predicted change in Energy=-9.204841D-05
 GradGradGradGradGradGradGradGradGradGradGradGradGradGradGradGradGradGrad

                          Input orientation:                          
 ---------------------------------------------------------------------
 Center     Atomic      Atomic             Coordinates (Angstroms)
 Number     Number       Type             X           Y           Z
 ---------------------------------------------------------------------
      1          6           0       -0.493471    0.209789   -1.124576
      2          8           0       -0.536797   -0.875778   -0.565358
      3          8           0       -0.236648    1.358590   -0.607609
      4          1           0        0.075080    1.333516    0.406360
      5          6           0       -0.795700    0.319348   -2.640031
      6          9           0        0.325450    0.525124   -3.336839
      7          9           0       -1.628265    1.326080   -2.908374
      8          9           0       -1.355613   -0.797585   -3.102630
      9          8           0        3.514104   -0.802067   -0.402453
     10          1           0        2.880938   -1.527727   -0.213893
     11          1           0        4.303416   -1.213556   -0.750711
     12          8           0        0.567270    1.242179    1.772590
     13          1           0        0.341160    0.331681    2.057393
     14          1           0        1.559133    1.247912    1.695203
     15          8           0       -0.142837   -1.365583    2.057214
     16          1           0       -0.912961   -1.601580    2.578054
     17          1           0       -0.446412   -1.240740    1.135195
     18          8           0        1.714777   -2.751129    0.054362
     19          1           0        1.404535   -2.676979    0.966861
     20          1           0        0.957604   -2.480661   -0.481987
     21          8           0        3.227856    1.095277    1.475933
     22          1           0        3.768854    0.826591    2.218490
     23          1           0        3.397485    0.441882    0.762898
 ---------------------------------------------------------------------
                    Distance matrix (angstroms):
                    1          2          3          4          5
     1  C    0.000000
     2  O    1.221907   0.000000
     3  O    1.285674   2.254833   0.000000
     4  H    1.982367   2.489901   1.061101   0.000000
     5  C    1.549177   2.408240   2.350171   3.326754   0.000000
     6  F    2.379953   3.222903   2.908490   3.837671   1.335987
     7  F    2.390774   3.395468   2.689085   3.726782   1.333672
     8  F    2.381343   2.667269   3.482285   4.347585   1.332307
     9  O    4.195947   4.054846   4.333436   4.128169   4.983848
    10  H    3.903197   3.497068   4.266753   4.055153   4.776557
    11  H    5.017550   4.855524   5.220018   5.070030   5.649806
    12  O    3.253393   3.342261   2.514991   1.455052   4.709620
    13  H    3.291868   3.017878   2.913870   1.949457   4.833052
    14  H    3.638961   3.743410   2.922331   1.967449   5.020132
    15  O    3.567705   2.696849   3.811980   3.171425   5.032825
    16  H    4.143247   3.247973   4.400960   3.782495   5.561665
    17  H    2.685668   1.741622   3.136539   2.725792   4.099781
    18  O    3.877279   2.995094   4.597397   4.415522   4.794797
    19  H    4.038559   3.059541   4.632305   4.262121   5.179640
    20  H    3.123629   2.194502   4.022669   4.014468   3.946046
    21  O    4.625474   4.714291   4.051329   3.337774   5.807945
    22  H    5.451967   5.402453   4.930912   4.145449   6.685631
    23  H    4.330816   4.356498   3.990684   3.458396   5.401643
                    6          7          8          9         10
     6  F    0.000000
     7  F    2.154556   0.000000
     8  F    2.151834   2.149891   0.000000
     9  O    4.532061   6.103492   5.568225   0.000000
    10  H    4.527418   5.978073   5.179409   0.981344   0.000000
    11  H    5.053245   6.803683   6.142408   0.955835   1.552520
    12  O    5.165163   5.170960   5.623690   4.194471   4.119656
    13  H    5.397723   5.433812   5.547984   4.171787   3.881574
    14  H    5.231237   5.599870   5.974865   3.524839   3.618839
    15  O    5.734969   5.840257   5.330801   4.443054   3.785160
    16  H    6.406441   6.259692   5.754348   5.396439   4.711062
    17  H    4.869614   4.933132   4.356857   4.271122   3.601897
    18  O    4.915721   6.047923   4.817700   2.691672   1.711317
    19  H    5.471720   6.343485   5.264152   3.136973   2.212403
    20  H    4.193393   5.202437   3.879625   3.059362   2.163139
    21  O    5.649054   6.546551   6.749397   2.685179   3.139429
    22  H    6.542904   7.460772   7.563890   3.096250   3.499671
    23  H    5.123688   6.286351   6.250643   1.708524   2.258385
                   11         12         13         14         15
    11  H    0.000000
    12  O    5.133855   0.000000
    13  H    5.096340   0.980432   0.000000
    14  H    4.424072   0.994894   1.566563   0.000000
    15  O    5.260867   2.717662   1.764924   3.139763   0.000000
    16  H    6.200148   3.305575   2.362499   3.874310   0.959198
    17  H    5.110601   2.756575   1.985755   3.244874   0.978704
    18  O    3.116620   4.496176   3.924625   4.325381   3.062987
    19  H    3.673577   4.087789   3.372249   3.994891   2.302822
    20  H    3.587788   4.369785   3.838974   4.359387   2.983608
    21  O    3.383117   2.681101   3.042070   1.689974   4.213703
    22  H    3.641992   3.259092   3.466983   2.309590   4.486977
    23  H    2.419132   3.109674   3.320992   2.213237   4.180438
                   16         17         18         19         20
    16  H    0.000000
    17  H    1.558754   0.000000
    18  O    3.820406   2.849600   0.000000
    19  H    3.020466   2.348856   0.966646   0.000000
    20  H    3.692649   2.474661   0.966506   1.528872   0.000000
    21  O    5.063010   4.367301   4.370940   4.220612   4.666350
    22  H    5.286274   4.818282   4.658622   4.408127   5.112105
    23  H    5.103967   4.212525   3.678159   3.706852   4.005499
                   21         22         23
    21  O    0.000000
    22  H    0.957216   0.000000
    23  H    0.981894   1.550697   0.000000
 Stoichiometry    C2H11F3O7
 Framework group  C1[X(C2H11F3O7)]
 Deg. of freedom    63
 Full point group                 C1      NOp   1
 Largest Abelian subgroup         C1      NOp   1
 Largest concise Abelian subgroup C1      NOp   1
                         Standard orientation:                         
 ---------------------------------------------------------------------
 Center     Atomic      Atomic             Coordinates (Angstroms)
 Number     Number       Type             X           Y           Z
 ---------------------------------------------------------------------
      1          6           0        1.026404   -0.441932    0.200542
      2          8           0        0.459466   -0.006654    1.191587
      3          8           0        0.632847   -1.373517   -0.593322
      4          1           0       -0.351642   -1.727072   -0.415234
      5          6           0        2.408629    0.119263   -0.217146
      6          9           0        2.299884    0.905082   -1.292100
      7          9           0        3.270173   -0.854420   -0.514408
      8          9           0        2.948798    0.847870    0.758760
      9          8           0       -2.121907    1.898724   -1.287894
     10          1           0       -1.988682    1.981720   -0.319184
     11          1           0       -2.389947    2.761350   -1.600387
     12          8           0       -1.730382   -2.127428   -0.178665
     13          1           0       -1.946668   -1.762046    0.705057
     14          1           0       -2.272705   -1.591352   -0.817666
     15          8           0       -1.897417   -0.835933    2.206671
     16          1           0       -1.869331   -1.332448    3.026881
     17          1           0       -0.975212   -0.594910    1.984623
     18          8           0       -1.665287    2.097759    1.357287
     19          1           0       -2.177794    1.415266    1.811097
     20          1           0       -0.746949    1.809078    1.443616
     21          8           0       -3.139076   -0.531221   -1.808391
     22          1           0       -4.086517   -0.460043   -1.691984
     23          1           0       -2.780395    0.375836   -1.695640
 ---------------------------------------------------------------------
 Rotational constants (GHZ):           0.8256314           0.3945535           0.3857855
 Standard basis: 6-31++G(d,p) (6D, 7F)
 There are   294 symmetry adapted cartesian basis functions of A   symmetry.
 There are   294 symmetry adapted basis functions of A   symmetry.
   294 basis functions,   472 primitive gaussians,   294 cartesian basis functions
    53 alpha electrons       53 beta electrons
       nuclear repulsion energy       871.3256378888 Hartrees.
 NAtoms=   23 NActive=   23 NUniq=   23 SFac= 1.00D+00 NAtFMM=   60 NAOKFM=F Big=F
 Integral buffers will be    131072 words long.
 Raffenetti 2 integral format.
 Two-electron integral symmetry is turned on.
 Nuclear repulsion after empirical dispersion term =      871.3142532362 Hartrees.
 One-electron integrals computed using PRISM.
 NBasis=   294 RedAO= T EigKep=  4.37D-05  NBF=   294
 NBsUse=   294 1.00D-06 EigRej= -1.00D+00 NBFU=   294
 Lowest energy guess from the checkpoint file:  "/local_scratch/slurm.5660518/Gau-2968250.chk"
 B after Tr=     0.000000    0.000000    0.000000
         Rot=    0.982240   -0.186894   -0.011196   -0.012273 Ang= -21.63 deg.
 B after Tr=    -0.000000   -0.000000    0.000000
         Rot=    0.961353    0.271857    0.001603    0.043490 Ang=  31.96 deg.
 Requested convergence on RMS density matrix=1.00D-10 within 128 cycles.
 Requested convergence on MAX density matrix=1.00D-08.
 Requested convergence on             energy=1.00D-08.
 No special actions if energy rises.
 SCF Done:  E(RwB97XD) =  -908.811853147     A.U. after   15 cycles
            NFock= 15  Conv=0.93D-10     -V/T= 2.0082
 Calling FoFJK, ICntrl=      2127 FMM=F ISym2X=0 I1Cent= 0 IOpClX= 0 NMat=1 NMatS=1 NMatT=0.
 ***** Axes restored to original set *****
 -------------------------------------------------------------------
 Center     Atomic                   Forces (Hartrees/Bohr)
 Number     Number              X              Y              Z
 -------------------------------------------------------------------
      1        6          -0.001996509    0.009358788    0.002828739
      2        8           0.001236545   -0.005323121   -0.001723560
      3        8           0.001832362    0.000283409    0.000447330
      4        1          -0.000706742   -0.001910423    0.000350014
      5        6          -0.002858293   -0.001851673   -0.007837236
      6        9           0.006901143    0.000754472    0.001677987
      7        9          -0.002561555    0.004019070    0.003708144
      8        9          -0.001141345   -0.005089572    0.002382804
      9        8          -0.003062067    0.001699586    0.001750421
     10        1           0.000886169   -0.001553576   -0.001740628
     11        1           0.003718923   -0.000398796   -0.001692131
     12        8           0.004057343   -0.003329004   -0.009082798
     13        1           0.001310238    0.004040561    0.003752273
     14        1          -0.003976479    0.002153541    0.003712505
     15        8           0.001028310   -0.001954347   -0.001748055
     16        1          -0.000907717   -0.001158565    0.001647322
     17        1          -0.001180456   -0.000879218   -0.000080291
     18        8          -0.002015316    0.000766621    0.001555121
     19        1          -0.001328175    0.000001783   -0.000038051
     20        1          -0.000348224   -0.000498955    0.000161122
     21        8          -0.002556402    0.000666188   -0.001620315
     22        1           0.001456701    0.000161031    0.002688616
     23        1           0.002211544    0.000042199   -0.001099334
 -------------------------------------------------------------------
 Cartesian Forces:  Max     0.009358788 RMS     0.002943438

 GradGradGradGradGradGradGradGradGradGradGradGradGradGradGradGradGradGrad
 Berny optimization.
 Using GEDIIS/GDIIS optimizer.
 FormGI is forming the generalized inverse of G from B-inverse, IUseBI=4.
 Internal  Forces:  Max     0.010086842 RMS     0.003189403
 Search for a local minimum.
 Step number   5 out of a maximum of  138
 All quantities printed in internal units (Hartrees-Bohrs-Radians)
 Mixed Optimization -- RFO/linear search
 Update second derivatives using D2CorX and points    1    2    5
 ITU=  0 -1  0  1  0
 Use linear search instead of GDIIS.
     Eigenvalues ---   -0.76198  -0.00591  -0.00021   0.00035   0.00091
     Eigenvalues ---    0.00214   0.00274   0.00421   0.00627   0.00753
     Eigenvalues ---    0.01056   0.01103   0.01145   0.01367   0.01544
     Eigenvalues ---    0.01741   0.02023   0.02115   0.02505   0.02656
     Eigenvalues ---    0.02798   0.02974   0.03038   0.03155   0.03338
     Eigenvalues ---    0.03506   0.03659   0.03887   0.04706   0.05176
     Eigenvalues ---    0.05921   0.06767   0.06981   0.08063   0.08179
     Eigenvalues ---    0.08788   0.10710   0.11861   0.12147   0.14041
     Eigenvalues ---    0.19659   0.20485   0.22577   0.24398   0.26065
     Eigenvalues ---    0.29835   0.40149   0.40876   0.41114   0.41457
     Eigenvalues ---    0.45464   0.47505   0.49000   0.50546   0.52425
     Eigenvalues ---    0.53338   0.55324   0.58346   0.59243   0.59732
     Eigenvalues ---    0.61153   0.84936   2.75328
 RFO step:  Lambda=-7.61993656D-01 EMin=-7.61975986D-01
 I=     1 Eig=   -7.62D-01 Dot1=  2.20D-03
 I=     1 Stepn=  6.00D-01 RXN=   6.00D-01 EDone=F
 I=     2 Eig=   -5.91D-03 Dot1= -5.36D-04
 I=     2 Stepn= -3.00D-01 RXN=   6.71D-01 EDone=F
 I=     3 Eig=   -2.13D-04 Dot1= -3.60D-05
 I=     3 Stepn= -1.50D-01 RXN=   6.87D-01 EDone=F
 Mixed    3 eigenvectors in step.  Raw Step.Grad=  2.77D-03.
 RFO eigenvector is Hessian eigenvector with negative curvature.
 Taking step of  6.00D-01 in eigenvector direction(s).  Step.Grad= -3.01D-04.
 Quartic linear search produced a step of  0.06008.
 Maximum step size (   0.252) exceeded in Quadratic search.
    -- Step size not scaled.
 Iteration  1 RMS(Cart)=  0.46339978 RMS(Int)=  0.02629858
 Iteration  2 RMS(Cart)=  0.23121153 RMS(Int)=  0.00563411
 Iteration  3 RMS(Cart)=  0.01133645 RMS(Int)=  0.00268849
 Iteration  4 RMS(Cart)=  0.00017021 RMS(Int)=  0.00268839
 Iteration  5 RMS(Cart)=  0.00000125 RMS(Int)=  0.00268839
 Iteration  6 RMS(Cart)=  0.00000002 RMS(Int)=  0.00268839
 Variable       Old X    -DE/DX   Delta X   Delta X   Delta X     New X
                                 (Linear)    (Quad)   (Total)
    R1        2.30907   0.00443   0.00047   0.06463   0.06406   2.37313
    R2        2.42957  -0.00214  -0.00013  -0.04857  -0.04893   2.38064
    R3        2.92752  -0.00016   0.00003   0.00048   0.00052   2.92804
    R4        3.29119   0.00078   0.00076   0.00287   0.00272   3.29391
    R5        2.00519  -0.00245  -0.00085  -0.18729  -0.18707   1.81813
    R6        2.74965  -0.00260   0.00098  -0.04191  -0.03990   2.70975
    R7        2.52465   0.00504   0.00070   0.09712   0.09783   2.62248
    R8        2.52028   0.00389   0.00049   0.07539   0.07588   2.59616
    R9        2.51769   0.00392   0.00045   0.07134   0.07179   2.58948
   R10        1.85447   0.00274   0.00019   0.04616   0.04639   1.90086
   R11        1.80627   0.00386   0.00040   0.06699   0.06739   1.87365
   R12        3.22864  -0.00016  -0.00010   0.04438   0.04416   3.27280
   R13        3.23392   0.00258   0.00026   0.03096   0.03119   3.26511
   R14        1.85275   0.00050  -0.00012  -0.00651  -0.00592   1.84683
   R15        1.88008  -0.00529  -0.00033  -0.05407  -0.05440   1.82568
   R16        3.33522   0.00391   0.00082   0.05493   0.05626   3.39149
   R17        3.19359  -0.00108   0.00090   0.03763   0.03851   3.23210
   R18        1.81262   0.00191   0.00017   0.03169   0.03185   1.84447
   R19        1.84948   0.00097   0.00009   0.02447   0.02347   1.87296
   R20        1.82670   0.00039   0.00008   0.00469   0.00476   1.83146
   R21        1.82643   0.00004  -0.00005  -0.00703  -0.00708   1.81936
   R22        1.80888   0.00286   0.00021   0.04903   0.04924   1.85812
   R23        1.85551   0.00078   0.00020   0.03925   0.03977   1.89529
    A1        2.23559   0.00198   0.00021   0.01062   0.01164   2.24723
    A2        2.09857  -0.00337  -0.00031  -0.04043  -0.04117   2.05740
    A3        1.94886   0.00142   0.00011   0.03007   0.02969   1.97855
    A4        2.25389  -0.00169   0.00059  -0.03828  -0.03821   2.21568
    A5        2.00623  -0.00166  -0.00016  -0.02861  -0.02442   1.98182
    A6        1.93627  -0.00656  -0.00070  -0.10787  -0.11324   1.82303
    A7        1.95196  -0.00535  -0.00029  -0.08905  -0.09348   1.85848
    A8        1.94159  -0.00444  -0.00033  -0.07045  -0.07445   1.86714
    A9        1.87829   0.00606   0.00051   0.09900   0.09350   1.97179
   A10        1.87623   0.00564   0.00043   0.09308   0.08865   1.96488
   A11        1.87614   0.00574   0.00048   0.09305   0.08978   1.96592
   A12        1.85925   0.00431  -0.00042   0.02061   0.01704   1.87628
   A13        1.94259  -0.00470  -0.00497   0.08935   0.08266   2.02526
   A14        2.23740   0.00012   0.00186  -0.02207  -0.01949   2.21791
   A15        1.82662   0.00262  -0.00024   0.00223   0.00143   1.82804
   A16        1.83779   0.00085   0.00161   0.10650   0.10671   1.94450
   A17        1.83161  -0.00251   0.00039   0.01551   0.00919   1.84080
   A18        2.84481  -0.00294   0.00080  -0.03903  -0.03325   2.81157
   A19        2.04511   0.00047   0.00066   0.00907   0.00946   2.05457
   A20        1.53328  -0.00013   0.00040   0.00273   0.00562   1.53890
   A21        1.86909   0.00044  -0.00001  -0.00560  -0.00544   1.86365
   A22        1.88793   0.00137   0.00173  -0.02494  -0.02383   1.86410
   A23        1.82018   0.00105   0.00159   0.06166   0.06271   1.88288
   A24        1.82446  -0.00025  -0.00007  -0.00260  -0.00413   1.82033
   A25        2.07461   0.00147   0.00101  -0.03655  -0.02591   2.04871
   A26        1.90171  -0.00893   0.00228   0.16206   0.16621   2.06792
   A27        1.85345   0.00447   0.00074  -0.08699  -0.08355   1.76990
   A28        3.08071   0.00043   0.00009   0.08224   0.07999   3.16071
   A29        3.08992  -0.00675   0.00078   0.06428   0.06378   3.15371
   A30        3.07553  -0.00506   0.00333   0.11150   0.11375   3.18927
   A31        2.87535  -0.00092  -0.00177   0.02412   0.02340   2.89875
   A32        3.06128  -0.01009  -0.00324   0.16635   0.16302   3.22430
   A33        3.15071  -0.00282   0.00031  -0.07972  -0.08515   3.06556
   A34        3.11872   0.00573  -0.00113   0.12630   0.12364   3.24236
   A35        3.22992   0.00800   0.00002  -0.03274  -0.02951   3.20041
   A36        3.07532  -0.00184  -0.00010  -0.02980  -0.02864   3.04668
   A37        3.03680  -0.00518  -0.00267  -0.09772  -0.09827   2.93852
    D1        0.13216   0.00112   0.00014   0.02937   0.03124   0.16340
    D2       -2.98835  -0.00059  -0.00032   0.01203   0.01408  -2.97427
    D3        0.12402  -0.00071  -0.00020  -0.00775  -0.00480   0.11922
    D4       -3.03717   0.00083   0.00023   0.00767   0.01103  -3.02615
    D5       -1.85380   0.00053   0.00192  -0.03240  -0.03024  -1.88404
    D6        2.33212   0.00094   0.00195  -0.02415  -0.02347   2.30865
    D7        0.23393   0.00034   0.00177  -0.03338  -0.03133   0.20260
    D8        1.30565  -0.00094   0.00153  -0.04702  -0.04476   1.26088
    D9       -0.79162  -0.00053   0.00156  -0.03877  -0.03800  -0.82961
   D10       -2.88981  -0.00113   0.00137  -0.04800  -0.04586  -2.93566
   D11       -0.14787  -0.00002   0.00079  -0.01412  -0.01268  -0.16055
   D12        1.88777   0.00052   0.00139  -0.01200  -0.01035   1.87742
   D13       -0.26072  -0.00017   0.00094  -0.02205  -0.02025  -0.28097
   D14        1.65470  -0.00146   0.00187   0.05361   0.05885   1.71355
   D15        2.21917   0.00121   0.00057  -0.07523  -0.07738   2.14179
   D16       -2.13526   0.00060   0.00195  -0.06223  -0.06173  -2.19699
   D17       -0.31570   0.00025   0.00410  -0.10626  -0.10072  -0.41641
   D18        1.61305  -0.00036   0.00548  -0.09325  -0.08506   1.52799
   D19       -0.73605   0.00360  -0.00777   0.07439   0.07358  -0.66247
   D20        1.47969   0.00076  -0.00587   0.05073   0.04211   1.52179
   D21       -3.05422   0.00235  -0.00138   0.00052   0.00188  -3.05234
   D22       -0.83848  -0.00049   0.00052  -0.02314  -0.02960  -0.86808
   D23        0.24508  -0.00002  -0.00069   0.06008   0.05962   0.30470
   D24       -1.68549  -0.00101  -0.00252  -0.06409  -0.06366  -1.74915
   D25       -2.89702   0.00083   0.00201  -0.05988  -0.06271  -2.95973
   D26       -0.79846  -0.00189   0.00543  -0.05193  -0.04796  -0.84642
   D27       -1.00229   0.00093   0.00288   0.00453   0.00885  -0.99345
   D28        1.09627  -0.00179   0.00630   0.01248   0.02359   1.11987
   D29       -2.11470  -0.00112  -0.00095  -0.04399  -0.04478  -2.15948
   D30       -0.22732  -0.00064  -0.00067  -0.04772  -0.04669  -0.27400
         Item               Value     Threshold  Converged?
 Maximum Force            0.010087     0.000015     NO 
 RMS     Force            0.003189     0.000010     NO 
 Maximum Displacement     2.015871     0.000060     NO 
 RMS     Displacement     0.677521     0.000040     NO 
 Predicted change in Energy=-1.062125D-01
 GradGradGradGradGradGradGradGradGradGradGradGradGradGradGradGradGradGrad

                          Input orientation:                          
 ---------------------------------------------------------------------
 Center     Atomic      Atomic             Coordinates (Angstroms)
 Number     Number       Type             X           Y           Z
 ---------------------------------------------------------------------
      1          6           0       -0.940976    0.526909   -1.221632
      2          8           0       -1.083268   -0.608669   -0.704657
      3          8           0       -0.454269    1.570593   -0.710860
      4          1           0       -0.066199    1.428426    0.157959
      5          6           0       -1.417712    0.722690   -2.682863
      6          9           0       -0.245626    0.824655   -3.418852
      7          9           0       -2.162828    1.876797   -2.698461
      8          9           0       -2.153250   -0.384560   -3.015565
      9          8           0        4.216111   -1.132391   -0.020933
     10          1           0        3.656940   -1.965848    0.046102
     11          1           0        5.166817   -1.412524   -0.048202
     12          8           0        0.542369    1.316527    1.451521
     13          1           0        0.223961    0.462023    1.803028
     14          1           0        1.501772    1.225680    1.383269
     15          8           0       -0.482985   -1.185908    1.877128
     16          1           0       -1.244741   -1.326839    2.470883
     17          1           0       -0.851711   -1.034102    0.969755
     18          8           0        2.689300   -3.368152    0.333490
     19          1           0        2.180581   -3.196985    1.140452
     20          1           0        2.024357   -3.415905   -0.361118
     21          8           0        3.194082    0.979490    1.355166
     22          1           0        3.630415    0.740252    2.203224
     23          1           0        3.565815    0.282426    0.737259
 ---------------------------------------------------------------------
                    Distance matrix (angstroms):
                    1          2          3          4          5
     1  C    0.000000
     2  O    1.255806   0.000000
     3  O    1.259781   2.268229   0.000000
     4  H    1.865808   2.434808   0.962110   0.000000
     5  C    1.549452   2.407835   2.352862   3.224116   0.000000
     6  F    2.323777   3.181653   2.816589   3.631847   1.387755
     7  F    2.344385   3.364260   2.638843   3.571558   1.373827
     8  F    2.349165   2.556439   3.467106   4.208795   1.370296
     9  O    5.548920   5.368909   5.440089   4.992791   6.501320
    10  H    5.381619   4.987500   5.475531   5.039382   6.358269
    11  H    6.514866   6.335668   6.398024   5.958016   7.406525
    12  O    3.157460   3.316350   2.394520   1.433937   4.613858
    13  H    3.241891   3.023857   2.829939   1.929865   4.783958
    14  H    3.638792   3.795616   2.886249   2.000255   5.030886
    15  O    3.570128   2.712777   3.781111   3.156579   5.030902
    16  H    4.142865   3.259739   4.375323   3.785507   5.549017
    17  H    2.692007   1.743062   3.125198   2.709259   4.092468
    18  O    5.546965   4.787982   5.946755   5.534505   6.534595
    19  H    5.402865   4.555933   5.753224   5.235240   6.552046
    20  H    5.007941   4.201896   5.579522   5.301642   5.862279
    21  O    4.893202   5.006081   4.234186   3.502039   6.135167
    22  H    5.716011   5.700366   5.085862   4.280379   7.025507
    23  H    4.920182   4.948449   4.462902   3.852327   6.060248
                    6          7          8          9         10
     6  F    0.000000
     7  F    2.302526   0.000000
     8  F    2.294313   2.283501   0.000000
     9  O    5.939948   7.544218   7.077841   0.000000
    10  H    5.918009   7.494548   6.755190   1.005891   0.000000
    11  H    6.757277   8.459740   7.965259   0.991494   1.610835
    12  O    4.958165   4.985413   5.487705   4.654214   4.738116
    13  H    5.255477   5.287887   5.439363   4.669716   4.557048
    14  H    5.125874   5.523927   5.941531   3.860042   4.076594
    15  O    5.669753   5.756565   5.231671   5.068234   4.593467
    16  H    6.349499   6.150471   5.640425   6.005653   5.505850
    17  H    4.804392   4.862938   4.242485   5.164682   4.695660
    18  O    6.346140   7.761789   6.600628   2.730457   1.727824
    19  H    6.545787   7.703617   6.630559   3.123259   2.211999
    20  H    5.699554   7.142015   5.804098   3.183386   2.221221
    21  O    5.886154   6.777428   7.039736   2.719969   3.256210
    22  H    6.829243   7.673325   7.870943   2.965924   3.460760
    23  H    5.665187   6.867571   6.872864   1.731891   2.353877
                   11         12         13         14         15
    11  H    0.000000
    12  O    5.575160   0.000000
    13  H    5.601143   0.977302   0.000000
    14  H    4.737277   0.966108   1.546664   0.000000
    15  O    5.973149   2.737640   1.794697   3.162105   0.000000
    16  H    6.889210   3.349664   2.408972   3.904048   0.976054
    17  H    6.115727   2.775070   2.022326   3.288843   0.991126
    18  O    3.179350   5.273095   4.786197   4.859584   4.148301
    19  H    3.676250   4.811684   4.201869   4.481039   3.417851
    20  H    3.739854   5.279949   4.792001   4.986010   4.033534
    21  O    3.403359   2.674783   3.047945   1.710355   4.299094
    22  H    3.473312   3.230044   3.441148   2.332186   4.553733
    23  H    2.460287   3.274258   3.512279   2.359520   4.455119
                   16         17         18         19         20
    16  H    0.000000
    17  H    1.579100   0.000000
    18  O    4.920578   4.288517   0.000000
    19  H    4.123145   3.728538   0.969166   0.000000
    20  H    4.803273   3.964338   0.962761   1.525465   0.000000
    21  O    5.125147   4.535585   4.494510   4.303049   4.861418
    22  H    5.302043   4.975865   4.610921   4.328203   5.140906
    23  H    5.360657   4.615391   3.775981   3.766662   4.154537
                   21         22         23
    21  O    0.000000
    22  H    0.983272   0.000000
    23  H    1.002942   1.537151   0.000000
 Stoichiometry    C2H11F3O7
 Framework group  C1[X(C2H11F3O7)]
 Deg. of freedom    63
 Full point group                 C1      NOp   1
 Largest Abelian subgroup         C1      NOp   1
 Largest concise Abelian subgroup C1      NOp   1
                         Standard orientation:                         
 ---------------------------------------------------------------------
 Center     Atomic      Atomic             Coordinates (Angstroms)
 Number     Number       Type             X           Y           Z
 ---------------------------------------------------------------------
      1          6           0        1.456226   -0.217254    0.193919
      2          8           0        0.899417    0.267590    1.209762
      3          8           0        1.135921   -1.239801   -0.468541
      4          1           0        0.300508   -1.629843   -0.193572
      5          6           0        2.714658    0.501069   -0.354865
      6          9           0        2.285573    1.102286   -1.529721
      7          9           0        3.659329   -0.473953   -0.565412
      8          9           0        3.099978    1.413004    0.592559
      9          8           0       -3.654281    1.122086   -1.502958
     10          1           0       -3.541661    1.602172   -0.626231
     11          1           0       -4.445851    1.510715   -1.956218
     12          8           0       -0.934146   -2.279422    0.137869
     13          1           0       -1.172455   -1.926516    1.017520
     14          1           0       -1.647432   -2.003421   -0.452395
     15          8           0       -1.216720   -0.871178    2.468464
     16          1           0       -1.028086   -1.281127    3.333934
     17          1           0       -0.370704   -0.460037    2.156133
     18          8           0       -3.431824    2.292357    0.953945
     19          1           0       -3.454546    1.555919    1.583568
     20          1           0       -2.549044    2.663360    1.053772
     21          8           0       -2.986271   -1.512437   -1.396725
     22          1           0       -3.877661   -1.808658   -1.106031
     23          1           0       -3.139047   -0.531056   -1.536166
 ---------------------------------------------------------------------
 Rotational constants (GHZ):           0.7716435           0.3088306           0.2967582
 Standard basis: 6-31++G(d,p) (6D, 7F)
 There are   294 symmetry adapted cartesian basis functions of A   symmetry.
 There are   294 symmetry adapted basis functions of A   symmetry.
   294 basis functions,   472 primitive gaussians,   294 cartesian basis functions
    53 alpha electrons       53 beta electrons
       nuclear repulsion energy       823.7078747284 Hartrees.
 NAtoms=   23 NActive=   23 NUniq=   23 SFac= 1.00D+00 NAtFMM=   60 NAOKFM=F Big=F
 Integral buffers will be    131072 words long.
 Raffenetti 2 integral format.
 Two-electron integral symmetry is turned on.
 Nuclear repulsion after empirical dispersion term =      823.6988586960 Hartrees.
 One-electron integrals computed using PRISM.
 NBasis=   294 RedAO= T EigKep=  4.15D-05  NBF=   294
 NBsUse=   294 1.00D-06 EigRej= -1.00D+00 NBFU=   294
 Initial guess from the checkpoint file:  "/local_scratch/slurm.5660518/Gau-2968250.chk"
 B after Tr=     0.000000    0.000000   -0.000000
         Rot=    0.987735    0.092028   -0.023757   -0.123881 Ang=  17.97 deg.
 ExpMin= 3.60D-02 ExpMax= 7.00D+03 ExpMxC= 1.05D+03 IAcc=3 IRadAn=         5 AccDes= 0.00D+00
 Harris functional with IExCor= 4639 and IRadAn=       5 diagonalized for initial guess.
 HarFok:  IExCor= 4639 AccDes= 0.00D+00 IRadAn=         5 IDoV= 1 UseB2=F ITyADJ=14
 ICtDFT=  3500011 ScaDFX=  1.000000  1.000000  1.000000  1.000000
 FoFCou: FMM=F IPFlag=           0 FMFlag=      100000 FMFlg1=           0
         NFxFlg=           0 DoJE=T BraDBF=F KetDBF=T FulRan=T
         wScrn=  0.000000 ICntrl=       500 IOpCl=  0 I1Cent=   200000004 NGrid=           0
         NMat0=    1 NMatS0=      1 NMatT0=    0 NMatD0=    1 NMtDS0=    0 NMtDT0=    0
 Petite list used in FoFCou.
 Requested convergence on RMS density matrix=1.00D-10 within 128 cycles.
 Requested convergence on MAX density matrix=1.00D-08.
 Requested convergence on             energy=1.00D-08.
 No special actions if energy rises.
 SCF Done:  E(RwB97XD) =  -908.780124517     A.U. after   18 cycles
            NFock= 18  Conv=0.64D-10     -V/T= 2.0086
 Calling FoFJK, ICntrl=      2127 FMM=F ISym2X=0 I1Cent= 0 IOpClX= 0 NMat=1 NMatS=1 NMatT=0.
 ***** Axes restored to original set *****
 -------------------------------------------------------------------
 Center     Atomic                   Forces (Hartrees/Bohr)
 Number     Number              X              Y              Z
 -------------------------------------------------------------------
      1        6          -0.022278565   -0.065603238    0.003553248
      2        8           0.007855347    0.041481415   -0.014476095
      3        8          -0.016324057    0.029174993   -0.053229622
      4        1           0.023964604   -0.002209655    0.054520439
      5        6           0.009927643   -0.007548945    0.030000712
      6        9          -0.043793802    0.000278010    0.000512562
      7        9           0.015831939   -0.031327669   -0.022573761
      8        9           0.017703468    0.040730343   -0.012570586
      9        8           0.015688936   -0.024089687   -0.000779154
     10        1           0.016320876    0.016778590   -0.000351633
     11        1          -0.030031516    0.007596467    0.000563010
     12        8          -0.012497371   -0.004021033    0.009214028
     13        1           0.001229877    0.000539132    0.004087655
     14        1           0.017286405    0.000702034    0.001766894
     15        8          -0.015858334   -0.000780925    0.002135397
     16        1           0.012215063    0.001984295   -0.009622364
     17        1           0.004395696   -0.004371924    0.007032944
     18        8          -0.007143508    0.003381815    0.004638298
     19        1           0.002999786   -0.001352650   -0.003435206
     20        1           0.000076023   -0.001532742   -0.001279356
     21        8           0.021569073   -0.022175713    0.007192333
     22        1          -0.011587897    0.009097001   -0.015982221
     23        1          -0.007549684    0.013270084    0.009082478
 -------------------------------------------------------------------
 Cartesian Forces:  Max     0.065603238 RMS     0.019621100

 GradGradGradGradGradGradGradGradGradGradGradGradGradGradGradGradGradGrad
 Berny optimization.
 Using GEDIIS/GDIIS optimizer.
 FormGI is forming the generalized inverse of G from B-inverse, IUseBI=4.
 Internal  Forces:  Max     0.070632332 RMS     0.015792335
 Search for a local minimum.
 Step number   6 out of a maximum of  138
 All quantities printed in internal units (Hartrees-Bohrs-Radians)
 Mixed Optimization -- RFO/linear search
 Update second derivatives using D2CorX and points    1    2    6    5
 ITU=  0  0 -1  0  1  0
 Use linear search instead of GDIIS.
     Eigenvalues ---   -0.00645  -0.00021   0.00035   0.00090   0.00214
     Eigenvalues ---    0.00276   0.00414   0.00623   0.00745   0.01018
     Eigenvalues ---    0.01098   0.01137   0.01352   0.01538   0.01723
     Eigenvalues ---    0.01968   0.02023   0.02403   0.02626   0.02779
     Eigenvalues ---    0.02966   0.02989   0.03142   0.03324   0.03477
     Eigenvalues ---    0.03623   0.03869   0.04155   0.05022   0.05526
     Eigenvalues ---    0.06655   0.06757   0.07465   0.08169   0.08729
     Eigenvalues ---    0.10441   0.10746   0.12031   0.13817   0.18928
     Eigenvalues ---    0.20329   0.22426   0.23849   0.25190   0.26286
     Eigenvalues ---    0.30065   0.40058   0.40948   0.41229   0.42304
     Eigenvalues ---    0.45553   0.47718   0.49794   0.50898   0.53028
     Eigenvalues ---    0.53957   0.57916   0.59079   0.59713   0.59811
     Eigenvalues ---    0.61222   0.85152   2.78654
 RFO step:  Lambda=-6.53644724D-03 EMin=-6.44954665D-03
 I=     1 Eig=   -6.45D-03 Dot1= -3.22D-04
 I=     1 Stepn= -6.00D-01 RXN=   6.00D-01 EDone=F
 I=     2 Eig=   -2.14D-04 Dot1= -4.62D-05
 I=     2 Stepn= -3.00D-01 RXN=   6.71D-01 EDone=F
 Mixed    2 eigenvectors in step.  Raw Step.Grad=  3.68D-04.
 RFO eigenvector is Hessian eigenvector with negative curvature.
 Taking step of  6.00D-01 in eigenvector direction(s).  Step.Grad= -6.67D-04.
 Quartic linear search produced a step of -0.95734.
 Maximum step size (   0.252) exceeded in Quadratic search.
    -- Step size not scaled.
 Iteration  1 RMS(Cart)=  0.52271931 RMS(Int)=  0.02993466
 Iteration  2 RMS(Cart)=  0.10725538 RMS(Int)=  0.00271873
 Iteration  3 RMS(Cart)=  0.00555051 RMS(Int)=  0.00231643
 Iteration  4 RMS(Cart)=  0.00005137 RMS(Int)=  0.00231642
 Iteration  5 RMS(Cart)=  0.00000041 RMS(Int)=  0.00231642
 Variable       Old X    -DE/DX   Delta X   Delta X   Delta X     New X
                                 (Linear)    (Quad)   (Total)
    R1        2.37313  -0.04003  -0.06133  -0.01455  -0.07565   2.29748
    R2        2.38064   0.02990   0.04684   0.01885   0.06611   2.44676
    R3        2.92804   0.00476  -0.00050  -0.00008  -0.00057   2.92747
    R4        3.29391   0.00539  -0.00261   0.00813   0.00533   3.29924
    R5        1.81813   0.07063   0.17909  -0.09452   0.08486   1.90298
    R6        2.70975   0.01135   0.03820   0.21372   0.25218   2.96193
    R7        2.62248  -0.03720  -0.09365  -0.00737  -0.10101   2.52146
    R8        2.59616  -0.03465  -0.07264  -0.01177  -0.08442   2.51174
    R9        2.58948  -0.03936  -0.06873  -0.00838  -0.07711   2.51238
   R10        1.90086  -0.02116  -0.04441  -0.00721  -0.05167   1.84918
   R11        1.87365  -0.03096  -0.06451  -0.00701  -0.07152   1.80213
   R12        3.27280  -0.00116  -0.04227   0.02774  -0.01445   3.25835
   R13        3.26511   0.00187  -0.02986  -0.02151  -0.05133   3.21379
   R14        1.84683  -0.00068   0.00566  -0.00627  -0.00085   1.84598
   R15        1.82568   0.01708   0.05208  -0.00627   0.04588   1.87156
   R16        3.39149   0.00042  -0.05386   0.05688   0.00267   3.39416
   R17        3.23210   0.00011  -0.03687   0.08420   0.04725   3.27936
   R18        1.84447  -0.01567  -0.03049  -0.00346  -0.03396   1.81052
   R19        1.87296  -0.00335  -0.02247  -0.00685  -0.02958   1.84338
   R20        1.83146  -0.00467  -0.00456   0.00246  -0.00210   1.82936
   R21        1.81936   0.00095   0.00678  -0.00295   0.00383   1.82318
   R22        1.85812  -0.02114  -0.04714  -0.00592  -0.05306   1.80506
   R23        1.89529  -0.01862  -0.03808  -0.00959  -0.04787   1.84742
    A1        2.24723  -0.00328  -0.01114   0.00244  -0.00811   2.23912
    A2        2.05740   0.00572   0.03941   0.00338   0.04257   2.09997
    A3        1.97855  -0.00243  -0.02842  -0.00579  -0.03448   1.94407
    A4        2.21568   0.01144   0.03658   0.02501   0.06114   2.27683
    A5        1.98182  -0.00213   0.02338  -0.00786   0.01654   1.99836
    A6        1.82303   0.03460   0.10841   0.00293   0.11080   1.93383
    A7        1.85848   0.03421   0.08949   0.02101   0.10934   1.96781
    A8        1.86714   0.03644   0.07128   0.00034   0.07133   1.93848
    A9        1.97179  -0.03012  -0.08951  -0.00540  -0.09624   1.87555
   A10        1.96488  -0.02994  -0.08486  -0.01027  -0.09477   1.87011
   A11        1.96592  -0.03053  -0.08595  -0.00532  -0.09213   1.87379
   A12        1.87628   0.00240  -0.01631   0.00242  -0.00673   1.86955
   A13        2.02526  -0.00634  -0.07914   0.00957  -0.06527   1.95998
   A14        2.21791   0.00252   0.01866   0.04815   0.06357   2.28148
   A15        1.82804  -0.00279  -0.00137  -0.00468  -0.00839   1.81966
   A16        1.94450   0.00161  -0.10216   0.03097  -0.07238   1.87212
   A17        1.84080  -0.00082  -0.00879  -0.03295  -0.04210   1.79869
   A18        2.81157  -0.00963   0.03183   0.01728   0.04803   2.85960
   A19        2.05457  -0.00148  -0.00906   0.01883   0.00950   2.06407
   A20        1.53890   0.00708  -0.00538  -0.01257  -0.02031   1.51859
   A21        1.86365  -0.00163   0.00521   0.00064   0.00559   1.86924
   A22        1.86410   0.00101   0.02281  -0.04541  -0.02195   1.84216
   A23        1.88288   0.00199  -0.06003   0.11829   0.05877   1.94165
   A24        1.82033   0.00155   0.00395  -0.00789  -0.00249   1.81784
   A25        2.04871   0.00012   0.02480  -0.04806  -0.02241   2.02630
   A26        2.06792  -0.01501  -0.15912   0.07875  -0.08207   1.98585
   A27        1.76990   0.00952   0.07999   0.02833   0.10277   1.87267
   A28        3.16071  -0.00301  -0.07658  -0.00606  -0.08396   3.07675
   A29        3.15371  -0.00951  -0.06106   0.02557  -0.03211   3.12160
   A30        3.18927  -0.00599  -0.10889   0.13735   0.02830   3.21757
   A31        2.89875   0.00623  -0.02240  -0.02617  -0.04699   2.85175
   A32        3.22430  -0.01375  -0.15607  -0.03214  -0.18825   3.03605
   A33        3.06556   0.01108   0.08152   0.02927   0.10970   3.17525
   A34        3.24236   0.00235  -0.11837   0.15128   0.03572   3.27808
   A35        3.20041   0.00894   0.02825   0.12605   0.15564   3.35605
   A36        3.04668   0.00545   0.02742   0.01414   0.03945   3.08613
   A37        2.93852  -0.00482   0.09408  -0.09334   0.00627   2.94479
    D1        0.16340   0.00053  -0.02991   0.03994   0.01093   0.17433
    D2       -2.97427  -0.00109  -0.01348   0.02886   0.01605  -2.95822
    D3        0.11922  -0.00234   0.00459  -0.01719  -0.01195   0.10727
    D4       -3.02615  -0.00077  -0.01056  -0.00650  -0.01656  -3.04271
    D5       -1.88404   0.00014   0.02895   0.14676   0.17645  -1.70759
    D6        2.30865   0.00170   0.02247   0.14170   0.16408   2.47273
    D7        0.20260   0.00014   0.03000   0.13660   0.16622   0.36882
    D8        1.26088  -0.00123   0.04285   0.13733   0.18075   1.44163
    D9       -0.82961   0.00033   0.03638   0.13228   0.16837  -0.66124
   D10       -2.93566  -0.00123   0.04390   0.12718   0.17051  -2.76516
   D11       -0.16055  -0.00243   0.01214  -0.01778  -0.00506  -0.16561
   D12        1.87742   0.00164   0.00990   0.00098   0.01110   1.88852
   D13       -0.28097   0.00051   0.01939   0.01343   0.03194  -0.24903
   D14        1.71355  -0.00300  -0.05634  -0.01907  -0.07544   1.63811
   D15        2.14179   0.00057   0.07408  -0.07233   0.00780   2.14959
   D16       -2.19699   0.00134   0.05909  -0.05757   0.00633  -2.19066
   D17       -0.41641  -0.00072   0.09642  -0.10767  -0.01605  -0.43246
   D18        1.52799   0.00006   0.08143  -0.09291  -0.01752   1.51047
   D19       -0.66247   0.00149  -0.07044   0.09477   0.02143  -0.64104
   D20        1.52179  -0.00028  -0.04031   0.06626   0.01887   1.54066
   D21       -3.05234   0.00237  -0.00180   0.02188   0.02694  -3.02541
   D22       -0.86808   0.00060   0.02834  -0.00663   0.02437  -0.84371
   D23        0.30470   0.00005  -0.05708  -0.00816  -0.06689   0.23781
   D24       -1.74915  -0.00015   0.06094  -0.02641   0.03362  -1.71553
   D25       -2.95973   0.00327   0.06004   0.08448   0.14062  -2.81912
   D26       -0.84642   0.00138   0.04592   0.10801   0.15606  -0.69036
   D27       -0.99345  -0.00323  -0.00847   0.06408   0.05336  -0.94008
   D28        1.11987  -0.00512  -0.02259   0.08761   0.06881   1.18868
   D29       -2.15948  -0.00130   0.04287  -0.00847   0.03419  -2.12529
   D30       -0.27400   0.00047   0.04470  -0.01196   0.03070  -0.24330
         Item               Value     Threshold  Converged?
 Maximum Force            0.070632     0.000015     NO 
 RMS     Force            0.015792     0.000010     NO 
 Maximum Displacement     2.047753     0.000060     NO 
 RMS     Displacement     0.602114     0.000040     NO 
 Predicted change in Energy=-2.145762D-03
 GradGradGradGradGradGradGradGradGradGradGradGradGradGradGradGradGradGrad

                          Input orientation:                          
 ---------------------------------------------------------------------
 Center     Atomic      Atomic             Coordinates (Angstroms)
 Number     Number       Type             X           Y           Z
 ---------------------------------------------------------------------
      1          6           0       -0.634273    0.235016   -1.169746
      2          8           0       -0.609561   -0.836647   -0.596130
      3          8           0       -0.362685    1.407306   -0.691834
      4          1           0       -0.006548    1.401986    0.250089
      5          6           0       -1.040597    0.313799   -2.662580
      6          9           0        0.038790    0.357414   -3.445766
      7          9           0       -1.777348    1.385026   -2.938846
      8          9           0       -1.743873   -0.755171   -3.023489
      9          8           0        3.848012   -0.936068   -0.195000
     10          1           0        3.104155   -1.571769   -0.205626
     11          1           0        4.638723   -1.425716   -0.405870
     12          8           0        0.602009    1.297008    1.690689
     13          1           0        0.402581    0.382451    1.970060
     14          1           0        1.587623    1.291464    1.593727
     15          8           0       -0.067199   -1.350994    1.992282
     16          1           0       -0.792444   -1.617247    2.558900
     17          1           0       -0.436810   -1.209508    1.100700
     18          8           0        1.762005   -2.601172   -0.028936
     19          1           0        1.426517   -2.439080    0.864541
     20          1           0        1.036798   -2.332281   -0.605640
     21          8           0        3.290088    0.956909    1.627809
     22          1           0        3.634824    0.615363    2.450550
     23          1           0        3.588169    0.356494    0.916211
 ---------------------------------------------------------------------
                    Distance matrix (angstroms):
                    1          2          3          4          5
     1  C    0.000000
     2  O    1.215774   0.000000
     3  O    1.294767   2.259520   0.000000
     4  H    1.942109   2.468033   1.007016   0.000000
     5  C    1.549148   2.404066   2.353542   3.276744   0.000000
     6  F    2.376607   3.156987   2.974490   3.840902   1.334300
     7  F    2.399762   3.433348   2.655340   3.647647   1.329155
     8  F    2.376562   2.680555   3.467073   4.288116   1.329492
     9  O    4.734178   4.476689   4.844400   4.530147   5.616905
    10  H    4.262610   3.805862   4.596767   4.327512   5.174066
    11  H    5.580863   5.284666   5.755161   5.477657   6.354001
    12  O    3.292159   3.354091   2.572784   1.567384   4.755608
    13  H    3.309861   3.015951   2.953242   2.040867   4.852714
    14  H    3.699957   3.761907   3.006811   2.087812   5.097011
    15  O    3.582655   2.694176   3.860053   3.258499   5.038530
    16  H    4.166377   3.255303   4.460929   3.881239   5.572645
    17  H    2.698252   1.745880   3.172757   2.780030   4.104546
    18  O    3.884270   3.009914   4.584936   4.385306   4.825735
    19  H    3.941569   2.974385   4.518653   4.145481   5.109362
    20  H    3.114757   2.224300   3.993807   3.970591   3.943135
    21  O    4.873197   4.834254   4.350443   3.600558   6.129915
    22  H    5.610383   5.422674   5.146050   4.326707   6.935027
    23  H    4.711156   4.618625   4.393093   3.802468   5.851072
                    6          7          8          9         10
     6  F    0.000000
     7  F    2.147396   0.000000
     8  F    2.143374   2.142132   0.000000
     9  O    5.172112   6.675391   6.269151   0.000000
    10  H    4.859703   6.327890   5.666618   0.978546   0.000000
    11  H    5.794817   7.448638   6.931025   0.953649   1.554455
    12  O    5.251973   5.205928   5.651378   4.367950   4.252838
    13  H    5.428088   5.463937   5.553105   4.277495   3.981342
    14  H    5.354234   5.645883   6.050311   3.642911   3.706163
    15  O    5.701075   5.892914   5.322049   4.503914   3.864845
    16  H    6.375441   6.341048   5.728129   5.438915   4.777882
    17  H    4.832369   4.984634   4.350146   4.484786   3.791589
    18  O    4.837088   6.073250   4.966513   2.674243   1.700664
    19  H    5.322115   6.273300   5.291852   3.040610   2.170704
    20  H    4.036929   5.213602   4.008168   3.165590   2.238828
    21  O    6.055699   6.834949   7.064457   2.686498   3.128940
    22  H    6.911189   7.676560   7.795758   3.074300   3.481440
    23  H    5.623605   6.686413   6.722181   1.724246   2.282758
                   11         12         13         14         15
    11  H    0.000000
    12  O    5.301307   0.000000
    13  H    5.182606   0.976849   0.000000
    14  H    4.548700   0.990387   1.540213   0.000000
    15  O    5.282274   2.747856   1.796112   3.143225   0.000000
    16  H    6.190648   3.345321   2.402833   3.880319   0.958085
    17  H    5.298824   2.776662   1.998674   3.255190   0.975474
    18  O    3.130381   4.415712   3.840055   4.220908   2.999042
    19  H    3.599878   3.914165   3.198695   3.804553   2.164929
    20  H    3.719628   4.316701   3.795554   4.274593   2.988466
    21  O    3.410508   2.710239   2.963922   1.735361   4.090310
    22  H    3.651431   3.200000   3.276052   2.319977   4.216817
    23  H    2.455164   3.225142   3.355480   2.309845   4.175543
                   16         17         18         19         20
    16  H    0.000000
    17  H    1.555338   0.000000
    18  O    3.766990   2.836828   0.000000
    19  H    2.910335   2.244906   0.968053   0.000000
    20  H    3.724475   2.518677   0.964787   1.524702   0.000000
    21  O    4.915311   4.342922   4.211862   3.948192   4.569943
    22  H    4.959535   4.661593   4.472293   4.089214   4.977814
    23  H    5.077780   4.322829   3.602217   3.534211   4.006873
                   21         22         23
    21  O    0.000000
    22  H    0.955196   0.000000
    23  H    0.977610   1.556722   0.000000
 Stoichiometry    C2H11F3O7
 Framework group  C1[X(C2H11F3O7)]
 Deg. of freedom    63
 Full point group                 C1      NOp   1
 Largest Abelian subgroup         C1      NOp   1
 Largest concise Abelian subgroup C1      NOp   1
                         Standard orientation:                         
 ---------------------------------------------------------------------
 Center     Atomic      Atomic             Coordinates (Angstroms)
 Number     Number       Type             X           Y           Z
 ---------------------------------------------------------------------
      1          6           0        1.150088   -0.419155    0.133512
      2          8           0        0.561791   -0.051378    1.131889
      3          8           0        0.791351   -1.322121   -0.722281
      4          1           0       -0.131953   -1.695409   -0.573125
      5          6           0        2.517169    0.204659   -0.243058
      6          9           0        2.364255    1.164775   -1.156924
      7          9           0        3.369402   -0.686365   -0.739471
      8          9           0        3.096851    0.760602    0.816397
      9          8           0       -2.745311    1.965454   -1.112261
     10          1           0       -2.329148    2.016822   -0.228111
     11          1           0       -3.196206    2.792907   -1.258758
     12          8           0       -1.601178   -2.172492   -0.307682
     13          1           0       -1.802409   -1.843805    0.589929
     14          1           0       -2.195459   -1.628457   -0.883636
     15          8           0       -1.754329   -0.968837    2.157773
     16          1           0       -1.715332   -1.484700    2.964180
     17          1           0       -0.838629   -0.719498    1.932224
     18          8           0       -1.703112    1.918947    1.350102
     19          1           0       -2.101180    1.126587    1.738477
     20          1           0       -0.757624    1.727208    1.339941
     21          8           0       -3.415339   -0.597057   -1.561562
     22          1           0       -4.293497   -0.689206   -1.197219
     23          1           0       -3.187671    0.353288   -1.534471
 ---------------------------------------------------------------------
 Rotational constants (GHZ):           0.8592145           0.3668039           0.3525345
 Standard basis: 6-31++G(d,p) (6D, 7F)
 There are   294 symmetry adapted cartesian basis functions of A   symmetry.
 There are   294 symmetry adapted basis functions of A   symmetry.
   294 basis functions,   472 primitive gaussians,   294 cartesian basis functions
    53 alpha electrons       53 beta electrons
       nuclear repulsion energy       861.8303130378 Hartrees.
 NAtoms=   23 NActive=   23 NUniq=   23 SFac= 1.00D+00 NAtFMM=   60 NAOKFM=F Big=F
 Integral buffers will be    131072 words long.
 Raffenetti 2 integral format.
 Two-electron integral symmetry is turned on.
 Nuclear repulsion after empirical dispersion term =      861.8192003086 Hartrees.
 One-electron integrals computed using PRISM.
 NBasis=   294 RedAO= T EigKep=  4.74D-05  NBF=   294
 NBsUse=   294 1.00D-06 EigRej= -1.00D+00 NBFU=   294
 Lowest energy guess from the checkpoint file:  "/local_scratch/slurm.5660518/Gau-2968250.chk"
 B after Tr=     0.000000    0.000000   -0.000000
         Rot=    0.998997   -0.031505   -0.020792   -0.024071 Ang=  -5.13 deg.
 B after Tr=     0.000000    0.000000   -0.000000
         Rot=    0.987748   -0.118556   -0.000809    0.101475 Ang= -17.96 deg.
 Requested convergence on RMS density matrix=1.00D-10 within 128 cycles.
 Requested convergence on MAX density matrix=1.00D-08.
 Requested convergence on             energy=1.00D-08.
 No special actions if energy rises.
 SCF Done:  E(RwB97XD) =  -908.810025444     A.U. after   17 cycles
            NFock= 17  Conv=0.35D-10     -V/T= 2.0081
 Calling FoFJK, ICntrl=      2127 FMM=F ISym2X=0 I1Cent= 0 IOpClX= 0 NMat=1 NMatS=1 NMatT=0.
 ***** Axes restored to original set *****
 -------------------------------------------------------------------
 Center     Atomic                   Forces (Hartrees/Bohr)
 Number     Number              X              Y              Z
 -------------------------------------------------------------------
      1        6          -0.001715027    0.015273292    0.000920185
      2        8           0.001169730   -0.006751965   -0.000523383
      3        8          -0.004930014   -0.002334608   -0.016865493
      4        1           0.005808031   -0.002730119    0.017194152
      5        6          -0.004123843   -0.002280558   -0.009073497
      6        9           0.010754436    0.000534342    0.000758614
      7        9          -0.003020542    0.007171255    0.004824832
      8        9          -0.003336918   -0.007822115    0.003549961
      9        8          -0.001586406    0.004935569   -0.000574777
     10        1          -0.000750374   -0.002361252    0.000073569
     11        1           0.005397926   -0.002022890   -0.001437916
     12        8           0.004450255   -0.003443570   -0.010268038
     13        1          -0.000063802    0.003507606    0.004429772
     14        1          -0.003563402    0.002133019    0.004860591
     15        8           0.002402720   -0.001218769   -0.001383497
     16        1          -0.001279841   -0.001696159    0.002475233
     17        1          -0.001970661   -0.000970704   -0.000783778
     18        8          -0.002338667    0.000589367    0.001491667
     19        1          -0.001247478   -0.000987458    0.000608486
     20        1          -0.000372574   -0.000642606   -0.000491344
     21        8          -0.003927792    0.006663330   -0.003489235
     22        1           0.002233440   -0.002056212    0.003223017
     23        1           0.002010802   -0.003488793    0.000480880
 -------------------------------------------------------------------
 Cartesian Forces:  Max     0.017194152 RMS     0.005034253

 GradGradGradGradGradGradGradGradGradGradGradGradGradGradGradGradGradGrad
 Berny optimization.
 Using GEDIIS/GDIIS optimizer.
 FormGI is forming the generalized inverse of G from B-inverse, IUseBI=4.
 Internal  Forces:  Max     0.014948892 RMS     0.003847861
 Search for a local minimum.
 Step number   7 out of a maximum of  138
 All quantities printed in internal units (Hartrees-Bohrs-Radians)
 Mixed Optimization -- RFO/linear search
 Update second derivatives using D2CorX and points    1    2    6    7    5
 ITU=  0  0  0 -1  0  1  0
 Use linear search instead of GDIIS.
 Energy rises -- skip Quadratic/GDIIS search.
 Quartic linear search produced a step of -0.87634.
 Iteration  1 RMS(Cart)=  0.21955257 RMS(Int)=  0.01077224
 Iteration  2 RMS(Cart)=  0.04382786 RMS(Int)=  0.00032193
 Iteration  3 RMS(Cart)=  0.00071563 RMS(Int)=  0.00011260
 Iteration  4 RMS(Cart)=  0.00000027 RMS(Int)=  0.00011260
 Variable       Old X    -DE/DX   Delta X   Delta X   Delta X     New X
                                 (Linear)    (Quad)   (Total)
    R1        2.29748   0.00730   0.01016   0.00000   0.01009   2.30757
    R2        2.44676  -0.00633  -0.01506   0.00000  -0.01508   2.43167
    R3        2.92747  -0.00022   0.00005   0.00000   0.00005   2.92751
    R4        3.29924   0.00252  -0.00705   0.00000  -0.00711   3.29213
    R5        1.90298   0.01495   0.08957   0.00000   0.08961   1.99260
    R6        2.96193  -0.00313  -0.18603   0.00000  -0.18598   2.77595
    R7        2.52146   0.00832   0.00279   0.00000   0.00279   2.52426
    R8        2.51174   0.00645   0.00748   0.00000   0.00748   2.51922
    R9        2.51238   0.00709   0.00466   0.00000   0.00466   2.51704
   R10        1.84918   0.00579   0.00463   0.00000   0.00464   1.85382
   R11        1.80213   0.00583   0.00362   0.00000   0.00362   1.80575
   R12        3.25835   0.00039  -0.02604   0.00000  -0.02604   3.23232
   R13        3.21379   0.00392   0.01764   0.00000   0.01764   3.23143
   R14        1.84598   0.00079   0.00593   0.00000   0.00599   1.85197
   R15        1.87156  -0.00479   0.00746   0.00000   0.00746   1.87902
   R16        3.39416   0.00354  -0.05165   0.00000  -0.05160   3.34256
   R17        3.27936  -0.00062  -0.07516   0.00000  -0.07516   3.20420
   R18        1.81052   0.00290   0.00184   0.00000   0.00184   1.81236
   R19        1.84338   0.00366   0.00535   0.00000   0.00530   1.84868
   R20        1.82936   0.00083  -0.00233   0.00000  -0.00233   1.82702
   R21        1.82318   0.00039   0.00285   0.00000   0.00285   1.82603
   R22        1.80506   0.00432   0.00335   0.00000   0.00335   1.80840
   R23        1.84742   0.00263   0.00709   0.00000   0.00709   1.85451
    A1        2.23912   0.00019  -0.00309   0.00000  -0.00313   2.23599
    A2        2.09997  -0.00223  -0.00123   0.00000  -0.00120   2.09876
    A3        1.94407   0.00205   0.00420   0.00000   0.00422   1.94829
    A4        2.27683  -0.00062  -0.02010   0.00000  -0.02020   2.25662
    A5        1.99836  -0.00218   0.00690   0.00000   0.00700   2.00535
    A6        1.93383  -0.00867   0.00214   0.00000   0.00214   1.93597
    A7        1.96781  -0.00769  -0.01389   0.00000  -0.01389   1.95392
    A8        1.93848  -0.00616   0.00273   0.00000   0.00273   1.94121
    A9        1.87555   0.00808   0.00240   0.00000   0.00240   1.87795
   A10        1.87011   0.00816   0.00536   0.00000   0.00537   1.87548
   A11        1.87379   0.00794   0.00206   0.00000   0.00206   1.87585
   A12        1.86955   0.00280  -0.00903   0.00000  -0.00889   1.86066
   A13        1.95998  -0.00408  -0.01524   0.00000  -0.01515   1.94484
   A14        2.28148   0.00052  -0.03863   0.00000  -0.03860   2.24288
   A15        1.81966   0.00173   0.00610   0.00000   0.00576   1.82541
   A16        1.87212   0.00162  -0.03008   0.00000  -0.03013   1.84199
   A17        1.79869  -0.00072   0.02885   0.00000   0.02878   1.82747
   A18        2.85960  -0.00531  -0.01295   0.00000  -0.01270   2.84689
   A19        2.06407   0.00023  -0.01662   0.00000  -0.01664   2.04743
   A20        1.51859   0.00147   0.01287   0.00000   0.01294   1.53152
   A21        1.86924   0.00019  -0.00013   0.00000  -0.00015   1.86909
   A22        1.84216   0.00267   0.04011   0.00000   0.03998   1.88214
   A23        1.94165   0.00098  -0.10645   0.00000  -0.10660   1.83505
   A24        1.81784  -0.00007   0.00580   0.00000   0.00543   1.82327
   A25        2.02630   0.00321   0.04234   0.00000   0.04227   2.06857
   A26        1.98585  -0.00526  -0.07373   0.00000  -0.07375   1.91210
   A27        1.87267  -0.00096  -0.01684   0.00000  -0.01685   1.85582
   A28        3.07675   0.00158   0.00347   0.00000   0.00357   3.08032
   A29        3.12160  -0.00247  -0.02776   0.00000  -0.02778   3.09382
   A30        3.21757  -0.00606  -0.12448   0.00000  -0.12458   3.09299
   A31        2.85175  -0.00014   0.02068   0.00000   0.02067   2.87242
   A32        3.03605  -0.00542   0.02211   0.00000   0.02208   3.05814
   A33        3.17525  -0.00403  -0.02151   0.00000  -0.02168   3.15357
   A34        3.27808   0.00255  -0.13965   0.00000  -0.13960   3.13847
   A35        3.35605   0.00221  -0.11053   0.00000  -0.11043   3.24562
   A36        3.08613  -0.00064  -0.00947   0.00000  -0.00947   3.07666
   A37        2.94479  -0.00450   0.08063   0.00000   0.08065   3.02545
    D1        0.17433   0.00110  -0.03696   0.00000  -0.03697   0.13736
    D2       -2.95822  -0.00049  -0.02641   0.00000  -0.02642  -2.98464
    D3        0.10727  -0.00052   0.01467   0.00000   0.01465   0.12192
    D4       -3.04271   0.00094   0.00485   0.00000   0.00483  -3.03788
    D5       -1.70759  -0.00004  -0.12813   0.00000  -0.12813  -1.83572
    D6        2.47273   0.00103  -0.12322   0.00000  -0.12322   2.34951
    D7        0.36882   0.00055  -0.11820   0.00000  -0.11820   0.25062
    D8        1.44163  -0.00137  -0.11917   0.00000  -0.11917   1.32246
    D9       -0.66124  -0.00030  -0.11425   0.00000  -0.11426  -0.77550
   D10       -2.76516  -0.00079  -0.10924   0.00000  -0.10924  -2.87439
   D11       -0.16561  -0.00039   0.01554   0.00000   0.01554  -0.15007
   D12        1.88852   0.00096  -0.00066   0.00000  -0.00064   1.88788
   D13       -0.24903  -0.00071  -0.01024   0.00000  -0.01020  -0.25923
   D14        1.63811   0.00019   0.01453   0.00000   0.01442   1.65254
   D15        2.14959  -0.00013   0.06098   0.00000   0.06086   2.21045
   D16       -2.19066   0.00060   0.04855   0.00000   0.04876  -2.14190
   D17       -0.43246  -0.00025   0.10232   0.00000   0.10211  -0.33035
   D18        1.51047   0.00047   0.08990   0.00000   0.09001   1.60049
   D19       -0.64104  -0.00052  -0.08326   0.00000  -0.08337  -0.72441
   D20        1.54066  -0.00197  -0.05343   0.00000  -0.05346   1.48720
   D21       -3.02541   0.00092  -0.02525   0.00000  -0.02522  -3.05063
   D22       -0.84371  -0.00053   0.00458   0.00000   0.00468  -0.83903
   D23        0.23781   0.00022   0.00637   0.00000   0.00625   0.24407
   D24       -1.71553  -0.00189   0.02633   0.00000   0.02643  -1.68910
   D25       -2.81912  -0.00078  -0.06827   0.00000  -0.06860  -2.88771
   D26       -0.69036  -0.00445  -0.09473   0.00000  -0.09508  -0.78544
   D27       -0.94008  -0.00027  -0.05451   0.00000  -0.05417  -0.99425
   D28        1.18868  -0.00395  -0.08098   0.00000  -0.08065   1.10803
   D29       -2.12529  -0.00182   0.00928   0.00000   0.00926  -2.11603
   D30       -0.24330  -0.00077   0.01401   0.00000   0.01402  -0.22929
         Item               Value     Threshold  Converged?
 Maximum Force            0.014949     0.000015     NO 
 RMS     Force            0.003848     0.000010     NO 
 Maximum Displacement     0.640374     0.000060     NO 
 RMS     Displacement     0.207892     0.000040     NO 
 Predicted change in Energy=-2.685424D-05
 GradGradGradGradGradGradGradGradGradGradGradGradGradGradGradGradGradGrad

                          Input orientation:                          
 ---------------------------------------------------------------------
 Center     Atomic      Atomic             Coordinates (Angstroms)
 Number     Number       Type             X           Y           Z
 ---------------------------------------------------------------------
      1          6           0       -0.506784    0.215255   -1.130053
      2          8           0       -0.545489   -0.867397   -0.566593
      3          8           0       -0.243478    1.367000   -0.620176
      4          1           0        0.074497    1.345319    0.384942
      5          6           0       -0.822212    0.319274   -2.643203
      6          9           0        0.295436    0.499687   -3.352159
      7          9           0       -1.639459    1.337349   -2.913063
      8          9           0       -1.405002   -0.791272   -3.091709
      9          8           0        3.551167   -0.830159   -0.383190
     10          1           0        2.896681   -1.541236   -0.214737
     11          1           0        4.338777   -1.257056   -0.715656
     12          8           0        0.580751    1.253409    1.760851
     13          1           0        0.354733    0.343684    2.046779
     14          1           0        1.571842    1.253885    1.680597
     15          8           0       -0.133871   -1.356285    2.053055
     16          1           0       -0.899278   -1.592171    2.580604
     17          1           0       -0.445677   -1.230090    1.134427
     18          8           0        1.697284   -2.730698    0.051201
     19          1           0        1.386361   -2.639306    0.962088
     20          1           0        0.944987   -2.455818   -0.489368
     21          8           0        3.246639    1.069916    1.490257
     22          1           0        3.764265    0.790093    2.244939
     23          1           0        3.426787    0.421202    0.776261
 ---------------------------------------------------------------------
                    Distance matrix (angstroms):
                    1          2          3          4          5
     1  C    0.000000
     2  O    1.221115   0.000000
     3  O    1.286786   2.255352   0.000000
     4  H    1.977407   2.487150   1.054438   0.000000
     5  C    1.549174   2.407712   2.350595   3.320619   0.000000
     6  F    2.379541   3.214880   2.916572   3.837946   1.335779
     7  F    2.391897   3.400529   2.684581   3.716792   1.333114
     8  F    2.380753   2.668477   3.480768   4.340626   1.331959
     9  O    4.256485   4.100929   4.391242   4.172526   5.055225
    10  H    3.937847   3.525110   4.299164   4.081242   4.815508
    11  H    5.081229   4.902052   5.281273   5.115443   5.730276
    12  O    3.258499   3.344134   2.522210   1.468968   4.715570
    13  H    3.294080   3.017753   2.918507   1.960487   4.835466
    14  H    3.646805   3.746037   2.932872   1.982202   5.029934
    15  O    3.569451   2.696479   3.817651   3.181931   5.033503
    16  H    4.146060   3.248894   4.408146   3.794471   5.563067
    17  H    2.687122   1.742118   3.140763   2.732223   4.100341
    18  O    3.864183   2.980535   4.583495   4.399856   4.786439
    19  H    4.013673   3.034563   4.605477   4.234539   5.160341
    20  H    3.106887   2.179579   4.005433   3.996350   3.932319
    21  O    4.656678   4.729064   4.089389   3.370468   5.848461
    22  H    5.473835   5.406105   4.960213   4.169204   6.719478
    23  H    4.376006   4.386653   4.039235   3.499282   5.455008
                    6          7          8          9         10
     6  F    0.000000
     7  F    2.153672   0.000000
     8  F    2.150790   2.148932   0.000000
     9  O    4.602505   6.167735   5.648115   0.000000
    10  H    4.557989   6.011970   5.229139   0.980999   0.000000
    11  H    5.136721   6.877415   6.233264   0.955564   1.552842
    12  O    5.176135   5.175118   5.627723   4.214445   4.132375
    13  H    5.401517   5.437298   5.548770   4.183283   3.889586
    14  H    5.246586   5.605456   5.984911   3.538388   3.627697
    15  O    5.731080   5.846776   5.329504   4.448777   3.789635
    16  H    6.403194   6.269795   5.750854   5.401037   4.714428
    17  H    4.865268   4.939538   4.355811   4.293934   3.617791
    18  O    4.897287   6.039016   4.823218   2.690284   1.709999
    19  H    5.445744   6.323461   5.257395   3.125567   2.207202
    20  H    4.165633   5.190546   3.881409   3.073469   2.172785
    21  O    5.699452   6.582910   6.789418   2.685671   3.138087
    22  H    6.591254   7.490308   7.596173   3.094785   3.498257
    23  H    5.182217   6.333821   6.306938   1.710468   2.261470
                   11         12         13         14         15
    11  H    0.000000
    12  O    5.153473   0.000000
    13  H    5.105490   0.980019   0.000000
    14  H    4.438782   0.994335   1.563300   0.000000
    15  O    5.261197   2.721501   1.768804   3.140250   0.000000
    16  H    6.197972   3.310559   2.367498   3.875110   0.959060
    17  H    5.129769   2.759299   1.987413   3.246354   0.978277
    18  O    3.120445   4.476902   3.903409   4.306688   3.041309
    19  H    3.666361   4.054659   3.337520   3.963281   2.268801
    20  H    3.606390   4.353679   3.823304   4.343224   2.972680
    21  O    3.387273   2.685861   3.033191   1.695588   4.198934
    22  H    3.644998   3.253270   3.444337   2.310910   4.454125
    23  H    2.423652   3.124406   3.325318   2.225311   4.179468
                   16         17         18         19         20
    16  H    0.000000
    17  H    1.558295   0.000000
    18  O    3.799507   2.831515   0.000000
    19  H    2.990022   2.317747   0.966820   0.000000
    20  H    3.684010   2.464359   0.966294   1.528137   0.000000
    21  O    5.046205   4.364612   4.349258   4.183052   4.652668
    22  H    5.247522   4.799791   4.634746   4.365881   5.095165
    23  H    5.101388   4.225047   3.667610   3.683012   4.004796
                   21         22         23
    21  O    0.000000
    22  H    0.956966   0.000000
    23  H    0.981364   1.551447   0.000000
 Stoichiometry    C2H11F3O7
 Framework group  C1[X(C2H11F3O7)]
 Deg. of freedom    63
 Full point group                 C1      NOp   1
 Largest Abelian subgroup         C1      NOp   1
 Largest concise Abelian subgroup C1      NOp   1
                         Standard orientation:                         
 ---------------------------------------------------------------------
 Center     Atomic      Atomic             Coordinates (Angstroms)
 Number     Number       Type             X           Y           Z
 ---------------------------------------------------------------------
      1          6           0        1.040013   -0.443681    0.182343
      2          8           0        0.471496   -0.036454    1.183381
      3          8           0        0.649426   -1.355416   -0.637413
      4          1           0       -0.327584   -1.714601   -0.469255
      5          6           0        2.420469    0.132742   -0.220169
      6          9           0        2.305850    0.962898   -1.260366
      7          9           0        3.280351   -0.826584   -0.562938
      8          9           0        2.966549    0.820246    0.781454
      9          8           0       -2.191546    1.940386   -1.228658
     10          1           0       -2.020965    1.993078   -0.264042
     11          1           0       -2.481673    2.808670   -1.502540
     12          8           0       -1.717779   -2.128065   -0.236290
     13          1           0       -1.931040   -1.784918    0.656575
     14          1           0       -2.266836   -1.577527   -0.856084
     15          8           0       -1.880097   -0.895676    2.184751
     16          1           0       -1.850349   -1.411111    2.992983
     17          1           0       -0.958723   -0.649790    1.966496
     18          8           0       -1.658856    2.036069    1.406624
     19          1           0       -2.158762    1.328824    1.836320
     20          1           0       -0.736894    1.754311    1.472375
     21          8           0       -3.179005   -0.493736   -1.787946
     22          1           0       -4.122638   -0.443278   -1.636972
     23          1           0       -2.831300    0.416072   -1.667843
 ---------------------------------------------------------------------
 Rotational constants (GHZ):           0.8301004           0.3913950           0.3822301
 Standard basis: 6-31++G(d,p) (6D, 7F)
 There are   294 symmetry adapted cartesian basis functions of A   symmetry.
 There are   294 symmetry adapted basis functions of A   symmetry.
   294 basis functions,   472 primitive gaussians,   294 cartesian basis functions
    53 alpha electrons       53 beta electrons
       nuclear repulsion energy       870.4566585125 Hartrees.
 NAtoms=   23 NActive=   23 NUniq=   23 SFac= 1.00D+00 NAtFMM=   60 NAOKFM=F Big=F
 Integral buffers will be    131072 words long.
 Raffenetti 2 integral format.
 Two-electron integral symmetry is turned on.
 Nuclear repulsion after empirical dispersion term =      870.4452992804 Hartrees.
 One-electron integrals computed using PRISM.
 NBasis=   294 RedAO= T EigKep=  4.42D-05  NBF=   294
 NBsUse=   294 1.00D-06 EigRej= -1.00D+00 NBFU=   294
 Lowest energy guess from the checkpoint file:  "/local_scratch/slurm.5660518/Gau-2968250.chk"
 B after Tr=    -0.000000    0.000000   -0.000000
         Rot=    0.999884   -0.014695   -0.003123   -0.002376 Ang=  -1.74 deg.
 B after Tr=    -0.000000    0.000000   -0.000000
         Rot=    0.999465    0.016899    0.017423    0.021904 Ang=   3.75 deg.
 Requested convergence on RMS density matrix=1.00D-10 within 128 cycles.
 Requested convergence on MAX density matrix=1.00D-08.
 Requested convergence on             energy=1.00D-08.
 No special actions if energy rises.
 SCF Done:  E(RwB97XD) =  -908.811885487     A.U. after   14 cycles
            NFock= 14  Conv=0.48D-10     -V/T= 2.0082
 Calling FoFJK, ICntrl=      2127 FMM=F ISym2X=0 I1Cent= 0 IOpClX= 0 NMat=1 NMatS=1 NMatT=0.
 ***** Axes restored to original set *****
 -------------------------------------------------------------------
 Center     Atomic                   Forces (Hartrees/Bohr)
 Number     Number              X              Y              Z
 -------------------------------------------------------------------
      1        6          -0.001908377    0.010221931    0.002552876
      2        8           0.001097090   -0.005506692   -0.001528500
      3        8           0.001355421   -0.000034472   -0.000955153
      4        1          -0.000249994   -0.002061317    0.001699616
      5        6          -0.003032271   -0.001891192   -0.008074424
      6        9           0.007375024    0.000753812    0.001614119
      7        9          -0.002628261    0.004370643    0.003876234
      8        9          -0.001380308   -0.005425643    0.002540699
      9        8          -0.002896508    0.002170944    0.001400884
     10        1           0.000625303   -0.001734475   -0.001430507
     11        1           0.003923613   -0.000611584   -0.001685554
     12        8           0.004048143   -0.003414488   -0.009270466
     13        1           0.001216610    0.004089151    0.003821661
     14        1          -0.003913938    0.002093403    0.003836844
     15        8           0.001149426   -0.001903673   -0.001680263
     16        1          -0.000968270   -0.001218492    0.001767739
     17        1          -0.001372138   -0.000782955   -0.000128077
     18        8          -0.001790165    0.000627544    0.001498974
     19        1          -0.001282217   -0.000135417    0.000101451
     20        1          -0.000353163   -0.000500419    0.000034759
     21        8          -0.002766859    0.001431851   -0.001834928
     22        1           0.001575767   -0.000104179    0.002739959
     23        1           0.002176070   -0.000434279   -0.000897943
 -------------------------------------------------------------------
 Cartesian Forces:  Max     0.010221931 RMS     0.003059059

 GradGradGradGradGradGradGradGradGradGradGradGradGradGradGradGradGradGrad
 Berny optimization.
 Using GEDIIS/GDIIS optimizer.
 FormGI is forming the generalized inverse of G from B-inverse, IUseBI=4.
 Internal  Forces:  Max     0.008004510 RMS     0.002958729
 Search for a local minimum.
 Step number   8 out of a maximum of  138
 All quantities printed in internal units (Hartrees-Bohrs-Radians)
 Mixed Optimization -- RFO/linear search
 Update second derivatives using D2CorX and points    1    2    6    7    5
                                                      8
 ITU=  0  0  0  0 -1  0  1  0
 Use linear search instead of GDIIS.
     Eigenvalues ---   -0.00021   0.00020   0.00046   0.00097   0.00213
     Eigenvalues ---    0.00367   0.00529   0.00621   0.00848   0.00928
     Eigenvalues ---    0.01129   0.01274   0.01306   0.01513   0.01650
     Eigenvalues ---    0.01877   0.02037   0.02341   0.02762   0.02774
     Eigenvalues ---    0.02965   0.03045   0.03166   0.03318   0.03540
     Eigenvalues ---    0.03714   0.03807   0.04230   0.05093   0.05415
     Eigenvalues ---    0.06770   0.06804   0.07634   0.08191   0.08717
     Eigenvalues ---    0.10352   0.11389   0.12194   0.14061   0.19537
     Eigenvalues ---    0.20496   0.22578   0.24348   0.26124   0.27829
     Eigenvalues ---    0.34789   0.40341   0.40981   0.41323   0.42897
     Eigenvalues ---    0.45570   0.48389   0.50445   0.51153   0.53072
     Eigenvalues ---    0.54234   0.58246   0.59277   0.59745   0.61102
     Eigenvalues ---    0.64088   0.85318   3.13785
 RFO step:  Lambda=-3.95625531D-03 EMin=-2.05084670D-04
 Quartic linear search produced a step of -0.10976.
 Maximum step size (   0.252) exceeded in Quadratic search.
    -- Step size scaled by   0.684
 Iteration  1 RMS(Cart)=  0.12448326 RMS(Int)=  0.00622181
 Iteration  2 RMS(Cart)=  0.00677982 RMS(Int)=  0.00078655
 Iteration  3 RMS(Cart)=  0.00003271 RMS(Int)=  0.00078622
 Iteration  4 RMS(Cart)=  0.00000005 RMS(Int)=  0.00078622
 Variable       Old X    -DE/DX   Delta X   Delta X   Delta X     New X
                                 (Linear)    (Quad)   (Total)
    R1        2.30757   0.00479   0.00016  -0.00183  -0.00155   2.30602
    R2        2.43167  -0.00281  -0.00023   0.00351   0.00280   2.43448
    R3        2.92751  -0.00017   0.00000   0.00153   0.00153   2.92904
    R4        3.29213   0.00104  -0.00010   0.04610   0.04663   3.33876
    R5        1.99260  -0.00114   0.00138  -0.01910  -0.01837   1.97423
    R6        2.77595  -0.00269  -0.00289   0.03381   0.03030   2.80624
    R7        2.52426   0.00543   0.00004   0.00093   0.00097   2.52523
    R8        2.51922   0.00416   0.00012   0.00563   0.00575   2.52497
    R9        2.51704   0.00427   0.00007  -0.00249  -0.00242   2.51462
   R10        1.85382   0.00317   0.00007   0.00078   0.00086   1.85468
   R11        1.80575   0.00409   0.00006   0.00132   0.00138   1.80713
   R12        3.23232   0.00004  -0.00040   0.01758   0.01725   3.24957
   R13        3.23143   0.00266   0.00027  -0.00242  -0.00214   3.22929
   R14        1.85197   0.00042   0.00009  -0.01005  -0.01006   1.84191
   R15        1.87902  -0.00502   0.00012  -0.00593  -0.00582   1.87320
   R16        3.34256   0.00386  -0.00080   0.09904   0.09838   3.44093
   R17        3.20420  -0.00083  -0.00116   0.01576   0.01461   3.21881
   R18        1.81236   0.00204   0.00003   0.00011   0.00013   1.81250
   R19        1.84868   0.00135   0.00009   0.00072   0.00139   1.85007
   R20        1.82702   0.00050  -0.00004   0.00344   0.00340   1.83043
   R21        1.82603   0.00011   0.00004  -0.00273  -0.00268   1.82335
   R22        1.80840   0.00304   0.00005   0.00126   0.00131   1.80972
   R23        1.85451   0.00119   0.00011   0.00005   0.00024   1.85475
    A1        2.23599   0.00164  -0.00004   0.00657   0.00687   2.24286
    A2        2.09876  -0.00316  -0.00002   0.00242   0.00220   2.10096
    A3        1.94829   0.00154   0.00006  -0.00884  -0.00896   1.93933
    A4        2.25662  -0.00157  -0.00030   0.00496   0.00671   2.26333
    A5        2.00535  -0.00172   0.00010  -0.00909  -0.00961   1.99575
    A6        1.93597  -0.00684   0.00003  -0.00263  -0.00263   1.93334
    A7        1.95392  -0.00566  -0.00022  -0.01463  -0.01487   1.93905
    A8        1.94121  -0.00469   0.00004   0.00334   0.00338   1.94459
    A9        1.87795   0.00633   0.00004   0.00381   0.00379   1.88174
   A10        1.87548   0.00598   0.00008   0.00617   0.00624   1.88172
   A11        1.87585   0.00604   0.00003   0.00497   0.00500   1.88085
   A12        1.86066   0.00371  -0.00015   0.01286   0.01268   1.87334
   A13        1.94484  -0.00402  -0.00025  -0.01696  -0.01708   1.92776
   A14        2.24288   0.00004  -0.00060  -0.00036  -0.00043   2.24245
   A15        1.82541   0.00237   0.00013   0.02789   0.02697   1.85238
   A16        1.84199   0.00128  -0.00046   0.04273   0.04165   1.88364
   A17        1.82747  -0.00185   0.00045   0.01677   0.01519   1.84266
   A18        2.84689  -0.00319  -0.00023  -0.06083  -0.05979   2.78710
   A19        2.04743   0.00046  -0.00026   0.04829   0.04549   2.09293
   A20        1.53152   0.00008   0.00019   0.02708   0.02913   1.56065
   A21        1.86909   0.00037   0.00000   0.00850   0.00704   1.87612
   A22        1.88214   0.00154   0.00064   0.01747   0.01785   1.89999
   A23        1.83505   0.00099  -0.00163   0.07830   0.07642   1.91148
   A24        1.82327  -0.00024   0.00013  -0.00600  -0.00648   1.81679
   A25        2.06857   0.00148   0.00066  -0.00634  -0.00562   2.06295
   A26        1.91210  -0.00705  -0.00114   0.01202   0.01072   1.92281
   A27        1.85582   0.00303  -0.00026   0.00336   0.00290   1.85872
   A28        3.08032   0.00082   0.00004   0.01706   0.01576   3.09608
   A29        3.09382  -0.00543  -0.00043  -0.05403  -0.05477   3.03906
   A30        3.09299  -0.00438  -0.00192  -0.01946  -0.02165   3.07134
   A31        2.87242  -0.00086   0.00032  -0.12404  -0.12198   2.75044
   A32        3.05814  -0.00800   0.00034  -0.02201  -0.02160   3.03653
   A33        3.15357  -0.00312  -0.00031  -0.01547  -0.01599   3.13758
   A34        3.13847   0.00488  -0.00217   0.07680   0.07450   3.21297
   A35        3.24562   0.00607  -0.00172  -0.03343  -0.03453   3.21109
   A36        3.07666  -0.00157  -0.00015   0.04512   0.04717   3.12383
   A37        3.02545  -0.00471   0.00125  -0.01616  -0.01516   3.01029
    D1        0.13736   0.00108  -0.00057   0.02673   0.02663   0.16400
    D2       -2.98464  -0.00058  -0.00041   0.01621   0.01643  -2.96821
    D3        0.12192  -0.00060   0.00023  -0.01666  -0.01529   0.10663
    D4       -3.03788   0.00090   0.00008  -0.00680  -0.00576  -3.04364
    D5       -1.83572   0.00043  -0.00198  -0.18427  -0.18633  -2.02205
    D6        2.34951   0.00092  -0.00191  -0.17740  -0.17943   2.17008
    D7        0.25062   0.00034  -0.00183  -0.17604  -0.17797   0.07264
    D8        1.32246  -0.00099  -0.00185  -0.19332  -0.19504   1.12742
    D9       -0.77550  -0.00050  -0.00177  -0.18645  -0.18814  -0.96364
   D10       -2.87439  -0.00108  -0.00169  -0.18509  -0.18668  -3.06108
   D11       -0.15007  -0.00005   0.00024   0.05180   0.04953  -0.10053
   D12        1.88788   0.00055  -0.00001   0.12478   0.12675   2.01463
   D13       -0.25923  -0.00033  -0.00016   0.05157   0.05210  -0.20714
   D14        1.65254  -0.00073   0.00024   0.09950   0.10080   1.75334
   D15        2.21045   0.00091   0.00096   0.06291   0.06327   2.27372
   D16       -2.14190   0.00054   0.00073   0.08285   0.08349  -2.05840
   D17       -0.33035   0.00025   0.00161   0.06818   0.06988  -0.26047
   D18        1.60049  -0.00012   0.00138   0.08812   0.09010   1.69059
   D19       -0.72441   0.00258  -0.00128   0.04789   0.04691  -0.67749
   D20        1.48720   0.00024  -0.00082   0.04280   0.04210   1.52929
   D21       -3.05063   0.00184  -0.00039   0.05428   0.05378  -2.99685
   D22       -0.83903  -0.00050   0.00006   0.04920   0.04896  -0.79007
   D23        0.24407   0.00011   0.00011  -0.06241  -0.06191   0.18216
   D24       -1.68910  -0.00150   0.00040  -0.12636  -0.12554  -1.81464
   D25       -2.88771   0.00012  -0.00102  -0.03757  -0.03915  -2.92686
   D26       -0.78544  -0.00230  -0.00143  -0.01762  -0.01949  -0.80493
   D27       -0.99425   0.00067  -0.00088   0.01406   0.01351  -0.98074
   D28        1.10803  -0.00176  -0.00129   0.03401   0.03316   1.14119
   D29       -2.11603  -0.00126   0.00015  -0.08881  -0.08952  -2.20554
   D30       -0.22929  -0.00074   0.00022  -0.05867  -0.05748  -0.28677
         Item               Value     Threshold  Converged?
 Maximum Force            0.008005     0.000015     NO 
 RMS     Force            0.002959     0.000010     NO 
 Maximum Displacement     0.449846     0.000060     NO 
 RMS     Displacement     0.124394     0.000040     NO 
 Predicted change in Energy=-2.171821D-03
 GradGradGradGradGradGradGradGradGradGradGradGradGradGradGradGradGradGrad

                          Input orientation:                          
 ---------------------------------------------------------------------
 Center     Atomic      Atomic             Coordinates (Angstroms)
 Number     Number       Type             X           Y           Z
 ---------------------------------------------------------------------
      1          6           0       -0.578406    0.212769   -1.166785
      2          8           0       -0.702700   -0.861285   -0.601030
      3          8           0       -0.199656    1.340566   -0.672554
      4          1           0        0.121412    1.289643    0.320297
      5          6           0       -0.904503    0.345922   -2.676216
      6          9           0        0.192477    0.658683   -3.372271
      7          9           0       -1.811128    1.303910   -2.889764
      8          9           0       -1.390137   -0.790115   -3.170470
      9          8           0        3.683122   -0.867895   -0.351985
     10          1           0        3.010746   -1.562211   -0.181447
     11          1           0        4.477432   -1.307987   -0.651801
     12          8           0        0.635007    1.187943    1.709939
     13          1           0        0.384697    0.300886    2.026968
     14          1           0        1.625449    1.186586    1.669790
     15          8           0       -0.224957   -1.414599    1.995750
     16          1           0       -0.924951   -1.684436    2.593352
     17          1           0       -0.633241   -1.243074    1.122621
     18          8           0        1.710750   -2.614421    0.169384
     19          1           0        1.363775   -2.401258    1.048245
     20          1           0        0.974680   -2.426995   -0.425640
     21          8           0        3.314764    1.055948    1.495296
     22          1           0        3.831178    0.808423    2.262864
     23          1           0        3.533147    0.407582    0.791553
 ---------------------------------------------------------------------
                    Distance matrix (angstroms):
                    1          2          3          4          5
     1  C    0.000000
     2  O    1.220295   0.000000
     3  O    1.288270   2.259715   0.000000
     4  H    1.964896   2.480825   1.044716   0.000000
     5  C    1.549984   2.409247   2.345376   3.304876   0.000000
     6  F    2.378500   3.285029   2.811975   3.746761   1.336292
     7  F    2.383033   3.339908   2.741205   3.746920   1.336156
     8  F    2.383157   2.660763   3.492367   4.335392   1.330679
     9  O    4.471282   4.392893   4.478396   4.218141   5.284100
    10  H    4.123525   3.802240   4.355913   4.090607   5.019364
    11  H    5.304659   5.199605   5.374981   5.164065   5.983218
    12  O    3.270914   3.365913   2.529077   1.485001   4.724135
    13  H    3.336974   3.072368   2.951241   1.989896   4.876885
    14  H    3.721754   3.843263   2.973431   2.023333   5.098543
    15  O    3.574197   2.697714   3.835547   3.200006   5.038699
    16  H    4.225886   3.306214   4.510303   3.886747   5.647222
    17  H    2.713645   1.766794   3.175822   2.761862   4.126700
    18  O    3.875382   3.080871   4.472184   4.217877   4.868328
    19  H    3.938472   3.059729   4.405305   3.961833   5.153997
    20  H    3.151147   2.301264   3.954054   3.885600   4.035528
    21  O    4.791075   4.920404   4.139049   3.410679   5.975605
    22  H    5.617983   5.616570   5.014726   4.215152   6.858214
    23  H    4.558280   4.635915   4.116782   3.555285   5.632226
                    6          7          8          9         10
     6  F    0.000000
     7  F    2.159528   0.000000
     8  F    2.155087   2.154291   0.000000
     9  O    4.861807   6.429918   5.804125   0.000000
    10  H    4.801705   6.228973   5.375701   0.981452   0.000000
    11  H    5.443307   7.167739   6.406266   0.956294   1.561100
    12  O    5.128821   5.210979   5.642013   4.215330   4.096928
    13  H    5.414494   5.477405   5.599436   4.231439   3.904402
    14  H    5.268250   5.710811   6.035662   3.541537   3.591937
    15  O    5.769609   5.811582   5.332678   4.591713   3.902787
    16  H    6.505959   6.307146   5.851312   5.529565   4.817070
    17  H    4.950004   4.896303   4.382773   4.576703   3.883437
    18  O    5.055856   6.092235   4.908993   2.685597   1.708865
    19  H    5.502375   6.270263   5.289363   3.113072   2.220057
    20  H    4.337727   5.268044   3.975654   3.126000   2.225543
    21  O    5.796525   6.750185   6.878474   2.692454   3.123884
    22  H    6.709494   7.657069   7.703153   3.109566   3.502524
    23  H    5.344208   6.551090   6.432016   1.719597   2.258255
                   11         12         13         14         15
    11  H    0.000000
    12  O    5.154776   0.000000
    13  H    5.149248   0.974697   0.000000
    14  H    4.443702   0.991256   1.565728   0.000000
    15  O    5.397532   2.755804   1.820863   3.208803   0.000000
    16  H    6.313357   3.385920   2.444887   3.949719   0.959131
    17  H    5.410339   2.804147   2.058604   3.362190   0.979015
    18  O    3.167909   4.241286   3.702438   4.087316   2.919271
    19  H    3.712177   3.721734   3.036128   3.650673   2.096504
    20  H    3.684101   4.212345   3.715468   4.227563   2.885690
    21  O    3.398531   2.691577   3.072147   1.703320   4.345536
    22  H    3.659523   3.265773   3.491629   2.315165   4.633078
    23  H    2.432719   3.138728   3.383840   2.239969   4.346697
                   16         17         18         19         20
    16  H    0.000000
    17  H    1.562992   0.000000
    18  O    3.699650   2.878115   0.000000
    19  H    2.852974   2.309760   0.968621   0.000000
    20  H    3.643392   2.526696   0.964873   1.524596   0.000000
    21  O    5.166297   4.583790   4.219303   3.994808   4.614854
    22  H    5.379994   5.043791   4.538143   4.226752   5.084837
    23  H    5.243821   4.493669   3.583396   3.558321   4.007759
                   21         22         23
    21  O    0.000000
    22  H    0.957661   0.000000
    23  H    0.981491   1.553786   0.000000
 Stoichiometry    C2H11F3O7
 Framework group  C1[X(C2H11F3O7)]
 Deg. of freedom    63
 Full point group                 C1      NOp   1
 Largest Abelian subgroup         C1      NOp   1
 Largest concise Abelian subgroup C1      NOp   1
                         Standard orientation:                         
 ---------------------------------------------------------------------
 Center     Atomic      Atomic             Coordinates (Angstroms)
 Number     Number       Type             X           Y           Z
 ---------------------------------------------------------------------
      1          6           0        1.105431   -0.434729   -0.140977
      2          8           0        0.598522   -0.892844    0.870109
      3          8           0        0.661185   -0.474106   -1.349586
      4          1           0       -0.298244   -0.876871   -1.442909
      5          6           0        2.468236    0.300300   -0.070661
      6          9           0        2.332205    1.584683   -0.413488
      7          9           0        3.356465   -0.252756   -0.901620
      8          9           0        2.980014    0.258621    1.156959
      9          8           0       -2.410853    2.273068    0.403025
     10          1           0       -2.211181    1.654800    1.138636
     11          1           0       -2.763291    3.072988    0.790858
     12          8           0       -1.687010   -1.391742   -1.549978
     13          1           0       -1.897921   -1.784304   -0.683118
     14          1           0       -2.294244   -0.614015   -1.644813
     15          8           0       -1.741421   -2.219139    1.078122
     16          1           0       -1.780397   -3.138347    1.349179
     17          1           0       -0.797526   -1.961052    1.047703
     18          8           0       -1.797133    0.444412    2.271660
     19          1           0       -2.201354   -0.392190    1.997930
     20          1           0       -0.848702    0.272575    2.227739
     21          8           0       -3.269767    0.782095   -1.667862
     22          1           0       -4.215475    0.675140   -1.561502
     23          1           0       -2.979997    1.408960   -0.970440
 ---------------------------------------------------------------------
 Rotational constants (GHZ):           0.8380038           0.3758943           0.3721733
 Standard basis: 6-31++G(d,p) (6D, 7F)
 There are   294 symmetry adapted cartesian basis functions of A   symmetry.
 There are   294 symmetry adapted basis functions of A   symmetry.
   294 basis functions,   472 primitive gaussians,   294 cartesian basis functions
    53 alpha electrons       53 beta electrons
       nuclear repulsion energy       865.6442490928 Hartrees.
 NAtoms=   23 NActive=   23 NUniq=   23 SFac= 1.00D+00 NAtFMM=   60 NAOKFM=F Big=F
 Integral buffers will be    131072 words long.
 Raffenetti 2 integral format.
 Two-electron integral symmetry is turned on.
 Nuclear repulsion after empirical dispersion term =      865.6330565470 Hartrees.
 One-electron integrals computed using PRISM.
 NBasis=   294 RedAO= T EigKep=  4.45D-05  NBF=   294
 NBsUse=   294 1.00D-06 EigRej= -1.00D+00 NBFU=   294
 Initial guess from the checkpoint file:  "/local_scratch/slurm.5660518/Gau-2968250.chk"
 B after Tr=     0.000000   -0.000000    0.000000
         Rot=    0.933853   -0.357319   -0.003617   -0.015110 Ang= -41.91 deg.
 ExpMin= 3.60D-02 ExpMax= 7.00D+03 ExpMxC= 1.05D+03 IAcc=3 IRadAn=         5 AccDes= 0.00D+00
 Harris functional with IExCor= 4639 and IRadAn=       5 diagonalized for initial guess.
 HarFok:  IExCor= 4639 AccDes= 0.00D+00 IRadAn=         5 IDoV= 1 UseB2=F ITyADJ=14
 ICtDFT=  3500011 ScaDFX=  1.000000  1.000000  1.000000  1.000000
 FoFCou: FMM=F IPFlag=           0 FMFlag=      100000 FMFlg1=           0
         NFxFlg=           0 DoJE=T BraDBF=F KetDBF=T FulRan=T
         wScrn=  0.000000 ICntrl=       500 IOpCl=  0 I1Cent=   200000004 NGrid=           0
         NMat0=    1 NMatS0=      1 NMatT0=    0 NMatD0=    1 NMtDS0=    0 NMtDT0=    0
 Petite list used in FoFCou.
 Requested convergence on RMS density matrix=1.00D-10 within 128 cycles.
 Requested convergence on MAX density matrix=1.00D-08.
 Requested convergence on             energy=1.00D-08.
 No special actions if energy rises.
 SCF Done:  E(RwB97XD) =  -908.813689154     A.U. after   16 cycles
            NFock= 16  Conv=0.96D-10     -V/T= 2.0082
 Calling FoFJK, ICntrl=      2127 FMM=F ISym2X=0 I1Cent= 0 IOpClX= 0 NMat=1 NMatS=1 NMatT=0.
 ***** Axes restored to original set *****
 -------------------------------------------------------------------
 Center     Atomic                   Forces (Hartrees/Bohr)
 Number     Number              X              Y              Z
 -------------------------------------------------------------------
      1        6          -0.000050737    0.007394714   -0.000051815
      2        8           0.000186131   -0.003429947   -0.000438785
      3        8           0.000405555   -0.000800764   -0.000402693
      4        1           0.000130094   -0.000868387    0.002336401
      5        6          -0.001752694   -0.000751158   -0.005107748
      6        9           0.004874427    0.000736259    0.000835098
      7        9          -0.002382598    0.002909195    0.002720708
      8        9          -0.000780136   -0.004405004    0.001560732
      9        8          -0.001519270    0.001927151    0.000918745
     10        1          -0.000033993   -0.000899215   -0.001105108
     11        1           0.002839400   -0.000737069   -0.001131938
     12        8           0.002751023   -0.001513954   -0.006542720
     13        1           0.000289940    0.000865571    0.002716144
     14        1          -0.002286403    0.002032596    0.001662480
     15        8          -0.000170742    0.000648455   -0.001272161
     16        1          -0.000455616   -0.001256569    0.001487492
     17        1           0.000799131   -0.001605287    0.000548134
     18        8          -0.000785698    0.000589857    0.001423690
     19        1          -0.002235738   -0.000962963   -0.000347182
     20        1          -0.000299604   -0.000234702   -0.000133555
     21        8          -0.002576531    0.000876031   -0.000885770
     22        1           0.001484892    0.000079159    0.001858249
     23        1           0.001569165   -0.000593967   -0.000648398
 -------------------------------------------------------------------
 Cartesian Forces:  Max     0.007394714 RMS     0.002086019

 GradGradGradGradGradGradGradGradGradGradGradGradGradGradGradGradGradGrad
 Berny optimization.
 Using GEDIIS/GDIIS optimizer.
 FormGI is forming the generalized inverse of G from B-inverse, IUseBI=4.
 Internal  Forces:  Max     0.007895733 RMS     0.002336528
 Search for a local minimum.
 Step number   9 out of a maximum of  138
 All quantities printed in internal units (Hartrees-Bohrs-Radians)
 Mixed Optimization -- RFO/linear search
 Update second derivatives using D2CorX and points    5    8    9
 DE= -1.80D-03 DEPred=-2.17D-03 R= 8.30D-01
 TightC=F SS=  1.41D+00  RLast= 6.05D-01 DXNew= 4.2426D-01 1.8145D+00
 Trust test= 8.30D-01 RLast= 6.05D-01 DXMaxT set to 4.24D-01
 ITU=  1  0  0  0  0 -1  0  1  0
 Use linear search instead of GDIIS.
     Eigenvalues ---   -0.00026   0.00025   0.00048   0.00118   0.00211
     Eigenvalues ---    0.00427   0.00544   0.00636   0.00855   0.00917
     Eigenvalues ---    0.01101   0.01173   0.01275   0.01425   0.01608
     Eigenvalues ---    0.01880   0.02019   0.02177   0.02719   0.02768
     Eigenvalues ---    0.02952   0.03082   0.03193   0.03265   0.03478
     Eigenvalues ---    0.03577   0.03809   0.04186   0.05010   0.05602
     Eigenvalues ---    0.06734   0.06825   0.07411   0.08232   0.08697
     Eigenvalues ---    0.10082   0.12114   0.12987   0.14093   0.19417
     Eigenvalues ---    0.20707   0.22608   0.24391   0.26066   0.27987
     Eigenvalues ---    0.34572   0.40346   0.40980   0.41322   0.42982
     Eigenvalues ---    0.45555   0.48416   0.50440   0.51236   0.53071
     Eigenvalues ---    0.54234   0.58246   0.59334   0.59763   0.61112
     Eigenvalues ---    0.64334   0.85308   2.80190
 RFO step:  Lambda=-3.34290363D-03 EMin=-2.57433432D-04
 Quartic linear search produced a step of  0.25383.
 Maximum step size (   0.424) exceeded in Quadratic search.
    -- Step size scaled by   0.819
 Iteration  1 RMS(Cart)=  0.27236565 RMS(Int)=  0.02586401
 Iteration  2 RMS(Cart)=  0.06308447 RMS(Int)=  0.00226600
 Iteration  3 RMS(Cart)=  0.00186790 RMS(Int)=  0.00172984
 Iteration  4 RMS(Cart)=  0.00000413 RMS(Int)=  0.00172984
 Iteration  5 RMS(Cart)=  0.00000003 RMS(Int)=  0.00172984
 Variable       Old X    -DE/DX   Delta X   Delta X   Delta X     New X
                                 (Linear)    (Quad)   (Total)
    R1        2.30602   0.00407  -0.00039   0.00299   0.00296   2.30898
    R2        2.43448  -0.00155   0.00071  -0.00525  -0.00491   2.42957
    R3        2.92904  -0.00014   0.00039   0.00234   0.00272   2.93176
    R4        3.33876   0.00116   0.01184   0.05576   0.06844   3.40720
    R5        1.97423  -0.00014  -0.00466   0.04826   0.04273   2.01696
    R6        2.80624  -0.00244   0.00769  -0.04592  -0.03908   2.76717
    R7        2.52523   0.00374   0.00025   0.02079   0.02102   2.54625
    R8        2.52497   0.00327   0.00146   0.00249   0.00395   2.52892
    R9        2.51462   0.00347  -0.00061   0.00981   0.00920   2.52382
   R10        1.85468   0.00334   0.00022  -0.00065  -0.00041   1.85427
   R11        1.80713   0.00305   0.00035   0.00898   0.00933   1.81646
   R12        3.24957   0.00018   0.00438   0.04236   0.04686   3.29643
   R13        3.22929   0.00309  -0.00054   0.10284   0.10228   3.33157
   R14        1.84191   0.00118  -0.00255  -0.00293  -0.00591   1.83600
   R15        1.87320  -0.00396  -0.00148  -0.01500  -0.01638   1.85683
   R16        3.44093   0.00127   0.02497   0.13694   0.16186   3.60280
   R17        3.21881  -0.00158   0.00371   0.05067   0.05434   3.27315
   R18        1.81250   0.00161   0.00003   0.00418   0.00422   1.81671
   R19        1.85007  -0.00006   0.00035  -0.00605  -0.00486   1.84521
   R20        1.83043   0.00027   0.00086  -0.00136  -0.00049   1.82993
   R21        1.82335   0.00027  -0.00068  -0.00400  -0.00468   1.81866
   R22        1.80972   0.00227   0.00033   0.00620   0.00654   1.81625
   R23        1.85475   0.00108   0.00006   0.00172   0.00190   1.85665
    A1        2.24286   0.00051   0.00174  -0.00244  -0.00087   2.24200
    A2        2.10096  -0.00242   0.00056  -0.02821  -0.02810   2.07286
    A3        1.93933   0.00192  -0.00227   0.03098   0.02835   1.96768
    A4        2.26333  -0.00009   0.00170   0.00520   0.00913   2.27247
    A5        1.99575  -0.00097  -0.00244  -0.02474  -0.02872   1.96703
    A6        1.93334  -0.00406  -0.00067  -0.03589  -0.03683   1.89651
    A7        1.93905  -0.00386  -0.00377   0.00989   0.00612   1.94517
    A8        1.94459  -0.00379   0.00086  -0.01677  -0.01617   1.92842
    A9        1.88174   0.00425   0.00096   0.01767   0.01864   1.90038
   A10        1.88172   0.00395   0.00158   0.00989   0.01093   1.89265
   A11        1.88085   0.00419   0.00127   0.01766   0.01895   1.89980
   A12        1.87334   0.00172   0.00322   0.02772   0.02740   1.90074
   A13        1.92776  -0.00012  -0.00434   0.17477   0.16722   2.09497
   A14        2.24245  -0.00152  -0.00011  -0.08117  -0.08470   2.15775
   A15        1.85238   0.00239   0.00685   0.05488   0.06507   1.91746
   A16        1.88364   0.00016   0.01057   0.09051   0.10012   1.98375
   A17        1.84266  -0.00283   0.00385  -0.03182  -0.03239   1.81027
   A18        2.78710  -0.00138  -0.01518  -0.08293  -0.09862   2.68848
   A19        2.09293   0.00077   0.01155   0.02708   0.03868   2.13160
   A20        1.56065  -0.00090   0.00739  -0.02330  -0.01315   1.54750
   A21        1.87612   0.00097   0.00179   0.00649   0.00810   1.88422
   A22        1.89999   0.00366   0.00453   0.00591   0.00970   1.90969
   A23        1.91148   0.00012   0.01940   0.04017   0.05898   1.97045
   A24        1.81679  -0.00096  -0.00164  -0.00976  -0.01294   1.80385
   A25        2.06295   0.00067  -0.00143  -0.01915  -0.02170   2.04126
   A26        1.92281  -0.00631   0.00272   0.06641   0.06868   1.99149
   A27        1.85872   0.00375   0.00074   0.00964   0.01025   1.86897
   A28        3.09608   0.00001   0.00400   0.04218   0.04475   3.14083
   A29        3.03906  -0.00376  -0.01390  -0.05414  -0.06804   2.97101
   A30        3.07134  -0.00307  -0.00550   0.09507   0.09055   3.16189
   A31        2.75044   0.00020  -0.03096   0.05192   0.02048   2.77092
   A32        3.03653  -0.00669  -0.00548   0.00524  -0.00009   3.03645
   A33        3.13758  -0.00096  -0.00406  -0.02527  -0.02694   3.11064
   A34        3.21297  -0.00051   0.01891   0.12384   0.14311   3.35609
   A35        3.21109   0.00790  -0.00876   0.16854   0.15781   3.36890
   A36        3.12383  -0.00250   0.01197  -0.02505  -0.01000   3.11384
   A37        3.01029  -0.00092  -0.00385   0.00585   0.00103   3.01132
    D1        0.16400   0.00055   0.00676   0.06163   0.06751   0.23151
    D2       -2.96821  -0.00025   0.00417   0.01211   0.01631  -2.95190
    D3        0.10663  -0.00070  -0.00388  -0.00194  -0.00594   0.10069
    D4       -3.04364   0.00002  -0.00146   0.04361   0.04249  -3.00115
    D5       -2.02205   0.00041  -0.04730   0.33692   0.28930  -1.73275
    D6        2.17008   0.00030  -0.04554   0.33194   0.28626   2.45635
    D7        0.07264   0.00015  -0.04517   0.31415   0.26907   0.34172
    D8        1.12742  -0.00026  -0.04951   0.29549   0.24592   1.37334
    D9       -0.96364  -0.00037  -0.04775   0.29051   0.24289  -0.72075
   D10       -3.06108  -0.00052  -0.04739   0.27272   0.22570  -2.83538
   D11       -0.10053  -0.00019   0.01257  -0.07310  -0.06174  -0.16227
   D12        2.01463   0.00039   0.03217  -0.05156  -0.01945   1.99518
   D13       -0.20714   0.00008   0.01322  -0.05421  -0.04600  -0.25314
   D14        1.75334  -0.00197   0.02559  -0.01663   0.01600   1.76934
   D15        2.27372   0.00116   0.01606   0.04462   0.06037   2.33409
   D16       -2.05840   0.00128   0.02119   0.03602   0.05818  -2.00023
   D17       -0.26047  -0.00033   0.01774  -0.03095  -0.01419  -0.27466
   D18        1.69059  -0.00022   0.02287  -0.03954  -0.01638   1.67421
   D19       -0.67749   0.00318   0.01191   0.08901   0.10089  -0.57660
   D20        1.52929   0.00183   0.01069   0.11040   0.12215   1.65144
   D21       -2.99685   0.00142   0.01365  -0.12013  -0.10749  -3.10435
   D22       -0.79007   0.00008   0.01243  -0.09874  -0.08624  -0.87631
   D23        0.18216   0.00019  -0.01571   0.04260   0.02895   0.21111
   D24       -1.81464   0.00022  -0.03187  -0.06947  -0.10063  -1.91527
   D25       -2.92686   0.00153  -0.00994  -0.07651  -0.08218  -3.00904
   D26       -0.80493  -0.00049  -0.00495  -0.06565  -0.06696  -0.87189
   D27       -0.98074   0.00093   0.00343  -0.01041  -0.01075  -0.99149
   D28        1.14119  -0.00109   0.00842   0.00045   0.00447   1.14566
   D29       -2.20554  -0.00070  -0.02272   0.01088  -0.01200  -2.21754
   D30       -0.28677   0.00004  -0.01459   0.00966  -0.00288  -0.28965
         Item               Value     Threshold  Converged?
 Maximum Force            0.007896     0.000015     NO 
 RMS     Force            0.002337     0.000010     NO 
 Maximum Displacement     1.058065     0.000060     NO 
 RMS     Displacement     0.300388     0.000040     NO 
 Predicted change in Energy=-2.426484D-03
 GradGradGradGradGradGradGradGradGradGradGradGradGradGradGradGradGradGrad

                          Input orientation:                          
 ---------------------------------------------------------------------
 Center     Atomic      Atomic             Coordinates (Angstroms)
 Number     Number       Type             X           Y           Z
 ---------------------------------------------------------------------
      1          6           0       -0.776401    0.327017   -1.222255
      2          8           0       -0.776245   -0.767611   -0.679359
      3          8           0       -0.401802    1.458585   -0.740402
      4          1           0        0.036944    1.368819    0.228429
      5          6           0       -1.229436    0.426058   -2.702750
      6          9           0       -0.134432    0.470441   -3.486667
      7          9           0       -1.961146    1.525656   -2.918119
      8          9           0       -1.950040   -0.645425   -3.043832
      9          8           0        3.979434   -1.063745    0.002511
     10          1           0        3.310170   -1.778420   -0.061908
     11          1           0        4.853809   -1.443984   -0.119358
     12          8           0        0.661397    1.280868    1.550004
     13          1           0        0.481469    0.410677    1.942866
     14          1           0        1.642593    1.327551    1.526414
     15          8           0       -0.114803   -1.399666    1.899000
     16          1           0       -0.767567   -1.738154    2.518307
     17          1           0       -0.570521   -1.205226    1.057597
     18          8           0        1.859873   -2.770682    0.080190
     19          1           0        1.340655   -2.474658    0.842097
     20          1           0        1.254368   -2.656887   -0.659145
     21          8           0        3.351467    1.052026    1.589105
     22          1           0        3.733779    0.881225    2.454215
     23          1           0        3.665394    0.340120    0.989152
 ---------------------------------------------------------------------
                    Distance matrix (angstroms):
                    1          2          3          4          5
     1  C    0.000000
     2  O    1.221862   0.000000
     3  O    1.285673   2.258292   0.000000
     4  H    1.962489   2.459611   1.067328   0.000000
     5  C    1.551423   2.392559   2.366833   3.329313   0.000000
     6  F    2.358020   3.134594   2.930851   3.826015   1.347416
     7  F    2.390881   3.416886   2.679273   3.730646   1.338245
     8  F    2.375124   2.642623   3.482770   4.325849   1.335546
     9  O    5.104140   4.813431   5.109726   4.638064   6.055599
    10  H    4.741238   4.254617   4.971649   4.550101   5.695770
    11  H    6.004339   5.698121   6.035896   5.588828   6.868540
    12  O    3.265351   3.351587   2.531389   1.464321   4.732004
    13  H    3.406938   3.137876   3.013006   2.013686   4.950674
    14  H    3.795759   3.886633   3.055352   2.065086   5.191056
    15  O    3.627862   2.735861   3.901078   3.237027   5.074621
    16  H    4.272800   3.341721   4.579532   3.942596   5.670677
    17  H    2.754611   1.803010   3.218254   2.771685   4.151562
    18  O    4.271071   3.396812   4.865722   4.525540   5.244782
    19  H    4.073433   3.116103   4.583761   4.104700   5.252186
    20  H    3.653054   2.773655   4.436960   4.298397   4.455352
    21  O    5.046651   5.049259   4.436093   3.596924   6.308449
    22  H    5.845110   5.733957   5.257562   4.342634   7.171818
    23  H    4.961858   4.872284   4.558991   3.847411   6.131630
                    6          7          8          9         10
     6  F    0.000000
     7  F    2.184859   0.000000
     8  F    2.176624   2.174746   0.000000
     9  O    5.608207   7.108134   6.679361   0.000000
    10  H    5.352723   6.845556   6.151858   0.981237   0.000000
    11  H    6.315564   7.943264   7.448665   0.961231   1.580497
    12  O    5.163157   5.186692   5.624369   4.347564   4.355858
    13  H    5.464681   5.553262   5.647543   4.263174   4.100343
    14  H    5.387340   5.725387   6.138957   3.674425   3.866605
    15  O    5.701149   5.930525   5.326215   4.524632   3.964726
    16  H    6.429500   6.452272   5.790483   5.414617   4.825668
    17  H    4.862960   5.019748   4.363275   4.672827   4.079412
    18  O    5.215804   6.484487   5.365788   2.722537   1.762990
    19  H    5.439457   6.406530   5.410657   3.107850   2.276172
    20  H    4.438900   5.739004   4.472242   3.225194   2.314026
    21  O    6.184917   6.983069   7.242336   2.718107   3.277037
    22  H    7.101119   7.855536   8.053880   3.139125   3.685652
    23  H    5.872701   6.951994   6.983506   1.744396   2.391469
                   11         12         13         14         15
    11  H    0.000000
    12  O    5.271424   0.000000
    13  H    5.177827   0.971569   0.000000
    14  H    4.549931   0.982590   1.536978   0.000000
    15  O    5.363100   2.812392   1.906517   3.265728   0.000000
    16  H    6.216404   3.477650   2.551216   4.023839   0.961362
    17  H    5.555680   2.817934   2.121680   3.395972   0.976445
    18  O    3.280792   4.473451   3.935811   4.351355   3.014482
    19  H    3.785358   3.881559   3.205472   3.875081   2.095474
    20  H    3.836466   4.553885   4.096069   4.561045   3.162174
    21  O    3.377268   2.700070   2.961987   1.732078   4.256978
    22  H    3.644769   3.227514   3.325720   2.330897   4.508028
    23  H    2.413328   3.197430   3.324444   2.314172   4.259645
                   16         17         18         19         20
    16  H    0.000000
    17  H    1.567327   0.000000
    18  O    3.730144   3.051687   0.000000
    19  H    2.792261   2.304450   0.968359   0.000000
    20  H    3.876661   2.895643   0.962394   1.514721   0.000000
    21  O    5.061123   4.556279   4.372045   4.127819   4.817519
    22  H    5.208395   4.983053   4.741723   4.425824   5.325291
    23  H    5.129200   4.509519   3.709880   3.653630   4.184732
                   21         22         23
    21  O    0.000000
    22  H    0.961120   0.000000
    23  H    0.982498   1.563292   0.000000
 Stoichiometry    C2H11F3O7
 Framework group  C1[X(C2H11F3O7)]
 Deg. of freedom    63
 Full point group                 C1      NOp   1
 Largest Abelian subgroup         C1      NOp   1
 Largest concise Abelian subgroup C1      NOp   1
                         Standard orientation:                         
 ---------------------------------------------------------------------
 Center     Atomic      Atomic             Coordinates (Angstroms)
 Number     Number       Type             X           Y           Z
 ---------------------------------------------------------------------
      1          6           0        1.278765   -0.319287    0.262197
      2          8           0        0.707395    0.409700    1.059103
      3          8           0        0.893177   -1.454703   -0.201600
      4          1           0       -0.094315   -1.713174    0.110234
      5          6           0        2.626736    0.150270   -0.345590
      6          9           0        2.393341    0.657610   -1.571829
      7          9           0        3.494091   -0.863062   -0.454011
      8          9           0        3.172571    1.106463    0.410348
      9          8           0       -3.180723    1.271228   -1.644494
     10          1           0       -2.794152    1.802710   -0.915854
     11          1           0       -3.787041    1.823924   -2.145363
     12          8           0       -1.453394   -2.091256    0.502912
     13          1           0       -1.753676   -1.528878    1.236062
     14          1           0       -2.123834   -1.937210   -0.198702
     15          8           0       -1.634339   -0.027181    2.404596
     16          1           0       -1.656162   -0.120628    3.361156
     17          1           0       -0.702402    0.080590    2.133816
     18          8           0       -2.046059    2.341969    0.586707
     19          1           0       -2.142954    1.652779    1.260018
     20          1           0       -1.092391    2.448286    0.513115
     21          8           0       -3.427830   -1.399540   -1.203989
     22          1           0       -4.319571   -1.552259   -0.879606
     23          1           0       -3.372347   -0.452873   -1.460982
 ---------------------------------------------------------------------
 Rotational constants (GHZ):           0.8469930           0.3406518           0.3285149
 Standard basis: 6-31++G(d,p) (6D, 7F)
 There are   294 symmetry adapted cartesian basis functions of A   symmetry.
 There are   294 symmetry adapted basis functions of A   symmetry.
   294 basis functions,   472 primitive gaussians,   294 cartesian basis functions
    53 alpha electrons       53 beta electrons
       nuclear repulsion energy       846.6934554726 Hartrees.
 NAtoms=   23 NActive=   23 NUniq=   23 SFac= 1.00D+00 NAtFMM=   60 NAOKFM=F Big=F
 Integral buffers will be    131072 words long.
 Raffenetti 2 integral format.
 Two-electron integral symmetry is turned on.
 Nuclear repulsion after empirical dispersion term =      846.6831064441 Hartrees.
 One-electron integrals computed using PRISM.
 NBasis=   294 RedAO= T EigKep=  5.12D-05  NBF=   294
 NBsUse=   294 1.00D-06 EigRej= -1.00D+00 NBFU=   294
 Initial guess from the checkpoint file:  "/local_scratch/slurm.5660518/Gau-2968250.chk"
 B after Tr=     0.000000   -0.000000    0.000000
         Rot=    0.851354    0.523279   -0.007007   -0.036414 Ang=  63.28 deg.
 ExpMin= 3.60D-02 ExpMax= 7.00D+03 ExpMxC= 1.05D+03 IAcc=3 IRadAn=         5 AccDes= 0.00D+00
 Harris functional with IExCor= 4639 and IRadAn=       5 diagonalized for initial guess.
 HarFok:  IExCor= 4639 AccDes= 0.00D+00 IRadAn=         5 IDoV= 1 UseB2=F ITyADJ=14
 ICtDFT=  3500011 ScaDFX=  1.000000  1.000000  1.000000  1.000000
 FoFCou: FMM=F IPFlag=           0 FMFlag=      100000 FMFlg1=           0
         NFxFlg=           0 DoJE=T BraDBF=F KetDBF=T FulRan=T
         wScrn=  0.000000 ICntrl=       500 IOpCl=  0 I1Cent=   200000004 NGrid=           0
         NMat0=    1 NMatS0=      1 NMatT0=    0 NMatD0=    1 NMtDS0=    0 NMtDT0=    0
 Petite list used in FoFCou.
 Requested convergence on RMS density matrix=1.00D-10 within 128 cycles.
 Requested convergence on MAX density matrix=1.00D-08.
 Requested convergence on             energy=1.00D-08.
 No special actions if energy rises.
 SCF Done:  E(RwB97XD) =  -908.813077641     A.U. after   17 cycles
            NFock= 17  Conv=0.60D-10     -V/T= 2.0083
 Calling FoFJK, ICntrl=      2127 FMM=F ISym2X=0 I1Cent= 0 IOpClX= 0 NMat=1 NMatS=1 NMatT=0.
 ***** Axes restored to original set *****
 -------------------------------------------------------------------
 Center     Atomic                   Forces (Hartrees/Bohr)
 Number     Number              X              Y              Z
 -------------------------------------------------------------------
      1        6          -0.000103209   -0.002752536   -0.001546448
      2        8          -0.000010405   -0.000503406    0.001974774
      3        8           0.005598097   -0.000037954    0.010897604
      4        1          -0.003555276    0.001696114   -0.007044979
      5        6           0.001444235    0.000196503    0.003109398
      6        9          -0.004314220    0.000612778    0.000155666
      7        9           0.001721420   -0.003072510   -0.001889225
      8        9           0.001154120    0.003564552   -0.001281389
      9        8           0.003407455    0.000053325   -0.001111330
     10        1           0.000668840    0.001664743    0.002270002
     11        1          -0.003251995   -0.000491166   -0.000432819
     12        8          -0.002150866   -0.000699815   -0.003714913
     13        1          -0.002949534   -0.001894053    0.000545917
     14        1           0.004145475    0.001270221   -0.000293546
     15        8           0.001498095    0.000054539    0.000481842
     16        1           0.000725384   -0.000178089   -0.001135373
     17        1          -0.000400049   -0.000951519   -0.001762759
     18        8          -0.002631104    0.001057292   -0.000663330
     19        1          -0.000158687    0.000751493    0.003606971
     20        1           0.000431946   -0.000471387   -0.002019757
     21        8           0.000348881    0.000884907    0.000016024
     22        1          -0.000028136   -0.000014724   -0.001967913
     23        1          -0.001590467   -0.000739309    0.001805583
 -------------------------------------------------------------------
 Cartesian Forces:  Max     0.010897604 RMS     0.002469025

 GradGradGradGradGradGradGradGradGradGradGradGradGradGradGradGradGradGrad
 Berny optimization.
 Using GEDIIS/GDIIS optimizer.
 FormGI is forming the generalized inverse of G from B-inverse, IUseBI=4.
 Internal  Forces:  Max     0.020341829 RMS     0.004771050
 Search for a local minimum.
 Step number  10 out of a maximum of  138
 All quantities printed in internal units (Hartrees-Bohrs-Radians)
 Mixed Optimization -- RFO/linear search
 Update second derivatives using D2CorX and points    5   10    9
 DE=  6.12D-04 DEPred=-2.43D-03 R=-2.52D-01
 Trust test=-2.52D-01 RLast= 8.28D-01 DXMaxT set to 2.12D-01
 ITU= -1  1  0  0  0  0 -1  0  1  0
 Use linear search instead of GDIIS.
     Eigenvalues ---   -0.00069   0.00017   0.00047   0.00123   0.00220
     Eigenvalues ---    0.00418   0.00547   0.00614   0.00779   0.01089
     Eigenvalues ---    0.01153   0.01270   0.01295   0.01586   0.01706
     Eigenvalues ---    0.01911   0.02063   0.02429   0.02691   0.02782
     Eigenvalues ---    0.03021   0.03099   0.03189   0.03228   0.03388
     Eigenvalues ---    0.03589   0.03803   0.04157   0.04900   0.05433
     Eigenvalues ---    0.06668   0.06833   0.07539   0.08208   0.08860
     Eigenvalues ---    0.10024   0.12160   0.12637   0.14091   0.19761
     Eigenvalues ---    0.20602   0.22603   0.24376   0.26328   0.27987
     Eigenvalues ---    0.35000   0.40367   0.41010   0.41316   0.43802
     Eigenvalues ---    0.45501   0.48459   0.50430   0.51179   0.53197
     Eigenvalues ---    0.54657   0.58257   0.59477   0.59989   0.61191
     Eigenvalues ---    0.77071   0.87484   2.66382
 RFO step:  Lambda=-4.79827310D-03 EMin=-6.86577815D-04
 Quartic linear search produced a step of -0.58685.
 Maximum step size (   0.212) exceeded in Quadratic search.
    -- Step size scaled by   0.251
 Iteration  1 RMS(Cart)=  0.25131640 RMS(Int)=  0.01190460
 Iteration  2 RMS(Cart)=  0.03813503 RMS(Int)=  0.00099162
 Iteration  3 RMS(Cart)=  0.00063453 RMS(Int)=  0.00094200
 Iteration  4 RMS(Cart)=  0.00000115 RMS(Int)=  0.00094200
 Iteration  5 RMS(Cart)=  0.00000000 RMS(Int)=  0.00094200
 Variable       Old X    -DE/DX   Delta X   Delta X   Delta X     New X
                                 (Linear)    (Quad)   (Total)
    R1        2.30898   0.00063  -0.00174  -0.00491  -0.00653   2.30245
    R2        2.42957   0.00154   0.00288   0.00548   0.00846   2.43803
    R3        2.93176   0.00005  -0.00160   0.00080  -0.00079   2.93097
    R4        3.40720  -0.00122  -0.04016   0.06419   0.02408   3.43127
    R5        2.01696  -0.01152  -0.02508  -0.03021  -0.05534   1.96161
    R6        2.76717  -0.00356   0.02293   0.05582   0.07869   2.84586
    R7        2.54625  -0.00345  -0.01234  -0.00242  -0.01476   2.53149
    R8        2.52892  -0.00316  -0.00232  -0.00023  -0.00254   2.52637
    R9        2.52382  -0.00316  -0.00540  -0.00342  -0.00882   2.51500
   R10        1.85427  -0.00120   0.00024  -0.00376  -0.00357   1.85070
   R11        1.81646  -0.00271  -0.00547  -0.00011  -0.00559   1.81087
   R12        3.29643  -0.00336  -0.02750   0.02101  -0.00655   3.28988
   R13        3.33157   0.00127  -0.06002   0.07161   0.01161   3.34318
   R14        1.83600   0.00288   0.00347  -0.00605  -0.00265   1.83335
   R15        1.85683   0.00117   0.00961  -0.00748   0.00212   1.85894
   R16        3.60280   0.00077  -0.09499   0.08867  -0.00637   3.59642
   R17        3.27315  -0.00313  -0.03189   0.02239  -0.00949   3.26366
   R18        1.81671  -0.00116  -0.00247  -0.00019  -0.00266   1.81405
   R19        1.84521   0.00037   0.00285  -0.00599  -0.00304   1.84217
   R20        1.82993   0.00315   0.00029   0.00021   0.00050   1.83043
   R21        1.81866   0.00122   0.00275  -0.00050   0.00225   1.82091
   R22        1.81625  -0.00178  -0.00384  -0.00038  -0.00421   1.81204
   R23        1.85665  -0.00452  -0.00112  -0.00146  -0.00261   1.85404
    A1        2.24200  -0.00065   0.00051  -0.00275  -0.00203   2.23997
    A2        2.07286   0.00299   0.01649  -0.00019   0.01642   2.08928
    A3        1.96768  -0.00234  -0.01664   0.00255  -0.01397   1.95372
    A4        2.27247  -0.00251  -0.00536   0.02854   0.02325   2.29572
    A5        1.96703   0.00174   0.01685  -0.02343  -0.00682   1.96021
    A6        1.89651   0.00313   0.02161  -0.00285   0.01885   1.91537
    A7        1.94517   0.00270  -0.00359  -0.00483  -0.00841   1.93677
    A8        1.92842   0.00309   0.00949  -0.00110   0.00846   1.93689
    A9        1.90038  -0.00356  -0.01094   0.00240  -0.00851   1.89187
   A10        1.89265  -0.00245  -0.00642   0.00304  -0.00322   1.88943
   A11        1.89980  -0.00314  -0.01112   0.00359  -0.00753   1.89226
   A12        1.90074   0.00507  -0.01608   0.00168  -0.01677   1.88397
   A13        2.09497  -0.01307  -0.09813   0.00925  -0.09004   2.00493
   A14        2.15775   0.00516   0.04971  -0.03660   0.01394   2.17168
   A15        1.91746   0.00244  -0.03819   0.03983   0.00123   1.91868
   A16        1.98375  -0.00252  -0.05875   0.01706  -0.04110   1.94265
   A17        1.81027  -0.00274   0.01901   0.00933   0.03138   1.84165
   A18        2.68848  -0.00346   0.05787  -0.04493   0.01258   2.70107
   A19        2.13160   0.00008  -0.02270   0.01445  -0.00831   2.12329
   A20        1.54750  -0.00102   0.00772  -0.00719   0.00016   1.54766
   A21        1.88422  -0.00005  -0.00475   0.00627   0.00127   1.88549
   A22        1.90969  -0.00062  -0.00569   0.05039   0.04561   1.95530
   A23        1.97045  -0.00010  -0.03461  -0.02715  -0.06079   1.90967
   A24        1.80385   0.00275   0.00760  -0.00080   0.00898   1.81282
   A25        2.04126   0.00797   0.01273   0.02915   0.04262   2.08388
   A26        1.99149  -0.02034  -0.04031  -0.03501  -0.07477   1.91673
   A27        1.86897   0.00455  -0.00602   0.00698   0.00207   1.87104
   A28        3.14083   0.00019  -0.02626  -0.00049  -0.02628   3.11455
   A29        2.97101  -0.00573   0.03993  -0.03567   0.00325   2.97426
   A30        3.16189  -0.01100  -0.05314  -0.05148  -0.10486   3.05704
   A31        2.77092  -0.00009  -0.01202  -0.01286  -0.02431   2.74662
   A32        3.03645  -0.01846   0.00005  -0.03282  -0.03237   3.00408
   A33        3.11064  -0.00166   0.01581  -0.01897  -0.00304   3.10760
   A34        3.35609   0.00648  -0.08398  -0.05738  -0.14260   3.21349
   A35        3.36890   0.01050  -0.09261   0.00571  -0.08678   3.28211
   A36        3.11384  -0.00328   0.00587   0.00013   0.00564   3.11948
   A37        3.01132  -0.00985  -0.00060   0.02924   0.02748   3.03880
    D1        0.23151   0.00013  -0.03962  -0.00158  -0.04097   0.19054
    D2       -2.95190  -0.00001  -0.00957  -0.01413  -0.02390  -2.97579
    D3        0.10069  -0.00103   0.00348  -0.00675  -0.00349   0.09720
    D4       -3.00115  -0.00100  -0.02493   0.00522  -0.02007  -3.02122
    D5       -1.73275  -0.00053  -0.16977  -0.04455  -0.21422  -1.94697
    D6        2.45635   0.00018  -0.16799  -0.04269  -0.21061   2.24573
    D7        0.34172   0.00023  -0.15791  -0.04324  -0.20116   0.14056
    D8        1.37334  -0.00064  -0.14432  -0.05532  -0.19964   1.17370
    D9       -0.72075   0.00008  -0.14254  -0.05346  -0.19603  -0.91678
   D10       -2.83538   0.00012  -0.13245  -0.05401  -0.18658  -3.02196
   D11       -0.16227   0.00068   0.03623   0.01414   0.05059  -0.11168
   D12        1.99518   0.00102   0.01142   0.02840   0.03984   2.03501
   D13       -0.25314  -0.00002   0.02700   0.00006   0.02920  -0.22394
   D14        1.76934  -0.00339  -0.00939   0.05024   0.03758   1.80692
   D15        2.33409   0.00159  -0.03543   0.04696   0.01065   2.34474
   D16       -2.00023   0.00198  -0.03414   0.06070   0.02388  -1.97635
   D17       -0.27466  -0.00205   0.00833   0.05942   0.07044  -0.20422
   D18        1.67421  -0.00165   0.00962   0.07317   0.08367   1.75787
   D19       -0.57660   0.00074  -0.05921  -0.02870  -0.08594  -0.66254
   D20        1.65144  -0.00439  -0.07168   0.00061  -0.06931   1.58213
   D21       -3.10435   0.00524   0.06308   0.00037   0.06175  -3.04260
   D22       -0.87631   0.00011   0.05061   0.02968   0.07837  -0.79793
   D23        0.21111  -0.00001  -0.01699   0.01095  -0.00655   0.20455
   D24       -1.91527   0.00329   0.05906  -0.03495   0.02333  -1.89194
   D25       -3.00904   0.00299   0.04823  -0.05970  -0.01171  -3.02075
   D26       -0.87189  -0.00407   0.03929  -0.05552  -0.01709  -0.88898
   D27       -0.99149  -0.00158   0.00631  -0.00962  -0.00237  -0.99387
   D28        1.14566  -0.00864  -0.00263  -0.00545  -0.00775   1.13791
   D29       -2.21754   0.00040   0.00704  -0.02809  -0.02125  -2.23879
   D30       -0.28965  -0.00032   0.00169  -0.02231  -0.02135  -0.31100
         Item               Value     Threshold  Converged?
 Maximum Force            0.020342     0.000015     NO 
 RMS     Force            0.004771     0.000010     NO 
 Maximum Displacement     0.851302     0.000060     NO 
 RMS     Displacement     0.236143     0.000040     NO 
 Predicted change in Energy=-2.013528D-03
 GradGradGradGradGradGradGradGradGradGradGradGradGradGradGradGradGradGrad

                          Input orientation:                          
 ---------------------------------------------------------------------
 Center     Atomic      Atomic             Coordinates (Angstroms)
 Number     Number       Type             X           Y           Z
 ---------------------------------------------------------------------
      1          6           0       -0.622096    0.257122   -1.194117
      2          8           0       -0.690256   -0.822426   -0.633367
      3          8           0       -0.251359    1.391534   -0.704061
      4          1           0        0.099019    1.304777    0.269201
      5          6           0       -0.981424    0.365599   -2.699018
      6          9           0        0.122058    0.634032   -3.409521
      7          9           0       -1.867493    1.344207   -2.909982
      8          9           0       -1.499551   -0.774896   -3.148522
      9          8           0        3.712400   -0.919347   -0.235891
     10          1           0        3.047564   -1.626561   -0.105650
     11          1           0        4.536538   -1.333221   -0.496261
     12          8           0        0.664554    1.200319    1.661029
     13          1           0        0.460858    0.329162    2.036279
     14          1           0        1.646389    1.260542    1.653337
     15          8           0       -0.137679   -1.476224    1.970703
     16          1           0       -0.806219   -1.807598    2.574650
     17          1           0       -0.570975   -1.277913    1.120274
     18          8           0        1.637338   -2.663816    0.149692
     19          1           0        1.172149   -2.448717    0.971619
     20          1           0        0.984132   -2.491189   -0.537343
     21          8           0        3.362470    1.115088    1.524370
     22          1           0        3.881377    0.948916    2.313414
     23          1           0        3.589161    0.415192    0.875259
 ---------------------------------------------------------------------
                    Distance matrix (angstroms):
                    1          2          3          4          5
     1  C    0.000000
     2  O    1.218405   0.000000
     3  O    1.290151   2.258150   0.000000
     4  H    1.938785   2.441838   1.038041   0.000000
     5  C    1.551003   2.400645   2.359108   3.295411   0.000000
     6  F    2.367243   3.238542   2.834213   3.739442   1.339605
     7  F    2.382637   3.356063   2.734999   3.738439   1.336898
     8  F    2.377959   2.642579   3.496683   4.308282   1.330879
     9  O    4.592399   4.421624   4.612020   4.272981   5.454361
    10  H    4.266078   3.859588   4.511084   4.174587   5.189123
    11  H    5.443133   5.253483   5.512841   5.218864   6.179484
    12  O    3.270619   3.345334   2.543444   1.505964   4.734555
    13  H    3.407849   3.127016   3.024128   2.050687   4.950206
    14  H    3.776357   3.876556   3.029180   2.076571   5.162298
    15  O    3.640774   2.741163   3.923177   3.268807   5.090237
    16  H    4.301229   3.357884   4.614353   3.977616   5.706580
    17  H    2.777652   1.815751   3.249045   2.800626   4.178108
    18  O    3.929726   3.069462   4.554331   4.257985   4.914308
    19  H    3.902729   2.947771   4.425133   3.966575   5.102139
    20  H    3.250313   2.365918   4.077961   3.980364   4.086256
    21  O    4.899290   4.983410   4.254654   3.501649   6.104765
    22  H    5.750011   5.720227   5.136202   4.314126   7.007964
    23  H    4.694890   4.703303   4.265804   3.652364   5.802427
                    6          7          8          9         10
     6  F    0.000000
     7  F    2.170760   0.000000
     8  F    2.163981   2.163996   0.000000
     9  O    5.037407   6.588599   5.972329   0.000000
    10  H    4.958269   6.391206   5.537206   0.979347   0.000000
    11  H    5.643120   7.348896   6.616689   0.958273   1.567057
    12  O    5.130835   5.227438   5.631750   4.169011   4.097699
    13  H    5.464840   5.560308   5.651930   4.158612   3.886356
    14  H    5.324344   5.760056   6.090797   3.548169   3.659603
    15  O    5.785106   5.896454   5.343503   4.472390   3.805209
    16  H    6.529438   6.414153   5.856781   5.395002   4.697704
    17  H    4.965367   4.979902   4.397488   4.507222   3.836440
    18  O    5.083293   6.140822   4.928114   2.738197   1.769134
    19  H    5.458976   6.220331   5.187988   3.201550   2.313791
    20  H    4.331234   5.335863   3.991566   3.163069   2.278529
    21  O    5.922412   6.860647   7.003371   2.712913   3.205116
    22  H    6.854460   7.777508   7.858668   3.165109   3.630454
    23  H    5.516161   6.705683   6.595613   1.740930   2.329005
                   11         12         13         14         15
    11  H    0.000000
    12  O    5.105388   0.000000
    13  H    5.078232   0.970165   0.000000
    14  H    4.438619   0.983710   1.555506   0.000000
    15  O    5.287216   2.811291   1.903146   3.282302   0.000000
    16  H    6.180661   3.470655   2.541864   4.034550   0.959952
    17  H    5.357511   2.821450   2.118121   3.412421   0.974835
    18  O    3.254703   4.261688   3.728436   4.202573   2.806624
    19  H    3.836419   3.748120   3.058766   3.801085   1.912998
    20  H    3.736598   4.308387   3.853794   4.394673   2.928977
    21  O    3.384612   2.702719   3.049440   1.727056   4.377802
    22  H    3.678540   3.291924   3.487241   2.351166   4.706545
    23  H    2.415686   3.128447   3.337911   2.257074   4.320507
                   16         17         18         19         20
    16  H    0.000000
    17  H    1.565604   0.000000
    18  O    3.547464   2.781978   0.000000
    19  H    2.625773   2.105080   0.968624   0.000000
    20  H    3.654743   2.576449   0.963585   1.521223   0.000000
    21  O    5.198380   4.621876   4.375606   4.219448   4.786688
    22  H    5.444279   5.119159   4.771711   4.547993   5.324957
    23  H    5.210383   4.498151   3.717035   3.748761   4.150744
                   21         22         23
    21  O    0.000000
    22  H    0.958889   0.000000
    23  H    0.981115   1.561583   0.000000
 Stoichiometry    C2H11F3O7
 Framework group  C1[X(C2H11F3O7)]
 Deg. of freedom    63
 Full point group                 C1      NOp   1
 Largest Abelian subgroup         C1      NOp   1
 Largest concise Abelian subgroup C1      NOp   1
                         Standard orientation:                         
 ---------------------------------------------------------------------
 Center     Atomic      Atomic             Coordinates (Angstroms)
 Number     Number       Type             X           Y           Z
 ---------------------------------------------------------------------
      1          6           0        1.151931   -0.086654    0.445354
      2          8           0        0.616189    0.985675    0.663532
      3          8           0        0.721351   -1.269045    0.730035
      4          1           0       -0.240866   -1.254945    1.119223
      5          6           0        2.516079   -0.128516   -0.291502
      6          9           0        2.358122   -0.672349   -1.505519
      7          9           0        3.404085   -0.862133    0.387136
      8          9           0        3.012488    1.096753   -0.444907
      9          8           0       -2.581482    0.001886   -2.227457
     10          1           0       -2.350319    0.853144   -1.801966
     11          1           0       -2.993710    0.195595   -3.070566
     12          8           0       -1.656190   -1.269663    1.633586
     13          1           0       -1.933871   -0.369004    1.863643
     14          1           0       -2.285540   -1.569978    0.939744
     15          8           0       -1.770693    1.526822    1.898007
     16          1           0       -1.829137    2.022734    2.717863
     17          1           0       -0.827615    1.427104    1.672255
     18          8           0       -1.773251    2.209918   -0.824218
     19          1           0       -2.041998    2.129842    0.102925
     20          1           0       -0.810515    2.191994   -0.787977
     21          8           0       -3.338811   -1.853862   -0.399193
     22          1           0       -4.287774   -1.807404   -0.269664
     23          1           0       -3.115871   -1.242353   -1.133320
 ---------------------------------------------------------------------
 Rotational constants (GHZ):           0.8409965           0.3657256           0.3612515
 Standard basis: 6-31++G(d,p) (6D, 7F)
 There are   294 symmetry adapted cartesian basis functions of A   symmetry.
 There are   294 symmetry adapted basis functions of A   symmetry.
   294 basis functions,   472 primitive gaussians,   294 cartesian basis functions
    53 alpha electrons       53 beta electrons
       nuclear repulsion energy       860.6892833446 Hartrees.
 NAtoms=   23 NActive=   23 NUniq=   23 SFac= 1.00D+00 NAtFMM=   60 NAOKFM=F Big=F
 Integral buffers will be    131072 words long.
 Raffenetti 2 integral format.
 Two-electron integral symmetry is turned on.
 Nuclear repulsion after empirical dispersion term =      860.6783599818 Hartrees.
 One-electron integrals computed using PRISM.
 NBasis=   294 RedAO= T EigKep=  4.80D-05  NBF=   294
 NBsUse=   294 1.00D-06 EigRej= -1.00D+00 NBFU=   294
 Lowest energy guess from the checkpoint file:  "/local_scratch/slurm.5660518/Gau-2968250.chk"
 B after Tr=     0.000000   -0.000000    0.000000
         Rot=    0.636869    0.770949   -0.004191   -0.004228 Ang= 100.88 deg.
 B after Tr=     0.000000   -0.000000    0.000000
         Rot=    0.945996    0.322673    0.026538    0.016401 Ang=  37.83 deg.
 Requested convergence on RMS density matrix=1.00D-10 within 128 cycles.
 Requested convergence on MAX density matrix=1.00D-08.
 Requested convergence on             energy=1.00D-08.
 No special actions if energy rises.
 SCF Done:  E(RwB97XD) =  -908.814627365     A.U. after   16 cycles
            NFock= 16  Conv=0.53D-10     -V/T= 2.0082
 Calling FoFJK, ICntrl=      2127 FMM=F ISym2X=0 I1Cent= 0 IOpClX= 0 NMat=1 NMatS=1 NMatT=0.
 ***** Axes restored to original set *****
 -------------------------------------------------------------------
 Center     Atomic                   Forces (Hartrees/Bohr)
 Number     Number              X              Y              Z
 -------------------------------------------------------------------
      1        6           0.001311049    0.004038139   -0.002565632
      2        8          -0.000931452   -0.004000926    0.002837840
      3        8          -0.000146483   -0.002350969    0.001228583
      4        1           0.000662871    0.001213499    0.001470661
      5        6           0.000477162    0.000987993    0.000929200
      6        9           0.001005770    0.000333036   -0.000553191
      7        9          -0.000835529    0.000858972   -0.000025451
      8        9          -0.000665987   -0.001314884   -0.000132803
      9        8           0.000929526    0.001653988    0.000738511
     10        1          -0.001644325   -0.000730022    0.000035929
     11        1           0.000303422   -0.000927937   -0.000575487
     12        8          -0.001965044    0.000664302   -0.003642212
     13        1          -0.000566680   -0.001471811    0.000984338
     14        1           0.002550414    0.000607994   -0.000125775
     15        8           0.000366160    0.000897226    0.001759681
     16        1          -0.000438665   -0.000752809    0.000073945
     17        1          -0.001895302    0.000757226   -0.001715224
     18        8           0.001786185   -0.000924167   -0.002365640
     19        1           0.000208041    0.000374151    0.002500301
     20        1           0.000283628    0.000037156   -0.000875178
     21        8          -0.001527203    0.001314198   -0.000090816
     22        1           0.000674914   -0.000147271    0.000164087
     23        1           0.000057527   -0.001117082   -0.000055665
 -------------------------------------------------------------------
 Cartesian Forces:  Max     0.004038139 RMS     0.001419485

 GradGradGradGradGradGradGradGradGradGradGradGradGradGradGradGradGradGrad
 Berny optimization.
 Using GEDIIS/GDIIS optimizer.
 FormGI is forming the generalized inverse of G from B-inverse, IUseBI=4.
 Internal  Forces:  Max     0.010010512 RMS     0.002537303
 Search for a local minimum.
 Step number  11 out of a maximum of  138
 All quantities printed in internal units (Hartrees-Bohrs-Radians)
 Mixed Optimization -- RFO/linear search
 Update second derivatives using D2CorX and points    9   11
 DE= -9.38D-04 DEPred=-2.01D-03 R= 4.66D-01
 Trust test= 4.66D-01 RLast= 4.18D-01 DXMaxT set to 2.12D-01
 ITU=  0 -1  1  0  0  0  0 -1  0  1  0
 Use linear search instead of GDIIS.
     Eigenvalues ---   -0.00066   0.00036   0.00058   0.00130   0.00222
     Eigenvalues ---    0.00393   0.00547   0.00646   0.00933   0.01055
     Eigenvalues ---    0.01136   0.01228   0.01280   0.01521   0.01689
     Eigenvalues ---    0.01931   0.02119   0.02176   0.02723   0.02782
     Eigenvalues ---    0.02926   0.03084   0.03135   0.03249   0.03382
     Eigenvalues ---    0.03592   0.03800   0.04044   0.04890   0.05588
     Eigenvalues ---    0.06731   0.06923   0.07457   0.08282   0.08795
     Eigenvalues ---    0.10355   0.12135   0.13858   0.14315   0.19529
     Eigenvalues ---    0.20715   0.22616   0.24417   0.26411   0.29953
     Eigenvalues ---    0.34626   0.40532   0.40997   0.41319   0.43229
     Eigenvalues ---    0.45667   0.48601   0.50418   0.51187   0.53160
     Eigenvalues ---    0.54512   0.58267   0.59440   0.59903   0.61155
     Eigenvalues ---    0.69587   0.87405   2.99859
 RFO step:  Lambda=-1.97332362D-03 EMin=-6.61508833D-04
 Quartic linear search produced a step of -0.24829.
 Maximum step size (   0.212) exceeded in Quadratic search.
    -- Step size scaled by   0.349
 Iteration  1 RMS(Cart)=  0.14127526 RMS(Int)=  0.00452682
 Iteration  2 RMS(Cart)=  0.01623191 RMS(Int)=  0.00061195
 Iteration  3 RMS(Cart)=  0.00013789 RMS(Int)=  0.00060818
 Iteration  4 RMS(Cart)=  0.00000031 RMS(Int)=  0.00060818
 Variable       Old X    -DE/DX   Delta X   Delta X   Delta X     New X
                                 (Linear)    (Quad)   (Total)
    R1        2.30245   0.00411   0.00089   0.00732   0.00835   2.31080
    R2        2.43803  -0.00154  -0.00088  -0.00958  -0.01038   2.42765
    R3        2.93097  -0.00014  -0.00048   0.00056   0.00009   2.93106
    R4        3.43127  -0.00047  -0.02297  -0.01802  -0.04089   3.39038
    R5        1.96161  -0.00137   0.00313   0.05750   0.06053   2.02214
    R6        2.84586  -0.00284  -0.00984  -0.10906  -0.11900   2.72686
    R7        2.53149   0.00116  -0.00155   0.00921   0.00765   2.53914
    R8        2.52637   0.00119  -0.00035   0.00343   0.00309   2.52946
    R9        2.51500   0.00143  -0.00009   0.00647   0.00638   2.52138
   R10        1.85070   0.00037   0.00099   0.00316   0.00414   1.85483
   R11        1.81087   0.00082  -0.00093   0.00405   0.00313   1.81400
   R12        3.28988   0.00090  -0.01001   0.00045  -0.00960   3.28028
   R13        3.34318  -0.00162  -0.02828  -0.00920  -0.03747   3.30570
   R14        1.83335   0.00215   0.00213   0.00645   0.00845   1.84180
   R15        1.85894   0.00366   0.00354   0.00321   0.00676   1.86570
   R16        3.59642   0.00032  -0.03861  -0.00917  -0.04786   3.54856
   R17        3.26366   0.00114  -0.01114  -0.01970  -0.03084   3.23282
   R18        1.81405   0.00061  -0.00038   0.00194   0.00155   1.81560
   R19        1.84217   0.00197   0.00196   0.00419   0.00629   1.84846
   R20        1.83043   0.00210  -0.00000   0.00093   0.00093   1.83136
   R21        1.82091   0.00044   0.00060  -0.00125  -0.00065   1.82026
   R22        1.81204   0.00053  -0.00058   0.00325   0.00267   1.81471
   R23        1.85404   0.00203   0.00018   0.00256   0.00275   1.85678
    A1        2.23997  -0.00048   0.00072   0.00183   0.00274   2.24271
    A2        2.08928   0.00128   0.00290  -0.01030  -0.00745   2.08183
    A3        1.95372  -0.00078  -0.00357   0.00842   0.00481   1.95852
    A4        2.29572  -0.00080  -0.00804  -0.02457  -0.03222   2.26350
    A5        1.96021   0.00201   0.00882   0.01930   0.02798   1.98819
    A6        1.91537   0.00009   0.00446  -0.00811  -0.00363   1.91174
    A7        1.93677  -0.00022   0.00057   0.00119   0.00177   1.93853
    A8        1.93689  -0.00056   0.00191  -0.00419  -0.00227   1.93462
    A9        1.89187   0.00012  -0.00251   0.00494   0.00243   1.89430
   A10        1.88943   0.00037  -0.00192   0.00237   0.00048   1.88991
   A11        1.89226   0.00022  -0.00284   0.00418   0.00135   1.89361
   A12        1.88397  -0.00343  -0.00264   0.00856   0.00315   1.88712
   A13        2.00493   0.00453  -0.01916   0.06773   0.04661   2.05154
   A14        2.17168   0.00001   0.01757   0.00223   0.01913   2.19082
   A15        1.91868  -0.00193  -0.01646  -0.00078  -0.01691   1.90178
   A16        1.94265   0.00076  -0.01465   0.03525   0.02087   1.96352
   A17        1.84165   0.00495   0.00025  -0.01375  -0.01239   1.82927
   A18        2.70107   0.00155   0.02136  -0.01562   0.00533   2.70640
   A19        2.12329   0.00068  -0.00754   0.02689   0.01948   2.14278
   A20        1.54766   0.00165   0.00323   0.02022   0.02325   1.57091
   A21        1.88549  -0.00049  -0.00233  -0.00052  -0.00327   1.88222
   A22        1.95530  -0.00120  -0.01373  -0.02033  -0.03366   1.92164
   A23        1.90967  -0.00063   0.00045   0.05425   0.05505   1.96472
   A24        1.81282   0.00070   0.00099  -0.00666  -0.00484   1.80798
   A25        2.08388  -0.00249  -0.00520  -0.01976  -0.02453   2.05934
   A26        1.91673   0.01001   0.00151   0.03771   0.03939   1.95612
   A27        1.87104  -0.00440  -0.00306  -0.00735  -0.00991   1.86113
   A28        3.11455  -0.00026  -0.00458   0.02457   0.02013   3.13468
   A29        2.97426   0.00418   0.01609   0.01532   0.03076   3.00502
   A30        3.05704   0.00418   0.00355   0.05272   0.05629   3.11333
   A31        2.74662  -0.00075   0.00095   0.00942   0.01061   2.75723
   A32        3.00408   0.00872   0.00806   0.02551   0.03384   3.03791
   A33        3.10760  -0.00013   0.00744   0.00041   0.00817   3.11577
   A34        3.21349  -0.00301  -0.00013   0.08100   0.08002   3.29351
   A35        3.28211  -0.00911  -0.01763   0.04842   0.03065   3.31276
   A36        3.11948   0.00133   0.00108  -0.01135  -0.01018   3.10930
   A37        3.03880   0.00539  -0.00708  -0.01917  -0.02727   3.01153
    D1        0.19054  -0.00030  -0.00659   0.01725   0.01059   0.20114
    D2       -2.97579   0.00052   0.00188   0.01499   0.01668  -2.95911
    D3        0.09720   0.00111   0.00234  -0.00522  -0.00315   0.09405
    D4       -3.02122   0.00031  -0.00557  -0.00290  -0.00874  -3.02996
    D5       -1.94697  -0.00040  -0.01864   0.07693   0.05832  -1.88865
    D6        2.24573  -0.00046  -0.01878   0.07528   0.05653   2.30226
    D7        0.14056  -0.00023  -0.01686   0.07201   0.05516   0.19572
    D8        1.17370   0.00030  -0.01149   0.07498   0.06347   1.23717
    D9       -0.91678   0.00023  -0.01163   0.07334   0.06168  -0.85510
   D10       -3.02196   0.00047  -0.00971   0.07006   0.06031  -2.96164
   D11       -0.11168  -0.00038   0.00277  -0.01196  -0.00911  -0.12080
   D12        2.03501   0.00032  -0.00506   0.03044   0.02518   2.06019
   D13       -0.22394  -0.00114   0.00417   0.01108   0.01548  -0.20846
   D14        1.80692   0.00436  -0.01330   0.02057   0.00641   1.81332
   D15        2.34474  -0.00124  -0.01763  -0.01449  -0.03290   2.31184
   D16       -1.97635  -0.00035  -0.02037  -0.00543  -0.02727  -2.00362
   D17       -0.20422  -0.00009  -0.01397  -0.07214  -0.08464  -0.28886
   D18        1.75787   0.00080  -0.01671  -0.06308  -0.07900   1.67887
   D19       -0.66254  -0.00227  -0.00371   0.11227   0.11009  -0.55245
   D20        1.58213   0.00083  -0.01312   0.10123   0.08944   1.67157
   D21       -3.04260  -0.00287   0.01136   0.00743   0.01750  -3.02510
   D22       -0.79793   0.00023   0.00195  -0.00361  -0.00315  -0.80108
   D23        0.20455   0.00048  -0.00556  -0.02658  -0.03243   0.17212
   D24       -1.89194  -0.00227   0.01919  -0.06010  -0.04125  -1.93319
   D25       -3.02075  -0.00305   0.02331  -0.01188   0.01184  -3.00892
   D26       -0.88898   0.00043   0.02087  -0.01576   0.00527  -0.88371
   D27       -0.99387   0.00052   0.00326  -0.00744  -0.00431  -0.99818
   D28        1.13791   0.00400   0.00081  -0.01132  -0.01088   1.12703
   D29       -2.23879  -0.00024   0.00826   0.00639   0.01425  -2.22454
   D30       -0.31100   0.00039   0.00602   0.02441   0.03034  -0.28066
         Item               Value     Threshold  Converged?
 Maximum Force            0.010011     0.000015     NO 
 RMS     Force            0.002537     0.000010     NO 
 Maximum Displacement     0.511429     0.000060     NO 
 RMS     Displacement     0.147542     0.000040     NO 
 Predicted change in Energy=-8.349694D-04
 GradGradGradGradGradGradGradGradGradGradGradGradGradGradGradGradGradGrad

                          Input orientation:                          
 ---------------------------------------------------------------------
 Center     Atomic      Atomic             Coordinates (Angstroms)
 Number     Number       Type             X           Y           Z
 ---------------------------------------------------------------------
      1          6           0       -0.710378    0.276435   -1.211294
      2          8           0       -0.776015   -0.813196   -0.660214
      3          8           0       -0.301597    1.394019   -0.727302
      4          1           0        0.101551    1.317218    0.260944
      5          6           0       -1.138406    0.402230   -2.696797
      6          9           0       -0.050273    0.582577   -3.464162
      7          9           0       -1.961290    1.442964   -2.874003
      8          9           0       -1.761057   -0.704300   -3.106835
      9          8           0        3.896639   -1.010523   -0.068072
     10          1           0        3.202100   -1.704082   -0.070198
     11          1           0        4.743051   -1.435051   -0.225625
     12          8           0        0.670945    1.238615    1.584515
     13          1           0        0.469468    0.364033    1.964557
     14          1           0        1.656919    1.288678    1.575263
     15          8           0       -0.148404   -1.408764    1.924176
     16          1           0       -0.802029   -1.745912    2.542394
     17          1           0       -0.601742   -1.231557    1.075714
     18          8           0        1.777221   -2.705741    0.092475
     19          1           0        1.276780   -2.447450    0.881161
     20          1           0        1.149634   -2.575410   -0.626539
     21          8           0        3.356247    1.092708    1.552844
     22          1           0        3.801712    0.925546    2.386990
     23          1           0        3.637881    0.381548    0.936100
 ---------------------------------------------------------------------
                    Distance matrix (angstroms):
                    1          2          3          4          5
     1  C    0.000000
     2  O    1.222822   0.000000
     3  O    1.284657   2.258622   0.000000
     4  H    1.977357   2.481394   1.070073   0.000000
     5  C    1.551048   2.399220   2.358560   3.335104   0.000000
     6  F    2.367462   3.215122   2.865660   3.799889   1.343654
     7  F    2.385408   3.375796   2.713909   3.754865   1.338532
     8  F    2.378833   2.639720   3.492155   4.347157   1.334255
     9  O    4.918111   4.714155   4.882785   4.464227   5.853011
    10  H    4.531229   4.119125   4.722913   4.341810   5.493229
    11  H    5.800053   5.570966   5.805496   5.418049   6.638812
    12  O    3.263493   3.367852   2.512864   1.442993   4.722596
    13  H    3.389061   3.134727   2.983540   1.986510   4.931017
    14  H    3.793893   3.915915   3.024679   2.036521   5.181710
    15  O    3.603732   2.725375   3.861269   3.203092   5.060948
    16  H    4.264793   3.335765   4.560758   3.924823   5.672458
    17  H    2.741578   1.794113   3.199157   2.766718   4.145975
    18  O    4.096503   3.266080   4.669213   4.361244   5.093172
    19  H    3.968213   3.043122   4.453685   3.992313   5.172580
    20  H    3.454650   2.610490   4.227599   4.127791   4.288057
    21  O    4.984395   5.060205   4.320841   3.508911   6.223994
    22  H    5.807577   5.767518   5.172565   4.285403   7.107989
    23  H    4.850742   4.843357   4.394484   3.719804   6.000940
                    6          7          8          9         10
     6  F    0.000000
     7  F    2.177277   0.000000
     8  F    2.170372   2.169112   0.000000
     9  O    5.445136   6.943211   6.429415   0.000000
    10  H    5.227402   6.665269   5.903698   0.981536   0.000000
    11  H    6.126573   7.761769   7.151139   0.959927   1.571962
    12  O    5.141953   5.181583   5.630125   4.265532   4.219513
    13  H    5.457919   5.521262   5.642303   4.215030   3.985549
    14  H    5.367391   5.736829   6.129972   3.605997   3.748565
    15  O    5.745368   5.868683   5.329915   4.526590   3.910322
    16  H    6.485808   6.391414   5.823957   5.425200   4.781258
    17  H    4.919926   4.960010   4.372153   4.646776   4.000701
    18  O    5.177107   6.323623   5.173080   2.718726   1.749303
    19  H    5.461132   6.302513   5.307648   3.135197   2.272562
    20  H    4.411889   5.556642   4.257351   3.210419   2.298117
    21  O    6.085635   6.927903   7.150429   2.709792   3.237293
    22  H    7.013658   7.820356   7.986421   3.128051   3.648596
    23  H    5.745015   6.855232   6.831758   1.735851   2.356351
                   11         12         13         14         15
    11  H    0.000000
    12  O    5.196840   0.000000
    13  H    5.128071   0.974638   0.000000
    14  H    4.492895   0.987288   1.554528   0.000000
    15  O    5.343095   2.792010   1.877819   3.264525   0.000000
    16  H    6.205358   3.463320   2.530310   4.023742   0.960774
    17  H    5.504698   2.824953   2.117414   3.420919   0.978165
    18  O    3.242219   4.359813   3.826019   4.262454   2.957247
    19  H    3.776898   3.801160   3.119285   3.819023   2.048877
    20  H    3.791279   4.434489   3.977025   4.476209   3.090649
    21  O    3.387587   2.689449   3.005656   1.710737   4.321785
    22  H    3.644763   3.247104   3.405525   2.321832   4.611574
    23  H    2.423022   3.155585   3.331196   2.270600   4.303192
                   16         17         18         19         20
    16  H    0.000000
    17  H    1.567107   0.000000
    18  O    3.684549   2.966385   0.000000
    19  H    2.751962   2.246128   0.969113   0.000000
    20  H    3.813029   2.787637   0.963241   1.518453   0.000000
    21  O    5.131104   4.614709   4.365113   4.160296   4.803534
    22  H    5.324967   5.075722   4.748643   4.474362   5.326497
    23  H    5.178712   4.538282   3.702041   3.685247   4.168550
                   21         22         23
    21  O    0.000000
    22  H    0.960304   0.000000
    23  H    0.982568   1.558158   0.000000
 Stoichiometry    C2H11F3O7
 Framework group  C1[X(C2H11F3O7)]
 Deg. of freedom    63
 Full point group                 C1      NOp   1
 Largest Abelian subgroup         C1      NOp   1
 Largest concise Abelian subgroup C1      NOp   1
                         Standard orientation:                         
 ---------------------------------------------------------------------
 Center     Atomic      Atomic             Coordinates (Angstroms)
 Number     Number       Type             X           Y           Z
 ---------------------------------------------------------------------
      1          6           0        1.221832   -0.291460    0.291173
      2          8           0        0.698297    0.473694    1.088508
      3          8           0        0.787213   -1.422764   -0.134974
      4          1           0       -0.197400   -1.665703    0.206453
      5          6           0        2.580127    0.094391   -0.350625
      6          9           0        2.392744    0.410199   -1.643126
      7          9           0        3.450166   -0.920519   -0.282397
      8          9           0        3.113218    1.151051    0.265425
      9          8           0       -2.991687    1.213881   -1.750400
     10          1           0       -2.624899    1.726596   -0.998069
     11          1           0       -3.540044    1.802691   -2.273915
     12          8           0       -1.532464   -2.008107    0.633762
     13          1           0       -1.805825   -1.395104    1.340459
     14          1           0       -2.201700   -1.883414   -0.081299
     15          8           0       -1.646911    0.124410    2.432260
     16          1           0       -1.682948    0.081709    3.391408
     17          1           0       -0.708466    0.213930    2.171274
     18          8           0       -1.918550    2.331973    0.483367
     19          1           0       -2.080120    1.709279    1.208162
     20          1           0       -0.957721    2.384718    0.440242
     21          8           0       -3.398056   -1.409947   -1.208766
     22          1           0       -4.319325   -1.504394   -0.954747
     23          1           0       -3.281202   -0.479597   -1.502423
 ---------------------------------------------------------------------
 Rotational constants (GHZ):           0.8471161           0.3496536           0.3419424
 Standard basis: 6-31++G(d,p) (6D, 7F)
 There are   294 symmetry adapted cartesian basis functions of A   symmetry.
 There are   294 symmetry adapted basis functions of A   symmetry.
   294 basis functions,   472 primitive gaussians,   294 cartesian basis functions
    53 alpha electrons       53 beta electrons
       nuclear repulsion energy       852.7262953953 Hartrees.
 NAtoms=   23 NActive=   23 NUniq=   23 SFac= 1.00D+00 NAtFMM=   60 NAOKFM=F Big=F
 Integral buffers will be    131072 words long.
 Raffenetti 2 integral format.
 Two-electron integral symmetry is turned on.
 Nuclear repulsion after empirical dispersion term =      852.7156816591 Hartrees.
 One-electron integrals computed using PRISM.
 NBasis=   294 RedAO= T EigKep=  4.73D-05  NBF=   294
 NBsUse=   294 1.00D-06 EigRej= -1.00D+00 NBFU=   294
 Initial guess from the checkpoint file:  "/local_scratch/slurm.5660518/Gau-2968250.chk"
 B after Tr=     0.000000    0.000000   -0.000000
         Rot=    0.955756   -0.293426   -0.019221   -0.007833 Ang= -34.21 deg.
 ExpMin= 3.60D-02 ExpMax= 7.00D+03 ExpMxC= 1.05D+03 IAcc=3 IRadAn=         5 AccDes= 0.00D+00
 Harris functional with IExCor= 4639 and IRadAn=       5 diagonalized for initial guess.
 HarFok:  IExCor= 4639 AccDes= 0.00D+00 IRadAn=         5 IDoV= 1 UseB2=F ITyADJ=14
 ICtDFT=  3500011 ScaDFX=  1.000000  1.000000  1.000000  1.000000
 FoFCou: FMM=F IPFlag=           0 FMFlag=      100000 FMFlg1=           0
         NFxFlg=           0 DoJE=T BraDBF=F KetDBF=T FulRan=T
         wScrn=  0.000000 ICntrl=       500 IOpCl=  0 I1Cent=   200000004 NGrid=           0
         NMat0=    1 NMatS0=      1 NMatT0=    0 NMatD0=    1 NMtDS0=    0 NMtDT0=    0
 Petite list used in FoFCou.
 Requested convergence on RMS density matrix=1.00D-10 within 128 cycles.
 Requested convergence on MAX density matrix=1.00D-08.
 Requested convergence on             energy=1.00D-08.
 No special actions if energy rises.
 SCF Done:  E(RwB97XD) =  -908.814405727     A.U. after   16 cycles
            NFock= 16  Conv=0.44D-10     -V/T= 2.0083
 Calling FoFJK, ICntrl=      2127 FMM=F ISym2X=0 I1Cent= 0 IOpClX= 0 NMat=1 NMatS=1 NMatT=0.
 ***** Axes restored to original set *****
 -------------------------------------------------------------------
 Center     Atomic                   Forces (Hartrees/Bohr)
 Number     Number              X              Y              Z
 -------------------------------------------------------------------
      1        6          -0.000423272   -0.001023907    0.000189592
      2        8           0.000310917   -0.000725105    0.000967050
      3        8           0.004047286    0.000555653    0.007990817
      4        1          -0.002721443    0.000486171   -0.005747088
      5        6           0.000320639   -0.000002119    0.000710215
      6        9          -0.001575767    0.000100772    0.000192961
      7        9           0.000883014   -0.001119553   -0.000665717
      8        9           0.000521542    0.001641971   -0.000256669
      9        8           0.001721480   -0.000287129   -0.000689709
     10        1           0.000240063    0.001137881    0.001157595
     11        1          -0.001345473   -0.000073896   -0.000281062
     12        8          -0.000269405   -0.002192214   -0.002804317
     13        1          -0.001372687    0.000574521    0.000043021
     14        1           0.001184764    0.000841476   -0.000085844
     15        8           0.000575105   -0.000047367   -0.000596332
     16        1           0.000414966   -0.000368043   -0.000336534
     17        1           0.000129860   -0.000589561   -0.000810193
     18        8          -0.002288823    0.000745931   -0.000312096
     19        1          -0.000056103    0.000440325    0.002460927
     20        1           0.000430263   -0.000210232   -0.001239168
     21        8           0.000020383    0.000370479   -0.000146251
     22        1          -0.000020806    0.000384604   -0.000687643
     23        1          -0.000726503   -0.000640659    0.000946445
 -------------------------------------------------------------------
 Cartesian Forces:  Max     0.007990817 RMS     0.001599479

 GradGradGradGradGradGradGradGradGradGradGradGradGradGradGradGradGradGrad
 Berny optimization.
 Using GEDIIS/GDIIS optimizer.
 FormGI is forming the generalized inverse of G from B-inverse, IUseBI=4.
 Internal  Forces:  Max     0.015264308 RMS     0.003476676
 Search for a local minimum.
 Step number  12 out of a maximum of  138
 All quantities printed in internal units (Hartrees-Bohrs-Radians)
 Mixed Optimization -- RFO/linear search
 Update second derivatives using D2CorX and points    9   12   11
 DE=  2.22D-04 DEPred=-8.35D-04 R=-2.65D-01
 Trust test=-2.65D-01 RLast= 3.38D-01 DXMaxT set to 1.06D-01
 ITU= -1  0 -1  1  0  0  0  0 -1  0  1  0
 Use linear search instead of GDIIS.
     Eigenvalues ---   -0.00238   0.00036   0.00122   0.00123   0.00245
     Eigenvalues ---    0.00425   0.00550   0.00686   0.00884   0.01083
     Eigenvalues ---    0.01111   0.01232   0.01356   0.01415   0.01649
     Eigenvalues ---    0.01816   0.01977   0.02235   0.02703   0.02821
     Eigenvalues ---    0.02984   0.03072   0.03172   0.03237   0.03394
     Eigenvalues ---    0.03562   0.03801   0.04122   0.04896   0.05629
     Eigenvalues ---    0.06647   0.06766   0.07360   0.08262   0.08658
     Eigenvalues ---    0.09871   0.11768   0.12299   0.14063   0.19573
     Eigenvalues ---    0.20627   0.22616   0.24369   0.24987   0.27263
     Eigenvalues ---    0.34809   0.40231   0.41016   0.41317   0.43656
     Eigenvalues ---    0.45495   0.48328   0.50428   0.51124   0.53147
     Eigenvalues ---    0.54408   0.58265   0.59433   0.59911   0.61182
     Eigenvalues ---    0.80044   1.01422   3.36138
 RFO step:  Lambda=-4.14030667D-03 EMin=-2.38356705D-03
 Quartic linear search produced a step of -0.57866.
 Maximum step size (   0.106) exceeded in Quadratic search.
    -- Step size scaled by   0.146
 Iteration  1 RMS(Cart)=  0.15014436 RMS(Int)=  0.00476266
 Iteration  2 RMS(Cart)=  0.01728237 RMS(Int)=  0.00024344
 Iteration  3 RMS(Cart)=  0.00017481 RMS(Int)=  0.00023190
 Iteration  4 RMS(Cart)=  0.00000006 RMS(Int)=  0.00023190
 Variable       Old X    -DE/DX   Delta X   Delta X   Delta X     New X
                                 (Linear)    (Quad)   (Total)
    R1        2.31080   0.00051  -0.00483   0.00221  -0.00251   2.30829
    R2        2.42765   0.00069   0.00601  -0.00160   0.00436   2.43201
    R3        2.93106   0.00005  -0.00005  -0.00055  -0.00060   2.93045
    R4        3.39038  -0.00103   0.02366  -0.00967   0.01419   3.40457
    R5        2.02214  -0.00895  -0.03503  -0.00728  -0.04250   1.97964
    R6        2.72686  -0.00260   0.06886  -0.01654   0.05213   2.77899
    R7        2.53914  -0.00131  -0.00443  -0.00208  -0.00651   2.53263
    R8        2.52946  -0.00133  -0.00179   0.00015  -0.00163   2.52783
    R9        2.52138  -0.00153  -0.00369   0.00001  -0.00368   2.51770
   R10        1.85483  -0.00028  -0.00239   0.00133  -0.00107   1.85376
   R11        1.81400  -0.00111  -0.00181  -0.00090  -0.00271   1.81129
   R12        3.28028  -0.00230   0.00555  -0.02022  -0.01465   3.26563
   R13        3.30570   0.00109   0.02168  -0.02739  -0.00571   3.30000
   R14        1.84180   0.00035  -0.00489   0.00220  -0.00280   1.83900
   R15        1.86570  -0.00087  -0.00391   0.00567   0.00177   1.86747
   R16        3.54856   0.00077   0.02769  -0.02177   0.00590   3.55446
   R17        3.23282  -0.00226   0.01785  -0.02248  -0.00464   3.22819
   R18        1.81560  -0.00037  -0.00090  -0.00048  -0.00138   1.81422
   R19        1.84846  -0.00044  -0.00364   0.00262  -0.00083   1.84764
   R20        1.83136   0.00215  -0.00054   0.00151   0.00097   1.83233
   R21        1.82026   0.00062   0.00038   0.00123   0.00161   1.82187
   R22        1.81471  -0.00067  -0.00155  -0.00080  -0.00234   1.81237
   R23        1.85678  -0.00274  -0.00159   0.00132  -0.00025   1.85653
    A1        2.24271   0.00004  -0.00159   0.00061  -0.00098   2.24173
    A2        2.08183   0.00127   0.00431   0.00527   0.00958   2.09140
    A3        1.95852  -0.00132  -0.00278  -0.00573  -0.00852   1.95000
    A4        2.26350  -0.00176   0.01865  -0.00951   0.00954   2.27304
    A5        1.98819   0.00020  -0.01619   0.01428  -0.00235   1.98585
    A6        1.91174   0.00089   0.00210   0.00651   0.00860   1.92034
    A7        1.93853   0.00094  -0.00102  -0.00013  -0.00115   1.93738
    A8        1.93462   0.00113   0.00131   0.00230   0.00360   1.93822
    A9        1.89430  -0.00122  -0.00141  -0.00325  -0.00466   1.88964
   A10        1.88991  -0.00080  -0.00028  -0.00214  -0.00244   1.88747
   A11        1.89361  -0.00105  -0.00078  -0.00354  -0.00432   1.88930
   A12        1.88712   0.00436  -0.00182  -0.00472  -0.00685   1.88027
   A13        2.05154  -0.00966  -0.02697  -0.03287  -0.05998   1.99156
   A14        2.19082   0.00350  -0.01107   0.01832   0.00740   2.19822
   A15        1.90178   0.00219   0.00978  -0.00913   0.00125   1.90302
   A16        1.96352  -0.00165  -0.01208  -0.01623  -0.02812   1.93540
   A17        1.82927  -0.00247   0.00717   0.01640   0.02351   1.85277
   A18        2.70640  -0.00237  -0.00309   0.00566   0.00225   2.70865
   A19        2.14278   0.00023  -0.01127   0.00981  -0.00142   2.14136
   A20        1.57091  -0.00110  -0.01345   0.01683   0.00386   1.57477
   A21        1.88222   0.00026   0.00189  -0.00293  -0.00091   1.88131
   A22        1.92164  -0.00042   0.01948  -0.00044   0.01895   1.94059
   A23        1.96472  -0.00021  -0.03186  -0.01384  -0.04578   1.91894
   A24        1.80798   0.00191   0.00280   0.00346   0.00607   1.81405
   A25        2.05934   0.00536   0.01420   0.01348   0.02784   2.08719
   A26        1.95612  -0.01526  -0.02279  -0.01977  -0.04257   1.91355
   A27        1.86113   0.00433   0.00574   0.00030   0.00604   1.86717
   A28        3.13468   0.00011  -0.01165  -0.01036  -0.02217   3.11250
   A29        3.00502  -0.00452  -0.01780   0.00911  -0.00892   2.99611
   A30        3.11333  -0.00748  -0.03257  -0.02331  -0.05568   3.05765
   A31        2.75723  -0.00023  -0.00614  -0.01825  -0.02429   2.73294
   A32        3.03791  -0.01410  -0.01958  -0.01211  -0.03162   3.00629
   A33        3.11577  -0.00166  -0.00473   0.00155  -0.00266   3.11311
   A34        3.29351   0.00513  -0.04631  -0.02803  -0.07448   3.21903
   A35        3.31276   0.00838  -0.01774  -0.04691  -0.06483   3.24793
   A36        3.10930  -0.00240   0.00589   0.00513   0.01148   3.12078
   A37        3.01153  -0.00759   0.01578   0.02474   0.04036   3.05189
    D1        0.20114   0.00026  -0.00613  -0.01121  -0.01740   0.18373
    D2       -2.95911  -0.00015  -0.00965  -0.00021  -0.00987  -2.96898
    D3        0.09405  -0.00079   0.00182   0.00396   0.00579   0.09984
    D4       -3.02996  -0.00043   0.00506  -0.00649  -0.00140  -3.03136
    D5       -1.88865  -0.00008  -0.03375  -0.03314  -0.06691  -1.95556
    D6        2.30226   0.00027  -0.03271  -0.03323  -0.06596   2.23630
    D7        0.19572   0.00020  -0.03192  -0.03021  -0.06214   0.13358
    D8        1.23717  -0.00042  -0.03673  -0.02380  -0.06052   1.17665
    D9       -0.85510  -0.00007  -0.03569  -0.02389  -0.05956  -0.91467
   D10       -2.96164  -0.00014  -0.03490  -0.02087  -0.05575  -3.01739
   D11       -0.12080   0.00033   0.00527   0.01015   0.01529  -0.10551
   D12        2.06019   0.00063  -0.01457   0.03056   0.01597   2.07617
   D13       -0.20846   0.00006  -0.00896   0.00840  -0.00079  -0.20924
   D14        1.81332  -0.00252  -0.00371   0.01079   0.00751   1.82083
   D15        2.31184   0.00098   0.01904   0.02017   0.03886   2.35070
   D16       -2.00362   0.00115   0.01578   0.01997   0.03557  -1.96805
   D17       -0.28886  -0.00120   0.04898   0.02963   0.07879  -0.21007
   D18        1.67887  -0.00103   0.04572   0.02943   0.07549   1.75436
   D19       -0.55245   0.00091  -0.06370  -0.02815  -0.09150  -0.64396
   D20        1.67157  -0.00256  -0.05176  -0.01461  -0.06620   1.60536
   D21       -3.02510   0.00345  -0.01013  -0.00180  -0.01208  -3.03718
   D22       -0.80108  -0.00002   0.00182   0.01175   0.01322  -0.78786
   D23        0.17212  -0.00010   0.01877  -0.02024  -0.00118   0.17095
   D24       -1.93319   0.00209   0.02387  -0.00564   0.01819  -1.91500
   D25       -3.00892   0.00217  -0.00685  -0.01043  -0.01668  -3.02559
   D26       -0.88371  -0.00297  -0.00305  -0.00425  -0.00663  -0.89034
   D27       -0.99818  -0.00079   0.00250  -0.00953  -0.00772  -1.00590
   D28        1.12703  -0.00592   0.00629  -0.00334   0.00233   1.12936
   D29       -2.22454   0.00008  -0.00825  -0.00105  -0.00920  -2.23375
   D30       -0.28066  -0.00030  -0.01756   0.00949  -0.00801  -0.28866
         Item               Value     Threshold  Converged?
 Maximum Force            0.015264     0.000015     NO 
 RMS     Force            0.003477     0.000010     NO 
 Maximum Displacement     0.559639     0.000060     NO 
 RMS     Displacement     0.144288     0.000040     NO 
 Predicted change in Energy=-7.684234D-04
 GradGradGradGradGradGradGradGradGradGradGradGradGradGradGradGradGradGrad

                          Input orientation:                          
 ---------------------------------------------------------------------
 Center     Atomic      Atomic             Coordinates (Angstroms)
 Number     Number       Type             X           Y           Z
 ---------------------------------------------------------------------
      1          6           0       -0.626515    0.236996   -1.187639
      2          8           0       -0.742889   -0.843402   -0.629740
      3          8           0       -0.219384    1.353181   -0.693023
      4          1           0        0.127550    1.276974    0.292498
      5          6           0       -0.980563    0.370649   -2.691483
      6          9           0        0.129417    0.604128   -3.405337
      7          9           0       -1.831073    1.382718   -2.895705
      8          9           0       -1.542700   -0.746076   -3.151886
      9          8           0        3.733321   -0.902335   -0.245826
     10          1           0        3.066507   -1.610348   -0.117852
     11          1           0        4.551539   -1.318362   -0.521773
     12          8           0        0.668910    1.183241    1.656591
     13          1           0        0.441088    0.313688    2.029425
     14          1           0        1.656054    1.228596    1.647835
     15          8           0       -0.210023   -1.450106    1.974474
     16          1           0       -0.879503   -1.774830    2.581133
     17          1           0       -0.646009   -1.266644    1.118781
     18          8           0        1.695505   -2.657944    0.151221
     19          1           0        1.245869   -2.440227    0.982246
     20          1           0        1.024823   -2.501781   -0.523517
     21          8           0        3.355147    1.114681    1.512408
     22          1           0        3.883377    0.958862    2.297582
     23          1           0        3.588510    0.412925    0.865679
 ---------------------------------------------------------------------
                    Distance matrix (angstroms):
                    1          2          3          4          5
     1  C    0.000000
     2  O    1.221496   0.000000
     3  O    1.286962   2.258990   0.000000
     4  H    1.959841   2.470664   1.047580   0.000000
     5  C    1.550729   2.404411   2.353424   3.309605   0.000000
     6  F    2.371583   3.249646   2.835382   3.758552   1.340208
     7  F    2.383511   3.357730   2.729509   3.743264   1.337668
     8  F    2.379935   2.647714   3.493429   4.329694   1.332307
     9  O    4.603613   4.493030   4.572877   4.247442   5.460992
    10  H    4.265623   3.919405   4.462107   4.140348   5.189095
    11  H    5.447454   5.316786   5.470664   5.193311   6.177746
    12  O    3.265448   3.365674   2.517663   1.470579   4.720890
    13  H    3.390451   3.132382   2.988058   2.010756   4.930649
    14  H    3.772706   3.903261   3.002067   2.043429   5.149515
    15  O    3.608149   2.726530   3.869631   3.221795   5.067547
    16  H    4.279613   3.346032   4.576059   3.945316   5.693310
    17  H    2.753341   1.801623   3.213741   2.784086   4.160621
    18  O    3.945251   3.138189   4.524232   4.238163   4.941122
    19  H    3.921957   3.017202   4.398117   3.942585   5.133644
    20  H    3.266325   2.426173   4.054321   3.968624   4.119770
    21  O    4.890217   5.021631   4.206908   3.454258   6.084789
    22  H    5.745170   5.763654   5.092332   4.269401   6.992473
    23  H    4.691856   4.751385   4.220627   3.612944   5.790650
                    6          7          8          9         10
     6  F    0.000000
     7  F    2.170126   0.000000
     8  F    2.164085   2.163458   0.000000
     9  O    5.023949   6.573112   6.025446   0.000000
    10  H    4.933352   6.376613   5.585438   0.980970   0.000000
    11  H    5.618369   7.325921   6.662188   0.958492   1.566438
    12  O    5.123430   5.197412   5.633376   4.166465   4.086717
    13  H    5.451434   5.528331   5.648406   4.182615   3.899427
    14  H    5.315556   5.729534   6.096612   3.527301   3.628585
    15  O    5.768663   5.862707   5.343337   4.558480   3.890906
    16  H    6.520368   6.393070   5.862224   5.480063   4.783573
    17  H    4.956685   4.953745   4.394729   4.601457   3.928125
    18  O    5.073742   6.168262   5.005170   2.718916   1.746283
    19  H    5.455772   6.254676   5.266622   3.171859   2.283339
    20  H    4.330510   5.373337   4.072223   3.157737   2.264440
    21  O    5.903407   6.811767   7.014767   2.702360   3.188549
    22  H    6.836764   7.733357   7.876917   3.155232   3.619729
    23  H    5.499406   6.667862   6.619171   1.728098   2.309428
                   11         12         13         14         15
    11  H    0.000000
    12  O    5.106671   0.000000
    13  H    5.105683   0.973155   0.000000
    14  H    4.424706   0.988225   1.568059   0.000000
    15  O    5.377832   2.794296   1.880940   3.280911   0.000000
    16  H    6.271571   3.464469   2.531848   4.039884   0.960045
    17  H    5.450559   2.831994   2.123323   3.435930   0.977728
    18  O    3.225574   4.251440   3.732534   4.164925   2.900717
    19  H    3.801067   3.730569   3.054227   3.751203   2.021009
    20  H    3.719974   4.296386   3.845143   4.362217   2.978393
    21  O    3.389534   2.690977   3.066045   1.708284   4.416115
    22  H    3.685234   3.285425   3.512479   2.335786   4.760614
    23  H    2.418636   3.121377   3.357144   2.238632   4.373690
                   16         17         18         19         20
    16  H    0.000000
    17  H    1.565646   0.000000
    18  O    3.648977   2.890429   0.000000
    19  H    2.741606   2.230502   0.969627   0.000000
    20  H    3.713997   2.648469   0.964091   1.523145   0.000000
    21  O    5.236765   4.672783   4.340500   4.167433   4.759642
    22  H    5.498955   5.182450   4.740774   4.498929   5.301507
    23  H    5.262338   4.562474   3.677521   3.693513   4.122848
                   21         22         23
    21  O    0.000000
    22  H    0.959064   0.000000
    23  H    0.982434   1.560557   0.000000
 Stoichiometry    C2H11F3O7
 Framework group  C1[X(C2H11F3O7)]
 Deg. of freedom    63
 Full point group                 C1      NOp   1
 Largest Abelian subgroup         C1      NOp   1
 Largest concise Abelian subgroup C1      NOp   1
                         Standard orientation:                         
 ---------------------------------------------------------------------
 Center     Atomic      Atomic             Coordinates (Angstroms)
 Number     Number       Type             X           Y           Z
 ---------------------------------------------------------------------
      1          6           0        1.149430    0.237894    0.377306
      2          8           0        0.650791    1.223326   -0.144550
      3          8           0        0.687956   -0.475536    1.343913
      4          1           0       -0.277192   -0.203048    1.646675
      5          6           0        2.509003   -0.302510   -0.136779
      6          9           0        2.336117   -1.493508   -0.726518
      7          9           0        3.375997   -0.455223    0.870373
      8          9           0        3.047652    0.527798   -1.028681
      9          8           0       -2.597475   -1.477423   -1.674923
     10          1           0       -2.359474   -0.556404   -1.914466
     11          1           0       -2.998942   -1.884657   -2.444138
     12          8           0       -1.651685    0.127210    2.052014
     13          1           0       -1.908393    0.972672    1.644183
     14          1           0       -2.290434   -0.546556    1.713449
     15          8           0       -1.708066    2.438433    0.482568
     16          1           0       -1.761383    3.348849    0.782543
     17          1           0       -0.763072    2.218546    0.361786
     18          8           0       -1.811987    1.093028   -2.085164
     19          1           0       -2.092331    1.635083   -1.331666
     20          1           0       -0.849117    1.125383   -2.049018
     21          8           0       -3.330818   -1.645299    0.920607
     22          1           0       -4.280690   -1.534511    0.993226
     23          1           0       -3.117192   -1.669184   -0.038023
 ---------------------------------------------------------------------
 Rotational constants (GHZ):           0.8358585           0.3648205           0.3628411
 Standard basis: 6-31++G(d,p) (6D, 7F)
 There are   294 symmetry adapted cartesian basis functions of A   symmetry.
 There are   294 symmetry adapted basis functions of A   symmetry.
   294 basis functions,   472 primitive gaussians,   294 cartesian basis functions
    53 alpha electrons       53 beta electrons
       nuclear repulsion energy       860.2215797401 Hartrees.
 NAtoms=   23 NActive=   23 NUniq=   23 SFac= 1.00D+00 NAtFMM=   60 NAOKFM=F Big=F
 Integral buffers will be    131072 words long.
 Raffenetti 2 integral format.
 Two-electron integral symmetry is turned on.
 Nuclear repulsion after empirical dispersion term =      860.2106643273 Hartrees.
 One-electron integrals computed using PRISM.
 NBasis=   294 RedAO= T EigKep=  4.69D-05  NBF=   294
 NBsUse=   294 1.00D-06 EigRej= -1.00D+00 NBFU=   294
 Lowest energy guess from the checkpoint file:  "/local_scratch/slurm.5660518/Gau-2968250.chk"
 B after Tr=    -0.000000   -0.000000   -0.000000
         Rot=    0.936853    0.349708   -0.001925    0.002620 Ang=  40.94 deg.
 B after Tr=    -0.000000   -0.000000   -0.000000
         Rot=    0.792777    0.609236    0.018170    0.002442 Ang=  75.11 deg.
 Requested convergence on RMS density matrix=1.00D-10 within 128 cycles.
 Requested convergence on MAX density matrix=1.00D-08.
 Requested convergence on             energy=1.00D-08.
 No special actions if energy rises.
 SCF Done:  E(RwB97XD) =  -908.815026268     A.U. after   16 cycles
            NFock= 16  Conv=0.57D-10     -V/T= 2.0082
 Calling FoFJK, ICntrl=      2127 FMM=F ISym2X=0 I1Cent= 0 IOpClX= 0 NMat=1 NMatS=1 NMatT=0.
 ***** Axes restored to original set *****
 -------------------------------------------------------------------
 Center     Atomic                   Forces (Hartrees/Bohr)
 Number     Number              X              Y              Z
 -------------------------------------------------------------------
      1        6           0.000164501    0.001718652    0.000034808
      2        8          -0.000010832   -0.001455473    0.000422363
      3        8           0.000548249   -0.000031814    0.000952374
      4        1           0.000038347   -0.000095562    0.000404669
      5        6          -0.000402479   -0.000031215   -0.000994699
      6        9           0.001030606    0.000183002    0.000196262
      7        9          -0.000393099    0.000605906    0.000563358
      8        9          -0.000256012   -0.000899979    0.000354566
      9        8           0.000355059    0.000427369    0.000594444
     10        1          -0.000546356    0.000038227   -0.000259070
     11        1           0.000400445   -0.000385845   -0.000419643
     12        8           0.000284016   -0.000889503   -0.002796962
     13        1           0.000049459    0.000277395    0.000533649
     14        1          -0.000237692    0.000550711    0.000415414
     15        8           0.000146183    0.000479049   -0.000579550
     16        1          -0.000033311   -0.000656739    0.000320832
     17        1           0.000406305   -0.000458994   -0.000287189
     18        8          -0.000665914    0.000330817    0.000272007
     19        1          -0.000565941    0.000080425    0.000547893
     20        1           0.000018630    0.000050724   -0.000285539
     21        8          -0.001155657    0.000122369   -0.000216528
     22        1           0.000481009    0.000193225    0.000324954
     23        1           0.000344485   -0.000152749   -0.000098415
 -------------------------------------------------------------------
 Cartesian Forces:  Max     0.002796962 RMS     0.000622484

 GradGradGradGradGradGradGradGradGradGradGradGradGradGradGradGradGradGrad
 Berny optimization.
 Using GEDIIS/GDIIS optimizer.
 FormGI is forming the generalized inverse of G from B-inverse, IUseBI=4.
 Internal  Forces:  Max     0.007260763 RMS     0.001702093
 Search for a local minimum.
 Step number  13 out of a maximum of  138
 All quantities printed in internal units (Hartrees-Bohrs-Radians)
 Mixed Optimization -- RFO/linear search
 Update second derivatives using D2CorX and points    9   12   11   13
 DE= -3.99D-04 DEPred=-7.68D-04 R= 5.19D-01
 TightC=F SS=  1.41D+00  RLast= 1.53D-01 DXNew= 1.7838D-01 4.6000D-01
 Trust test= 5.19D-01 RLast= 1.53D-01 DXMaxT set to 1.78D-01
 ITU=  1 -1  0 -1  1  0  0  0  0 -1  0  1  0
 Use linear search instead of GDIIS.
     Eigenvalues ---   -0.02079   0.00036   0.00096   0.00122   0.00236
     Eigenvalues ---    0.00470   0.00544   0.00678   0.00864   0.01094
     Eigenvalues ---    0.01174   0.01258   0.01366   0.01632   0.01727
     Eigenvalues ---    0.01871   0.02159   0.02285   0.02577   0.02761
     Eigenvalues ---    0.02847   0.03084   0.03123   0.03263   0.03349
     Eigenvalues ---    0.03593   0.03782   0.03916   0.04775   0.05605
     Eigenvalues ---    0.06683   0.06733   0.07477   0.08309   0.08765
     Eigenvalues ---    0.10595   0.11974   0.13048   0.14138   0.19522
     Eigenvalues ---    0.20560   0.22613   0.24430   0.26176   0.31369
     Eigenvalues ---    0.34743   0.40488   0.41011   0.41314   0.43190
     Eigenvalues ---    0.45499   0.48483   0.50321   0.50841   0.53176
     Eigenvalues ---    0.54428   0.58278   0.59457   0.59950   0.61170
     Eigenvalues ---    0.74830   0.90449   3.64388
 RFO step:  Lambda=-2.08148797D-02 EMin=-2.07921614D-02
 I=     1 Eig=   -2.08D-02 Dot1=  3.06D-04
 I=     1 Stepn=  4.46D-01 RXN=   4.46D-01 EDone=F
 Mixed    1 eigenvectors in step.  Raw Step.Grad=  3.06D-04.
 RFO eigenvector is Hessian eigenvector with negative curvature.
 Taking step of  4.46D-01 in eigenvector direction(s).  Step.Grad= -1.16D-04.
 Quartic linear search produced a step of -0.13718.
 Maximum step size (   0.178) exceeded in Quadratic search.
    -- Step size not scaled.
 Iteration  1 RMS(Cart)=  0.10250090 RMS(Int)=  0.00450121
 Iteration  2 RMS(Cart)=  0.00921896 RMS(Int)=  0.00088147
 Iteration  3 RMS(Cart)=  0.00005111 RMS(Int)=  0.00088107
 Iteration  4 RMS(Cart)=  0.00000013 RMS(Int)=  0.00088107
 Variable       Old X    -DE/DX   Delta X   Delta X   Delta X     New X
                                 (Linear)    (Quad)   (Total)
    R1        2.30829   0.00141  -0.00080   0.00917   0.00801   2.31631
    R2        2.43201  -0.00014   0.00083  -0.00854  -0.00792   2.42408
    R3        2.93045  -0.00013   0.00007   0.00304   0.00311   2.93356
    R4        3.40457  -0.00033   0.00366   0.09478   0.09817   3.50274
    R5        1.97964  -0.00133  -0.00247   0.01657   0.01429   1.99393
    R6        2.77899  -0.00174   0.00917  -0.06430  -0.05494   2.72405
    R7        2.53263   0.00079  -0.00016   0.01173   0.01158   2.54420
    R8        2.52783   0.00062  -0.00020   0.01152   0.01132   2.53915
    R9        2.51770   0.00074  -0.00037   0.00733   0.00696   2.52465
   R10        1.85376   0.00088  -0.00042   0.00343   0.00305   1.85681
   R11        1.81129   0.00063  -0.00006   0.01026   0.01020   1.82149
   R12        3.26563  -0.00082   0.00333   0.01917   0.02252   3.28815
   R13        3.30000   0.00076   0.00592   0.09807   0.10398   3.40397
   R14        1.83900   0.00028  -0.00078   0.00679   0.00636   1.84535
   R15        1.86747  -0.00155  -0.00117  -0.00946  -0.01064   1.85683
   R16        3.55446   0.00038   0.00576   0.09914   0.10516   3.65963
   R17        3.22819  -0.00142   0.00487  -0.00824  -0.00337   3.22482
   R18        1.81422   0.00045  -0.00002   0.00424   0.00421   1.81843
   R19        1.84764  -0.00033  -0.00075  -0.00161  -0.00258   1.84505
   R20        1.83233   0.00075  -0.00026  -0.00141  -0.00167   1.83066
   R21        1.82187   0.00020  -0.00013   0.00021   0.00008   1.82195
   R22        1.81237   0.00050  -0.00005   0.00668   0.00664   1.81901
   R23        1.85653  -0.00071  -0.00034   0.00622   0.00594   1.86247
    A1        2.24173   0.00040  -0.00024  -0.00249  -0.00319   2.23855
    A2        2.09140  -0.00038  -0.00029  -0.01858  -0.01869   2.07271
    A3        1.95000  -0.00002   0.00051   0.02094   0.02163   1.97163
    A4        2.27304  -0.00063   0.00311   0.00871   0.01107   2.28411
    A5        1.98585  -0.00025  -0.00352  -0.00981  -0.01315   1.97269
    A6        1.92034  -0.00093  -0.00068  -0.01751  -0.01835   1.90199
    A7        1.93738  -0.00080  -0.00008  -0.01957  -0.01981   1.91757
    A8        1.93822  -0.00078  -0.00018  -0.01272  -0.01303   1.92519
    A9        1.88964   0.00086   0.00031   0.01883   0.01896   1.90859
   A10        1.88747   0.00090   0.00027   0.01482   0.01496   1.90242
   A11        1.88930   0.00086   0.00041   0.01834   0.01863   1.90792
   A12        1.88027   0.00219   0.00051  -0.00062   0.00097   1.88124
   A13        1.99156  -0.00365   0.00183   0.06733   0.06922   2.06077
   A14        2.19822   0.00101  -0.00364  -0.09039  -0.09548   2.10274
   A15        1.90302   0.00147   0.00215   0.05438   0.05568   1.95870
   A16        1.93540  -0.00018   0.00099   0.05371   0.05259   1.98800
   A17        1.85277  -0.00227  -0.00153   0.00937   0.00436   1.85713
   A18        2.70865  -0.00093  -0.00104  -0.09261  -0.09227   2.61638
   A19        2.14136   0.00035  -0.00248   0.03936   0.03657   2.17793
   A20        1.57477  -0.00074  -0.00372   0.04151   0.03768   1.61245
   A21        1.88131   0.00034   0.00057   0.00646   0.00590   1.88720
   A22        1.94059   0.00051   0.00202   0.11119   0.11380   2.05439
   A23        1.91894  -0.00017  -0.00127  -0.02407  -0.02459   1.89435
   A24        1.81405   0.00026  -0.00017  -0.01424  -0.01302   1.80103
   A25        2.08719   0.00203  -0.00045   0.01715   0.01605   2.10324
   A26        1.91355  -0.00722   0.00044  -0.01353  -0.01328   1.90026
   A27        1.86717   0.00303   0.00053   0.01501   0.01517   1.88234
   A28        3.11250   0.00013   0.00028   0.01123   0.01089   3.12340
   A29        2.99611  -0.00262  -0.00300  -0.06354  -0.06478   2.93133
   A30        3.05765  -0.00283  -0.00008  -0.04937  -0.04948   3.00817
   A31        2.73294   0.00013   0.00188   0.00085   0.00265   2.73559
   A32        3.00629  -0.00726  -0.00030  -0.02705  -0.02784   2.97846
   A33        3.11311  -0.00024  -0.00076  -0.04690  -0.04820   3.06492
   A34        3.21903   0.00221  -0.00076  -0.05876  -0.05832   3.16071
   A35        3.24793   0.00590   0.00469   0.01801   0.02284   3.27077
   A36        3.12078  -0.00144  -0.00018  -0.04256  -0.04263   3.07815
   A37        3.05189  -0.00349  -0.00180   0.05985   0.05887   3.11076
    D1        0.18373   0.00027   0.00093  -0.00605  -0.00527   0.17847
    D2       -2.96898  -0.00003  -0.00093  -0.02152  -0.02232  -2.99130
    D3        0.09984  -0.00050  -0.00036   0.00032   0.00015   0.09999
    D4       -3.03136  -0.00022   0.00139   0.01496   0.01659  -3.01477
    D5       -1.95556   0.00009   0.00118  -0.07884  -0.07768  -2.03324
    D6        2.23630   0.00013   0.00129  -0.07840  -0.07717   2.15913
    D7        0.13358   0.00010   0.00096  -0.07989  -0.07896   0.05462
    D8        1.17665  -0.00016  -0.00041  -0.09198  -0.09233   1.08432
    D9       -0.91467  -0.00012  -0.00029  -0.09154  -0.09182  -1.00649
   D10       -3.01739  -0.00014  -0.00063  -0.09302  -0.09361  -3.11100
   D11       -0.10551   0.00009  -0.00085  -0.00262  -0.00373  -0.10924
   D12        2.07617   0.00046  -0.00565   0.05635   0.05069   2.12686
   D13       -0.20924   0.00026  -0.00202  -0.02068  -0.02446  -0.23371
   D14        1.82083  -0.00180  -0.00191   0.06063   0.06109   1.88192
   D15        2.35070   0.00089  -0.00082   0.05373   0.05521   2.40591
   D16       -1.96805   0.00069  -0.00114   0.07425   0.07432  -1.89373
   D17       -0.21007  -0.00046   0.00080   0.07557   0.07516  -0.13491
   D18        1.75436  -0.00067   0.00048   0.09609   0.09427   1.84863
   D19       -0.64396   0.00197  -0.00255  -0.03426  -0.03863  -0.68259
   D20        1.60536   0.00001  -0.00319   0.00837   0.00384   1.60920
   D21       -3.03718   0.00198  -0.00074  -0.04224  -0.04165  -3.07883
   D22       -0.78786   0.00001  -0.00138   0.00039   0.00083  -0.78704
   D23        0.17095   0.00001   0.00461   0.01054   0.01562   0.18657
   D24       -1.91500   0.00072   0.00316  -0.08694  -0.08380  -1.99880
   D25       -3.02559   0.00159   0.00066  -0.08299  -0.08261  -3.10821
   D26       -0.89034  -0.00085   0.00019  -0.06318  -0.06330  -0.95364
   D27       -1.00590   0.00012   0.00165  -0.00368  -0.00177  -1.00766
   D28        1.12936  -0.00232   0.00117   0.01613   0.01754   1.14690
   D29       -2.23375  -0.00016  -0.00069  -0.03793  -0.03953  -2.27327
   D30       -0.28866  -0.00017  -0.00306   0.00869   0.00661  -0.28206
         Item               Value     Threshold  Converged?
 Maximum Force            0.007261     0.000015     NO 
 RMS     Force            0.001702     0.000010     NO 
 Maximum Displacement     0.480208     0.000060     NO 
 RMS     Displacement     0.105732     0.000040     NO 
 Predicted change in Energy=-2.405774D-03
 GradGradGradGradGradGradGradGradGradGradGradGradGradGradGradGradGradGrad

                          Input orientation:                          
 ---------------------------------------------------------------------
 Center     Atomic      Atomic             Coordinates (Angstroms)
 Number     Number       Type             X           Y           Z
 ---------------------------------------------------------------------
      1          6           0       -0.642720    0.277640   -1.189194
      2          8           0       -0.785302   -0.802569   -0.627723
      3          8           0       -0.202301    1.377013   -0.696342
      4          1           0        0.148145    1.274413    0.293601
      5          6           0       -0.990176    0.386588   -2.698258
      6          9           0        0.128664    0.686200   -3.384584
      7          9           0       -1.901892    1.355155   -2.888181
      8          9           0       -1.477962   -0.773540   -3.146624
      9          8           0        3.702453   -0.912092   -0.204904
     10          1           0        3.090546   -1.669724   -0.074404
     11          1           0        4.560751   -1.267671   -0.461748
     12          8           0        0.701926    1.212352    1.623041
     13          1           0        0.476546    0.378477    2.078504
     14          1           0        1.681255    1.287554    1.650319
     15          8           0       -0.246814   -1.417163    2.025504
     16          1           0       -0.906183   -1.761641    2.635864
     17          1           0       -0.681479   -1.260526    1.165381
     18          8           0        1.699706   -2.803259    0.084848
     19          1           0        1.115146   -2.694342    0.849630
     20          1           0        1.108308   -2.670058   -0.664859
     21          8           0        3.377459    1.181304    1.496216
     22          1           0        3.935866    1.114651    2.277429
     23          1           0        3.597013    0.425820    0.902580
 ---------------------------------------------------------------------
                    Distance matrix (angstroms):
                    1          2          3          4          5
     1  C    0.000000
     2  O    1.225737   0.000000
     3  O    1.282768   2.257250   0.000000
     4  H    1.953895   2.456423   1.055142   0.000000
     5  C    1.552376   2.396494   2.368408   3.321931   0.000000
     6  F    2.362561   3.263748   2.795247   3.724972   1.346333
     7  F    2.373417   3.318466   2.773670   3.785883   1.343658
     8  F    2.373635   2.612563   3.500868   4.321283   1.335988
     9  O    4.611379   4.508959   4.552868   4.202668   5.470297
    10  H    4.355716   4.010027   4.529046   4.178648   5.269281
    11  H    5.476612   5.368812   5.453077   5.148188   6.208973
    12  O    3.254294   3.367149   2.494850   1.441505   4.713674
    13  H    3.455543   3.211043   3.026165   2.023963   4.996879
    14  H    3.805736   3.954996   3.010416   2.047263   5.182510
    15  O    3.655595   2.776204   3.901005   3.224912   5.110776
    16  H    4.342711   3.403737   4.631435   3.976861   5.751069
    17  H    2.812735   1.853571   3.263776   2.806099   4.211412
    18  O    4.074565   3.268911   4.658600   4.367874   5.015603
    19  H    4.009934   3.061549   4.549904   4.122533   5.148983
    20  H    3.468421   2.659822   4.254112   4.171260   4.228644
    21  O    4.918321   5.076953   4.202415   3.447234   6.107489
    22  H    5.803578   5.865583   5.102604   4.278777   7.039420
    23  H    4.729990   4.801608   4.230378   3.603561   5.831798
                    6          7          8          9         10
     6  F    0.000000
     7  F    2.194784   0.000000
     8  F    2.183739   2.185829   0.000000
     9  O    5.043497   6.614307   5.958994   0.000000
    10  H    5.027964   6.480098   5.577899   0.982581   0.000000
    11  H    5.657206   7.384615   6.627125   0.963889   1.572636
    12  O    5.067719   5.210699   5.607619   4.105826   4.110133
    13  H    5.482796   5.592748   5.696421   4.157643   3.957669
    14  H    5.303057   5.782862   6.102412   3.516466   3.702197
    15  O    5.816715   5.879568   5.355454   4.563608   3.951123
    16  H    6.580929   6.420352   5.894102   5.480074   4.829891
    17  H    5.014804   4.976199   4.411908   4.606294   3.991577
    18  O    5.165410   6.253224   4.965858   2.769740   1.801304
    19  H    5.507248   6.282688   5.136511   3.314003   2.409541
    20  H    4.429568   5.496071   4.055211   3.167268   2.297514
    21  O    5.884047   6.864744   6.996607   2.716936   3.267649
    22  H    6.836428   7.798768   7.892728   3.213121   3.741447
    23  H    5.520599   6.743254   6.602264   1.740013   2.366920
                   11         12         13         14         15
    11  H    0.000000
    12  O    5.038591   0.000000
    13  H    5.083642   0.976519   0.000000
    14  H    4.391070   0.982592   1.568786   0.000000
    15  O    5.414928   2.824258   1.936590   3.342710   0.000000
    16  H    6.302902   3.529371   2.608197   4.118704   0.962274
    17  H    5.488950   2.870259   2.204801   3.508617   0.976361
    18  O    3.292776   4.414378   3.948953   4.380159   3.078367
    19  H    3.953138   4.003895   3.370484   4.100864   2.206536
    20  H    3.731930   4.524681   4.149546   4.620715   3.262538
    21  O    3.351311   2.678718   3.065761   1.706501   4.490828
    22  H    3.683616   3.300930   3.542375   2.346579   4.895749
    23  H    2.378675   3.085324   3.335019   2.229759   4.408236
                   16         17         18         19         20
    16  H    0.000000
    17  H    1.569690   0.000000
    18  O    3.792533   3.036053   0.000000
    19  H    2.854178   2.320214   0.968744   0.000000
    20  H    3.972174   2.922310   0.964134   1.514699   0.000000
    21  O    5.320650   4.748365   4.547918   4.533958   4.965106
    22  H    5.643311   5.310178   5.015759   4.950101   5.565623
    23  H    5.297926   4.606335   3.833458   3.987214   4.270242
                   21         22         23
    21  O    0.000000
    22  H    0.962577   0.000000
    23  H    0.985578   1.574649   0.000000
 Stoichiometry    C2H11F3O7
 Framework group  C1[X(C2H11F3O7)]
 Deg. of freedom    63
 Full point group                 C1      NOp   1
 Largest Abelian subgroup         C1      NOp   1
 Largest concise Abelian subgroup C1      NOp   1
                         Standard orientation:                         
 ---------------------------------------------------------------------
 Center     Atomic      Atomic             Coordinates (Angstroms)
 Number     Number       Type             X           Y           Z
 ---------------------------------------------------------------------
      1          6           0        1.166256   -0.108758    0.446493
      2          8           0        0.683419    0.976060    0.750579
      3          8           0        0.682821   -1.279036    0.652001
      4          1           0       -0.290052   -1.257922    1.059920
      5          6           0        2.517990   -0.137164   -0.316318
      6          9           0        2.323643   -0.683714   -1.531277
      7          9           0        3.411660   -0.873409    0.365381
      8          9           0        2.990947    1.103079   -0.467890
      9          8           0       -2.622238    0.063430   -2.176954
     10          1           0       -2.428372    0.940383   -1.778413
     11          1           0       -3.058961    0.214487   -3.022847
     12          8           0       -1.640089   -1.322205    1.561122
     13          1           0       -1.952386   -0.458554    1.893038
     14          1           0       -2.298613   -1.617926    0.894503
     15          8           0       -1.710381    1.454431    2.072770
     16          1           0       -1.772405    1.940217    2.901104
     17          1           0       -0.768255    1.399936    1.822352
     18          8           0       -1.796410    2.360410   -0.868003
     19          1           0       -1.951153    2.387790    0.087910
     20          1           0       -0.834643    2.364440   -0.935405
     21          8           0       -3.328329   -1.899968   -0.436769
     22          1           0       -4.280981   -1.961283   -0.313287
     23          1           0       -3.156241   -1.214617   -1.123824
 ---------------------------------------------------------------------
 Rotational constants (GHZ):           0.8074026           0.3642904           0.3580858
 Standard basis: 6-31++G(d,p) (6D, 7F)
 There are   294 symmetry adapted cartesian basis functions of A   symmetry.
 There are   294 symmetry adapted basis functions of A   symmetry.
   294 basis functions,   472 primitive gaussians,   294 cartesian basis functions
    53 alpha electrons       53 beta electrons
       nuclear repulsion energy       854.0985917134 Hartrees.
 NAtoms=   23 NActive=   23 NUniq=   23 SFac= 1.00D+00 NAtFMM=   60 NAOKFM=F Big=F
 Integral buffers will be    131072 words long.
 Raffenetti 2 integral format.
 Two-electron integral symmetry is turned on.
 Nuclear repulsion after empirical dispersion term =      854.0881053411 Hartrees.
 One-electron integrals computed using PRISM.
 NBasis=   294 RedAO= T EigKep=  4.77D-05  NBF=   294
 NBsUse=   294 1.00D-06 EigRej= -1.00D+00 NBFU=   294
 Initial guess from the checkpoint file:  "/local_scratch/slurm.5660518/Gau-2968250.chk"
 B after Tr=     0.000000   -0.000000    0.000000
         Rot=    0.931834   -0.362880   -0.001746    0.000601 Ang= -42.55 deg.
 ExpMin= 3.60D-02 ExpMax= 7.00D+03 ExpMxC= 1.05D+03 IAcc=3 IRadAn=         5 AccDes= 0.00D+00
 Harris functional with IExCor= 4639 and IRadAn=       5 diagonalized for initial guess.
 HarFok:  IExCor= 4639 AccDes= 0.00D+00 IRadAn=         5 IDoV= 1 UseB2=F ITyADJ=14
 ICtDFT=  3500011 ScaDFX=  1.000000  1.000000  1.000000  1.000000
 FoFCou: FMM=F IPFlag=           0 FMFlag=      100000 FMFlg1=           0
         NFxFlg=           0 DoJE=T BraDBF=F KetDBF=T FulRan=T
         wScrn=  0.000000 ICntrl=       500 IOpCl=  0 I1Cent=   200000004 NGrid=           0
         NMat0=    1 NMatS0=      1 NMatT0=    0 NMatD0=    1 NMtDS0=    0 NMtDT0=    0
 Petite list used in FoFCou.
 Requested convergence on RMS density matrix=1.00D-10 within 128 cycles.
 Requested convergence on MAX density matrix=1.00D-08.
 Requested convergence on             energy=1.00D-08.
 No special actions if energy rises.
 SCF Done:  E(RwB97XD) =  -908.812245896     A.U. after   16 cycles
            NFock= 16  Conv=0.78D-10     -V/T= 2.0084
 Calling FoFJK, ICntrl=      2127 FMM=F ISym2X=0 I1Cent= 0 IOpClX= 0 NMat=1 NMatS=1 NMatT=0.
 ***** Axes restored to original set *****
 -------------------------------------------------------------------
 Center     Atomic                   Forces (Hartrees/Bohr)
 Number     Number              X              Y              Z
 -------------------------------------------------------------------
      1        6          -0.000507891   -0.011208149    0.000924351
      2        8           0.000374831    0.003211025    0.000681813
      3        8           0.000827391    0.002104760    0.002575332
      4        1           0.000129082    0.001807784   -0.002196347
      5        6           0.003262304    0.001734754    0.008788271
      6        9          -0.007604979   -0.000910113   -0.001633904
      7        9           0.003560342   -0.004538166   -0.004473576
      8        9           0.001067201    0.006727181   -0.002679411
      9        8           0.003430110   -0.004344832    0.000473673
     10        1           0.000696768    0.003598657   -0.000138665
     11        1          -0.004791446    0.000714303    0.000686943
     12        8          -0.005233042   -0.004355409    0.004315487
     13        1          -0.000164242    0.002462731   -0.003978340
     14        1           0.004029010    0.000180434   -0.001851890
     15        8           0.000347819   -0.002421502   -0.000276886
     16        1           0.000734190    0.001038033   -0.002033511
     17        1           0.000418548    0.001206268   -0.000343367
     18        8          -0.004780633   -0.000521885   -0.000475386
     19        1           0.003396529    0.003167614    0.002479498
     20        1           0.001362768    0.000416315   -0.000880100
     21        8           0.002066960   -0.001892813    0.001582418
     22        1          -0.001458236   -0.000301919   -0.003305593
     23        1          -0.001163385    0.002124930    0.001759189
 -------------------------------------------------------------------
 Cartesian Forces:  Max     0.011208149 RMS     0.003165351

 GradGradGradGradGradGradGradGradGradGradGradGradGradGradGradGradGradGrad
 Berny optimization.
 Using GEDIIS/GDIIS optimizer.
 FormGI is forming the generalized inverse of G from B-inverse, IUseBI=4.
 Internal  Forces:  Max     0.018184449 RMS     0.005324509
 Search for a local minimum.
 Step number  14 out of a maximum of  138
 All quantities printed in internal units (Hartrees-Bohrs-Radians)
 Mixed Optimization -- RFO/linear search
 Update second derivatives using D2CorX and points    9   12   11   14   13
 ITU=  0  1 -1  0 -1  1  0  0  0  0 -1  0  1  0
 Use linear search instead of GDIIS.
     Eigenvalues ---    0.00038   0.00118   0.00118   0.00244   0.00379
     Eigenvalues ---    0.00518   0.00594   0.00812   0.01064   0.01144
     Eigenvalues ---    0.01244   0.01296   0.01523   0.01690   0.01796
     Eigenvalues ---    0.01915   0.02165   0.02370   0.02746   0.02795
     Eigenvalues ---    0.02966   0.03100   0.03159   0.03272   0.03417
     Eigenvalues ---    0.03601   0.03770   0.04305   0.04905   0.05602
     Eigenvalues ---    0.06710   0.06990   0.07518   0.08299   0.08778
     Eigenvalues ---    0.10656   0.12221   0.14044   0.15006   0.19590
     Eigenvalues ---    0.20613   0.22610   0.24422   0.26308   0.32194
     Eigenvalues ---    0.35334   0.40660   0.41014   0.41316   0.43469
     Eigenvalues ---    0.45785   0.48549   0.50420   0.51204   0.53192
     Eigenvalues ---    0.54398   0.58279   0.59453   0.59947   0.61179
     Eigenvalues ---    0.77769   0.93997   3.66557
 RFO step:  Lambda=-6.84397412D-04 EMin= 3.84358873D-04
 Quartic linear search produced a step of -0.95638.
 Maximum step size (   0.178) exceeded in Quadratic search.
    -- Step size scaled by   0.984
 Iteration  1 RMS(Cart)=  0.15122130 RMS(Int)=  0.00739898
 Iteration  2 RMS(Cart)=  0.01246804 RMS(Int)=  0.00097091
 Iteration  3 RMS(Cart)=  0.00009960 RMS(Int)=  0.00096942
 Iteration  4 RMS(Cart)=  0.00000047 RMS(Int)=  0.00096942
 Variable       Old X    -DE/DX   Delta X   Delta X   Delta X     New X
                                 (Linear)    (Quad)   (Total)
    R1        2.31631  -0.00458  -0.00766   0.00578  -0.00156   2.31475
    R2        2.42408   0.00353   0.00758  -0.00612   0.00148   2.42556
    R3        2.93356   0.00013  -0.00298   0.00052  -0.00246   2.93110
    R4        3.50274  -0.00254  -0.09389  -0.00163  -0.09519   3.40755
    R5        1.99393  -0.00265  -0.01367   0.03565   0.02164   2.01557
    R6        2.72405  -0.00052   0.05255  -0.09258  -0.04039   2.68366
    R7        2.54420  -0.00568  -0.01107   0.00294  -0.00813   2.53607
    R8        2.53915  -0.00505  -0.01083   0.00176  -0.00906   2.53009
    R9        2.52465  -0.00533  -0.00665   0.00232  -0.00434   2.52031
   R10        1.85681  -0.00541  -0.00291   0.00115  -0.00176   1.85505
   R11        1.82149  -0.00471  -0.00975   0.00144  -0.00832   1.81317
   R12        3.28815  -0.00346  -0.02154  -0.00840  -0.02989   3.25826
   R13        3.40397  -0.00181  -0.09944   0.00332  -0.09611   3.30786
   R14        1.84535  -0.00332  -0.00608   0.00131  -0.00507   1.84029
   R15        1.85683   0.00311   0.01018   0.00618   0.01635   1.87318
   R16        3.65963   0.00063  -0.10058   0.01544  -0.08531   3.57431
   R17        3.22482  -0.00147   0.00322  -0.04082  -0.03760   3.18721
   R18        1.81843  -0.00216  -0.00403   0.00056  -0.00347   1.81496
   R19        1.84505  -0.00195   0.00247   0.00464   0.00751   1.85256
   R20        1.83066   0.00026   0.00160   0.00483   0.00642   1.83708
   R21        1.82195  -0.00009  -0.00008  -0.00143  -0.00151   1.82044
   R22        1.81901  -0.00351  -0.00635   0.00072  -0.00563   1.81338
   R23        1.86247  -0.00643  -0.00568   0.00221  -0.00343   1.85904
    A1        2.23855   0.00076   0.00305   0.00451   0.00776   2.24631
    A2        2.07271   0.00356   0.01788  -0.00426   0.01352   2.08623
    A3        1.97163  -0.00431  -0.02069  -0.00025  -0.02103   1.95060
    A4        2.28411  -0.00189  -0.01058   0.00176  -0.00794   2.27617
    A5        1.97269   0.00098   0.01258   0.01638   0.02824   2.00093
    A6        1.90199   0.00701   0.01755   0.00041   0.01796   1.91995
    A7        1.91757   0.00652   0.01894  -0.00057   0.01838   1.93595
    A8        1.92519   0.00609   0.01246   0.00012   0.01259   1.93777
    A9        1.90859  -0.00684  -0.01813   0.00022  -0.01790   1.89069
   A10        1.90242  -0.00625  -0.01430  -0.00027  -0.01457   1.88785
   A11        1.90792  -0.00671  -0.01782   0.00009  -0.01771   1.89021
   A12        1.88124   0.00712  -0.00093  -0.01127  -0.01076   1.87047
   A13        2.06077  -0.01656  -0.06620  -0.01381  -0.07955   1.98122
   A14        2.10274   0.00696   0.09131   0.03314   0.12230   2.22504
   A15        1.95870   0.00131  -0.05325   0.00876  -0.04415   1.91456
   A16        1.98800  -0.00128  -0.05030   0.02619  -0.02253   1.96547
   A17        1.85713  -0.00296  -0.00417   0.01722   0.01603   1.87317
   A18        2.61638  -0.00099   0.08825  -0.01262   0.07455   2.69093
   A19        2.17793  -0.00057  -0.03497   0.06321   0.02832   2.20625
   A20        1.61245  -0.00129  -0.03604   0.01934  -0.01609   1.59636
   A21        1.88720  -0.00070  -0.00564   0.00131  -0.00316   1.88405
   A22        2.05439  -0.00748  -0.10883  -0.00165  -0.10949   1.94490
   A23        1.89435  -0.00039   0.02352   0.04027   0.06474   1.95908
   A24        1.80103   0.00398   0.01245  -0.00590   0.00858   1.80962
   A25        2.10324   0.00731  -0.01535   0.03370   0.01838   2.12162
   A26        1.90026  -0.01818   0.01270  -0.01143   0.00150   1.90176
   A27        1.88234   0.00608  -0.01451   0.00000  -0.01447   1.86787
   A28        3.12340   0.00025  -0.01042   0.01342   0.00432   3.12772
   A29        2.93133  -0.00825   0.06195   0.05040   0.11424   3.04556
   A30        3.00817  -0.00473   0.04732  -0.00149   0.04594   3.05410
   A31        2.73559   0.00022  -0.00254  -0.05973  -0.06234   2.67325
   A32        2.97846  -0.01803   0.02662  -0.03255  -0.00617   2.97228
   A33        3.06492   0.00172   0.04609   0.00784   0.05500   3.11992
   A34        3.16071   0.01344   0.05577   0.00300   0.05992   3.22063
   A35        3.27077   0.01168  -0.02184  -0.01082  -0.03286   3.23790
   A36        3.07815  -0.00045   0.04077   0.01701   0.05809   3.13624
   A37        3.11076  -0.01378  -0.05630   0.00715  -0.04782   3.06294
    D1        0.17847  -0.00008   0.00504  -0.00176   0.00298   0.18144
    D2       -2.99130   0.00027   0.02135  -0.00162   0.01917  -2.97213
    D3        0.09999  -0.00074  -0.00015  -0.02606  -0.02734   0.07265
    D4       -3.01477  -0.00117  -0.01587  -0.02613  -0.04294  -3.05771
    D5       -2.03324  -0.00025   0.07429  -0.00326   0.07115  -1.96209
    D6        2.15913  -0.00012   0.07381  -0.00344   0.07050   2.22963
    D7        0.05462   0.00013   0.07552  -0.00326   0.07239   0.12701
    D8        1.08432   0.00011   0.08830  -0.00305   0.08511   1.16944
    D9       -1.00649   0.00023   0.08782  -0.00323   0.08446  -0.92203
   D10       -3.11100   0.00049   0.08952  -0.00305   0.08635  -3.02465
   D11       -0.10924   0.00066   0.00357   0.07147   0.07517  -0.03407
   D12        2.12686   0.00043  -0.04848   0.17031   0.12203   2.24889
   D13       -0.23371   0.00087   0.02340   0.06565   0.08931  -0.14439
   D14        1.88192  -0.00379  -0.05842   0.11819   0.05754   1.93947
   D15        2.40591   0.00133  -0.05280   0.03843  -0.01131   2.39460
   D16       -1.89373   0.00001  -0.07107   0.06896  -0.00070  -1.89444
   D17       -0.13491  -0.00029  -0.07188   0.04311  -0.03018  -0.16509
   D18        1.84863  -0.00162  -0.09016   0.07363  -0.01957   1.82906
   D19       -0.68259   0.00404   0.03695   0.10892   0.14404  -0.53855
   D20        1.60920  -0.00230  -0.00367   0.14604   0.14061   1.74981
   D21       -3.07883   0.00576   0.03983   0.09911   0.14063  -2.93820
   D22       -0.78704  -0.00058  -0.00079   0.13624   0.13720  -0.64984
   D23        0.18657  -0.00024  -0.01494   0.00290  -0.01267   0.17389
   D24       -1.99880   0.00263   0.08015  -0.04798   0.03209  -1.96671
   D25       -3.10821   0.00425   0.07901  -0.08310  -0.00384  -3.11205
   D26       -0.95364  -0.00229   0.06054  -0.06248  -0.00179  -0.95544
   D27       -1.00766  -0.00068   0.00169  -0.04410  -0.04264  -1.05031
   D28        1.14690  -0.00721  -0.01678  -0.02347  -0.04060   1.10631
   D29       -2.27327   0.00111   0.03780  -0.12720  -0.08842  -2.36169
   D30       -0.28206  -0.00099  -0.00632  -0.08793  -0.09527  -0.37733
         Item               Value     Threshold  Converged?
 Maximum Force            0.018184     0.000015     NO 
 RMS     Force            0.005325     0.000010     NO 
 Maximum Displacement     0.705584     0.000060     NO 
 RMS     Displacement     0.147229     0.000040     NO 
 Predicted change in Energy=-2.676088D-04
 GradGradGradGradGradGradGradGradGradGradGradGradGradGradGradGradGradGrad

                          Input orientation:                          
 ---------------------------------------------------------------------
 Center     Atomic      Atomic             Coordinates (Angstroms)
 Number     Number       Type             X           Y           Z
 ---------------------------------------------------------------------
      1          6           0       -0.668750    0.230094   -1.209862
      2          8           0       -0.845228   -0.844517   -0.649081
      3          8           0       -0.164760    1.310448   -0.734118
      4          1           0        0.199641    1.228906    0.264973
      5          6           0       -1.067080    0.389118   -2.700457
      6          9           0        0.031317    0.550161   -3.454540
      7          9           0       -1.856531    1.456598   -2.873105
      8          9           0       -1.718389   -0.688801   -3.139346
      9          8           0        3.816205   -0.915188   -0.139996
     10          1           0        3.096226   -1.576259   -0.049159
     11          1           0        4.617018   -1.396688   -0.357875
     12          8           0        0.715249    1.135999    1.584934
     13          1           0        0.474227    0.275337    1.971624
     14          1           0        1.703581    1.206220    1.613873
     15          8           0       -0.211528   -1.486374    1.910946
     16          1           0       -0.815626   -1.885010    2.542289
     17          1           0       -0.715665   -1.288893    1.093693
     18          8           0        1.690532   -2.594693    0.176391
     19          1           0        1.174515   -2.320963    0.953474
     20          1           0        1.064191   -2.518272   -0.551534
     21          8           0        3.387563    1.154463    1.535454
     22          1           0        3.925023    1.076208    2.326556
     23          1           0        3.657223    0.426689    0.930958
 ---------------------------------------------------------------------
                    Distance matrix (angstroms):
                    1          2          3          4          5
     1  C    0.000000
     2  O    1.224911   0.000000
     3  O    1.283551   2.261447   0.000000
     4  H    1.981633   2.495261   1.066593   0.000000
     5  C    1.551073   2.404000   2.351493   3.332207   0.000000
     6  F    2.372997   3.253315   2.831462   3.784680   1.342033
     7  F    2.383593   3.356210   2.731065   3.758620   1.338863
     8  F    2.380970   2.643498   3.492261   4.352681   1.333693
     9  O    4.750906   4.689683   4.599404   4.223822   5.666008
    10  H    4.334188   4.053444   4.408659   4.044482   5.312739
    11  H    5.595681   5.497802   5.507772   5.176379   6.402012
    12  O    3.247615   3.368731   2.486533   1.420133   4.700968
    13  H    3.380872   3.140562   2.966614   1.974171   4.921069
    14  H    3.815004   3.977802   3.002436   2.020366   5.192077
    15  O    3.590927   2.714276   3.849775   3.201723   5.051186
    16  H    4.309742   3.356836   4.622707   3.989161   5.720251
    17  H    2.759690   1.803197   3.225053   2.804260   4.163507
    18  O    3.932853   3.189765   4.418288   4.104938   4.978334
    19  H    3.819102   2.971101   4.222414   3.745128   5.071538
    20  H    3.315116   2.541034   4.025264   3.931345   4.196796
    21  O    4.984465   5.165717   4.218327   3.432566   6.194557
    22  H    5.858747   5.941287   5.113601   4.260506   7.117868
    23  H    4.830715   4.938072   4.261580   3.611366   5.958828
                    6          7          8          9         10
     6  F    0.000000
     7  F    2.173400   0.000000
     8  F    2.166990   2.166265   0.000000
     9  O    5.240117   6.728685   6.299134   0.000000
    10  H    5.050935   6.457763   5.789418   0.981650   0.000000
    11  H    5.865851   7.508293   6.955219   0.959487   1.562165
    12  O    5.119303   5.156641   5.618835   4.098620   3.961775
    13  H    5.451142   5.504472   5.644391   4.128572   3.793000
    14  H    5.377331   5.733242   6.155816   3.469814   3.528077
    15  O    5.744118   5.852715   5.330311   4.555793   3.845950
    16  H    6.527582   6.447970   5.875958   5.439584   4.702501
    17  H    4.962512   4.957296   4.391377   4.711633   3.989887
    18  O    5.082004   6.188219   5.123211   2.727513   1.750444
    19  H    5.383386   6.172514   5.271056   3.185971   2.291905
    20  H    4.348511   5.451596   4.217403   3.211359   2.295416
    21  O    6.043972   6.857638   7.163946   2.697094   3.170602
    22  H    6.989903   7.785085   8.052295   3.171967   3.656024
    23  H    5.691663   6.777396   6.834391   1.724195   2.299380
                   11         12         13         14         15
    11  H    0.000000
    12  O    5.041112   0.000000
    13  H    5.038348   0.973839   0.000000
    14  H    4.376189   0.991246   1.582985   0.000000
    15  O    5.335771   2.800364   1.891445   3.317522   0.000000
    16  H    6.177624   3.519461   2.580015   4.094394   0.960437
    17  H    5.527764   2.858134   2.152538   3.514103   0.980334
    18  O    3.207020   4.105269   3.597128   4.063676   2.802657
    19  H    3.797993   3.544045   2.875379   3.627266   1.880002
    20  H    3.730688   4.247346   3.810332   4.355415   2.959068
    21  O    3.406556   2.672836   3.074188   1.686601   4.479784
    22  H    3.714867   3.294880   3.560248   2.336584   4.883709
    23  H    2.430431   3.096130   3.352217   2.211506   4.425768
                   16         17         18         19         20
    16  H    0.000000
    17  H    1.569643   0.000000
    18  O    3.518800   2.887272   0.000000
    19  H    2.583612   2.158150   0.972142   0.000000
    20  H    3.675116   2.717725   0.963337   1.521891   0.000000
    21  O    5.283835   4.796000   4.333951   4.161114   4.821053
    22  H    5.593667   5.352536   4.805379   4.581640   5.421074
    23  H    5.286466   4.700197   3.683204   3.703234   4.194567
                   21         22         23
    21  O    0.000000
    22  H    0.959599   0.000000
    23  H    0.983762   1.562461   0.000000
 Stoichiometry    C2H11F3O7
 Framework group  C1[X(C2H11F3O7)]
 Deg. of freedom    63
 Full point group                 C1      NOp   1
 Largest Abelian subgroup         C1      NOp   1
 Largest concise Abelian subgroup C1      NOp   1
                         Standard orientation:                         
 ---------------------------------------------------------------------
 Center     Atomic      Atomic             Coordinates (Angstroms)
 Number     Number       Type             X           Y           Z
 ---------------------------------------------------------------------
      1          6           0        1.184444    0.133078    0.394288
      2          8           0        0.742651    1.251632    0.161772
      3          8           0        0.661015   -0.807136    1.093949
      4          1           0       -0.315502   -0.593734    1.466097
      5          6           0        2.547921   -0.291473   -0.211117
      6          9           0        2.364212   -1.259506   -1.122278
      7          9           0        3.368422   -0.757506    0.738697
      8          9           0        3.145648    0.737843   -0.812757
      9          8           0       -2.808110   -0.995881   -1.920030
     10          1           0       -2.481232   -0.070315   -1.909326
     11          1           0       -3.269151   -1.123854   -2.751702
     12          8           0       -1.626710   -0.341432    1.949682
     13          1           0       -1.867885    0.585906    1.775784
     14          1           0       -2.310239   -0.911098    1.512832
     15          8           0       -1.619633    2.292957    0.999956
     16          1           0       -1.720040    3.139908    1.441581
     17          1           0       -0.661003    2.126695    0.879780
     18          8           0       -1.837035    1.542657   -1.691637
     19          1           0       -2.001774    1.872591   -0.792158
     20          1           0       -0.877220    1.565792   -1.770628
     21          8           0       -3.408850   -1.793048    0.585555
     22          1           0       -4.353677   -1.745775    0.746477
     23          1           0       -3.267626   -1.581223   -0.364694
 ---------------------------------------------------------------------
 Rotational constants (GHZ):           0.8562854           0.3580546           0.3513701
 Standard basis: 6-31++G(d,p) (6D, 7F)
 There are   294 symmetry adapted cartesian basis functions of A   symmetry.
 There are   294 symmetry adapted basis functions of A   symmetry.
   294 basis functions,   472 primitive gaussians,   294 cartesian basis functions
    53 alpha electrons       53 beta electrons
       nuclear repulsion energy       858.7244060677 Hartrees.
 NAtoms=   23 NActive=   23 NUniq=   23 SFac= 1.00D+00 NAtFMM=   60 NAOKFM=F Big=F
 Integral buffers will be    131072 words long.
 Raffenetti 2 integral format.
 Two-electron integral symmetry is turned on.
 Nuclear repulsion after empirical dispersion term =      858.7134990997 Hartrees.
 One-electron integrals computed using PRISM.
 NBasis=   294 RedAO= T EigKep=  4.57D-05  NBF=   294
 NBsUse=   294 1.00D-06 EigRej= -1.00D+00 NBFU=   294
 Lowest energy guess from the checkpoint file:  "/local_scratch/slurm.5660518/Gau-2968250.chk"
 B after Tr=     0.000000   -0.000000   -0.000000
         Rot=    0.992663   -0.120425   -0.004825    0.009735 Ang= -13.89 deg.
 B after Tr=     0.000000   -0.000000   -0.000000
         Rot=    0.968713    0.248011   -0.006216    0.006917 Ang=  28.74 deg.
 Requested convergence on RMS density matrix=1.00D-10 within 128 cycles.
 Requested convergence on MAX density matrix=1.00D-08.
 Requested convergence on             energy=1.00D-08.
 No special actions if energy rises.
 SCF Done:  E(RwB97XD) =  -908.815163014     A.U. after   16 cycles
            NFock= 16  Conv=0.77D-10     -V/T= 2.0083
 Calling FoFJK, ICntrl=      2127 FMM=F ISym2X=0 I1Cent= 0 IOpClX= 0 NMat=1 NMatS=1 NMatT=0.
 ***** Axes restored to original set *****
 -------------------------------------------------------------------
 Center     Atomic                   Forces (Hartrees/Bohr)
 Number     Number              X              Y              Z
 -------------------------------------------------------------------
      1        6          -0.000555031   -0.002064744    0.001062351
      2        8           0.000207709    0.001972992   -0.000415596
      3        8           0.001674572    0.001035508    0.003913297
      4        1          -0.001523550   -0.000611301   -0.003588873
      5        6          -0.000305431   -0.000535918   -0.000636931
      6        9          -0.000267952    0.000054364    0.000370171
      7        9           0.000309661   -0.000292085    0.000116388
      8        9           0.000218475    0.000467475    0.000118252
      9        8           0.000568183   -0.000917673    0.000253199
     10        1          -0.000633432    0.000030550   -0.000057391
     11        1          -0.000121534    0.000510304   -0.000027152
     12        8           0.000519058   -0.000817146   -0.000643925
     13        1           0.001067532    0.000922122   -0.000156592
     14        1          -0.001198805   -0.000366173    0.000491962
     15        8          -0.002690310    0.001889295   -0.000366130
     16        1           0.000327892   -0.000302375    0.000262524
     17        1           0.002084220   -0.000683039    0.000231991
     18        8          -0.000058877    0.000760982   -0.000655585
     19        1           0.000205958   -0.000959636    0.000713978
     20        1           0.000511303   -0.000137690   -0.000674438
     21        8          -0.000182064   -0.000913284   -0.000239998
     22        1          -0.000207368    0.000429565    0.000039444
     23        1           0.000049790    0.000527908   -0.000110947
 -------------------------------------------------------------------
 Cartesian Forces:  Max     0.003913297 RMS     0.001034745

 GradGradGradGradGradGradGradGradGradGradGradGradGradGradGradGradGradGrad
 Berny optimization.
 Using GEDIIS/GDIIS optimizer.
 FormGI is forming the generalized inverse of G from B-inverse, IUseBI=4.
 Internal  Forces:  Max     0.005349744 RMS     0.001439286
 Search for a local minimum.
 Step number  15 out of a maximum of  138
 All quantities printed in internal units (Hartrees-Bohrs-Radians)
 Mixed Optimization -- RFO/linear search
 Update second derivatives using D2CorX and points   12   11   14   13   15
 DE= -1.37D-04 DEPred=-2.68D-04 R= 5.11D-01
 TightC=F SS=  1.41D+00  RLast= 4.51D-01 DXNew= 3.0000D-01 1.3523D+00
 Trust test= 5.11D-01 RLast= 4.51D-01 DXMaxT set to 3.00D-01
 ITU=  1  0  1 -1  0 -1  1  0  0  0  0 -1  0  1  0
 Use linear search instead of GDIIS.
     Eigenvalues ---    0.00039   0.00108   0.00181   0.00247   0.00364
     Eigenvalues ---    0.00533   0.00584   0.00818   0.01069   0.01140
     Eigenvalues ---    0.01295   0.01342   0.01523   0.01683   0.01757
     Eigenvalues ---    0.01873   0.02203   0.02261   0.02700   0.02832
     Eigenvalues ---    0.02973   0.03045   0.03216   0.03293   0.03408
     Eigenvalues ---    0.03574   0.03913   0.04360   0.04863   0.05594
     Eigenvalues ---    0.06710   0.07170   0.07578   0.08398   0.08701
     Eigenvalues ---    0.10706   0.12240   0.14088   0.14978   0.19401
     Eigenvalues ---    0.20588   0.22609   0.24427   0.25844   0.30617
     Eigenvalues ---    0.35449   0.40417   0.41021   0.41332   0.45371
     Eigenvalues ---    0.46044   0.49891   0.50698   0.52379   0.53138
     Eigenvalues ---    0.54142   0.58347   0.59561   0.60068   0.61219
     Eigenvalues ---    0.80348   0.96703   3.93118
 RFO step:  Lambda=-2.90411668D-04 EMin= 3.94260634D-04
 Quartic linear search produced a step of -0.37521.
 Iteration  1 RMS(Cart)=  0.03602399 RMS(Int)=  0.00101660
 Iteration  2 RMS(Cart)=  0.00127498 RMS(Int)=  0.00017269
 Iteration  3 RMS(Cart)=  0.00000088 RMS(Int)=  0.00017268
 Variable       Old X    -DE/DX   Delta X   Delta X   Delta X     New X
                                 (Linear)    (Quad)   (Total)
    R1        2.31475  -0.00200  -0.00242  -0.00091  -0.00332   2.31142
    R2        2.42556   0.00053   0.00242  -0.00007   0.00242   2.42798
    R3        2.93110   0.00002  -0.00024  -0.00028  -0.00052   2.93058
    R4        3.40755  -0.00037  -0.00112   0.00337   0.00220   3.40975
    R5        2.01557  -0.00425  -0.01348  -0.01597  -0.02939   1.98618
    R6        2.68366  -0.00040   0.03577  -0.00641   0.02943   2.71310
    R7        2.53607  -0.00043  -0.00129  -0.00098  -0.00227   2.53380
    R8        2.53009  -0.00043  -0.00085   0.00116   0.00032   2.53040
    R9        2.52031  -0.00052  -0.00098  -0.00046  -0.00144   2.51887
   R10        1.85505   0.00012  -0.00048   0.00029  -0.00020   1.85485
   R11        1.81317  -0.00035  -0.00071  -0.00005  -0.00075   1.81242
   R12        3.25826   0.00082   0.00277   0.00346   0.00622   3.26447
   R13        3.30786  -0.00042  -0.00295  -0.00097  -0.00392   3.30394
   R14        1.84029  -0.00176  -0.00048  -0.00166  -0.00216   1.83813
   R15        1.87318  -0.00115  -0.00214   0.00007  -0.00207   1.87111
   R16        3.57431  -0.00086  -0.00745   0.01730   0.00981   3.58413
   R17        3.18721   0.00017   0.01537  -0.01435   0.00102   3.18824
   R18        1.81496   0.00009  -0.00028  -0.00007  -0.00035   1.81461
   R19        1.85256  -0.00160  -0.00185  -0.00202  -0.00393   1.84864
   R20        1.83708   0.00019  -0.00178   0.00194   0.00016   1.83724
   R21        1.82044   0.00017   0.00053  -0.00004   0.00049   1.82094
   R22        1.81338  -0.00012  -0.00038  -0.00005  -0.00043   1.81295
   R23        1.85904   0.00055  -0.00094  -0.00048  -0.00143   1.85761
    A1        2.24631   0.00010  -0.00172  -0.00110  -0.00290   2.24341
    A2        2.08623  -0.00019   0.00194   0.00498   0.00696   2.09318
    A3        1.95060   0.00009  -0.00022  -0.00382  -0.00402   1.94658
    A4        2.27617   0.00062  -0.00117  -0.00007  -0.00155   2.27463
    A5        2.00093  -0.00078  -0.00566  -0.00007  -0.00570   1.99523
    A6        1.91995  -0.00027   0.00014   0.00292   0.00306   1.92301
    A7        1.93595  -0.00015   0.00054  -0.00456  -0.00402   1.93193
    A8        1.93777   0.00025   0.00017   0.00135   0.00151   1.93929
    A9        1.89069   0.00005  -0.00040  -0.00050  -0.00089   1.88980
   A10        1.88785   0.00012  -0.00015   0.00105   0.00089   1.88875
   A11        1.89021   0.00002  -0.00034  -0.00022  -0.00057   1.88964
   A12        1.87047  -0.00189   0.00368  -0.00605  -0.00254   1.86793
   A13        1.98122   0.00401   0.00388  -0.01598  -0.01217   1.96905
   A14        2.22504  -0.00148  -0.01006   0.03685   0.02701   2.25205
   A15        1.91456  -0.00013  -0.00433   0.01893   0.01475   1.92930
   A16        1.96547   0.00021  -0.01128   0.01742   0.00636   1.97183
   A17        1.87317   0.00093  -0.00765   0.00507  -0.00249   1.87068
   A18        2.69093   0.00093   0.00665  -0.02690  -0.02063   2.67030
   A19        2.20625   0.00065  -0.02435   0.04993   0.02625   2.23250
   A20        1.59636   0.00009  -0.00810   0.01452   0.00635   1.60272
   A21        1.88405   0.00068  -0.00103   0.00007  -0.00054   1.88351
   A22        1.94490   0.00103  -0.00162   0.01634   0.01487   1.95977
   A23        1.95908  -0.00075  -0.01506   0.00441  -0.01050   1.94858
   A24        1.80962   0.00031   0.00166   0.00668   0.00864   1.81826
   A25        2.12162  -0.00244  -0.01292   0.01292   0.00003   2.12165
   A26        1.90176   0.00535   0.00442  -0.00006   0.00438   1.90614
   A27        1.86787  -0.00123  -0.00026   0.00021  -0.00002   1.86784
   A28        3.12772   0.00018  -0.00571   0.00752   0.00156   3.12928
   A29        3.04556   0.00157  -0.01856   0.03582   0.01714   3.06271
   A30        3.05410   0.00176   0.00133  -0.01211  -0.01070   3.04340
   A31        2.67325   0.00069   0.02239   0.01601   0.03818   2.71144
   A32        2.97228   0.00449   0.01276  -0.01835  -0.00555   2.96673
   A33        3.11992  -0.00052  -0.00255  -0.00694  -0.00947   3.11045
   A34        3.22063  -0.00376  -0.00060  -0.03286  -0.03361   3.18702
   A35        3.23790  -0.00319   0.00376  -0.01198  -0.00834   3.22957
   A36        3.13624  -0.00033  -0.00580  -0.00853  -0.01462   3.12162
   A37        3.06294   0.00425  -0.00414  -0.00315  -0.00742   3.05551
    D1        0.18144  -0.00020   0.00086   0.01039   0.01117   0.19261
    D2       -2.97213  -0.00018   0.00118   0.01729   0.01851  -2.95362
    D3        0.07265   0.00017   0.01020  -0.00954   0.00092   0.07358
    D4       -3.05771   0.00015   0.00989  -0.01605  -0.00598  -3.06369
    D5       -1.96209  -0.00014   0.00245  -0.06598  -0.06358  -2.02567
    D6        2.22963   0.00008   0.00250  -0.06434  -0.06189   2.16774
    D7        0.12701  -0.00001   0.00247  -0.06191  -0.05949   0.06752
    D8        1.16944  -0.00011   0.00271  -0.06017  -0.05742   1.11202
    D9       -0.92203   0.00010   0.00276  -0.05854  -0.05572  -0.97775
   D10       -3.02465   0.00001   0.00272  -0.05611  -0.05333  -3.07798
   D11       -0.03407  -0.00055  -0.02680  -0.01665  -0.04336  -0.07743
   D12        2.24889  -0.00021  -0.06481   0.04830  -0.01699   2.23190
   D13       -0.14439  -0.00041  -0.02433   0.00735  -0.01652  -0.16092
   D14        1.93947   0.00098  -0.04451   0.04060  -0.00374   1.93573
   D15        2.39460  -0.00087  -0.01647  -0.00300  -0.01960   2.37500
   D16       -1.89444   0.00041  -0.02762   0.02780  -0.00019  -1.89462
   D17       -0.16509  -0.00081  -0.01688  -0.03277  -0.04928  -0.21437
   D18        1.82906   0.00047  -0.02803  -0.00197  -0.02986   1.79919
   D19       -0.53855  -0.00001  -0.03955   0.06410   0.02477  -0.51378
   D20        1.74981   0.00156  -0.05420   0.07977   0.02576   1.77557
   D21       -2.93820  -0.00160  -0.03714   0.04988   0.01256  -2.92564
   D22       -0.64984  -0.00003  -0.05179   0.06554   0.01355  -0.63629
   D23        0.17389   0.00022  -0.00111  -0.03334  -0.03441   0.13948
   D24       -1.96671  -0.00055   0.01940  -0.06911  -0.04961  -2.01632
   D25       -3.11205  -0.00125   0.03244  -0.04611  -0.01352  -3.12557
   D26       -0.95544   0.00123   0.02442  -0.03000  -0.00542  -0.96085
   D27       -1.05031   0.00046   0.01666  -0.00972   0.00680  -1.04351
   D28        1.10631   0.00293   0.00865   0.00638   0.01491   1.12121
   D29       -2.36169  -0.00027   0.04801   0.01812   0.06628  -2.29541
   D30       -0.37733   0.00091   0.03327   0.04763   0.08066  -0.29667
         Item               Value     Threshold  Converged?
 Maximum Force            0.005350     0.000015     NO 
 RMS     Force            0.001439     0.000010     NO 
 Maximum Displacement     0.156329     0.000060     NO 
 RMS     Displacement     0.035985     0.000040     NO 
 Predicted change in Energy=-2.372202D-04
 GradGradGradGradGradGradGradGradGradGradGradGradGradGradGradGradGradGrad

                          Input orientation:                          
 ---------------------------------------------------------------------
 Center     Atomic      Atomic             Coordinates (Angstroms)
 Number     Number       Type             X           Y           Z
 ---------------------------------------------------------------------
      1          6           0       -0.658609    0.221871   -1.210935
      2          8           0       -0.830056   -0.850939   -0.648986
      3          8           0       -0.158307    1.304698   -0.733461
      4          1           0        0.199513    1.218815    0.251057
      5          6           0       -1.063463    0.389557   -2.698532
      6          9           0        0.021069    0.632886   -3.448471
      7          9           0       -1.913659    1.413635   -2.844940
      8          9           0       -1.652566   -0.712253   -3.162936
      9          8           0        3.823877   -0.922819   -0.135598
     10          1           0        3.091840   -1.569082   -0.036099
     11          1           0        4.609513   -1.421872   -0.367055
     12          8           0        0.723746    1.129782    1.584666
     13          1           0        0.482554    0.279149    1.990115
     14          1           0        1.710860    1.199984    1.617438
     15          8           0       -0.247674   -1.470533    1.938990
     16          1           0       -0.879556   -1.864136    2.545527
     17          1           0       -0.712416   -1.285848    1.098221
     18          8           0        1.692660   -2.598419    0.162803
     19          1           0        1.175269   -2.368658    0.953208
     20          1           0        1.069650   -2.495940   -0.565124
     21          8           0        3.394938    1.162267    1.523061
     22          1           0        3.940671    1.099370    2.309583
     23          1           0        3.669101    0.433067    0.923562
 ---------------------------------------------------------------------
                    Distance matrix (angstroms):
                    1          2          3          4          5
     1  C    0.000000
     2  O    1.223153   0.000000
     3  O    1.284834   2.259459   0.000000
     4  H    1.966645   2.480720   1.051041   0.000000
     5  C    1.550797   2.407063   2.349105   3.314039   0.000000
     6  F    2.374334   3.280742   2.802639   3.749889   1.340830
     7  F    2.380216   3.335372   2.747994   3.753485   1.339031
     8  F    2.381354   2.648717   3.493315   4.337577   1.332929
     9  O    4.749667   4.682715   4.601854   4.227542   5.672482
    10  H    4.318983   4.033935   4.394130   4.027454   5.309554
    11  H    5.582753   5.476711   5.504593   5.177199   6.395289
    12  O    3.248167   3.365525   2.486428   1.435708   4.699769
    13  H    3.398860   3.156722   2.979986   1.996849   4.938195
    14  H    3.817169   3.974822   3.005241   2.037527   5.194348
    15  O    3.599323   2.724093   3.853815   3.206507   5.062811
    16  H    4.302470   3.351705   4.616651   3.991687   5.710789
    17  H    2.758317   1.804360   3.220718   2.796898   4.164799
    18  O    3.920415   3.174395   4.411767   4.099823   4.971062
    19  H    3.841544   2.981916   4.256386   3.783527   5.094593
    20  H    3.284882   2.514348   3.997633   3.901628   4.174650
    21  O    4.978988   5.159589   4.211618   3.439757   6.188398
    22  H    5.858107   5.942783   5.109197   4.271774   7.115223
    23  H    4.830088   4.935990   4.260811   3.620456   5.959750
                    6          7          8          9         10
     6  F    0.000000
     7  F    2.171863   0.000000
     8  F    2.166099   2.165339   0.000000
     9  O    5.277944   6.761573   6.261033   0.000000
    10  H    5.091423   6.468478   5.746360   0.981546   0.000000
    11  H    5.896692   7.532051   6.894501   0.959089   1.560299
    12  O    5.106185   5.163128   5.619579   4.096741   3.939367
    13  H    5.469581   5.514223   5.665293   4.138577   3.785482
    14  H    5.370328   5.752877   6.149898   3.470485   3.508421
    15  O    5.789761   5.829230   5.345873   4.602329   3.881114
    16  H    6.555475   6.392987   5.874599   5.495160   4.745929
    17  H    4.989183   4.927343   4.401176   4.715087   3.979858
    18  O    5.126095   6.176458   5.080226   2.727409   1.748371
    19  H    5.451259   6.186529   5.261460   3.207970   2.300281
    20  H    4.382097   5.420560   4.164208   3.200776   2.286523
    21  O    6.031531   6.879231   7.137905   2.698652   3.159607
    22  H    6.981122   7.806475   8.032106   3.175185   3.652858
    23  H    5.697608   6.806639   6.806714   1.727485   2.294075
                   11         12         13         14         15
    11  H    0.000000
    12  O    5.041760   0.000000
    13  H    5.047922   0.972697   0.000000
    14  H    4.383439   0.990149   1.579734   0.000000
    15  O    5.377033   2.798364   1.896637   3.327297   0.000000
    16  H    6.229656   3.529501   2.599519   4.118304   0.960253
    17  H    5.521636   2.852097   2.161630   3.510158   0.978257
    18  O    3.189521   4.106089   3.617156   4.067451   2.862143
    19  H    3.799149   3.583531   2.926758   3.669232   1.950170
    20  H    3.704522   4.229315   3.817728   4.339883   3.009550
    21  O    3.424253   2.672100   3.078964   1.687143   4.513674
    22  H    3.737433   3.297731   3.568388   2.336931   4.927877
    23  H    2.447625   3.097997   3.363823   2.214573   4.471679
                   16         17         18         19         20
    16  H    0.000000
    17  H    1.567497   0.000000
    18  O    3.582295   2.895209   0.000000
    19  H    2.648080   2.181023   0.972226   0.000000
    20  H    3.724880   2.721543   0.963598   1.527314   0.000000
    21  O    5.336277   4.800428   4.346356   4.209406   4.811441
    22  H    5.663270   5.367297   4.830720   4.638364   5.425215
    23  H    5.347728   4.709869   3.697970   3.750965   4.189560
                   21         22         23
    21  O    0.000000
    22  H    0.959373   0.000000
    23  H    0.983004   1.561654   0.000000
 Stoichiometry    C2H11F3O7
 Framework group  C1[X(C2H11F3O7)]
 Deg. of freedom    63
 Full point group                 C1      NOp   1
 Largest Abelian subgroup         C1      NOp   1
 Largest concise Abelian subgroup C1      NOp   1
                         Standard orientation:                         
 ---------------------------------------------------------------------
 Center     Atomic      Atomic             Coordinates (Angstroms)
 Number     Number       Type             X           Y           Z
 ---------------------------------------------------------------------
      1          6           0        1.178987    0.158960    0.372899
      2          8           0        0.733865    1.255919    0.065246
      3          8           0        0.656760   -0.730747    1.138730
      4          1           0       -0.305247   -0.490861    1.487562
      5          6           0        2.545631   -0.307776   -0.192269
      6          9           0        2.379784   -1.385547   -0.972480
      7          9           0        3.382217   -0.633308    0.801289
      8          9           0        3.116205    0.650894   -0.921719
      9          8           0       -2.817001   -1.117494   -1.854674
     10          1           0       -2.485307   -0.194216   -1.885823
     11          1           0       -3.260859   -1.284688   -2.688272
     12          8           0       -1.631258   -0.208157    1.959826
     13          1           0       -1.883707    0.705516    1.741632
     14          1           0       -2.317178   -0.803306    1.565229
     15          8           0       -1.609278    2.376271    0.886939
     16          1           0       -1.671572    3.253529    1.272455
     17          1           0       -0.662692    2.179759    0.737454
     18          8           0       -1.826983    1.423365   -1.803124
     19          1           0       -2.006432    1.851236   -0.948754
     20          1           0       -0.865571    1.419574   -1.867878
     21          8           0       -3.403129   -1.761394    0.699650
     22          1           0       -4.347963   -1.720422    0.860917
     23          1           0       -3.268857   -1.613672   -0.262870
 ---------------------------------------------------------------------
 Rotational constants (GHZ):           0.8509570           0.3579885           0.3513949
 Standard basis: 6-31++G(d,p) (6D, 7F)
 There are   294 symmetry adapted cartesian basis functions of A   symmetry.
 There are   294 symmetry adapted basis functions of A   symmetry.
   294 basis functions,   472 primitive gaussians,   294 cartesian basis functions
    53 alpha electrons       53 beta electrons
       nuclear repulsion energy       858.2456168626 Hartrees.
 NAtoms=   23 NActive=   23 NUniq=   23 SFac= 1.00D+00 NAtFMM=   60 NAOKFM=F Big=F
 Integral buffers will be    131072 words long.
 Raffenetti 2 integral format.
 Two-electron integral symmetry is turned on.
 Nuclear repulsion after empirical dispersion term =      858.2347426908 Hartrees.
 One-electron integrals computed using PRISM.
 NBasis=   294 RedAO= T EigKep=  4.43D-05  NBF=   294
 NBsUse=   294 1.00D-06 EigRej= -1.00D+00 NBFU=   294
 Initial guess from the checkpoint file:  "/local_scratch/slurm.5660518/Gau-2968250.chk"
 B after Tr=    -0.000000   -0.000000    0.000000
         Rot=    0.999347    0.036132   -0.000227   -0.000093 Ang=   4.14 deg.
 ExpMin= 3.60D-02 ExpMax= 7.00D+03 ExpMxC= 1.05D+03 IAcc=3 IRadAn=         5 AccDes= 0.00D+00
 Harris functional with IExCor= 4639 and IRadAn=       5 diagonalized for initial guess.
 HarFok:  IExCor= 4639 AccDes= 0.00D+00 IRadAn=         5 IDoV= 1 UseB2=F ITyADJ=14
 ICtDFT=  3500011 ScaDFX=  1.000000  1.000000  1.000000  1.000000
 FoFCou: FMM=F IPFlag=           0 FMFlag=      100000 FMFlg1=           0
         NFxFlg=           0 DoJE=T BraDBF=F KetDBF=T FulRan=T
         wScrn=  0.000000 ICntrl=       500 IOpCl=  0 I1Cent=   200000004 NGrid=           0
         NMat0=    1 NMatS0=      1 NMatT0=    0 NMatD0=    1 NMtDS0=    0 NMtDT0=    0
 Petite list used in FoFCou.
 Requested convergence on RMS density matrix=1.00D-10 within 128 cycles.
 Requested convergence on MAX density matrix=1.00D-08.
 Requested convergence on             energy=1.00D-08.
 No special actions if energy rises.
 SCF Done:  E(RwB97XD) =  -908.815363893     A.U. after   15 cycles
            NFock= 15  Conv=0.97D-10     -V/T= 2.0082
 Calling FoFJK, ICntrl=      2127 FMM=F ISym2X=0 I1Cent= 0 IOpClX= 0 NMat=1 NMatS=1 NMatT=0.
 ***** Axes restored to original set *****
 -------------------------------------------------------------------
 Center     Atomic                   Forces (Hartrees/Bohr)
 Number     Number              X              Y              Z
 -------------------------------------------------------------------
      1        6          -0.000272144   -0.000144469    0.000727314
      2        8           0.000024993    0.000135296   -0.000480219
      3        8          -0.000145335    0.001072069   -0.001080337
      4        1           0.000168809   -0.000453944    0.000779233
      5        6          -0.000290474   -0.000335434   -0.000755600
      6        9           0.000139139   -0.000095933    0.000242982
      7        9          -0.000043314    0.000070803    0.000267529
      8        9           0.000110298   -0.000177225    0.000180357
      9        8          -0.000216834   -0.000782584    0.000410421
     10        1          -0.000177047   -0.000093605   -0.000307434
     11        1           0.000341793    0.000479373   -0.000003498
     12        8           0.001089175   -0.000696803    0.000525991
     13        1           0.000108633    0.000390460   -0.000128883
     14        1          -0.001043355    0.000078596    0.000031050
     15        8          -0.000242812    0.000096239   -0.000607483
     16        1           0.000174899   -0.000099597    0.000270152
     17        1           0.000709139    0.000015628   -0.000302855
     18        8          -0.000919924    0.000679674    0.000702480
     19        1           0.000318471   -0.000232048   -0.000421796
     20        1           0.000037436    0.000043875    0.000108310
     21        8          -0.000032732   -0.000706376   -0.000153802
     22        1          -0.000027865    0.000385967    0.000190449
     23        1           0.000189050    0.000370036   -0.000194362
 -------------------------------------------------------------------
 Cartesian Forces:  Max     0.001089175 RMS     0.000447420

 GradGradGradGradGradGradGradGradGradGradGradGradGradGradGradGradGradGrad
 Berny optimization.
 Using GEDIIS/GDIIS optimizer.
 FormGI is forming the generalized inverse of G from B-inverse, IUseBI=4.
 Internal  Forces:  Max     0.003650741 RMS     0.000969343
 Search for a local minimum.
 Step number  16 out of a maximum of  138
 All quantities printed in internal units (Hartrees-Bohrs-Radians)
 Mixed Optimization -- En-DIIS/RFO-DIIS
 Update second derivatives using D2CorX and points   12   11   14   13   15
                                                     16
 DE= -2.01D-04 DEPred=-2.37D-04 R= 8.47D-01
 TightC=F SS=  1.41D+00  RLast= 2.29D-01 DXNew= 5.0454D-01 6.8561D-01
 Trust test= 8.47D-01 RLast= 2.29D-01 DXMaxT set to 5.05D-01
 ITU=  1  1  0  1 -1  0 -1  1  0  0  0  0 -1  0  1  0
 Use linear search instead of GDIIS.
     Eigenvalues ---    0.00039   0.00137   0.00183   0.00246   0.00319
     Eigenvalues ---    0.00556   0.00593   0.00813   0.01065   0.01140
     Eigenvalues ---    0.01229   0.01298   0.01514   0.01688   0.01821
     Eigenvalues ---    0.01928   0.02239   0.02486   0.02664   0.02832
     Eigenvalues ---    0.03004   0.03075   0.03181   0.03292   0.03443
     Eigenvalues ---    0.03628   0.03889   0.04298   0.04839   0.05583
     Eigenvalues ---    0.06707   0.07133   0.07547   0.08220   0.08812
     Eigenvalues ---    0.10818   0.12240   0.14104   0.15321   0.19966
     Eigenvalues ---    0.20610   0.22611   0.24431   0.26289   0.32518
     Eigenvalues ---    0.36952   0.40919   0.41118   0.41417   0.45812
     Eigenvalues ---    0.46406   0.49639   0.50666   0.52031   0.53187
     Eigenvalues ---    0.54341   0.58302   0.59549   0.60139   0.61219
     Eigenvalues ---    0.81272   1.01056   4.16122
 RFO step:  Lambda=-1.05287656D-04 EMin= 3.91775779D-04
 Quartic linear search produced a step of -0.12084.
 Iteration  1 RMS(Cart)=  0.03981213 RMS(Int)=  0.00036615
 Iteration  2 RMS(Cart)=  0.00062228 RMS(Int)=  0.00007214
 Iteration  3 RMS(Cart)=  0.00000017 RMS(Int)=  0.00007214
 Variable       Old X    -DE/DX   Delta X   Delta X   Delta X     New X
                                 (Linear)    (Quad)   (Total)
    R1        2.31142  -0.00053   0.00040  -0.00030   0.00017   2.31159
    R2        2.42798   0.00061  -0.00029   0.00068   0.00041   2.42840
    R3        2.93058   0.00002   0.00006  -0.00013  -0.00007   2.93051
    R4        3.40975  -0.00033  -0.00027  -0.01330  -0.01350   3.39625
    R5        1.98618   0.00130   0.00355  -0.00278   0.00071   1.98689
    R6        2.71310   0.00047  -0.00356   0.00287  -0.00074   2.71235
    R7        2.53380  -0.00004   0.00027   0.00012   0.00040   2.53420
    R8        2.53040   0.00005  -0.00004   0.00103   0.00100   2.53140
    R9        2.51887   0.00004   0.00017   0.00029   0.00047   2.51934
   R10        1.85485   0.00031   0.00002   0.00152   0.00155   1.85640
   R11        1.81242   0.00003   0.00009   0.00016   0.00025   1.81267
   R12        3.26447  -0.00044  -0.00075  -0.00236  -0.00311   3.26136
   R13        3.30394   0.00021   0.00047  -0.01393  -0.01346   3.29048
   R14        1.83813  -0.00066   0.00026  -0.00077  -0.00058   1.83755
   R15        1.87111  -0.00149   0.00025  -0.00166  -0.00141   1.86971
   R16        3.58413  -0.00017  -0.00119   0.00068  -0.00055   3.58357
   R17        3.18824  -0.00051  -0.00012  -0.00084  -0.00096   3.18728
   R18        1.81461   0.00010   0.00004   0.00026   0.00030   1.81492
   R19        1.84864  -0.00031   0.00047  -0.00101  -0.00048   1.84815
   R20        1.83724  -0.00057  -0.00002   0.00031   0.00029   1.83753
   R21        1.82094  -0.00010  -0.00006  -0.00032  -0.00038   1.82056
   R22        1.81295   0.00011   0.00005   0.00024   0.00030   1.81325
   R23        1.85761  -0.00065   0.00017   0.00009   0.00026   1.85787
    A1        2.24341   0.00025   0.00035   0.00004   0.00042   2.24383
    A2        2.09318  -0.00097  -0.00084  -0.00080  -0.00165   2.09153
    A3        1.94658   0.00072   0.00049   0.00076   0.00123   1.94781
    A4        2.27463  -0.00013   0.00019   0.00163   0.00191   2.27654
    A5        1.99523  -0.00082   0.00069  -0.00353  -0.00296   1.99227
    A6        1.92301  -0.00039  -0.00037  -0.00003  -0.00040   1.92261
    A7        1.93193  -0.00029   0.00049  -0.00247  -0.00199   1.92995
    A8        1.93929  -0.00031  -0.00018  -0.00066  -0.00085   1.93844
    A9        1.88980   0.00041   0.00011   0.00110   0.00121   1.89101
   A10        1.88875   0.00025  -0.00011   0.00119   0.00109   1.88984
   A11        1.88964   0.00037   0.00007   0.00101   0.00108   1.89072
   A12        1.86793   0.00181   0.00031   0.00659   0.00671   1.87464
   A13        1.96905  -0.00210   0.00147   0.00394   0.00524   1.97429
   A14        2.25205   0.00028  -0.00326   0.00982   0.00641   2.25846
   A15        1.92930   0.00069  -0.00178   0.00053  -0.00146   1.92785
   A16        1.97183   0.00016  -0.00077   0.01151   0.01083   1.98266
   A17        1.87068  -0.00156   0.00030   0.00163   0.00197   1.87264
   A18        2.67030  -0.00078   0.00249  -0.00026   0.00192   2.67222
   A19        2.23250  -0.00012  -0.00317   0.01864   0.01554   2.24804
   A20        1.60272  -0.00036  -0.00077  -0.00651  -0.00731   1.59541
   A21        1.88351   0.00031   0.00007   0.00355   0.00367   1.88718
   A22        1.95977   0.00019  -0.00180   0.00359   0.00178   1.96155
   A23        1.94858   0.00007   0.00127   0.00878   0.01004   1.95862
   A24        1.81826   0.00018  -0.00104   0.00588   0.00482   1.82307
   A25        2.12165   0.00126  -0.00000  -0.00710  -0.00721   2.11444
   A26        1.90614  -0.00365  -0.00053   0.01786   0.01734   1.92348
   A27        1.86784   0.00162   0.00000   0.00380   0.00388   1.87173
   A28        3.12928   0.00027  -0.00019   0.00693   0.00668   3.13596
   A29        3.06271  -0.00158  -0.00207  -0.01200  -0.01407   3.04864
   A30        3.04340  -0.00111   0.00129   0.01476   0.01609   3.05949
   A31        2.71144   0.00054  -0.00461   0.01850   0.01387   2.72531
   A32        2.96673  -0.00359   0.00067  -0.01381  -0.01314   2.95359
   A33        3.11045  -0.00010   0.00114   0.00291   0.00426   3.11471
   A34        3.18702   0.00186   0.00406   0.00752   0.01158   3.19860
   A35        3.22957   0.00321   0.00101   0.00424   0.00518   3.23474
   A36        3.12162  -0.00044   0.00177  -0.00959  -0.00781   3.11381
   A37        3.05551  -0.00272   0.00090   0.00216   0.00296   3.05847
    D1        0.19261   0.00014  -0.00135   0.01258   0.01122   0.20383
    D2       -2.95362  -0.00016  -0.00224   0.01247   0.01025  -2.94337
    D3        0.07358  -0.00031  -0.00011  -0.00195  -0.00201   0.07157
    D4       -3.06369  -0.00003   0.00072  -0.00185  -0.00110  -3.06479
    D5       -2.02567   0.00018   0.00768  -0.02498  -0.01730  -2.04297
    D6        2.16774   0.00011   0.00748  -0.02475  -0.01728   2.15046
    D7        0.06752   0.00004   0.00719  -0.02393  -0.01675   0.05076
    D8        1.11202  -0.00007   0.00694  -0.02507  -0.01812   1.09390
    D9       -0.97775  -0.00014   0.00673  -0.02484  -0.01810  -0.99585
   D10       -3.07798  -0.00021   0.00644  -0.02402  -0.01757  -3.09555
   D11       -0.07743   0.00002   0.00524  -0.00939  -0.00417  -0.08160
   D12        2.23190   0.00010   0.00205   0.00813   0.01013   2.24203
   D13       -0.16092   0.00019   0.00200  -0.02738  -0.02529  -0.18620
   D14        1.93573  -0.00119   0.00045  -0.01549  -0.01499   1.92073
   D15        2.37500   0.00024   0.00237   0.00836   0.01071   2.38571
   D16       -1.89462   0.00012   0.00002   0.02018   0.02021  -1.87441
   D17       -0.21437  -0.00026   0.00595  -0.02281  -0.01687  -0.23124
   D18        1.79919  -0.00038   0.00361  -0.01099  -0.00737   1.79183
   D19       -0.51378   0.00076  -0.00299   0.01202   0.00899  -0.50479
   D20        1.77557  -0.00033  -0.00311   0.01795   0.01496   1.79053
   D21       -2.92564   0.00084  -0.00152  -0.02637  -0.02802  -2.95365
   D22       -0.63629  -0.00025  -0.00164  -0.02045  -0.02205  -0.65833
   D23        0.13948   0.00003   0.00416   0.06399   0.06819   0.20768
   D24       -2.01632   0.00044   0.00600   0.04839   0.05441  -1.96191
   D25       -3.12557   0.00067   0.00163  -0.03428  -0.03251   3.12510
   D26       -0.96085  -0.00053   0.00065  -0.01698  -0.01632  -0.97717
   D27       -1.04351  -0.00045  -0.00082  -0.02420  -0.02502  -1.06853
   D28        1.12121  -0.00165  -0.00180  -0.00689  -0.00883   1.11239
   D29       -2.29541  -0.00019  -0.00801  -0.04753  -0.05552  -2.35093
   D30       -0.29667  -0.00014  -0.00975  -0.04122  -0.05095  -0.34762
         Item               Value     Threshold  Converged?
 Maximum Force            0.003651     0.000015     NO 
 RMS     Force            0.000969     0.000010     NO 
 Maximum Displacement     0.136827     0.000060     NO 
 RMS     Displacement     0.039773     0.000040     NO 
 Predicted change in Energy=-5.790521D-05
 GradGradGradGradGradGradGradGradGradGradGradGradGradGradGradGradGradGrad

                          Input orientation:                          
 ---------------------------------------------------------------------
 Center     Atomic      Atomic             Coordinates (Angstroms)
 Number     Number       Type             X           Y           Z
 ---------------------------------------------------------------------
      1          6           0       -0.674877    0.233403   -1.221315
      2          8           0       -0.826249   -0.842774   -0.659845
      3          8           0       -0.177307    1.320164   -0.749369
      4          1           0        0.195593    1.232826    0.229814
      5          6           0       -1.105948    0.398606   -2.701770
      6          9           0       -0.039114    0.675974   -3.465524
      7          9           0       -1.986065    1.400685   -2.826866
      8          9           0       -1.672041   -0.716685   -3.163316
      9          8           0        3.863295   -0.960910   -0.087280
     10          1           0        3.123260   -1.601733   -0.005217
     11          1           0        4.650730   -1.459385   -0.314384
     12          8           0        0.729551    1.141166    1.558955
     13          1           0        0.477072    0.296452    1.969143
     14          1           0        1.716449    1.201991    1.594393
     15          8           0       -0.229857   -1.462540    1.920952
     16          1           0       -0.855643   -1.876304    2.520607
     17          1           0       -0.691187   -1.279989    1.078138
     18          8           0        1.701265   -2.591293    0.169841
     19          1           0        1.175925   -2.349778    0.951642
     20          1           0        1.092668   -2.488693   -0.569901
     21          8           0        3.400934    1.144464    1.531655
     22          1           0        3.926327    1.102639    2.333471
     23          1           0        3.694176    0.406297    0.952270
 ---------------------------------------------------------------------
                    Distance matrix (angstroms):
                    1          2          3          4          5
     1  C    0.000000
     2  O    1.223242   0.000000
     3  O    1.285052   2.259965   0.000000
     4  H    1.965284   2.478663   1.051419   0.000000
     5  C    1.550761   2.405975   2.350215   3.314229   0.000000
     6  F    2.374139   3.286033   2.794919   3.744421   1.341040
     7  F    2.378981   3.327801   2.755735   3.759135   1.339558
     8  F    2.380833   2.645492   3.494298   4.336124   1.333176
     9  O    4.827777   4.725846   4.687017   4.285449   5.777303
    10  H    4.390041   4.074700   4.470457   4.081814   5.399903
    11  H    5.661285   5.522396   5.587938   5.233775   6.503160
    12  O    3.244435   3.358513   2.486523   1.435315   4.698322
    13  H    3.392637   3.147708   2.977668   1.995318   4.932932
    14  H    3.819007   3.965851   3.015543   2.043534   5.202727
    15  O    3.598348   2.720350   3.857047   3.210289   5.059739
    16  H    4.299479   3.344297   4.622801   4.002439   5.701849
    17  H    2.752836   1.797216   3.219417   2.796475   4.156611
    18  O    3.944652   3.183399   4.435480   4.110297   5.006606
    19  H    3.849680   2.979372   4.265343   3.783800   5.109597
    20  H    3.310342   2.529700   4.019010   3.910754   4.208952
    21  O    5.002111   5.159541   4.247087   3.460753   6.228176
    22  H    5.879043   5.944035   5.137220   4.284939   7.153538
    23  H    4.882928   4.959167   4.326559   3.666767   6.032683
                    6          7          8          9         10
     6  F    0.000000
     7  F    2.173409   0.000000
     8  F    2.167320   2.166810   0.000000
     9  O    5.414861   6.877316   6.337317   0.000000
    10  H    5.211744   6.563643   5.809630   0.982365   0.000000
    11  H    6.040205   7.651118   6.974629   0.959222   1.564932
    12  O    5.104178   5.165011   5.614187   4.116936   3.962319
    13  H    5.472302   5.503460   5.655729   4.156482   3.808348
    14  H    5.381585   5.770235   6.148087   3.480677   3.521185
    15  O    5.798598   5.815848   5.337225   4.586777   3.869483
    16  H    6.558552   6.372752   5.858174   5.468765   4.720894
    17  H    4.989574   4.910374   4.389683   4.712040   3.978339
    18  O    5.188433   6.205848   5.099342   2.720043   1.741248
    19  H    5.490251   6.192033   5.264103   3.198479   2.295052
    20  H    4.436291   5.449748   4.184427   3.200535   2.286672
    21  O    6.084834   6.934126   7.158330   2.695797   3.159221
    22  H    7.038118   7.853297   8.053963   3.181546   3.664424
    23  H    5.790257   6.894621   6.855320   1.725838   2.296718
                   11         12         13         14         15
    11  H    0.000000
    12  O    5.064377   0.000000
    13  H    5.071181   0.972390   0.000000
    14  H    4.397313   0.989405   1.580030   0.000000
    15  O    5.368134   2.798355   1.896345   3.315792   0.000000
    16  H    6.207345   3.541573   2.607893   4.116968   0.960413
    17  H    5.523348   2.848100   2.154967   3.496206   0.978000
    18  O    3.196096   4.099405   3.615966   4.051986   2.840723
    19  H    3.803931   3.571382   2.919973   3.649707   1.924313
    20  H    3.712757   4.223714   3.818735   4.323705   3.001069
    21  O    3.427809   2.671524   3.075628   1.686634   4.486721
    22  H    3.754978   3.289489   3.560903   2.332310   4.901447
    23  H    2.449526   3.114017   3.375775   2.226400   4.452969
                   16         17         18         19         20
    16  H    0.000000
    17  H    1.569507   0.000000
    18  O    3.546137   2.875474   0.000000
    19  H    2.610191   2.155588   0.972380   0.000000
    20  H    3.704346   2.712773   0.963398   1.530138   0.000000
    21  O    5.312392   4.777981   4.324268   4.182918   4.790037
    22  H    5.637051   5.345485   4.824658   4.625294   5.418197
    23  H    5.326424   4.700086   3.683671   3.733301   4.179212
                   21         22         23
    21  O    0.000000
    22  H    0.959529   0.000000
    23  H    0.983142   1.564130   0.000000
 Stoichiometry    C2H11F3O7
 Framework group  C1[X(C2H11F3O7)]
 Deg. of freedom    63
 Full point group                 C1      NOp   1
 Largest Abelian subgroup         C1      NOp   1
 Largest concise Abelian subgroup C1      NOp   1
                         Standard orientation:                         
 ---------------------------------------------------------------------
 Center     Atomic      Atomic             Coordinates (Angstroms)
 Number     Number       Type             X           Y           Z
 ---------------------------------------------------------------------
      1          6           0        1.196245    0.103181    0.377010
      2          8           0        0.737728    1.222651    0.195711
      3          8           0        0.686200   -0.874076    1.037449
      4          1           0       -0.277436   -0.683407    1.412328
      5          6           0        2.566785   -0.278458   -0.240107
      6          9           0        2.414552   -1.277529   -1.121623
      7          9           0        3.416151   -0.683212    0.713395
      8          9           0        3.112324    0.759460   -0.874512
      9          8           0       -2.918809   -0.857149   -1.957840
     10          1           0       -2.565210    0.056560   -1.886117
     11          1           0       -3.377555   -0.922246   -2.797733
     12          8           0       -1.600494   -0.460213    1.922064
     13          1           0       -1.846638    0.476014    1.830229
     14          1           0       -2.296619   -0.993654    1.464055
     15          8           0       -1.595551    2.233133    1.162685
     16          1           0       -1.652197    3.069092    1.632108
     17          1           0       -0.652844    2.052983    0.974711
     18          8           0       -1.860890    1.622908   -1.599004
     19          1           0       -2.014987    1.937659   -0.691971
     20          1           0       -0.901904    1.613499   -1.690615
     21          8           0       -3.422376   -1.812859    0.512052
     22          1           0       -4.358597   -1.791143    0.721135
     23          1           0       -3.327895   -1.547321   -0.429825
 ---------------------------------------------------------------------
 Rotational constants (GHZ):           0.8596562           0.3529591           0.3470275
 Standard basis: 6-31++G(d,p) (6D, 7F)
 There are   294 symmetry adapted cartesian basis functions of A   symmetry.
 There are   294 symmetry adapted basis functions of A   symmetry.
   294 basis functions,   472 primitive gaussians,   294 cartesian basis functions
    53 alpha electrons       53 beta electrons
       nuclear repulsion energy       857.0593739303 Hartrees.
 NAtoms=   23 NActive=   23 NUniq=   23 SFac= 1.00D+00 NAtFMM=   60 NAOKFM=F Big=F
 Integral buffers will be    131072 words long.
 Raffenetti 2 integral format.
 Two-electron integral symmetry is turned on.
 Nuclear repulsion after empirical dispersion term =      857.0485405122 Hartrees.
 One-electron integrals computed using PRISM.
 NBasis=   294 RedAO= T EigKep=  4.36D-05  NBF=   294
 NBsUse=   294 1.00D-06 EigRej= -1.00D+00 NBFU=   294
 Initial guess from the checkpoint file:  "/local_scratch/slurm.5660518/Gau-2968250.chk"
 B after Tr=     0.000000    0.000000    0.000000
         Rot=    0.998218   -0.059491   -0.004644    0.000348 Ang=  -6.84 deg.
 ExpMin= 3.60D-02 ExpMax= 7.00D+03 ExpMxC= 1.05D+03 IAcc=3 IRadAn=         5 AccDes= 0.00D+00
 Harris functional with IExCor= 4639 and IRadAn=       5 diagonalized for initial guess.
 HarFok:  IExCor= 4639 AccDes= 0.00D+00 IRadAn=         5 IDoV= 1 UseB2=F ITyADJ=14
 ICtDFT=  3500011 ScaDFX=  1.000000  1.000000  1.000000  1.000000
 FoFCou: FMM=F IPFlag=           0 FMFlag=      100000 FMFlg1=           0
         NFxFlg=           0 DoJE=T BraDBF=F KetDBF=T FulRan=T
         wScrn=  0.000000 ICntrl=       500 IOpCl=  0 I1Cent=   200000004 NGrid=           0
         NMat0=    1 NMatS0=      1 NMatT0=    0 NMatD0=    1 NMtDS0=    0 NMtDT0=    0
 Petite list used in FoFCou.
 Requested convergence on RMS density matrix=1.00D-10 within 128 cycles.
 Requested convergence on MAX density matrix=1.00D-08.
 Requested convergence on             energy=1.00D-08.
 No special actions if energy rises.
 SCF Done:  E(RwB97XD) =  -908.815429630     A.U. after   15 cycles
            NFock= 15  Conv=0.35D-10     -V/T= 2.0083
 Calling FoFJK, ICntrl=      2127 FMM=F ISym2X=0 I1Cent= 0 IOpClX= 0 NMat=1 NMatS=1 NMatT=0.
 ***** Axes restored to original set *****
 -------------------------------------------------------------------
 Center     Atomic                   Forces (Hartrees/Bohr)
 Number     Number              X              Y              Z
 -------------------------------------------------------------------
      1        6          -0.000014747   -0.000312319    0.000536287
      2        8          -0.000035778    0.000356143   -0.000332756
      3        8          -0.000236874    0.000630380   -0.000963015
      4        1           0.000130129   -0.000233701    0.000753438
      5        6          -0.000118979   -0.000312770   -0.000305776
      6        9          -0.000419528   -0.000136092    0.000158300
      7        9           0.000202958   -0.000259147   -0.000027165
      8        9           0.000240289    0.000360746    0.000056800
      9        8          -0.000076656   -0.000812872    0.000319249
     10        1           0.000333954    0.000297408   -0.000353972
     11        1          -0.000114644    0.000335766    0.000117459
     12        8           0.000010454   -0.000319214    0.000265149
     13        1           0.000628055    0.000203041    0.000078370
     14        1          -0.000382655   -0.000235466    0.000073149
     15        8          -0.000025652    0.000033700    0.000158023
     16        1           0.000096815    0.000111273   -0.000019951
     17        1           0.000003702    0.000051691   -0.000544023
     18        8          -0.000285222    0.000103272    0.000300380
     19        1           0.000167363   -0.000178007   -0.000455703
     20        1          -0.000070134    0.000157534    0.000320691
     21        8           0.000118778   -0.000397807    0.000029026
     22        1          -0.000025997    0.000205875   -0.000140933
     23        1          -0.000125632    0.000350565   -0.000023027
 -------------------------------------------------------------------
 Cartesian Forces:  Max     0.000963015 RMS     0.000312297

 GradGradGradGradGradGradGradGradGradGradGradGradGradGradGradGradGradGrad
 Berny optimization.
 Using GEDIIS/GDIIS optimizer.
 FormGI is forming the generalized inverse of G from B-inverse, IUseBI=4.
 Internal  Forces:  Max     0.001157748 RMS     0.000309691
 Search for a local minimum.
 Step number  17 out of a maximum of  138
 All quantities printed in internal units (Hartrees-Bohrs-Radians)
 Mixed Optimization -- En-DIIS/RFO-DIIS
 Swapping is turned off.
 Update second derivatives using D2CorX and points   11   14   13   15   16
                                                     17
 DE= -6.57D-05 DEPred=-5.79D-05 R= 1.14D+00
 TightC=F SS=  1.41D+00  RLast= 1.53D-01 DXNew= 8.4853D-01 4.5876D-01
 Trust test= 1.14D+00 RLast= 1.53D-01 DXMaxT set to 5.05D-01
 ITU=  1  1  1  0  1 -1  0 -1  1  0  0  0  0 -1  0  1  0
     Eigenvalues ---    0.00058   0.00118   0.00184   0.00242   0.00256
     Eigenvalues ---    0.00546   0.00563   0.00822   0.01072   0.01121
     Eigenvalues ---    0.01165   0.01344   0.01516   0.01698   0.01800
     Eigenvalues ---    0.01925   0.02222   0.02381   0.02713   0.02842
     Eigenvalues ---    0.02961   0.03085   0.03191   0.03288   0.03424
     Eigenvalues ---    0.03620   0.03920   0.04275   0.04856   0.05740
     Eigenvalues ---    0.06702   0.07047   0.07444   0.08352   0.08788
     Eigenvalues ---    0.10744   0.12238   0.14100   0.15270   0.19808
     Eigenvalues ---    0.20617   0.22612   0.24431   0.26294   0.32639
     Eigenvalues ---    0.36697   0.40744   0.41020   0.41346   0.45610
     Eigenvalues ---    0.46096   0.49900   0.50742   0.52455   0.53341
     Eigenvalues ---    0.54655   0.58286   0.59520   0.60075   0.61205
     Eigenvalues ---    0.81434   0.97543   4.11985
 En-DIIS/RFO-DIIS/Sim-DIIS IScMMF=       -3 using points:    17   16
 RFO step:  Lambda=-1.28753918D-04.
 DidBck=T Rises=F RFO-DIIS coefs:    0.69397    0.30603
 Iteration  1 RMS(Cart)=  0.05032805 RMS(Int)=  0.00143987
 Iteration  2 RMS(Cart)=  0.00283579 RMS(Int)=  0.00027238
 Iteration  3 RMS(Cart)=  0.00000779 RMS(Int)=  0.00027236
 Iteration  4 RMS(Cart)=  0.00000000 RMS(Int)=  0.00027236
 Variable       Old X    -DE/DX   Delta X   Delta X   Delta X     New X
                                 (Linear)    (Quad)   (Total)
    R1        2.31159  -0.00061  -0.00005  -0.00134  -0.00135   2.31024
    R2        2.42840   0.00030  -0.00013  -0.00019  -0.00031   2.42808
    R3        2.93051   0.00010   0.00002   0.00044   0.00046   2.93098
    R4        3.39625  -0.00022   0.00413  -0.04712  -0.04297   3.35327
    R5        1.98689   0.00116  -0.00022   0.00835   0.00808   1.99497
    R6        2.71235   0.00039   0.00023  -0.01149  -0.01132   2.70104
    R7        2.53420  -0.00045  -0.00012  -0.00151  -0.00164   2.53256
    R8        2.53140  -0.00032  -0.00030  -0.00086  -0.00117   2.53023
    R9        2.51934  -0.00043  -0.00014  -0.00161  -0.00176   2.51758
   R10        1.85640  -0.00037  -0.00047   0.00115   0.00068   1.85708
   R11        1.81267  -0.00030  -0.00008  -0.00137  -0.00144   1.81122
   R12        3.26136  -0.00007   0.00095  -0.00366  -0.00269   3.25867
   R13        3.29048   0.00013   0.00412  -0.02522  -0.02111   3.26938
   R14        1.83755  -0.00052   0.00018  -0.00122  -0.00109   1.83646
   R15        1.86971  -0.00046   0.00043  -0.00290  -0.00247   1.86724
   R16        3.58357  -0.00014   0.00017  -0.01439  -0.01425   3.56933
   R17        3.18728  -0.00008   0.00029  -0.00514  -0.00485   3.18243
   R18        1.81492  -0.00012  -0.00009  -0.00022  -0.00032   1.81460
   R19        1.84815   0.00030   0.00015   0.00228   0.00254   1.85069
   R20        1.83753  -0.00050  -0.00009   0.00002  -0.00007   1.83746
   R21        1.82056  -0.00018   0.00012  -0.00112  -0.00101   1.81955
   R22        1.81325  -0.00014  -0.00009  -0.00046  -0.00055   1.81270
   R23        1.85787  -0.00037  -0.00008  -0.00076  -0.00083   1.85703
    A1        2.24383   0.00009  -0.00013  -0.00074  -0.00089   2.24294
    A2        2.09153  -0.00061   0.00051  -0.00526  -0.00475   2.08678
    A3        1.94781   0.00051  -0.00038   0.00601   0.00564   1.95346
    A4        2.27654  -0.00000  -0.00059  -0.00713  -0.00762   2.26892
    A5        1.99227  -0.00044   0.00091  -0.00903  -0.00818   1.98409
    A6        1.92261   0.00015   0.00012   0.00032   0.00044   1.92305
    A7        1.92995   0.00008   0.00061  -0.00064  -0.00003   1.92991
    A8        1.93844   0.00007   0.00026  -0.00085  -0.00059   1.93785
    A9        1.89101  -0.00008  -0.00037   0.00040   0.00003   1.89104
   A10        1.88984  -0.00017  -0.00033   0.00012  -0.00021   1.88962
   A11        1.89072  -0.00006  -0.00033   0.00070   0.00037   1.89110
   A12        1.87464   0.00046  -0.00205   0.01077   0.00796   1.88261
   A13        1.97429  -0.00040  -0.00160   0.01686   0.01459   1.98888
   A14        2.25846   0.00003  -0.00196   0.01631   0.01376   2.27222
   A15        1.92785   0.00024   0.00045   0.01640   0.01684   1.94469
   A16        1.98266   0.00020  -0.00331   0.00994   0.00665   1.98931
   A17        1.87264  -0.00056  -0.00060  -0.00604  -0.00705   1.86560
   A18        2.67222  -0.00050  -0.00059  -0.02990  -0.03074   2.64148
   A19        2.24804  -0.00015  -0.00476   0.03130   0.02723   2.27527
   A20        1.59541   0.00008   0.00224   0.00585   0.00808   1.60349
   A21        1.88718   0.00001  -0.00112   0.00329   0.00170   1.88887
   A22        1.96155   0.00014  -0.00054   0.00612   0.00549   1.96704
   A23        1.95862   0.00004  -0.00307   0.02318   0.02002   1.97864
   A24        1.82307  -0.00015  -0.00147   0.00689   0.00525   1.82832
   A25        2.11444   0.00034   0.00221   0.00215   0.00433   2.11877
   A26        1.92348  -0.00066  -0.00531   0.01295   0.00762   1.93110
   A27        1.87173   0.00021  -0.00119   0.00318   0.00197   1.87370
   A28        3.13596   0.00011  -0.00204   0.00381   0.00127   3.13723
   A29        3.04864  -0.00029   0.00431  -0.01425  -0.00999   3.03865
   A30        3.05949  -0.00005  -0.00492   0.01669   0.01183   3.07131
   A31        2.72531   0.00021  -0.00424   0.03146   0.02723   2.75253
   A32        2.95359  -0.00045   0.00402  -0.00644  -0.00237   2.95122
   A33        3.11471  -0.00016  -0.00130  -0.01131  -0.01258   3.10213
   A34        3.19860   0.00060  -0.00354   0.01417   0.01062   3.20922
   A35        3.23474   0.00053  -0.00158   0.01413   0.01251   3.24725
   A36        3.11381  -0.00004   0.00239   0.00529   0.00789   3.12170
   A37        3.05847  -0.00079  -0.00091   0.00462   0.00354   3.06202
    D1        0.20383   0.00003  -0.00343  -0.00453  -0.00847   0.19536
    D2       -2.94337  -0.00005  -0.00314  -0.00295  -0.00626  -2.94963
    D3        0.07157  -0.00009   0.00061   0.00096   0.00208   0.07365
    D4       -3.06479  -0.00002   0.00034  -0.00049   0.00004  -3.06475
    D5       -2.04297   0.00006   0.00530  -0.00323   0.00192  -2.04105
    D6        2.15046   0.00001   0.00529  -0.00353   0.00162   2.15207
    D7        0.05076  -0.00001   0.00513  -0.00343   0.00156   0.05232
    D8        1.09390  -0.00001   0.00554  -0.00192   0.00377   1.09767
    D9       -0.99585  -0.00005   0.00554  -0.00221   0.00346  -0.99239
   D10       -3.09555  -0.00008   0.00538  -0.00211   0.00341  -3.09214
   D11       -0.08160   0.00002   0.00128  -0.01700  -0.01667  -0.09827
   D12        2.24203   0.00001  -0.00310   0.02688   0.02301   2.26504
   D13       -0.18620   0.00003   0.00774   0.00659   0.01527  -0.17094
   D14        1.92073  -0.00034   0.00459   0.01989   0.02498   1.94571
   D15        2.38571   0.00006  -0.00328   0.00255  -0.00082   2.38489
   D16       -1.87441  -0.00012  -0.00619   0.02559   0.01944  -1.85497
   D17       -0.23124  -0.00009   0.00516  -0.06196  -0.05684  -0.28808
   D18        1.79183  -0.00027   0.00225  -0.03892  -0.03658   1.75525
   D19       -0.50479   0.00019  -0.00275   0.07599   0.07341  -0.43137
   D20        1.79053  -0.00003  -0.00458   0.09339   0.08899   1.87952
   D21       -2.95365   0.00013   0.00857  -0.00684   0.00156  -2.95209
   D22       -0.65833  -0.00009   0.00675   0.01056   0.01714  -0.64119
   D23        0.20768  -0.00002  -0.02087  -0.05589  -0.07674   0.13093
   D24       -1.96191  -0.00005  -0.01665  -0.07457  -0.09102  -2.05293
   D25        3.12510  -0.00006   0.00995  -0.07784  -0.06774   3.05736
   D26       -0.97717  -0.00029   0.00499  -0.06094  -0.05579  -1.03296
   D27       -1.06853  -0.00016   0.00766  -0.05600  -0.04850  -1.11703
   D28        1.11239  -0.00039   0.00270  -0.03910  -0.03656   1.07583
   D29       -2.35093  -0.00002   0.01699   0.05361   0.06998  -2.28094
   D30       -0.34762   0.00001   0.01559   0.07574   0.09135  -0.25626
         Item               Value     Threshold  Converged?
 Maximum Force            0.001158     0.000015     NO 
 RMS     Force            0.000310     0.000010     NO 
 Maximum Displacement     0.194261     0.000060     NO 
 RMS     Displacement     0.050348     0.000040     NO 
 Predicted change in Energy=-6.865050D-05
 GradGradGradGradGradGradGradGradGradGradGradGradGradGradGradGradGradGrad

                          Input orientation:                          
 ---------------------------------------------------------------------
 Center     Atomic      Atomic             Coordinates (Angstroms)
 Number     Number       Type             X           Y           Z
 ---------------------------------------------------------------------
      1          6           0       -0.700240    0.238816   -1.222931
[truncated: 1,795,397 more chars]
