# Supplementary material for: The Hydration of Trifluoroacetic Acid from 0 to 298 K
Source: J Phys Chem A. 2026 Jan 20;130(4):927–35. doi: 10.1021/acs.jpca.5c08151 (PMC12862820; doi:10.1021/acs.jpca.5c08151)
Supplement: Supplementary file 1 [file jp5c08151_si_001.zip › TFA_SI/within1kcal-hightemps/5-H2O/20K-1-343-11953-wb97xd.xyz]

23
20K-1-343-11953-wb97xd.log	Energy: -570289.9655410
C          1.69920        0.19908        0.00860
O          1.66478        1.41061       -0.06005
O          0.70542       -0.63545        0.05705
H         -0.20475       -0.17181        0.03767
C          3.05612       -0.54998        0.04321
F          3.15588       -1.38038       -1.00625
F          3.16253       -1.27729        1.16388
F          4.07465        0.30477       -0.00136
O         -5.16623       -1.09377        0.14102
H         -5.47289       -2.00269        0.17050
H         -4.65852       -0.98838       -0.69114
O         -3.40373       -0.56271       -1.88447
H         -3.00512       -1.17111       -2.51054
H         -2.67528       -0.17636       -1.35822
O         -3.33488       -0.11893        1.86889
H         -3.70290        0.53451        2.46801
H         -4.08555       -0.50348        1.36175
O         -0.64360        2.98255       -0.16459
H          0.26878        2.64324       -0.13870
H         -0.69100        3.62460       -0.87653
O         -1.59827        0.48240       -0.05576
H         -1.45105        1.45297       -0.12913
H         -2.17914        0.32240        0.73219
