# Supplementary material for: The Hydration of Trifluoroacetic Acid from 0 to 298 K
Source: J Phys Chem A. 2026 Jan 20;130(4):927–35. doi: 10.1021/acs.jpca.5c08151 (PMC12862820; doi:10.1021/acs.jpca.5c08151)
Supplement: Supplementary file 1 [file jp5c08151_si_001.zip › TFA_SI/within1kcal-hightemps/5-H2O/20K-1-186-3884-wb97xd.xyz]

23
20K-1-186-3884-wb97xd.log	Energy: -570291.2528052
C         -1.52911        0.05332        0.09070
O         -1.02765        1.11068       -0.24229
O         -0.97002       -0.96924        0.64340
H          0.05503       -0.87565        0.78672
C         -3.04326       -0.19222       -0.14226
F         -3.66223       -0.44991        1.01889
F         -3.22687       -1.24223       -0.95640
F         -3.62256        0.87150       -0.69701
O          3.12481        1.36642        0.78347
H          2.47108        1.97653        0.35795
H          3.45009        1.80591        1.57350
O          4.79350       -0.23254       -0.73865
H          4.28295        0.43623       -0.24186
H          5.03740        0.16524       -1.57733
O          1.49664       -0.92502        1.04140
H          2.02232       -0.10560        1.06384
H          2.01548       -1.56016        0.49739
O          3.15196       -2.39962       -0.51817
H          3.59884       -3.17197       -0.16439
H          3.84074       -1.72450       -0.69223
O          1.15273        2.77663       -0.25254
H          1.11826        3.26408       -1.07848
H          0.37113        2.19055       -0.23808
