# Supplementary material for: The Hydration of Trifluoroacetic Acid from 0 to 298 K
Source: J Phys Chem A. 2026 Jan 20;130(4):927–35. doi: 10.1021/acs.jpca.5c08151 (PMC12862820; doi:10.1021/acs.jpca.5c08151)
Supplement: Supplementary file 1 [file jp5c08151_si_001.zip › TFA_SI/within1kcal-hightemps/5-H2O/PM7-1-70-20062-wb97xd.xyz]

23
PM7-1-70-20062-wb97xd.log	Energy: -570288.9160999
C         -1.33222        0.00155       -0.09531
O         -0.57547        0.76708        0.47560
O         -1.05646       -0.90097       -0.97572
H         -0.03733       -0.96778       -1.19856
C         -2.85289        0.05040        0.20567
F         -3.28786       -1.14093        0.63935
F         -3.53748        0.36715       -0.90434
F         -3.12985        0.96061        1.13867
O          3.52154       -0.92366        1.54419
H          3.27003       -0.92243        2.47051
H          3.08880       -0.14642        1.13350
O          1.37860       -1.05917       -1.53903
H          1.83902       -0.28720       -1.15928
H          1.83506       -1.84193       -1.15347
O          2.15853        0.99865        0.14009
H          2.45695        1.90659       -0.04501
H          1.20556        1.03708        0.35035
O          2.92496        3.61908       -0.46003
H          2.63018        4.35442        0.08379
H          2.85583        3.90678       -1.37432
O          2.76506       -2.91609       -0.14439
H          3.51239       -3.39890       -0.50408
H          3.11683       -2.31273        0.54561
