# Supplementary material for: The Hydration of Trifluoroacetic Acid from 0 to 298 K
Source: J Phys Chem A. 2026 Jan 20;130(4):927–35. doi: 10.1021/acs.jpca.5c08151 (PMC12862820; doi:10.1021/acs.jpca.5c08151)
Supplement: Supplementary file 1 [file jp5c08151_si_001.zip › TFA_SI/within1kcal-hightemps/5-H2O/PM7-1-186-16504-wb97xd.xyz]

23
PM7-1-186-16504-wb97xd.log	Energy: -570288.3468647
C          1.24330       -0.50137       -0.12388
O          0.23985        0.05011       -0.52706
O          1.41125       -1.76297        0.11130
H          0.55413       -2.30165       -0.06783
C          2.53392        0.30346        0.17710
F          2.32841        1.61242       -0.01705
F          3.53289       -0.08331       -0.62505
F          2.91996        0.12970        1.44707
O         -3.10473       -2.16876       -0.32373
H         -3.59199       -2.19776       -1.15012
H         -3.36088       -1.32488        0.11614
O         -3.97200        0.10317        0.81775
H         -3.65211        1.00159        0.57392
H         -4.17981        0.12976        1.75392
O         -3.15879        2.59881        0.17468
H         -3.70980        3.05681       -0.46424
H         -2.23608        2.67094       -0.15608
O         -0.63112        2.68549       -0.80318
H         -0.24852        1.79024       -0.76263
H          0.03126        3.27337       -0.43241
O         -0.65862       -3.15282       -0.30722
H         -0.75836       -3.95093        0.21740
H         -1.54921       -2.71355       -0.33240
