# Supplementary material for: The Hydration of Trifluoroacetic Acid from 0 to 298 K
Source: J Phys Chem A. 2026 Jan 20;130(4):927–35. doi: 10.1021/acs.jpca.5c08151 (PMC12862820; doi:10.1021/acs.jpca.5c08151)
Supplement: Supplementary file 1 [file jp5c08151_si_001.zip › TFA_SI/within1kcal-hightemps/5-H2O/20K-1-208-11981-wb97xd.log]

 Entering Gaussian System, Link 0=g16
 Initial command:
 /software/commercial/MERCURY/GAUSSIAN/AVX2/g16/l1.exe "/local_scratch/slurm.5660436/Gau-1364778.inp" -scrdir="/local_scratch/slurm.5660436/"
 Entering Link 1 = /software/commercial/MERCURY/GAUSSIAN/AVX2/g16/l1.exe PID=   1364779.
  
 Copyright (c) 1988-2019, Gaussian, Inc.  All Rights Reserved.
  
 This is part of the Gaussian(R) 16 program.  It is based on
 the Gaussian(R) 09 system (copyright 2009, Gaussian, Inc.),
 the Gaussian(R) 03 system (copyright 2003, Gaussian, Inc.),
 the Gaussian(R) 98 system (copyright 1998, Gaussian, Inc.),
 the Gaussian(R) 94 system (copyright 1995, Gaussian, Inc.),
 the Gaussian 92(TM) system (copyright 1992, Gaussian, Inc.),
 the Gaussian 90(TM) system (copyright 1990, Gaussian, Inc.),
 the Gaussian 88(TM) system (copyright 1988, Gaussian, Inc.),
 the Gaussian 86(TM) system (copyright 1986, Carnegie Mellon
 University), and the Gaussian 82(TM) system (copyright 1983,
 Carnegie Mellon University). Gaussian is a federally registered
 trademark of Gaussian, Inc.
  
 This software contains proprietary and confidential information,
 including trade secrets, belonging to Gaussian, Inc.
  
 This software is provided under written license and may be
 used, copied, transmitted, or stored only in accord with that
 written license.
  
 The following legend is applicable only to US Government
 contracts under FAR:
  
                    RESTRICTED RIGHTS LEGEND
  
 Use, reproduction and disclosure by the US Government is
 subject to restrictions as set forth in subparagraphs (a)
 and (c) of the Commercial Computer Software - Restricted
 Rights clause in FAR 52.227-19.
  
 Gaussian, Inc.
 340 Quinnipiac St., Bldg. 40, Wallingford CT 06492
  
  
 ---------------------------------------------------------------
 Warning -- This program may not be used in any manner that
 competes with the business of Gaussian, Inc. or will provide
 assistance to any competitor of Gaussian, Inc.  The licensee
 of this program is prohibited from giving any competitor of
 Gaussian, Inc. access to this program.  By using this program,
 the user acknowledges that Gaussian, Inc. is engaged in the
 business of creating and licensing software in the field of
 computational chemistry and represents and warrants to the
 licensee that it is not a competitor of Gaussian, Inc. and that
 it will not use this program in any manner prohibited above.
 ---------------------------------------------------------------
  

 Cite this work as:
 Gaussian 16, Revision C.01,
 M. J. Frisch, G. W. Trucks, H. B. Schlegel, G. E. Scuseria, 
 M. A. Robb, J. R. Cheeseman, G. Scalmani, V. Barone, 
 G. A. Petersson, H. Nakatsuji, X. Li, M. Caricato, A. V. Marenich, 
 J. Bloino, B. G. Janesko, R. Gomperts, B. Mennucci, H. P. Hratchian, 
 J. V. Ortiz, A. F. Izmaylov, J. L. Sonnenberg, D. Williams-Young, 
 F. Ding, F. Lipparini, F. Egidi, J. Goings, B. Peng, A. Petrone, 
 T. Henderson, D. Ranasinghe, V. G. Zakrzewski, J. Gao, N. Rega, 
 G. Zheng, W. Liang, M. Hada, M. Ehara, K. Toyota, R. Fukuda, 
 J. Hasegawa, M. Ishida, T. Nakajima, Y. Honda, O. Kitao, H. Nakai, 
 T. Vreven, K. Throssell, J. A. Montgomery, Jr., J. E. Peralta, 
 F. Ogliaro, M. J. Bearpark, J. J. Heyd, E. N. Brothers, K. N. Kudin, 
 V. N. Staroverov, T. A. Keith, R. Kobayashi, J. Normand, 
 K. Raghavachari, A. P. Rendell, J. C. Burant, S. S. Iyengar, 
 J. Tomasi, M. Cossi, J. M. Millam, M. Klene, C. Adamo, R. Cammi, 
 J. W. Ochterski, R. L. Martin, K. Morokuma, O. Farkas, 
 J. B. Foresman, and D. J. Fox, Gaussian, Inc., Wallingford CT, 2019.
 
 ******************************************
 Gaussian 16:  ES64L-G16RevC.01  3-Jul-2019
                25-Sep-2025 
 ******************************************
 %nproc=20
 Will use up to   20 processors via shared memory.
 %mem=18gb
 ----------------------------------------------------------------------
 # wb97xd/6-31++g** scf(conver=10) opt(tight,maxcycles=300,calcfc) freq
 ----------------------------------------------------------------------
 1/6=300,7=10,10=4,18=20,19=15,26=3,38=1/1,3;
 2/9=110,12=2,17=6,18=5,40=1/2;
 3/5=1,6=6,7=1111,11=2,25=1,30=1,71=2,74=-58,140=1/1,2,3;
 4//1;
 5/5=2,6=10,38=5/2;
 8/6=4,10=90,11=11/1;
 11/6=1,8=1,9=11,15=111,16=1/1,2,10;
 10/6=1,13=1/2;
 6/7=2,8=2,9=2,10=2,28=1/1;
 7/10=1,25=1/1,2,3,16;
 1/6=300,7=10,10=4,18=20,19=15,26=3/3(2);
 2/9=110/2;
 99//99;
 2/9=110/2;
 3/5=1,6=6,7=1111,11=2,25=1,30=1,71=1,74=-58/1,2,3;
 4/5=5,16=3,69=1/1;
 5/5=2,6=10,38=5/2;
 7//1,2,3,16;
 1/6=300,7=10,18=20,19=15,26=3/3(-5);
 2/9=110/2;
 6/7=2,8=2,9=2,10=2,19=2,28=1/1;
 99/9=1/99;
 ---------------
 20K-1-208-11981
 ---------------
 Symbolic Z-matrix:
 Charge =  0 Multiplicity = 1
 C                     0.33834  -0.20836  -1.47321 
 O                     0.53033   0.87203  -0.95639 
 O                    -0.61601  -1.0218   -1.27732 
 H                    -1.37476  -0.68491  -0.48913 
 C                     1.34603  -0.72767  -2.54816 
 F                     2.42874   0.04919  -2.6318 
 F                     0.77807  -0.75002  -3.76323 
 F                     1.76358  -1.96972  -2.28072 
 O                    -0.54371   0.32684   4.48451 
 H                    -0.5898    1.22431   4.09163 
 H                     0.35876   0.21901   4.78997 
 O                    -2.19607  -0.24465   0.47531 
 H                    -1.88398  -0.73057   1.28865 
 H                    -1.96854   0.69725   0.61415 
 O                    -1.1598    2.27621   0.60582 
 H                    -0.40436   1.87371   0.12624 
 H                    -1.46793   2.9988    0.05502 
 O                    -1.26109  -1.42764   2.60768 
 H                    -1.79372  -2.10006   3.03535 
 H                    -0.99786  -0.7883    3.31049 
 O                    -0.67779   2.74338   3.2853 
 H                    -1.40704   3.30134   3.56169 
 H                    -0.78846   2.58735   2.33028 
 
 Add virtual bond connecting atoms H4         and O3         Dist= 2.16D+00.
 Add virtual bond connecting atoms O12        and H4         Dist= 2.53D+00.
 Add virtual bond connecting atoms O18        and H13        Dist= 3.06D+00.
 Add virtual bond connecting atoms H20        and O9         Dist= 3.18D+00.
 Add virtual bond connecting atoms O21        and H10        Dist= 3.25D+00.
 Add virtual bond connecting atoms O15        and H14        Dist= 3.35D+00.
 Add virtual bond connecting atoms O15        and H23        Dist= 3.38D+00.
 Add virtual bond connecting atoms H16        and O2         Dist= 3.30D+00.

 GradGradGradGradGradGradGradGradGradGradGradGradGradGradGradGradGradGrad
 Berny optimization.
 Initialization pass.
                           ----------------------------
                           !    Initial Parameters    !
                           ! (Angstroms and Degrees)  !
 --------------------------                            --------------------------
 ! Name  Definition              Value          Derivative Info.                !
 --------------------------------------------------------------------------------
 ! R1    R(1,2)                  1.2129         calculate D2E/DX2 analytically  !
 ! R2    R(1,3)                  1.2692         calculate D2E/DX2 analytically  !
 ! R3    R(1,5)                  1.5623         calculate D2E/DX2 analytically  !
 ! R4    R(2,16)                 1.7462         calculate D2E/DX2 analytically  !
 ! R5    R(3,4)                  1.1447         calculate D2E/DX2 analytically  !
 ! R6    R(4,12)                 1.3411         calculate D2E/DX2 analytically  !
 ! R7    R(5,6)                  1.3352         calculate D2E/DX2 analytically  !
 ! R8    R(5,7)                  1.3414         calculate D2E/DX2 analytically  !
 ! R9    R(5,8)                  1.3374         calculate D2E/DX2 analytically  !
 ! R10   R(9,10)                 0.9808         calculate D2E/DX2 analytically  !
 ! R11   R(9,11)                 0.9588         calculate D2E/DX2 analytically  !
 ! R12   R(9,20)                 1.6817         calculate D2E/DX2 analytically  !
 ! R13   R(10,21)                1.7221         calculate D2E/DX2 analytically  !
 ! R14   R(12,13)                0.9975         calculate D2E/DX2 analytically  !
 ! R15   R(12,14)                0.9789         calculate D2E/DX2 analytically  !
 ! R16   R(13,18)                1.6167         calculate D2E/DX2 analytically  !
 ! R17   R(14,15)                1.774          calculate D2E/DX2 analytically  !
 ! R18   R(15,16)                0.9812         calculate D2E/DX2 analytically  !
 ! R19   R(15,17)                0.9594         calculate D2E/DX2 analytically  !
 ! R20   R(15,23)                1.7912         calculate D2E/DX2 analytically  !
 ! R21   R(18,19)                0.9585         calculate D2E/DX2 analytically  !
 ! R22   R(18,20)                0.9859         calculate D2E/DX2 analytically  !
 ! R23   R(21,22)                0.9589         calculate D2E/DX2 analytically  !
 ! R24   R(21,23)                0.974          calculate D2E/DX2 analytically  !
 ! A1    A(2,1,3)              128.6186         calculate D2E/DX2 analytically  !
 ! A2    A(2,1,5)              119.1548         calculate D2E/DX2 analytically  !
 ! A3    A(3,1,5)              112.2205         calculate D2E/DX2 analytically  !
 ! A4    A(1,2,16)             133.6625         calculate D2E/DX2 analytically  !
 ! A5    A(1,3,4)              114.5851         calculate D2E/DX2 analytically  !
 ! A6    A(1,5,6)              111.8847         calculate D2E/DX2 analytically  !
 ! A7    A(1,5,7)              110.8356         calculate D2E/DX2 analytically  !
 ! A8    A(1,5,8)              111.8706         calculate D2E/DX2 analytically  !
 ! A9    A(6,5,7)              107.2343         calculate D2E/DX2 analytically  !
 ! A10   A(6,5,8)              107.4404         calculate D2E/DX2 analytically  !
 ! A11   A(7,5,8)              107.3289         calculate D2E/DX2 analytically  !
 ! A12   A(10,9,11)            105.9464         calculate D2E/DX2 analytically  !
 ! A13   A(10,9,20)            108.3271         calculate D2E/DX2 analytically  !
 ! A14   A(11,9,20)            113.7041         calculate D2E/DX2 analytically  !
 ! A15   A(4,12,13)            103.5825         calculate D2E/DX2 analytically  !
 ! A16   A(4,12,14)            105.9937         calculate D2E/DX2 analytically  !
 ! A17   A(13,12,14)           106.2815         calculate D2E/DX2 analytically  !
 ! A18   A(12,14,15)           164.0905         calculate D2E/DX2 analytically  !
 ! A19   A(14,15,16)            89.3228         calculate D2E/DX2 analytically  !
 ! A20   A(14,15,17)           121.7779         calculate D2E/DX2 analytically  !
 ! A21   A(14,15,23)           104.1574         calculate D2E/DX2 analytically  !
 ! A22   A(16,15,17)           105.9997         calculate D2E/DX2 analytically  !
 ! A23   A(16,15,23)           112.4709         calculate D2E/DX2 analytically  !
 ! A24   A(17,15,23)           119.2391         calculate D2E/DX2 analytically  !
 ! A25   A(2,16,15)            161.8984         calculate D2E/DX2 analytically  !
 ! A26   A(13,18,19)           116.8981         calculate D2E/DX2 analytically  !
 ! A27   A(13,18,20)           113.8827         calculate D2E/DX2 analytically  !
 ! A28   A(19,18,20)           106.5728         calculate D2E/DX2 analytically  !
 ! A29   A(10,21,22)           114.6561         calculate D2E/DX2 analytically  !
 ! A30   A(10,21,23)           108.881          calculate D2E/DX2 analytically  !
 ! A31   A(22,21,23)           106.823          calculate D2E/DX2 analytically  !
 ! A32   L(3,4,12,16,-1)       176.7616         calculate D2E/DX2 analytically  !
 ! A33   L(9,10,21,1,-1)       175.7922         calculate D2E/DX2 analytically  !
 ! A34   L(12,13,18,6,-1)      176.3193         calculate D2E/DX2 analytically  !
 ! A35   L(9,20,18,2,-1)       178.852          calculate D2E/DX2 analytically  !
 ! A36   L(15,23,21,18,-1)     178.5274         calculate D2E/DX2 analytically  !
 ! A37   L(3,4,12,16,-2)       182.2272         calculate D2E/DX2 analytically  !
 ! A38   L(9,10,21,1,-2)       179.0089         calculate D2E/DX2 analytically  !
 ! A39   L(12,13,18,6,-2)      176.0108         calculate D2E/DX2 analytically  !
 ! A40   L(9,20,18,2,-2)       180.3759         calculate D2E/DX2 analytically  !
 ! A41   L(15,23,21,18,-2)     185.3572         calculate D2E/DX2 analytically  !
 ! D1    D(3,1,2,16)            -6.6262         calculate D2E/DX2 analytically  !
 ! D2    D(5,1,2,16)           172.4003         calculate D2E/DX2 analytically  !
 ! D3    D(2,1,3,4)             -1.4271         calculate D2E/DX2 analytically  !
 ! D4    D(5,1,3,4)            179.4913         calculate D2E/DX2 analytically  !
 ! D5    D(2,1,5,6)              8.4844         calculate D2E/DX2 analytically  !
 ! D6    D(2,1,5,7)           -111.1526         calculate D2E/DX2 analytically  !
 ! D7    D(2,1,5,8)            129.1            calculate D2E/DX2 analytically  !
 ! D8    D(3,1,5,6)           -172.3373         calculate D2E/DX2 analytically  !
 ! D9    D(3,1,5,7)             68.0258         calculate D2E/DX2 analytically  !
 ! D10   D(3,1,5,8)            -51.7216         calculate D2E/DX2 analytically  !
 ! D11   D(1,2,16,15)          -24.5519         calculate D2E/DX2 analytically  !
 ! D12   D(1,3,12,13)          -97.4316         calculate D2E/DX2 analytically  !
 ! D13   D(1,3,12,14)           13.513          calculate D2E/DX2 analytically  !
 ! D14   D(10,9,18,13)         -10.2596         calculate D2E/DX2 analytically  !
 ! D15   D(10,9,18,19)        -140.7117         calculate D2E/DX2 analytically  !
 ! D16   D(11,9,18,13)        -127.5106         calculate D2E/DX2 analytically  !
 ! D17   D(11,9,18,19)         102.0373         calculate D2E/DX2 analytically  !
 ! D18   D(11,9,21,22)        -130.8376         calculate D2E/DX2 analytically  !
 ! D19   D(11,9,21,23)         110.1836         calculate D2E/DX2 analytically  !
 ! D20   D(20,9,21,22)         107.7878         calculate D2E/DX2 analytically  !
 ! D21   D(20,9,21,23)         -11.1909         calculate D2E/DX2 analytically  !
 ! D22   D(4,12,18,19)        -112.3595         calculate D2E/DX2 analytically  !
 ! D23   D(4,12,18,20)         122.0342         calculate D2E/DX2 analytically  !
 ! D24   D(14,12,18,19)        137.4316         calculate D2E/DX2 analytically  !
 ! D25   D(14,12,18,20)         11.8254         calculate D2E/DX2 analytically  !
 ! D26   D(4,12,14,15)         -14.285          calculate D2E/DX2 analytically  !
 ! D27   D(13,12,14,15)         95.4837         calculate D2E/DX2 analytically  !
 ! D28   D(12,14,15,16)         -3.0024         calculate D2E/DX2 analytically  !
 ! D29   D(12,14,15,17)        105.4755         calculate D2E/DX2 analytically  !
 ! D30   D(12,14,15,23)       -116.0336         calculate D2E/DX2 analytically  !
 ! D31   D(14,15,16,2)          35.6706         calculate D2E/DX2 analytically  !
 ! D32   D(17,15,16,2)         -87.3199         calculate D2E/DX2 analytically  !
 ! D33   D(23,15,16,2)         140.7295         calculate D2E/DX2 analytically  !
 ! D34   D(14,15,21,10)         25.5087         calculate D2E/DX2 analytically  !
 ! D35   D(14,15,21,22)        -96.9635         calculate D2E/DX2 analytically  !
 ! D36   D(16,15,21,10)        -69.6841         calculate D2E/DX2 analytically  !
 ! D37   D(16,15,21,22)        167.8438         calculate D2E/DX2 analytically  !
 ! D38   D(17,15,21,10)        163.8316         calculate D2E/DX2 analytically  !
 ! D39   D(17,15,21,22)         41.3595         calculate D2E/DX2 analytically  !
 --------------------------------------------------------------------------------
 Trust Radius=3.00D-01 FncErr=1.00D-07 GrdErr=1.00D-06 EigMax=2.50D+02 EigMin=1.00D-04
 Number of steps in this run=    138 maximum allowed number of steps=    138.
 GradGradGradGradGradGradGradGradGradGradGradGradGradGradGradGradGradGrad

                          Input orientation:                          
 ---------------------------------------------------------------------
 Center     Atomic      Atomic             Coordinates (Angstroms)
 Number     Number       Type             X           Y           Z
 ---------------------------------------------------------------------
      1          6           0        0.338341   -0.208361   -1.473215
      2          8           0        0.530335    0.872026   -0.956392
      3          8           0       -0.616014   -1.021804   -1.277320
      4          1           0       -1.374762   -0.684909   -0.489127
      5          6           0        1.346033   -0.727672   -2.548158
      6          9           0        2.428738    0.049190   -2.631795
      7          9           0        0.778073   -0.750015   -3.763227
      8          9           0        1.763582   -1.969720   -2.280720
      9          8           0       -0.543711    0.326836    4.484505
     10          1           0       -0.589796    1.224311    4.091629
     11          1           0        0.358761    0.219012    4.789975
     12          8           0       -2.196070   -0.244652    0.475312
     13          1           0       -1.883983   -0.730570    1.288650
     14          1           0       -1.968542    0.697251    0.614152
     15          8           0       -1.159797    2.276207    0.605817
     16          1           0       -0.404362    1.873710    0.126237
     17          1           0       -1.467925    2.998800    0.055025
     18          8           0       -1.261091   -1.427644    2.607681
     19          1           0       -1.793722   -2.100060    3.035351
     20          1           0       -0.997859   -0.788299    3.310488
     21          8           0       -0.677786    2.743384    3.285300
     22          1           0       -1.407043    3.301338    3.561692
     23          1           0       -0.788462    2.587350    2.330281
 ---------------------------------------------------------------------
                    Distance matrix (angstroms):
                    1          2          3          4          5
     1  C    0.000000
     2  O    1.212932   0.000000
     3  O    1.269196   2.236896   0.000000
     4  H    2.032301   2.504351   1.144746   0.000000
     5  C    1.562252   2.399608   2.356093   3.412354   0.000000
     6  F    2.403831   2.662325   3.500307   4.426798   1.335201
     7  F    2.393931   3.251264   2.863054   3.919013   1.341443
     8  F    2.405361   3.369015   2.750969   3.835328   1.337367
     9  O    6.046394   5.572626   5.917997   5.143082   7.358089
    10  H    5.820779   5.182789   5.819908   5.024402   7.186407
    11  H    6.277787   5.785896   6.269120   5.629484   7.464523
    12  O    3.197079   3.275672   2.484404   1.341088   4.682006
    13  H    3.583200   3.665713   2.876936   1.849833   5.015387
    14  H    3.240207   2.956609   2.891738   1.865520   4.797606
    15  O    3.569295   2.696064   3.836506   3.164383   5.024941
    16  H    2.728530   1.746171   3.224712   2.804796   4.121100
    17  H    3.985472   3.088555   4.320433   3.724847   5.346168
    18  O    4.549566   4.604379   3.959048   3.186660   5.819771
    19  H    5.333984   5.492590   4.598778   3.821011   6.551113
    20  H    5.000557   4.826833   4.609589   3.819663   6.310407
    21  O    5.691114   4.790980   5.915907   5.146384   7.083312
    22  H    6.380802   5.483436   6.536919   5.683339   7.819375
    23  H    4.853068   3.934943   5.105929   4.358955   6.272528
                    6          7          8          9         10
     6  F    0.000000
     7  F    2.154893   0.000000
     8  F    2.154456   2.157946   0.000000
     9  O    7.717142   8.422102   7.507732   0.000000
    10  H    7.463035   8.213877   7.506467   0.980784   0.000000
    11  H    7.706900   8.618125   7.533843   0.958850   1.548571
    12  O    5.579365   5.202512   5.123516   4.373845   4.220866
    13  H    5.880262   5.710374   5.251725   3.623248   3.654199
    14  H    5.503838   5.366555   5.424183   4.140892   3.777775
    15  O    5.321590   5.657022   5.908141   4.384499   3.685413
    16  H    4.354546   4.838389   5.026467   4.626742   4.022492
    17  H    5.577023   5.803202   6.370598   5.254889   4.496009
    18  O    6.576321   6.723528   5.773990   2.667452   3.112170
    19  H    7.386812   7.393064   6.397813   3.090696   3.690068
    20  H    6.910404   7.293342   6.346883   1.681693   2.197111
    21  O    7.205637   8.000318   7.691177   2.701069   1.722060
    22  H    7.978031   8.651163   8.483554   3.231809   2.294073
    23  H    6.435436   7.121999   6.967147   3.132173   2.235998
                   11         12         13         14         15
    11  H    0.000000
    12  O    5.035718   0.000000
    13  H    4.265077   0.997513   0.000000
    14  H    4.804430   0.978890   1.581383   0.000000
    15  O    4.903595   2.728667   3.167241   1.774046   0.000000
    16  H    5.007079   2.796342   3.212905   2.017121   0.981164
    17  H    5.786515   3.350644   3.950080   2.420819   0.959404
    18  O    3.177703   2.611638   1.616710   2.998304   4.211440
    19  H    3.618008   3.187197   2.221399   3.703744   5.045415
    20  H    2.245879   3.125617   2.208252   3.227897   4.090558
    21  O    3.116236   4.373737   4.184481   3.603852   2.762285
    22  H    3.758654   4.766796   4.653007   3.972977   3.138346
    23  H    3.602116   3.666402   3.646060   2.812501   1.791222
                   16         17         18         19         20
    16  H    0.000000
    17  H    1.549859   0.000000
    18  O    4.217878   5.113926   0.000000
    19  H    5.117042   5.914969   0.958510   0.000000
    20  H    4.192611   5.016086   0.985896   1.558787   0.000000
    21  O    3.287975   3.335302   4.265781   4.976619   3.546247
    22  H    3.853030   3.520220   4.826459   5.440741   4.117726
    23  H    2.348324   2.409928   4.052222   4.845563   3.521315
                   21         22         23
    21  O    0.000000
    22  H    0.958917   0.000000
    23  H    0.973991   1.552029   0.000000
 Stoichiometry    C2H11F3O7
 Framework group  C1[X(C2H11F3O7)]
 Deg. of freedom    63
 Full point group                 C1      NOp   1
 Largest Abelian subgroup         C1      NOp   1
 Largest concise Abelian subgroup C1      NOp   1
                         Standard orientation:                         
 ---------------------------------------------------------------------
 Center     Atomic      Atomic             Coordinates (Angstroms)
 Number     Number       Type             X           Y           Z
 ---------------------------------------------------------------------
      1          6           0        1.482126   -0.109865    0.172785
      2          8           0        0.800291   -1.066340   -0.129641
      3          8           0        1.183797    0.870628    0.921444
      4          1           0        0.118692    0.843405    1.340077
      5          6           0        2.940991   -0.010772   -0.377238
      6          9           0        3.193881   -0.952192   -1.289673
      7          9           0        3.834973   -0.164724    0.610974
      8          9           0        3.178656    1.174984   -0.948245
      9          8           0       -4.314396    0.830941   -1.267388
     10          1           0       -4.216489   -0.111338   -1.013494
     11          1           0       -4.239675    0.855413   -2.223009
     12          8           0       -1.154036    0.765746    1.755589
     13          1           0       -1.643758    1.361609    1.123013
     14          1           0       -1.447636   -0.146561    1.556292
     15          8           0       -1.572126   -1.798391    0.921310
     16          1           0       -0.767506   -1.639552    0.382759
     17          1           0       -1.379169   -2.564703    1.465360
     18          8           0       -2.420687    2.221498   -0.004251
     19          1           0       -2.814687    3.048933    0.276563
     20          1           0       -3.127052    1.718634   -0.473469
     21          8           0       -3.927581   -1.735759   -0.520261
     22          1           0       -4.581963   -2.093131    0.082724
     23          1           0       -3.069157   -1.778083   -0.062032
 ---------------------------------------------------------------------
 Rotational constants (GHZ):           1.0421995           0.2822299           0.2634013
 Standard basis: 6-31++G(d,p) (6D, 7F)
 There are   294 symmetry adapted cartesian basis functions of A   symmetry.
 There are   294 symmetry adapted basis functions of A   symmetry.
   294 basis functions,   472 primitive gaussians,   294 cartesian basis functions
    53 alpha electrons       53 beta electrons
       nuclear repulsion energy       833.5390486970 Hartrees.
 NAtoms=   23 NActive=   23 NUniq=   23 SFac= 1.00D+00 NAtFMM=   60 NAOKFM=F Big=F
 Integral buffers will be    131072 words long.
 Raffenetti 2 integral format.
 Two-electron integral symmetry is turned on.
 Nuclear repulsion after empirical dispersion term =      833.5290206491 Hartrees.
 One-electron integrals computed using PRISM.
 NBasis=   294 RedAO= T EigKep=  4.17D-05  NBF=   294
 NBsUse=   294 1.00D-06 EigRej= -1.00D+00 NBFU=   294
 ExpMin= 3.60D-02 ExpMax= 7.00D+03 ExpMxC= 1.05D+03 IAcc=3 IRadAn=         5 AccDes= 0.00D+00
 Harris functional with IExCor= 4639 and IRadAn=       5 diagonalized for initial guess.
 HarFok:  IExCor= 4639 AccDes= 0.00D+00 IRadAn=         5 IDoV= 1 UseB2=F ITyADJ=14
 ICtDFT=  3500011 ScaDFX=  1.000000  1.000000  1.000000  1.000000
 FoFCou: FMM=F IPFlag=           0 FMFlag=      100000 FMFlg1=           0
         NFxFlg=           0 DoJE=T BraDBF=F KetDBF=T FulRan=T
         wScrn=  0.000000 ICntrl=       500 IOpCl=  0 I1Cent=   200000004 NGrid=           0
         NMat0=    1 NMatS0=      1 NMatT0=    0 NMatD0=    1 NMtDS0=    0 NMtDT0=    0
 Petite list used in FoFCou.
 Requested convergence on RMS density matrix=1.00D-10 within 128 cycles.
 Requested convergence on MAX density matrix=1.00D-08.
 Requested convergence on             energy=1.00D-08.
 No special actions if energy rises.
 SCF Done:  E(RwB97XD) =  -908.811546537     A.U. after   17 cycles
            NFock= 17  Conv=0.85D-10     -V/T= 2.0081
 DoSCS=F DFT=T ScalE2(SS,OS)=  1.000000  1.000000
 Range of M.O.s used for correlation:     1   294
 NBasis=   294 NAE=    53 NBE=    53 NFC=     0 NFV=     0
 NROrb=    294 NOA=    53 NOB=    53 NVA=   241 NVB=   241

 **** Warning!!: The largest alpha MO coefficient is  0.27985601D+02

 Symmetrizing basis deriv contribution to polar:
 IMax=3 JMax=2 DiffMx= 0.00D+00
 G2DrvN: will do    24 centers at a time, making    1 passes.
 Calling FoFCou, ICntrl=  3107 FMM=F I1Cent=   0 AccDes= 0.00D+00.
 End of G2Drv F.D. properties file   721 does not exist.
 End of G2Drv F.D. properties file   722 does not exist.
 End of G2Drv F.D. properties file   788 does not exist.
          IDoAtm=11111111111111111111111
          Differentiating once with respect to nuclear coordinates.
 Keep R1 ints in memory in canonical form, NReq=1915881174.
          There are    72 degrees of freedom in the 1st order CPHF.  IDoFFX=6 NUNeed=     0.
     66 vectors produced by pass  0 Test12= 1.77D-14 1.39D-09 XBig12= 1.56D-01 7.09D-02.
 AX will form    66 AO Fock derivatives at one time.
     66 vectors produced by pass  1 Test12= 1.77D-14 1.39D-09 XBig12= 4.88D-02 9.19D-02.
     66 vectors produced by pass  2 Test12= 1.77D-14 1.39D-09 XBig12= 1.22D-03 4.65D-03.
     66 vectors produced by pass  3 Test12= 1.77D-14 1.39D-09 XBig12= 1.14D-05 5.26D-04.
     66 vectors produced by pass  4 Test12= 1.77D-14 1.39D-09 XBig12= 9.13D-08 3.61D-05.
     66 vectors produced by pass  5 Test12= 1.77D-14 1.39D-09 XBig12= 5.69D-10 2.21D-06.
     55 vectors produced by pass  6 Test12= 1.77D-14 1.39D-09 XBig12= 3.32D-12 1.86D-07.
     15 vectors produced by pass  7 Test12= 1.77D-14 1.39D-09 XBig12= 1.68D-14 1.18D-08.
 InvSVY:  IOpt=1 It=  1 EMax= 5.00D-16
 Solved reduced A of dimension   466 with    72 vectors.
 End of Minotr F.D. properties file   721 does not exist.
 End of Minotr F.D. properties file   722 does not exist.
 End of Minotr F.D. properties file   788 does not exist.

 **********************************************************************

            Population analysis using the SCF Density.

 **********************************************************************

 Orbital symmetries:
       Occupied  (A) (A) (A) (A) (A) (A) (A) (A) (A) (A) (A) (A)
                 (A) (A) (A) (A) (A) (A) (A) (A) (A) (A) (A) (A)
                 (A) (A) (A) (A) (A) (A) (A) (A) (A) (A) (A) (A)
                 (A) (A) (A) (A) (A) (A) (A) (A) (A) (A) (A) (A)
                 (A) (A) (A) (A) (A)
       Virtual   (A) (A) (A) (A) (A) (A) (A) (A) (A) (A) (A) (A)
                 (A) (A) (A) (A) (A) (A) (A) (A) (A) (A) (A) (A)
                 (A) (A) (A) (A) (A) (A) (A) (A) (A) (A) (A) (A)
                 (A) (A) (A) (A) (A) (A) (A) (A) (A) (A) (A) (A)
                 (A) (A) (A) (A) (A) (A) (A) (A) (A) (A) (A) (A)
                 (A) (A) (A) (A) (A) (A) (A) (A) (A) (A) (A) (A)
                 (A) (A) (A) (A) (A) (A) (A) (A) (A) (A) (A) (A)
                 (A) (A) (A) (A) (A) (A) (A) (A) (A) (A) (A) (A)
                 (A) (A) (A) (A) (A) (A) (A) (A) (A) (A) (A) (A)
                 (A) (A) (A) (A) (A) (A) (A) (A) (A) (A) (A) (A)
                 (A) (A) (A) (A) (A) (A) (A) (A) (A) (A) (A) (A)
                 (A) (A) (A) (A) (A) (A) (A) (A) (A) (A) (A) (A)
                 (A) (A) (A) (A) (A) (A) (A) (A) (A) (A) (A) (A)
                 (A) (A) (A) (A) (A) (A) (A) (A) (A) (A) (A) (A)
                 (A) (A) (A) (A) (A) (A) (A) (A) (A) (A) (A) (A)
                 (A) (A) (A) (A) (A) (A) (A) (A) (A) (A) (A) (A)
                 (A) (A) (A) (A) (A) (A) (A) (A) (A) (A) (A) (A)
                 (A) (A) (A) (A) (A) (A) (A) (A) (A) (A) (A) (A)
                 (A) (A) (A) (A) (A) (A) (A) (A) (A) (A) (A) (A)
                 (A) (A) (A) (A) (A) (A) (A) (A) (A) (A) (A) (A)
                 (A)
 The electronic state is 1-A.
 Alpha  occ. eigenvalues --  -24.87656 -24.87608 -24.87475 -19.33161 -19.31535
 Alpha  occ. eigenvalues --  -19.30697 -19.30669 -19.29709 -19.29636 -19.29478
 Alpha  occ. eigenvalues --  -10.56200 -10.46439  -1.43321  -1.34024  -1.33954
 Alpha  occ. eigenvalues --   -1.22952  -1.16963  -1.15257  -1.14514  -1.13757
 Alpha  occ. eigenvalues --   -1.12906  -1.11961  -0.84686  -0.74930  -0.69659
 Alpha  occ. eigenvalues --   -0.69444  -0.68045  -0.66790  -0.65538  -0.65193
 Alpha  occ. eigenvalues --   -0.64585  -0.64097  -0.60288  -0.57477  -0.56985
 Alpha  occ. eigenvalues --   -0.56182  -0.55548  -0.54307  -0.53922  -0.52525
 Alpha  occ. eigenvalues --   -0.52008  -0.51336  -0.50423  -0.50009  -0.48514
 Alpha  occ. eigenvalues --   -0.46551  -0.45229  -0.42945  -0.42608  -0.42148
 Alpha  occ. eigenvalues --   -0.41739  -0.41254  -0.39259
 Alpha virt. eigenvalues --    0.02300   0.04162   0.05164   0.05398   0.06338
 Alpha virt. eigenvalues --    0.08712   0.08908   0.09981   0.10387   0.10873
 Alpha virt. eigenvalues --    0.11760   0.12344   0.12773   0.14005   0.15294
 Alpha virt. eigenvalues --    0.15586   0.16702   0.16818   0.19075   0.19757
 Alpha virt. eigenvalues --    0.20546   0.22213   0.22700   0.23095   0.23249
 Alpha virt. eigenvalues --    0.24831   0.25249   0.25923   0.26753   0.27146
 Alpha virt. eigenvalues --    0.27729   0.28100   0.28747   0.29594   0.30135
 Alpha virt. eigenvalues --    0.30187   0.30563   0.30793   0.31273   0.31889
 Alpha virt. eigenvalues --    0.32373   0.32970   0.33723   0.33986   0.35216
 Alpha virt. eigenvalues --    0.35353   0.36363   0.36670   0.37133   0.37236
 Alpha virt. eigenvalues --    0.37747   0.38038   0.38733   0.39040   0.39319
 Alpha virt. eigenvalues --    0.39942   0.40757   0.41774   0.42912   0.43375
 Alpha virt. eigenvalues --    0.44407   0.44628   0.45632   0.45790   0.46715
 Alpha virt. eigenvalues --    0.47231   0.47735   0.49380   0.50164   0.51100
 Alpha virt. eigenvalues --    0.52992   0.54165   0.54584   0.56380   0.58796
 Alpha virt. eigenvalues --    0.63000   0.63191   0.83103   0.83319   0.85776
 Alpha virt. eigenvalues --    0.89938   0.92138   0.95880   1.05101   1.05595
 Alpha virt. eigenvalues --    1.06232   1.07984   1.18755   1.19325   1.19745
 Alpha virt. eigenvalues --    1.20552   1.20997   1.22456   1.23162   1.23470
 Alpha virt. eigenvalues --    1.24199   1.25282   1.25489   1.25986   1.26301
 Alpha virt. eigenvalues --    1.27464   1.28865   1.29482   1.29745   1.30928
 Alpha virt. eigenvalues --    1.32561   1.33233   1.33664   1.33995   1.35620
 Alpha virt. eigenvalues --    1.36641   1.37211   1.38123   1.40011   1.40221
 Alpha virt. eigenvalues --    1.43231   1.45314   1.47416   1.48041   1.52176
 Alpha virt. eigenvalues --    1.54143   1.54698   1.55806   1.57410   1.58633
 Alpha virt. eigenvalues --    1.60034   1.60485   1.61387   1.62691   1.62971
 Alpha virt. eigenvalues --    1.63837   1.64297   1.65165   1.65778   1.67192
 Alpha virt. eigenvalues --    1.68317   1.69244   1.69922   1.71359   1.72917
 Alpha virt. eigenvalues --    1.74115   1.75088   1.75314   1.75733   1.76186
 Alpha virt. eigenvalues --    1.79471   1.79920   1.82200   1.84097   1.85459
 Alpha virt. eigenvalues --    1.85960   1.86877   1.90198   1.90854   1.91555
 Alpha virt. eigenvalues --    1.91834   1.93119   1.94391   1.95522   1.96207
 Alpha virt. eigenvalues --    1.97321   2.02580   2.13110   2.13538   2.16244
 Alpha virt. eigenvalues --    2.17144   2.18299   2.19694   2.24981   2.26705
 Alpha virt. eigenvalues --    2.28513   2.32290   2.33355   2.34744   2.35400
 Alpha virt. eigenvalues --    2.36950   2.37981   2.40816   2.43357   2.45921
 Alpha virt. eigenvalues --    2.46339   2.48000   2.50594   2.53013   2.54544
 Alpha virt. eigenvalues --    2.59724   2.63112   2.64385   2.66646   2.67436
 Alpha virt. eigenvalues --    2.69059   2.71664   2.72140   2.73481   2.73995
 Alpha virt. eigenvalues --    2.74222   2.75890   2.77760   2.79985   2.81497
 Alpha virt. eigenvalues --    2.84493   2.85109   2.86878   2.90365   2.96564
 Alpha virt. eigenvalues --    2.99230   3.01684   3.09160   3.12425   3.13108
 Alpha virt. eigenvalues --    3.13571   3.14551   3.15929   3.23908   3.26282
 Alpha virt. eigenvalues --    3.26826   3.38533   3.40265   3.44536   3.48710
 Alpha virt. eigenvalues --    3.50631   3.54587   3.60400   3.73406   3.75541
 Alpha virt. eigenvalues --    3.76820   3.79691   3.84390   3.87582   4.33301
 Alpha virt. eigenvalues --    4.39984   4.42886   4.45288   4.49856   4.54288
 Alpha virt. eigenvalues --    4.66051   4.78686   4.83915   5.59072   5.91874
 Alpha virt. eigenvalues --    6.59643
          Condensed to atoms (all electrons):
               1          2          3          4          5          6
     1  C    5.423759   0.374896   0.420722  -0.036133  -0.382820  -0.057924
     2  O    0.374896   8.314155  -0.161268  -0.004494  -0.054932   0.005046
     3  O    0.420722  -0.161268   8.376424   0.152668  -0.251952   0.012601
     4  H   -0.036133  -0.004494   0.152668   0.261167   0.008935   0.001203
     5  C   -0.382820  -0.054932  -0.251952   0.008935   5.253466   0.182157
     6  F   -0.057924   0.005046   0.012601   0.001203   0.182157   9.244329
     7  F   -0.043624   0.000712   0.014952   0.000451   0.163970  -0.037074
     8  F   -0.018280   0.001911   0.013329   0.000580   0.136407  -0.038833
     9  O   -0.002181   0.000344   0.000085   0.000859  -0.000599   0.000000
    10  H    0.000574  -0.000454  -0.000077   0.000078   0.000067   0.000002
    11  H    0.000210   0.000067  -0.000037  -0.000215  -0.000052  -0.000001
    12  O   -0.000945   0.010824  -0.058031   0.098721  -0.015644   0.000240
    13  H    0.001125   0.002575   0.001166  -0.012629   0.006691  -0.000201
    14  H   -0.000631  -0.001877   0.007759  -0.014437  -0.011602  -0.000106
    15  O   -0.000881  -0.027463   0.004827   0.002060  -0.017494   0.000274
    16  H   -0.025572   0.082771  -0.002149  -0.002578   0.001132  -0.000044
    17  H    0.003909  -0.004500  -0.000290   0.000448  -0.000320   0.000007
    18  O   -0.001924  -0.000306   0.001716   0.001687  -0.000119   0.000002
    19  H    0.001207  -0.000276  -0.000131  -0.001250  -0.000652   0.000004
    20  H   -0.002290  -0.000245   0.000662   0.002177   0.000226   0.000012
    21  O   -0.000939  -0.000433   0.000118   0.000253  -0.000714   0.000001
    22  H    0.000009   0.000278  -0.000023  -0.000025  -0.000062   0.000001
    23  H    0.001570  -0.000515   0.000159   0.001014   0.001993   0.000001
               7          8          9         10         11         12
     1  C   -0.043624  -0.018280  -0.002181   0.000574   0.000210  -0.000945
     2  O    0.000712   0.001911   0.000344  -0.000454   0.000067   0.010824
     3  O    0.014952   0.013329   0.000085  -0.000077  -0.000037  -0.058031
     4  H    0.000451   0.000580   0.000859   0.000078  -0.000215   0.098721
     5  C    0.163970   0.136407  -0.000599   0.000067  -0.000052  -0.015644
     6  F   -0.037074  -0.038833   0.000000   0.000002  -0.000001   0.000240
     7  F    9.236177  -0.046398  -0.000000   0.000001  -0.000000   0.000043
     8  F   -0.046398   9.237662   0.000000   0.000000  -0.000001  -0.000583
     9  O   -0.000000   0.000000   8.386578   0.247140   0.270096  -0.001534
    10  H    0.000001   0.000000   0.247140   0.297876  -0.021400   0.001886
    11  H   -0.000000  -0.000001   0.270096  -0.021400   0.366482  -0.000162
    12  O    0.000043  -0.000583  -0.001534   0.001886  -0.000162   8.547702
    13  H   -0.000211  -0.000251  -0.000932  -0.001482   0.000363   0.213900
    14  H    0.000322   0.000149   0.000167   0.000244   0.000130   0.242047
    15  O    0.000096   0.000102   0.000014   0.000255   0.000156  -0.043591
    16  H    0.000414   0.000409   0.001387  -0.001050   0.000005  -0.002914
    17  H   -0.000084  -0.000037  -0.000123   0.000445  -0.000011   0.003520
    18  O   -0.000003   0.000077  -0.061747   0.001478   0.005661  -0.093829
    19  H    0.000002   0.000022   0.002585   0.000826  -0.000445   0.005840
    20  H    0.000004   0.000012   0.045290  -0.005088  -0.006744   0.003544
    21  O   -0.000000  -0.000000  -0.056530   0.034425   0.001961  -0.000873
    22  H    0.000001   0.000001   0.004716  -0.006424   0.000239   0.000133
    23  H   -0.000022  -0.000017  -0.001005  -0.002042   0.000056  -0.001565
              13         14         15         16         17         18
     1  C    0.001125  -0.000631  -0.000881  -0.025572   0.003909  -0.001924
     2  O    0.002575  -0.001877  -0.027463   0.082771  -0.004500  -0.000306
     3  O    0.001166   0.007759   0.004827  -0.002149  -0.000290   0.001716
     4  H   -0.012629  -0.014437   0.002060  -0.002578   0.000448   0.001687
     5  C    0.006691  -0.011602  -0.017494   0.001132  -0.000320  -0.000119
     6  F   -0.000201  -0.000106   0.000274  -0.000044   0.000007   0.000002
     7  F   -0.000211   0.000322   0.000096   0.000414  -0.000084  -0.000003
     8  F   -0.000251   0.000149   0.000102   0.000409  -0.000037   0.000077
     9  O   -0.000932   0.000167   0.000014   0.001387  -0.000123  -0.061747
    10  H   -0.001482   0.000244   0.000255  -0.001050   0.000445   0.001478
    11  H    0.000363   0.000130   0.000156   0.000005  -0.000011   0.005661
    12  O    0.213900   0.242047  -0.043591  -0.002914   0.003520  -0.093829
    13  H    0.270143  -0.020576  -0.000983   0.001149   0.000067   0.054509
    14  H   -0.020576   0.304151   0.039845  -0.002068  -0.003529   0.002047
    15  O   -0.000983   0.039845   8.471789   0.199220   0.278463   0.002508
    16  H    0.001149  -0.002068   0.199220   0.287817  -0.017416  -0.000323
    17  H    0.000067  -0.003529   0.278463  -0.017416   0.337916   0.000273
    18  O    0.054509   0.002047   0.002508  -0.000323   0.000273   8.424122
    19  H   -0.006718   0.000890  -0.000016   0.000056  -0.000008   0.269162
    20  H   -0.007266  -0.000527   0.000204  -0.000152  -0.000157   0.237052
    21  O   -0.000052  -0.002429  -0.029085  -0.001396   0.003311   0.000360
    22  H   -0.000063   0.000175   0.002415   0.001073  -0.001594   0.000235
    23  H    0.000240  -0.002564   0.011849  -0.007187  -0.000271   0.000058
              19         20         21         22         23
     1  C    0.001207  -0.002290  -0.000939   0.000009   0.001570
     2  O   -0.000276  -0.000245  -0.000433   0.000278  -0.000515
     3  O   -0.000131   0.000662   0.000118  -0.000023   0.000159
     4  H   -0.001250   0.002177   0.000253  -0.000025   0.001014
     5  C   -0.000652   0.000226  -0.000714  -0.000062   0.001993
     6  F    0.000004   0.000012   0.000001   0.000001   0.000001
     7  F    0.000002   0.000004  -0.000000   0.000001  -0.000022
     8  F    0.000022   0.000012  -0.000000   0.000001  -0.000017
     9  O    0.002585   0.045290  -0.056530   0.004716  -0.001005
    10  H    0.000826  -0.005088   0.034425  -0.006424  -0.002042
    11  H   -0.000445  -0.006744   0.001961   0.000239   0.000056
    12  O    0.005840   0.003544  -0.000873   0.000133  -0.001565
    13  H   -0.006718  -0.007266  -0.000052  -0.000063   0.000240
    14  H    0.000890  -0.000527  -0.002429   0.000175  -0.002564
    15  O   -0.000016   0.000204  -0.029085   0.002415   0.011849
    16  H    0.000056  -0.000152  -0.001396   0.001073  -0.007187
    17  H   -0.000008  -0.000157   0.003311  -0.001594  -0.000271
    18  O    0.269162   0.237052   0.000360   0.000235   0.000058
    19  H    0.360626  -0.020961   0.000582   0.000034  -0.000215
    20  H   -0.020961   0.284351  -0.001596  -0.000285   0.000645
    21  O    0.000582  -0.001596   8.343956   0.268681   0.255723
    22  H    0.000034  -0.000285   0.268681   0.372823  -0.022850
    23  H   -0.000215   0.000645   0.255723  -0.022850   0.304931
 Mulliken charges:
               1
     1  C    0.346161
     2  O   -0.536816
     3  O   -0.533229
     4  H    0.539459
     5  C    0.981917
     6  F   -0.311695
     7  F   -0.289729
     8  F   -0.286260
     9  O   -0.834611
    10  H    0.452722
    11  H    0.383642
    12  O   -0.908731
    13  H    0.499438
    14  H    0.462420
    15  O   -0.894565
    16  H    0.487416
    17  H    0.399982
    18  O   -0.842696
    19  H    0.388839
    20  H    0.471131
    21  O   -0.815323
    22  H    0.380512
    23  H    0.460015
 Sum of Mulliken charges =  -0.00000
 Mulliken charges with hydrogens summed into heavy atoms:
               1
     1  C    0.346161
     2  O   -0.536816
     3  O    0.006230
     5  C    0.981917
     6  F   -0.311695
     7  F   -0.289729
     8  F   -0.286260
     9  O    0.001753
    12  O    0.053127
    15  O   -0.007168
    18  O    0.017275
    21  O    0.025205
 APT charges:
               1
     1  C    0.215693
     2  O   -0.582165
     3  O   -0.473320
     4  H    0.451977
     5  C    0.390293
     6  F   -0.092387
     7  F   -0.020079
     8  F   -0.099267
     9  O   -0.784407
    10  H    0.178184
    11  H    0.632010
    12  O   -0.637294
    13  H    0.497925
    14  H    0.361471
    15  O   -1.075187
    16  H    0.233130
    17  H    0.867429
    18  O   -1.709025
    19  H    1.064508
    20  H    0.583782
    21  O   -0.980434
    22  H    1.091963
    23  H   -0.114799
 Sum of APT charges =  -0.00000
 APT charges with hydrogens summed into heavy atoms:
               1
     1  C    0.215693
     2  O   -0.582165
     3  O   -0.021343
     5  C    0.390293
     6  F   -0.092387
     7  F   -0.020079
     8  F   -0.099267
     9  O    0.025787
    12  O    0.222102
    15  O    0.025372
    18  O   -0.060735
    21  O   -0.003271
 Electronic spatial extent (au):  <R**2>=           4080.0147
 Charge=             -0.0000 electrons
 Dipole moment (field-independent basis, Debye):
    X=             -5.1498    Y=             -1.7002    Z=              1.0684  Tot=              5.5274
 Quadrupole moment (field-independent basis, Debye-Ang):
   XX=            -70.9199   YY=            -62.0018   ZZ=            -69.7074
   XY=              1.6436   XZ=             -0.8707   YZ=             -8.4610
 Traceless Quadrupole moment (field-independent basis, Debye-Ang):
   XX=             -3.3769   YY=              5.5412   ZZ=             -2.1643
   XY=              1.6436   XZ=             -0.8707   YZ=             -8.4610
 Octapole moment (field-independent basis, Debye-Ang**2):
  XXX=            -43.3219  YYY=              2.6553  ZZZ=            -24.1699  XYY=            -35.7125
  XXY=            -15.4762  XXZ=              7.1534  XZZ=            -15.0442  YZZ=             -4.7665
  YYZ=             24.2924  XYZ=             13.9090
 Hexadecapole moment (field-independent basis, Debye-Ang**3):
 XXXX=          -3330.4718 YYYY=           -559.1227 ZZZZ=           -404.2468 XXXY=            128.5335
 XXXZ=            -56.8574 YYYX=            -43.9299 YYYZ=            -35.8230 ZZZX=             59.2686
 ZZZY=            -43.7158 XXYY=           -572.7774 XXZZ=           -568.9526 YYZZ=           -174.4415
 XXYZ=            -60.1604 YYXZ=            -56.1714 ZZXY=            -11.4415
 N-N= 8.335290206491D+02 E-N=-3.814735223637D+03  KE= 9.014803703968D+02
  Exact polarizability:       0.000       0.000       0.000       0.000       0.000       0.000
 Approx polarizability:      74.579       3.937      80.567       0.355       4.007      70.079
 Calling FoFJK, ICntrl=    100127 FMM=F ISym2X=0 I1Cent= 0 IOpClX= 0 NMat=1 NMatS=1 NMatT=0.
 ***** Axes restored to original set *****
 -------------------------------------------------------------------
 Center     Atomic                   Forces (Hartrees/Bohr)
 Number     Number              X              Y              Z
 -------------------------------------------------------------------
      1        6           0.007654284   -0.009319556   -0.010958364
      2        8           0.005816283    0.019442679    0.008419764
      3        8          -0.023671448   -0.007438430    0.012284975
      4        1           0.010343975    0.000136741   -0.009888539
      5        6           0.004209665    0.000474668   -0.002535901
      6        9          -0.000950021    0.002620355    0.002986311
      7        9          -0.005041311    0.001348095   -0.000968417
      8        9          -0.001396129   -0.002688489    0.004048366
      9        8          -0.000588130   -0.001513767   -0.000936157
     10        1          -0.000119266    0.002800330    0.000816930
     11        1           0.001712037   -0.000405555    0.001359516
     12        8           0.008151159   -0.004996703   -0.004997452
     13        1          -0.003111791    0.001138758    0.001611370
     14        1          -0.004470284   -0.000675956   -0.000826988
     15        8           0.001920490    0.000524770    0.003304777
     16        1           0.001721472   -0.002134751   -0.004686405
     17        1          -0.001371600    0.001551494   -0.000959749
     18        8          -0.000105939   -0.000466164   -0.001051599
     19        1          -0.000961642   -0.001549814    0.000605117
     20        1           0.001036015   -0.000602638    0.002160165
     21        8           0.001830406   -0.002324318    0.002614563
     22        1          -0.000929891    0.001150706    0.000025810
     23        1          -0.001678334    0.002927544   -0.002428094
 -------------------------------------------------------------------
 Cartesian Forces:  Max     0.023671448 RMS     0.005488182
 FormGI is forming the generalized inverse of G from B-inverse, IUseBI=4.

 GradGradGradGradGradGradGradGradGradGradGradGradGradGradGradGradGradGrad
 Berny optimization.
 Internal  Forces:  Max     0.019040871 RMS     0.003526373
 Search for a local minimum.
 Step number   1 out of a maximum of  138
 All quantities printed in internal units (Hartrees-Bohrs-Radians)
 Mixed Optimization -- RFO/linear search
 Second derivative matrix not updated -- analytic derivatives used.
 ITU=  0
     Eigenvalues ---   -0.00466  -0.00009   0.00014   0.00029   0.00049
     Eigenvalues ---    0.00059   0.00210   0.00255   0.00444   0.00479
     Eigenvalues ---    0.00588   0.00614   0.00828   0.00884   0.01022
     Eigenvalues ---    0.01090   0.01339   0.01427   0.01634   0.01725
     Eigenvalues ---    0.02019   0.02154   0.02258   0.02305   0.02530
     Eigenvalues ---    0.02595   0.02790   0.02876   0.02946   0.02958
     Eigenvalues ---    0.03436   0.03723   0.04745   0.05536   0.05995
     Eigenvalues ---    0.06959   0.07111   0.07214   0.07678   0.11634
     Eigenvalues ---    0.13663   0.19639   0.20132   0.20824   0.21787
     Eigenvalues ---    0.23240   0.25600   0.35935   0.37384   0.38551
     Eigenvalues ---    0.43003   0.44787   0.46837   0.47683   0.48785
     Eigenvalues ---    0.50843   0.55719   0.57036   0.57166   0.57198
     Eigenvalues ---    0.57304   0.62238   0.87315
 RFO step:  Lambda=-1.04065860D-02 EMin=-4.66385730D-03
 Linear search not attempted -- first point.
 Maximum step size (   0.300) exceeded in Quadratic search.
    -- Step size scaled by   0.286
 Iteration  1 RMS(Cart)=  0.02728882 RMS(Int)=  0.00128010
 Iteration  2 RMS(Cart)=  0.00196830 RMS(Int)=  0.00006120
 Iteration  3 RMS(Cart)=  0.00000105 RMS(Int)=  0.00006119
 Iteration  4 RMS(Cart)=  0.00000000 RMS(Int)=  0.00006119
 Variable       Old X    -DE/DX   Delta X   Delta X   Delta X     New X
                                 (Linear)    (Quad)   (Total)
    R1        2.29211   0.01904   0.00000  -0.00289  -0.00300   2.28911
    R2        2.39843   0.01397   0.00000   0.01988   0.01981   2.41824
    R3        2.95223  -0.00506   0.00000  -0.00771  -0.00771   2.94452
    R4        3.29978  -0.00236   0.00000   0.04072   0.04065   3.34044
    R5        2.16326  -0.01745   0.00000  -0.16373  -0.16369   1.99956
    R6        2.53429  -0.00380   0.00000   0.21308   0.21313   2.74742
    R7        2.52316   0.00056   0.00000  -0.00360  -0.00360   2.51956
    R8        2.53496   0.00299   0.00000  -0.00056  -0.00056   2.53440
    R9        2.52726   0.00287   0.00000  -0.00072  -0.00072   2.52654
   R10        1.85341   0.00325   0.00000   0.00056   0.00055   1.85396
   R11        1.81196   0.00209   0.00000   0.00076   0.00076   1.81272
   R12        3.17794   0.00128   0.00000   0.02621   0.02622   3.20416
   R13        3.25422   0.00106   0.00000   0.01252   0.01252   3.26674
   R14        1.88503   0.00205   0.00000  -0.01253  -0.01252   1.87251
   R15        1.84983   0.00193   0.00000  -0.00817  -0.00807   1.84176
   R16        3.05514   0.00226   0.00000   0.07204   0.07205   3.12719
   R17        3.35246   0.00383   0.00000   0.07680   0.07690   3.42936
   R18        1.85413   0.00278   0.00000  -0.00396  -0.00399   1.85014
   R19        1.81301   0.00216   0.00000   0.00078   0.00078   1.81379
   R20        3.38492   0.00135   0.00000   0.00822   0.00821   3.39313
   R21        1.81132   0.00189   0.00000   0.00056   0.00056   1.81188
   R22        1.86307   0.00269   0.00000  -0.00192  -0.00191   1.86116
   R23        1.81209   0.00138   0.00000   0.00074   0.00074   1.81283
   R24        1.84058   0.00348   0.00000   0.00159   0.00158   1.84215
    A1        2.24482   0.00067   0.00000  -0.00140  -0.00159   2.24322
    A2        2.07964  -0.00016   0.00000   0.01068   0.01078   2.09042
    A3        1.95862  -0.00051   0.00000  -0.00930  -0.00920   1.94942
    A4        2.33285  -0.00636   0.00000   0.01456   0.01430   2.34715
    A5        1.99989  -0.00225   0.00000  -0.01535  -0.01545   1.98443
    A6        1.95276  -0.00453   0.00000  -0.00756  -0.00757   1.94518
    A7        1.93445  -0.00535   0.00000  -0.00578  -0.00580   1.92864
    A8        1.95251  -0.00491   0.00000  -0.00451  -0.00453   1.94798
    A9        1.87159   0.00541   0.00000   0.00680   0.00678   1.87837
   A10        1.87519   0.00511   0.00000   0.00652   0.00650   1.88169
   A11        1.87324   0.00534   0.00000   0.00583   0.00582   1.87907
   A12        1.84911   0.00041   0.00000   0.00053   0.00052   1.84963
   A13        1.89066   0.00124   0.00000   0.00872   0.00871   1.89937
   A14        1.98451  -0.00010   0.00000   0.00149   0.00148   1.98599
   A15        1.80786   0.00285   0.00000   0.00897   0.00899   1.81684
   A16        1.84994   0.00171   0.00000   0.01340   0.01351   1.86345
   A17        1.85496  -0.00023   0.00000  -0.00375  -0.00387   1.85109
   A18        2.86392   0.00084   0.00000  -0.02674  -0.02658   2.83734
   A19        1.55898   0.00012   0.00000  -0.00786  -0.00775   1.55123
   A20        2.12542  -0.00043   0.00000   0.00035   0.00032   2.12574
   A21        1.81789   0.00036   0.00000  -0.00514  -0.00511   1.81278
   A22        1.85004  -0.00019   0.00000   0.00083   0.00082   1.85086
   A23        1.96299   0.00070   0.00000   0.01323   0.01311   1.97609
   A24        2.08111  -0.00034   0.00000  -0.00073  -0.00076   2.08035
   A25        2.82566  -0.00025   0.00000   0.01194   0.01201   2.83767
   A26        2.04026   0.00011   0.00000  -0.00015  -0.00011   2.04015
   A27        1.98763   0.00060   0.00000  -0.00163  -0.00161   1.98602
   A28        1.86005  -0.00022   0.00000   0.00044   0.00042   1.86047
   A29        2.00113  -0.00031   0.00000  -0.00116  -0.00122   1.99990
   A30        1.90033   0.00175   0.00000   0.01341   0.01337   1.91370
   A31        1.86441  -0.00063   0.00000  -0.00286  -0.00285   1.86156
   A32        3.08507   0.00530   0.00000   0.01410   0.01418   3.09925
   A33        3.06815  -0.00015   0.00000   0.00203   0.00205   3.07021
   A34        3.07735  -0.00130   0.00000  -0.01132  -0.01134   3.06601
   A35        3.12156  -0.00105   0.00000  -0.01688  -0.01680   3.10476
   A36        3.11589  -0.00204   0.00000  -0.00880  -0.00883   3.10706
   A37        3.18046  -0.00033   0.00000  -0.00392  -0.00394   3.17653
   A38        3.12430  -0.00126   0.00000   0.00323   0.00316   3.12746
   A39        3.07197   0.00089   0.00000   0.00501   0.00499   3.07696
   A40        3.14815   0.00095   0.00000  -0.00057  -0.00051   3.14765
   A41        3.23509  -0.00145   0.00000  -0.00960  -0.00964   3.22545
    D1       -0.11565   0.00011   0.00000  -0.00002  -0.00003  -0.11568
    D2        3.00895  -0.00009   0.00000  -0.00134  -0.00135   3.00760
    D3       -0.02491  -0.00023   0.00000  -0.00024  -0.00027  -0.02518
    D4        3.13271  -0.00004   0.00000   0.00084   0.00081   3.13352
    D5        0.14808   0.00014   0.00000  -0.00086  -0.00085   0.14723
    D6       -1.93998  -0.00006   0.00000  -0.00051  -0.00051  -1.94049
    D7        2.25322   0.00008   0.00000  -0.00096  -0.00096   2.25226
    D8       -3.00785  -0.00001   0.00000  -0.00193  -0.00193  -3.00978
    D9        1.18727  -0.00022   0.00000  -0.00158  -0.00159   1.18568
   D10       -0.90271  -0.00008   0.00000  -0.00203  -0.00204  -0.90475
   D11       -0.42851   0.00011   0.00000  -0.00305  -0.00308  -0.43159
   D12       -1.70050  -0.00101   0.00000  -0.00597  -0.00608  -1.70658
   D13        0.23585   0.00113   0.00000   0.00128   0.00126   0.23710
   D14       -0.17906   0.00102   0.00000   0.00331   0.00334  -0.17572
   D15       -2.45588   0.00078   0.00000   0.00132   0.00138  -2.45450
   D16       -2.22548  -0.00008   0.00000  -0.00016  -0.00017  -2.22565
   D17        1.78089  -0.00032   0.00000  -0.00214  -0.00213   1.77875
   D18       -2.28355   0.00045   0.00000   0.01155   0.01155  -2.27200
   D19        1.92307   0.00051   0.00000   0.00516   0.00518   1.92825
   D20        1.88125  -0.00050   0.00000   0.00497   0.00493   1.88618
   D21       -0.19532  -0.00044   0.00000  -0.00142  -0.00144  -0.19676
   D22       -1.96104   0.00177   0.00000  -0.00233  -0.00224  -1.96328
   D23        2.12990   0.00085   0.00000  -0.00520  -0.00508   2.12482
   D24        2.39863  -0.00083   0.00000  -0.01663  -0.01666   2.38197
   D25        0.20639  -0.00174   0.00000  -0.01950  -0.01950   0.18689
   D26       -0.24932  -0.00181   0.00000  -0.00157  -0.00168  -0.25100
   D27        1.66650   0.00200   0.00000   0.01248   0.01242   1.67893
   D28       -0.05240   0.00059   0.00000   0.01220   0.01211  -0.04029
   D29        1.84089   0.00036   0.00000   0.00815   0.00813   1.84902
   D30       -2.02517  -0.00020   0.00000   0.00110   0.00107  -2.02410
   D31        0.62257  -0.00050   0.00000  -0.00067  -0.00067   0.62190
   D32       -1.52402  -0.00005   0.00000   0.00144   0.00143  -1.52259
   D33        2.45619   0.00002   0.00000  -0.00829  -0.00833   2.44786
   D34        0.44521   0.00009   0.00000   0.00506   0.00508   0.45029
   D35       -1.69233  -0.00019   0.00000  -0.00015  -0.00016  -1.69250
   D36       -1.21622  -0.00001   0.00000   0.01484   0.01483  -1.20139
   D37        2.92943  -0.00029   0.00000   0.00963   0.00959   2.93902
   D38        2.85940  -0.00025   0.00000   0.00114   0.00115   2.86055
   D39        0.72186  -0.00054   0.00000  -0.00407  -0.00409   0.71777
         Item               Value     Threshold  Converged?
 Maximum Force            0.019041     0.000015     NO 
 RMS     Force            0.003526     0.000010     NO 
 Maximum Displacement     0.150082     0.000060     NO 
 RMS     Displacement     0.028200     0.000040     NO 
 Predicted change in Energy=-3.122444D-03
 GradGradGradGradGradGradGradGradGradGradGradGradGradGradGradGradGradGrad

                          Input orientation:                          
 ---------------------------------------------------------------------
 Center     Atomic      Atomic             Coordinates (Angstroms)
 Number     Number       Type             X           Y           Z
 ---------------------------------------------------------------------
      1          6           0        0.346551   -0.211570   -1.490849
      2          8           0        0.527458    0.867449   -0.970897
      3          8           0       -0.610512   -1.038870   -1.298032
      4          1           0       -1.307626   -0.720261   -0.568547
      5          6           0        1.349946   -0.731468   -2.563606
      6          9           0        2.425909    0.051702   -2.644981
      7          9           0        0.772845   -0.755619   -3.773996
      8          9           0        1.766650   -1.971616   -2.288064
      9          8           0       -0.542961    0.332905    4.504424
     10          1           0       -0.590050    1.229060    4.107944
     11          1           0        0.360058    0.226525    4.810038
     12          8           0       -2.206071   -0.248322    0.472513
     13          1           0       -1.906083   -0.728094    1.285953
     14          1           0       -1.995476    0.691646    0.620813
     15          8           0       -1.156763    2.300898    0.608514
     16          1           0       -0.412860    1.887886    0.124191
     17          1           0       -1.461626    3.025886    0.058334
     18          8           0       -1.269562   -1.444654    2.634978
     19          1           0       -1.802480   -2.118698    3.060384
     20          1           0       -1.009089   -0.806454    3.338432
     21          8           0       -0.675360    2.753017    3.296388
     22          1           0       -1.399096    3.315722    3.578949
     23          1           0       -0.790864    2.608636    2.339258
 ---------------------------------------------------------------------
                    Distance matrix (angstroms):
                    1          2          3          4          5
     1  C    0.000000
     2  O    1.211346   0.000000
     3  O    1.279678   2.244114   0.000000
     4  H    1.961047   2.459723   1.058124   0.000000
     5  C    1.558174   2.402029   2.353630   3.323112   0.000000
     6  F    2.392710   2.659345   3.496208   4.341288   1.333294
     7  F    2.385472   3.248373   2.850317   3.821585   1.341146
     8  F    2.397915   3.366128   2.738810   3.738154   1.336987
     9  O    6.085308   5.604522   5.962786   5.237261   7.394122
    10  H    5.856544   5.212888   5.862465   5.117063   7.219199
    11  H    6.316113   5.818763   6.312824   5.710232   7.501217
    12  O    3.220562   3.286420   2.511096   1.453870   4.700714
    13  H    3.612725   3.682560   2.907243   1.948687   5.041908
    14  H    3.280245   2.988251   2.931685   1.970075   4.832973
    15  O    3.602745   2.717704   3.884245   3.245864   5.053828
    16  H    2.755499   1.767684   3.260014   2.843048   4.146415
    17  H    4.018780   3.110406   4.368795   3.801357   5.375613
    18  O    4.599431   4.645152   4.008438   3.284626   5.864788
    19  H    5.382304   5.531447   4.645708   3.920415   6.594806
    20  H    5.051099   4.871678   4.659365   3.919317   6.356471
    21  O    5.722823   4.817868   5.957458   5.234610   7.112174
    22  H    6.418093   5.514232   6.585536   5.787854   7.852895
    23  H    4.890500   3.965707   5.154290   4.450160   6.306936
                    6          7          8          9         10
     6  F    0.000000
     7  F    2.158485   0.000000
     8  F    2.157737   2.162011   0.000000
     9  O    7.746435   8.452719   7.535450   0.000000
    10  H    7.488937   8.241444   7.530423   0.981075   0.000000
    11  H    7.737933   8.649892   7.562630   0.959250   1.549424
    12  O    5.591424   5.211922   5.135469   4.400007   4.243882
    13  H    5.901396   5.725425   5.273415   3.652722   3.677775
    14  H    5.533858   5.391895   5.450516   4.161842   3.797909
    15  O    5.336633   5.680852   5.932191   4.407705   3.703513
    16  H    4.370182   4.856941   5.046285   4.649874   4.041749
    17  H    5.591655   5.829185   6.395497   5.278618   4.515260
    18  O    6.616159   6.761742   5.807979   2.680017   3.127317
    19  H    7.425705   7.429606   6.431658   3.111590   3.711448
    20  H    6.952473   7.332429   6.381206   1.695568   2.216090
    21  O    7.225983   8.024846   7.711788   2.708103   1.728683
    22  H    8.001362   8.680953   8.508804   3.238313   2.299685
    23  H    6.459735   7.150893   6.995119   3.150929   2.252068
                   11         12         13         14         15
    11  H    0.000000
    12  O    5.062076   0.000000
    13  H    4.297193   0.990887   0.000000
    14  H    4.828507   0.974619   1.570370   0.000000
    15  O    4.925096   2.760084   3.192992   1.814741   0.000000
    16  H    5.031370   2.810751   3.228430   2.045067   0.979050
    17  H    5.808067   3.383220   3.974538   2.459686   0.959816
    18  O    3.190515   2.642823   1.654838   3.024498   4.260099
    19  H    3.638396   3.218427   2.256795   3.726498   5.095238
    20  H    2.259918   3.155593   2.241297   3.256181   4.138828
    21  O    3.121920   4.396063   4.204124   3.626383   2.767820
    22  H    3.762093   4.796203   4.676250   3.999002   3.148346
    23  H    3.619921   3.694557   3.672456   2.842357   1.795566
                   16         17         18         19         20
    16  H    0.000000
    17  H    1.548965   0.000000
    18  O    4.259556   5.163498   0.000000
    19  H    5.158003   5.966174   0.958804   0.000000
    20  H    4.236308   5.064649   0.984882   1.558449   0.000000
    21  O    3.298513   3.343302   4.290802   5.005966   3.575328
    22  H    3.866100   3.533079   4.854796   5.473988   4.147564
    23  H    2.359849   2.413842   4.092159   4.887850   3.564942
                   21         22         23
    21  O    0.000000
    22  H    0.959308   0.000000
    23  H    0.974826   1.551371   0.000000
 Stoichiometry    C2H11F3O7
 Framework group  C1[X(C2H11F3O7)]
 Deg. of freedom    63
 Full point group                 C1      NOp   1
 Largest Abelian subgroup         C1      NOp   1
 Largest concise Abelian subgroup C1      NOp   1
                         Standard orientation:                         
 ---------------------------------------------------------------------
 Center     Atomic      Atomic             Coordinates (Angstroms)
 Number     Number       Type             X           Y           Z
 ---------------------------------------------------------------------
      1          6           0        1.499821   -0.112294    0.167495
      2          8           0        0.811055   -1.064983   -0.124642
      3          8           0        1.208446    0.881275    0.919490
      4          1           0        0.223457    0.848665    1.304666
      5          6           0        2.954253   -0.011407   -0.382375
      6          9           0        3.199259   -0.957285   -1.289545
      7          9           0        3.843280   -0.161084    0.610550
      8          9           0        3.182659    1.174458   -0.956038
      9          8           0       -4.338403    0.828897   -1.267872
     10          1           0       -4.236726   -0.112742   -1.011970
     11          1           0       -4.265923    0.851933   -2.224102
     12          8           0       -1.152797    0.769887    1.766678
     13          1           0       -1.649798    1.361814    1.146621
     14          1           0       -1.460718   -0.135734    1.579819
     15          8           0       -1.580332   -1.822441    0.921036
     16          1           0       -0.773825   -1.652630    0.392594
     17          1           0       -1.386290   -2.591451    1.461609
     18          8           0       -2.445961    2.244825   -0.004423
     19          1           0       -2.837062    3.073358    0.278207
     20          1           0       -3.154502    1.743633   -0.470008
     21          8           0       -3.942434   -1.743442   -0.519471
     22          1           0       -4.600440   -2.104947    0.077701
     23          1           0       -3.085986   -1.796632   -0.056920
 ---------------------------------------------------------------------
 Rotational constants (GHZ):           1.0308642           0.2799466           0.2609253
 Standard basis: 6-31++G(d,p) (6D, 7F)
 There are   294 symmetry adapted cartesian basis functions of A   symmetry.
 There are   294 symmetry adapted basis functions of A   symmetry.
   294 basis functions,   472 primitive gaussians,   294 cartesian basis functions
    53 alpha electrons       53 beta electrons
       nuclear repulsion energy       830.8949666800 Hartrees.
 NAtoms=   23 NActive=   23 NUniq=   23 SFac= 1.00D+00 NAtFMM=   60 NAOKFM=F Big=F
 Integral buffers will be    131072 words long.
 Raffenetti 2 integral format.
 Two-electron integral symmetry is turned on.
 Nuclear repulsion after empirical dispersion term =      830.8850287239 Hartrees.
 One-electron integrals computed using PRISM.
 NBasis=   294 RedAO= T EigKep=  4.20D-05  NBF=   294
 NBsUse=   294 1.00D-06 EigRej= -1.00D+00 NBFU=   294
 Initial guess from the checkpoint file:  "/local_scratch/slurm.5660436/Gau-1364779.chk"
 B after Tr=     0.000000    0.000000   -0.000000
         Rot=    1.000000    0.000291   -0.000592   -0.000180 Ang=   0.08 deg.
 ExpMin= 3.60D-02 ExpMax= 7.00D+03 ExpMxC= 1.05D+03 IAcc=3 IRadAn=         5 AccDes= 0.00D+00
 Harris functional with IExCor= 4639 and IRadAn=       5 diagonalized for initial guess.
 HarFok:  IExCor= 4639 AccDes= 0.00D+00 IRadAn=         5 IDoV= 1 UseB2=F ITyADJ=14
 ICtDFT=  3500011 ScaDFX=  1.000000  1.000000  1.000000  1.000000
 FoFCou: FMM=F IPFlag=           0 FMFlag=      100000 FMFlg1=           0
         NFxFlg=           0 DoJE=T BraDBF=F KetDBF=T FulRan=T
         wScrn=  0.000000 ICntrl=       500 IOpCl=  0 I1Cent=   200000004 NGrid=           0
         NMat0=    1 NMatS0=      1 NMatT0=    0 NMatD0=    1 NMtDS0=    0 NMtDT0=    0
 Petite list used in FoFCou.
 Requested convergence on RMS density matrix=1.00D-10 within 128 cycles.
 Requested convergence on MAX density matrix=1.00D-08.
 Requested convergence on             energy=1.00D-08.
 No special actions if energy rises.
 SCF Done:  E(RwB97XD) =  -908.814131982     A.U. after   15 cycles
            NFock= 15  Conv=0.84D-10     -V/T= 2.0081
 Calling FoFJK, ICntrl=      2127 FMM=F ISym2X=0 I1Cent= 0 IOpClX= 0 NMat=1 NMatS=1 NMatT=0.
 ***** Axes restored to original set *****
 -------------------------------------------------------------------
 Center     Atomic                   Forces (Hartrees/Bohr)
 Number     Number              X              Y              Z
 -------------------------------------------------------------------
      1        6           0.005762928   -0.007160985   -0.008315107
      2        8           0.004301168    0.014111963    0.006122272
      3        8          -0.011098386   -0.007938014    0.002763354
      4        1           0.002780969    0.001798486   -0.002657914
      5        6           0.003020649    0.000436214   -0.001776931
      6        9          -0.000575744    0.001915433    0.002080816
      7        9          -0.003640283    0.000932968   -0.000727777
      8        9          -0.000976823   -0.001948620    0.002915475
      9        8          -0.000277228   -0.000944789   -0.000720051
     10        1          -0.000046180    0.001947581    0.000700571
     11        1           0.001207410   -0.000251631    0.001082517
     12        8           0.005031493   -0.002830958   -0.002444932
     13        1          -0.002575261    0.000822956    0.001328046
     14        1          -0.004136436   -0.000498842   -0.000368342
     15        8           0.001939902    0.000992271    0.002515233
     16        1           0.000994275   -0.001545592   -0.003541166
     17        1          -0.001065470    0.001123121   -0.000655707
     18        8           0.000020802   -0.000610929   -0.000464325
     19        1          -0.000741883   -0.001057088    0.000490732
     20        1           0.000784762   -0.000653183    0.001489862
     21        8           0.001237293   -0.001808808    0.001714805
     22        1          -0.000618357    0.000859615    0.000104650
     23        1          -0.001329597    0.002308831   -0.001636080
 -------------------------------------------------------------------
 Cartesian Forces:  Max     0.014111963 RMS     0.003400541

 GradGradGradGradGradGradGradGradGradGradGradGradGradGradGradGradGradGrad
 Berny optimization.
 Using GEDIIS/GDIIS optimizer.
 FormGI is forming the generalized inverse of G from B-inverse, IUseBI=4.
 Internal  Forces:  Max     0.014252968 RMS     0.002268654
 Search for a local minimum.
 Step number   2 out of a maximum of  138
 All quantities printed in internal units (Hartrees-Bohrs-Radians)
 Mixed Optimization -- RFO/linear search
 Update second derivatives using D2CorX and points    1    2
 DE= -2.59D-03 DEPred=-3.12D-03 R= 8.28D-01
 TightC=F SS=  1.41D+00  RLast= 3.03D-01 DXNew= 5.0454D-01 9.0865D-01
 Trust test= 8.28D-01 RLast= 3.03D-01 DXMaxT set to 5.05D-01
 ITU=  1  0
 Use linear search instead of GDIIS.
     Eigenvalues ---   -0.00009   0.00014   0.00029   0.00049   0.00059
     Eigenvalues ---    0.00210   0.00254   0.00448   0.00477   0.00591
     Eigenvalues ---    0.00614   0.00842   0.00882   0.01031   0.01159
     Eigenvalues ---    0.01251   0.01383   0.01504   0.01680   0.01787
     Eigenvalues ---    0.02116   0.02192   0.02263   0.02410   0.02575
     Eigenvalues ---    0.02643   0.02815   0.02906   0.02951   0.03318
     Eigenvalues ---    0.03588   0.03725   0.05003   0.05678   0.06047
     Eigenvalues ---    0.06960   0.07197   0.07445   0.07699   0.11637
     Eigenvalues ---    0.13702   0.19671   0.20221   0.21790   0.23263
     Eigenvalues ---    0.25563   0.31483   0.37383   0.38535   0.42772
     Eigenvalues ---    0.44536   0.46450   0.47030   0.47887   0.50162
     Eigenvalues ---    0.52438   0.56762   0.57098   0.57174   0.57267
     Eigenvalues ---    0.59176   0.69037   4.96420
 RFO step:  Lambda=-1.08663620D-03 EMin=-8.62199168D-05
 Quartic linear search produced a step of  0.27331.
 Iteration  1 RMS(Cart)=  0.07456516 RMS(Int)=  0.00265385
 Iteration  2 RMS(Cart)=  0.00297435 RMS(Int)=  0.00042282
 Iteration  3 RMS(Cart)=  0.00000530 RMS(Int)=  0.00042281
 Iteration  4 RMS(Cart)=  0.00000000 RMS(Int)=  0.00042281
 Variable       Old X    -DE/DX   Delta X   Delta X   Delta X     New X
                                 (Linear)    (Quad)   (Total)
    R1        2.28911   0.01425  -0.00082   0.00334   0.00244   2.29155
    R2        2.41824   0.01008   0.00541   0.00622   0.01170   2.42994
    R3        2.94452  -0.00355  -0.00211  -0.00433  -0.00644   2.93808
    R4        3.34044  -0.00096   0.01111   0.00448   0.01544   3.35588
    R5        1.99956  -0.00372  -0.04474   0.00729  -0.03730   1.96227
    R6        2.74742  -0.00057   0.05825   0.04544   0.10385   2.85126
    R7        2.51956   0.00053  -0.00098  -0.00115  -0.00212   2.51744
    R8        2.53440   0.00221  -0.00015   0.00003  -0.00012   2.53427
    R9        2.52654   0.00210  -0.00020   0.00151   0.00132   2.52785
   R10        1.85396   0.00235   0.00015  -0.00020   0.00018   1.85414
   R11        1.81272   0.00151   0.00021   0.00021   0.00042   1.81314
   R12        3.20416   0.00113   0.00717   0.02614   0.03321   3.23737
   R13        3.26674   0.00090   0.00342   0.00938   0.01304   3.27978
   R14        1.87251   0.00199  -0.00342  -0.00363  -0.00735   1.86515
   R15        1.84176   0.00163  -0.00221  -0.00417  -0.00640   1.83536
   R16        3.12719   0.00208   0.01969   0.04103   0.06046   3.18765
   R17        3.42936   0.00331   0.02102   0.09970   0.12054   3.54990
   R18        1.85014   0.00264  -0.00109   0.00038  -0.00085   1.84929
   R19        1.81379   0.00156   0.00021   0.00045   0.00066   1.81445
   R20        3.39313   0.00110   0.00224   0.00420   0.00671   3.39984
   R21        1.81188   0.00137   0.00015   0.00034   0.00049   1.81237
   R22        1.86116   0.00195  -0.00052  -0.00199  -0.00263   1.85853
   R23        1.81283   0.00100   0.00020   0.00023   0.00044   1.81326
   R24        1.84215   0.00255   0.00043   0.00105   0.00176   1.84392
    A1        2.24322   0.00030  -0.00044  -0.00041  -0.00112   2.24210
    A2        2.09042  -0.00011   0.00295   0.00221   0.00527   2.09569
    A3        1.94942  -0.00019  -0.00251  -0.00176  -0.00411   1.94531
    A4        2.34715  -0.00381   0.00391  -0.00307   0.00028   2.34743
    A5        1.98443  -0.00201  -0.00422  -0.00550  -0.00984   1.97459
    A6        1.94518  -0.00317  -0.00207  -0.00158  -0.00368   1.94150
    A7        1.92864  -0.00387  -0.00159  -0.00149  -0.00308   1.92556
    A8        1.94798  -0.00356  -0.00124  -0.00543  -0.00668   1.94130
    A9        1.87837   0.00383   0.00185   0.00335   0.00520   1.88358
   A10        1.88169   0.00362   0.00178   0.00272   0.00448   1.88617
   A11        1.87907   0.00380   0.00159   0.00296   0.00454   1.88361
   A12        1.84963   0.00029   0.00014   0.00439   0.00387   1.85350
   A13        1.89937   0.00096   0.00238   0.01400   0.01588   1.91525
   A14        1.98599  -0.00003   0.00040   0.02601   0.02642   2.01240
   A15        1.81684   0.00209   0.00246   0.02873   0.03108   1.84793
   A16        1.86345   0.00105   0.00369   0.02363   0.02716   1.89061
   A17        1.85109  -0.00004  -0.00106   0.00771   0.00509   1.85619
   A18        2.83734   0.00019  -0.00726  -0.05797  -0.06483   2.77252
   A19        1.55123   0.00057  -0.00212  -0.01005  -0.01250   1.53873
   A20        2.12574  -0.00025   0.00009  -0.00176  -0.00184   2.12390
   A21        1.81278  -0.00011  -0.00140  -0.00322  -0.00419   1.80859
   A22        1.85086  -0.00036   0.00022   0.00185   0.00222   1.85308
   A23        1.97609   0.00068   0.00358   0.01135   0.01469   1.99078
   A24        2.08035  -0.00021  -0.00021   0.00096   0.00065   2.08100
   A25        2.83767   0.00083   0.00328   0.05427   0.05740   2.89506
   A26        2.04015   0.00007  -0.00003   0.01264   0.01286   2.05301
   A27        1.98602   0.00036  -0.00044   0.01056   0.00882   1.99484
   A28        1.86047  -0.00008   0.00012   0.00166   0.00222   1.86269
   A29        1.99990  -0.00034  -0.00033   0.00586   0.00444   2.00434
   A30        1.91370   0.00154   0.00365   0.03120   0.03516   1.94886
   A31        1.86156  -0.00047  -0.00078   0.00323   0.00233   1.86390
   A32        3.09925   0.00286   0.00388   0.01533   0.01905   3.11830
   A33        3.07021  -0.00003   0.00056   0.01344   0.01376   3.08397
   A34        3.06601  -0.00116  -0.00310  -0.00831  -0.01121   3.05480
   A35        3.10476  -0.00104  -0.00459  -0.00864  -0.01440   3.09035
   A36        3.10706  -0.00151  -0.00241  -0.02789  -0.02996   3.07710
   A37        3.17653   0.00004  -0.00108  -0.00927  -0.01082   3.16571
   A38        3.12746  -0.00092   0.00086  -0.01863  -0.01696   3.11050
   A39        3.07696   0.00072   0.00136   0.01767   0.01761   3.09457
   A40        3.14765   0.00070  -0.00014   0.02228   0.02263   3.17028
   A41        3.22545  -0.00116  -0.00263  -0.03872  -0.04194   3.18352
    D1       -0.11568   0.00007  -0.00001   0.01376   0.01354  -0.10214
    D2        3.00760  -0.00009  -0.00037   0.01686   0.01646   3.02406
    D3       -0.02518  -0.00020  -0.00007   0.00424   0.00448  -0.02070
    D4        3.13352  -0.00005   0.00022   0.00131   0.00168   3.13521
    D5        0.14723   0.00010  -0.00023  -0.03638  -0.03669   0.11054
    D6       -1.94049  -0.00007  -0.00014  -0.03858  -0.03879  -1.97927
    D7        2.25226   0.00007  -0.00026  -0.03775  -0.03808   2.21418
    D8       -3.00978  -0.00003  -0.00053  -0.03377  -0.03422  -3.04400
    D9        1.18568  -0.00020  -0.00044  -0.03596  -0.03632   1.14936
   D10       -0.90475  -0.00006  -0.00056  -0.03513  -0.03562  -0.94037
   D11       -0.43159   0.00023  -0.00084  -0.02096  -0.02275  -0.45434
   D12       -1.70658  -0.00071  -0.00166  -0.04892  -0.05051  -1.75710
   D13        0.23710   0.00082   0.00034  -0.01682  -0.01590   0.22121
   D14       -0.17572   0.00074   0.00091   0.09261   0.09270  -0.08302
   D15       -2.45450   0.00054   0.00038   0.07389   0.07419  -2.38031
   D16       -2.22565  -0.00007  -0.00005   0.06231   0.06155  -2.16410
   D17        1.77875  -0.00027  -0.00058   0.04359   0.04304   1.82179
   D18       -2.27200   0.00045   0.00316   0.05324   0.05632  -2.21568
   D19        1.92825   0.00037   0.00142   0.02458   0.02570   1.95395
   D20        1.88618  -0.00036   0.00135   0.00611   0.00706   1.89325
   D21       -0.19676  -0.00044  -0.00039  -0.02255  -0.02356  -0.22031
   D22       -1.96328   0.00107  -0.00061  -0.10161  -0.10216  -2.06544
   D23        2.12482   0.00033  -0.00139  -0.12738  -0.12895   1.99587
   D24        2.38197  -0.00064  -0.00455  -0.14024  -0.14517   2.23680
   D25        0.18689  -0.00138  -0.00533  -0.16602  -0.17195   0.01493
   D26       -0.25100  -0.00119  -0.00046  -0.02025  -0.02123  -0.27223
   D27        1.67893   0.00159   0.00340   0.02535   0.02847   1.70739
   D28       -0.04029   0.00063   0.00331   0.06720   0.07019   0.02991
   D29        1.84902   0.00052   0.00222   0.06259   0.06448   1.91351
   D30       -2.02410  -0.00022   0.00029   0.05837   0.05857  -1.96553
   D31        0.62190  -0.00010  -0.00018  -0.01209  -0.01277   0.60913
   D32       -1.52259   0.00003   0.00039  -0.00723  -0.00710  -1.52969
   D33        2.44786   0.00009  -0.00228  -0.01897  -0.02167   2.42619
   D34        0.45029   0.00029   0.00139   0.00674   0.00822   0.45851
   D35       -1.69250   0.00005  -0.00004  -0.02577  -0.02633  -1.71882
   D36       -1.20139  -0.00018   0.00405   0.02263   0.02707  -1.17432
   D37        2.93902  -0.00041   0.00262  -0.00988  -0.00748   2.93153
   D38        2.86055  -0.00022   0.00031   0.00985   0.01039   2.87094
   D39        0.71777  -0.00046  -0.00112  -0.02265  -0.02416   0.69361
         Item               Value     Threshold  Converged?
 Maximum Force            0.014253     0.000015     NO 
 RMS     Force            0.002269     0.000010     NO 
 Maximum Displacement     0.308815     0.000060     NO 
 RMS     Displacement     0.074340     0.000040     NO 
 Predicted change in Energy=-1.305822D-03
 GradGradGradGradGradGradGradGradGradGradGradGradGradGradGradGradGradGrad

                          Input orientation:                          
 ---------------------------------------------------------------------
 Center     Atomic      Atomic             Coordinates (Angstroms)
 Number     Number       Type             X           Y           Z
 ---------------------------------------------------------------------
      1          6           0        0.368239   -0.197838   -1.504720
      2          8           0        0.507408    0.898483   -1.005522
      3          8           0       -0.563096   -1.059459   -1.295721
      4          1           0       -1.257279   -0.746718   -0.589639
      5          6           0        1.389394   -0.708764   -2.559943
      6          9           0        2.415109    0.131968   -2.685483
      7          9           0        0.801227   -0.824194   -3.759623
      8          9           0        1.875229   -1.908559   -2.222523
      9          8           0       -0.471181    0.313810    4.486018
     10          1           0       -0.514677    1.207446    4.083262
     11          1           0        0.437043    0.192397    4.770577
     12          8           0       -2.228747   -0.273928    0.463577
     13          1           0       -1.973687   -0.740454    1.295117
     14          1           0       -2.071871    0.671482    0.621319
     15          8           0       -1.190592    2.330183    0.591031
     16          1           0       -0.470183    1.902658    0.085175
     17          1           0       -1.503387    3.057712    0.048098
     18          8           0       -1.386997   -1.479086    2.693554
     19          1           0       -1.965898   -2.093911    3.148163
     20          1           0       -1.051557   -0.851493    3.372422
     21          8           0       -0.627179    2.739316    3.275200
     22          1           0       -1.309967    3.323438    3.611825
     23          1           0       -0.794413    2.631219    2.319975
 ---------------------------------------------------------------------
                    Distance matrix (angstroms):
                    1          2          3          4          5
     1  C    0.000000
     2  O    1.212636   0.000000
     3  O    1.285868   2.250273   0.000000
     4  H    1.944466   2.448216   1.038387   0.000000
     5  C    1.554767   2.403616   2.352332   3.299760   0.000000
     6  F    2.385928   2.655021   3.495804   4.318690   1.332171
     7  F    2.379998   3.261751   2.826224   3.780509   1.341080
     8  F    2.390153   3.351345   2.743240   3.718708   1.337683
     9  O    6.070860   5.608608   5.943300   5.244517   7.358869
    10  H    5.829228   5.199599   5.837350   5.119200   7.171437
    11  H    6.287795   5.819521   6.274343   5.699524   7.446850
    12  O    3.259496   3.319540   2.546877   1.508822   4.735156
    13  H    3.690276   3.759639   2.967149   2.016330   5.115937
    14  H    3.351103   3.057911   2.991254   2.035011   4.899578
    15  O    3.634971   2.735315   3.929790   3.296323   5.081355
    16  H    2.764561   1.775857   3.269501   2.845010   4.156224
    17  H    4.063598   3.132999   4.431827   3.865355   5.418155
    18  O    4.727362   4.787981   4.095023   3.366384   5.991742
    19  H    5.540091   5.685487   4.773474   4.035869   6.764547
    20  H    5.121484   4.965801   4.698234   3.968781   6.416507
    21  O    5.697838   4.795887   5.943745   5.242750   7.071401
    22  H    6.433878   5.522966   6.622055   5.849893   7.850855
    23  H    4.897306   3.969388   5.171834   4.482249   6.303816
                    6          7          8          9         10
     6  F    0.000000
     7  F    2.161627   0.000000
     8  F    2.160915   2.166103   0.000000
     9  O    7.732669   8.420491   7.446414   0.000000
    10  H    7.453604   8.207923   7.428597   0.981168   0.000000
    11  H    7.714222   8.598278   7.442166   0.959472   1.551933
    12  O    5.625543   5.226754   5.170085   4.428826   4.270202
    13  H    5.988976   5.766937   5.343447   3.681147   3.700915
    14  H    5.599911   5.448339   5.506691   4.198337   3.833687
    15  O    5.344977   5.731110   5.939889   4.444574   3.730023
    16  H    4.374562   4.882077   5.035057   4.678874   4.058324
    17  H    5.602415   5.905860   6.421419   5.318795   4.547920
    18  O    6.781264   6.845487   5.915605   2.695575   3.147965
    19  H    7.627528   7.548952   6.605519   3.133872   3.725508
    20  H    7.048630   7.368827   6.402099   1.713144   2.243382
    21  O    7.182167   8.014217   7.621663   2.715418   1.735583
    22  H    7.982341   8.717697   8.459248   3.244323   2.309147
    23  H    6.449954   7.172688   6.954916   3.188511   2.283541
                   11         12         13         14         15
    11  H    0.000000
    12  O    5.086663   0.000000
    13  H    4.331356   0.986996   0.000000
    14  H    4.872423   0.971232   1.567548   0.000000
    15  O    4.968694   2.806315   3.246195   1.878526   0.000000
    16  H    5.069619   2.823696   3.272694   2.090132   0.978600
    17  H    5.854665   3.434909   4.025209   2.519098   0.960164
    18  O    3.230325   2.670907   1.686833   3.064008   4.355422
    19  H    3.692364   3.253987   2.294708   3.747475   5.168426
    20  H    2.293572   3.190726   2.275488   3.305913   4.228300
    21  O    3.139350   4.421524   4.224051   3.661441   2.773010
    22  H    3.768045   4.867922   4.724709   4.068967   3.182138
    23  H    3.670120   3.734087   3.716073   2.891003   1.799119
                   16         17         18         19         20
    16  H    0.000000
    17  H    1.550173   0.000000
    18  O    4.368109   5.253048   0.000000
    19  H    5.252773   6.030219   0.959065   0.000000
    20  H    4.327740   5.151423   0.983491   1.558818   0.000000
    21  O    3.301652   3.359062   4.325569   5.016811   3.617106
    22  H    3.893728   3.578851   4.890132   5.476577   4.189765
    23  H    2.372817   2.417843   4.169570   4.938130   3.647334
                   21         22         23
    21  O    0.000000
    22  H    0.959538   0.000000
    23  H    0.975759   1.553654   0.000000
 Stoichiometry    C2H11F3O7
 Framework group  C1[X(C2H11F3O7)]
 Deg. of freedom    63
 Full point group                 C1      NOp   1
 Largest Abelian subgroup         C1      NOp   1
 Largest concise Abelian subgroup C1      NOp   1
                         Standard orientation:                         
 ---------------------------------------------------------------------
 Center     Atomic      Atomic             Coordinates (Angstroms)
 Number     Number       Type             X           Y           Z
 ---------------------------------------------------------------------
      1          6           0        1.513706   -0.107122    0.174243
      2          8           0        0.835766   -1.086504   -0.053119
      3          8           0        1.211213    0.931048    0.870058
      4          1           0        0.247989    0.896775    1.256417
      5          6           0        2.958485   -0.011070   -0.392051
      6          9           0        3.225360   -1.029068   -1.208836
      7          9           0        3.853059   -0.037888    0.606706
      8          9           0        3.136835    1.125819   -1.074012
      9          8           0       -4.295236    0.763114   -1.360108
     10          1           0       -4.177659   -0.171148   -1.084393
     11          1           0       -4.192934    0.775561   -2.314028
     12          8           0       -1.167378    0.828171    1.774661
     13          1           0       -1.702750    1.400246    1.174438
     14          1           0       -1.493969   -0.078205    1.651723
     15          8           0       -1.573433   -1.838749    1.001317
     16          1           0       -0.751152   -1.658088    0.502445
     17          1           0       -1.384494   -2.593397    1.564101
     18          8           0       -2.558105    2.289939    0.024560
     19          1           0       -3.017287    3.077312    0.322893
     20          1           0       -3.206984    1.763244   -0.493902
     21          8           0       -3.884165   -1.789714   -0.530903
     22          1           0       -4.581033   -2.162142    0.013511
     23          1           0       -3.059448   -1.849212   -0.012822
 ---------------------------------------------------------------------
 Rotational constants (GHZ):           0.9965374           0.2793185           0.2600773
 Standard basis: 6-31++G(d,p) (6D, 7F)
 There are   294 symmetry adapted cartesian basis functions of A   symmetry.
 There are   294 symmetry adapted basis functions of A   symmetry.
   294 basis functions,   472 primitive gaussians,   294 cartesian basis functions
    53 alpha electrons       53 beta electrons
       nuclear repulsion energy       827.3989883217 Hartrees.
 NAtoms=   23 NActive=   23 NUniq=   23 SFac= 1.00D+00 NAtFMM=   60 NAOKFM=F Big=F
 Integral buffers will be    131072 words long.
 Raffenetti 2 integral format.
 Two-electron integral symmetry is turned on.
 Nuclear repulsion after empirical dispersion term =      827.3892227328 Hartrees.
 One-electron integrals computed using PRISM.
 NBasis=   294 RedAO= T EigKep=  4.26D-05  NBF=   294
 NBsUse=   294 1.00D-06 EigRej= -1.00D+00 NBFU=   294
 Initial guess from the checkpoint file:  "/local_scratch/slurm.5660436/Gau-1364779.chk"
 B after Tr=     0.000000   -0.000000   -0.000000
         Rot=    0.999863    0.015947    0.001067   -0.004396 Ang=   1.90 deg.
 ExpMin= 3.60D-02 ExpMax= 7.00D+03 ExpMxC= 1.05D+03 IAcc=3 IRadAn=         5 AccDes= 0.00D+00
 Harris functional with IExCor= 4639 and IRadAn=       5 diagonalized for initial guess.
 HarFok:  IExCor= 4639 AccDes= 0.00D+00 IRadAn=         5 IDoV= 1 UseB2=F ITyADJ=14
 ICtDFT=  3500011 ScaDFX=  1.000000  1.000000  1.000000  1.000000
 FoFCou: FMM=F IPFlag=           0 FMFlag=      100000 FMFlg1=           0
         NFxFlg=           0 DoJE=T BraDBF=F KetDBF=T FulRan=T
         wScrn=  0.000000 ICntrl=       500 IOpCl=  0 I1Cent=   200000004 NGrid=           0
         NMat0=    1 NMatS0=      1 NMatT0=    0 NMatD0=    1 NMtDS0=    0 NMtDT0=    0
 Petite list used in FoFCou.
 Requested convergence on RMS density matrix=1.00D-10 within 128 cycles.
 Requested convergence on MAX density matrix=1.00D-08.
 Requested convergence on             energy=1.00D-08.
 No special actions if energy rises.
 SCF Done:  E(RwB97XD) =  -908.815453748     A.U. after   16 cycles
            NFock= 16  Conv=0.51D-10     -V/T= 2.0082
 Calling FoFJK, ICntrl=      2127 FMM=F ISym2X=0 I1Cent= 0 IOpClX= 0 NMat=1 NMatS=1 NMatT=0.
 ***** Axes restored to original set *****
 -------------------------------------------------------------------
 Center     Atomic                   Forces (Hartrees/Bohr)
 Number     Number              X              Y              Z
 -------------------------------------------------------------------
      1        6           0.003371560   -0.005025296   -0.005109194
      2        8           0.002408932    0.009547001    0.003938318
      3        8          -0.006441462   -0.005091008    0.001561283
      4        1           0.000198896    0.001823828   -0.000239380
      5        6           0.001844792    0.000413454   -0.001054547
      6        9          -0.000302306    0.001240919    0.001183703
      7        9          -0.002247440    0.000385390   -0.000518824
      8        9          -0.000502016   -0.001151013    0.001835592
      9        8          -0.000207903   -0.000722279   -0.000614656
     10        1          -0.000084487    0.001253714    0.000423959
     11        1           0.000812212   -0.000183646    0.000616364
     12        8           0.004347370   -0.002693553   -0.003323561
     13        1          -0.001384521   -0.000032448    0.001683865
     14        1          -0.002351924    0.000674993   -0.000096232
     15        8           0.000556462    0.000170036    0.001825407
     16        1           0.001101302   -0.001009055   -0.002634677
     17        1          -0.000618340    0.000701140   -0.000459829
     18        8          -0.000351324   -0.000382145   -0.000745511
     19        1          -0.000527085   -0.000559384    0.000386366
     20        1           0.000694806   -0.000116229    0.001202968
     21        8           0.000719138   -0.001259178    0.000918906
     22        1          -0.000362841    0.000606359    0.000047042
     23        1          -0.000673819    0.001408397   -0.000827361
 -------------------------------------------------------------------
 Cartesian Forces:  Max     0.009547001 RMS     0.002227373

 GradGradGradGradGradGradGradGradGradGradGradGradGradGradGradGradGradGrad
 Berny optimization.
 Using GEDIIS/GDIIS optimizer.
 FormGI is forming the generalized inverse of G from B-inverse, IUseBI=4.
 Internal  Forces:  Max     0.009297665 RMS     0.001451164
 Search for a local minimum.
 Step number   3 out of a maximum of  138
 All quantities printed in internal units (Hartrees-Bohrs-Radians)
 Mixed Optimization -- RFO/linear search
 Update second derivatives using D2CorX and points    2    3
 DE= -1.32D-03 DEPred=-1.31D-03 R= 1.01D+00
 TightC=F SS=  1.41D+00  RLast= 4.24D-01 DXNew= 8.4853D-01 1.2721D+00
 Trust test= 1.01D+00 RLast= 4.24D-01 DXMaxT set to 8.49D-01
 ITU=  1  1  0
 Use linear search instead of GDIIS.
     Eigenvalues ---   -0.00009   0.00014   0.00029   0.00049   0.00059
     Eigenvalues ---    0.00209   0.00254   0.00446   0.00470   0.00580
     Eigenvalues ---    0.00613   0.00826   0.00877   0.01024   0.01138
     Eigenvalues ---    0.01278   0.01405   0.01615   0.01778   0.01873
     Eigenvalues ---    0.02151   0.02199   0.02264   0.02489   0.02611
     Eigenvalues ---    0.02652   0.02850   0.02931   0.02951   0.03320
     Eigenvalues ---    0.03556   0.03724   0.04914   0.05642   0.06017
     Eigenvalues ---    0.06954   0.07191   0.07329   0.07686   0.11635
     Eigenvalues ---    0.13681   0.19673   0.20219   0.21763   0.23086
     Eigenvalues ---    0.25509   0.28519   0.37383   0.38535   0.42631
     Eigenvalues ---    0.44498   0.46067   0.47002   0.47887   0.50146
     Eigenvalues ---    0.52349   0.56757   0.57097   0.57174   0.57267
     Eigenvalues ---    0.59118   0.68950   4.58197
 RFO step:  Lambda=-5.15479508D-04 EMin=-8.73274239D-05
 Quartic linear search produced a step of  0.88908.
 Iteration  1 RMS(Cart)=  0.14048240 RMS(Int)=  0.02464068
 Iteration  2 RMS(Cart)=  0.03966053 RMS(Int)=  0.00233830
 Iteration  3 RMS(Cart)=  0.00124528 RMS(Int)=  0.00218054
 Iteration  4 RMS(Cart)=  0.00000436 RMS(Int)=  0.00218054
 Iteration  5 RMS(Cart)=  0.00000002 RMS(Int)=  0.00218054
 Variable       Old X    -DE/DX   Delta X   Delta X   Delta X     New X
                                 (Linear)    (Quad)   (Total)
    R1        2.29155   0.00930   0.00217   0.00103   0.00332   2.29487
    R2        2.42994   0.00624   0.01040  -0.00621   0.00489   2.43483
    R3        2.93808  -0.00206  -0.00572   0.00341  -0.00235   2.93574
    R4        3.35588  -0.00095   0.01373  -0.02275  -0.00941   3.34648
    R5        1.96227  -0.00187  -0.03316   0.04767   0.01504   1.97731
    R6        2.85126  -0.00211   0.09233  -0.05313   0.03972   2.89099
    R7        2.51744   0.00043  -0.00189   0.00111  -0.00071   2.51673
    R8        2.53427   0.00142  -0.00011  -0.00169  -0.00180   2.53247
    R9        2.52785   0.00131   0.00117   0.00198   0.00315   2.53101
   R10        1.85414   0.00144   0.00016  -0.00013   0.00137   1.85551
   R11        1.81314   0.00097   0.00037  -0.00047  -0.00010   1.81304
   R12        3.23737   0.00049   0.02953  -0.01039   0.01864   3.25601
   R13        3.27978   0.00049   0.01159  -0.00632   0.00668   3.28646
   R14        1.86515   0.00196  -0.00654   0.00460  -0.00379   1.86136
   R15        1.83536   0.00175  -0.00569   0.00265  -0.00373   1.83163
   R16        3.18765   0.00089   0.05376  -0.01767   0.03428   3.22193
   R17        3.54990   0.00166   0.10717   0.01223   0.11820   3.66810
   R18        1.84929   0.00189  -0.00076   0.00214   0.00094   1.85023
   R19        1.81445   0.00099   0.00059  -0.00034   0.00024   1.81469
   R20        3.39984   0.00067   0.00597  -0.00705   0.00043   3.40028
   R21        1.81237   0.00086   0.00044  -0.00030   0.00014   1.81251
   R22        1.85853   0.00146  -0.00234   0.00066  -0.00227   1.85625
   R23        1.81326   0.00064   0.00039  -0.00049  -0.00010   1.81317
   R24        1.84392   0.00143   0.00157  -0.00020   0.00294   1.84686
    A1        2.24210   0.00026  -0.00100   0.00026  -0.00122   2.24088
    A2        2.09569  -0.00028   0.00468  -0.00235   0.00234   2.09802
    A3        1.94531   0.00002  -0.00365   0.00222  -0.00103   1.94428
    A4        2.34743  -0.00263   0.00025  -0.00632  -0.00789   2.33954
    A5        1.97459  -0.00105  -0.00875   0.00595  -0.00306   1.97153
    A6        1.94150  -0.00188  -0.00328   0.00301  -0.00041   1.94109
    A7        1.92556  -0.00231  -0.00274   0.00802   0.00530   1.93087
    A8        1.94130  -0.00220  -0.00594  -0.00435  -0.01029   1.93101
    A9        1.88358   0.00229   0.00463  -0.00214   0.00253   1.88610
   A10        1.88617   0.00216   0.00399  -0.00281   0.00117   1.88734
   A11        1.88361   0.00227   0.00404  -0.00203   0.00201   1.88562
   A12        1.85350   0.00016   0.00344   0.00260   0.00502   1.85853
   A13        1.91525   0.00060   0.01412   0.00894   0.01967   1.93492
   A14        2.01240  -0.00003   0.02349   0.01446   0.03865   2.05105
   A15        1.84793   0.00142   0.02764   0.01991   0.04847   1.89640
   A16        1.89061   0.00064   0.02415   0.01241   0.03659   1.92720
   A17        1.85619  -0.00012   0.00453   0.00302  -0.00111   1.85507
   A18        2.77252   0.00018  -0.05764  -0.02277  -0.08131   2.69121
   A19        1.53873   0.00040  -0.01111  -0.00017  -0.01247   1.52626
   A20        2.12390  -0.00014  -0.00164   0.00164  -0.00052   2.12338
   A21        1.80859  -0.00005  -0.00373   0.02422   0.02090   1.82948
   A22        1.85308  -0.00029   0.00197   0.00108   0.00378   1.85686
   A23        1.99078   0.00036   0.01306  -0.03813  -0.02568   1.96510
   A24        2.08100  -0.00010   0.00058   0.00366   0.00433   2.08533
   A25        2.89506   0.00035   0.05103   0.02760   0.07703   2.97209
   A26        2.05301   0.00008   0.01144   0.00845   0.02228   2.07529
   A27        1.99484   0.00021   0.00784   0.00691   0.00556   2.00041
   A28        1.86269  -0.00006   0.00197  -0.00136   0.00416   1.86685
   A29        2.00434  -0.00022   0.00394   0.01357   0.01528   2.01962
   A30        1.94886   0.00092   0.03126  -0.00498   0.02729   1.97614
   A31        1.86390  -0.00029   0.00207   0.00372   0.00534   1.86923
   A32        3.11830   0.00179   0.01693  -0.00052   0.01535   3.13364
   A33        3.08397   0.00000   0.01224   0.00199   0.01204   3.09601
   A34        3.05480  -0.00071  -0.00997   0.01267   0.00091   3.05570
   A35        3.09035  -0.00059  -0.01281   0.02282   0.00230   3.09265
   A36        3.07710  -0.00085  -0.02664  -0.00297  -0.02902   3.04808
   A37        3.16571   0.00010  -0.00962  -0.00637  -0.01853   3.14718
   A38        3.11050  -0.00052  -0.01508  -0.00690  -0.02082   3.08968
   A39        3.09457   0.00030   0.01565   0.00186   0.00735   3.10192
   A40        3.17028   0.00042   0.02012   0.01362   0.03771   3.20799
   A41        3.18352  -0.00063  -0.03729  -0.02824  -0.06670   3.11682
    D1       -0.10214   0.00004   0.01204   0.02761   0.03895  -0.06319
    D2        3.02406  -0.00002   0.01463   0.03900   0.05377   3.07782
    D3       -0.02070  -0.00013   0.00398   0.00179   0.00750  -0.01321
    D4        3.13521  -0.00007   0.00150  -0.00877  -0.00628   3.12893
    D5        0.11054   0.00006  -0.03262  -0.08309  -0.11604  -0.00550
    D6       -1.97927  -0.00007  -0.03448  -0.08765  -0.12247  -2.10174
    D7        2.21418   0.00003  -0.03386  -0.08757  -0.12178   2.09240
    D8       -3.04400   0.00001  -0.03043  -0.07352  -0.10358   3.13560
    D9        1.14936  -0.00012  -0.03229  -0.07808  -0.11000   1.03936
   D10       -0.94037  -0.00002  -0.03167  -0.07800  -0.10931  -1.04968
   D11       -0.45434   0.00016  -0.02022  -0.00142  -0.02531  -0.47965
   D12       -1.75710  -0.00043  -0.04491  -0.04574  -0.08775  -1.84484
   D13        0.22121   0.00061  -0.01413  -0.02662  -0.04015   0.18106
   D14       -0.08302   0.00050   0.08242   0.15747   0.23718   0.15416
   D15       -2.38031   0.00036   0.06596   0.15253   0.21810  -2.16222
   D16       -2.16410  -0.00003   0.05473   0.13179   0.18464  -1.97946
   D17        1.82179  -0.00017   0.03827   0.12686   0.16556   1.98736
   D18       -2.21568   0.00023   0.05007  -0.00190   0.04776  -2.16791
   D19        1.95395   0.00019   0.02285  -0.01201   0.00984   1.96378
   D20        1.89325  -0.00030   0.00628  -0.02664  -0.02082   1.87243
   D21       -0.22031  -0.00034  -0.02094  -0.03675  -0.05875  -0.27906
   D22       -2.06544   0.00065  -0.09083  -0.17861  -0.27105  -2.33650
   D23        1.99587   0.00018  -0.11465  -0.18381  -0.29891   1.69696
   D24        2.23680  -0.00047  -0.12907  -0.20512  -0.33483   1.90197
   D25        0.01493  -0.00094  -0.15288  -0.21032  -0.36269  -0.34775
   D26       -0.27223  -0.00085  -0.01887  -0.00640  -0.02705  -0.29927
   D27        1.70739   0.00102   0.02531   0.02373   0.04707   1.75446
   D28        0.02991   0.00037   0.06241   0.04828   0.10970   0.13961
   D29        1.91351   0.00026   0.05733   0.04973   0.10617   2.01967
   D30       -1.96553  -0.00010   0.05207   0.08586   0.13806  -1.82747
   D31        0.60913  -0.00007  -0.01136  -0.04288  -0.05597   0.55316
   D32       -1.52969  -0.00001  -0.00631  -0.04470  -0.05194  -1.58162
   D33        2.42619   0.00008  -0.01927  -0.01939  -0.04045   2.38574
   D34        0.45851   0.00013   0.00731  -0.02521  -0.01873   0.43978
   D35       -1.71882  -0.00002  -0.02341  -0.04965  -0.07513  -1.79396
   D36       -1.17432  -0.00022   0.02406  -0.02633  -0.00038  -1.17470
   D37        2.93153  -0.00036  -0.00665  -0.05078  -0.05679   2.87475
   D38        2.87094  -0.00014   0.00924   0.01473   0.02441   2.89535
   D39        0.69361  -0.00028  -0.02148  -0.00972  -0.03199   0.66162
         Item               Value     Threshold  Converged?
 Maximum Force            0.009298     0.000015     NO 
 RMS     Force            0.001451     0.000010     NO 
 Maximum Displacement     0.645737     0.000060     NO 
 RMS     Displacement     0.172149     0.000040     NO 
 Predicted change in Energy=-6.493272D-04
 GradGradGradGradGradGradGradGradGradGradGradGradGradGradGradGradGradGrad

                          Input orientation:                          
 ---------------------------------------------------------------------
 Center     Atomic      Atomic             Coordinates (Angstroms)
 Number     Number       Type             X           Y           Z
 ---------------------------------------------------------------------
      1          6           0        0.391395   -0.157563   -1.490396
      2          8           0        0.445390    0.967609   -1.036722
      3          8           0       -0.481277   -1.075193   -1.252653
      4          1           0       -1.213011   -0.774948   -0.567626
      5          6           0        1.469088   -0.647236   -2.496497
      6          9           0        2.364907    0.306341   -2.745239
      7          9           0        0.903916   -1.000026   -3.659277
      8          9           0        2.118684   -1.713096   -2.010874
      9          8           0       -0.301222    0.237936    4.369288
     10          1           0       -0.348024    1.137849    3.979311
     11          1           0        0.624594    0.070434    4.557160
     12          8           0       -2.272974   -0.327428    0.440653
     13          1           0       -2.095286   -0.770570    1.302195
     14          1           0       -2.202322    0.625137    0.605251
     15          8           0       -1.297121    2.341897    0.571902
     16          1           0       -0.597705    1.913439    0.037230
     17          1           0       -1.627400    3.075774    0.047974
     18          8           0       -1.637731   -1.491032    2.778171
     19          1           0       -2.307607   -1.926479    3.308826
     20          1           0       -1.132046   -0.903047    3.381036
     21          8           0       -0.506764    2.688434    3.207933
     22          1           0       -1.095893    3.310177    3.640340
     23          1           0       -0.788654    2.627296    2.274155
 ---------------------------------------------------------------------
                    Distance matrix (angstroms):
                    1          2          3          4          5
     1  C    0.000000
     2  O    1.214392   0.000000
     3  O    1.288457   2.253526   0.000000
     4  H    1.951099   2.450888   1.046348   0.000000
     5  C    1.553525   2.405540   2.352491   3.306132   0.000000
     6  F    2.384238   2.653460   3.498172   4.325816   1.331794
     7  F    2.382534   3.310533   2.777813   3.753711   1.340127
     8  F    2.382039   3.306821   2.782376   3.750104   1.339351
     9  O    5.913715   5.505887   5.776067   5.121564   7.145385
    10  H    5.669438   5.081247   5.682320   5.008157   6.958772
    11  H    6.056343   5.668205   6.024063   5.509527   7.140188
    12  O    3.294945   3.353991   2.576163   1.529843   4.767824
    13  H    3.789185   3.866113   3.037280   2.067525   5.210569
    14  H    3.425160   3.134284   3.050398   2.077165   4.971822
    15  O    3.653964   2.740927   3.958675   3.319687   5.099206
    16  H    2.756992   1.770879   3.257188   2.823451   4.153126
    17  H    4.110545   3.149187   4.498417   3.921574   5.470226
    18  O    4.910820   4.993768   4.214007   3.447828   6.179517
    19  H    5.783270   5.902417   4.986709   4.189397   7.042845
    20  H    5.158242   5.050172   4.682329   3.951568   6.432474
    21  O    5.566029   4.678134   5.836298   5.171910   6.897188
    22  H    6.368807   5.453264   6.599289   5.865914   7.739574
    23  H    4.829058   3.903759   5.122625   4.453208   6.211206
                    6          7          8          9         10
     6  F    0.000000
     7  F    2.162535   0.000000
     8  F    2.162879   2.168263   0.000000
     9  O    7.597987   8.212354   7.097107   0.000000
    10  H    7.298697   8.030311   7.077771   0.981894   0.000000
    11  H    7.510617   8.290582   6.967951   0.959420   1.555400
    12  O    5.662288   5.230147   5.216964   4.431886   4.286557
    13  H    6.118397   5.802075   5.442639   3.693618   3.723162
    14  H    5.673358   5.520513   5.566195   4.234629   3.884016
    15  O    5.343909   5.823735   5.897577   4.454055   3.736435
    16  H    4.370579   4.940375   4.972449   4.654239   4.025405
    17  H    5.604490   6.063284   6.419133   5.337212   4.565936
    18  O    7.054057   6.938429   6.090559   2.703191   3.164980
    19  H    7.966780   7.728302   6.923640   3.136057   3.698598
    20  H    7.156992   7.329430   6.347922   1.723007   2.266689
    21  O    7.025747   7.921700   7.314533   2.719547   1.739119
    22  H    7.859757   8.709851   8.216021   3.256000   2.322331
    23  H    6.366011   7.157365   6.756707   3.214999   2.306548
                   11         12         13         14         15
    11  H    0.000000
    12  O    5.049735   0.000000
    13  H    4.324330   0.984989   0.000000
    14  H    4.890474   0.969259   1.563709   0.000000
    15  O    4.973410   2.845138   3.295124   1.941073   0.000000
    16  H    5.031942   2.826793   3.323671   2.134752   0.979099
    17  H    5.868245   3.486079   4.072634   2.578122   0.960292
    18  O    3.274308   2.687285   1.704972   3.085209   4.435649
    19  H    3.760825   3.283989   2.325463   3.719026   5.170190
    20  H    2.327384   3.206073   2.294986   3.344521   4.295130
    21  O    3.155044   4.457887   4.256753   3.729084   2.773700
    22  H    3.781080   4.985548   4.808140   4.200642   3.223875
    23  H    3.707684   3.780916   3.767955   2.965188   1.799348
                   16         17         18         19         20
    16  H    0.000000
    17  H    1.552872   0.000000
    18  O    4.492753   5.320696   0.000000
    19  H    5.326545   6.009857   0.959137   0.000000
    20  H    4.404446   5.213990   0.982288   1.560311   0.000000
    21  O    3.265310   3.375085   4.351059   4.954860   3.649613
    22  H    3.896341   3.639030   4.908007   5.385232   4.221351
    23  H    2.355820   2.420849   4.235043   4.910665   3.715700
                   21         22         23
    21  O    0.000000
    22  H    0.959486   0.000000
    23  H    0.977314   1.557942   0.000000
 Stoichiometry    C2H11F3O7
 Framework group  C1[X(C2H11F3O7)]
 Deg. of freedom    63
 Full point group                 C1      NOp   1
 Largest Abelian subgroup         C1      NOp   1
 Largest concise Abelian subgroup C1      NOp   1
                         Standard orientation:                         
 ---------------------------------------------------------------------
 Center     Atomic      Atomic             Coordinates (Angstroms)
 Number     Number       Type             X           Y           Z
 ---------------------------------------------------------------------
      1          6           0        1.505693   -0.088615    0.210874
      2          8           0        0.856725   -1.111677    0.127615
      3          8           0        1.175090    1.025700    0.766866
      4          1           0        0.212697    1.007430    1.177122
      5          6           0        2.931738   -0.015586   -0.401093
      6          9           0        3.272580   -1.171365   -0.968257
      7          9           0        3.837822    0.266095    0.545271
      8          9           0        2.996156    0.942173   -1.335123
      9          8           0       -4.089104    0.608717   -1.573505
     10          1           0       -3.969681   -0.308239   -1.243283
     11          1           0       -3.863876    0.593779   -2.505994
     12          8           0       -1.198624    0.971362    1.766439
     13          1           0       -1.796721    1.494102    1.184009
     14          1           0       -1.542338    0.065093    1.765738
     15          8           0       -1.569572   -1.793114    1.205302
     16          1           0       -0.723817   -1.620593    0.743166
     17          1           0       -1.399789   -2.508447    1.823068
     18          8           0       -2.771930    2.318365    0.054192
     19          1           0       -3.400014    2.969864    0.372002
     20          1           0       -3.255518    1.735318   -0.571179
     21          8           0       -3.704887   -1.886513   -0.562498
     22          1           0       -4.462460   -2.285640   -0.129608
     23          1           0       -2.963677   -1.912289    0.073965
 ---------------------------------------------------------------------
 Rotational constants (GHZ):           0.9442086           0.2840356           0.2654254
 Standard basis: 6-31++G(d,p) (6D, 7F)
 There are   294 symmetry adapted cartesian basis functions of A   symmetry.
 There are   294 symmetry adapted basis functions of A   symmetry.
   294 basis functions,   472 primitive gaussians,   294 cartesian basis functions
    53 alpha electrons       53 beta electrons
       nuclear repulsion energy       825.9111854881 Hartrees.
 NAtoms=   23 NActive=   23 NUniq=   23 SFac= 1.00D+00 NAtFMM=   60 NAOKFM=F Big=F
 Integral buffers will be    131072 words long.
 Raffenetti 2 integral format.
 Two-electron integral symmetry is turned on.
 Nuclear repulsion after empirical dispersion term =      825.9015626055 Hartrees.
 One-electron integrals computed using PRISM.
 NBasis=   294 RedAO= T EigKep=  4.29D-05  NBF=   294
 NBsUse=   294 1.00D-06 EigRej= -1.00D+00 NBFU=   294
 Initial guess from the checkpoint file:  "/local_scratch/slurm.5660436/Gau-1364779.chk"
 B after Tr=    -0.000000    0.000000   -0.000000
         Rot=    0.999106    0.040911    0.004572   -0.009586 Ang=   4.84 deg.
 ExpMin= 3.60D-02 ExpMax= 7.00D+03 ExpMxC= 1.05D+03 IAcc=3 IRadAn=         5 AccDes= 0.00D+00
 Harris functional with IExCor= 4639 and IRadAn=       5 diagonalized for initial guess.
 HarFok:  IExCor= 4639 AccDes= 0.00D+00 IRadAn=         5 IDoV= 1 UseB2=F ITyADJ=14
 ICtDFT=  3500011 ScaDFX=  1.000000  1.000000  1.000000  1.000000
 FoFCou: FMM=F IPFlag=           0 FMFlag=      100000 FMFlg1=           0
         NFxFlg=           0 DoJE=T BraDBF=F KetDBF=T FulRan=T
         wScrn=  0.000000 ICntrl=       500 IOpCl=  0 I1Cent=   200000004 NGrid=           0
         NMat0=    1 NMatS0=      1 NMatT0=    0 NMatD0=    1 NMtDS0=    0 NMtDT0=    0
 Petite list used in FoFCou.
 Requested convergence on RMS density matrix=1.00D-10 within 128 cycles.
 Requested convergence on MAX density matrix=1.00D-08.
 Requested convergence on             energy=1.00D-08.
 No special actions if energy rises.
 SCF Done:  E(RwB97XD) =  -908.816029958     A.U. after   16 cycles
            NFock= 16  Conv=0.90D-10     -V/T= 2.0082
 Calling FoFJK, ICntrl=      2127 FMM=F ISym2X=0 I1Cent= 0 IOpClX= 0 NMat=1 NMatS=1 NMatT=0.
 ***** Axes restored to original set *****
 -------------------------------------------------------------------
 Center     Atomic                   Forces (Hartrees/Bohr)
 Number     Number              X              Y              Z
 -------------------------------------------------------------------
      1        6           0.002029384   -0.003227380   -0.002591242
      2        8           0.001101303    0.006472159    0.002171366
      3        8          -0.010214873   -0.001180319    0.006855445
      4        1           0.004304992   -0.000166750   -0.004145991
      5        6           0.001147690    0.000352992   -0.000899290
      6        9          -0.000416902    0.000958192    0.000770102
      7        9          -0.001522769    0.000045040   -0.000183903
      8        9          -0.000256130   -0.000686092    0.001376117
      9        8          -0.000368286    0.000070379   -0.000721356
     10        1          -0.000103557    0.000217663    0.000440164
     11        1           0.000664059   -0.000224741    0.000258620
     12        8           0.004681769   -0.002484035   -0.004114676
     13        1          -0.000533737   -0.001360148    0.002009452
     14        1          -0.000578708    0.001597025   -0.000488969
     15        8          -0.000809916   -0.000789562    0.001536201
     16        1           0.001358607   -0.000298903   -0.002099790
     17        1          -0.000180682    0.000441134   -0.000442120
     18        8          -0.000651923   -0.000249083   -0.001684831
     19        1          -0.000186385   -0.000207464    0.000467247
     20        1           0.000514137    0.000435954    0.001377492
     21        8           0.000307750   -0.000967451   -0.000180815
     22        1          -0.000314160    0.000486749   -0.000050636
     23        1           0.000028336    0.000764640    0.000341413
 -------------------------------------------------------------------
 Cartesian Forces:  Max     0.010214873 RMS     0.002221572

 GradGradGradGradGradGradGradGradGradGradGradGradGradGradGradGradGradGrad
 Berny optimization.
 Using GEDIIS/GDIIS optimizer.
 FormGI is forming the generalized inverse of G from B-inverse, IUseBI=4.
 Internal  Forces:  Max     0.010088204 RMS     0.001459829
 Search for a local minimum.
 Step number   4 out of a maximum of  138
 All quantities printed in internal units (Hartrees-Bohrs-Radians)
 Mixed Optimization -- RFO/linear search
 Update second derivatives using D2CorX and points    3    4
 DE= -5.76D-04 DEPred=-6.49D-04 R= 8.87D-01
 TightC=F SS=  1.41D+00  RLast= 8.84D-01 DXNew= 1.4270D+00 2.6510D+00
 Trust test= 8.87D-01 RLast= 8.84D-01 DXMaxT set to 1.43D+00
 ITU=  1  1  1  0
 Use linear search instead of GDIIS.
     Eigenvalues ---   -0.00009   0.00014   0.00030   0.00050   0.00057
     Eigenvalues ---    0.00211   0.00254   0.00443   0.00458   0.00570
     Eigenvalues ---    0.00613   0.00793   0.00871   0.00985   0.01113
     Eigenvalues ---    0.01215   0.01393   0.01582   0.01772   0.01779
     Eigenvalues ---    0.02114   0.02194   0.02246   0.02465   0.02577
     Eigenvalues ---    0.02642   0.02834   0.02923   0.02945   0.03354
     Eigenvalues ---    0.03723   0.04006   0.05010   0.05607   0.06069
     Eigenvalues ---    0.06941   0.07176   0.07411   0.07694   0.11636
     Eigenvalues ---    0.13696   0.19678   0.20212   0.21790   0.23246
     Eigenvalues ---    0.25561   0.32312   0.37385   0.38537   0.42390
     Eigenvalues ---    0.44719   0.46496   0.46928   0.48267   0.50498
     Eigenvalues ---    0.52559   0.56777   0.57097   0.57175   0.57274
     Eigenvalues ---    0.59328   0.69488   4.39076
 RFO step:  Lambda=-3.63190578D-04 EMin=-9.04874074D-05
 Quartic linear search produced a step of  0.01994.
 Iteration  1 RMS(Cart)=  0.05142580 RMS(Int)=  0.00138661
 Iteration  2 RMS(Cart)=  0.00164060 RMS(Int)=  0.00020735
 Iteration  3 RMS(Cart)=  0.00000151 RMS(Int)=  0.00020735
 Iteration  4 RMS(Cart)=  0.00000000 RMS(Int)=  0.00020735
 Variable       Old X    -DE/DX   Delta X   Delta X   Delta X     New X
                                 (Linear)    (Quad)   (Total)
    R1        2.29487   0.00564   0.00007  -0.00128  -0.00122   2.29365
    R2        2.43483   0.00396   0.00010   0.00443   0.00455   2.43939
    R3        2.93574  -0.00163  -0.00005  -0.00129  -0.00134   2.93440
    R4        3.34648  -0.00141  -0.00019   0.01400   0.01378   3.36026
    R5        1.97731  -0.01009   0.00030  -0.04864  -0.04830   1.92901
    R6        2.89099  -0.00431   0.00079   0.05930   0.06013   2.95111
    R7        2.51673   0.00026  -0.00001  -0.00066  -0.00067   2.51606
    R8        2.53247   0.00079  -0.00004  -0.00155  -0.00158   2.53089
    R9        2.53101   0.00092   0.00006   0.00109   0.00115   2.53216
   R10        1.85551   0.00024   0.00003  -0.00111  -0.00097   1.85454
   R11        1.81304   0.00073  -0.00000   0.00014   0.00014   1.81318
   R12        3.25601   0.00007   0.00037   0.00080   0.00114   3.25715
   R13        3.28646   0.00022   0.00013   0.00215   0.00240   3.28886
   R14        1.86136   0.00209  -0.00008   0.00027   0.00005   1.86141
   R15        1.83163   0.00190  -0.00007   0.00002  -0.00011   1.83153
   R16        3.22193  -0.00019   0.00068   0.01186   0.01241   3.23434
   R17        3.66810   0.00034   0.00236   0.03240   0.03469   3.70279
   R18        1.85023   0.00092   0.00002  -0.00048  -0.00049   1.84973
   R19        1.81469   0.00064   0.00000   0.00012   0.00013   1.81482
   R20        3.40028   0.00035   0.00001   0.00816   0.00828   3.40855
   R21        1.81251   0.00048   0.00000   0.00007   0.00007   1.81258
   R22        1.85625   0.00142  -0.00005   0.00092   0.00084   1.85709
   R23        1.81317   0.00049  -0.00000   0.00010   0.00010   1.81326
   R24        1.84686  -0.00005   0.00006  -0.00144  -0.00127   1.84558
    A1        2.24088   0.00059  -0.00002   0.00027   0.00016   2.24104
    A2        2.09802  -0.00050   0.00005   0.00209   0.00216   2.10018
    A3        1.94428  -0.00009  -0.00002  -0.00236  -0.00233   1.94195
    A4        2.33954  -0.00279  -0.00016  -0.00099  -0.00133   2.33820
    A5        1.97153  -0.00021  -0.00006  -0.00117  -0.00129   1.97023
    A6        1.94109  -0.00149  -0.00001  -0.00175  -0.00178   1.93931
    A7        1.93087  -0.00162   0.00011   0.00241   0.00252   1.93339
    A8        1.93101  -0.00152  -0.00021  -0.00427  -0.00448   1.92653
    A9        1.88610   0.00168   0.00005   0.00163   0.00169   1.88779
   A10        1.88734   0.00159   0.00002   0.00109   0.00111   1.88845
   A11        1.88562   0.00159   0.00004   0.00107   0.00111   1.88673
   A12        1.85853   0.00011   0.00010   0.00198   0.00215   1.86068
   A13        1.93492   0.00036   0.00039   0.00305   0.00308   1.93800
   A14        2.05105  -0.00008   0.00077   0.00749   0.00834   2.05940
   A15        1.89640   0.00093   0.00097   0.01897   0.02000   1.91640
   A16        1.92720   0.00051   0.00073   0.01128   0.01203   1.93923
   A17        1.85507  -0.00005  -0.00002   0.00310   0.00209   1.85717
   A18        2.69121   0.00066  -0.00162  -0.02129  -0.02294   2.66827
   A19        1.52626  -0.00011  -0.00025   0.00038   0.00009   1.52634
   A20        2.12338  -0.00001  -0.00001   0.00851   0.00851   2.13189
   A21        1.82948   0.00011   0.00042  -0.00646  -0.00621   1.82328
   A22        1.85686  -0.00010   0.00008  -0.00205  -0.00193   1.85493
   A23        1.96510   0.00003  -0.00051  -0.01117  -0.01178   1.95332
   A24        2.08533   0.00004   0.00009   0.00692   0.00709   2.09242
   A25        2.97209  -0.00101   0.00154   0.00829   0.00970   2.98180
   A26        2.07529   0.00033   0.00044   0.00936   0.01008   2.08537
   A27        2.00041   0.00007   0.00011  -0.00650  -0.00722   1.99318
   A28        1.86685  -0.00031   0.00008  -0.00213  -0.00168   1.86517
   A29        2.01962  -0.00004   0.00030   0.01349   0.01379   2.03340
   A30        1.97614   0.00051   0.00054   0.00437   0.00478   1.98092
   A31        1.86923  -0.00027   0.00011  -0.00150  -0.00149   1.86774
   A32        3.13364   0.00213   0.00031   0.00569   0.00593   3.13957
   A33        3.09601   0.00009   0.00024  -0.00345  -0.00354   3.09247
   A34        3.05570  -0.00029   0.00002   0.00592   0.00575   3.06146
   A35        3.09265  -0.00026   0.00005  -0.00439  -0.00506   3.08759
   A36        3.04808  -0.00039  -0.00058   0.00273   0.00196   3.05004
   A37        3.14718  -0.00004  -0.00037  -0.00320  -0.00366   3.14352
   A38        3.08968  -0.00019  -0.00042   0.00716   0.00667   3.09635
   A39        3.10192  -0.00038   0.00015  -0.00699  -0.00780   3.09411
   A40        3.20799   0.00032   0.00075   0.00187   0.00306   3.21105
   A41        3.11682  -0.00018  -0.00133   0.00051  -0.00094   3.11588
    D1       -0.06319   0.00011   0.00078   0.02121   0.02192  -0.04126
    D2        3.07782   0.00002   0.00107   0.02653   0.02758   3.10541
    D3       -0.01321  -0.00010   0.00015   0.00151   0.00171  -0.01150
    D4        3.12893  -0.00002  -0.00013  -0.00342  -0.00354   3.12539
    D5       -0.00550   0.00005  -0.00231  -0.04889  -0.05122  -0.05672
    D6       -2.10174  -0.00001  -0.00244  -0.05139  -0.05385  -2.15560
    D7        2.09240   0.00004  -0.00243  -0.05153  -0.05397   2.03843
    D8        3.13560  -0.00003  -0.00207  -0.04441  -0.04646   3.08914
    D9        1.03936  -0.00008  -0.00219  -0.04692  -0.04909   0.99027
   D10       -1.04968  -0.00003  -0.00218  -0.04705  -0.04921  -1.09889
   D11       -0.47965  -0.00001  -0.00050  -0.03449  -0.03521  -0.51487
   D12       -1.84484  -0.00059  -0.00175  -0.03678  -0.03832  -1.88316
   D13        0.18106   0.00050  -0.00080  -0.01432  -0.01519   0.16587
   D14        0.15416   0.00036   0.00473   0.06884   0.07334   0.22750
   D15       -2.16222   0.00024   0.00435   0.06483   0.06913  -2.09308
   D16       -1.97946   0.00000   0.00368   0.05917   0.06278  -1.91668
   D17        1.98736  -0.00012   0.00330   0.05517   0.05857   2.04592
   D18       -2.16791   0.00004   0.00095   0.00060   0.00159  -2.16632
   D19        1.96378   0.00008   0.00020  -0.01419  -0.01408   1.94970
   D20        1.87243  -0.00027  -0.00042  -0.00920  -0.00955   1.86288
   D21       -0.27906  -0.00023  -0.00117  -0.02399  -0.02522  -0.30429
   D22       -2.33650   0.00052  -0.00541  -0.06908  -0.07464  -2.41114
   D23        1.69696   0.00057  -0.00596  -0.06365  -0.06955   1.62742
   D24        1.90197  -0.00037  -0.00668  -0.09319  -0.09992   1.80206
   D25       -0.34775  -0.00032  -0.00723  -0.08776  -0.09482  -0.44257
   D26       -0.29927  -0.00085  -0.00054  -0.00111  -0.00175  -0.30102
   D27        1.75446   0.00050   0.00094   0.02916   0.02997   1.78443
   D28        0.13961   0.00004   0.00219   0.01855   0.02074   0.16035
   D29        2.01967  -0.00015   0.00212   0.01764   0.01979   2.03946
   D30       -1.82747   0.00004   0.00275   0.03043   0.03328  -1.79419
   D31        0.55316  -0.00015  -0.00112   0.00316   0.00200   0.55516
   D32       -1.58162  -0.00008  -0.00104  -0.00564  -0.00671  -1.58833
   D33        2.38574  -0.00008  -0.00081  -0.00442  -0.00541   2.38033
   D34        0.43978  -0.00019  -0.00037  -0.01871  -0.01913   0.42065
   D35       -1.79396  -0.00027  -0.00150  -0.03899  -0.04053  -1.83448
   D36       -1.17470  -0.00004  -0.00001  -0.01416  -0.01410  -1.18880
   D37        2.87475  -0.00012  -0.00113  -0.03444  -0.03549   2.83925
   D38        2.89535  -0.00002   0.00049  -0.00593  -0.00544   2.88991
   D39        0.66162  -0.00010  -0.00064  -0.02621  -0.02683   0.63479
         Item               Value     Threshold  Converged?
 Maximum Force            0.010088     0.000015     NO 
 RMS     Force            0.001460     0.000010     NO 
 Maximum Displacement     0.176945     0.000060     NO 
 RMS     Displacement     0.051575     0.000040     NO 
 Predicted change in Energy=-1.957221D-04
 GradGradGradGradGradGradGradGradGradGradGradGradGradGradGradGradGradGrad

                          Input orientation:                          
 ---------------------------------------------------------------------
 Center     Atomic      Atomic             Coordinates (Angstroms)
 Number     Number       Type             X           Y           Z
 ---------------------------------------------------------------------
      1          6           0        0.397970   -0.142095   -1.497173
      2          8           0        0.427663    0.991263   -1.063819
      3          8           0       -0.454139   -1.076952   -1.239704
      4          1           0       -1.172733   -0.787102   -0.575160
      5          6           0        1.485589   -0.629859   -2.492369
      6          9           0        2.325188    0.354817   -2.805775
      7          9           0        0.927163   -1.078392   -3.624038
      8          9           0        2.196089   -1.630165   -1.953786
      9          8           0       -0.275151    0.211031    4.347699
     10          1           0       -0.324601    1.112423    3.962788
     11          1           0        0.653959    0.030774    4.505474
     12          8           0       -2.269111   -0.341612    0.443800
     13          1           0       -2.117017   -0.782272    1.311523
     14          1           0       -2.224605    0.612260    0.609629
     15          8           0       -1.318989    2.349347    0.567610
     16          1           0       -0.624379    1.925001    0.023947
     17          1           0       -1.652223    3.087005    0.050789
     18          8           0       -1.709610   -1.492683    2.814419
     19          1           0       -2.401242   -1.871524    3.360442
     20          1           0       -1.168331   -0.916941    3.398625
     21          8           0       -0.476241    2.666947    3.195052
     22          1           0       -1.036953    3.309147    3.635386
     23          1           0       -0.775361    2.615290    2.266782
 ---------------------------------------------------------------------
                    Distance matrix (angstroms):
                    1          2          3          4          5
     1  C    0.000000
     2  O    1.213746   0.000000
     3  O    1.290867   2.255222   0.000000
     4  H    1.932162   2.441851   1.020788   0.000000
     5  C    1.552818   2.405826   2.351937   3.281325   0.000000
     6  F    2.381918   2.653315   3.496742   4.302915   1.331442
     7  F    2.383328   3.329819   2.755549   3.713499   1.339290
     8  F    2.378251   3.285006   2.799941   3.736352   1.339960
     9  O    5.894091   5.512461   5.736724   5.102593   7.112933
    10  H    5.648637   5.084030   5.645889   4.992043   6.926860
    11  H    6.010589   5.656038   5.954998   5.460637   7.077983
    12  O    3.304619   3.364827   2.582447   1.561661   4.775138
    13  H    3.824102   3.906798   3.059535   2.109803   5.241335
    14  H    3.447545   3.158891   3.067250   2.113853   4.993074
    15  O    3.663135   2.748953   3.969115   3.341351   5.109285
    16  H    2.762587   1.778171   3.261521   2.831099   4.160663
    17  H    4.126326   3.156011   4.520986   3.953534   5.488952
    18  O    4.985559   5.077268   4.264381   3.503616   6.254259
    19  H    5.867106   5.980998   5.058052   4.263117   7.134745
    20  H    5.198319   5.108996   4.695717   3.975907   6.467574
    21  O    5.538225   4.665076   5.803820   5.160431   6.860354
    22  H    6.349271   5.440607   6.583619   5.875916   7.708979
    23  H    4.811157   3.895848   5.102085   4.450933   6.188085
                    6          7          8          9         10
     6  F    0.000000
     7  F    2.162895   0.000000
     8  F    2.163956   2.168955   0.000000
     9  O    7.612794   8.164359   7.014681   0.000000
    10  H    7.308133   7.995406   6.991532   0.981380   0.000000
    11  H    7.506822   8.209376   6.845358   0.959495   1.556294
    12  O    5.670303   5.225545   5.229417   4.418339   4.275350
    13  H    6.162654   5.806417   5.475769   3.687476   3.719116
    14  H    5.694900   5.542191   5.580511   4.234916   3.886367
    15  O    5.351439   5.862125   5.877902   4.466660   3.747802
    16  H    4.378670   4.973474   4.950321   4.664170   4.032942
    17  H    5.607549   6.124387   6.409331   5.350793   4.578788
    18  O    7.160966   6.969787   6.165157   2.703935   3.166003
    19  H    8.081954   7.777551   7.030984   3.135598   3.684996
    20  H    7.233023   7.330413   6.362100   1.723611   2.269026
    21  O    7.014547   7.905510   7.219214   2.720396   1.740391
    22  H    7.843508   8.706749   8.129466   3.268953   2.332431
    23  H    6.360344   7.158466   6.683308   3.218833   2.310462
                   11         12         13         14         15
    11  H    0.000000
    12  O    5.017988   0.000000
    13  H    4.305888   0.985017   0.000000
    14  H    4.878715   0.969202   1.564912   0.000000
    15  O    4.977456   2.856453   3.316216   1.959432   0.000000
    16  H    5.030539   2.831776   3.348902   2.151055   0.978837
    17  H    5.873946   3.505771   4.095948   2.600825   0.960359
    18  O    3.281318   2.694038   1.711537   3.091456   4.467877
    19  H    3.776783   3.296193   2.337803   3.710438   5.175609
    20  H    2.333242   3.205263   2.296548   3.351517   4.325040
    21  O    3.153406   4.453672   4.258748   3.736699   2.777506
    22  H    3.789982   5.003247   4.827689   4.223614   3.226764
    23  H    3.705998   3.781246   3.775710   2.976338   1.803729
                   16         17         18         19         20
    16  H    0.000000
    17  H    1.551592   0.000000
    18  O    4.543680   5.349251   0.000000
    19  H    5.357522   6.008481   0.959175   0.000000
    20  H    4.445331   5.241540   0.982730   1.559730   0.000000
    21  O    3.260113   3.383160   4.355296   4.932616   3.655774
    22  H    3.889546   3.643795   4.917726   5.364348   4.234754
    23  H    2.351511   2.429409   4.248314   4.896027   3.729900
                   21         22         23
    21  O    0.000000
    22  H    0.959538   0.000000
    23  H    0.976640   1.556581   0.000000
 Stoichiometry    C2H11F3O7
 Framework group  C1[X(C2H11F3O7)]
 Deg. of freedom    63
 Full point group                 C1      NOp   1
 Largest Abelian subgroup         C1      NOp   1
 Largest concise Abelian subgroup C1      NOp   1
                         Standard orientation:                         
 ---------------------------------------------------------------------
 Center     Atomic      Atomic             Coordinates (Angstroms)
 Number     Number       Type             X           Y           Z
 ---------------------------------------------------------------------
      1          6           0        1.511067   -0.086056    0.220720
      2          8           0        0.878781   -1.121169    0.176752
      3          8           0        1.162219    1.045432    0.734897
      4          1           0        0.224147    1.026401    1.136977
      5          6           0        2.932496   -0.008468   -0.399572
      6          9           0        3.315194   -1.193198   -0.871477
      7          9           0        3.828632    0.386228    0.514130
      8          9           0        2.953285    0.871148   -1.410184
      9          8           0       -4.052327    0.575717   -1.609858
     10          1           0       -3.931666   -0.336825   -1.269540
     11          1           0       -3.792171    0.560689   -2.533289
     12          8           0       -1.212341    0.994961    1.748777
     13          1           0       -1.828902    1.510610    1.179377
     14          1           0       -1.559212    0.090456    1.778860
     15          8           0       -1.563747   -1.794370    1.243335
     16          1           0       -0.712533   -1.622829    0.791527
     17          1           0       -1.398207   -2.503811    1.869098
     18          8           0       -2.852905    2.320090    0.072346
     19          1           0       -3.523227    2.921572    0.402351
     20          1           0       -3.295332    1.727331   -0.574689
     21          8           0       -3.656452   -1.910561   -0.579198
     22          1           0       -4.412738   -2.337347   -0.171033
     23          1           0       -2.931347   -1.927499    0.074838
 ---------------------------------------------------------------------
 Rotational constants (GHZ):           0.9348397           0.2842126           0.2655420
 Standard basis: 6-31++G(d,p) (6D, 7F)
 There are   294 symmetry adapted cartesian basis functions of A   symmetry.
 There are   294 symmetry adapted basis functions of A   symmetry.
   294 basis functions,   472 primitive gaussians,   294 cartesian basis functions
    53 alpha electrons       53 beta electrons
       nuclear repulsion energy       825.1911813712 Hartrees.
 NAtoms=   23 NActive=   23 NUniq=   23 SFac= 1.00D+00 NAtFMM=   60 NAOKFM=F Big=F
 Integral buffers will be    131072 words long.
 Raffenetti 2 integral format.
 Two-electron integral symmetry is turned on.
 Nuclear repulsion after empirical dispersion term =      825.1815942731 Hartrees.
 One-electron integrals computed using PRISM.
 NBasis=   294 RedAO= T EigKep=  4.35D-05  NBF=   294
 NBsUse=   294 1.00D-06 EigRej= -1.00D+00 NBFU=   294
 Initial guess from the checkpoint file:  "/local_scratch/slurm.5660436/Gau-1364779.chk"
 B after Tr=     0.000000   -0.000000    0.000000
         Rot=    0.999946    0.009522    0.001164   -0.004041 Ang=   1.19 deg.
 ExpMin= 3.60D-02 ExpMax= 7.00D+03 ExpMxC= 1.05D+03 IAcc=3 IRadAn=         5 AccDes= 0.00D+00
 Harris functional with IExCor= 4639 and IRadAn=       5 diagonalized for initial guess.
 HarFok:  IExCor= 4639 AccDes= 0.00D+00 IRadAn=         5 IDoV= 1 UseB2=F ITyADJ=14
 ICtDFT=  3500011 ScaDFX=  1.000000  1.000000  1.000000  1.000000
 FoFCou: FMM=F IPFlag=           0 FMFlag=      100000 FMFlg1=           0
         NFxFlg=           0 DoJE=T BraDBF=F KetDBF=T FulRan=T
         wScrn=  0.000000 ICntrl=       500 IOpCl=  0 I1Cent=   200000004 NGrid=           0
         NMat0=    1 NMatS0=      1 NMatT0=    0 NMatD0=    1 NMtDS0=    0 NMtDT0=    0
 Petite list used in FoFCou.
 Requested convergence on RMS density matrix=1.00D-10 within 128 cycles.
 Requested convergence on MAX density matrix=1.00D-08.
 Requested convergence on             energy=1.00D-08.
 No special actions if energy rises.
 SCF Done:  E(RwB97XD) =  -908.816116978     A.U. after   16 cycles
            NFock= 16  Conv=0.31D-10     -V/T= 2.0082
 Calling FoFJK, ICntrl=      2127 FMM=F ISym2X=0 I1Cent= 0 IOpClX= 0 NMat=1 NMatS=1 NMatT=0.
 ***** Axes restored to original set *****
 -------------------------------------------------------------------
 Center     Atomic                   Forces (Hartrees/Bohr)
 Number     Number              X              Y              Z
 -------------------------------------------------------------------
      1        6           0.001908575   -0.003149891   -0.002423401
      2        8           0.000674196    0.005604665    0.001934191
      3        8          -0.001431125   -0.003586238   -0.000641043
      4        1          -0.003409397    0.002425029    0.002928531
      5        6           0.000920404    0.000360773   -0.000682685
      6        9          -0.000324901    0.000828908    0.000578090
      7        9          -0.001268428   -0.000017952   -0.000193275
      8        9          -0.000147410   -0.000532291    0.001153496
      9        8          -0.000457122   -0.000209491   -0.000388175
     10        1           0.000121896    0.000399577    0.000289119
     11        1           0.000497573   -0.000108752    0.000140046
     12        8           0.003914979   -0.001560470   -0.002673157
     13        1          -0.000686312   -0.000774154    0.001153617
     14        1          -0.000381275    0.000698053   -0.000373517
     15        8          -0.000398243   -0.000812999    0.001194415
     16        1           0.000974030   -0.000246177   -0.001783741
     17        1          -0.000248000    0.000417290   -0.000273149
     18        8          -0.000275951    0.000088055   -0.001076236
     19        1          -0.000214844   -0.000244958    0.000289651
     20        1           0.000298570    0.000139449    0.000834235
     21        8           0.000330900   -0.000727325    0.000172318
     22        1          -0.000214442    0.000353969    0.000056686
     23        1          -0.000183673    0.000654929   -0.000216018
 -------------------------------------------------------------------
 Cartesian Forces:  Max     0.005604665 RMS     0.001432830

 GradGradGradGradGradGradGradGradGradGradGradGradGradGradGradGradGradGrad
 Berny optimization.
 Using GEDIIS/GDIIS optimizer.
 FormGI is forming the generalized inverse of G from B-inverse, IUseBI=4.
 Internal  Forces:  Max     0.005096998 RMS     0.000857725
 Search for a local minimum.
 Step number   5 out of a maximum of  138
 All quantities printed in internal units (Hartrees-Bohrs-Radians)
 Mixed Optimization -- En-DIIS/RFO-DIIS
 Update second derivatives using D2CorX and points    4    5
 DE= -8.70D-05 DEPred=-1.96D-04 R= 4.45D-01
 Trust test= 4.45D-01 RLast= 2.91D-01 DXMaxT set to 1.43D+00
 ITU=  0  1  1  1  0
 Use linear search instead of GDIIS.
     Eigenvalues ---   -0.00009   0.00014   0.00031   0.00050   0.00059
     Eigenvalues ---    0.00210   0.00253   0.00444   0.00457   0.00570
     Eigenvalues ---    0.00612   0.00796   0.00869   0.00967   0.01119
     Eigenvalues ---    0.01200   0.01391   0.01597   0.01765   0.01847
     Eigenvalues ---    0.02123   0.02191   0.02241   0.02487   0.02599
     Eigenvalues ---    0.02640   0.02849   0.02932   0.02950   0.03362
     Eigenvalues ---    0.03723   0.04637   0.05426   0.05879   0.06452
     Eigenvalues ---    0.06933   0.07167   0.07591   0.08221   0.11637
     Eigenvalues ---    0.13711   0.19628   0.20206   0.21807   0.23346
     Eigenvalues ---    0.25602   0.35865   0.37380   0.38521   0.41747
     Eigenvalues ---    0.44449   0.46657   0.46961   0.47515   0.50215
     Eigenvalues ---    0.52879   0.56774   0.57097   0.57172   0.57262
     Eigenvalues ---    0.59307   0.69424   3.92409
 RFO step:  Lambda=-1.34747106D-04 EMin=-9.32980362D-05
 Quartic linear search produced a step of -0.34077.
 Iteration  1 RMS(Cart)=  0.10272049 RMS(Int)=  0.02665096
 Iteration  2 RMS(Cart)=  0.04270708 RMS(Int)=  0.00200745
 Iteration  3 RMS(Cart)=  0.00217080 RMS(Int)=  0.00016808
 Iteration  4 RMS(Cart)=  0.00000494 RMS(Int)=  0.00016805
 Iteration  5 RMS(Cart)=  0.00000000 RMS(Int)=  0.00016805
 Variable       Old X    -DE/DX   Delta X   Delta X   Delta X     New X
                                 (Linear)    (Quad)   (Total)
    R1        2.29365   0.00510   0.00042  -0.00053  -0.00001   2.29363
    R2        2.43939   0.00314  -0.00155  -0.00156  -0.00302   2.43636
    R3        2.93440  -0.00132   0.00046   0.00100   0.00146   2.93586
    R4        3.36026  -0.00089  -0.00470   0.00091  -0.00373   3.35652
    R5        1.92901   0.00133   0.01646   0.01145   0.02788   1.95689
    R6        2.95111  -0.00366  -0.02049  -0.02307  -0.04358   2.90753
    R7        2.51606   0.00027   0.00023  -0.00060  -0.00037   2.51569
    R8        2.53089   0.00070   0.00054  -0.00648  -0.00594   2.52495
    R9        2.53216   0.00078  -0.00039   0.00732   0.00693   2.53908
   R10        1.85454   0.00040   0.00033   0.00073   0.00113   1.85567
   R11        1.81318   0.00052  -0.00005  -0.00008  -0.00012   1.81306
   R12        3.25715   0.00008  -0.00039  -0.00438  -0.00474   3.25241
   R13        3.28886   0.00017  -0.00082   0.00079   0.00003   3.28890
   R14        1.86141   0.00107  -0.00002   0.00118   0.00115   1.86256
   R15        1.83153   0.00082   0.00004  -0.00098  -0.00112   1.83041
   R16        3.23434  -0.00018  -0.00423  -0.01439  -0.01865   3.21569
   R17        3.70279   0.00022  -0.01182  -0.00959  -0.02155   3.68124
   R18        1.84973   0.00098   0.00017  -0.00051  -0.00031   1.84942
   R19        1.81482   0.00055  -0.00004  -0.00022  -0.00026   1.81455
   R20        3.40855   0.00023  -0.00282   0.00292   0.00008   3.40863
   R21        1.81258   0.00042  -0.00002  -0.00016  -0.00019   1.81239
   R22        1.85709   0.00081  -0.00028   0.00180   0.00154   1.85863
   R23        1.81326   0.00039  -0.00003  -0.00017  -0.00020   1.81306
   R24        1.84558   0.00044   0.00043  -0.00174  -0.00131   1.84427
    A1        2.24104   0.00030  -0.00006   0.00001  -0.00022   2.24082
    A2        2.10018  -0.00046  -0.00073   0.00424   0.00341   2.10359
    A3        1.94195   0.00016   0.00079  -0.00436  -0.00364   1.93831
    A4        2.33820  -0.00147   0.00045   0.00307   0.00338   2.34158
    A5        1.97023  -0.00068   0.00044   0.00284   0.00301   1.97324
    A6        1.93931  -0.00120   0.00060   0.00243   0.00295   1.94226
    A7        1.93339  -0.00133  -0.00086   0.01976   0.01889   1.95227
    A8        1.92653  -0.00122   0.00153  -0.02014  -0.01859   1.90794
    A9        1.88779   0.00135  -0.00058   0.00011  -0.00058   1.88721
   A10        1.88845   0.00127  -0.00038  -0.00216  -0.00258   1.88587
   A11        1.88673   0.00130  -0.00038  -0.00016  -0.00046   1.88627
   A12        1.86068  -0.00001  -0.00073   0.00057  -0.00011   1.86057
   A13        1.93800   0.00028  -0.00105   0.00195   0.00089   1.93889
   A14        2.05940  -0.00002  -0.00284  -0.00263  -0.00551   2.05389
   A15        1.91640   0.00068  -0.00682   0.01699   0.01049   1.92689
   A16        1.93923   0.00013  -0.00410   0.00368  -0.00068   1.93855
   A17        1.85717   0.00013  -0.00071  -0.00476  -0.00550   1.85166
   A18        2.66827   0.00050   0.00782   0.00932   0.01659   2.68485
   A19        1.52634   0.00029  -0.00003   0.00471   0.00453   1.53087
   A20        2.13189   0.00000  -0.00290   0.00408   0.00116   2.13305
   A21        1.82328  -0.00006   0.00211  -0.00881  -0.00672   1.81656
   A22        1.85493  -0.00021   0.00066   0.00049   0.00117   1.85610
   A23        1.95332   0.00013   0.00401  -0.01552  -0.01154   1.94178
   A24        2.09242  -0.00004  -0.00242   0.01070   0.00844   2.10086
   A25        2.98180  -0.00006  -0.00331  -0.00608  -0.00971   2.97208
   A26        2.08537   0.00016  -0.00343   0.00932   0.00602   2.09139
   A27        1.99318   0.00008   0.00246  -0.01153  -0.00936   1.98383
   A28        1.86517  -0.00014   0.00057   0.00108   0.00153   1.86671
   A29        2.03340  -0.00016  -0.00470   0.01041   0.00589   2.03929
   A30        1.98092   0.00042  -0.00163   0.00071  -0.00106   1.97986
   A31        1.86774  -0.00011   0.00051  -0.00045   0.00008   1.86782
   A32        3.13957   0.00093  -0.00202  -0.00139  -0.00382   3.13575
   A33        3.09247   0.00006   0.00121   0.00160   0.00267   3.09514
   A34        3.06146  -0.00033  -0.00196   0.01075   0.00905   3.07051
   A35        3.08759  -0.00023   0.00173  -0.00443  -0.00282   3.08477
   A36        3.05004  -0.00036  -0.00067   0.00081  -0.00014   3.04990
   A37        3.14352   0.00016   0.00125  -0.00474  -0.00378   3.13974
   A38        3.09635  -0.00033  -0.00227   0.00667   0.00445   3.10080
   A39        3.09411  -0.00016   0.00266  -0.02236  -0.02010   3.07401
   A40        3.21105   0.00023  -0.00104  -0.00321  -0.00415   3.20690
   A41        3.11588  -0.00025   0.00032   0.00092   0.00121   3.11708
    D1       -0.04126   0.00005  -0.00747   0.05526   0.04776   0.00649
    D2        3.10541  -0.00003  -0.00940   0.08796   0.07867  -3.09911
    D3       -0.01150  -0.00014  -0.00058  -0.00351  -0.00381  -0.01531
    D4        3.12539  -0.00006   0.00121  -0.03378  -0.03233   3.09306
    D5       -0.05672   0.00005   0.01745  -0.31537  -0.29793  -0.35465
    D6       -2.15560   0.00004   0.01835  -0.33033  -0.31210  -2.46770
    D7        2.03843   0.00006   0.01839  -0.32980  -0.31140   1.72703
    D8        3.08914  -0.00002   0.01583  -0.28788  -0.27198   2.81717
    D9        0.99027  -0.00003   0.01673  -0.30284  -0.28614   0.70412
   D10       -1.09889  -0.00001   0.01677  -0.30231  -0.28545  -1.38433
   D11       -0.51487   0.00016   0.01200  -0.00667   0.00506  -0.50981
   D12       -1.88316  -0.00039   0.01306  -0.06939  -0.05587  -1.93904
   D13        0.16587   0.00039   0.00518  -0.06178  -0.05638   0.10949
   D14        0.22750   0.00019  -0.02499   0.06495   0.03988   0.26738
   D15       -2.09308   0.00012  -0.02356   0.06081   0.03737  -2.05572
   D16       -1.91668   0.00001  -0.02139   0.06596   0.04451  -1.87218
   D17        2.04592  -0.00007  -0.01996   0.06182   0.04199   2.08792
   D18       -2.16632   0.00003  -0.00054   0.00585   0.00532  -2.16100
   D19        1.94970   0.00003   0.00480  -0.00547  -0.00061   1.94909
   D20        1.86288  -0.00022   0.00325   0.00867   0.01200   1.87488
   D21       -0.30429  -0.00021   0.00860  -0.00265   0.00608  -0.29821
   D22       -2.41114   0.00034   0.02543  -0.07413  -0.04878  -2.45991
   D23        1.62742   0.00028   0.02370  -0.06414  -0.04057   1.58685
   D24        1.80206  -0.00013   0.03405  -0.08416  -0.04982   1.75224
   D25       -0.44257  -0.00019   0.03231  -0.07416  -0.04161  -0.48418
   D26       -0.30102  -0.00050   0.00060   0.07466   0.07559  -0.22543
   D27        1.78443   0.00048  -0.01021   0.09433   0.08452   1.86894
   D28        0.16035   0.00012  -0.00707  -0.03156  -0.03840   0.12194
   D29        2.03946   0.00007  -0.00674  -0.02730  -0.03389   2.00557
   D30       -1.79419  -0.00008  -0.01134  -0.01624  -0.02727  -1.82146
   D31        0.55516   0.00002  -0.00068  -0.05182  -0.05259   0.50257
   D32       -1.58833  -0.00005   0.00229  -0.05768  -0.05543  -1.64376
   D33        2.38033   0.00008   0.00184  -0.06034  -0.05869   2.32164
   D34        0.42065  -0.00001   0.00652  -0.05882  -0.05227   0.36838
   D35       -1.83448  -0.00002   0.01381  -0.07306  -0.05926  -1.89375
   D36       -1.18880  -0.00027   0.00480  -0.05698  -0.05198  -1.24079
   D37        2.83925  -0.00028   0.01210  -0.07123  -0.05898   2.78027
   D38        2.88991  -0.00010   0.00185  -0.05281  -0.05088   2.83903
   D39        0.63479  -0.00011   0.00914  -0.06706  -0.05788   0.57691
         Item               Value     Threshold  Converged?
 Maximum Force            0.005097     0.000015     NO 
 RMS     Force            0.000858     0.000010     NO 
 Maximum Displacement     0.660401     0.000060     NO 
 RMS     Displacement     0.139385     0.000040     NO 
 Predicted change in Energy=-1.188397D-04
 GradGradGradGradGradGradGradGradGradGradGradGradGradGradGradGradGradGrad

                          Input orientation:                          
 ---------------------------------------------------------------------
 Center     Atomic      Atomic             Coordinates (Angstroms)
 Number     Number       Type             X           Y           Z
 ---------------------------------------------------------------------
      1          6           0        0.381567   -0.110734   -1.514634
      2          8           0        0.390104    1.031834   -1.105213
      3          8           0       -0.449864   -1.055425   -1.234475
      4          1           0       -1.181237   -0.765573   -0.561107
      5          6           0        1.496667   -0.614272   -2.472047
      6          9           0        2.109902    0.401282   -3.076043
      7          9           0        1.012719   -1.427861   -3.414994
      8          9           0        2.415138   -1.294595   -1.765717
      9          8           0       -0.274654    0.156664    4.319555
     10          1           0       -0.301744    1.061698    3.939471
     11          1           0        0.651144   -0.057389    4.452158
     12          8           0       -2.265962   -0.325894    0.437563
     13          1           0       -2.140647   -0.780360    1.303131
     14          1           0       -2.205893    0.623200    0.621460
     15          8           0       -1.325074    2.360173    0.577985
     16          1           0       -0.637649    1.953612    0.012338
     17          1           0       -1.679730    3.101683    0.081593
     18          8           0       -1.790592   -1.492765    2.808329
     19          1           0       -2.504029   -1.826166    3.355759
     20          1           0       -1.222044   -0.935700    3.386076
     21          8           0       -0.407784    2.626669    3.185385
     22          1           0       -0.927086    3.292659    3.640678
     23          1           0       -0.730311    2.592968    2.264891
 ---------------------------------------------------------------------
                    Distance matrix (angstroms):
                    1          2          3          4          5
     1  C    0.000000
     2  O    1.213738   0.000000
     3  O    1.289267   2.253643   0.000000
     4  H    1.944322   2.448640   1.035541   0.000000
     5  C    1.553589   2.408814   2.348443   3.293290   0.000000
     6  F    2.384805   2.690626   3.473582   4.303260   1.331247
     7  F    2.396778   3.431157   2.651890   3.660156   1.336145
     8  F    2.366428   3.154251   2.923638   3.829473   1.343626
     9  O    5.877065   5.534974   5.687452   5.049087   7.061004
    10  H    5.620389   5.091992   5.592305   4.936359   6.866638
    11  H    5.973117   5.669120   5.877592   5.384420   6.997831
    12  O    3.296480   3.358314   2.574128   1.538599   4.765120
    13  H    3.840542   3.935590   3.061675   2.096681   5.244960
    14  H    3.434605   3.144453   3.057109   2.092146   4.980972
    15  O    3.660200   2.745811   3.964507   3.329942   5.110014
    16  H    2.762603   1.776196   3.262532   2.831660   4.161912
    17  H    4.137210   3.158638   4.530580   3.951864   5.515333
    18  O    5.031531   5.142456   4.281715   3.500461   6.281736
    19  H    5.915243   6.036923   5.087621   4.268076   7.172000
    20  H    5.221982   5.161578   4.686159   3.951059   6.466244
    21  O    5.496056   4.646435   5.752804   5.112900   6.792435
    22  H    6.314500   5.419392   6.549862   5.847123   7.648797
    23  H    4.778189   3.879442   5.063101   4.412415   6.138762
                    6          7          8          9         10
     6  F    0.000000
     7  F    2.159736   0.000000
     8  F    2.164745   2.169021   0.000000
     9  O    7.774369   7.999457   6.809675   0.000000
    10  H    7.447793   7.874889   6.744089   0.981979   0.000000
    11  H    7.681937   7.993811   6.580602   0.959429   1.556663
    12  O    5.658833   5.177478   5.263604   4.389537   4.248168
    13  H    6.216157   5.711715   5.517014   3.668618   3.704731
    14  H    5.687430   5.555113   5.543508   4.198005   3.850618
    15  O    5.384072   5.979830   5.730572   4.467458   3.746042
    16  H    4.415525   5.089665   4.799150   4.681122   4.041128
    17  H    5.623534   6.323937   6.285520   5.348616   4.576419
    18  O    7.309385   6.825872   6.216860   2.702312   3.165665
    19  H    8.223014   7.639978   7.121116   3.135383   3.678388
    20  H    7.392453   7.175719   6.316556   1.721101   2.267774
    21  O    7.106094   7.875408   6.917992   2.721211   1.740409
    22  H    7.918188   8.707966   7.838525   3.274294   2.336133
    23  H    6.433962   7.174003   6.422834   3.219447   2.309259
                   11         12         13         14         15
    11  H    0.000000
    12  O    4.969766   0.000000
    13  H    4.270029   0.985623   0.000000
    14  H    4.827018   0.968610   1.561701   0.000000
    15  O    4.975868   2.849552   3.324747   1.948027   0.000000
    16  H    5.041538   2.833437   3.376351   2.144858   0.978673
    17  H    5.874908   3.495521   4.095712   2.590596   0.960220
    18  O    3.274836   2.684791   1.701670   3.071185   4.476190
    19  H    3.779653   3.289888   2.332174   3.683024   5.160561
    20  H    2.327400   3.186748   2.281802   3.322834   4.331140
    21  O    3.151224   4.440831   4.260697   3.717633   2.776864
    22  H    3.791059   5.014625   4.850395   4.228124   3.226146
    23  H    3.703640   3.770559   3.780657   2.959425   1.803771
                   16         17         18         19         20
    16  H    0.000000
    17  H    1.552029   0.000000
    18  O    4.585233   5.343813   0.000000
    19  H    5.380386   5.973552   0.959076   0.000000
    20  H    4.480150   5.237322   0.983545   1.561196   0.000000
    21  O    3.251779   3.387773   4.361659   4.924531   3.659750
    22  H    3.878359   3.642805   4.933430   5.363794   4.246273
    23  H    2.343364   2.434538   4.255907   4.885163   3.735017
                   21         22         23
    21  O    0.000000
    22  H    0.959432   0.000000
    23  H    0.975944   1.555981   0.000000
 Stoichiometry    C2H11F3O7
 Framework group  C1[X(C2H11F3O7)]
 Deg. of freedom    63
 Full point group                 C1      NOp   1
 Largest Abelian subgroup         C1      NOp   1
 Largest concise Abelian subgroup C1      NOp   1
                         Standard orientation:                         
 ---------------------------------------------------------------------
 Center     Atomic      Atomic             Coordinates (Angstroms)
 Number     Number       Type             X           Y           Z
 ---------------------------------------------------------------------
      1          6           0        1.516765   -0.091798    0.261160
      2          8           0        0.905689   -1.140484    0.262618
      3          8           0        1.144478    1.052433    0.724136
      4          1           0        0.191655    1.035474    1.129336
      5          6           0        2.921112    0.002292   -0.396560
      6          9           0        3.480939   -1.199740   -0.514586
      7          9           0        3.749174    0.779256    0.307658
      8          9           0        2.801250    0.528417   -1.627070
      9          8           0       -4.008343    0.561347   -1.632637
     10          1           0       -3.876961   -0.352188   -1.297265
     11          1           0       -3.714777    0.562925   -2.546049
     12          8           0       -1.223619    1.000897    1.731905
     13          1           0       -1.847797    1.520033    1.173020
     14          1           0       -1.570889    0.096938    1.753568
     15          8           0       -1.563035   -1.790974    1.273430
     16          1           0       -0.698280   -1.637276    0.841718
     17          1           0       -1.421444   -2.483785    1.923037
     18          8           0       -2.898061    2.316216    0.096582
     19          1           0       -3.595576    2.878469    0.438883
     20          1           0       -3.310846    1.718703   -0.566704
     21          8           0       -3.586680   -1.930203   -0.623001
     22          1           0       -4.343124   -2.388037   -0.250590
     23          1           0       -2.884912   -1.939469    0.055161
 ---------------------------------------------------------------------
 Rotational constants (GHZ):           0.9268450           0.2865081           0.2677833
 Standard basis: 6-31++G(d,p) (6D, 7F)
 There are   294 symmetry adapted cartesian basis functions of A   symmetry.
 There are   294 symmetry adapted basis functions of A   symmetry.
   294 basis functions,   472 primitive gaussians,   294 cartesian basis functions
    53 alpha electrons       53 beta electrons
       nuclear repulsion energy       825.9712947462 Hartrees.
 NAtoms=   23 NActive=   23 NUniq=   23 SFac= 1.00D+00 NAtFMM=   60 NAOKFM=F Big=F
 Integral buffers will be    131072 words long.
 Raffenetti 2 integral format.
 Two-electron integral symmetry is turned on.
 Nuclear repulsion after empirical dispersion term =      825.9616938026 Hartrees.
 One-electron integrals computed using PRISM.
 NBasis=   294 RedAO= T EigKep=  4.83D-05  NBF=   294
 NBsUse=   294 1.00D-06 EigRej= -1.00D+00 NBFU=   294
 Initial guess from the checkpoint file:  "/local_scratch/slurm.5660436/Gau-1364779.chk"
 B after Tr=    -0.000000   -0.000000    0.000000
         Rot=    0.999727    0.022606    0.000831   -0.005914 Ang=   2.68 deg.
 ExpMin= 3.60D-02 ExpMax= 7.00D+03 ExpMxC= 1.05D+03 IAcc=3 IRadAn=         5 AccDes= 0.00D+00
 Harris functional with IExCor= 4639 and IRadAn=       5 diagonalized for initial guess.
 HarFok:  IExCor= 4639 AccDes= 0.00D+00 IRadAn=         5 IDoV= 1 UseB2=F ITyADJ=14
 ICtDFT=  3500011 ScaDFX=  1.000000  1.000000  1.000000  1.000000
 FoFCou: FMM=F IPFlag=           0 FMFlag=      100000 FMFlg1=           0
         NFxFlg=           0 DoJE=T BraDBF=F KetDBF=T FulRan=T
         wScrn=  0.000000 ICntrl=       500 IOpCl=  0 I1Cent=   200000004 NGrid=           0
         NMat0=    1 NMatS0=      1 NMatT0=    0 NMatD0=    1 NMtDS0=    0 NMtDT0=    0
 Petite list used in FoFCou.
 Requested convergence on RMS density matrix=1.00D-10 within 128 cycles.
 Requested convergence on MAX density matrix=1.00D-08.
 Requested convergence on             energy=1.00D-08.
 No special actions if energy rises.
 SCF Done:  E(RwB97XD) =  -908.816097659     A.U. after   17 cycles
            NFock= 17  Conv=0.85D-10     -V/T= 2.0082
 Calling FoFJK, ICntrl=      2127 FMM=F ISym2X=0 I1Cent= 0 IOpClX= 0 NMat=1 NMatS=1 NMatT=0.
 ***** Axes restored to original set *****
 -------------------------------------------------------------------
 Center     Atomic                   Forces (Hartrees/Bohr)
 Number     Number              X              Y              Z
 -------------------------------------------------------------------
      1        6           0.001550872   -0.005446247   -0.002617063
      2        8           0.001624793    0.006764496    0.001317994
      3        8          -0.007352735   -0.002279737    0.004538763
      4        1           0.001277268    0.001124664   -0.001288326
      5        6           0.001270717    0.000140474   -0.000334460
      6        9          -0.000127987    0.002248538    0.000153516
      7        9          -0.001160506   -0.000123042    0.000189506
      8        9          -0.000356371   -0.000197581    0.001026559
      9        8          -0.000703085    0.000297129   -0.000730172
     10        1           0.000261834   -0.000013893    0.000611907
     11        1           0.000617828   -0.000124278    0.000171781
     12        8           0.004211444   -0.002483610   -0.002575472
     13        1          -0.000842986   -0.001338773    0.001110429
     14        1          -0.000509501    0.002053291   -0.000904942
     15        8          -0.000231845   -0.000846425    0.001654935
     16        1           0.001007410   -0.000396678   -0.002322022
     17        1          -0.000345049    0.000447779   -0.000346169
     18        8           0.000197598    0.000394766   -0.000803839
     19        1          -0.000274868   -0.000264803    0.000383108
     20        1           0.000028376   -0.000249738    0.000703524
     21        8           0.000555097   -0.000947569    0.000656726
     22        1          -0.000218984    0.000411574    0.000125717
     23        1          -0.000479320    0.000829664   -0.000722002
 -------------------------------------------------------------------
 Cartesian Forces:  Max     0.007352735 RMS     0.001864991

 GradGradGradGradGradGradGradGradGradGradGradGradGradGradGradGradGradGrad
 Berny optimization.
 Using GEDIIS/GDIIS optimizer.
 FormGI is forming the generalized inverse of G from B-inverse, IUseBI=4.
 Internal  Forces:  Max     0.005732071 RMS     0.001225028
 Search for a local minimum.
 Step number   6 out of a maximum of  138
 All quantities printed in internal units (Hartrees-Bohrs-Radians)
 Mixed Optimization -- RFO/linear search
 Update second derivatives using D2CorX and points    4    6    5
 DE=  1.93D-05 DEPred=-1.19D-04 R=-1.63D-01
 Trust test=-1.63D-01 RLast= 7.75D-01 DXMaxT set to 7.14D-01
 ITU= -1  0  1  1  1  0
 Use linear search instead of GDIIS.
     Eigenvalues ---   -0.01511   0.00015   0.00031   0.00045   0.00057
     Eigenvalues ---    0.00114   0.00231   0.00256   0.00444   0.00472
     Eigenvalues ---    0.00572   0.00619   0.00796   0.00870   0.00974
     Eigenvalues ---    0.01123   0.01209   0.01390   0.01613   0.01768
     Eigenvalues ---    0.01929   0.02130   0.02194   0.02319   0.02503
     Eigenvalues ---    0.02627   0.02645   0.02885   0.02937   0.03116
     Eigenvalues ---    0.03375   0.03721   0.04733   0.05507   0.06173
     Eigenvalues ---    0.06933   0.07170   0.07231   0.07646   0.11637
     Eigenvalues ---    0.13769   0.19960   0.21583   0.22145   0.23485
     Eigenvalues ---    0.25544   0.31635   0.37415   0.39570   0.41745
     Eigenvalues ---    0.45487   0.46542   0.46933   0.47872   0.50156
     Eigenvalues ---    0.52545   0.56775   0.57094   0.57170   0.57263
     Eigenvalues ---    0.59216   0.70157   3.51329
 RFO step:  Lambda=-1.55861530D-02 EMin=-1.51067022D-02
 I=     1 Eig=   -1.51D-02 Dot1=  1.64D-03
 I=     1 Stepn=  6.00D-01 RXN=   6.00D-01 EDone=F
 Mixed    1 eigenvectors in step.  Raw Step.Grad=  1.64D-03.
 RFO eigenvector is Hessian eigenvector with negative curvature.
 Taking step of  6.00D-01 in eigenvector direction(s).  Step.Grad= -6.69D-04.
 Quartic linear search produced a step of -0.52368.
 Iteration  1 RMS(Cart)=  0.11589448 RMS(Int)=  0.02206079
 Iteration  2 RMS(Cart)=  0.02703876 RMS(Int)=  0.00083248
 Iteration  3 RMS(Cart)=  0.00036994 RMS(Int)=  0.00078573
 Iteration  4 RMS(Cart)=  0.00000068 RMS(Int)=  0.00078573
 Variable       Old X    -DE/DX   Delta X   Delta X   Delta X     New X
                                 (Linear)    (Quad)   (Total)
    R1        2.29363   0.00573   0.00001   0.01316   0.01317   2.30681
    R2        2.43636   0.00421   0.00158  -0.03560  -0.03360   2.40276
    R3        2.93586  -0.00158  -0.00076   0.00080   0.00003   2.93589
    R4        3.35652  -0.00126   0.00195  -0.03266  -0.03109   3.32543
    R5        1.95689  -0.00517  -0.01460   0.27885   0.26473   2.22162
    R6        2.90753  -0.00375   0.02282  -0.40569  -0.38238   2.52515
    R7        2.51569   0.00159   0.00019   0.01561   0.01580   2.53149
    R8        2.52495   0.00036   0.00311  -0.00420  -0.00109   2.52386
    R9        2.53908   0.00040  -0.00363   0.00037  -0.00326   2.53583
   R10        1.85567  -0.00005  -0.00059  -0.02293  -0.02371   1.83196
   R11        1.81306   0.00065   0.00007   0.00011   0.00017   1.81323
   R12        3.25241   0.00013   0.00248  -0.01338  -0.01101   3.24140
   R13        3.28890   0.00022  -0.00002  -0.00331  -0.00351   3.28539
   R14        1.86256   0.00150  -0.00060   0.03639   0.03595   1.89850
   R15        1.83041   0.00203   0.00059   0.02698   0.02758   1.85799
   R16        3.21569   0.00003   0.00976  -0.06897  -0.05900   3.15669
   R17        3.68124   0.00016   0.01129  -0.02157  -0.01034   3.67090
   R18        1.84942   0.00105   0.00016   0.01178   0.01153   1.86096
   R19        1.81455   0.00065   0.00014   0.00017   0.00031   1.81486
   R20        3.40863   0.00028  -0.00004  -0.00546  -0.00558   3.40305
   R21        1.81239   0.00052   0.00010  -0.00060  -0.00050   1.81189
   R22        1.85863   0.00039  -0.00081   0.00557   0.00466   1.86329
   R23        1.81306   0.00046   0.00011   0.00032   0.00043   1.81349
   R24        1.84427   0.00108   0.00069  -0.01871  -0.01813   1.82614
    A1        2.24082   0.00043   0.00012   0.01202   0.01245   2.25327
    A2        2.10359  -0.00327  -0.00178  -0.07409  -0.07618   2.02740
    A3        1.93831   0.00284   0.00191   0.06261   0.06420   2.00251
    A4        2.34158  -0.00219  -0.00177  -0.01395  -0.01631   2.32528
    A5        1.97324  -0.00060  -0.00158   0.00219   0.00208   1.97532
    A6        1.94226  -0.00221  -0.00154  -0.01040  -0.01192   1.93034
    A7        1.95227  -0.00122  -0.00989   0.00769  -0.00226   1.95002
    A8        1.90794  -0.00106   0.00974   0.01833   0.02804   1.93598
    A9        1.88721   0.00182   0.00030  -0.00420  -0.00391   1.88330
   A10        1.88587   0.00163   0.00135  -0.00415  -0.00273   1.88314
   A11        1.88627   0.00126   0.00024  -0.00787  -0.00773   1.87854
   A12        1.86057  -0.00008   0.00006  -0.00680  -0.00677   1.85380
   A13        1.93889   0.00055  -0.00047  -0.00051  -0.00118   1.93771
   A14        2.05389  -0.00012   0.00289   0.01813   0.02111   2.07500
   A15        1.92689   0.00062  -0.00549   0.06141   0.05469   1.98158
   A16        1.93855   0.00028   0.00036  -0.01466  -0.01911   1.91944
   A17        1.85166   0.00025   0.00288   0.08953   0.09054   1.94221
   A18        2.68485   0.00061  -0.00869   0.00225  -0.00665   2.67821
   A19        1.53087   0.00008  -0.00237   0.01364   0.01127   1.54214
   A20        2.13305  -0.00002  -0.00061   0.04147   0.04017   2.17323
   A21        1.81656  -0.00008   0.00352  -0.06052  -0.05589   1.76067
   A22        1.85610  -0.00012  -0.00061  -0.02045  -0.02053   1.83557
   A23        1.94178   0.00012   0.00604   0.01850   0.02409   1.96587
   A24        2.10086   0.00006  -0.00442   0.01205   0.00765   2.10851
   A25        2.97208  -0.00050   0.00509  -0.03940  -0.03509   2.93700
   A26        2.09139   0.00022  -0.00315   0.05273   0.04916   2.14055
   A27        1.98383   0.00017   0.00490  -0.02755  -0.02173   1.96210
   A28        1.86671  -0.00025  -0.00080  -0.03698  -0.03725   1.82946
   A29        2.03929  -0.00013  -0.00308   0.00453   0.00178   2.04107
   A30        1.97986   0.00050   0.00056   0.01662   0.01664   1.99650
   A31        1.86782  -0.00018  -0.00004   0.00697   0.00666   1.87449
   A32        3.13575   0.00178   0.00200   0.02340   0.02620   3.16194
   A33        3.09514   0.00008  -0.00140   0.01259   0.01051   3.10565
   A34        3.07051  -0.00045  -0.00474   0.00798   0.00324   3.07375
   A35        3.08477  -0.00022   0.00148  -0.01112  -0.00938   3.07538
   A36        3.04990  -0.00057   0.00007   0.00953   0.00973   3.05964
   A37        3.13974   0.00016   0.00198   0.01242   0.01346   3.15321
   A38        3.10080  -0.00026  -0.00233   0.00561   0.00371   3.10451
   A39        3.07401  -0.00043   0.01053  -0.07781  -0.06729   3.00672
   A40        3.20690   0.00031   0.00218  -0.01482  -0.01247   3.19442
   A41        3.11708  -0.00036  -0.00063   0.02641   0.02567   3.14276
    D1        0.00649   0.00010  -0.02501   0.00825  -0.01698  -0.01049
    D2       -3.09911  -0.00013  -0.04120  -0.01378  -0.05438   3.12970
    D3       -0.01531  -0.00019   0.00200  -0.01679  -0.01548  -0.03079
    D4        3.09306  -0.00008   0.01693   0.00130   0.01913   3.11219
    D5       -0.35465   0.00019   0.15602   0.07262   0.22856  -0.12609
    D6       -2.46770   0.00026   0.16344   0.07996   0.24333  -2.22437
    D7        1.72703   0.00016   0.16308   0.07281   0.23570   1.96273
    D8        2.81717   0.00002   0.14243   0.05455   0.19713   3.01430
    D9        0.70412   0.00009   0.14985   0.06190   0.21190   0.91602
   D10       -1.38433  -0.00001   0.14948   0.05474   0.20427  -1.18006
   D11       -0.50981   0.00015  -0.00265  -0.01729  -0.02010  -0.52991
   D12       -1.93904  -0.00062   0.02926  -0.08693  -0.05815  -1.99719
   D13        0.10949   0.00049   0.02953   0.05420   0.08350   0.19299
   D14        0.26738   0.00027  -0.02089   0.02705   0.00642   0.27380
   D15       -2.05572   0.00018  -0.01957   0.00300  -0.01703  -2.07275
   D16       -1.87218   0.00002  -0.02331   0.02664   0.00364  -1.86853
   D17        2.08792  -0.00007  -0.02199   0.00258  -0.01981   2.06810
   D18       -2.16100   0.00011  -0.00278   0.00893   0.00618  -2.15482
   D19        1.94909   0.00010   0.00032  -0.02175  -0.02160   1.92750
   D20        1.87488  -0.00014  -0.00628  -0.01302  -0.01883   1.85604
   D21       -0.29821  -0.00015  -0.00318  -0.04369  -0.04661  -0.34482
   D22       -2.45991   0.00045   0.02554  -0.01543   0.01174  -2.44817
   D23        1.58685   0.00047   0.02124   0.03783   0.06162   1.64847
   D24        1.75224  -0.00015   0.02609  -0.06687  -0.04319   1.70905
   D25       -0.48418  -0.00013   0.02179  -0.01361   0.00669  -0.47750
   D26       -0.22543  -0.00068  -0.03959  -0.07797  -0.11792  -0.34335
   D27        1.86894   0.00037  -0.04426   0.04276  -0.00105   1.86790
   D28        0.12194   0.00014   0.02011   0.03350   0.05287   0.17481
   D29        2.00557   0.00004   0.01775   0.02467   0.04266   2.04822
   D30       -1.82146   0.00001   0.01428   0.01428   0.02856  -1.79290
   D31        0.50257  -0.00002   0.02754   0.02485   0.05154   0.55411
   D32       -1.64376  -0.00001   0.02903  -0.02026   0.00886  -1.63490
   D33        2.32164  -0.00007   0.03074  -0.03378  -0.00290   2.31874
   D34        0.36838  -0.00003   0.02737  -0.00493   0.02196   0.39033
   D35       -1.89375  -0.00009   0.03104  -0.02215   0.00818  -1.88556
   D36       -1.24079  -0.00001   0.02722  -0.00395   0.02441  -1.21638
   D37        2.78027  -0.00007   0.03089  -0.02116   0.01063   2.79091
   D38        2.83903  -0.00007   0.02664  -0.00770   0.01956   2.85859
   D39        0.57691  -0.00013   0.03031  -0.02491   0.00578   0.58269
         Item               Value     Threshold  Converged?
 Maximum Force            0.005732     0.000015     NO 
 RMS     Force            0.001225     0.000010     NO 
 Maximum Displacement     0.526223     0.000060     NO 
 RMS     Displacement     0.124391     0.000040     NO 
 Predicted change in Energy=-4.407579D-03
 GradGradGradGradGradGradGradGradGradGradGradGradGradGradGradGradGradGrad

                          Input orientation:                          
 ---------------------------------------------------------------------
 Center     Atomic      Atomic             Coordinates (Angstroms)
 Number     Number       Type             X           Y           Z
 ---------------------------------------------------------------------
      1          6           0        0.380190   -0.162684   -1.521597
      2          8           0        0.435155    0.993316   -1.133300
      3          8           0       -0.451318   -1.073693   -1.212842
      4          1           0       -1.245765   -0.725433   -0.419321
      5          6           0        1.472288   -0.596592   -2.537834
      6          9           0        2.202357    0.458066   -2.924161
      7          9           0        0.939215   -1.149396   -3.630530
      8          9           0        2.304594   -1.496484   -1.991792
      9          8           0       -0.343001    0.198937    4.366298
     10          1           0       -0.374442    1.078798    3.960520
     11          1           0        0.582533    0.018797    4.544108
     12          8           0       -2.149960   -0.358702    0.493646
     13          1           0       -2.063519   -0.851963    1.364583
     14          1           0       -2.114363    0.614406    0.629623
     15          8           0       -1.253530    2.352845    0.528062
     16          1           0       -0.552069    1.941523   -0.027411
     17          1           0       -1.581373    3.093099    0.011459
     18          8           0       -1.781073   -1.524441    2.867377
     19          1           0       -2.486626   -1.849117    3.429602
     20          1           0       -1.246439   -0.934389    3.448943
     21          8           0       -0.483766    2.623366    3.169997
     22          1           0       -1.036663    3.287389    3.587515
     23          1           0       -0.739487    2.578058    2.239197
 ---------------------------------------------------------------------
                    Distance matrix (angstroms):
                    1          2          3          4          5
     1  C    0.000000
     2  O    1.220709   0.000000
     3  O    1.271485   2.250486   0.000000
     4  H    2.043386   2.507858   1.175630   0.000000
     5  C    1.553606   2.361392   2.384008   3.448552   0.000000
     6  F    2.381765   2.572290   3.509542   4.423170   1.339609
     7  F    2.394516   3.328881   2.790078   3.907140   1.335569
     8  F    2.388187   3.229693   2.894922   3.958817   1.341902
     9  O    5.943155   5.610894   5.723471   4.956974   7.182978
    10  H    5.671363   5.158464   5.603820   4.816374   6.960312
    11  H    6.071792   5.762323   5.950197   5.341552   7.164096
    12  O    3.240568   3.340317   2.511711   1.336252   4.729391
    13  H    3.844067   3.985955   3.048191   1.966480   5.272192
    14  H    3.384437   3.122741   3.001678   1.910475   4.935926
    15  O    3.632909   2.731318   3.926251   3.220774   5.052621
    16  H    2.743973   1.759744   3.241438   2.783426   4.103934
    17  H    4.098550   3.128249   4.487548   3.857381   5.425639
    18  O    5.078241   5.220745   4.315044   3.424522   6.376643
    19  H    5.964651   6.118521   5.127967   4.197215   7.269946
    20  H    5.286560   5.247928   4.731158   3.873904   6.583850
    21  O    5.524450   4.692530   5.733983   4.967725   6.839123
    22  H    6.325623   5.451157   6.511919   5.674610   7.674637
    23  H    4.786326   3.907035   5.033378   4.270490   6.147387
                    6          7          8          9         10
     6  F    0.000000
     7  F    2.162965   0.000000
     8  F    2.167955   2.161063   0.000000
     9  O    7.726369   8.210441   7.092921   0.000000
    10  H    7.377264   8.019637   7.017074   0.969432   0.000000
    11  H    7.654529   8.265386   6.926728   0.959520   1.542718
    12  O    5.593851   5.213159   5.226375   4.309698   4.151877
    13  H    6.189280   5.835755   5.546267   3.615919   3.649618
    14  H    5.593558   5.530302   5.554715   4.156089   3.786537
    15  O    5.239387   5.862398   5.816120   4.494490   3.765337
    16  H    4.263645   4.975960   4.882542   4.731278   4.084046
    17  H    5.466065   6.133205   6.338614   5.373487   4.594472
    18  O    7.303421   7.054320   6.348621   2.699046   3.154430
    19  H    8.226782   7.878545   7.243732   3.109189   3.649093
    20  H    7.378995   7.412304   6.521302   1.715276   2.252779
    21  O    7.003037   7.906059   7.168834   2.707176   1.738553
    22  H    7.803732   8.699962   8.073297   3.259786   2.335711
    23  H    6.309443   7.153017   6.615859   3.215894   2.311708
                   11         12         13         14         15
    11  H    0.000000
    12  O    4.900537   0.000000
    13  H    4.227197   1.004644   0.000000
    14  H    4.790740   0.983207   1.641033   0.000000
    15  O    4.994751   2.856091   3.409787   1.942554   0.000000
    16  H    5.087531   2.848822   3.467808   2.152602   0.984776
    17  H    5.888865   3.531391   4.198443   2.609622   0.960383
    18  O    3.283237   2.670135   1.670447   3.113405   4.558952
    19  H    3.761776   3.309762   2.331875   3.747987   5.253184
    20  H    2.335185   3.143493   2.240306   3.331759   4.397443
    21  O    3.131925   4.339560   4.222920   3.626053   2.765057
    22  H    3.771016   4.909729   4.809377   4.129819   3.206347
    23  H    3.689196   3.696071   3.779293   2.887376   1.800818
                   16         17         18         19         20
    16  H    0.000000
    17  H    1.545026   0.000000
    18  O    4.680080   5.433031   0.000000
    19  H    5.482918   6.076898   0.958810   0.000000
    20  H    4.564871   5.305576   0.986009   1.541157   0.000000
    21  O    3.270013   3.376648   4.356476   4.907335   3.649260
    22  H    3.887657   3.622519   4.922038   5.339572   4.229258
    23  H    2.361739   2.436567   4.279020   4.906061   3.749370
                   21         22         23
    21  O    0.000000
    22  H    0.959658   0.000000
    23  H    0.966351   1.552233   0.000000
 Stoichiometry    C2H11F3O7
 Framework group  C1[X(C2H11F3O7)]
 Deg. of freedom    63
 Full point group                 C1      NOp   1
 Largest Abelian subgroup         C1      NOp   1
 Largest concise Abelian subgroup C1      NOp   1
                         Standard orientation:                         
 ---------------------------------------------------------------------
 Center     Atomic      Atomic             Coordinates (Angstroms)
 Number     Number       Type             X           Y           Z
 ---------------------------------------------------------------------
      1          6           0        1.520298   -0.025017    0.232027
      2          8           0        0.955336   -1.106280    0.189358
      3          8           0        1.106891    1.077415    0.712038
      4          1           0        0.013699    1.014812    1.139960
      5          6           0        2.946872    0.027117   -0.381048
      6          9           0        3.360957   -1.201940   -0.716463
      7          9           0        3.834458    0.540087    0.474989
      8          9           0        2.965212    0.784922   -1.488340
      9          8           0       -4.122858    0.529501   -1.547970
     10          1           0       -3.951553   -0.366328   -1.219423
     11          1           0       -3.885530    0.523873   -2.477660
     12          8           0       -1.233243    0.973482    1.618495
     13          1           0       -1.880357    1.542192    1.101656
     14          1           0       -1.541549    0.041430    1.672544
     15          8           0       -1.472897   -1.841711    1.200757
     16          1           0       -0.616682   -1.667586    0.746487
     17          1           0       -1.288651   -2.551679    1.820704
     18          8           0       -2.981827    2.321500    0.116854
     19          1           0       -3.694400    2.861216    0.463642
     20          1           0       -3.417448    1.707373   -0.519774
     21          8           0       -3.601667   -1.936998   -0.561286
     22          1           0       -4.328159   -2.405598   -0.144670
     23          1           0       -2.855922   -1.955191    0.053016
 ---------------------------------------------------------------------
 Rotational constants (GHZ):           0.9534707           0.2830474           0.2619003
 Standard basis: 6-31++G(d,p) (6D, 7F)
 There are   294 symmetry adapted cartesian basis functions of A   symmetry.
 There are   294 symmetry adapted basis functions of A   symmetry.
   294 basis functions,   472 primitive gaussians,   294 cartesian basis functions
    53 alpha electrons       53 beta electrons
       nuclear repulsion energy       825.8315767296 Hartrees.
 NAtoms=   23 NActive=   23 NUniq=   23 SFac= 1.00D+00 NAtFMM=   60 NAOKFM=F Big=F
 Integral buffers will be    131072 words long.
 Raffenetti 2 integral format.
 Two-electron integral symmetry is turned on.
 Nuclear repulsion after empirical dispersion term =      825.8220131533 Hartrees.
 One-electron integrals computed using PRISM.
 NBasis=   294 RedAO= T EigKep=  4.34D-05  NBF=   294
 NBsUse=   294 1.00D-06 EigRej= -1.00D+00 NBFU=   294
 Lowest energy guess from the checkpoint file:  "/local_scratch/slurm.5660436/Gau-1364779.chk"
 B after Tr=     0.000000   -0.000000   -0.000000
         Rot=    0.999942    0.006784   -0.000770   -0.008354 Ang=   1.24 deg.
 B after Tr=     0.000000   -0.000000   -0.000000
         Rot=    0.999863   -0.016273   -0.001473   -0.002523 Ang=  -1.89 deg.
 Requested convergence on RMS density matrix=1.00D-10 within 128 cycles.
 Requested convergence on MAX density matrix=1.00D-08.
 Requested convergence on             energy=1.00D-08.
 No special actions if energy rises.
 SCF Done:  E(RwB97XD) =  -908.811235395     A.U. after   17 cycles
            NFock= 17  Conv=0.44D-10     -V/T= 2.0083
 Calling FoFJK, ICntrl=      2127 FMM=F ISym2X=0 I1Cent= 0 IOpClX= 0 NMat=1 NMatS=1 NMatT=0.
 ***** Axes restored to original set *****
 -------------------------------------------------------------------
 Center     Atomic                   Forces (Hartrees/Bohr)
 Number     Number              X              Y              Z
 -------------------------------------------------------------------
      1        6           0.008453940    0.004545328   -0.006350347
      2        8          -0.003901290    0.010393027    0.008424617
      3        8          -0.023678887    0.000405748    0.019821762
      4        1           0.013338164   -0.006192456   -0.011955469
      5        6           0.003215338    0.000764075   -0.000987095
      6        9          -0.001876888   -0.003777902    0.000909244
      7        9          -0.003475905   -0.001279300   -0.003032664
      8        9           0.000364461   -0.000604296    0.002571291
      9        8           0.000107125   -0.010169289    0.003910741
     10        1          -0.000779427    0.010787502   -0.004029818
     11        1           0.000389345   -0.001032196    0.000361987
     12        8           0.006585967   -0.000490569   -0.003202859
     13        1           0.000109200    0.008361492   -0.004176021
     14        1           0.000927678   -0.009507003    0.002200692
     15        8           0.001094507   -0.003360748   -0.001518011
     16        1           0.000500520   -0.001682168   -0.001189888
     17        1          -0.001561967    0.000930265    0.000468768
     18        8           0.000354505    0.003144358    0.001162284
     19        1          -0.002769585   -0.002297860   -0.001567064
     20        1           0.002578816   -0.000029385   -0.001937123
     21        8           0.002815551   -0.000428241    0.009952709
     22        1           0.000028969    0.000220992   -0.000493694
     23        1          -0.002820136    0.001298625   -0.009344039
 -------------------------------------------------------------------
 Cartesian Forces:  Max     0.023678887 RMS     0.005965075

 GradGradGradGradGradGradGradGradGradGradGradGradGradGradGradGradGradGrad
 Berny optimization.
 Using GEDIIS/GDIIS optimizer.
 FormGI is forming the generalized inverse of G from B-inverse, IUseBI=4.
 Internal  Forces:  Max     0.028050233 RMS     0.004261582
 Search for a local minimum.
 Step number   7 out of a maximum of  138
 All quantities printed in internal units (Hartrees-Bohrs-Radians)
 Mixed Optimization -- RFO/linear search
 Iteration  1 RMS(Cart)=  0.11513018 RMS(Int)=  0.02194175
 Iteration  2 RMS(Cart)=  0.02331999 RMS(Int)=  0.00019906
 Iteration  3 RMS(Cart)=  0.00028461 RMS(Int)=  0.00000006
 Iteration  4 RMS(Cart)=  0.00000008 RMS(Int)=  0.00000000
 Update second derivatives using D2CorX and points    4    6    5
 ITU=  0 -1  0  1  1  1  0
 Use linear search instead of GDIIS.
 Energy rises -- skip Quadratic/GDIIS search.
 Quartic linear search produced a step of -0.52368.
 Iteration  1 RMS(Cart)=  0.07344365 RMS(Int)=  0.00556320
 Iteration  2 RMS(Cart)=  0.00592978 RMS(Int)=  0.00024164
 Iteration  3 RMS(Cart)=  0.00003257 RMS(Int)=  0.00024072
 Iteration  4 RMS(Cart)=  0.00000000 RMS(Int)=  0.00024072
 Variable       Old X    -DE/DX   Delta X   Delta X   Delta X     New X
                                 (Linear)    (Quad)   (Total)
    R1        2.29363   0.00573   0.00001   0.00000   0.01335   2.30698
    R2        2.43636   0.00421   0.00158   0.00000  -0.03183   2.40453
    R3        2.93586  -0.00158  -0.00076   0.00000  -0.00073   2.93513
    R4        3.35652  -0.00126   0.00195   0.00000  -0.02910   3.32742
    R5        1.95689  -0.00517  -0.01460   0.00000   0.25015   2.20704
    R6        2.90753  -0.00375   0.02282   0.00000  -0.35953   2.54800
    R7        2.51569   0.00159   0.00019   0.00000   0.01599   2.53169
    R8        2.52495   0.00036   0.00311   0.00000   0.00202   2.52697
    R9        2.53908   0.00040  -0.00363   0.00000  -0.00688   2.53220
   R10        1.85567  -0.00005  -0.00059   0.00000  -0.02437   1.83130
   R11        1.81306   0.00065   0.00007   0.00000   0.00024   1.81330
   R12        3.25241   0.00013   0.00248   0.00000  -0.00852   3.24389
   R13        3.28890   0.00022  -0.00002   0.00000  -0.00359   3.28530
   R14        1.86256   0.00150  -0.00060   0.00000   0.03542   1.89798
   R15        1.83041   0.00203   0.00059   0.00000   0.02804   1.85844
   R16        3.21569   0.00003   0.00976   0.00000  -0.04917   3.16652
   R17        3.68124   0.00016   0.01129   0.00000   0.00078   3.68202
   R18        1.84942   0.00105   0.00016   0.00000   0.01169   1.86112
   R19        1.81455   0.00065   0.00014   0.00000   0.00045   1.81500
   R20        3.40863   0.00028  -0.00004   0.00000  -0.00567   3.40296
   R21        1.81239   0.00052   0.00010   0.00000  -0.00041   1.81199
   R22        1.85863   0.00039  -0.00081   0.00000   0.00386   1.86250
   R23        1.81306   0.00046   0.00011   0.00000   0.00053   1.81360
   R24        1.84427   0.00108   0.00069   0.00000  -0.01750   1.82677
    A1        2.24082   0.00043   0.00012   0.00000   0.01247   2.25329
    A2        2.10359  -0.00327  -0.00178   0.00000  -0.07809   2.02550
    A3        1.93831   0.00284   0.00191   0.00000   0.06598   2.00429
    A4        2.34158  -0.00219  -0.00177   0.00000  -0.01827   2.32331
    A5        1.97324  -0.00060  -0.00158   0.00000   0.00038   1.97362
    A6        1.94226  -0.00221  -0.00154   0.00000  -0.01351   1.92875
    A7        1.95227  -0.00122  -0.00989   0.00000  -0.01217   1.94011
    A8        1.90794  -0.00106   0.00974   0.00000   0.03781   1.94574
    A9        1.88721   0.00182   0.00030   0.00000  -0.00370   1.88352
   A10        1.88587   0.00163   0.00135   0.00000  -0.00138   1.88449
   A11        1.88627   0.00126   0.00024   0.00000  -0.00745   1.87883
   A12        1.86057  -0.00008   0.00006   0.00000  -0.00676   1.85381
   A13        1.93889   0.00055  -0.00047   0.00000  -0.00167   1.93722
   A14        2.05389  -0.00012   0.00289   0.00000   0.02400   2.07788
   A15        1.92689   0.00062  -0.00549   0.00000   0.04942   1.97631
   A16        1.93855   0.00028   0.00036   0.00000  -0.01921   1.91934
   A17        1.85166   0.00025   0.00288   0.00000   0.09421   1.94588
   A18        2.68485   0.00061  -0.00869   0.00000  -0.01622   2.66863
   A19        1.53087   0.00008  -0.00237   0.00000   0.00849   1.53937
   A20        2.13305  -0.00002  -0.00061   0.00000   0.03946   2.17251
   A21        1.81656  -0.00008   0.00352   0.00000  -0.05197   1.76459
   A22        1.85610  -0.00012  -0.00061   0.00000  -0.02090   1.83519
   A23        1.94178   0.00012   0.00604   0.00000   0.03012   1.97190
   A24        2.10086   0.00006  -0.00442   0.00000   0.00310   2.10395
   A25        2.97208  -0.00050   0.00509   0.00000  -0.03039   2.94170
   A26        2.09139   0.00022  -0.00315   0.00000   0.04588   2.13727
   A27        1.98383   0.00017   0.00490   0.00000  -0.01657   1.96726
   A28        1.86671  -0.00025  -0.00080   0.00000  -0.03814   1.82857
   A29        2.03929  -0.00013  -0.00308   0.00000  -0.00125   2.03804
   A30        1.97986   0.00050   0.00056   0.00000   0.01708   1.99694
   A31        1.86782  -0.00018  -0.00004   0.00000   0.00671   1.87453
   A32        3.13575   0.00178   0.00200   0.00000   0.02759   3.16334
   A33        3.09514   0.00008  -0.00140   0.00000   0.00903   3.10417
   A34        3.07051  -0.00045  -0.00474   0.00000  -0.00124   3.06928
   A35        3.08477  -0.00022   0.00148   0.00000  -0.00780   3.07697
   A36        3.04990  -0.00057   0.00007   0.00000   0.00982   3.05972
   A37        3.13974   0.00016   0.00198   0.00000   0.01484   3.15459
   A38        3.10080  -0.00026  -0.00233   0.00000   0.00140   3.10220
   A39        3.07401  -0.00043   0.01053   0.00000  -0.05634   3.01767
   A40        3.20690   0.00031   0.00218   0.00000  -0.01051   3.19639
   A41        3.11708  -0.00036  -0.00063   0.00000   0.02510   3.14218
    D1        0.00649   0.00010  -0.02501   0.00000  -0.04214  -0.03565
    D2        3.18408  -0.00013  -0.04120   0.00000  -0.09518   3.08889
    D3       -0.01531  -0.00019   0.00200   0.00000  -0.01335  -0.02866
    D4        3.09306  -0.00008   0.01693   0.00000   0.03675   3.12981
    D5       -0.35465   0.00019   0.15602   0.00000   0.38450   0.02985
    D6       -2.46770   0.00026   0.16344   0.00000   0.40661  -2.06109
    D7        1.72703   0.00016   0.16308   0.00000   0.39869   2.12572
    D8        2.81717   0.00002   0.14243   0.00000   0.33970  -3.12632
    D9        0.70412   0.00009   0.14985   0.00000   0.36180   1.06592
   D10       -1.38433  -0.00001   0.14948   0.00000   0.35388  -1.03045
   D11       -0.50981   0.00015  -0.00265   0.00000  -0.02320  -0.53300
   D12       -1.93904  -0.00062   0.02926   0.00000  -0.02885  -1.96789
   D13        0.10949   0.00049   0.02953   0.00000   0.11365   0.22314
   D14        0.26738   0.00027  -0.02089   0.00000  -0.01444   0.25294
   D15       -2.05572   0.00018  -0.01957   0.00000  -0.03664  -2.09236
   D16       -1.87218   0.00002  -0.02331   0.00000  -0.01966  -1.89183
   D17        2.08792  -0.00007  -0.02199   0.00000  -0.04186   2.04606
   D18       -2.16100   0.00011  -0.00278   0.00000   0.00334  -2.15766
   D19        1.94909   0.00010   0.00032   0.00000  -0.02125   1.92784
   D20        1.87488  -0.00014  -0.00628   0.00000  -0.02512   1.84976
   D21       -0.29821  -0.00015  -0.00318   0.00000  -0.04971  -0.34792
   D22       -2.45991   0.00045   0.02554   0.00000   0.03703  -2.42288
   D23        1.58685   0.00047   0.02124   0.00000   0.08250   1.66935
   D24        1.75224  -0.00015   0.02609   0.00000  -0.01684   1.73539
   D25       -0.48418  -0.00013   0.02179   0.00000   0.02862  -0.45556
   D26       -0.22543  -0.00068  -0.03959   0.00000  -0.15775  -0.38318
   D27        1.86894   0.00037  -0.04426   0.00000  -0.04511   1.82383
   D28        0.12194   0.00014   0.02011   0.00000   0.07281   0.19475
   D29        2.00557   0.00004   0.01775   0.00000   0.06003   2.06560
   D30       -1.82146   0.00001   0.01428   0.00000   0.04271  -1.77875
   D31        0.50257  -0.00002   0.02754   0.00000   0.07873   0.58130
   D32       -1.64376  -0.00001   0.02903   0.00000   0.03773  -1.60603
   D33        2.32164  -0.00007   0.03074   0.00000   0.02769   2.34933
   D34        0.36838  -0.00003   0.02737   0.00000   0.04909   0.41747
   D35       -1.89375  -0.00009   0.03104   0.00000   0.03898  -1.85477
   D36       -1.24079  -0.00001   0.02722   0.00000   0.05193  -1.18885
   D37        2.78027  -0.00007   0.03089   0.00000   0.04182   2.82209
   D38        2.83903  -0.00007   0.02664   0.00000   0.04614   2.88518
   D39        0.57691  -0.00013   0.03031   0.00000   0.03603   0.61294
         Item               Value     Threshold  Converged?
 Maximum Force            0.028050     0.000015     NO 
 RMS     Force            0.004262     0.000010     NO 
 Maximum Displacement     0.378196     0.000060     NO 
 RMS     Displacement     0.074067     0.000040     NO 
 Predicted change in Energy=-7.935423D-03
 GradGradGradGradGradGradGradGradGradGradGradGradGradGradGradGradGradGrad

                          Input orientation:                          
 ---------------------------------------------------------------------
 Center     Atomic      Atomic             Coordinates (Angstroms)
 Number     Number       Type             X           Y           Z
 ---------------------------------------------------------------------
      1          6           0        0.389294   -0.179082   -1.514020
      2          8           0        0.456168    0.971765   -1.112227
      3          8           0       -0.453180   -1.085192   -1.216925
      4          1           0       -1.240446   -0.737314   -0.427482
      5          6           0        1.466275   -0.603774   -2.549486
      6          9           0        2.315820    0.405279   -2.783816
      7          9           0        0.906717   -0.949263   -3.713822
      8          9           0        2.178997   -1.651784   -2.114453
      9          8           0       -0.346170    0.227786    4.382012
     10          1           0       -0.388662    1.105306    3.973019
     11          1           0        0.580013    0.066118    4.573831
     12          8           0       -2.150289   -0.367320    0.496270
     13          1           0       -2.049617   -0.854393    1.368841
     14          1           0       -2.123261    0.607598    0.622655
     15          8           0       -1.249021    2.346029    0.522790
     16          1           0       -0.543527    1.925341   -0.020576
     17          1           0       -1.565197    3.084104   -0.004234
     18          8           0       -1.738496   -1.525113    2.872549
     19          1           0       -2.433167   -1.872994    3.434534
     20          1           0       -1.219463   -0.924809    3.457037
     21          8           0       -0.520872    2.643598    3.173904
     22          1           0       -1.095723    3.294763    3.582048
     23          1           0       -0.763253    2.589060    2.239689
 ---------------------------------------------------------------------
                    Distance matrix (angstroms):
                    1          2          3          4          5
     1  C    0.000000
     2  O    1.220802   0.000000
     3  O    1.272425   2.251433   0.000000
     4  H    2.036724   2.503663   1.167916   0.000000
     5  C    1.553203   2.359735   2.385747   3.441958   0.000000
     6  F    2.380201   2.563868   3.513405   4.416431   1.339710
     7  F    2.387474   3.265217   2.846453   3.931319   1.337216
     8  F    2.394244   3.294785   2.838123   3.921061   1.339983
     9  O    5.955640   5.602135   5.751822   4.986219   7.212636
    10  H    5.688802   5.156675   5.633646   4.846153   6.993198
    11  H    6.095771   5.759061   5.993818   5.382630   7.209428
    12  O    3.244408   3.342758   2.516060   1.348342   4.734139
    13  H    3.836043   3.971084   3.047632   1.973636   5.270445
    14  H    3.390749   3.129838   3.006453   1.921181   4.941120
    15  O    3.634400   2.733049   3.928518   3.226468   5.051044
    16  H    2.743925   1.760795   3.240790   2.782265   4.102573
    17  H    4.092417   3.126587   4.482213   3.858477   5.410044
    18  O    5.057794   5.189353   4.309218   3.429122   6.365366
    19  H    5.943384   6.092121   5.116351   4.198513   7.254313
    20  H    5.277842   5.223304   4.739075   3.889098   6.587455
    21  O    5.547302   4.703249   5.760889   4.991827   6.873963
    22  H    6.343720   5.462683   6.528936   5.688139   7.704422
    23  H    4.804301   3.916372   5.054152   4.290254   6.172615
                    6          7          8          9         10
     6  F    0.000000
     7  F    2.164547   0.000000
     8  F    2.167551   2.161068   0.000000
     9  O    7.646358   8.276334   7.218955   0.000000
    10  H    7.311572   8.061439   7.159032   0.969083   0.000000
    11  H    7.567234   8.356012   7.088094   0.959555   1.542471
    12  O    5.594819   5.235344   5.216171   4.325273   4.166502
    13  H    6.155353   5.880679   5.536276   3.626575   3.657996
    14  H    5.599144   5.514492   5.577275   4.175534   3.805456
    15  O    5.235289   5.784034   5.889726   4.493962   3.766125
    16  H    4.256988   4.899655   4.959060   4.722651   4.079859
    17  H    5.473982   6.011610   6.395362   5.374359   4.595478
    18  O    7.222074   7.121028   6.342947   2.699946   3.154710
    19  H    8.149311   7.943998   7.218881   3.109107   3.652428
    20  H    7.294903   7.479469   6.566546   1.716594   2.253405
    21  O    6.967878   7.898572   7.328460   2.706694   1.738507
    22  H    7.778944   8.674747   8.224490   3.257011   2.333778
    23  H    6.283724   7.124102   6.752788   3.215451   2.312202
                   11         12         13         14         15
    11  H    0.000000
    12  O    4.926349   0.000000
    13  H    4.246676   1.004368   0.000000
    14  H    4.817955   0.983447   1.643056   0.000000
    15  O    4.995427   2.859239   3.405797   1.948439   0.000000
    16  H    5.082089   2.846947   3.453361   2.155401   0.984860
    17  H    5.888025   3.536264   4.199018   2.614863   0.960456
    18  O    3.286619   2.675212   1.675649   3.123864   4.554854
    19  H    3.759974   3.313679   2.334897   3.762451   5.261236
    20  H    2.338222   3.153311   2.248261   3.346467   4.394207
    21  O    3.132913   4.346303   4.222707   3.636183   2.765349
    22  H    3.770394   4.903568   4.798301   4.127312   3.206658
    23  H    3.690232   3.701832   3.777628   2.896656   1.800771
                   16         17         18         19         20
    16  H    0.000000
    17  H    1.544930   0.000000
    18  O    4.658729   5.436064   0.000000
    19  H    5.471368   6.095188   0.958861   0.000000
    20  H    4.546871   5.307665   0.985590   1.540337   0.000000
    21  O    3.274311   3.374200   4.353341   4.911660   3.647152
    22  H    3.893474   3.623009   4.914037   5.340059   4.223236
    23  H    2.365925   2.433798   4.275282   4.911842   3.746643
                   21         22         23
    21  O    0.000000
    22  H    0.959714   0.000000
    23  H    0.966686   1.552572   0.000000
 Stoichiometry    C2H11F3O7
 Framework group  C1[X(C2H11F3O7)]
 Deg. of freedom    63
 Full point group                 C1      NOp   1
 Largest Abelian subgroup         C1      NOp   1
 Largest concise Abelian subgroup C1      NOp   1
                         Standard orientation:                         
 ---------------------------------------------------------------------
 Center     Atomic      Atomic             Coordinates (Angstroms)
 Number     Number       Type             X           Y           Z
 ---------------------------------------------------------------------
      1          6           0        1.518829   -0.020251    0.212043
      2          8           0        0.942459   -1.094383    0.145742
      3          8           0        1.116827    1.076452    0.716723
      4          1           0        0.030978    1.013836    1.142209
      5          6           0        2.953564    0.021816   -0.381426
      6          9           0        3.280327   -1.167608   -0.904225
      7          9           0        3.856352    0.319880    0.558935
      8          9           0        3.057129    0.941798   -1.350168
      9          8           0       -4.147849    0.532664   -1.535152
     10          1           0       -3.980608   -0.362149   -1.202794
     11          1           0       -3.929139    0.516767   -2.469314
     12          8           0       -1.227459    0.974006    1.624678
     13          1           0       -1.870613    1.540626    1.101181
     14          1           0       -1.534870    0.041761    1.684543
     15          8           0       -1.472232   -1.840732    1.185832
     16          1           0       -0.623771   -1.657231    0.720655
     17          1           0       -1.275267   -2.557898    1.793576
     18          8           0       -2.961224    2.324460    0.099197
     19          1           0       -3.661202    2.884851    0.438914
     20          1           0       -3.412018    1.710854   -0.526630
     21          8           0       -3.635881   -1.929414   -0.534026
     22          1           0       -4.360747   -2.381974   -0.097208
     23          1           0       -2.878505   -1.949895    0.066344
 ---------------------------------------------------------------------
 Rotational constants (GHZ):           0.9581056           0.2818326           0.2607011
 Standard basis: 6-31++G(d,p) (6D, 7F)
 There are   294 symmetry adapted cartesian basis functions of A   symmetry.
 There are   294 symmetry adapted basis functions of A   symmetry.
   294 basis functions,   472 primitive gaussians,   294 cartesian basis functions
    53 alpha electrons       53 beta electrons
       nuclear repulsion energy       825.3966707717 Hartrees.
 NAtoms=   23 NActive=   23 NUniq=   23 SFac= 1.00D+00 NAtFMM=   60 NAOKFM=F Big=F
 Integral buffers will be    131072 words long.
 Raffenetti 2 integral format.
 Two-electron integral symmetry is turned on.
 Nuclear repulsion after empirical dispersion term =      825.3871143706 Hartrees.
 One-electron integrals computed using PRISM.
 NBasis=   294 RedAO= T EigKep=  4.29D-05  NBF=   294
 NBsUse=   294 1.00D-06 EigRej= -1.00D+00 NBFU=   294
 Lowest energy guess from the checkpoint file:  "/local_scratch/slurm.5660436/Gau-1364779.chk"
 B after Tr=    -0.000000    0.000000   -0.000000
         Rot=    0.999974   -0.004584   -0.001177   -0.005410 Ang=  -0.82 deg.
 B after Tr=    -0.000000    0.000000   -0.000000
         Rot=    0.999930   -0.011480   -0.000336    0.002887 Ang=  -1.36 deg.
 Requested convergence on RMS density matrix=1.00D-10 within 128 cycles.
 Requested convergence on MAX density matrix=1.00D-08.
 Requested convergence on             energy=1.00D-08.
 No special actions if energy rises.
 SCF Done:  E(RwB97XD) =  -908.811279389     A.U. after   16 cycles
            NFock= 16  Conv=0.73D-10     -V/T= 2.0083
 Calling FoFJK, ICntrl=      2127 FMM=F ISym2X=0 I1Cent= 0 IOpClX= 0 NMat=1 NMatS=1 NMatT=0.
 ***** Axes restored to original set *****
 -------------------------------------------------------------------
 Center     Atomic                   Forces (Hartrees/Bohr)
 Number     Number              X              Y              Z
 -------------------------------------------------------------------
      1        6           0.008449089    0.005593594   -0.006048222
      2        8          -0.004405491    0.009557953    0.008435408
      3        8          -0.023503699    0.000794372    0.019681803
      4        1           0.013546433   -0.006387915   -0.012248642
      5        6           0.003760289    0.000278542   -0.000236776
      6        9          -0.002329445   -0.004171561    0.000357935
      7        9          -0.003417443   -0.000383567   -0.003169040
      8        9           0.000388731   -0.001110463    0.002460616
      9        8           0.000378414   -0.010436513    0.004194829
     10        1          -0.000993835    0.011007317   -0.004290216
     11        1           0.000341253   -0.001032386    0.000340838
     12        8           0.006556029   -0.000315231   -0.003374846
     13        1          -0.000021020    0.008837852   -0.004349590
     14        1           0.001172690   -0.010205434    0.002738961
     15        8           0.001077835   -0.003384982   -0.001726514
     16        1           0.000418894   -0.001489655   -0.000908283
     17        1          -0.001493935    0.000925350    0.000471339
     18        8           0.000028392    0.002931162    0.001104144
     19        1          -0.002678411   -0.002345253   -0.001612387
     20        1           0.002682741    0.000250483   -0.001909621
     21        8           0.002588165   -0.000213236    0.009735206
     22        1           0.000045705    0.000193199   -0.000532563
     23        1          -0.002591379    0.001106374   -0.009114379
 -------------------------------------------------------------------
 Cartesian Forces:  Max     0.023503699 RMS     0.006003014

 GradGradGradGradGradGradGradGradGradGradGradGradGradGradGradGradGradGrad
 Berny optimization.
 Using GEDIIS/GDIIS optimizer.
 FormGI is forming the generalized inverse of G from B-inverse, IUseBI=4.
 Internal  Forces:  Max     0.028336513 RMS     0.004334277
 Search for a local minimum.
 Step number   8 out of a maximum of  138
 All quantities printed in internal units (Hartrees-Bohrs-Radians)
 Mixed Optimization -- RFO/linear search
 Update second derivatives using D2CorX and points    4    8    5
 ITU=  0  0 -1  0  1  1  1  0
 Use linear search instead of GDIIS.
 Energy rises -- skip Quadratic/GDIIS search.
 Quartic linear search produced a step of -0.89899.
 Iteration  1 RMS(Cart)=  0.07618411 RMS(Int)=  0.01660892
 Iteration  2 RMS(Cart)=  0.01810628 RMS(Int)=  0.00008856
 Iteration  3 RMS(Cart)=  0.00008897 RMS(Int)=  0.00007115
 Iteration  4 RMS(Cart)=  0.00000001 RMS(Int)=  0.00007115
 Variable       Old X    -DE/DX   Delta X   Delta X   Delta X     New X
                                 (Linear)    (Quad)   (Total)
    R1        2.30698   0.00833  -0.01199   0.00000  -0.01198   2.29500
    R2        2.40453   0.00785   0.03133   0.00000   0.03130   2.43584
    R3        2.93513   0.00076  -0.00065   0.00000  -0.00065   2.93447
    R4        3.32742  -0.00386   0.02952   0.00000   0.02956   3.35698
    R5        2.20704  -0.02834  -0.24995   0.00000  -0.24999   1.95705
    R6        2.54800  -0.00905   0.36239   0.00000   0.36235   2.91035
    R7        2.53169  -0.00471  -0.01405   0.00000  -0.01405   2.51764
    R8        2.52697   0.00429   0.00352   0.00000   0.00352   2.53049
    R9        2.53220   0.00187  -0.00004   0.00000  -0.00004   2.53216
   R10        1.83130   0.01137   0.02089   0.00000   0.02090   1.85220
   R11        1.81330   0.00057  -0.00010   0.00000  -0.00010   1.81319
   R12        3.24389  -0.00068   0.01192   0.00000   0.01193   3.25582
   R13        3.28530  -0.00043   0.00320   0.00000   0.00321   3.28851
   R14        1.89798  -0.00980  -0.03287   0.00000  -0.03288   1.86510
   R15        1.85844  -0.00955  -0.02420   0.00000  -0.02420   1.83424
   R16        3.16652  -0.00187   0.06097   0.00000   0.06096   3.22748
   R17        3.68202  -0.00036   0.01868   0.00000   0.01868   3.70069
   R18        1.86112  -0.00216  -0.01023   0.00000  -0.01019   1.85092
   R19        1.81500   0.00094  -0.00016   0.00000  -0.00016   1.81483
   R20        3.40296   0.00023   0.00503   0.00000   0.00503   3.40799
   R21        1.81199   0.00185   0.00053   0.00000   0.00053   1.81252
   R22        1.86250  -0.00017  -0.00486   0.00000  -0.00485   1.85764
   R23        1.81360  -0.00012  -0.00030   0.00000  -0.00030   1.81330
   R24        1.82677   0.00949   0.01691   0.00000   0.01692   1.84369
    A1        2.25329  -0.00274  -0.01101   0.00000  -0.01103   2.24226
    A2        2.02550   0.01285   0.06714   0.00000   0.06716   2.09266
    A3        2.00429  -0.01011  -0.05604   0.00000  -0.05602   1.94827
    A4        2.32331  -0.00490   0.01339   0.00000   0.01344   2.33675
    A5        1.97362   0.00206  -0.00305   0.00000  -0.00317   1.97045
    A6        1.92875   0.00291   0.00949   0.00000   0.00949   1.93825
    A7        1.94011  -0.00292  -0.00604   0.00000  -0.00603   1.93407
    A8        1.94574  -0.00321  -0.01727   0.00000  -0.01727   1.92848
    A9        1.88352   0.00045   0.00384   0.00000   0.00384   1.88736
   A10        1.88449   0.00022   0.00356   0.00000   0.00356   1.88805
   A11        1.87883   0.00272   0.00710   0.00000   0.00711   1.88594
   A12        1.85381   0.00157   0.00617   0.00000   0.00617   1.85998
   A13        1.93722  -0.00173   0.00070   0.00000   0.00072   1.93794
   A14        2.07788  -0.00015  -0.01662   0.00000  -0.01663   2.06126
   A15        1.97631  -0.00015  -0.05385   0.00000  -0.05376   1.92255
   A16        1.91934   0.00250   0.01788   0.00000   0.01830   1.93764
   A17        1.94588  -0.00246  -0.07975   0.00000  -0.07952   1.86635
   A18        2.66863   0.00208  -0.00033   0.00000  -0.00036   2.66828
   A19        1.53937  -0.00109  -0.01171   0.00000  -0.01173   1.52764
   A20        2.17251  -0.00079  -0.03651   0.00000  -0.03647   2.13604
   A21        1.76459   0.00219   0.05276   0.00000   0.05270   1.81729
   A22        1.83519   0.00130   0.01774   0.00000   0.01771   1.85291
   A23        1.97190  -0.00057  -0.01670   0.00000  -0.01666   1.95524
   A24        2.10395  -0.00118  -0.01037   0.00000  -0.01039   2.09356
   A25        2.94170  -0.00128   0.03605   0.00000   0.03611   2.97780
   A26        2.13727  -0.00188  -0.04666   0.00000  -0.04664   2.09063
   A27        1.96726   0.00135   0.02330   0.00000   0.02326   1.99053
   A28        1.82857   0.00126   0.03291   0.00000   0.03285   1.86142
   A29        2.03804   0.00059  -0.00417   0.00000  -0.00421   2.03384
   A30        1.99694  -0.00131  -0.01440   0.00000  -0.01435   1.98259
   A31        1.87453   0.00041  -0.00610   0.00000  -0.00607   1.86846
   A32        3.16334   0.00352  -0.02136   0.00000  -0.02146   3.14187
   A33        3.10417  -0.00128  -0.01052   0.00000  -0.01045   3.09372
   A34        3.06928   0.00092  -0.00703   0.00000  -0.00704   3.06224
   A35        3.07697   0.00193   0.00954   0.00000   0.00954   3.08651
   A36        3.05972  -0.00147  -0.00870   0.00000  -0.00869   3.05103
   A37        3.15459  -0.00110  -0.00995   0.00000  -0.00991   3.14467
   A38        3.10220  -0.00272  -0.00526   0.00000  -0.00531   3.09690
   A39        3.01767   0.00472   0.06872   0.00000   0.06878   3.08645
   A40        3.19639   0.00050   0.01318   0.00000   0.01314   3.20953
   A41        3.14218  -0.00065  -0.02365   0.00000  -0.02363   3.11855
    D1       -0.03565   0.00002  -0.00505   0.00000  -0.00504  -0.04069
    D2        3.08889   0.00022   0.01485   0.00000   0.01482   3.10371
    D3       -0.02866   0.00012   0.01543   0.00000   0.01548  -0.01318
    D4        3.12981  -0.00025  -0.00398   0.00000  -0.00401   3.12580
    D5        0.02985   0.00005  -0.07782   0.00000  -0.07782  -0.04797
    D6       -2.06109  -0.00053  -0.08496   0.00000  -0.08496  -2.14605
    D7        2.12572   0.00016  -0.07847   0.00000  -0.07846   2.04726
    D8       -3.12632   0.00025  -0.06088   0.00000  -0.06088   3.09598
    D9        1.06592  -0.00033  -0.06801   0.00000  -0.06802   0.99790
   D10       -1.03045   0.00037  -0.06153   0.00000  -0.06152  -1.09197
   D11       -0.53300   0.00046   0.01631   0.00000   0.01630  -0.51670
   D12       -1.96789  -0.00017   0.07617   0.00000   0.07621  -1.89168
   D13        0.22314  -0.00059  -0.05148   0.00000  -0.05143   0.17170
   D14        0.25294   0.00068  -0.02287   0.00000  -0.02289   0.23005
   D15       -2.09236   0.00141  -0.00066   0.00000  -0.00062  -2.09298
   D16       -1.89183  -0.00042  -0.02234   0.00000  -0.02236  -1.91420
   D17        2.04606   0.00031  -0.00012   0.00000  -0.00010   2.04596
   D18       -2.15766  -0.00063  -0.00778   0.00000  -0.00779  -2.16546
   D19        1.92784   0.00040   0.01965   0.00000   0.01967   1.94751
   D20        1.84976  -0.00036   0.01179   0.00000   0.01174   1.86150
   D21       -0.34792   0.00066   0.03923   0.00000   0.03921  -0.30872
   D22       -2.42288   0.00311   0.01056   0.00000   0.01039  -2.41249
   D23        1.66935   0.00005  -0.03770   0.00000  -0.03796   1.63139
   D24        1.73539   0.00073   0.05993   0.00000   0.06016   1.79556
   D25       -0.45556  -0.00233   0.01168   0.00000   0.01181  -0.44375
   D26       -0.38318   0.00061   0.07386   0.00000   0.07387  -0.30931
   D27        1.82383   0.00049  -0.03542   0.00000  -0.03549   1.78834
   D28        0.19475  -0.00075  -0.03093   0.00000  -0.03090   0.16385
   D29        2.06560  -0.00007  -0.02350   0.00000  -0.02356   2.04204
   D30       -1.77875  -0.00006  -0.01388   0.00000  -0.01391  -1.79266
   D31        0.58130  -0.00095  -0.02350   0.00000  -0.02345   0.55785
   D32       -1.60603   0.00002   0.01591   0.00000   0.01589  -1.59014
   D33        2.34933   0.00094   0.02787   0.00000   0.02785   2.37719
   D34        0.41747  -0.00054   0.00285   0.00000   0.00288   0.42035
   D35       -1.85477  -0.00050   0.01824   0.00000   0.01828  -1.83649
   D36       -1.18885   0.00012   0.00004   0.00000  -0.00005  -1.18890
   D37        2.82209   0.00015   0.01543   0.00000   0.01536   2.83745
   D38        2.88518  -0.00040   0.00426   0.00000   0.00419   2.88937
   D39        0.61294  -0.00037   0.01964   0.00000   0.01960   0.63254
         Item               Value     Threshold  Converged?
 Maximum Force            0.028337     0.000015     NO 
 RMS     Force            0.004334     0.000010     NO 
 Maximum Displacement     0.276145     0.000060     NO 
 RMS     Displacement     0.076607     0.000040     NO 
 Predicted change in Energy=-1.653452D-03
 GradGradGradGradGradGradGradGradGradGradGradGradGradGradGradGradGradGrad

                          Input orientation:                          
 ---------------------------------------------------------------------
 Center     Atomic      Atomic             Coordinates (Angstroms)
 Number     Number       Type             X           Y           Z
 ---------------------------------------------------------------------
      1          6           0        0.398831   -0.145430   -1.498686
      2          8           0        0.431853    0.989691   -1.068183
      3          8           0       -0.452463   -1.077528   -1.237938
      4          1           0       -1.178939   -0.782074   -0.561577
      5          6           0        1.486406   -0.626569   -2.497210
      6          9           0        2.326941    0.361154   -2.801948
      7          9           0        0.928981   -1.064934   -3.633102
      8          9           0        2.197032   -1.631949   -1.968323
      9          8           0       -0.284978    0.212321    4.351768
     10          1           0       -0.333462    1.111346    3.964366
     11          1           0        0.643769    0.033886    4.513731
     12          8           0       -2.256768   -0.344401    0.447685
     13          1           0       -2.110431   -0.789989    1.316099
     14          1           0       -2.214220    0.611665    0.609761
     15          8           0       -1.311895    2.349083    0.562708
     16          1           0       -0.615780    1.925209    0.019470
     17          1           0       -1.643072    3.086852    0.044704
     18          8           0       -1.713940   -1.496442    2.819651
     19          1           0       -2.406268   -1.872196    3.366867
     20          1           0       -1.175378   -0.918180    3.404373
     21          8           0       -0.482686    2.664329    3.193470
     22          1           0       -1.045251    3.307363    3.630247
     23          1           0       -0.775345    2.612501    2.264205
 ---------------------------------------------------------------------
                    Distance matrix (angstroms):
                    1          2          3          4          5
     1  C    0.000000
     2  O    1.214464   0.000000
     3  O    1.288990   2.254822   0.000000
     4  H    1.942382   2.447540   1.035628   0.000000
     5  C    1.552857   2.401353   2.355492   3.297715   0.000000
     6  F    2.381748   2.644306   3.498716   4.314792   1.332277
     7  F    2.383752   3.323767   2.765023   3.735988   1.339080
     8  F    2.379879   3.286199   2.803688   3.754785   1.339963
     9  O    5.901136   5.522140   5.739040   5.092048   7.123907
    10  H    5.653378   5.091863   5.645290   4.978356   6.934280
    11  H    6.020076   5.667119   5.959754   5.454064   7.092217
    12  O    3.298508   3.362490   2.575717   1.540091   4.771098
    13  H    3.825554   3.913472   3.058536   2.096045   5.244546
    14  H    3.441915   3.155964   3.061234   2.094361   4.988099
    15  O    3.660399   2.747437   3.965175   3.329540   5.103733
    16  H    2.760758   1.776435   3.259475   2.825623   4.155050
    17  H    4.122993   3.153081   4.517165   3.943549   5.481282
    18  O    4.993703   5.089257   4.269759   3.497034   6.266411
    19  H    5.875706   5.992913   5.064888   4.257626   7.147860
    20  H    5.207232   5.121222   4.700962   3.968286   6.480649
    21  O    5.539688   4.669313   5.799981   5.144204   6.862301
    22  H    6.349261   5.443224   6.578594   5.857709   7.709140
    23  H    4.810845   3.898160   5.097605   4.435208   6.186936
                    6          7          8          9         10
     6  F    0.000000
     7  F    2.163061   0.000000
     8  F    2.164317   2.168167   0.000000
     9  O    7.617081   8.176994   7.035998   0.000000
    10  H    7.309141   8.003217   7.008985   0.980141   0.000000
    11  H    7.513943   8.225548   6.870565   0.959501   1.554896
    12  O    5.662889   5.226948   5.227926   4.409055   4.264429
    13  H    6.162281   5.814482   5.481839   3.681330   3.712952
    14  H    5.685478   5.540089   5.580275   4.228956   3.878184
    15  O    5.339840   5.855070   5.879396   4.469596   3.749748
    16  H    4.366495   4.966742   4.951425   4.670355   4.037856
    17  H    5.594091   6.113839   6.408257   5.353331   4.580552
    18  O    7.168107   6.986361   6.183750   2.703551   3.164909
    19  H    8.089833   7.795840   7.050699   3.132908   3.681719
    20  H    7.240259   7.346830   6.383453   1.722906   2.267464
    21  O    7.010253   7.905839   7.230699   2.719023   1.740203
    22  H    7.837408   8.704643   8.139607   3.267705   2.332547
    23  H    6.352845   7.155870   6.690641   3.218578   2.310687
                   11         12         13         14         15
    11  H    0.000000
    12  O    5.008887   0.000000
    13  H    4.299912   0.986968   0.000000
    14  H    4.872670   0.970639   1.572996   0.000000
    15  O    4.979492   2.856724   3.325512   1.958322   0.000000
    16  H    5.036065   2.833256   3.359691   2.151477   0.979465
    17  H    5.875581   3.508919   4.106673   2.602316   0.960369
    18  O    3.281860   2.692226   1.707908   3.094835   4.476996
    19  H    3.775073   3.298202   2.337594   3.715923   5.184608
    20  H    2.333753   3.200098   2.291646   3.351040   4.332286
    21  O    3.151384   4.442878   4.255160   3.726552   2.776306
    22  H    3.788006   4.993181   4.824747   4.213860   3.224779
    23  H    3.704525   3.773279   3.776016   2.968315   1.803433
                   16         17         18         19         20
    16  H    0.000000
    17  H    1.550929   0.000000
    18  O    4.555728   5.358352   0.000000
    19  H    5.369470   6.017590   0.959143   0.000000
    20  H    4.455960   5.248466   0.983023   1.557769   0.000000
    21  O    3.261638   3.382270   4.355198   4.930548   3.654953
    22  H    3.890052   3.641721   4.917393   5.361863   4.233577
    23  H    2.353012   2.429845   4.251223   4.897784   3.731718
                   21         22         23
    21  O    0.000000
    22  H    0.959556   0.000000
    23  H    0.975637   1.556198   0.000000
 Stoichiometry    C2H11F3O7
 Framework group  C1[X(C2H11F3O7)]
 Deg. of freedom    63
 Full point group                 C1      NOp   1
 Largest Abelian subgroup         C1      NOp   1
 Largest concise Abelian subgroup C1      NOp   1
                         Standard orientation:                         
 ---------------------------------------------------------------------
 Center     Atomic      Atomic             Coordinates (Angstroms)
 Number     Number       Type             X           Y           Z
 ---------------------------------------------------------------------
      1          6           0        1.512183   -0.079391    0.219925
      2          8           0        0.885413   -1.118588    0.173545
      3          8           0        1.157845    1.048572    0.733384
      4          1           0        0.204936    1.025393    1.138297
      5          6           0        2.934918   -0.005266   -0.397888
      6          9           0        3.311910   -1.190713   -0.874913
      7          9           0        3.832152    0.379787    0.518541
      8          9           0        2.963791    0.878746   -1.404461
      9          8           0       -4.062720    0.571632   -1.602171
     10          1           0       -3.937097   -0.339262   -1.262809
     11          1           0       -3.806836    0.556866   -2.526805
     12          8           0       -1.213856    0.992485    1.736484
     13          1           0       -1.833199    1.513551    1.171674
     14          1           0       -1.556815    0.085053    1.769438
     15          8           0       -1.554439   -1.799605    1.237381
     16          1           0       -0.703477   -1.626698    0.784260
     17          1           0       -1.385644   -2.510006    1.861198
     18          8           0       -2.864542    2.320706    0.075416
     19          1           0       -3.538092    2.917911    0.406524
     20          1           0       -3.307871    1.725894   -0.569560
     21          8           0       -3.654622   -1.912569   -0.574898
     22          1           0       -4.407776   -2.342121   -0.163814
     23          1           0       -2.926042   -1.930072    0.073742
 ---------------------------------------------------------------------
 Rotational constants (GHZ):           0.9370899           0.2839248           0.2649956
 Standard basis: 6-31++G(d,p) (6D, 7F)
 There are   294 symmetry adapted cartesian basis functions of A   symmetry.
 There are   294 symmetry adapted basis functions of A   symmetry.
   294 basis functions,   472 primitive gaussians,   294 cartesian basis functions
    53 alpha electrons       53 beta electrons
       nuclear repulsion energy       825.1554075070 Hartrees.
 NAtoms=   23 NActive=   23 NUniq=   23 SFac= 1.00D+00 NAtFMM=   60 NAOKFM=F Big=F
 Integral buffers will be    131072 words long.
 Raffenetti 2 integral format.
 Two-electron integral symmetry is turned on.
 Nuclear repulsion after empirical dispersion term =      825.1458251403 Hartrees.
 One-electron integrals computed using PRISM.
 NBasis=   294 RedAO= T EigKep=  4.34D-05  NBF=   294
 NBsUse=   294 1.00D-06 EigRej= -1.00D+00 NBFU=   294
 Lowest energy guess from the checkpoint file:  "/local_scratch/slurm.5660436/Gau-1364779.chk"
 B after Tr=    -0.000000    0.000000   -0.000000
         Rot=    1.000000   -0.000532   -0.000141   -0.000570 Ang=  -0.09 deg.
 B after Tr=     0.000000    0.000000    0.000000
         Rot=    0.999980    0.004052    0.001036    0.004839 Ang=   0.73 deg.
 Requested convergence on RMS density matrix=1.00D-10 within 128 cycles.
 Requested convergence on MAX density matrix=1.00D-08.
 Requested convergence on             energy=1.00D-08.
 No special actions if energy rises.
 SCF Done:  E(RwB97XD) =  -908.816225048     A.U. after   13 cycles
            NFock= 13  Conv=0.26D-10     -V/T= 2.0082
 Calling FoFJK, ICntrl=      2127 FMM=F ISym2X=0 I1Cent= 0 IOpClX= 0 NMat=1 NMatS=1 NMatT=0.
 ***** Axes restored to original set *****
 -------------------------------------------------------------------
 Center     Atomic                   Forces (Hartrees/Bohr)
 Number     Number              X              Y              Z
 -------------------------------------------------------------------
      1        6           0.002651551   -0.001968405   -0.002671870
      2        8           0.000202374    0.005815014    0.002462003
      3        8          -0.006494100   -0.002273680    0.003810709
      4        1           0.001173835    0.000591666   -0.001181915
      5        6           0.001182206    0.000339051   -0.000676245
      6        9          -0.000603357    0.000323497    0.000642429
      7        9          -0.001491434   -0.000080352   -0.000476170
      8        9          -0.000118808   -0.000556693    0.001290420
      9        8          -0.000358922   -0.001204761    0.000033430
     10        1           0.000002544    0.001436431   -0.000123502
     11        1           0.000478463   -0.000201025    0.000157233
     12        8           0.004247366   -0.001501987   -0.002509041
     13        1          -0.000727113    0.000414675    0.000377207
     14        1          -0.000210206   -0.000604111   -0.000031286
     15        8          -0.000200302   -0.001076166    0.000830877
     16        1           0.000865148   -0.000318691   -0.001625805
     17        1          -0.000367229    0.000474172   -0.000190404
     18        8          -0.000231755    0.000331300   -0.000768083
     19        1          -0.000455757   -0.000445246    0.000096907
     20        1           0.000511294    0.000144103    0.000531067
     21        8           0.000606792   -0.000671315    0.001093470
     22        1          -0.000192564    0.000334968   -0.000006521
     23        1          -0.000470025    0.000697556   -0.001064911
 -------------------------------------------------------------------
 Cartesian Forces:  Max     0.006494100 RMS     0.001586004

 GradGradGradGradGradGradGradGradGradGradGradGradGradGradGradGradGradGrad
 Berny optimization.
 Using GEDIIS/GDIIS optimizer.
 FormGI is forming the generalized inverse of G from B-inverse, IUseBI=4.
 Internal  Forces:  Max     0.005433461 RMS     0.001076998
 Search for a local minimum.
 Step number   9 out of a maximum of  138
 All quantities printed in internal units (Hartrees-Bohrs-Radians)
 Mixed Optimization -- RFO/linear search
 Update second derivatives using D2CorX and points    4    8    5    9
 ITU=  0  0  0 -1  0  1  1  1  0
 Use linear search instead of GDIIS.
     Eigenvalues ---    0.00015   0.00030   0.00037   0.00054   0.00066
     Eigenvalues ---    0.00218   0.00254   0.00441   0.00465   0.00569
     Eigenvalues ---    0.00612   0.00792   0.00871   0.00986   0.01120
     Eigenvalues ---    0.01207   0.01394   0.01603   0.01731   0.01884
     Eigenvalues ---    0.02127   0.02190   0.02248   0.02502   0.02612
     Eigenvalues ---    0.02655   0.02787   0.02897   0.02958   0.03365
     Eigenvalues ---    0.03724   0.04674   0.04877   0.05613   0.06345
     Eigenvalues ---    0.06937   0.07173   0.07490   0.07822   0.11644
     Eigenvalues ---    0.13787   0.20000   0.21804   0.23317   0.24916
     Eigenvalues ---    0.25588   0.36688   0.37479   0.39818   0.43010
     Eigenvalues ---    0.44531   0.47015   0.47229   0.48077   0.50379
     Eigenvalues ---    0.54437   0.56803   0.57124   0.57166   0.57252
     Eigenvalues ---    0.60011   0.69626   2.44779
 RFO step:  Lambda=-1.71082343D-04 EMin= 1.49615332D-04
 Quartic linear search produced a step of  0.00237.
 Iteration  1 RMS(Cart)=  0.06612247 RMS(Int)=  0.00180818
 Iteration  2 RMS(Cart)=  0.00268038 RMS(Int)=  0.00052731
 Iteration  3 RMS(Cart)=  0.00000377 RMS(Int)=  0.00052731
 Iteration  4 RMS(Cart)=  0.00000000 RMS(Int)=  0.00052731
 Variable       Old X    -DE/DX   Delta X   Delta X   Delta X     New X
                                 (Linear)    (Quad)   (Total)
    R1        2.29500   0.00517   0.00000   0.00025   0.00049   2.29549
    R2        2.43584   0.00372  -0.00001  -0.00104  -0.00084   2.43500
    R3        2.93447  -0.00123   0.00000  -0.00014  -0.00015   2.93433
    R4        3.35698  -0.00129  -0.00001   0.00199   0.00210   3.35908
    R5        1.95705  -0.00543   0.00007  -0.00062  -0.00062   1.95644
    R6        2.91035  -0.00401  -0.00010  -0.01565  -0.01581   2.89454
    R7        2.51764  -0.00029   0.00000   0.00107   0.00108   2.51872
    R8        2.53049   0.00105  -0.00000  -0.00071  -0.00071   2.52978
    R9        2.53216   0.00087   0.00000   0.00016   0.00016   2.53232
   R10        1.85220   0.00146  -0.00001   0.00116   0.00148   1.85368
   R11        1.81319   0.00053   0.00000  -0.00000  -0.00000   1.81319
   R12        3.25582   0.00002  -0.00000  -0.00028  -0.00024   3.25558
   R13        3.28851   0.00010  -0.00000   0.00177   0.00209   3.29060
   R14        1.86510  -0.00023   0.00001  -0.00027  -0.00044   1.86466
   R15        1.83424  -0.00031   0.00001  -0.00166  -0.00223   1.83201
   R16        3.22748  -0.00027  -0.00002  -0.00211  -0.00232   3.22516
   R17        3.70069   0.00020  -0.00000   0.00095   0.00055   3.70124
   R18        1.85092   0.00046   0.00000   0.00027   0.00037   1.85129
   R19        1.81483   0.00059   0.00000  -0.00009  -0.00009   1.81475
   R20        3.40799   0.00023  -0.00000   0.00010   0.00016   3.40815
   R21        1.81252   0.00056  -0.00000  -0.00016  -0.00016   1.81236
   R22        1.85764   0.00069   0.00000   0.00251   0.00251   1.86015
   R23        1.81330   0.00033   0.00000  -0.00004  -0.00004   1.81325
   R24        1.84369   0.00131  -0.00000  -0.00227  -0.00219   1.84150
    A1        2.24226   0.00007   0.00000   0.00030   0.00034   2.24260
    A2        2.09266   0.00085  -0.00002  -0.00515  -0.00521   2.08745
    A3        1.94827  -0.00092   0.00001   0.00485   0.00487   1.95314
    A4        2.33675  -0.00214  -0.00000   0.00221   0.00217   2.33891
    A5        1.97045  -0.00029   0.00000   0.00076   0.00039   1.97084
    A6        1.93825  -0.00091  -0.00000  -0.00155  -0.00157   1.93668
    A7        1.93407  -0.00149   0.00000   0.00130   0.00131   1.93538
    A8        1.92848  -0.00142   0.00000   0.00063   0.00063   1.92911
    A9        1.88736   0.00131  -0.00000   0.00003   0.00004   1.88739
   A10        1.88805   0.00122  -0.00000  -0.00003  -0.00003   1.88802
   A11        1.88594   0.00146  -0.00000  -0.00039  -0.00040   1.88555
   A12        1.85998   0.00016  -0.00000   0.00004   0.00052   1.86051
   A13        1.93794   0.00007  -0.00000   0.00779   0.00738   1.94532
   A14        2.06126  -0.00004   0.00000   0.00174   0.00152   2.06277
   A15        1.92255   0.00069   0.00001   0.03791   0.03891   1.96146
   A16        1.93764   0.00048  -0.00000   0.01005   0.00947   1.94711
   A17        1.86635  -0.00029   0.00002  -0.00921  -0.01090   1.85545
   A18        2.66828   0.00073   0.00000   0.00550   0.00338   2.67165
   A19        1.52764  -0.00000   0.00000   0.00651   0.00618   1.53382
   A20        2.13604  -0.00008   0.00001   0.00802   0.00825   2.14430
   A21        1.81729   0.00024  -0.00001  -0.02485  -0.02527   1.79202
   A22        1.85291   0.00001  -0.00000   0.00034   0.00043   1.85333
   A23        1.95524   0.00006   0.00000  -0.01268  -0.01322   1.94202
   A24        2.09356  -0.00017   0.00000   0.01802   0.01858   2.11215
   A25        2.97780  -0.00046  -0.00001  -0.00575  -0.00619   2.97161
   A26        2.09063  -0.00004   0.00001   0.01824   0.01928   2.10991
   A27        1.99053   0.00023  -0.00001  -0.01678  -0.01816   1.97237
   A28        1.86142  -0.00002  -0.00001   0.00082   0.00096   1.86238
   A29        2.03384  -0.00006   0.00000   0.00884   0.00912   2.04295
   A30        1.98259   0.00021   0.00000   0.00753   0.00722   1.98981
   A31        1.86846  -0.00006   0.00000   0.00046   0.00037   1.86883
   A32        3.14187   0.00152   0.00001   0.00362   0.00283   3.14470
   A33        3.09372  -0.00007   0.00000   0.01182   0.01185   3.10556
   A34        3.06224  -0.00021   0.00000   0.00888   0.00880   3.07103
   A35        3.08651   0.00002  -0.00000  -0.00741  -0.00803   3.07848
   A36        3.05103  -0.00047   0.00000  -0.00771  -0.00851   3.04252
   A37        3.14467  -0.00001   0.00000  -0.00807  -0.00832   3.13635
   A38        3.09690  -0.00060   0.00000   0.00106   0.00033   3.09722
   A39        3.08645   0.00038  -0.00002  -0.04483  -0.04647   3.03998
   A40        3.20953   0.00026  -0.00000   0.00129   0.00269   3.21222
   A41        3.11855  -0.00028   0.00001  -0.00250  -0.00253   3.11602
    D1       -0.04069   0.00006   0.00000   0.02579   0.02573  -0.01495
    D2        3.10371   0.00001  -0.00000   0.02385   0.02384   3.12755
    D3       -0.01318  -0.00009  -0.00000   0.00395   0.00400  -0.00917
    D4        3.12580  -0.00005   0.00000   0.00575   0.00576   3.13157
    D5       -0.04797   0.00005   0.00002  -0.00064  -0.00063  -0.04861
    D6       -2.14605  -0.00001   0.00002  -0.00051  -0.00051  -2.14656
    D7        2.04726   0.00005   0.00002  -0.00127  -0.00128   2.04598
    D8        3.09598   0.00001   0.00002  -0.00227  -0.00222   3.09376
    D9        0.99790  -0.00005   0.00002  -0.00214  -0.00210   0.99580
   D10       -1.09197   0.00001   0.00002  -0.00291  -0.00287  -1.09484
   D11       -0.51670   0.00016  -0.00000   0.02573   0.02543  -0.49127
   D12       -1.89168  -0.00034  -0.00002  -0.09346  -0.09314  -1.98482
   D13        0.17170   0.00028   0.00001  -0.07250  -0.07278   0.09892
   D14        0.23005   0.00027   0.00001   0.07481   0.07512   0.30518
   D15       -2.09298   0.00027   0.00000   0.06509   0.06570  -2.02728
   D16       -1.91420  -0.00002   0.00001   0.06813   0.06831  -1.84589
   D17        2.04596  -0.00002   0.00000   0.05841   0.05888   2.10485
   D18       -2.16546  -0.00004   0.00000   0.02238   0.02256  -2.14289
   D19        1.94751   0.00009  -0.00001   0.00611   0.00650   1.95401
   D20        1.86150  -0.00023  -0.00000   0.01137   0.01147   1.87298
   D21       -0.30872  -0.00010  -0.00001  -0.00490  -0.00458  -0.31330
   D22       -2.41249   0.00069  -0.00000  -0.08840  -0.08898  -2.50147
   D23        1.63139   0.00035   0.00001  -0.07521  -0.07506   1.55633
   D24        1.79556  -0.00009  -0.00002  -0.11015  -0.10910   1.68646
   D25       -0.44375  -0.00044  -0.00000  -0.09696  -0.09518  -0.53893
   D26       -0.30931  -0.00046  -0.00002   0.14027   0.14046  -0.16885
   D27        1.78834   0.00048   0.00001   0.18644   0.18670   1.97504
   D28        0.16385  -0.00000   0.00001  -0.09974  -0.09946   0.06439
   D29        2.04204  -0.00000   0.00001  -0.09385  -0.09353   1.94851
   D30       -1.79266  -0.00007   0.00000  -0.08692  -0.08603  -1.87869
   D31        0.55785  -0.00012   0.00001  -0.04780  -0.04770   0.51014
   D32       -1.59014  -0.00004  -0.00000  -0.05834  -0.05842  -1.64856
   D33        2.37719   0.00013  -0.00001  -0.07274  -0.07318   2.30401
   D34        0.42035  -0.00013  -0.00000  -0.06795  -0.06789   0.35246
   D35       -1.83649  -0.00014  -0.00000  -0.08506  -0.08504  -1.92153
   D36       -1.18890  -0.00014  -0.00000  -0.06097  -0.06060  -1.24950
   D37        2.83745  -0.00015  -0.00000  -0.07809  -0.07776   2.75970
   D38        2.88937  -0.00013  -0.00000  -0.06777  -0.06771   2.82167
   D39        0.63254  -0.00013  -0.00001  -0.08489  -0.08486   0.54768
         Item               Value     Threshold  Converged?
 Maximum Force            0.005433     0.000015     NO 
 RMS     Force            0.001077     0.000010     NO 
 Maximum Displacement     0.263095     0.000060     NO 
 RMS     Displacement     0.066471     0.000040     NO 
 Predicted change in Energy=-1.024966D-04
 GradGradGradGradGradGradGradGradGradGradGradGradGradGradGradGradGradGrad

                          Input orientation:                          
 ---------------------------------------------------------------------
 Center     Atomic      Atomic             Coordinates (Angstroms)
 Number     Number       Type             X           Y           Z
 ---------------------------------------------------------------------
      1          6           0        0.411548   -0.130341   -1.508309
      2          8           0        0.406790    1.018246   -1.112990
      3          8           0       -0.396970   -1.086493   -1.204302
      4          1           0       -1.125318   -0.798687   -0.527158
      5          6           0        1.501830   -0.591103   -2.513351
      6          9           0        2.291108    0.425470   -2.859920
      7          9           0        0.946493   -1.085861   -3.626430
      8          9           0        2.266891   -1.548155   -1.970708
      9          8           0       -0.292369    0.191191    4.338235
     10          1           0       -0.318461    1.085573    3.936227
     11          1           0        0.632853   -0.016747    4.484402
     12          8           0       -2.209347   -0.375359    0.468761
     13          1           0       -2.117503   -0.829797    1.339794
     14          1           0       -2.172358    0.575774    0.652672
     15          8           0       -1.333396    2.342698    0.551217
     16          1           0       -0.638153    1.940240   -0.009498
     17          1           0       -1.703573    3.066706    0.040335
     18          8           0       -1.821722   -1.498177    2.882046
     19          1           0       -2.545492   -1.793200    3.437849
     20          1           0       -1.246967   -0.929886    3.443871
     21          8           0       -0.430428    2.639297    3.158046
     22          1           0       -0.945736    3.314686    3.604153
     23          1           0       -0.746782    2.599635    2.237200
 ---------------------------------------------------------------------
                    Distance matrix (angstroms):
                    1          2          3          4          5
     1  C    0.000000
     2  O    1.214724   0.000000
     3  O    1.288545   2.254838   0.000000
     4  H    1.941984   2.447815   1.035301   0.000000
     5  C    1.552779   2.397942   2.358911   3.299994   0.000000
     6  F    2.380866   2.637006   3.500409   4.314198   1.332850
     7  F    2.384453   3.322037   2.769765   3.739032   1.338705
     8  F    2.380400   3.283606   2.810101   3.761998   1.340048
     9  O    5.897539   5.557760   5.688861   5.034453   7.125683
    10  H    5.626219   5.101482   5.581136   4.911543   6.908093
    11  H    5.997873   5.696764   5.879307   5.368271   7.074854
    12  O    3.292102   3.359798   2.567014   1.531724   4.765749
    13  H    3.872601   3.975358   3.081972   2.114452   5.291812
    14  H    3.441658   3.156794   3.059981   2.092232   4.988482
    15  O    3.660929   2.748091   3.964604   3.327835   5.102672
    16  H    2.763261   1.777547   3.262949   2.829668   4.154094
    17  H    4.134386   3.159110   4.528287   3.949390   5.493221
    18  O    5.112112   5.221012   4.347142   3.549216   6.401491
    19  H    5.997805   6.109855   5.163831   4.327497   7.296754
    20  H    5.283374   5.224473   4.727847   3.975057   6.569562
    21  O    5.491329   4.644404   5.736960   5.087566   6.806897
    22  H    6.312504   5.417970   6.541618   5.832651   7.659609
    23  H    4.777378   3.880115   5.055081   4.396994   6.148560
                    6          7          8          9         10
     6  F    0.000000
     7  F    2.163249   0.000000
     8  F    2.164828   2.167621   0.000000
     9  O    7.651319   8.160976   7.026941   0.000000
    10  H    7.309802   7.969254   6.965088   0.980923   0.000000
    11  H    7.542177   8.187000   6.832550   0.959500   1.555829
    12  O    5.654692   5.218690   5.230981   4.355298   4.211069
    13  H    6.216844   5.840978   5.540612   3.655705   3.694139
    14  H    5.681850   5.549683   5.576749   4.155194   3.805071
    15  O    5.333727   5.865632   5.870341   4.478195   3.750833
    16  H    4.358899   4.974996   4.945151   4.699098   4.049865
    17  H    5.598668   6.140995   6.411382   5.360227   4.584910
    18  O    7.320243   7.084721   6.345745   2.704325   3.169678
    19  H    8.244822   7.911910   7.243726   3.134496   3.673606
    20  H    7.354777   7.404374   6.484375   1.722777   2.273019
    21  O    6.965896   7.861414   7.149434   2.721238   1.741311
    22  H    7.785176   8.673331   8.065189   3.274445   2.339379
    23  H    6.319525   7.129672   6.632713   3.228226   2.315715
                   11         12         13         14         15
    11  H    0.000000
    12  O    4.932756   0.000000
    13  H    4.256063   0.986736   0.000000
    14  H    4.785651   0.969457   1.565496   0.000000
    15  O    4.990297   2.856908   3.361756   1.958614   0.000000
    16  H    5.063635   2.838905   3.417919   2.157318   0.979661
    17  H    5.892055   3.505306   4.128277   2.607577   0.960322
    18  O    3.284375   2.689780   1.706681   3.065017   4.519242
    19  H    3.788527   3.307378   2.348010   3.675388   5.187241
    20  H    2.334578   3.175682   2.279252   3.303658   4.368606
    21  O    3.153469   4.414177   4.264608   3.683659   2.774685
    22  H    3.790149   5.004382   4.865912   4.209214   3.227299
    23  H    3.714670   3.757268   3.800687   2.939219   1.803516
                   16         17         18         19         20
    16  H    0.000000
    17  H    1.551299   0.000000
    18  O    4.645920   5.378423   0.000000
    19  H    5.427772   5.989207   0.959061   0.000000
    20  H    4.531450   5.269278   0.984350   1.559331   0.000000
    21  O    3.250410   3.394657   4.373851   4.919229   3.672534
    22  H    3.878426   3.651933   4.944941   5.355126   4.258265
    23  H    2.343983   2.441274   4.285252   4.896316   3.763477
                   21         22         23
    21  O    0.000000
    22  H    0.959533   0.000000
    23  H    0.974479   1.555456   0.000000
 Stoichiometry    C2H11F3O7
 Framework group  C1[X(C2H11F3O7)]
 Deg. of freedom    63
 Full point group                 C1      NOp   1
 Largest Abelian subgroup         C1      NOp   1
 Largest concise Abelian subgroup C1      NOp   1
                         Standard orientation:                         
 ---------------------------------------------------------------------
 Center     Atomic      Atomic             Coordinates (Angstroms)
 Number     Number       Type             X           Y           Z
 ---------------------------------------------------------------------
      1          6           0        1.518810   -0.059274    0.221881
      2          8           0        0.923944   -1.118186    0.241750
      3          8           0        1.126675    1.089143    0.655143
      4          1           0        0.173194    1.064087    1.057754
      5          6           0        2.944644    0.008155   -0.389323
      6          9           0        3.354681   -1.199207   -0.777445
      7          9           0        3.824390    0.480375    0.502408
      8          9           0        2.960561    0.818141   -1.456749
      9          8           0       -4.057634    0.504388   -1.612927
     10          1           0       -3.894523   -0.401019   -1.272568
     11          1           0       -3.779747    0.506184   -2.531303
     12          8           0       -1.234210    1.030198    1.661278
     13          1           0       -1.882683    1.552717    1.132027
     14          1           0       -1.582291    0.126348    1.703005
     15          8           0       -1.528264   -1.786729    1.286607
     16          1           0       -0.668156   -1.629206    0.844864
     17          1           0       -1.368120   -2.460469    1.951924
     18          8           0       -3.006665    2.315296    0.098636
     19          1           0       -3.728356    2.836669    0.455189
     20          1           0       -3.400796    1.700740   -0.561611
     21          8           0       -3.566065   -1.967980   -0.587797
     22          1           0       -4.309420   -2.444790   -0.212590
     23          1           0       -2.858755   -1.967373    0.082518
 ---------------------------------------------------------------------
 Rotational constants (GHZ):           0.9357898           0.2832786           0.2634865
 Standard basis: 6-31++G(d,p) (6D, 7F)
 There are   294 symmetry adapted cartesian basis functions of A   symmetry.
 There are   294 symmetry adapted basis functions of A   symmetry.
   294 basis functions,   472 primitive gaussians,   294 cartesian basis functions
    53 alpha electrons       53 beta electrons
       nuclear repulsion energy       824.5947267889 Hartrees.
 NAtoms=   23 NActive=   23 NUniq=   23 SFac= 1.00D+00 NAtFMM=   60 NAOKFM=F Big=F
 Integral buffers will be    131072 words long.
 Raffenetti 2 integral format.
 Two-electron integral symmetry is turned on.
 Nuclear repulsion after empirical dispersion term =      824.5851639667 Hartrees.
 One-electron integrals computed using PRISM.
 NBasis=   294 RedAO= T EigKep=  4.38D-05  NBF=   294
 NBsUse=   294 1.00D-06 EigRej= -1.00D+00 NBFU=   294
 Initial guess from the checkpoint file:  "/local_scratch/slurm.5660436/Gau-1364779.chk"
 B after Tr=     0.000000   -0.000000   -0.000000
         Rot=    0.999893    0.012775    0.001359   -0.006928 Ang=   1.67 deg.
 ExpMin= 3.60D-02 ExpMax= 7.00D+03 ExpMxC= 1.05D+03 IAcc=3 IRadAn=         5 AccDes= 0.00D+00
 Harris functional with IExCor= 4639 and IRadAn=       5 diagonalized for initial guess.
 HarFok:  IExCor= 4639 AccDes= 0.00D+00 IRadAn=         5 IDoV= 1 UseB2=F ITyADJ=14
 ICtDFT=  3500011 ScaDFX=  1.000000  1.000000  1.000000  1.000000
 FoFCou: FMM=F IPFlag=           0 FMFlag=      100000 FMFlg1=           0
         NFxFlg=           0 DoJE=T BraDBF=F KetDBF=T FulRan=T
         wScrn=  0.000000 ICntrl=       500 IOpCl=  0 I1Cent=   200000004 NGrid=           0
         NMat0=    1 NMatS0=      1 NMatT0=    0 NMatD0=    1 NMtDS0=    0 NMtDT0=    0
 Petite list used in FoFCou.
 Requested convergence on RMS density matrix=1.00D-10 within 128 cycles.
 Requested convergence on MAX density matrix=1.00D-08.
 Requested convergence on             energy=1.00D-08.
 No special actions if energy rises.
 SCF Done:  E(RwB97XD) =  -908.816315013     A.U. after   16 cycles
            NFock= 16  Conv=0.38D-10     -V/T= 2.0082
 Calling FoFJK, ICntrl=      2127 FMM=F ISym2X=0 I1Cent= 0 IOpClX= 0 NMat=1 NMatS=1 NMatT=0.
 ***** Axes restored to original set *****
 -------------------------------------------------------------------
 Center     Atomic                   Forces (Hartrees/Bohr)
 Number     Number              X              Y              Z
 -------------------------------------------------------------------
      1        6           0.002915724   -0.000945054   -0.002922056
      2        8          -0.000272713    0.005723661    0.002707370
      3        8          -0.005417350   -0.002836757    0.003266117
      4        1           0.000777165    0.000619507   -0.000752216
      5        6           0.001311573    0.000378812   -0.000674022
      6        9          -0.000776686   -0.000138753    0.000681228
      7        9          -0.001649933   -0.000209524   -0.000608090
      8        9          -0.000022873   -0.000562387    0.001404874
      9        8          -0.000453649   -0.000518021   -0.000357657
     10        1           0.000028436    0.000807053    0.000304361
     11        1           0.000470860   -0.000196104    0.000154682
     12        8           0.003704879   -0.001906804   -0.001240601
     13        1          -0.000611951   -0.000376683    0.000131652
     14        1          -0.000399087    0.001074032   -0.001174885
     15        8           0.000487915   -0.001188156    0.000876870
     16        1           0.000447871   -0.000380339   -0.001700947
     17        1          -0.000515036    0.000378688   -0.000110495
     18        8           0.000813854    0.000924167   -0.000068794
     19        1          -0.000539165   -0.000423857    0.000090311
     20        1          -0.000226794   -0.000511736   -0.000073563
     21        8           0.001009316   -0.000733826    0.001995313
     22        1          -0.000132721    0.000273294    0.000020812
     23        1          -0.000949637    0.000748788   -0.001950265
 -------------------------------------------------------------------
 Cartesian Forces:  Max     0.005723661 RMS     0.001520856

 GradGradGradGradGradGradGradGradGradGradGradGradGradGradGradGradGradGrad
 Berny optimization.
 Using GEDIIS/GDIIS optimizer.
 FormGI is forming the generalized inverse of G from B-inverse, IUseBI=4.
 Internal  Forces:  Max     0.005134255 RMS     0.001055640
 Search for a local minimum.
 Step number  10 out of a maximum of  138
 All quantities printed in internal units (Hartrees-Bohrs-Radians)
 Mixed Optimization -- RFO/linear search
 Update second derivatives using D2CorX and points    5    9   10
 DE= -9.00D-05 DEPred=-1.02D-04 R= 8.78D-01
 TightC=F SS=  1.41D+00  RLast= 4.48D-01 DXNew= 1.2000D+00 1.3454D+00
 Trust test= 8.78D-01 RLast= 4.48D-01 DXMaxT set to 1.20D+00
 ITU=  1  0  0  0 -1  0  1  1  1  0
 Use linear search instead of GDIIS.
     Eigenvalues ---    0.00023   0.00033   0.00047   0.00061   0.00067
     Eigenvalues ---    0.00208   0.00262   0.00435   0.00470   0.00549
     Eigenvalues ---    0.00594   0.00777   0.00862   0.00923   0.01097
     Eigenvalues ---    0.01146   0.01401   0.01434   0.01613   0.01838
     Eigenvalues ---    0.02045   0.02178   0.02236   0.02459   0.02520
     Eigenvalues ---    0.02636   0.02668   0.02889   0.02953   0.03333
     Eigenvalues ---    0.03738   0.03773   0.04677   0.05626   0.06661
     Eigenvalues ---    0.06961   0.07199   0.07463   0.07748   0.11645
     Eigenvalues ---    0.13782   0.20019   0.21800   0.23305   0.25542
     Eigenvalues ---    0.26838   0.36787   0.37567   0.40898   0.42278
     Eigenvalues ---    0.45563   0.47170   0.47809   0.48053   0.50681
     Eigenvalues ---    0.55441   0.56851   0.57134   0.57196   0.57245
     Eigenvalues ---    0.60560   0.70008   2.06453
 RFO step:  Lambda=-3.01895084D-04 EMin= 2.32410286D-04
 Quartic linear search produced a step of  0.03755.
 Iteration  1 RMS(Cart)=  0.05135588 RMS(Int)=  0.00147948
 Iteration  2 RMS(Cart)=  0.00199859 RMS(Int)=  0.00027314
 Iteration  3 RMS(Cart)=  0.00000181 RMS(Int)=  0.00027313
 Iteration  4 RMS(Cart)=  0.00000000 RMS(Int)=  0.00027313
 Variable       Old X    -DE/DX   Delta X   Delta X   Delta X     New X
                                 (Linear)    (Quad)   (Total)
    R1        2.29549   0.00513   0.00002   0.00204   0.00209   2.29758
    R2        2.43500   0.00376  -0.00003  -0.00447  -0.00437   2.43063
    R3        2.93433  -0.00116  -0.00001   0.00029   0.00028   2.93461
    R4        3.35908  -0.00129   0.00008  -0.02011  -0.02010   3.33897
    R5        1.95644  -0.00451  -0.00002   0.02369   0.02376   1.98020
    R6        2.89454  -0.00364  -0.00059  -0.08124  -0.08173   2.81280
    R7        2.51872  -0.00075   0.00004   0.00030   0.00034   2.51907
    R8        2.52978   0.00127  -0.00003  -0.00045  -0.00047   2.52931
    R9        2.53232   0.00096   0.00001   0.00130   0.00131   2.53363
   R10        1.85368   0.00076   0.00006  -0.00506  -0.00496   1.84872
   R11        1.81319   0.00052  -0.00000  -0.00007  -0.00008   1.81312
   R12        3.25558   0.00005  -0.00001  -0.01045  -0.01050   3.24508
   R13        3.29060   0.00015   0.00008  -0.00700  -0.00688   3.28372
   R14        1.86466   0.00003  -0.00002   0.00578   0.00569   1.87035
   R15        1.83201   0.00079  -0.00008   0.00461   0.00446   1.83647
   R16        3.22516  -0.00019  -0.00009  -0.01664  -0.01679   3.20837
   R17        3.70124  -0.00008   0.00002  -0.01153  -0.01161   3.68963
   R18        1.85129   0.00026   0.00001   0.00195   0.00188   1.85317
   R19        1.81475   0.00054  -0.00000  -0.00015  -0.00016   1.81459
   R20        3.40815   0.00027   0.00001  -0.00350  -0.00344   3.40471
   R21        1.81236   0.00059  -0.00001  -0.00013  -0.00014   1.81223
   R22        1.86015  -0.00044   0.00009  -0.00027  -0.00022   1.85993
   R23        1.81325   0.00027  -0.00000  -0.00012  -0.00012   1.81313
   R24        1.84150   0.00237  -0.00008  -0.00192  -0.00194   1.83956
    A1        2.24260   0.00004   0.00001   0.00267   0.00271   2.24531
    A2        2.08745   0.00192  -0.00020  -0.00362  -0.00384   2.08361
    A3        1.95314  -0.00195   0.00018   0.00094   0.00112   1.95426
    A4        2.33891  -0.00204   0.00008  -0.00848  -0.00865   2.33027
    A5        1.97084  -0.00017   0.00001   0.00538   0.00554   1.97638
    A6        1.93668  -0.00057  -0.00006   0.00178   0.00171   1.93839
    A7        1.93538  -0.00165   0.00005   0.00246   0.00251   1.93789
    A8        1.92911  -0.00155   0.00002  -0.00184  -0.00182   1.92729
    A9        1.88739   0.00126   0.00000  -0.00083  -0.00082   1.88657
   A10        1.88802   0.00113  -0.00000  -0.00077  -0.00078   1.88724
   A11        1.88555   0.00156  -0.00001  -0.00091  -0.00093   1.88462
   A12        1.86051   0.00005   0.00002   0.00104   0.00106   1.86157
   A13        1.94532   0.00035   0.00028  -0.01389  -0.01374   1.93158
   A14        2.06277  -0.00013   0.00006   0.00874   0.00888   2.07166
   A15        1.96146   0.00025   0.00146   0.03492   0.03593   1.99739
   A16        1.94711   0.00023   0.00036   0.00156   0.00063   1.94774
   A17        1.85545   0.00022  -0.00041   0.03527   0.03356   1.88902
   A18        2.67165   0.00062   0.00013  -0.00674  -0.00640   2.66525
   A19        1.53382   0.00013   0.00023   0.00612   0.00622   1.54003
   A20        2.14430  -0.00009   0.00031   0.02716   0.02724   2.17154
   A21        1.79202  -0.00003  -0.00095  -0.03196  -0.03289   1.75913
   A22        1.85333   0.00003   0.00002  -0.00037  -0.00032   1.85302
   A23        1.94202   0.00000  -0.00050   0.00520   0.00477   1.94678
   A24        2.11215  -0.00000   0.00070  -0.00191  -0.00108   2.11107
   A25        2.97161  -0.00022  -0.00023  -0.00545  -0.00625   2.96537
   A26        2.10991  -0.00008   0.00072   0.01661   0.01743   2.12734
   A27        1.97237   0.00022  -0.00068  -0.00616  -0.00725   1.96512
   A28        1.86238  -0.00003   0.00004  -0.00775  -0.00747   1.85491
   A29        2.04295  -0.00006   0.00034   0.00768   0.00813   2.05109
   A30        1.98981   0.00026   0.00027   0.01576   0.01578   2.00558
   A31        1.86883  -0.00012   0.00001   0.00112   0.00086   1.86969
   A32        3.14470   0.00135   0.00011   0.00297   0.00304   3.14774
   A33        3.10556  -0.00014   0.00044   0.00229   0.00218   3.10775
   A34        3.07103  -0.00029   0.00033   0.00469   0.00508   3.07611
   A35        3.07848   0.00004  -0.00030  -0.01403  -0.01487   3.06361
   A36        3.04252  -0.00066  -0.00032   0.01823   0.01780   3.06032
   A37        3.13635   0.00003  -0.00031  -0.00342  -0.00373   3.13262
   A38        3.09722  -0.00029   0.00001  -0.00105  -0.00069   3.09653
   A39        3.03998   0.00005  -0.00175  -0.02152  -0.02398   3.01599
   A40        3.21222   0.00022   0.00010  -0.00566  -0.00566   3.20656
   A41        3.11602  -0.00047  -0.00009   0.01175   0.01168   3.12770
    D1       -0.01495  -0.00001   0.00097   0.02347   0.02447   0.00952
    D2        3.12755   0.00003   0.00090   0.02756   0.02850  -3.12713
    D3       -0.00917  -0.00010   0.00015   0.00252   0.00270  -0.00647
    D4        3.13157  -0.00014   0.00022  -0.00132  -0.00109   3.13047
    D5       -0.04861   0.00002  -0.00002  -0.03489  -0.03490  -0.08351
    D6       -2.14656  -0.00009  -0.00002  -0.03667  -0.03668  -2.18324
    D7        2.04598   0.00005  -0.00005  -0.03591  -0.03596   2.01002
    D8        3.09376   0.00006  -0.00008  -0.03144  -0.03151   3.06224
    D9        0.99580  -0.00005  -0.00008  -0.03321  -0.03329   0.96251
   D10       -1.09484   0.00008  -0.00011  -0.03246  -0.03257  -1.12741
   D11       -0.49127   0.00016   0.00096  -0.00834  -0.00731  -0.49859
   D12       -1.98482  -0.00053  -0.00350  -0.06994  -0.07336  -2.05818
   D13        0.09892   0.00029  -0.00273   0.00158  -0.00118   0.09774
   D14        0.30518   0.00025   0.00282   0.04659   0.04901   0.35419
   D15       -2.02728   0.00030   0.00247   0.03403   0.03634  -1.99094
   D16       -1.84589  -0.00007   0.00257   0.05527   0.05769  -1.78819
   D17        2.10485  -0.00002   0.00221   0.04271   0.04502   2.14987
   D18       -2.14289   0.00002   0.00085  -0.00198  -0.00105  -2.14395
   D19        1.95401   0.00009   0.00024  -0.02522  -0.02515   1.92886
   D20        1.87298  -0.00010   0.00043  -0.00443  -0.00370   1.86927
   D21       -0.31330  -0.00003  -0.00017  -0.02768  -0.02780  -0.34110
   D22       -2.50147   0.00057  -0.00334  -0.03428  -0.03725  -2.53871
   D23        1.55633   0.00034  -0.00282  -0.02597  -0.02839   1.52794
   D24        1.68646   0.00009  -0.00410  -0.07424  -0.07890   1.60756
   D25       -0.53893  -0.00014  -0.00357  -0.06592  -0.07004  -0.60897
   D26       -0.16885  -0.00041   0.00527  -0.07163  -0.06622  -0.23508
   D27        1.97504   0.00018   0.00701  -0.00438   0.00286   1.97790
   D28        0.06439   0.00010  -0.00373   0.08367   0.07998   0.14437
   D29        1.94851   0.00021  -0.00351   0.09194   0.08887   2.03738
   D30       -1.87869   0.00007  -0.00323   0.07849   0.07529  -1.80341
   D31        0.51014  -0.00004  -0.00179  -0.03581  -0.03765   0.47250
   D32       -1.64856   0.00000  -0.00219  -0.06631  -0.06834  -1.71690
   D33        2.30401  -0.00002  -0.00275  -0.06749  -0.07034   2.23367
   D34        0.35246  -0.00000  -0.00255  -0.01650  -0.01913   0.33333
   D35       -1.92153  -0.00004  -0.00319  -0.04066  -0.04400  -1.96553
   D36       -1.24950  -0.00001  -0.00228  -0.01520  -0.01716  -1.26666
   D37        2.75970  -0.00004  -0.00292  -0.03936  -0.04203   2.71766
   D38        2.82167  -0.00014  -0.00254  -0.01725  -0.01948   2.80219
   D39        0.54768  -0.00017  -0.00319  -0.04141  -0.04435   0.50333
         Item               Value     Threshold  Converged?
 Maximum Force            0.005134     0.000015     NO 
 RMS     Force            0.001056     0.000010     NO 
 Maximum Displacement     0.176647     0.000060     NO 
 RMS     Displacement     0.050968     0.000040     NO 
 Predicted change in Energy=-1.651924D-04
 GradGradGradGradGradGradGradGradGradGradGradGradGradGradGradGradGradGrad

                          Input orientation:                          
 ---------------------------------------------------------------------
 Center     Atomic      Atomic             Coordinates (Angstroms)
 Number     Number       Type             X           Y           Z
 ---------------------------------------------------------------------
      1          6           0        0.414242   -0.111466   -1.519846
      2          8           0        0.389710    1.050202   -1.161846
      3          8           0       -0.361098   -1.076330   -1.170162
      4          1           0       -1.095466   -0.787503   -0.480724
      5          6           0        1.499956   -0.575048   -2.528759
      6          9           0        2.230715    0.455802   -2.953397
      7          9           0        0.944631   -1.159092   -3.597388
      8          9           0        2.324523   -1.462321   -1.953939
      9          8           0       -0.300621    0.166405    4.350976
     10          1           0       -0.322633    1.052623    3.937208
     11          1           0        0.624077   -0.051979    4.484409
     12          8           0       -2.149791   -0.382922    0.488947
     13          1           0       -2.098058   -0.840814    1.364881
     14          1           0       -2.142147    0.576053    0.646228
     15          8           0       -1.328221    2.346973    0.530055
     16          1           0       -0.636940    1.958163   -0.046694
     17          1           0       -1.700798    3.084552    0.040950
     18          8           0       -1.877177   -1.489546    2.918225
     19          1           0       -2.618366   -1.742618    3.471627
     20          1           0       -1.290398   -0.933953    3.480113
     21          8           0       -0.428407    2.593711    3.141372
     22          1           0       -0.926429    3.286235    3.580649
     23          1           0       -0.738367    2.558582    2.219256
 ---------------------------------------------------------------------
                    Distance matrix (angstroms):
                    1          2          3          4          5
     1  C    0.000000
     2  O    1.215828   0.000000
     3  O    1.286232   2.255199   0.000000
     4  H    1.953463   2.459031   1.047875   0.000000
     5  C    1.552929   2.396359   2.358091   3.312975   0.000000
     6  F    2.382527   2.636715   3.499264   4.327055   1.333033
     7  F    2.386423   3.334784   2.757391   3.743484   1.338454
     8  F    2.379584   3.268591   2.824156   3.784451   1.340740
     9  O    5.920708   5.625732   5.659594   4.988692   7.150006
    10  H    5.628279   5.148571   5.533456   4.847830   6.912299
    11  H    6.008215   5.757597   5.830440   5.305692   7.086981
    12  O    3.268517   3.350824   2.536312   1.488472   4.739632
    13  H    3.894259   4.018617   3.082035   2.101022   5.308180
    14  H    3.420480   3.147101   3.033443   2.055443   4.966940
    15  O    3.644474   2.737778   3.942724   3.301635   5.088530
    16  H    2.749277   1.766909   3.247525   2.817324   4.140547
    17  H    4.138116   3.155237   4.535915   3.953654   5.499173
    18  O    5.181330   5.313762   4.379971   3.557638   6.473868
    19  H    6.064006   6.190108   5.204364   4.341952   7.370782
    20  H    5.346201   5.320471   4.744357   3.968334   6.634865
    21  O    5.454813   4.644288   5.662425   4.999716   6.775692
    22  H    6.273502   5.405860   6.474703   5.754883   7.623761
    23  H    4.736934   3.870351   4.984282   4.314359   6.113376
                    6          7          8          9         10
     6  F    0.000000
     7  F    2.162549   0.000000
     8  F    2.164928   2.167251   0.000000
     9  O    7.735973   8.153777   7.021117   0.000000
    10  H    7.372667   7.954104   6.930944   0.978300   0.000000
    11  H    7.626276   8.163571   6.806827   0.959460   1.554296
    12  O    5.634006   5.184209   5.210785   4.316996   4.158100
    13  H    6.250361   5.829526   5.564177   3.627951   3.654326
    14  H    5.665128   5.526952   5.555805   4.157425   3.790553
    15  O    5.327006   5.873171   5.832966   4.517774   3.780905
    16  H    4.350800   4.982577   4.909945   4.760568   4.097593
    17  H    5.597610   6.184198   6.391936   5.390028   4.605312
    18  O    7.425301   7.108095   6.433739   2.698236   3.149215
    19  H    8.344314   7.937659   7.344895   3.128827   3.646988
    20  H    7.464563   7.425433   6.547957   1.717221   2.256543
    21  O    6.984826   7.834516   7.070517   2.715012   1.737670
    22  H    7.789267   8.647891   7.984306   3.273894   2.341095
    23  H    6.324039   7.105415   6.554732   3.233939   2.322091
                   11         12         13         14         15
    11  H    0.000000
    12  O    4.875201   0.000000
    13  H    4.214705   0.989749   0.000000
    14  H    4.772636   0.971817   1.589314   0.000000
    15  O    5.020295   2.851139   3.384017   1.952468   0.000000
    16  H    5.114854   2.838364   3.458567   2.157781   0.980654
    17  H    5.914998   3.525006   4.161623   2.617961   0.960239
    18  O    3.282652   2.683342   1.697798   3.082025   4.552317
    19  H    3.794393   3.311302   2.349968   3.685905   5.200200
    20  H    2.334889   3.160580   2.266097   3.322122   4.412341
    21  O    3.148198   4.342679   4.211842   3.637800   2.772999
    22  H    3.790056   4.951561   4.828548   4.175391   3.217107
    23  H    3.715131   3.693038   3.759602   2.894034   1.801696
                   16         17         18         19         20
    16  H    0.000000
    17  H    1.551846   0.000000
    18  O    4.713346   5.406680   0.000000
    19  H    5.477263   5.992749   0.958989   0.000000
    20  H    4.607571   5.305153   0.984231   1.554834   0.000000
    21  O    3.257479   3.387110   4.338400   4.869161   3.647216
    22  H    3.873655   3.629021   4.914348   5.306967   4.237047
    23  H    2.346342   2.438839   4.262955   4.858307   3.753971
                   21         22         23
    21  O    0.000000
    22  H    0.959468   0.000000
    23  H    0.973451   1.555069   0.000000
 Stoichiometry    C2H11F3O7
 Framework group  C1[X(C2H11F3O7)]
 Deg. of freedom    63
 Full point group                 C1      NOp   1
 Largest Abelian subgroup         C1      NOp   1
 Largest concise Abelian subgroup C1      NOp   1
                         Standard orientation:                         
 ---------------------------------------------------------------------
 Center     Atomic      Atomic             Coordinates (Angstroms)
 Number     Number       Type             X           Y           Z
 ---------------------------------------------------------------------
      1          6           0        1.524172   -0.061627    0.223599
      2          8           0        0.964773   -1.140469    0.261159
      3          8           0        1.093063    1.081214    0.626652
      4          1           0        0.126779    1.039809    1.029918
      5          6           0        2.950655    0.036276   -0.382330
      6          9           0        3.418301   -1.169871   -0.704037
      7          9           0        3.803549    0.595087    0.484712
      8          9           0        2.936938    0.788139   -1.492330
      9          8           0       -4.078029    0.516006   -1.603001
     10          1           0       -3.890212   -0.387529   -1.278316
     11          1           0       -3.787941    0.545665   -2.517076
     12          8           0       -1.240455    0.987760    1.616017
     13          1           0       -1.915195    1.524248    1.129694
     14          1           0       -1.567221    0.074844    1.681112
     15          8           0       -1.488855   -1.830243    1.260837
     16          1           0       -0.621018   -1.669345    0.833456
     17          1           0       -1.343265   -2.523539    1.909067
     18          8           0       -3.092671    2.289678    0.175659
     19          1           0       -3.833013    2.759104    0.564495
     20          1           0       -3.473129    1.691813   -0.507363
     21          8           0       -3.521952   -1.953310   -0.620889
     22          1           0       -4.249665   -2.466313   -0.263341
     23          1           0       -2.811167   -1.961939    0.044180
 ---------------------------------------------------------------------
 Rotational constants (GHZ):           0.9445622           0.2826647           0.2625117
 Standard basis: 6-31++G(d,p) (6D, 7F)
 There are   294 symmetry adapted cartesian basis functions of A   symmetry.
 There are   294 symmetry adapted basis functions of A   symmetry.
   294 basis functions,   472 primitive gaussians,   294 cartesian basis functions
    53 alpha electrons       53 beta electrons
       nuclear repulsion energy       825.1523572341 Hartrees.
 NAtoms=   23 NActive=   23 NUniq=   23 SFac= 1.00D+00 NAtFMM=   60 NAOKFM=F Big=F
 Integral buffers will be    131072 words long.
 Raffenetti 2 integral format.
 Two-electron integral symmetry is turned on.
 Nuclear repulsion after empirical dispersion term =      825.1427816648 Hartrees.
 One-electron integrals computed using PRISM.
 NBasis=   294 RedAO= T EigKep=  4.40D-05  NBF=   294
 NBsUse=   294 1.00D-06 EigRej= -1.00D+00 NBFU=   294
 Initial guess from the checkpoint file:  "/local_scratch/slurm.5660436/Gau-1364779.chk"
 B after Tr=    -0.000000   -0.000000    0.000000
         Rot=    0.999978   -0.003894    0.000009   -0.005452 Ang=  -0.77 deg.
 ExpMin= 3.60D-02 ExpMax= 7.00D+03 ExpMxC= 1.05D+03 IAcc=3 IRadAn=         5 AccDes= 0.00D+00
 Harris functional with IExCor= 4639 and IRadAn=       5 diagonalized for initial guess.
 HarFok:  IExCor= 4639 AccDes= 0.00D+00 IRadAn=         5 IDoV= 1 UseB2=F ITyADJ=14
 ICtDFT=  3500011 ScaDFX=  1.000000  1.000000  1.000000  1.000000
 FoFCou: FMM=F IPFlag=           0 FMFlag=      100000 FMFlg1=           0
         NFxFlg=           0 DoJE=T BraDBF=F KetDBF=T FulRan=T
         wScrn=  0.000000 ICntrl=       500 IOpCl=  0 I1Cent=   200000004 NGrid=           0
         NMat0=    1 NMatS0=      1 NMatT0=    0 NMatD0=    1 NMtDS0=    0 NMtDT0=    0
 Petite list used in FoFCou.
 Requested convergence on RMS density matrix=1.00D-10 within 128 cycles.
 Requested convergence on MAX density matrix=1.00D-08.
 Requested convergence on             energy=1.00D-08.
 No special actions if energy rises.
 SCF Done:  E(RwB97XD) =  -908.816414558     A.U. after   16 cycles
            NFock= 16  Conv=0.36D-10     -V/T= 2.0082
 Calling FoFJK, ICntrl=      2127 FMM=F ISym2X=0 I1Cent= 0 IOpClX= 0 NMat=1 NMatS=1 NMatT=0.
 ***** Axes restored to original set *****
 -------------------------------------------------------------------
 Center     Atomic                   Forces (Hartrees/Bohr)
 Number     Number              X              Y              Z
 -------------------------------------------------------------------
      1        6           0.003465376   -0.000803327   -0.003289617
      2        8          -0.000516508    0.005761674    0.002767449
      3        8          -0.006943338   -0.002516763    0.004840206
      4        1           0.002931668   -0.000350995   -0.002475749
      5        6           0.001298697    0.000243001   -0.000916505
      6        9          -0.000714354   -0.000010948    0.000754292
      7        9          -0.001732099   -0.000371498   -0.000610285
      8        9           0.000043895   -0.000426995    0.001524166
      9        8          -0.000470249   -0.002569460    0.000825354
     10        1           0.000069744    0.002971265   -0.000607432
     11        1           0.000419758   -0.000302172    0.000131912
     12        8           0.002322441   -0.001387087   -0.001410182
     13        1          -0.000382666    0.002701677   -0.000725520
     14        1          -0.000073814   -0.001765337    0.000719716
     15        8           0.000533325   -0.001402604    0.000619227
     16        1           0.000307743   -0.000535900   -0.001603397
     17        1          -0.000669189    0.000411410   -0.000079354
     18        8           0.000435073    0.000824507    0.000367731
     19        1          -0.001097181   -0.000845116   -0.000412328
     20        1           0.000788060   -0.000269981   -0.000455267
     21        8           0.001389886   -0.000650592    0.002887004
     22        1          -0.000128786    0.000270898   -0.000022999
     23        1          -0.001277484    0.001024340   -0.002828422
 -------------------------------------------------------------------
 Cartesian Forces:  Max     0.006943338 RMS     0.001852050

 GradGradGradGradGradGradGradGradGradGradGradGradGradGradGradGradGradGrad
 Berny optimization.
 Using GEDIIS/GDIIS optimizer.
 FormGI is forming the generalized inverse of G from B-inverse, IUseBI=4.
 Internal  Forces:  Max     0.006313199 RMS     0.001240953
 Search for a local minimum.
 Step number  11 out of a maximum of  138
 All quantities printed in internal units (Hartrees-Bohrs-Radians)
 Mixed Optimization -- RFO/linear search
 Update second derivatives using D2CorX and points    7   10   11
 DE= -9.95D-05 DEPred=-1.65D-04 R= 6.03D-01
 TightC=F SS=  1.41D+00  RLast= 3.08D-01 DXNew= 2.0182D+00 9.2468D-01
 Trust test= 6.03D-01 RLast= 3.08D-01 DXMaxT set to 1.20D+00
 ITU=  1  1  0  0  0 -1  0  1  1  1  0
 Use linear search instead of GDIIS.
     Eigenvalues ---    0.00023   0.00035   0.00047   0.00058   0.00068
     Eigenvalues ---    0.00204   0.00263   0.00432   0.00475   0.00551
     Eigenvalues ---    0.00605   0.00765   0.00859   0.00968   0.01091
     Eigenvalues ---    0.01208   0.01387   0.01562   0.01606   0.01849
     Eigenvalues ---    0.02086   0.02190   0.02213   0.02441   0.02465
     Eigenvalues ---    0.02616   0.02702   0.02905   0.02927   0.03249
     Eigenvalues ---    0.03675   0.03754   0.04550   0.05551   0.06459
     Eigenvalues ---    0.06961   0.07177   0.07374   0.07657   0.11647
     Eigenvalues ---    0.13771   0.19992   0.21783   0.22745   0.23529
     Eigenvalues ---    0.25601   0.26976   0.37469   0.39391   0.41552
     Eigenvalues ---    0.43944   0.46667   0.47631   0.48559   0.51093
     Eigenvalues ---    0.55432   0.56781   0.57140   0.57190   0.57274
     Eigenvalues ---    0.59759   0.67208   1.42501
 RFO step:  Lambda=-3.32050250D-04 EMin= 2.32282167D-04
 Quartic linear search produced a step of -0.25121.
 Iteration  1 RMS(Cart)=  0.03478590 RMS(Int)=  0.00095032
 Iteration  2 RMS(Cart)=  0.00081580 RMS(Int)=  0.00011056
 Iteration  3 RMS(Cart)=  0.00000128 RMS(Int)=  0.00011056
 Iteration  4 RMS(Cart)=  0.00000000 RMS(Int)=  0.00011056
 Variable       Old X    -DE/DX   Delta X   Delta X   Delta X     New X
                                 (Linear)    (Quad)   (Total)
    R1        2.29758   0.00515  -0.00052   0.00005  -0.00048   2.29710
    R2        2.43063   0.00408   0.00110   0.00513   0.00628   2.43691
    R3        2.93461  -0.00109  -0.00007  -0.00252  -0.00259   2.93202
    R4        3.33897  -0.00127   0.00505  -0.01438  -0.00939   3.32959
    R5        1.98020  -0.00631  -0.00597  -0.03848  -0.04438   1.93581
    R6        2.81280  -0.00253   0.02053   0.01790   0.03850   2.85130
    R7        2.51907  -0.00065  -0.00009  -0.00311  -0.00320   2.51587
    R8        2.52931   0.00137   0.00012   0.00148   0.00160   2.53091
    R9        2.53363   0.00096  -0.00033   0.00038   0.00005   2.53368
   R10        1.84872   0.00299   0.00125  -0.00030   0.00100   1.84972
   R11        1.81312   0.00049   0.00002   0.00024   0.00026   1.81338
   R12        3.24508   0.00007   0.00264   0.00419   0.00690   3.25198
   R13        3.28372   0.00006   0.00173   0.00153   0.00331   3.28703
   R14        1.87035  -0.00210  -0.00143  -0.00316  -0.00458   1.86577
   R15        1.83647  -0.00151  -0.00112  -0.00073  -0.00196   1.83451
   R16        3.20837  -0.00022   0.00422   0.01259   0.01682   3.22519
   R17        3.68963   0.00006   0.00292  -0.00288  -0.00006   3.68957
   R18        1.85317   0.00022  -0.00047   0.00002  -0.00051   1.85266
   R19        1.81459   0.00062   0.00004   0.00019   0.00023   1.81482
   R20        3.40471   0.00033   0.00086   0.00403   0.00484   3.40956
   R21        1.81223   0.00083   0.00003   0.00015   0.00018   1.81241
   R22        1.85993   0.00013   0.00006  -0.00112  -0.00100   1.85893
   R23        1.81313   0.00025   0.00003   0.00006   0.00009   1.81322
   R24        1.83956   0.00332   0.00049   0.00132   0.00176   1.84132
    A1        2.24531  -0.00045  -0.00068  -0.00004  -0.00079   2.24452
    A2        2.08361   0.00216   0.00096   0.01059   0.01158   2.09519
    A3        1.95426  -0.00170  -0.00028  -0.01055  -0.01079   1.94347
    A4        2.33027  -0.00199   0.00217  -0.01062  -0.00871   2.32156
    A5        1.97638  -0.00025  -0.00139   0.00242   0.00104   1.97742
    A6        1.93839  -0.00069  -0.00043   0.00162   0.00119   1.93958
    A7        1.93789  -0.00166  -0.00063  -0.00416  -0.00479   1.93309
    A8        1.92729  -0.00166   0.00046  -0.00280  -0.00234   1.92495
    A9        1.88657   0.00135   0.00021   0.00185   0.00206   1.88863
   A10        1.88724   0.00119   0.00019   0.00170   0.00189   1.88914
   A11        1.88462   0.00166   0.00023   0.00203   0.00226   1.88688
   A12        1.86157   0.00027  -0.00027  -0.00006  -0.00033   1.86124
   A13        1.93158  -0.00010   0.00345  -0.00280   0.00077   1.93234
   A14        2.07166  -0.00010  -0.00223  -0.00195  -0.00428   2.06738
   A15        1.99739   0.00016  -0.00903   0.03439   0.02564   2.02303
   A16        1.94774   0.00082  -0.00016   0.00871   0.00865   1.95639
   A17        1.88902  -0.00084  -0.00843   0.00786  -0.00096   1.88806
   A18        2.66525   0.00051   0.00161  -0.01970  -0.01823   2.64703
   A19        1.54003  -0.00006  -0.00156   0.00635   0.00480   1.54483
   A20        2.17154  -0.00038  -0.00684   0.00328  -0.00351   2.16803
   A21        1.75913   0.00068   0.00826  -0.01644  -0.00835   1.75077
   A22        1.85302   0.00014   0.00008   0.00308   0.00327   1.85629
   A23        1.94678   0.00006  -0.00120   0.00705   0.00564   1.95242
   A24        2.11107  -0.00036   0.00027   0.00056   0.00088   2.11194
   A25        2.96537  -0.00001   0.00157   0.01128   0.01267   2.97804
   A26        2.12734  -0.00060  -0.00438   0.00934   0.00504   2.13237
   A27        1.96512   0.00041   0.00182  -0.00560  -0.00379   1.96133
   A28        1.85491   0.00046   0.00188   0.00148   0.00332   1.85822
   A29        2.05109   0.00004  -0.00204   0.00745   0.00551   2.05659
   A30        2.00558  -0.00007  -0.00396   0.01681   0.01263   2.01821
   A31        1.86969   0.00001  -0.00022  -0.00149  -0.00177   1.86792
   A32        3.14774   0.00150  -0.00076   0.00465   0.00381   3.15155
   A33        3.10775  -0.00049  -0.00055   0.00167   0.00112   3.10887
   A34        3.07611  -0.00010  -0.00128  -0.00289  -0.00410   3.07201
   A35        3.06361   0.00041   0.00374  -0.01703  -0.01328   3.05033
   A36        3.06032  -0.00076  -0.00447   0.00255  -0.00223   3.05809
   A37        3.13262  -0.00014   0.00094  -0.00765  -0.00682   3.12580
   A38        3.09653  -0.00089   0.00017   0.00090   0.00109   3.09762
   A39        3.01599   0.00154   0.00602  -0.01407  -0.00822   3.00777
   A40        3.20656   0.00019   0.00142  -0.00735  -0.00598   3.20058
   A41        3.12770  -0.00044  -0.00293   0.00235  -0.00055   3.12715
    D1        0.00952   0.00003  -0.00615   0.02498   0.01877   0.02828
    D2       -3.12713   0.00006  -0.00716   0.02579   0.01858  -3.10856
    D3       -0.00647  -0.00006  -0.00068   0.00553   0.00482  -0.00166
    D4        3.13047  -0.00008   0.00027   0.00482   0.00505   3.13552
    D5       -0.08351   0.00004   0.00877   0.01587   0.02463  -0.05888
    D6       -2.18324  -0.00010   0.00922   0.01523   0.02444  -2.15880
    D7        2.01002  -0.00001   0.00903   0.01722   0.02624   2.03626
    D8        3.06224   0.00006   0.00792   0.01654   0.02446   3.08670
    D9        0.96251  -0.00008   0.00836   0.01590   0.02427   0.98678
   D10       -1.12741   0.00001   0.00818   0.01788   0.02606  -1.10134
   D11       -0.49859   0.00033   0.00184   0.00734   0.00894  -0.48965
   D12       -2.05818  -0.00008   0.01843  -0.07165  -0.05339  -2.11157
   D13        0.09774  -0.00012   0.00030  -0.02460  -0.02431   0.07344
   D14        0.35419   0.00022  -0.01231   0.01373   0.00150   0.35569
   D15       -1.99094   0.00041  -0.00913   0.00268  -0.00636  -1.99730
   D16       -1.78819  -0.00012  -0.01449   0.02261   0.00814  -1.78005
   D17        2.14987   0.00007  -0.01131   0.01156   0.00028   2.15015
   D18       -2.14395  -0.00015   0.00026   0.03652   0.03683  -2.10712
   D19        1.92886   0.00016   0.00632   0.01406   0.02045   1.94931
   D20        1.86927  -0.00009   0.00093   0.04078   0.04181   1.91108
   D21       -0.34110   0.00022   0.00698   0.01832   0.02543  -0.31568
   D22       -2.53871   0.00107   0.00936  -0.02020  -0.01094  -2.54966
   D23        1.52794   0.00004   0.00713  -0.02333  -0.01628   1.51166
   D24        1.60756   0.00028   0.01982  -0.05579  -0.03579   1.57177
   D25       -0.60897  -0.00076   0.01760  -0.05892  -0.04113  -0.65010
   D26       -0.23508   0.00010   0.01664  -0.01688  -0.00048  -0.23556
   D27        1.97790   0.00026  -0.00072   0.03937   0.03845   2.01635
   D28        0.14437  -0.00001  -0.02009   0.05066   0.03040   0.17476
   D29        2.03738   0.00003  -0.02232   0.05961   0.03713   2.07450
   D30       -1.80341  -0.00009  -0.01891   0.04295   0.02412  -1.77929
   D31        0.47250  -0.00033   0.00946  -0.05395  -0.04452   0.42798
   D32       -1.71690   0.00007   0.01717  -0.06005  -0.04300  -1.75990
   D33        2.23367   0.00038   0.01767  -0.06881  -0.05133   2.18233
   D34        0.33333  -0.00005   0.00481  -0.04678  -0.04192   0.29141
   D35       -1.96553  -0.00003   0.01105  -0.07048  -0.05937  -2.02490
   D36       -1.26666  -0.00012   0.00431  -0.04899  -0.04451  -1.31117
   D37        2.71766  -0.00010   0.01056  -0.07269  -0.06196   2.65570
   D38        2.80219  -0.00019   0.00489  -0.06228  -0.05745   2.74474
   D39        0.50333  -0.00017   0.01114  -0.08598  -0.07490   0.42843
         Item               Value     Threshold  Converged?
 Maximum Force            0.006313     0.000015     NO 
 RMS     Force            0.001241     0.000010     NO 
 Maximum Displacement     0.133026     0.000060     NO 
 RMS     Displacement     0.035231     0.000040     NO 
 Predicted change in Energy=-1.917612D-04
 GradGradGradGradGradGradGradGradGradGradGradGradGradGradGradGradGradGrad

                          Input orientation:                          
 ---------------------------------------------------------------------
 Center     Atomic      Atomic             Coordinates (Angstroms)
 Number     Number       Type             X           Y           Z
 ---------------------------------------------------------------------
      1          6           0        0.425066   -0.089527   -1.533349
      2          8           0        0.370172    1.078546   -1.201367
      3          8           0       -0.318286   -1.070848   -1.149430
      4          1           0       -1.038193   -0.794173   -0.475221
      5          6           0        1.503241   -0.559720   -2.545171
      6          9           0        2.224427    0.467230   -2.989843
      7          9           0        0.935401   -1.159956   -3.599208
      8          9           0        2.335005   -1.436415   -1.964459
      9          8           0       -0.325252    0.163659    4.374839
     10          1           0       -0.328249    1.043095    3.945082
     11          1           0        0.594696   -0.070475    4.515211
     12          8           0       -2.117854   -0.396311    0.500815
     13          1           0       -2.094696   -0.849023    1.377926
     14          1           0       -2.135597    0.561982    0.654991
     15          8           0       -1.338505    2.339230    0.520652
     16          1           0       -0.657365    1.960808   -0.074326
     17          1           0       -1.734309    3.074154    0.045765
     18          8           0       -1.914183   -1.490777    2.949034
     19          1           0       -2.667175   -1.732934    3.491446
     20          1           0       -1.329479   -0.937655    3.514586
     21          8           0       -0.398394    2.574083    3.122434
     22          1           0       -0.856034    3.296202    3.558073
     23          1           0       -0.721500    2.544534    2.203657
 ---------------------------------------------------------------------
                    Distance matrix (angstroms):
                    1          2          3          4          5
     1  C    0.000000
     2  O    1.215574   0.000000
     3  O    1.289557   2.257558   0.000000
     4  H    1.938372   2.453132   1.024389   0.000000
     5  C    1.551557   2.402825   2.351022   3.286115   0.000000
     6  F    2.380978   2.647757   3.495453   4.308033   1.331340
     7  F    2.382023   3.328666   2.753377   3.713242   1.339299
     8  F    2.376517   3.281449   2.799618   3.742829   1.340765
     9  O    5.961020   5.693391   5.660530   4.994878   7.193970
    10  H    5.644778   5.193744   5.515696   4.839282   6.931576
    11  H    6.050968   5.835231   5.824297   5.300422   7.135391
    12  O    3.270838   3.356024   2.533131   1.508843   4.734666
    13  H    3.924482   4.055102   3.097155   2.133861   5.330998
    14  H    3.430786   3.160978   3.037218   2.078661   4.973972
    15  O    3.637026   2.733908   3.931749   3.301540   5.087111
    16  H    2.739393   1.761942   3.234465   2.809923   4.138400
    17  H    4.143112   3.156997   4.540336   3.964840   5.513594
    18  O    5.246651   5.389391   4.418217   3.602519   6.536968
    19  H    6.124648   6.257187   5.243412   4.389681   7.430313
    20  H    5.411044   5.403156   4.774233   4.002998   6.699835
    21  O    5.426713   4.639243   5.616116   4.969669   6.749717
    22  H    6.247156   5.392017   6.443670   5.747331   7.594992
    23  H    4.713608   3.864590   4.947400   4.292278   6.094032
                    6          7          8          9         10
     6  F    0.000000
     7  F    2.163481   0.000000
     8  F    2.165064   2.169729   0.000000
     9  O    7.799459   8.180870   7.058605   0.000000
    10  H    7.412216   7.960311   6.939997   0.978829   0.000000
    11  H    7.698765   8.194318   6.846940   0.959598   1.554643
    12  O    5.637890   5.168724   5.194934   4.305235   4.139752
    13  H    6.282098   5.835241   5.580216   3.624630   3.645646
    14  H    5.683626   5.522166   5.553503   4.156113   3.784530
    15  O    5.340641   5.864145   5.824598   4.540324   3.798329
    16  H    4.362996   4.969996   4.905915   4.809897   4.135959
    17  H    5.628727   6.192001   6.398871   5.403453   4.615937
    18  O    7.498810   7.149059   6.496227   2.700886   3.150842
    19  H    8.412824   7.973972   7.407876   3.140391   3.658237
    20  H    7.543974   7.468947   6.610381   1.720872   2.260787
    21  O    6.976958   7.804007   7.030792   2.717353   1.739424
    22  H    7.769654   8.619354   7.942213   3.280497   2.346237
    23  H    6.321876   7.081088   6.524061   3.246476   2.332708
                   11         12         13         14         15
    11  H    0.000000
    12  O    4.855870   0.000000
    13  H    4.204940   0.987324   0.000000
    14  H    4.770304   0.970779   1.585952   0.000000
    15  O    5.049797   2.844462   3.386990   1.952437   0.000000
    16  H    5.172777   2.831930   3.474207   2.161895   0.980385
    17  H    5.940447   3.521122   4.158828   2.615950   0.960360
    18  O    3.280952   2.689445   1.706697   3.086337   4.571367
    19  H    3.801535   3.321474   2.361355   3.687098   5.212821
    20  H    2.335744   3.161867   2.271284   3.328066   4.438660
    21  O    3.149562   4.318874   4.199810   3.626941   2.776371
    22  H    3.788832   4.957183   4.844607   4.188212   3.220947
    23  H    3.730138   3.673968   3.752830   2.885922   1.804259
                   16         17         18         19         20
    16  H    0.000000
    17  H    1.553631   0.000000
    18  O    4.757493   5.412940   0.000000
    19  H    5.513420   5.987575   0.959087   0.000000
    20  H    4.661880   5.318949   0.983703   1.556417   0.000000
    21  O    3.265341   3.391258   4.341748   4.882001   3.654177
    22  H    3.875187   3.627255   4.940221   5.345735   4.260468
    23  H    2.352458   2.441880   4.273385   4.872452   3.770121
                   21         22         23
    21  O    0.000000
    22  H    0.959517   0.000000
    23  H    0.974383   1.554846   0.000000
 Stoichiometry    C2H11F3O7
 Framework group  C1[X(C2H11F3O7)]
 Deg. of freedom    63
 Full point group                 C1      NOp   1
 Largest Abelian subgroup         C1      NOp   1
 Largest concise Abelian subgroup C1      NOp   1
                         Standard orientation:                         
 ---------------------------------------------------------------------
 Center     Atomic      Atomic             Coordinates (Angstroms)
 Number     Number       Type             X           Y           Z
 ---------------------------------------------------------------------
      1          6           0        1.534074   -0.069790    0.219475
      2          8           0        0.994142   -1.156305    0.294148
      3          8           0        1.078744    1.081416    0.580523
      4          1           0        0.135114    1.037761    0.976792
      5          6           0        2.959697    0.049606   -0.381085
      6          9           0        3.452200   -1.148098   -0.689975
      7          9           0        3.793900    0.633512    0.488905
      8          9           0        2.933568    0.793018   -1.496570
      9          8           0       -4.118375    0.499731   -1.585855
     10          1           0       -3.899150   -0.402127   -1.274893
     11          1           0       -3.834953    0.551277   -2.501193
     12          8           0       -1.245337    0.984963    1.583568
     13          1           0       -1.938717    1.517901    1.125300
     14          1           0       -1.571307    0.074708    1.670688
     15          8           0       -1.468671   -1.833229    1.269124
     16          1           0       -0.592446   -1.673792    0.859289
     17          1           0       -1.337729   -2.517885    1.929724
     18          8           0       -3.157346    2.279188    0.204323
     19          1           0       -3.898044    2.731856    0.612127
     20          1           0       -3.537220    1.683044   -0.479768
     21          8           0       -3.476387   -1.966940   -0.643841
     22          1           0       -4.185431   -2.524675   -0.316945
     23          1           0       -2.773920   -1.973445    0.031378
 ---------------------------------------------------------------------
 Rotational constants (GHZ):           0.9473186           0.2813521           0.2609702
 Standard basis: 6-31++G(d,p) (6D, 7F)
 There are   294 symmetry adapted cartesian basis functions of A   symmetry.
 There are   294 symmetry adapted basis functions of A   symmetry.
   294 basis functions,   472 primitive gaussians,   294 cartesian basis functions
    53 alpha electrons       53 beta electrons
       nuclear repulsion energy       824.6819713425 Hartrees.
 NAtoms=   23 NActive=   23 NUniq=   23 SFac= 1.00D+00 NAtFMM=   60 NAOKFM=F Big=F
 Integral buffers will be    131072 words long.
 Raffenetti 2 integral format.
 Two-electron integral symmetry is turned on.
 Nuclear repulsion after empirical dispersion term =      824.6724068841 Hartrees.
 One-electron integrals computed using PRISM.
 NBasis=   294 RedAO= T EigKep=  4.40D-05  NBF=   294
 NBsUse=   294 1.00D-06 EigRej= -1.00D+00 NBFU=   294
 Initial guess from the checkpoint file:  "/local_scratch/slurm.5660436/Gau-1364779.chk"
 B after Tr=    -0.000000    0.000000    0.000000
         Rot=    0.999993    0.000317   -0.000237   -0.003807 Ang=   0.44 deg.
 ExpMin= 3.60D-02 ExpMax= 7.00D+03 ExpMxC= 1.05D+03 IAcc=3 IRadAn=         5 AccDes= 0.00D+00
 Harris functional with IExCor= 4639 and IRadAn=       5 diagonalized for initial guess.
 HarFok:  IExCor= 4639 AccDes= 0.00D+00 IRadAn=         5 IDoV= 1 UseB2=F ITyADJ=14
 ICtDFT=  3500011 ScaDFX=  1.000000  1.000000  1.000000  1.000000
 FoFCou: FMM=F IPFlag=           0 FMFlag=      100000 FMFlg1=           0
         NFxFlg=           0 DoJE=T BraDBF=F KetDBF=T FulRan=T
         wScrn=  0.000000 ICntrl=       500 IOpCl=  0 I1Cent=   200000004 NGrid=           0
         NMat0=    1 NMatS0=      1 NMatT0=    0 NMatD0=    1 NMtDS0=    0 NMtDT0=    0
 Petite list used in FoFCou.
 Requested convergence on RMS density matrix=1.00D-10 within 128 cycles.
 Requested convergence on MAX density matrix=1.00D-08.
 Requested convergence on             energy=1.00D-08.
 No special actions if energy rises.
 SCF Done:  E(RwB97XD) =  -908.816511268     A.U. after   15 cycles
            NFock= 15  Conv=0.67D-10     -V/T= 2.0082
 Calling FoFJK, ICntrl=      2127 FMM=F ISym2X=0 I1Cent= 0 IOpClX= 0 NMat=1 NMatS=1 NMatT=0.
 ***** Axes restored to original set *****
 -------------------------------------------------------------------
 Center     Atomic                   Forces (Hartrees/Bohr)
 Number     Number              X              Y              Z
 -------------------------------------------------------------------
      1        6           0.001800732   -0.002304683   -0.002059656
      2        8           0.000004184    0.004239415    0.001588766
      3        8           0.001678784   -0.003551813   -0.002450899
      4        1          -0.004035538    0.001947046    0.003917671
      5        6           0.000697667    0.000061218   -0.000555278
      6        9          -0.000100985    0.000629420    0.000284433
      7        9          -0.000946319   -0.000182109   -0.000239293
      8        9           0.000020303   -0.000230586    0.000846771
      9        8          -0.000396628   -0.001995328    0.000726673
     10        1           0.000051934    0.002325704   -0.000493683
     11        1           0.000279368   -0.000245488    0.000087264
     12        8           0.000851114   -0.000784295   -0.001281978
     13        1          -0.000097009    0.002080521   -0.000050294
     14        1           0.000044397   -0.001299676    0.000888057
     15        8           0.000125127   -0.000861076    0.000878172
     16        1           0.000290119   -0.000286052   -0.001501202
     17        1          -0.000424428    0.000211767   -0.000108237
     18        8           0.000190113    0.000520425    0.000301139
     19        1          -0.000836560   -0.000657288   -0.000385780
     20        1           0.000780014   -0.000126759   -0.000372842
     21        8           0.001002337   -0.000426486    0.001905259
     22        1          -0.000053525    0.000198439    0.000081639
     23        1          -0.000925204    0.000737684   -0.002006703
 -------------------------------------------------------------------
 Cartesian Forces:  Max     0.004239415 RMS     0.001374674

 GradGradGradGradGradGradGradGradGradGradGradGradGradGradGradGradGradGrad
 Berny optimization.
 Using GEDIIS/GDIIS optimizer.
 FormGI is forming the generalized inverse of G from B-inverse, IUseBI=4.
 Internal  Forces:  Max     0.004617195 RMS     0.000839320
 Search for a local minimum.
 Step number  12 out of a maximum of  138
 All quantities printed in internal units (Hartrees-Bohrs-Radians)
 Mixed Optimization -- En-DIIS/RFO-DIIS
 Update second derivatives using D2CorX and points   10   11   12
 DE= -9.67D-05 DEPred=-1.92D-04 R= 5.04D-01
 TightC=F SS=  1.41D+00  RLast= 2.30D-01 DXNew= 2.0182D+00 6.8980D-01
 Trust test= 5.04D-01 RLast= 2.30D-01 DXMaxT set to 1.20D+00
 ITU=  1  1  1  0  0  0 -1  0  1  1  1  0
 Use linear search instead of GDIIS.
     Eigenvalues ---    0.00022   0.00033   0.00047   0.00061   0.00068
     Eigenvalues ---    0.00204   0.00263   0.00436   0.00483   0.00558
     Eigenvalues ---    0.00612   0.00764   0.00860   0.01008   0.01068
     Eigenvalues ---    0.01235   0.01327   0.01478   0.01607   0.01903
     Eigenvalues ---    0.02065   0.02145   0.02209   0.02427   0.02539
     Eigenvalues ---    0.02604   0.02698   0.02902   0.02940   0.03254
     Eigenvalues ---    0.03740   0.03884   0.04690   0.05684   0.06885
     Eigenvalues ---    0.06948   0.07217   0.07449   0.08399   0.11645
     Eigenvalues ---    0.13744   0.19987   0.21796   0.23252   0.24308
     Eigenvalues ---    0.25739   0.34867   0.37419   0.38451   0.41617
     Eigenvalues ---    0.43789   0.47200   0.47549   0.48549   0.50915
     Eigenvalues ---    0.55178   0.56758   0.57134   0.57181   0.57279
     Eigenvalues ---    0.59159   0.66484   1.20783
 RFO step:  Lambda=-2.45963169D-04 EMin= 2.20971383D-04
 Quartic linear search produced a step of -0.31914.
 Iteration  1 RMS(Cart)=  0.05281655 RMS(Int)=  0.00129448
 Iteration  2 RMS(Cart)=  0.00160453 RMS(Int)=  0.00018504
 Iteration  3 RMS(Cart)=  0.00000140 RMS(Int)=  0.00018504
 Iteration  4 RMS(Cart)=  0.00000000 RMS(Int)=  0.00018504
 Variable       Old X    -DE/DX   Delta X   Delta X   Delta X     New X
                                 (Linear)    (Quad)   (Total)
    R1        2.29710   0.00401   0.00015   0.00269   0.00292   2.30002
    R2        2.43691   0.00235  -0.00201   0.00013  -0.00174   2.43517
    R3        2.93202  -0.00053   0.00083  -0.00080   0.00003   2.93204
    R4        3.32959  -0.00043   0.00300  -0.03273  -0.02977   3.29982
    R5        1.93581   0.00462   0.01416   0.01572   0.02994   1.96576
    R6        2.85130  -0.00132  -0.01229  -0.04855  -0.06078   2.79053
    R7        2.51587   0.00033   0.00102  -0.00089   0.00013   2.51600
    R8        2.53091   0.00067  -0.00051   0.00058   0.00007   2.53098
    R9        2.53368   0.00053  -0.00001   0.00101   0.00099   2.53467
   R10        1.84972   0.00236  -0.00032   0.00121   0.00099   1.85071
   R11        1.81338   0.00034  -0.00008   0.00030   0.00021   1.81359
   R12        3.25198   0.00004  -0.00220   0.00028  -0.00182   3.25016
   R13        3.28703   0.00006  -0.00106   0.00219   0.00122   3.28826
   R14        1.86577  -0.00120   0.00146  -0.00049   0.00097   1.86674
   R15        1.83451  -0.00115   0.00063   0.00054   0.00094   1.83545
   R16        3.22519  -0.00024  -0.00537  -0.00885  -0.01421   3.21098
   R17        3.68957   0.00006   0.00002  -0.03786  -0.03807   3.65150
   R18        1.85266   0.00086   0.00016   0.00175   0.00186   1.85452
   R19        1.81482   0.00039  -0.00007   0.00015   0.00008   1.81490
   R20        3.40956   0.00025  -0.00155   0.00205   0.00044   3.41000
   R21        1.81241   0.00060  -0.00006   0.00014   0.00008   1.81249
   R22        1.85893   0.00023   0.00032  -0.00044  -0.00002   1.85891
   R23        1.81322   0.00021  -0.00003  -0.00005  -0.00008   1.81314
   R24        1.84132   0.00239  -0.00056   0.00194   0.00132   1.84263
    A1        2.24452  -0.00035   0.00025  -0.00037  -0.00017   2.24435
    A2        2.09519   0.00013  -0.00370   0.00318  -0.00050   2.09469
    A3        1.94347   0.00023   0.00344  -0.00282   0.00066   1.94413
    A4        2.32156  -0.00056   0.00278  -0.01142  -0.00897   2.31259
    A5        1.97742  -0.00074  -0.00033   0.00283   0.00244   1.97986
    A6        1.93958  -0.00066  -0.00038   0.00188   0.00149   1.94107
    A7        1.93309  -0.00091   0.00153  -0.00067   0.00086   1.93396
    A8        1.92495  -0.00088   0.00075  -0.00294  -0.00219   1.92276
    A9        1.88863   0.00087  -0.00066   0.00066   0.00001   1.88864
   A10        1.88914   0.00077  -0.00060   0.00023  -0.00038   1.88876
   A11        1.88688   0.00093  -0.00072   0.00090   0.00018   1.88706
   A12        1.86124   0.00018   0.00010  -0.00128  -0.00118   1.86006
   A13        1.93234  -0.00005  -0.00024   0.00351   0.00326   1.93560
   A14        2.06738  -0.00008   0.00137  -0.01255  -0.01123   2.05615
   A15        2.02303   0.00003  -0.00818   0.02625   0.01839   2.04142
   A16        1.95639   0.00037  -0.00276   0.00461   0.00176   1.95815
   A17        1.88806  -0.00055   0.00031   0.00135   0.00110   1.88916
   A18        2.64703   0.00016   0.00582  -0.00662  -0.00102   2.64601
   A19        1.54483   0.00025  -0.00153   0.00842   0.00684   1.55167
   A20        2.16803  -0.00031   0.00112  -0.01693  -0.01559   2.15244
   A21        1.75077   0.00043   0.00267  -0.00004   0.00229   1.75307
   A22        1.85629  -0.00012  -0.00104   0.00380   0.00277   1.85906
   A23        1.95242   0.00017  -0.00180  -0.00243  -0.00434   1.94808
   A24        2.11194  -0.00026  -0.00028   0.00734   0.00729   2.11924
   A25        2.97804   0.00067  -0.00404   0.00881   0.00415   2.98219
   A26        2.13237  -0.00050  -0.00161   0.00596   0.00443   2.13680
   A27        1.96133   0.00020   0.00121  -0.00777  -0.00679   1.95454
   A28        1.85822   0.00050  -0.00106   0.00557   0.00459   1.86282
   A29        2.05659  -0.00007  -0.00176   0.01019   0.00863   2.06522
   A30        2.01821  -0.00004  -0.00403   0.01189   0.00733   2.02553
   A31        1.86792   0.00009   0.00056  -0.00085  -0.00031   1.86762
   A32        3.15155   0.00031  -0.00122   0.00136  -0.00008   3.15147
   A33        3.10887  -0.00040  -0.00036   0.00038  -0.00035   3.10852
   A34        3.07201  -0.00011   0.00131  -0.00274  -0.00133   3.07068
   A35        3.05033   0.00028   0.00424  -0.01158  -0.00759   3.04274
   A36        3.05809  -0.00052   0.00071  -0.01074  -0.01069   3.04740
   A37        3.12580   0.00001   0.00218  -0.01064  -0.00857   3.11723
   A38        3.09762  -0.00062  -0.00035   0.00620   0.00597   3.10359
   A39        3.00777   0.00128   0.00262  -0.02024  -0.01814   2.98964
   A40        3.20058   0.00010   0.00191  -0.00652  -0.00467   3.19591
   A41        3.12715  -0.00030   0.00017  -0.00831  -0.00814   3.11901
    D1        0.02828   0.00002  -0.00599   0.03317   0.02713   0.05541
    D2       -3.10856  -0.00002  -0.00593   0.03657   0.03065  -3.07791
    D3       -0.00166  -0.00005  -0.00154   0.00796   0.00650   0.00484
    D4        3.13552  -0.00002  -0.00161   0.00480   0.00322   3.13874
    D5       -0.05888   0.00004  -0.00786  -0.01233  -0.02020  -0.07908
    D6       -2.15880  -0.00001  -0.00780  -0.01396  -0.02179  -2.18059
    D7        2.03626  -0.00001  -0.00837  -0.01276  -0.02115   2.01511
    D8        3.08670   0.00001  -0.00781  -0.00947  -0.01725   3.06945
    D9        0.98678  -0.00003  -0.00775  -0.01111  -0.01883   0.96795
   D10       -1.10134  -0.00004  -0.00832  -0.00991  -0.01820  -1.11954
   D11       -0.48965   0.00028  -0.00285   0.04838   0.04536  -0.44429
   D12       -2.11157   0.00021   0.01704  -0.08288  -0.06554  -2.17711
   D13        0.07344  -0.00013   0.00776  -0.05174  -0.04405   0.02939
   D14        0.35569   0.00012  -0.00048   0.00428   0.00372   0.35941
   D15       -1.99730   0.00026   0.00203  -0.00292  -0.00090  -1.99820
   D16       -1.78005  -0.00011  -0.00260   0.01542   0.01280  -1.76725
   D17        2.15015   0.00003  -0.00009   0.00823   0.00819   2.15833
   D18       -2.10712  -0.00011  -0.01175   0.06832   0.05656  -2.05055
   D19        1.94931   0.00006  -0.00653   0.04428   0.03780   1.98711
   D20        1.91108  -0.00003  -0.01334   0.08352   0.07036   1.98144
   D21       -0.31568   0.00014  -0.00811   0.05947   0.05159  -0.26409
   D22       -2.54966   0.00063   0.00349  -0.02990  -0.02654  -2.57620
   D23        1.51166  -0.00019   0.00520  -0.03211  -0.02699   1.48467
   D24        1.57177   0.00031   0.01142  -0.05089  -0.03937   1.53241
   D25       -0.65010  -0.00051   0.01313  -0.05311  -0.03981  -0.68991
   D26       -0.23556   0.00026   0.00015   0.02139   0.02160  -0.21397
   D27        2.01635   0.00015  -0.01227   0.06045   0.04818   2.06453
   D28        0.17476   0.00005  -0.00970   0.03142   0.02184   0.19660
   D29        2.07450   0.00002  -0.01185   0.03860   0.02679   2.10129
   D30       -1.77929  -0.00018  -0.00770   0.03233   0.02486  -1.75443
   D31        0.42798  -0.00021   0.01421  -0.10517  -0.09083   0.33715
   D32       -1.75990   0.00005   0.01372  -0.09083  -0.07719  -1.83708
   D33        2.18233   0.00036   0.01638  -0.10194  -0.08584   2.09649
   D34        0.29141   0.00006   0.01338  -0.08453  -0.07105   0.22037
   D35       -2.02490   0.00012   0.01895  -0.11085  -0.09187  -2.11677
   D36       -1.31117  -0.00032   0.01420  -0.09148  -0.07687  -1.38804
   D37        2.65570  -0.00026   0.01977  -0.11780  -0.09769   2.55801
   D38        2.74474  -0.00017   0.01833  -0.10410  -0.08581   2.65893
   D39        0.42843  -0.00011   0.02390  -0.13042  -0.10663   0.32180
         Item               Value     Threshold  Converged?
 Maximum Force            0.004617     0.000015     NO 
 RMS     Force            0.000839     0.000010     NO 
 Maximum Displacement     0.250462     0.000060     NO 
 RMS     Displacement     0.053337     0.000040     NO 
 Predicted change in Energy=-1.554093D-04
 GradGradGradGradGradGradGradGradGradGradGradGradGradGradGradGradGradGrad

                          Input orientation:                          
 ---------------------------------------------------------------------
 Center     Atomic      Atomic             Coordinates (Angstroms)
 Number     Number       Type             X           Y           Z
 ---------------------------------------------------------------------
      1          6           0        0.423984   -0.070957   -1.533841
      2          8           0        0.331756    1.105415   -1.235487
      3          8           0       -0.279314   -1.064808   -1.111693
      4          1           0       -1.016335   -0.790509   -0.430776
      5          6           0        1.509293   -0.533323   -2.541658
      6          9           0        2.175228    0.505040   -3.042645
      7          9           0        0.957527   -1.207102   -3.559203
      8          9           0        2.389727   -1.342541   -1.934152
      9          8           0       -0.351206    0.151793    4.377202
     10          1           0       -0.326099    1.024457    3.933406
     11          1           0        0.561271   -0.109219    4.519698
     12          8           0       -2.088853   -0.409207    0.509918
     13          1           0       -2.095994   -0.861327    1.388187
     14          1           0       -2.120290    0.549678    0.661336
     15          8           0       -1.358763    2.319539    0.514995
     16          1           0       -0.686797    1.958854   -0.102627
     17          1           0       -1.791128    3.043651    0.055544
     18          8           0       -1.964652   -1.486496    2.962709
     19          1           0       -2.731991   -1.705391    3.494875
     20          1           0       -1.374595   -0.939114    3.528271
     21          8           0       -0.336400    2.544596    3.086697
     22          1           0       -0.723496    3.306291    3.523236
     23          1           0       -0.689935    2.526387    2.178148
 ---------------------------------------------------------------------
                    Distance matrix (angstroms):
                    1          2          3          4          5
     1  C    0.000000
     2  O    1.217116   0.000000
     3  O    1.288634   2.258008   0.000000
     4  H    1.951673   2.461592   1.040235   0.000000
     5  C    1.551571   2.403776   2.350828   3.301631   0.000000
     6  F    2.382251   2.650408   3.495394   4.322775   1.331412
     7  F    2.382768   3.337511   2.745966   3.722464   1.339336
     8  F    2.375146   3.273510   2.806662   3.763793   1.341290
     9  O    5.965817   5.733944   5.622566   4.944389   7.197323
    10  H    5.626131   5.211216   5.460791   4.776673   6.908096
    11  H    6.055217   5.886439   5.773413   5.240247   7.137321
    12  O    3.256642   3.346620   2.516718   1.476682   4.719553
    13  H    3.938683   4.079915   3.096955   2.116437   5.343160
    14  H    3.417210   3.149494   3.023143   2.051226   4.960437
    15  O    3.618064   2.719584   3.907062   3.268660   5.070276
    16  H    2.720725   1.746190   3.213532   2.788418   4.120999
    17  H    4.139281   3.151215   4.530724   3.941776   5.516610
    18  O    5.284723   5.442089   4.429326   3.591579   6.578365
    19  H    6.157884   6.297896   5.257988   4.380778   7.470071
    20  H    5.441835   5.457575   4.769141   3.978000   6.732423
    21  O    5.363643   4.604231   5.536924   4.894675   6.675218
    22  H    6.188420   5.348163   6.386420   5.701204   7.517374
    23  H    4.665391   3.836133   4.887571   4.232590   6.039454
                    6          7          8          9         10
     6  F    0.000000
     7  F    2.163575   0.000000
     8  F    2.165253   2.170330   0.000000
     9  O    7.846132   8.157567   7.041231   0.000000
    10  H    7.429113   7.922546   6.885246   0.979351   0.000000
    11  H    7.757010   8.162782   6.820301   0.959711   1.554472
    12  O    5.624851   5.145368   5.186739   4.276684   4.108888
    13  H    6.304171   5.824107   5.602784   3.606232   3.628616
    14  H    5.672121   5.511097   5.536904   4.134687   3.761778
    15  O    5.332758   5.865278   5.784490   4.542129   3.798574
    16  H    4.352985   4.967394   4.870184   4.842206   4.158456
    17  H    5.636959   6.220161   6.377861   5.395642   4.610995
    18  O    7.561025   7.152099   6.554432   2.699628   3.151507
    19  H    8.467938   7.976268   7.472481   3.145754   3.665064
    20  H    7.606824   7.466117   6.646122   1.719909   2.262540
    21  O    6.930865   7.740637   6.910174   2.718663   1.740070
    22  H    7.704570   8.564898   7.815808   3.289182   2.352218
    23  H    6.289014   7.040616   6.431480   3.254117   2.338611
                   11         12         13         14         15
    11  H    0.000000
    12  O    4.815754   0.000000
    13  H    4.175295   0.987836   0.000000
    14  H    4.744668   0.971276   1.587400   0.000000
    15  O    5.061920   2.824733   3.379924   1.932291   0.000000
    16  H    5.215408   2.819341   3.487375   2.150423   0.981370
    17  H    5.950046   3.495330   4.137359   2.587515   0.960403
    18  O    3.271299   2.681820   1.699178   3.076775   4.565557
    19  H    3.800474   3.317180   2.356919   3.672663   5.192831
    20  H    2.327925   3.146652   2.259741   3.315400   4.438344
    21  O    3.146750   4.293697   4.193020   3.611694   2.776603
    22  H    3.782759   4.974858   4.879675   4.211937   3.229048
    23  H    3.740961   3.654816   3.752019   2.872979   1.804493
                   16         17         18         19         20
    16  H    0.000000
    17  H    1.556069   0.000000
    18  O    4.785356   5.385532   0.000000
    19  H    5.527343   5.938655   0.959127   0.000000
    20  H    4.696243   5.300543   0.983694   1.559108   0.000000
    21  O    3.261542   3.398997   4.349285   4.895697   3.661840
    22  H    3.868308   3.637816   4.982516   5.399241   4.295045
    23  H    2.350327   2.446556   4.282951   4.879724   3.781704
                   21         22         23
    21  O    0.000000
    22  H    0.959473   0.000000
    23  H    0.975079   1.555197   0.000000
 Stoichiometry    C2H11F3O7
 Framework group  C1[X(C2H11F3O7)]
 Deg. of freedom    63
 Full point group                 C1      NOp   1
 Largest Abelian subgroup         C1      NOp   1
 Largest concise Abelian subgroup C1      NOp   1
                         Standard orientation:                         
 ---------------------------------------------------------------------
 Center     Atomic      Atomic             Coordinates (Angstroms)
 Number     Number       Type             X           Y           Z
 ---------------------------------------------------------------------
      1          6           0        1.531984   -0.061698    0.227522
      2          8           0        1.018144   -1.156920    0.361051
      3          8           0        1.046903    1.095122    0.522554
      4          1           0        0.090736    1.051202    0.929867
      5          6           0        2.954973    0.059305   -0.378969
      6          9           0        3.488030   -1.140508   -0.600227
      7          9           0        3.767777    0.732894    0.445318
      8          9           0        2.905595    0.717969   -1.546352
      9          8           0       -4.130868    0.460524   -1.575354
     10          1           0       -3.876773   -0.436412   -1.275236
     11          1           0       -3.846738    0.534192   -2.489077
     12          8           0       -1.252416    0.999782    1.541333
     13          1           0       -1.964398    1.526191    1.103390
     14          1           0       -1.571235    0.088834    1.650441
     15          8           0       -1.448366   -1.808101    1.303615
     16          1           0       -0.559845   -1.660213    0.914069
     17          1           0       -1.337284   -2.464879    1.995480
     18          8           0       -3.215899    2.259036    0.218016
     19          1           0       -3.963031    2.686653    0.640938
     20          1           0       -3.584709    1.656312   -0.466351
     21          8           0       -3.389639   -1.994495   -0.672807
     22          1           0       -4.072335   -2.610426   -0.398683
     23          1           0       -2.711621   -1.989875    0.027942
 ---------------------------------------------------------------------
 Rotational constants (GHZ):           0.9500488           0.2823900           0.2618724
 Standard basis: 6-31++G(d,p) (6D, 7F)
 There are   294 symmetry adapted cartesian basis functions of A   symmetry.
 There are   294 symmetry adapted basis functions of A   symmetry.
   294 basis functions,   472 primitive gaussians,   294 cartesian basis functions
    53 alpha electrons       53 beta electrons
       nuclear repulsion energy       825.6542561515 Hartrees.
 NAtoms=   23 NActive=   23 NUniq=   23 SFac= 1.00D+00 NAtFMM=   60 NAOKFM=F Big=F
 Integral buffers will be    131072 words long.
 Raffenetti 2 integral format.
 Two-electron integral symmetry is turned on.
 Nuclear repulsion after empirical dispersion term =      825.6446658203 Hartrees.
 One-electron integrals computed using PRISM.
 NBasis=   294 RedAO= T EigKep=  4.38D-05  NBF=   294
 NBsUse=   294 1.00D-06 EigRej= -1.00D+00 NBFU=   294
 Initial guess from the checkpoint file:  "/local_scratch/slurm.5660436/Gau-1364779.chk"
 B after Tr=     0.000000    0.000000    0.000000
         Rot=    0.999943    0.009546    0.000405   -0.004820 Ang=   1.23 deg.
 ExpMin= 3.60D-02 ExpMax= 7.00D+03 ExpMxC= 1.05D+03 IAcc=3 IRadAn=         5 AccDes= 0.00D+00
 Harris functional with IExCor= 4639 and IRadAn=       5 diagonalized for initial guess.
 HarFok:  IExCor= 4639 AccDes= 0.00D+00 IRadAn=         5 IDoV= 1 UseB2=F ITyADJ=14
 ICtDFT=  3500011 ScaDFX=  1.000000  1.000000  1.000000  1.000000
 FoFCou: FMM=F IPFlag=           0 FMFlag=      100000 FMFlg1=           0
         NFxFlg=           0 DoJE=T BraDBF=F KetDBF=T FulRan=T
         wScrn=  0.000000 ICntrl=       500 IOpCl=  0 I1Cent=   200000004 NGrid=           0
         NMat0=    1 NMatS0=      1 NMatT0=    0 NMatD0=    1 NMtDS0=    0 NMtDT0=    0
 Petite list used in FoFCou.
 Requested convergence on RMS density matrix=1.00D-10 within 128 cycles.
 Requested convergence on MAX density matrix=1.00D-08.
 Requested convergence on             energy=1.00D-08.
 No special actions if energy rises.
 SCF Done:  E(RwB97XD) =  -908.816685259     A.U. after   15 cycles
            NFock= 15  Conv=0.95D-10     -V/T= 2.0082
 Calling FoFJK, ICntrl=      2127 FMM=F ISym2X=0 I1Cent= 0 IOpClX= 0 NMat=1 NMatS=1 NMatT=0.
 ***** Axes restored to original set *****
 -------------------------------------------------------------------
 Center     Atomic                   Forces (Hartrees/Bohr)
 Number     Number              X              Y              Z
 -------------------------------------------------------------------
      1        6           0.001136163   -0.002290091   -0.001250646
      2        8           0.000255896    0.003407677    0.000933699
      3        8          -0.001713751   -0.001518915    0.001059942
      4        1           0.000071859    0.000412004    0.000001066
      5        6           0.000525682    0.000094570   -0.000459673
      6        9          -0.000100221    0.000663622    0.000233721
      7        9          -0.000736177   -0.000158472   -0.000144403
      8        9          -0.000006096   -0.000178737    0.000690094
      9        8          -0.000372021   -0.001615766    0.000520035
     10        1           0.000071126    0.001898779   -0.000351234
     11        1           0.000245727   -0.000204450    0.000100742
     12        8           0.000120580   -0.000819722   -0.001112695
     13        1           0.000213346    0.001796724    0.000055780
     14        1           0.000292384   -0.001064509    0.000757141
     15        8          -0.000167959   -0.000543891    0.001077614
     16        1           0.000327115   -0.000193436   -0.001567115
     17        1          -0.000279521    0.000160294   -0.000126305
     18        8           0.000056623    0.000247815   -0.000065187
     19        1          -0.000626006   -0.000490946   -0.000261502
     20        1           0.000672603    0.000026066   -0.000078128
     21        8           0.000699423   -0.000394213    0.001228745
     22        1          -0.000002693    0.000210142    0.000148182
     23        1          -0.000684082    0.000555456   -0.001389873
 -------------------------------------------------------------------
 Cartesian Forces:  Max     0.003407677 RMS     0.000880643

 GradGradGradGradGradGradGradGradGradGradGradGradGradGradGradGradGradGrad
 Berny optimization.
 Using GEDIIS/GDIIS optimizer.
 FormGI is forming the generalized inverse of G from B-inverse, IUseBI=4.
 Internal  Forces:  Max     0.003112582 RMS     0.000566652
 Search for a local minimum.
 Step number  13 out of a maximum of  138
 All quantities printed in internal units (Hartrees-Bohrs-Radians)
 Mixed Optimization -- En-DIIS/RFO-DIIS
 Swapping is turned off.
 Update second derivatives using D2CorX and points   11   12   13
 DE= -1.74D-04 DEPred=-1.55D-04 R= 1.12D+00
 TightC=F SS=  1.41D+00  RLast= 3.35D-01 DXNew= 2.0182D+00 1.0052D+00
 Trust test= 1.12D+00 RLast= 3.35D-01 DXMaxT set to 1.20D+00
 ITU=  1  1  1  1  0  0  0 -1  0  1  1  1  0
     Eigenvalues ---    0.00021   0.00041   0.00046   0.00062   0.00073
     Eigenvalues ---    0.00217   0.00272   0.00436   0.00482   0.00570
     Eigenvalues ---    0.00609   0.00788   0.00859   0.00957   0.01084
     Eigenvalues ---    0.01175   0.01272   0.01498   0.01608   0.01896
     Eigenvalues ---    0.02020   0.02102   0.02197   0.02442   0.02504
     Eigenvalues ---    0.02594   0.02698   0.02817   0.02918   0.03146
     Eigenvalues ---    0.03738   0.03906   0.04668   0.05660   0.06770
     Eigenvalues ---    0.06950   0.07219   0.07410   0.07571   0.11646
     Eigenvalues ---    0.13729   0.20007   0.21782   0.23117   0.24534
     Eigenvalues ---    0.25792   0.35571   0.37219   0.37806   0.41899
     Eigenvalues ---    0.43535   0.46849   0.47602   0.48740   0.50235
     Eigenvalues ---    0.51867   0.56496   0.57109   0.57180   0.57265
     Eigenvalues ---    0.57719   0.65615   1.01381
 En-DIIS/RFO-DIIS/Sim-DIIS IScMMF=       -3 using points:    13   12
 RFO step:  Lambda=-1.90965320D-04.
 DidBck=F Rises=F RFO-DIIS coefs:    1.47923   -0.47923
 Iteration  1 RMS(Cart)=  0.04020340 RMS(Int)=  0.00114207
 Iteration  2 RMS(Cart)=  0.00123492 RMS(Int)=  0.00022187
 Iteration  3 RMS(Cart)=  0.00000095 RMS(Int)=  0.00022187
 Variable       Old X    -DE/DX   Delta X   Delta X   Delta X     New X
                                 (Linear)    (Quad)   (Total)
    R1        2.30002   0.00311   0.00140   0.00156   0.00303   2.30305
    R2        2.43517   0.00167  -0.00084   0.00156   0.00091   2.43608
    R3        2.93204  -0.00055   0.00001  -0.00127  -0.00126   2.93079
    R4        3.29982  -0.00041  -0.01426  -0.00136  -0.01569   3.28413
    R5        1.96576  -0.00081   0.01435  -0.00907   0.00539   1.97115
    R6        2.79053  -0.00087  -0.02913   0.00969  -0.01932   2.77120
    R7        2.51600   0.00037   0.00006  -0.00106  -0.00099   2.51501
    R8        2.53098   0.00049   0.00003   0.00259   0.00263   2.53360
    R9        2.53467   0.00042   0.00048  -0.00117  -0.00069   2.53398
   R10        1.85071   0.00188   0.00047   0.00176   0.00229   1.85300
   R11        1.81359   0.00030   0.00010   0.00046   0.00056   1.81415
   R12        3.25016   0.00000  -0.00087   0.00012  -0.00067   3.24948
   R13        3.28826   0.00004   0.00059   0.00393   0.00456   3.29282
   R14        1.86674  -0.00095   0.00046  -0.00078  -0.00031   1.86643
   R15        1.83545  -0.00080   0.00045   0.00081   0.00106   1.83650
   R16        3.21098  -0.00022  -0.00681  -0.00233  -0.00912   3.20186
   R17        3.65150   0.00012  -0.01825  -0.02504  -0.04351   3.60799
   R18        1.85452   0.00092   0.00089   0.00185   0.00265   1.85717
   R19        1.81490   0.00031   0.00004   0.00034   0.00038   1.81528
   R20        3.41000   0.00022   0.00021   0.00566   0.00581   3.41581
   R21        1.81249   0.00047   0.00004   0.00039   0.00042   1.81291
   R22        1.85891   0.00039  -0.00001  -0.00060  -0.00054   1.85838
   R23        1.81314   0.00024  -0.00004   0.00019   0.00016   1.81330
   R24        1.84263   0.00171   0.00063   0.00281   0.00339   1.84602
    A1        2.24435  -0.00006  -0.00008   0.00088   0.00074   2.24509
    A2        2.09469  -0.00037  -0.00024   0.00281   0.00257   2.09725
    A3        1.94413   0.00044   0.00031  -0.00363  -0.00329   1.94084
    A4        2.31259  -0.00091  -0.00430  -0.00127  -0.00602   2.30658
    A5        1.97986  -0.00041   0.00117  -0.00056   0.00063   1.98049
    A6        1.94107  -0.00072   0.00071   0.00021   0.00091   1.94198
    A7        1.93396  -0.00070   0.00041  -0.00694  -0.00652   1.92743
    A8        1.92276  -0.00070  -0.00105   0.00288   0.00183   1.92459
    A9        1.88864   0.00076   0.00000   0.00109   0.00110   1.88974
   A10        1.88876   0.00071  -0.00018   0.00145   0.00126   1.89002
   A11        1.88706   0.00075   0.00009   0.00150   0.00159   1.88865
   A12        1.86006   0.00017  -0.00056  -0.00176  -0.00225   1.85781
   A13        1.93560  -0.00006   0.00156   0.00836   0.00975   1.94535
   A14        2.05615  -0.00006  -0.00538  -0.01216  -0.01746   2.03869
   A15        2.04142  -0.00005   0.00881  -0.01612  -0.00702   2.03440
   A16        1.95815   0.00041   0.00084  -0.00464  -0.00404   1.95411
   A17        1.88916  -0.00057   0.00053  -0.00618  -0.00621   1.88295
   A18        2.64601   0.00031  -0.00049   0.01065   0.00990   2.65591
   A19        1.55167  -0.00001   0.00328   0.00561   0.00870   1.56037
   A20        2.15244  -0.00025  -0.00747  -0.02689  -0.03420   2.11823
   A21        1.75307   0.00046   0.00110   0.01490   0.01582   1.76888
   A22        1.85906  -0.00000   0.00133   0.00176   0.00313   1.86219
   A23        1.94808   0.00007  -0.00208   0.00245   0.00017   1.94825
   A24        2.11924  -0.00021   0.00350   0.00320   0.00685   2.12608
   A25        2.98219   0.00007   0.00199  -0.00153  -0.00044   2.98175
   A26        2.13680  -0.00034   0.00212  -0.01303  -0.01084   2.12597
   A27        1.95454   0.00024  -0.00326   0.00774   0.00417   1.95871
   A28        1.86282   0.00025   0.00220   0.00450   0.00684   1.86966
   A29        2.06522  -0.00006   0.00414   0.00411   0.00830   2.07352
   A30        2.02553  -0.00005   0.00351   0.00228   0.00506   2.03059
   A31        1.86762   0.00012  -0.00015   0.00037   0.00013   1.86775
   A32        3.15147   0.00063  -0.00004   0.00021  -0.00006   3.15140
   A33        3.10852  -0.00040  -0.00017  -0.01283  -0.01355   3.09497
   A34        3.07068   0.00002  -0.00063  -0.00389  -0.00440   3.06628
   A35        3.04274   0.00027  -0.00364   0.00333  -0.00073   3.04201
   A36        3.04740  -0.00035  -0.00512  -0.01433  -0.02014   3.02726
   A37        3.11723   0.00001  -0.00411   0.00475   0.00047   3.11770
   A38        3.10359  -0.00051   0.00286   0.00950   0.01242   3.11602
   A39        2.98964   0.00108  -0.00869   0.02112   0.01190   3.00154
   A40        3.19591   0.00015  -0.00224  -0.00004  -0.00234   3.19357
   A41        3.11901  -0.00021  -0.00390  -0.01390  -0.01771   3.10130
    D1        0.05541   0.00005   0.01300  -0.02279  -0.00988   0.04554
    D2       -3.07791  -0.00000   0.01469  -0.03111  -0.01644  -3.09435
    D3        0.00484  -0.00004   0.00311  -0.00637  -0.00313   0.00171
    D4        3.13874   0.00001   0.00155   0.00139   0.00298  -3.14147
    D5       -0.07908   0.00006  -0.00968   0.08011   0.07040  -0.00868
    D6       -2.18059   0.00004  -0.01044   0.08326   0.07278  -2.10780
    D7        2.01511   0.00001  -0.01014   0.08396   0.07379   2.08890
    D8        3.06945   0.00001  -0.00827   0.07311   0.06489   3.13434
    D9        0.96795   0.00000  -0.00903   0.07626   0.06727   1.03522
   D10       -1.11954  -0.00003  -0.00872   0.07696   0.06828  -1.05127
   D11       -0.44429   0.00026   0.02174   0.10102   0.12241  -0.32188
   D12       -2.17711   0.00023  -0.03141   0.04101   0.00987  -2.16723
   D13        0.02939  -0.00013  -0.02111   0.01226  -0.00879   0.02060
   D14        0.35941   0.00015   0.00178  -0.04235  -0.04070   0.31871
   D15       -1.99820   0.00025  -0.00043  -0.03612  -0.03663  -2.03483
   D16       -1.76725  -0.00007   0.00614  -0.03906  -0.03293  -1.80018
   D17        2.15833   0.00002   0.00392  -0.03283  -0.02886   2.12947
   D18       -2.05055  -0.00004   0.02711   0.03673   0.06377  -1.98679
   D19        1.98711   0.00005   0.01812   0.02590   0.04405   2.03115
   D20        1.98144   0.00003   0.03372   0.05306   0.08699   2.06843
   D21       -0.26409   0.00013   0.02472   0.04223   0.06727  -0.19682
   D22       -2.57620   0.00055  -0.01272   0.05009   0.03723  -2.53897
   D23        1.48467  -0.00004  -0.01293   0.04165   0.02866   1.51333
   D24        1.53241   0.00026  -0.01887   0.07070   0.05187   1.58427
   D25       -0.68991  -0.00032  -0.01908   0.06226   0.04329  -0.64662
   D26       -0.21397   0.00018   0.01035   0.02911   0.03944  -0.17453
   D27        2.06453  -0.00004   0.02309  -0.00108   0.02205   2.08659
   D28        0.19660  -0.00006   0.01047  -0.03839  -0.02778   0.16882
   D29        2.10129  -0.00012   0.01284  -0.03798  -0.02524   2.07605
   D30       -1.75443  -0.00015   0.01191  -0.04274  -0.03068  -1.78511
   D31        0.33715  -0.00022  -0.04353  -0.06103  -0.10456   0.23258
   D32       -1.83708   0.00004  -0.03699  -0.03482  -0.07194  -1.90902
   D33        2.09649   0.00027  -0.04114  -0.04259  -0.08402   2.01248
   D34        0.22037  -0.00002  -0.03405  -0.00899  -0.04290   0.17746
   D35       -2.11677   0.00000  -0.04403  -0.02094  -0.06502  -2.18179
   D36       -1.38804  -0.00013  -0.03684  -0.01869  -0.05495  -1.44299
   D37        2.55801  -0.00011  -0.04682  -0.03064  -0.07707   2.48095
   D38        2.65893  -0.00008  -0.04112  -0.02849  -0.06962   2.58931
   D39        0.32180  -0.00006  -0.05110  -0.04045  -0.09174   0.23006
         Item               Value     Threshold  Converged?
 Maximum Force            0.003113     0.000015     NO 
 RMS     Force            0.000567     0.000010     NO 
 Maximum Displacement     0.153357     0.000060     NO 
 RMS     Displacement     0.040169     0.000040     NO 
 Predicted change in Energy=-1.075146D-04
 GradGradGradGradGradGradGradGradGradGradGradGradGradGradGradGradGradGrad

                          Input orientation:                          
 ---------------------------------------------------------------------
 Center     Atomic      Atomic             Coordinates (Angstroms)
 Number     Number       Type             X           Y           Z
 ---------------------------------------------------------------------
      1          6           0        0.424944   -0.066698   -1.525373
      2          8           0        0.332131    1.111045   -1.226057
      3          8           0       -0.281056   -1.061271   -1.107989
      4          1           0       -1.021739   -0.787957   -0.426287
      5          6           0        1.507488   -0.531444   -2.534045
      6          9           0        2.231392    0.495637   -2.972596
      7          9           0        0.937244   -1.125949   -3.591841
      8          9           0        2.335307   -1.412518   -1.953957
      9          8           0       -0.379398    0.170315    4.388206
     10          1           0       -0.344454    1.042747    3.941949
     11          1           0        0.530858   -0.091715    4.544380
     12          8           0       -2.088662   -0.411914    0.506860
     13          1           0       -2.087587   -0.864690    1.384637
     14          1           0       -2.111649    0.546613    0.665490
     15          8           0       -1.373648    2.301071    0.515379
     16          1           0       -0.699614    1.952940   -0.109380
     17          1           0       -1.841067    3.002363    0.054434
     18          8           0       -1.937229   -1.498711    2.948682
     19          1           0       -2.703530   -1.750161    3.468210
     20          1           0       -1.368426   -0.939348    3.523723
     21          8           0       -0.313592    2.552650    3.072760
     22          1           0       -0.647594    3.341692    3.504735
     23          1           0       -0.687183    2.541011    2.170221
 ---------------------------------------------------------------------
                    Distance matrix (angstroms):
                    1          2          3          4          5
     1  C    0.000000
     2  O    1.218722   0.000000
     3  O    1.289116   2.260286   0.000000
     4  H    1.954762   2.465523   1.043087   0.000000
     5  C    1.550906   2.406256   2.348029   3.302337   0.000000
     6  F    2.382002   2.652606   3.494727   4.325987   1.330887
     7  F    2.377972   3.311681   2.767301   3.737992   1.340726
     8  F    2.375795   3.303168   2.772073   3.740803   1.340924
     9  O    5.972735   5.736828   5.633351   4.950781   7.209047
    10  H    5.631558   5.212554   5.471087   4.784525   6.917100
    11  H    6.070729   5.897803   5.792109   5.253841   7.158999
    12  O    3.250748   3.344047   2.509352   1.466458   4.711018
    13  H    3.926546   4.071153   3.084702   2.102705   5.328385
    14  H    3.407394   3.141432   3.013568   2.039842   4.949483
    15  O    3.606373   2.712645   3.890299   3.248486   5.061924
    16  H    2.710831   1.737888   3.202792   2.777896   4.113692
    17  H    4.129132   3.152703   4.505329   3.907546   5.513696
    18  O    5.258107   5.421187   4.403504   3.568432   6.546906
    19  H    6.128398   6.279959   5.223461   4.349869   7.432698
    20  H    5.428725   5.445770   4.759201   3.968084   6.718171
    21  O    5.343149   4.579849   5.526314   4.889218   6.653137
    22  H    6.170044   5.321282   6.387305   5.713748   7.490823
    23  H    4.657723   3.823416   4.887539   4.235069   6.032137
                    6          7          8          9         10
     6  F    0.000000
     7  F    2.165139   0.000000
     8  F    2.165522   2.172410   0.000000
     9  O    7.816871   8.191153   7.077995   0.000000
    10  H    7.399003   7.943801   6.926121   0.980563   0.000000
    11  H    7.729278   8.211753   6.872331   0.960009   1.554381
    12  O    5.620778   5.144444   5.160265   4.280820   4.118026
    13  H    6.284071   5.829510   5.568511   3.607017   3.635474
    14  H    5.665711   5.497097   5.520427   4.123216   3.755570
    15  O    5.331217   5.827001   5.800406   4.530722   3.792625
    16  H    4.348855   4.928123   4.892802   4.848563   4.167476
    17  H    5.659639   6.169060   6.400540   5.379456   4.603554
    18  O    7.511083   7.154018   6.503680   2.699021   3.159512
    19  H    8.419088   7.968010   7.409707   3.152176   3.686462
    20  H    7.564393   7.482124   6.629215   1.719552   2.269831
    21  O    6.874197   7.714505   6.928716   2.722177   1.742484
    22  H    7.638351   8.534220   7.829274   3.303041   2.359703
    23  H    6.257012   7.020449   6.463333   3.261041   2.345481
                   11         12         13         14         15
    11  H    0.000000
    12  O    4.823482   0.000000
    13  H    4.175849   0.987674   0.000000
    14  H    4.736675   0.971836   1.584149   0.000000
    15  O    5.058203   2.805638   3.359667   1.909267   0.000000
    16  H    5.229929   2.811004   3.478160   2.138229   0.982772
    17  H    5.946340   3.453011   4.096866   2.545057   0.960605
    18  O    3.258427   2.677041   1.694351   3.070299   4.547189
    19  H    3.790758   3.307349   2.346214   3.671612   5.186548
    20  H    2.316787   3.146170   2.257975   3.306048   4.421592
    21  O    3.141884   4.303877   4.204168   3.612775   2.779786
    22  H    3.775963   5.015325   4.925651   4.244671   3.247506
    23  H    3.748534   3.667517   3.765245   2.875925   1.807570
                   16         17         18         19         20
    16  H    0.000000
    17  H    1.559179   0.000000
    18  O    4.774654   5.352157   0.000000
    19  H    5.525195   5.914744   0.959350   0.000000
    20  H    4.691703   5.272233   0.983410   1.563010   0.000000
    21  O    3.261085   3.412581   4.366362   4.937851   3.675608
    22  H    3.872101   3.666619   5.040025   5.491373   4.341343
    23  H    2.354264   2.453741   4.299764   4.915749   3.795914
                   21         22         23
    21  O    0.000000
    22  H    0.959555   0.000000
    23  H    0.976874   1.556787   0.000000
 Stoichiometry    C2H11F3O7
 Framework group  C1[X(C2H11F3O7)]
 Deg. of freedom    63
 Full point group                 C1      NOp   1
 Largest Abelian subgroup         C1      NOp   1
 Largest concise Abelian subgroup C1      NOp   1
                         Standard orientation:                         
 ---------------------------------------------------------------------
 Center     Atomic      Atomic             Coordinates (Angstroms)
 Number     Number       Type             X           Y           Z
 ---------------------------------------------------------------------
      1          6           0        1.526159   -0.065237    0.222334
      2          8           0        1.010093   -1.160355    0.362606
      3          8           0        1.045746    1.094449    0.515852
      4          1           0        0.087920    1.055454    0.927044
      5          6           0        2.948786    0.053986   -0.383658
      6          9           0        3.449598   -1.143199   -0.678949
      7          9           0        3.777641    0.654465    0.482350
      8          9           0        2.915346    0.784978   -1.507317
      9          8           0       -4.154352    0.445158   -1.551040
     10          1           0       -3.894617   -0.452520   -1.254031
     11          1           0       -3.884001    0.516383   -2.469438
     12          8           0       -1.244755    1.011766    1.537426
     13          1           0       -1.952811    1.535248    1.090076
     14          1           0       -1.567351    0.100916    1.641111
     15          8           0       -1.449822   -1.778263    1.324609
     16          1           0       -0.556518   -1.646640    0.936637
     17          1           0       -1.347318   -2.401721    2.048180
     18          8           0       -3.185852    2.267887    0.188036
     19          1           0       -3.914622    2.728671    0.608660
     20          1           0       -3.575003    1.655695   -0.475951
     21          8           0       -3.369862   -2.008931   -0.672250
     22          1           0       -4.032405   -2.661293   -0.435169
     23          1           0       -2.705789   -2.002571    0.044164
 ---------------------------------------------------------------------
 Rotational constants (GHZ):           0.9503419           0.2834554           0.2626815
 Standard basis: 6-31++G(d,p) (6D, 7F)
 There are   294 symmetry adapted cartesian basis functions of A   symmetry.
 There are   294 symmetry adapted basis functions of A   symmetry.
   294 basis functions,   472 primitive gaussians,   294 cartesian basis functions
    53 alpha electrons       53 beta electrons
       nuclear repulsion energy       826.3195336227 Hartrees.
 NAtoms=   23 NActive=   23 NUniq=   23 SFac= 1.00D+00 NAtFMM=   60 NAOKFM=F Big=F
 Integral buffers will be    131072 words long.
 Raffenetti 2 integral format.
 Two-electron integral symmetry is turned on.
 Nuclear repulsion after empirical dispersion term =      826.3099282151 Hartrees.
 One-electron integrals computed using PRISM.
 NBasis=   294 RedAO= T EigKep=  4.33D-05  NBF=   294
 NBsUse=   294 1.00D-06 EigRej= -1.00D+00 NBFU=   294
 Initial guess from the checkpoint file:  "/local_scratch/slurm.5660436/Gau-1364779.chk"
 B after Tr=    -0.000000   -0.000000   -0.000000
         Rot=    0.999999   -0.000715   -0.000585    0.000856 Ang=  -0.14 deg.
 ExpMin= 3.60D-02 ExpMax= 7.00D+03 ExpMxC= 1.05D+03 IAcc=3 IRadAn=         5 AccDes= 0.00D+00
 Harris functional with IExCor= 4639 and IRadAn=       5 diagonalized for initial guess.
 HarFok:  IExCor= 4639 AccDes= 0.00D+00 IRadAn=         5 IDoV= 1 UseB2=F ITyADJ=14
 ICtDFT=  3500011 ScaDFX=  1.000000  1.000000  1.000000  1.000000
 FoFCou: FMM=F IPFlag=           0 FMFlag=      100000 FMFlg1=           0
         NFxFlg=           0 DoJE=T BraDBF=F KetDBF=T FulRan=T
         wScrn=  0.000000 ICntrl=       500 IOpCl=  0 I1Cent=   200000004 NGrid=           0
         NMat0=    1 NMatS0=      1 NMatT0=    0 NMatD0=    1 NMtDS0=    0 NMtDT0=    0
 Petite list used in FoFCou.
 Requested convergence on RMS density matrix=1.00D-10 within 128 cycles.
 Requested convergence on MAX density matrix=1.00D-08.
 Requested convergence on             energy=1.00D-08.
 No special actions if energy rises.
 SCF Done:  E(RwB97XD) =  -908.816812182     A.U. after   15 cycles
            NFock= 15  Conv=0.74D-10     -V/T= 2.0082
 Calling FoFJK, ICntrl=      2127 FMM=F ISym2X=0 I1Cent= 0 IOpClX= 0 NMat=1 NMatS=1 NMatT=0.
 ***** Axes restored to original set *****
 -------------------------------------------------------------------
 Center     Atomic                   Forces (Hartrees/Bohr)
 Number     Number              X              Y              Z
 -------------------------------------------------------------------
      1        6           0.000213656   -0.001667431   -0.000253417
      2        8           0.000509908    0.001331146    0.000171393
      3        8          -0.001271601   -0.000287248    0.000955433
      4        1           0.000191107    0.000316322   -0.000273093
      5        6           0.000045292    0.000042299   -0.000044565
      6        9           0.000155683    0.000626767   -0.000050441
      7        9          -0.000111310   -0.000001740    0.000087302
      8        9          -0.000036969   -0.000005870    0.000054133
      9        8          -0.000030628   -0.000643483    0.000130566
     10        1           0.000010064    0.000744722   -0.000121194
     11        1           0.000084296   -0.000063225    0.000100723
     12        8          -0.000273640   -0.000511715   -0.000677596
     13        1           0.000383239    0.001013149    0.000208137
     14        1           0.000319848   -0.000948912    0.000269923
     15        8           0.000030598   -0.000126287    0.000793422
     16        1          -0.000083291    0.000112739   -0.001003044
     17        1           0.000015203    0.000061016   -0.000117916
     18        8          -0.000371099   -0.000307829   -0.000562881
     19        1          -0.000094312   -0.000142275   -0.000022047
     20        1           0.000349889    0.000325278    0.000376042
     21        8          -0.000165142   -0.000164261   -0.000296044
     22        1           0.000038495    0.000156072    0.000125724
     23        1           0.000090713    0.000140764    0.000149439
 -------------------------------------------------------------------
 Cartesian Forces:  Max     0.001667431 RMS     0.000469476

 GradGradGradGradGradGradGradGradGradGradGradGradGradGradGradGradGradGrad
 Berny optimization.
 Using GEDIIS/GDIIS optimizer.
 FormGI is forming the generalized inverse of G from B-inverse, IUseBI=4.
 Internal  Forces:  Max     0.001143449 RMS     0.000298117
 Search for a local minimum.
 Step number  14 out of a maximum of  138
 All quantities printed in internal units (Hartrees-Bohrs-Radians)
 Mixed Optimization -- En-DIIS/RFO-DIIS
 Swapping is turned off.
 Update second derivatives using D2CorX and points   13   14
 DE= -1.27D-04 DEPred=-1.08D-04 R= 1.18D+00
 TightC=F SS=  1.41D+00  RLast= 3.70D-01 DXNew= 2.0182D+00 1.1095D+00
 Trust test= 1.18D+00 RLast= 3.70D-01 DXMaxT set to 1.20D+00
 ITU=  1  1  1  1  1  0  0  0 -1  0  1  1  1  0
     Eigenvalues ---    0.00021   0.00040   0.00052   0.00062   0.00067
     Eigenvalues ---    0.00215   0.00258   0.00436   0.00482   0.00568
     Eigenvalues ---    0.00607   0.00766   0.00860   0.00946   0.01089
     Eigenvalues ---    0.01120   0.01290   0.01499   0.01610   0.01903
     Eigenvalues ---    0.01997   0.02115   0.02184   0.02445   0.02478
     Eigenvalues ---    0.02628   0.02672   0.02821   0.02910   0.03123
     Eigenvalues ---    0.03736   0.03942   0.04675   0.05687   0.06488
     Eigenvalues ---    0.06939   0.07182   0.07313   0.07572   0.11648
     Eigenvalues ---    0.13749   0.19991   0.21779   0.23208   0.25179
     Eigenvalues ---    0.26124   0.35421   0.37352   0.37908   0.40725
     Eigenvalues ---    0.43945   0.46649   0.47900   0.48576   0.49891
     Eigenvalues ---    0.51267   0.56309   0.57109   0.57195   0.57288
     Eigenvalues ---    0.57462   0.65198   0.95927
 En-DIIS/RFO-DIIS/Sim-DIIS IScMMF=       -3 using points:    14   13   12
 RFO step:  Lambda=-9.51905922D-05.
 DidBck=F Rises=F RFO-DIIS coefs:    1.63456   -0.37335   -0.26121
 Iteration  1 RMS(Cart)=  0.03359019 RMS(Int)=  0.00133072
 Iteration  2 RMS(Cart)=  0.00107409 RMS(Int)=  0.00026947
 Iteration  3 RMS(Cart)=  0.00000190 RMS(Int)=  0.00026947
 Iteration  4 RMS(Cart)=  0.00000000 RMS(Int)=  0.00026947
 Variable       Old X    -DE/DX   Delta X   Delta X   Delta X     New X
                                 (Linear)    (Quad)   (Total)
    R1        2.30305   0.00113   0.00269  -0.00089   0.00188   2.30493
    R2        2.43608   0.00067   0.00012   0.00021   0.00054   2.43661
    R3        2.93079  -0.00019  -0.00079   0.00058  -0.00021   2.93058
    R4        3.28413  -0.00019  -0.01773   0.01255  -0.00525   3.27888
    R5        1.97115  -0.00080   0.01124  -0.00711   0.00425   1.97540
    R6        2.77120  -0.00057  -0.02814   0.01368  -0.01433   2.75687
    R7        2.51501   0.00058  -0.00059   0.00107   0.00048   2.51549
    R8        2.53360  -0.00002   0.00169  -0.00132   0.00036   2.53397
    R9        2.53398   0.00000  -0.00018   0.00032   0.00014   2.53412
   R10        1.85300   0.00072   0.00171  -0.00015   0.00163   1.85462
   R11        1.81415   0.00011   0.00041  -0.00015   0.00026   1.81441
   R12        3.24948   0.00002  -0.00090  -0.00100  -0.00185   3.24763
   R13        3.29282   0.00001   0.00321  -0.00212   0.00116   3.29398
   R14        1.86643  -0.00039   0.00006   0.00091   0.00094   1.86738
   R15        1.83650  -0.00058   0.00092  -0.00198  -0.00125   1.83525
   R16        3.20186  -0.00014  -0.00950  -0.00349  -0.01301   3.18885
   R17        3.60799   0.00030  -0.03755   0.01898  -0.01882   3.58917
   R18        1.85717   0.00037   0.00217  -0.00137   0.00069   1.85786
   R19        1.81528   0.00009   0.00026  -0.00010   0.00016   1.81544
   R20        3.41581   0.00009   0.00380   0.00248   0.00627   3.42208
   R21        1.81291   0.00010   0.00029  -0.00005   0.00023   1.81314
   R22        1.85838   0.00063  -0.00035   0.00173   0.00143   1.85981
   R23        1.81330   0.00017   0.00008   0.00003   0.00011   1.81340
   R24        1.84602  -0.00010   0.00250  -0.00252  -0.00004   1.84598
    A1        2.24509  -0.00002   0.00043  -0.00008   0.00029   2.24538
    A2        2.09725  -0.00112   0.00150  -0.00397  -0.00245   2.09480
    A3        1.94084   0.00114  -0.00191   0.00405   0.00216   1.94300
    A4        2.30658  -0.00044  -0.00616   0.00780   0.00114   2.30772
    A5        1.98049  -0.00014   0.00104   0.00034   0.00140   1.98190
    A6        1.94198  -0.00044   0.00097  -0.00128  -0.00032   1.94166
    A7        1.92743  -0.00015  -0.00391   0.00311  -0.00081   1.92663
    A8        1.92459   0.00001   0.00059  -0.00009   0.00050   1.92509
    A9        1.88974   0.00026   0.00070  -0.00053   0.00017   1.88991
   A10        1.89002   0.00023   0.00070  -0.00059   0.00011   1.89014
   A11        1.88865   0.00011   0.00106  -0.00068   0.00038   1.88903
   A12        1.85781   0.00010  -0.00173  -0.00008  -0.00166   1.85615
   A13        1.94535  -0.00009   0.00704  -0.00255   0.00414   1.94949
   A14        2.03869   0.00004  -0.01401   0.00381  -0.01007   2.02862
   A15        2.03440   0.00006   0.00035  -0.01240  -0.01208   2.02233
   A16        1.95411   0.00005  -0.00211  -0.01020  -0.01246   1.94164
   A17        1.88295  -0.00036  -0.00365  -0.00104  -0.00536   1.87759
   A18        2.65591   0.00023   0.00602   0.01325   0.01895   2.67486
   A19        1.56037  -0.00005   0.00731  -0.00182   0.00513   1.56551
   A20        2.11823  -0.00007  -0.02578   0.00660  -0.01894   2.09929
   A21        1.76888   0.00023   0.01064  -0.00428   0.00611   1.77500
   A22        1.86219  -0.00010   0.00271  -0.00121   0.00140   1.86359
   A23        1.94825   0.00014  -0.00103   0.01144   0.01045   1.95870
   A24        2.12608  -0.00012   0.00625  -0.00740  -0.00112   2.12497
   A25        2.98175  -0.00005   0.00081  -0.00892  -0.00926   2.97249
   A26        2.12597  -0.00002  -0.00572  -0.00874  -0.01435   2.11161
   A27        1.95871   0.00007   0.00087   0.00581   0.00615   1.96486
   A28        1.86966  -0.00002   0.00554  -0.00457   0.00140   1.87105
   A29        2.07352  -0.00007   0.00752   0.00399   0.01151   2.08503
   A30        2.03059   0.00003   0.00512  -0.00103   0.00329   2.03388
   A31        1.86775   0.00009   0.00000  -0.00088  -0.00106   1.86668
   A32        3.15140   0.00042  -0.00006   0.00094   0.00064   3.15205
   A33        3.09497  -0.00018  -0.00869  -0.00427  -0.01358   3.08138
   A34        3.06628   0.00019  -0.00314   0.01250   0.00929   3.07557
   A35        3.04201   0.00001  -0.00245   0.00022  -0.00295   3.03906
   A36        3.02726  -0.00001  -0.01558   0.00983  -0.00640   3.02085
   A37        3.11770   0.00003  -0.00194   0.00372   0.00196   3.11966
   A38        3.11602  -0.00023   0.00944   0.00386   0.01321   3.12923
   A39        3.00154   0.00060   0.00281   0.02324   0.02544   3.02698
   A40        3.19357   0.00006  -0.00271  -0.00589  -0.00852   3.18504
   A41        3.10130   0.00003  -0.01337   0.01768   0.00447   3.10576
    D1        0.04554   0.00005   0.00082  -0.01403  -0.01342   0.03212
    D2       -3.09435  -0.00004  -0.00243  -0.01265  -0.01520  -3.10955
    D3        0.00171   0.00002  -0.00029  -0.00118  -0.00142   0.00029
    D4       -3.14147   0.00011   0.00273  -0.00246   0.00023  -3.14124
    D5       -0.00868  -0.00001   0.03939  -0.04140  -0.00204  -0.01072
    D6       -2.10780   0.00006   0.04050  -0.04196  -0.00150  -2.10930
    D7        2.08890   0.00000   0.04130  -0.04303  -0.00178   2.08712
    D8        3.13434  -0.00008   0.03667  -0.04024  -0.00353   3.13081
    D9        1.03522  -0.00002   0.03777  -0.04080  -0.00299   1.03223
   D10       -1.05127  -0.00007   0.03857  -0.04188  -0.00326  -1.05453
   D11       -0.32188   0.00009   0.08953   0.03691   0.12610  -0.19578
   D12       -2.16723   0.00024  -0.01085   0.03721   0.02676  -2.14047
   D13        0.02060  -0.00010  -0.01708   0.01506  -0.00187   0.01872
   D14        0.31871   0.00007  -0.02486  -0.03526  -0.06021   0.25849
   D15       -2.03483   0.00008  -0.02348  -0.02763  -0.05129  -2.08612
   D16       -1.80018  -0.00003  -0.01755  -0.03552  -0.05299  -1.85317
   D17        2.12947  -0.00002  -0.01618  -0.02789  -0.04406   2.08541
   D18       -1.98679   0.00003   0.05524   0.00462   0.05982  -1.92697
   D19        2.03115   0.00000   0.03782   0.00187   0.03967   2.07083
   D20        2.06843  -0.00000   0.07358   0.00317   0.07699   2.14542
   D21       -0.19682  -0.00004   0.05616   0.00042   0.05685  -0.13997
   D22       -2.53897   0.00013   0.01669   0.04314   0.05946  -2.47951
   D23        1.51333   0.00001   0.01113   0.04764   0.05869   1.57202
   D24        1.58427   0.00012   0.02263   0.05752   0.08015   1.66442
   D25       -0.64662   0.00000   0.01707   0.06203   0.07938  -0.56724
   D26       -0.17453   0.00005   0.03067  -0.00896   0.02189  -0.15264
   D27        2.08659  -0.00012   0.02658  -0.03374  -0.00696   2.07963
   D28        0.16882   0.00001  -0.01192  -0.00324  -0.01470   0.15412
   D29        2.07605  -0.00015  -0.00902  -0.00451  -0.01362   2.06243
   D30       -1.78511  -0.00014  -0.01297  -0.01425  -0.02697  -1.81208
   D31        0.23258  -0.00013  -0.09008  -0.01647  -0.10653   0.12605
   D32       -1.90902  -0.00002  -0.06581  -0.02262  -0.08850  -1.99753
   D33        2.01248   0.00011  -0.07574  -0.02099  -0.09699   1.91549
   D34        0.17746  -0.00004  -0.04578   0.00977  -0.03596   0.14150
   D35       -2.18179  -0.00004  -0.06526   0.01066  -0.05467  -2.23646
   D36       -1.44299  -0.00010  -0.05495   0.00904  -0.04534  -1.48833
   D37        2.48095  -0.00010  -0.07442   0.00993  -0.06405   2.41690
   D38        2.58931  -0.00000  -0.06659   0.00525  -0.06144   2.52787
   D39        0.23006  -0.00000  -0.08607   0.00614  -0.08014   0.14991
         Item               Value     Threshold  Converged?
 Maximum Force            0.001143     0.000015     NO 
 RMS     Force            0.000298     0.000010     NO 
 Maximum Displacement     0.131369     0.000060     NO 
 RMS     Displacement     0.033234     0.000040     NO 
 Predicted change in Energy=-5.177445D-05
 GradGradGradGradGradGradGradGradGradGradGradGradGradGradGradGradGradGrad

                          Input orientation:                          
 ---------------------------------------------------------------------
 Center     Atomic      Atomic             Coordinates (Angstroms)
 Number     Number       Type             X           Y           Z
 ---------------------------------------------------------------------
      1          6           0        0.420763   -0.070056   -1.530862
      2          8           0        0.340304    1.107638   -1.223817
      3          8           0       -0.295073   -1.060348   -1.119215
      4          1           0       -1.033561   -0.784994   -0.432525
      5          6           0        1.497228   -0.535614   -2.545478
      6          9           0        2.226677    0.489814   -2.979455
      7          9           0        0.918923   -1.118896   -3.605386
      8          9           0        2.320942   -1.426209   -1.973979
      9          8           0       -0.430222    0.191139    4.422901
     10          1           0       -0.382236    1.061748    3.972421
     11          1           0        0.475307   -0.064629    4.613898
     12          8           0       -2.088384   -0.410052    0.502930
     13          1           0       -2.065219   -0.860634    1.382091
     14          1           0       -2.091741    0.547636    0.664180
     15          8           0       -1.361239    2.294781    0.518491
     16          1           0       -0.690809    1.955924   -0.115749
     17          1           0       -1.848081    2.987023    0.063838
     18          8           0       -1.896348   -1.512791    2.929254
     19          1           0       -2.661562   -1.808183    3.427032
     20          1           0       -1.365285   -0.937748    3.525815
     21          8           0       -0.303319    2.556352    3.078931
     22          1           0       -0.601347    3.369569    3.492103
     23          1           0       -0.672779    2.544238    2.174722
 ---------------------------------------------------------------------
                    Distance matrix (angstroms):
                    1          2          3          4          5
     1  C    0.000000
     2  O    1.219719   0.000000
     3  O    1.289400   2.261595   0.000000
     4  H    1.957687   2.468948   1.045336   0.000000
     5  C    1.550795   2.405315   2.349875   3.306305   0.000000
     6  F    2.381848   2.649977   3.496101   4.329104   1.331141
     7  F    2.377367   3.311212   2.767356   3.740418   1.340917
     8  F    2.376171   3.302432   2.776331   3.746989   1.340998
     9  O    6.019942   5.772271   5.683268   4.989190   7.266467
    10  H    5.675554   5.246433   5.516852   4.820605   6.969000
    11  H    6.145004   5.955783   5.869712   5.316201   7.247262
    12  O    3.247727   3.344184   2.504037   1.458873   4.707990
    13  H    3.910296   4.056032   3.070804   2.088749   5.312482
    14  H    3.392997   3.129373   2.999021   2.024453   4.935183
    15  O    3.601088   2.709279   3.882742   3.239880   5.056667
    16  H    2.709748   1.735108   3.203350   2.780371   4.110822
    17  H    4.127524   3.158983   4.493624   3.890750   5.514399
    18  O    5.229066   5.396042   4.377087   3.546216   6.514900
    19  H    6.091184   6.256485   5.179564   4.312016   7.388223
    20  H    5.432572   5.445332   4.768300   3.975151   6.724306
    21  O    5.354671   4.585483   5.541210   4.901853   6.666048
    22  H    6.172998   5.314409   6.401736   5.731484   7.490451
    23  H    4.664946   3.826255   4.897522   4.244018   6.039430
                    6          7          8          9         10
     6  F    0.000000
     7  F    2.165631   0.000000
     8  F    2.165875   2.172921   0.000000
     9  O    7.870400   8.245591   7.148762   0.000000
    10  H    7.447290   7.991957   6.989763   0.981424   0.000000
    11  H    7.812408   8.298487   6.975700   0.960146   1.554219
    12  O    5.617519   5.140487   5.158470   4.298501   4.136969
    13  H    6.266352   5.817794   5.551711   3.609151   3.638378
    14  H    5.650500   5.483668   5.507061   4.125012   3.759147
    15  O    5.326038   5.818822   5.797986   4.531724   3.795847
    16  H    4.343043   4.921719   4.895150   4.876650   4.196178
    17  H    5.665805   6.162636   6.403911   5.369239   4.597000
    18  O    7.478142   7.126178   6.467977   2.698868   3.163698
    19  H    8.379663   7.921482   7.358137   3.157202   3.705304
    20  H    7.566945   7.490289   6.638870   1.718573   2.272406
    21  O    6.882986   7.725374   6.948341   2.723342   1.743099
    22  H    7.627043   8.534160   7.836921   3.316336   2.367436
    23  H    6.260435   7.025789   6.475998   3.263467   2.348173
                   11         12         13         14         15
    11  H    0.000000
    12  O    4.857148   0.000000
    13  H    4.187179   0.988173   0.000000
    14  H    4.750251   0.971175   1.580925   0.000000
    15  O    5.070708   2.800912   3.346347   1.899309   0.000000
    16  H    5.273711   2.816705   3.473547   2.134051   0.983138
    17  H    5.950946   3.433755   4.073009   2.523963   0.960689
    18  O    3.249607   2.672071   1.687466   3.068241   4.538252
    19  H    3.780024   3.291455   2.331364   3.675314   5.194686
    20  H    2.309554   3.152645   2.256414   3.305006   4.415118
    21  O    3.135590   4.315298   4.202302   3.614473   2.782709
    22  H    3.769791   5.043013   4.948706   4.264004   3.251919
    23  H    3.751516   3.677861   3.763018   2.877779   1.810886
                   16         17         18         19         20
    16  H    0.000000
    17  H    1.560351   0.000000
    18  O    4.770467   5.334911   0.000000
    19  H    5.532058   5.913275   0.959474   0.000000
    20  H    4.699920   5.255683   0.984168   1.564528   0.000000
    21  O    3.273628   3.415048   4.372422   4.973092   3.679159
    22  H    3.875951   3.667927   5.082447   5.572955   4.374668
    23  H    2.364888   2.456262   4.304176   4.946424   3.798585
                   21         22         23
    21  O    0.000000
    22  H    0.959612   0.000000
    23  H    0.976853   1.556203   0.000000
 Stoichiometry    C2H11F3O7
 Framework group  C1[X(C2H11F3O7)]
 Deg. of freedom    63
 Full point group                 C1      NOp   1
 Largest Abelian subgroup         C1      NOp   1
 Largest concise Abelian subgroup C1      NOp   1
                         Standard orientation:                         
 ---------------------------------------------------------------------
 Center     Atomic      Atomic             Coordinates (Angstroms)
 Number     Number       Type             X           Y           Z
 ---------------------------------------------------------------------
      1          6           0        1.529039   -0.065724    0.217928
      2          8           0        1.008837   -1.160893    0.351007
      3          8           0        1.053186    1.093935    0.520097
      4          1           0        0.093007    1.057155    0.931716
      5          6           0        2.952498    0.048850   -0.386725
      6          9           0        3.447527   -1.150071   -0.685841
      7          9           0        3.783121    0.641897    0.482997
      8          9           0        2.923958    0.784176   -1.507777
      9          8           0       -4.216581    0.441384   -1.505556
     10          1           0       -3.948498   -0.457123   -1.215707
     11          1           0       -3.984260    0.506122   -2.434920
     12          8           0       -1.234296    1.018080    1.535909
     13          1           0       -1.935843    1.534359    1.069247
     14          1           0       -1.553112    0.105193    1.626318
     15          8           0       -1.447117   -1.766487    1.321439
     16          1           0       -0.549682   -1.647909    0.937890
     17          1           0       -1.354826   -2.373217    2.060550
     18          8           0       -3.145070    2.277798    0.156773
     19          1           0       -3.843027    2.782561    0.579455
     20          1           0       -3.575620    1.658833   -0.475759
     21          8           0       -3.381449   -2.010369   -0.664096
     22          1           0       -4.017760   -2.693300   -0.441454
     23          1           0       -2.711147   -2.003028    0.046455
 ---------------------------------------------------------------------
 Rotational constants (GHZ):           0.9545507           0.2827456           0.2615893
 Standard basis: 6-31++G(d,p) (6D, 7F)
 There are   294 symmetry adapted cartesian basis functions of A   symmetry.
 There are   294 symmetry adapted basis functions of A   symmetry.
   294 basis functions,   472 primitive gaussians,   294 cartesian basis functions
    53 alpha electrons       53 beta electrons
       nuclear repulsion energy       826.1612971316 Hartrees.
 NAtoms=   23 NActive=   23 NUniq=   23 SFac= 1.00D+00 NAtFMM=   60 NAOKFM=F Big=F
 Integral buffers will be    131072 words long.
 Raffenetti 2 integral format.
 Two-electron integral symmetry is turned on.
 Nuclear repulsion after empirical dispersion term =      826.1516945734 Hartrees.
 One-electron integrals computed using PRISM.
 NBasis=   294 RedAO= T EigKep=  4.33D-05  NBF=   294
 NBsUse=   294 1.00D-06 EigRej= -1.00D+00 NBFU=   294
 Initial guess from the checkpoint file:  "/local_scratch/slurm.5660436/Gau-1364779.chk"
 B after Tr=     0.000000    0.000000   -0.000000
         Rot=    0.999997    0.001442   -0.001465    0.001113 Ang=   0.27 deg.
 ExpMin= 3.60D-02 ExpMax= 7.00D+03 ExpMxC= 1.05D+03 IAcc=3 IRadAn=         5 AccDes= 0.00D+00
 Harris functional with IExCor= 4639 and IRadAn=       5 diagonalized for initial guess.
 HarFok:  IExCor= 4639 AccDes= 0.00D+00 IRadAn=         5 IDoV= 1 UseB2=F ITyADJ=14
 ICtDFT=  3500011 ScaDFX=  1.000000  1.000000  1.000000  1.000000
 FoFCou: FMM=F IPFlag=           0 FMFlag=      100000 FMFlg1=           0
         NFxFlg=           0 DoJE=T BraDBF=F KetDBF=T FulRan=T
         wScrn=  0.000000 ICntrl=       500 IOpCl=  0 I1Cent=   200000004 NGrid=           0
         NMat0=    1 NMatS0=      1 NMatT0=    0 NMatD0=    1 NMtDS0=    0 NMtDT0=    0
 Petite list used in FoFCou.
 Requested convergence on RMS density matrix=1.00D-10 within 128 cycles.
 Requested convergence on MAX density matrix=1.00D-08.
 Requested convergence on             energy=1.00D-08.
 No special actions if energy rises.
 SCF Done:  E(RwB97XD) =  -908.816870353     A.U. after   15 cycles
            NFock= 15  Conv=0.58D-10     -V/T= 2.0082
 Calling FoFJK, ICntrl=      2127 FMM=F ISym2X=0 I1Cent= 0 IOpClX= 0 NMat=1 NMatS=1 NMatT=0.
 ***** Axes restored to original set *****
 -------------------------------------------------------------------
 Center     Atomic                   Forces (Hartrees/Bohr)
 Number     Number              X              Y              Z
 -------------------------------------------------------------------
      1        6          -0.000396537   -0.000936533    0.000224623
      2        8           0.000455051    0.000213208   -0.000094966
      3        8          -0.000492044    0.000335296    0.000420238
      4        1           0.000280528    0.000237292   -0.000332836
      5        6          -0.000053770   -0.000008405    0.000031218
      6        9           0.000085536    0.000363373   -0.000037546
      7        9           0.000078154    0.000023440    0.000142624
      8        9          -0.000101919    0.000047134   -0.000061458
      9        8           0.000040380    0.000095602   -0.000112543
     10        1           0.000021037   -0.000075928    0.000089019
     11        1           0.000018645   -0.000018087    0.000060083
     12        8          -0.000018955   -0.001023533   -0.000372890
     13        1           0.000179892    0.000360791    0.000047779
     14        1           0.000028369    0.000184813    0.000182100
     15        8           0.000006850    0.000194840    0.000641108
     16        1          -0.000037188   -0.000032370   -0.000657496
     17        1           0.000080076    0.000034382   -0.000101198
     18        8          -0.000141890   -0.000021657   -0.000102836
     19        1           0.000005530   -0.000031929    0.000031400
     20        1           0.000048784    0.000012151    0.000060318
     21        8          -0.000345199    0.000084785   -0.000387884
     22        1           0.000089935    0.000066938    0.000190669
     23        1           0.000168735   -0.000105603    0.000140472
 -------------------------------------------------------------------
 Cartesian Forces:  Max     0.001023533 RMS     0.000271849

 GradGradGradGradGradGradGradGradGradGradGradGradGradGradGradGradGradGrad
 Berny optimization.
 Using GEDIIS/GDIIS optimizer.
 FormGI is forming the generalized inverse of G from B-inverse, IUseBI=4.
 Internal  Forces:  Max     0.000847077 RMS     0.000166116
 Search for a local minimum.
 Step number  15 out of a maximum of  138
 All quantities printed in internal units (Hartrees-Bohrs-Radians)
 Mixed Optimization -- En-DIIS/RFO-DIIS
 Swapping is turned off.
 Update second derivatives using D2CorX and points   14   15
 DE= -5.82D-05 DEPred=-5.18D-05 R= 1.12D+00
 TightC=F SS=  1.41D+00  RLast= 3.42D-01 DXNew= 2.0182D+00 1.0257D+00
 Trust test= 1.12D+00 RLast= 3.42D-01 DXMaxT set to 1.20D+00
 ITU=  1  1  1  1  1  1  0  0  0 -1  0  1  1  1  0
     Eigenvalues ---    0.00026   0.00038   0.00052   0.00061   0.00064
     Eigenvalues ---    0.00206   0.00255   0.00445   0.00474   0.00565
     Eigenvalues ---    0.00605   0.00786   0.00864   0.00939   0.01091
     Eigenvalues ---    0.01111   0.01287   0.01500   0.01611   0.01890
     Eigenvalues ---    0.01984   0.02122   0.02166   0.02384   0.02479
     Eigenvalues ---    0.02619   0.02673   0.02821   0.02902   0.03116
     Eigenvalues ---    0.03741   0.03879   0.04684   0.05691   0.06179
     Eigenvalues ---    0.06935   0.07151   0.07319   0.07590   0.11652
     Eigenvalues ---    0.13745   0.19973   0.21789   0.23207   0.24554
     Eigenvalues ---    0.25738   0.34722   0.37351   0.37889   0.39588
     Eigenvalues ---    0.43907   0.46706   0.47711   0.48533   0.50710
     Eigenvalues ---    0.52253   0.56212   0.57116   0.57181   0.57279
     Eigenvalues ---    0.57393   0.65129   0.96162
 En-DIIS/RFO-DIIS/Sim-DIIS IScMMF=       -3 using points:    15   14   13   12
 RFO step:  Lambda=-3.93735535D-05.
 DidBck=F Rises=F RFO-DIIS coefs:    1.15754   -0.14630   -0.12172    0.11048
 Iteration  1 RMS(Cart)=  0.02679007 RMS(Int)=  0.00031801
 Iteration  2 RMS(Cart)=  0.00041789 RMS(Int)=  0.00008900
 Iteration  3 RMS(Cart)=  0.00000017 RMS(Int)=  0.00008900
 Variable       Old X    -DE/DX   Delta X   Delta X   Delta X     New X
                                 (Linear)    (Quad)   (Total)
    R1        2.30493   0.00011   0.00001   0.00052   0.00052   2.30546
    R2        2.43661  -0.00023   0.00029  -0.00186  -0.00156   2.43505
    R3        2.93058  -0.00017  -0.00005  -0.00011  -0.00016   2.93042
    R4        3.27888  -0.00008   0.00228  -0.00891  -0.00664   3.27224
    R5        1.97540  -0.00064  -0.00258   0.00426   0.00170   1.97710
    R6        2.75687  -0.00029   0.00424  -0.01279  -0.00853   2.74834
    R7        2.51549   0.00034   0.00005   0.00074   0.00079   2.51628
    R8        2.53397  -0.00016   0.00008  -0.00079  -0.00071   2.53325
    R9        2.53412  -0.00012  -0.00010   0.00030   0.00020   2.53432
   R10        1.85462  -0.00007   0.00017   0.00004   0.00029   1.85492
   R11        1.81441   0.00003   0.00002  -0.00005  -0.00003   1.81438
   R12        3.24763   0.00004  -0.00010  -0.00264  -0.00272   3.24491
   R13        3.29398   0.00004   0.00010  -0.00029  -0.00011   3.29387
   R14        1.86738  -0.00012   0.00004  -0.00006  -0.00009   1.86729
   R15        1.83525   0.00043  -0.00029   0.00155   0.00119   1.83645
   R16        3.18885  -0.00001  -0.00058  -0.00882  -0.00946   3.17938
   R17        3.58917   0.00022   0.00075   0.00786   0.00854   3.59771
   R18        1.85786   0.00033  -0.00007   0.00148   0.00140   1.85926
   R19        1.81544   0.00003   0.00002   0.00007   0.00009   1.81553
   R20        3.42208  -0.00004   0.00100  -0.00559  -0.00456   3.41752
   R21        1.81314   0.00002   0.00003   0.00001   0.00004   1.81319
   R22        1.85981   0.00011   0.00022  -0.00114  -0.00090   1.85890
   R23        1.81340   0.00011   0.00003  -0.00001   0.00002   1.81342
   R24        1.84598  -0.00023  -0.00011   0.00150   0.00142   1.84741
    A1        2.24538   0.00019   0.00007   0.00071   0.00070   2.24608
    A2        2.09480  -0.00085  -0.00030  -0.00373  -0.00400   2.09080
    A3        1.94300   0.00066   0.00023   0.00302   0.00330   1.94630
    A4        2.30772  -0.00016   0.00110  -0.00217  -0.00124   2.30648
    A5        1.98190  -0.00004  -0.00004   0.00040   0.00026   1.98216
    A6        1.94166  -0.00028  -0.00021  -0.00078  -0.00099   1.94067
    A7        1.92663   0.00006  -0.00030   0.00214   0.00185   1.92848
    A8        1.92509   0.00004   0.00034  -0.00107  -0.00072   1.92436
    A9        1.88991   0.00010   0.00004   0.00002   0.00006   1.88997
   A10        1.89014   0.00013   0.00007  -0.00006   0.00001   1.89015
   A11        1.88903  -0.00004   0.00006  -0.00026  -0.00021   1.88882
   A12        1.85615   0.00003  -0.00016   0.00114   0.00099   1.85714
   A13        1.94949   0.00003   0.00040  -0.00159  -0.00113   1.94836
   A14        2.02862  -0.00002  -0.00054   0.00559   0.00503   2.03365
   A15        2.02233   0.00015  -0.00401  -0.00660  -0.01059   2.01173
   A16        1.94164  -0.00006  -0.00220  -0.00375  -0.00603   1.93561
   A17        1.87759  -0.00022  -0.00104  -0.00344  -0.00502   1.87257
   A18        2.67486  -0.00000   0.00321  -0.00144   0.00178   2.67665
   A19        1.56551  -0.00008   0.00015  -0.00283  -0.00271   1.56280
   A20        2.09929   0.00001  -0.00165   0.00307   0.00142   2.10071
   A21        1.77500   0.00005   0.00089   0.00641   0.00717   1.78217
   A22        1.86359  -0.00007  -0.00005  -0.00006  -0.00007   1.86352
   A23        1.95870   0.00010   0.00213   0.00281   0.00491   1.96361
   A24        2.12497  -0.00002  -0.00090  -0.00770  -0.00852   2.11645
   A25        2.97249  -0.00010  -0.00192   0.00592   0.00381   2.97630
   A26        2.11161   0.00003  -0.00287  -0.00078  -0.00356   2.10805
   A27        1.96486   0.00002   0.00177   0.00505   0.00657   1.97143
   A28        1.87105  -0.00001  -0.00021   0.00189   0.00177   1.87282
   A29        2.08503  -0.00006   0.00095  -0.00091   0.00011   2.08515
   A30        2.03388  -0.00001  -0.00023   0.00259   0.00243   2.03632
   A31        1.86668   0.00015  -0.00013   0.00441   0.00427   1.87096
   A32        3.15205   0.00026   0.00011   0.00400   0.00400   3.15605
   A33        3.08138   0.00000  -0.00225  -0.00521  -0.00748   3.07390
   A34        3.07557   0.00013   0.00156   0.00513   0.00668   3.08225
   A35        3.03906  -0.00001   0.00037   0.00501   0.00521   3.04427
   A36        3.02085   0.00003  -0.00005   0.00024   0.00012   3.02098
   A37        3.11966   0.00003   0.00126   0.00511   0.00634   3.12600
   A38        3.12923  -0.00006   0.00156  -0.00706  -0.00539   3.12384
   A39        3.02698   0.00011   0.00615   0.01252   0.01830   3.04528
   A40        3.18504  -0.00002  -0.00085   0.00755   0.00679   3.19183
   A41        3.10576   0.00009   0.00140  -0.00768  -0.00630   3.09946
    D1        0.03212   0.00001  -0.00522  -0.01793  -0.02317   0.00895
    D2       -3.10955   0.00001  -0.00596  -0.01540  -0.02136  -3.13091
    D3        0.00029   0.00002  -0.00098  -0.00935  -0.01031  -0.01001
    D4       -3.14124   0.00002  -0.00029  -0.01171  -0.01199   3.12996
    D5       -0.01072  -0.00002   0.00270  -0.02705  -0.02435  -0.03507
    D6       -2.10930  -0.00000   0.00299  -0.02799  -0.02500  -2.13431
    D7        2.08712  -0.00001   0.00289  -0.02834  -0.02546   2.06166
    D8        3.13081  -0.00002   0.00208  -0.02492  -0.02283   3.10798
    D9        1.03223  -0.00000   0.00237  -0.02586  -0.02349   1.00874
   D10       -1.05453  -0.00001   0.00226  -0.02622  -0.02395  -1.07848
   D11       -0.19578   0.00002   0.01623   0.06255   0.07871  -0.11707
   D12       -2.14047   0.00019   0.01157   0.04689   0.05851  -2.08196
   D13        0.01872  -0.00000   0.00447   0.03317   0.03764   0.05636
   D14        0.25849   0.00006  -0.01035   0.01789   0.00750   0.26599
   D15       -2.08612   0.00000  -0.00839   0.01564   0.00725  -2.07887
   D16       -1.85317   0.00001  -0.01013   0.01204   0.00189  -1.85128
   D17        2.08541  -0.00004  -0.00817   0.00978   0.00164   2.08705
   D18       -1.92697   0.00010   0.00389  -0.01362  -0.00970  -1.93667
   D19        2.07083  -0.00003   0.00257  -0.02056  -0.01799   2.05284
   D20        2.14542   0.00008   0.00533  -0.01953  -0.01415   2.13127
   D21       -0.13997  -0.00006   0.00401  -0.02648  -0.02244  -0.16241
   D22       -2.47951  -0.00004   0.01272  -0.00419   0.00846  -2.47105
   D23        1.57202  -0.00006   0.01255  -0.01290  -0.00031   1.57171
   D24        1.66442   0.00005   0.01756   0.00378   0.02137   1.68579
   D25       -0.56724   0.00002   0.01739  -0.00492   0.01259  -0.55464
   D26       -0.15264  -0.00004   0.00151  -0.02582  -0.02434  -0.17698
   D27        2.07963  -0.00005  -0.00617  -0.03947  -0.04561   2.03401
   D28        0.15412   0.00003  -0.00504   0.00850   0.00347   0.15759
   D29        2.06243  -0.00010  -0.00539   0.00730   0.00200   2.06443
   D30       -1.81208  -0.00006  -0.00734   0.00573  -0.00153  -1.81362
   D31        0.12605  -0.00004  -0.00792  -0.03376  -0.04167   0.08439
   D32       -1.99753  -0.00001  -0.00622  -0.03600  -0.04221  -2.03974
   D33        1.91549  -0.00001  -0.00674  -0.02775  -0.03461   1.88088
   D34        0.14150  -0.00000   0.00170   0.03648   0.03821   0.17971
   D35       -2.23646  -0.00001   0.00081   0.02849   0.02931  -2.20715
   D36       -1.48833   0.00004   0.00073   0.03691   0.03770  -1.45062
   D37        2.41690   0.00002  -0.00016   0.02892   0.02880   2.44570
   D38        2.52787   0.00004  -0.00098   0.04379   0.04286   2.57073
   D39        0.14991   0.00003  -0.00188   0.03579   0.03395   0.18386
         Item               Value     Threshold  Converged?
 Maximum Force            0.000847     0.000015     NO 
 RMS     Force            0.000166     0.000010     NO 
 Maximum Displacement     0.078353     0.000060     NO 
 RMS     Displacement     0.026945     0.000040     NO 
 Predicted change in Energy=-2.031346D-05
 GradGradGradGradGradGradGradGradGradGradGradGradGradGradGradGradGradGrad

                          Input orientation:                          
 ---------------------------------------------------------------------
 Center     Atomic      Atomic             Coordinates (Angstroms)
 Number     Number       Type             X           Y           Z
 ---------------------------------------------------------------------
      1          6           0        0.413172   -0.077728   -1.520297
      2          8           0        0.359290    1.095977   -1.191809
      3          8           0       -0.333898   -1.055993   -1.139100
      4          1           0       -1.069930   -0.776471   -0.450090
      5          6           0        1.495851   -0.547408   -2.526233
      6          9           0        2.237563    0.475109   -2.947385
      7          9           0        0.925881   -1.121906   -3.594940
      8          9           0        2.306830   -1.446409   -1.949458
      9          8           0       -0.401769    0.185714    4.408028
     10          1           0       -0.370589    1.064182    3.971200
     11          1           0        0.508694   -0.059777    4.588705
     12          8           0       -2.113585   -0.403777    0.491736
     13          1           0       -2.066024   -0.849838    1.372167
     14          1           0       -2.109104    0.554568    0.652865
     15          8           0       -1.358393    2.299067    0.519764
     16          1           0       -0.683754    1.952349   -0.106863
     17          1           0       -1.831239    2.997399    0.059584
     18          8           0       -1.870172   -1.507919    2.908147
     19          1           0       -2.627527   -1.814205    3.411373
     20          1           0       -1.333926   -0.937985    3.504184
     21          8           0       -0.328492    2.566899    3.089006
     22          1           0       -0.642810    3.370175    3.509511
     23          1           0       -0.693134    2.553685    2.182046
 ---------------------------------------------------------------------
                    Distance matrix (angstroms):
                    1          2          3          4          5
     1  C    0.000000
     2  O    1.219997   0.000000
     3  O    1.288576   2.261474   0.000000
     4  H    1.957850   2.469591   1.046237   0.000000
     5  C    1.550710   2.402743   2.351760   3.308485   0.000000
     6  F    2.381305   2.644888   3.496652   4.329254   1.331558
     7  F    2.378512   3.318896   2.760894   3.740677   1.340540
     8  F    2.375586   3.290999   2.789722   3.754921   1.341104
     9  O    5.989872   5.724157   5.684812   4.997355   7.226507
    10  H    5.663460   5.214441   5.532780   4.839927   6.949637
    11  H    6.109775   5.896815   5.874535   5.328711   7.199625
    12  O    3.246395   3.346446   2.500460   1.454357   4.707100
    13  H    3.887018   4.030176   3.057650   2.078030   5.289228
    14  H    3.388850   3.128724   2.992725   2.016943   4.931198
    15  O    3.598534   2.706906   3.880445   3.237709   5.052447
    16  H    2.705966   1.731595   3.199694   2.777301   4.105218
    17  H    4.121870   3.159083   4.484291   3.883485   5.506508
    18  O    5.183649   5.344194   4.352538   3.528903   6.464145
    19  H    6.048352   6.211241   5.151934   4.291141   7.339085
    20  H    5.388673   5.390393   4.751218   3.966367   6.672789
    21  O    5.365612   4.578431   5.567967   4.924739   6.675181
    22  H    6.188869   5.317762   6.426195   5.749396   7.506766
    23  H    4.674997   3.823010   4.918216   4.261463   6.047837
                    6          7          8          9         10
     6  F    0.000000
     7  F    2.165708   0.000000
     8  F    2.166307   2.172540   0.000000
     9  O    7.819970   8.217057   7.100561   0.000000
    10  H    7.417296   7.981621   6.966049   0.981580   0.000000
    11  H    7.750338   8.262821   6.921244   0.960131   1.554907
    12  O    5.615379   5.143441   5.156218   4.314529   4.159280
    13  H    6.239781   5.804969   5.523671   3.613664   3.645949
    14  H    5.644610   5.483206   5.502406   4.141534   3.780673
    15  O    5.317786   5.818226   5.793057   4.527691   3.796459
    16  H    4.334154   4.920228   4.887771   4.856415   4.185393
    17  H    5.653226   6.158404   6.395882   5.371957   4.601257
    18  O    7.422475   7.089221   6.406829   2.697081   3.161414
    19  H    8.327295   7.886342   7.295318   3.153886   3.700309
    20  H    7.508336   7.452389   6.576915   1.717135   2.270418
    21  O    6.884638   7.736657   6.959719   2.723093   1.743042
    22  H    7.639991   8.550603   7.854948   3.317564   2.367460
    23  H    6.262630   7.035961   6.486129   3.263002   2.350260
                   11         12         13         14         15
    11  H    0.000000
    12  O    4.876458   0.000000
    13  H    4.195174   0.988125   0.000000
    14  H    4.766668   0.971807   1.578483   0.000000
    15  O    5.060280   2.806504   3.338103   1.903827   0.000000
    16  H    5.245851   2.820296   3.456943   2.136025   0.983877
    17  H    5.944287   3.440127   4.071760   2.529153   0.960738
    18  O    3.252752   2.667850   1.682457   3.065492   4.523210
    19  H    3.781535   3.282944   2.324575   3.672766   5.185663
    20  H    2.311424   3.157228   2.255933   3.310383   4.402938
    21  O    3.138377   4.330968   4.200076   3.626960   2.780905
    22  H    3.775605   5.051026   4.939867   4.270608   3.255444
    23  H    3.750544   3.690720   3.758284   2.887878   1.808475
                   16         17         18         19         20
    16  H    0.000000
    17  H    1.560947   0.000000
    18  O    4.740394   5.330452   0.000000
    19  H    5.508463   5.917778   0.959496   0.000000
    20  H    4.670805   5.253555   0.983689   1.565176   0.000000
    21  O    3.273753   3.408955   4.360462   4.958180   3.669807
    22  H    3.884594   3.667877   5.065952   5.552165   4.363246
    23  H    2.366601   2.448880   4.290603   4.932706   3.788196
                   21         22         23
    21  O    0.000000
    22  H    0.959621   0.000000
    23  H    0.977606   1.559279   0.000000
 Stoichiometry    C2H11F3O7
 Framework group  C1[X(C2H11F3O7)]
 Deg. of freedom    63
 Full point group                 C1      NOp   1
 Largest Abelian subgroup         C1      NOp   1
 Largest concise Abelian subgroup C1      NOp   1
                         Standard orientation:                         
 ---------------------------------------------------------------------
 Center     Atomic      Atomic             Coordinates (Angstroms)
 Number     Number       Type             X           Y           Z
 ---------------------------------------------------------------------
      1          6           0        1.521570   -0.068224    0.222201
      2          8           0        0.986740   -1.160330    0.320458
      3          8           0        1.065051    1.086250    0.567464
      4          1           0        0.102345    1.050459    0.975541
      5          6           0        2.941734    0.041900   -0.390749
      6          9           0        3.423857   -1.158316   -0.707108
      7          9           0        3.784494    0.618099    0.478042
      8          9           0        2.910500    0.789780   -1.503520
      9          8           0       -4.182414    0.461214   -1.527895
     10          1           0       -3.940324   -0.441539   -1.228015
     11          1           0       -3.939407    0.513176   -2.455310
     12          8           0       -1.226705    1.019066    1.565283
     13          1           0       -1.917039    1.530101    1.076740
     14          1           0       -1.547906    0.105598    1.647827
     15          8           0       -1.455464   -1.767133    1.317840
     16          1           0       -0.560662   -1.646107    0.927076
     17          1           0       -1.358162   -2.384565    2.047447
     18          8           0       -3.099067    2.279905    0.143323
     19          1           0       -3.794256    2.797798    0.554581
     20          1           0       -3.529117    1.667708   -0.495360
     21          8           0       -3.409250   -1.996976   -0.647694
     22          1           0       -4.061000   -2.662280   -0.416465
     23          1           0       -2.735087   -1.994425    0.060268
 ---------------------------------------------------------------------
 Rotational constants (GHZ):           0.9505910           0.2842577           0.2633899
 Standard basis: 6-31++G(d,p) (6D, 7F)
 There are   294 symmetry adapted cartesian basis functions of A   symmetry.
 There are   294 symmetry adapted basis functions of A   symmetry.
   294 basis functions,   472 primitive gaussians,   294 cartesian basis functions
    53 alpha electrons       53 beta electrons
       nuclear repulsion energy       826.8149393789 Hartrees.
 NAtoms=   23 NActive=   23 NUniq=   23 SFac= 1.00D+00 NAtFMM=   60 NAOKFM=F Big=F
 Integral buffers will be    131072 words long.
 Raffenetti 2 integral format.
 Two-electron integral symmetry is turned on.
 Nuclear repulsion after empirical dispersion term =      826.8053280028 Hartrees.
 One-electron integrals computed using PRISM.
 NBasis=   294 RedAO= T EigKep=  4.31D-05  NBF=   294
 NBsUse=   294 1.00D-06 EigRej= -1.00D+00 NBFU=   294
 Initial guess from the checkpoint file:  "/local_scratch/slurm.5660436/Gau-1364779.chk"
 B after Tr=     0.000000   -0.000000    0.000000
         Rot=    0.999995   -0.001822   -0.000064    0.002492 Ang=  -0.35 deg.
 ExpMin= 3.60D-02 ExpMax= 7.00D+03 ExpMxC= 1.05D+03 IAcc=3 IRadAn=         5 AccDes= 0.00D+00
 Harris functional with IExCor= 4639 and IRadAn=       5 diagonalized for initial guess.
 HarFok:  IExCor= 4639 AccDes= 0.00D+00 IRadAn=         5 IDoV= 1 UseB2=F ITyADJ=14
 ICtDFT=  3500011 ScaDFX=  1.000000  1.000000  1.000000  1.000000
 FoFCou: FMM=F IPFlag=           0 FMFlag=      100000 FMFlg1=           0
         NFxFlg=           0 DoJE=T BraDBF=F KetDBF=T FulRan=T
         wScrn=  0.000000 ICntrl=       500 IOpCl=  0 I1Cent=   200000004 NGrid=           0
         NMat0=    1 NMatS0=      1 NMatT0=    0 NMatD0=    1 NMtDS0=    0 NMtDT0=    0
 Petite list used in FoFCou.
 Requested convergence on RMS density matrix=1.00D-10 within 128 cycles.
 Requested convergence on MAX density matrix=1.00D-08.
 Requested convergence on             energy=1.00D-08.
 No special actions if energy rises.
 SCF Done:  E(RwB97XD) =  -908.816889730     A.U. after   15 cycles
            NFock= 15  Conv=0.42D-10     -V/T= 2.0082
 Calling FoFJK, ICntrl=      2127 FMM=F ISym2X=0 I1Cent= 0 IOpClX= 0 NMat=1 NMatS=1 NMatT=0.
 ***** Axes restored to original set *****
 -------------------------------------------------------------------
 Center     Atomic                   Forces (Hartrees/Bohr)
 Number     Number              X              Y              Z
 -------------------------------------------------------------------
      1        6           0.000097010   -0.000143495   -0.000140258
      2        8           0.000108006    0.000175781    0.000094057
      3        8          -0.000328384   -0.000089626    0.000247473
      4        1           0.000134984    0.000077236   -0.000176118
      5        6          -0.000000009    0.000050740   -0.000038270
      6        9          -0.000021450    0.000047963    0.000008955
      7        9           0.000010996   -0.000007812    0.000043227
      8        9          -0.000030961   -0.000008794    0.000025443
      9        8           0.000066834    0.000256375   -0.000073813
     10        1           0.000016788   -0.000243269   -0.000018285
     11        1           0.000015265    0.000008737    0.000036543
     12        8           0.000127191    0.000243776   -0.000349025
     13        1          -0.000079478   -0.000224856    0.000320728
     14        1          -0.000067984   -0.000212075   -0.000089338
     15        8           0.000032849   -0.000015528    0.000240144
     16        1          -0.000130522    0.000141551   -0.000172338
     17        1           0.000078358   -0.000003058   -0.000091731
     18        8          -0.000297843   -0.000390063   -0.000472633
     19        1           0.000109799    0.000059131    0.000101752
     20        1           0.000134604    0.000265517    0.000483552
     21        8          -0.000368896   -0.000087460   -0.000624763
     22        1          -0.000024801    0.000048323   -0.000111974
     23        1           0.000417644    0.000050908    0.000756674
 -------------------------------------------------------------------
 Cartesian Forces:  Max     0.000756674 RMS     0.000213592

 GradGradGradGradGradGradGradGradGradGradGradGradGradGradGradGradGradGrad
 Berny optimization.
 Using GEDIIS/GDIIS optimizer.
 FormGI is forming the generalized inverse of G from B-inverse, IUseBI=4.
 Internal  Forces:  Max     0.000847962 RMS     0.000128799
 Search for a local minimum.
 Step number  16 out of a maximum of  138
 All quantities printed in internal units (Hartrees-Bohrs-Radians)
 Mixed Optimization -- En-DIIS/RFO-DIIS
 Swapping is turned off.
 Update second derivatives using D2CorX and points   14   15   16
 DE= -1.94D-05 DEPred=-2.03D-05 R= 9.54D-01
 TightC=F SS=  1.41D+00  RLast= 1.85D-01 DXNew= 2.0182D+00 5.5423D-01
 Trust test= 9.54D-01 RLast= 1.85D-01 DXMaxT set to 1.20D+00
 ITU=  1  1  1  1  1  1  1  0  0  0 -1  0  1  1  1  0
     Eigenvalues ---    0.00025   0.00036   0.00051   0.00058   0.00063
     Eigenvalues ---    0.00211   0.00258   0.00439   0.00484   0.00576
     Eigenvalues ---    0.00609   0.00817   0.00864   0.01000   0.01088
     Eigenvalues ---    0.01122   0.01271   0.01503   0.01640   0.01899
     Eigenvalues ---    0.02039   0.02134   0.02141   0.02390   0.02511
     Eigenvalues ---    0.02613   0.02696   0.02826   0.02901   0.03110
     Eigenvalues ---    0.03724   0.03775   0.04682   0.05635   0.06231
     Eigenvalues ---    0.06923   0.07151   0.07336   0.07700   0.11654
     Eigenvalues ---    0.13751   0.19994   0.21788   0.23207   0.24088
     Eigenvalues ---    0.25648   0.34246   0.37354   0.37939   0.39555
     Eigenvalues ---    0.44669   0.46770   0.47861   0.49017   0.51327
     Eigenvalues ---    0.52512   0.56158   0.57116   0.57157   0.57262
     Eigenvalues ---    0.57396   0.65019   0.95805
 En-DIIS/RFO-DIIS/Sim-DIIS IScMMF=       -3 using points:    16   15   14   13   12
 RFO step:  Lambda=-1.26698506D-05.
 DidBck=F Rises=F RFO-DIIS coefs:    1.10840    0.12362   -0.33675    0.17775   -0.07302
 Iteration  1 RMS(Cart)=  0.00695246 RMS(Int)=  0.00004990
 Iteration  2 RMS(Cart)=  0.00004213 RMS(Int)=  0.00003741
 Iteration  3 RMS(Cart)=  0.00000000 RMS(Int)=  0.00003741
 Variable       Old X    -DE/DX   Delta X   Delta X   Delta X     New X
                                 (Linear)    (Quad)   (Total)
    R1        2.30546   0.00016   0.00039  -0.00031   0.00007   2.30553
    R2        2.43505   0.00017  -0.00027   0.00050   0.00026   2.43531
    R3        2.93042  -0.00008   0.00007  -0.00029  -0.00022   2.93020
    R4        3.27224  -0.00003  -0.00247   0.00184  -0.00066   3.27158
    R5        1.97710  -0.00026   0.00279  -0.00321  -0.00038   1.97672
    R6        2.74834  -0.00007  -0.00666   0.00563  -0.00100   2.74733
    R7        2.51628   0.00002   0.00031  -0.00023   0.00008   2.51636
    R8        2.53325  -0.00004  -0.00026  -0.00007  -0.00033   2.53292
    R9        2.53432  -0.00000   0.00020   0.00003   0.00023   2.53455
   R10        1.85492  -0.00021   0.00024  -0.00045  -0.00019   1.85473
   R11        1.81438   0.00002   0.00001  -0.00003  -0.00001   1.81437
   R12        3.24491   0.00005  -0.00079   0.00213   0.00136   3.24628
   R13        3.29387  -0.00000  -0.00013  -0.00040  -0.00051   3.29336
   R14        1.86729   0.00047   0.00031   0.00031   0.00062   1.86791
   R15        1.83645  -0.00008  -0.00020  -0.00043  -0.00066   1.83579
   R16        3.17938   0.00009  -0.00413   0.00521   0.00108   3.18047
   R17        3.59771   0.00015  -0.00166   0.00992   0.00823   3.60594
   R18        1.85926  -0.00005   0.00017  -0.00035  -0.00021   1.85905
   R19        1.81553   0.00000   0.00001   0.00002   0.00004   1.81557
   R20        3.41752   0.00001   0.00038   0.00111   0.00149   3.41901
   R21        1.81319  -0.00005   0.00002  -0.00003  -0.00001   1.81317
   R22        1.85890   0.00056   0.00029   0.00093   0.00123   1.86013
   R23        1.81342  -0.00000   0.00000  -0.00004  -0.00003   1.81339
   R24        1.84741  -0.00085  -0.00011  -0.00154  -0.00166   1.84574
    A1        2.24608  -0.00001   0.00005  -0.00013  -0.00010   2.24598
    A2        2.09080  -0.00010  -0.00131   0.00061  -0.00068   2.09012
    A3        1.94630   0.00011   0.00125  -0.00049   0.00078   1.94708
    A4        2.30648  -0.00007   0.00011  -0.00084  -0.00085   2.30564
    A5        1.98216  -0.00002   0.00047   0.00018   0.00066   1.98282
    A6        1.94067  -0.00006  -0.00017  -0.00007  -0.00024   1.94043
    A7        1.92848   0.00001   0.00076   0.00022   0.00098   1.92946
    A8        1.92436  -0.00006  -0.00031  -0.00055  -0.00087   1.92350
    A9        1.88997   0.00004  -0.00007   0.00017   0.00010   1.89007
   A10        1.89015   0.00006  -0.00013   0.00024   0.00011   1.89026
   A11        1.88882   0.00001  -0.00009  -0.00000  -0.00009   1.88873
   A12        1.85714  -0.00000  -0.00013   0.00029   0.00016   1.85731
   A13        1.94836  -0.00004   0.00005  -0.00010  -0.00003   1.94833
   A14        2.03365   0.00006  -0.00078   0.00196   0.00115   2.03480
   A15        2.01173   0.00008  -0.00187   0.00526   0.00340   2.01513
   A16        1.93561  -0.00002  -0.00299   0.00162  -0.00136   1.93425
   A17        1.87257  -0.00001  -0.00106   0.00012  -0.00106   1.87151
   A18        2.67665   0.00002   0.00348  -0.00544  -0.00202   2.67463
   A19        1.56280   0.00000   0.00049   0.00006   0.00048   1.56328
   A20        2.10071  -0.00000  -0.00180   0.00351   0.00174   2.10245
   A21        1.78217   0.00005   0.00071  -0.00077  -0.00010   1.78207
   A22        1.86352  -0.00008   0.00019  -0.00053  -0.00033   1.86319
   A23        1.96361   0.00001   0.00262  -0.00465  -0.00202   1.96159
   A24        2.11645   0.00002  -0.00137   0.00145   0.00009   2.11654
   A25        2.97630  -0.00000  -0.00139   0.00260   0.00102   2.97732
   A26        2.10805   0.00009  -0.00226   0.00408   0.00183   2.10988
   A27        1.97143  -0.00003   0.00121   0.00046   0.00166   1.97309
   A28        1.87282  -0.00009   0.00013  -0.00171  -0.00153   1.87129
   A29        2.08515   0.00005   0.00244   0.00424   0.00670   2.09184
   A30        2.03632   0.00011   0.00103  -0.00025   0.00070   2.03702
   A31        1.87096  -0.00011   0.00018  -0.00165  -0.00154   1.86941
   A32        3.15605   0.00010   0.00058   0.00184   0.00242   3.15846
   A33        3.07390   0.00009  -0.00257   0.00415   0.00156   3.07547
   A34        3.08225  -0.00005   0.00324  -0.00298   0.00028   3.08254
   A35        3.04427  -0.00016  -0.00060  -0.00155  -0.00217   3.04209
   A36        3.02098   0.00007  -0.00014  -0.00042  -0.00061   3.02036
   A37        3.12600   0.00003   0.00047  -0.00060  -0.00008   3.12592
   A38        3.12384   0.00006   0.00162  -0.00085   0.00076   3.12460
   A39        3.04528  -0.00010   0.00532  -0.00575  -0.00048   3.04480
   A40        3.19183   0.00005  -0.00134  -0.00104  -0.00237   3.18946
   A41        3.09946   0.00009   0.00161   0.00713   0.00875   3.10821
    D1        0.00895  -0.00000  -0.00261  -0.00206  -0.00469   0.00425
    D2       -3.13091   0.00001  -0.00188  -0.00135  -0.00326  -3.13417
    D3       -0.01001   0.00000  -0.00064  -0.00220  -0.00288  -0.01290
    D4        3.12996  -0.00001  -0.00132  -0.00287  -0.00423   3.12573
    D5       -0.03507  -0.00001  -0.01196  -0.00005  -0.01201  -0.04708
    D6       -2.13431  -0.00002  -0.01227  -0.00037  -0.01264  -2.14695
    D7        2.06166  -0.00001  -0.01244  -0.00015  -0.01260   2.04906
    D8        3.10798  -0.00000  -0.01135   0.00055  -0.01080   3.09717
    D9        1.00874  -0.00002  -0.01166   0.00023  -0.01143   0.99731
   D10       -1.07848   0.00000  -0.01183   0.00044  -0.01139  -1.08987
   D11       -0.11707   0.00003   0.02828   0.00396   0.03225  -0.08482
   D12       -2.08196  -0.00001   0.00673  -0.00113   0.00560  -2.07636
   D13        0.05636   0.00003   0.00135   0.00480   0.00612   0.06249
   D14        0.26599  -0.00006  -0.00862  -0.00134  -0.00994   0.25605
   D15       -2.07887  -0.00006  -0.00734  -0.00636  -0.01372  -2.09258
   D16       -1.85128  -0.00002  -0.00771  -0.00270  -0.01037  -1.86165
   D17        2.08705  -0.00002  -0.00643  -0.00771  -0.01415   2.07290
   D18       -1.93667  -0.00000   0.01028   0.00136   0.01168  -1.92499
   D19        2.05284  -0.00001   0.00540  -0.00004   0.00536   2.05820
   D20        2.13127  -0.00007   0.01236  -0.00282   0.00959   2.14086
   D21       -0.16241  -0.00008   0.00748  -0.00422   0.00327  -0.15914
   D22       -2.47105  -0.00007   0.00888  -0.00150   0.00732  -2.46374
   D23        1.57171   0.00003   0.00861  -0.00271   0.00590   1.57761
   D24        1.68579  -0.00005   0.01261  -0.00488   0.00774   1.69353
   D25       -0.55464   0.00005   0.01234  -0.00609   0.00633  -0.54831
   D26       -0.17698  -0.00005  -0.00011  -0.00144  -0.00154  -0.17853
   D27        2.03401   0.00002  -0.00535   0.00639   0.00108   2.03510
   D28        0.15759   0.00003   0.00147  -0.00080   0.00072   0.15831
   D29        2.06443  -0.00006   0.00165  -0.00070   0.00097   2.06540
   D30       -1.81362   0.00002  -0.00140   0.00402   0.00269  -1.81093
   D31        0.08439  -0.00002  -0.02492  -0.00026  -0.02516   0.05923
   D32       -2.03974  -0.00001  -0.02321  -0.00391  -0.02711  -2.06685
   D33        1.88088   0.00003  -0.02372  -0.00148  -0.02524   1.85565
   D34        0.17971  -0.00000  -0.00490  -0.00116  -0.00607   0.17365
   D35       -2.20715  -0.00003  -0.00941  -0.00231  -0.01171  -2.21886
   D36       -1.45062  -0.00005  -0.00629  -0.00035  -0.00658  -1.45721
   D37        2.44570  -0.00008  -0.01080  -0.00150  -0.01223   2.43347
   D38        2.57073   0.00005  -0.00858   0.00295  -0.00564   2.56508
   D39        0.18386   0.00002  -0.01309   0.00180  -0.01129   0.17258
         Item               Value     Threshold  Converged?
 Maximum Force            0.000848     0.000015     NO 
 RMS     Force            0.000129     0.000010     NO 
 Maximum Displacement     0.028880     0.000060     NO 
 RMS     Displacement     0.006977     0.000040     NO 
 Predicted change in Energy=-6.188927D-06
 GradGradGradGradGradGradGradGradGradGradGradGradGradGradGradGradGradGrad

                          Input orientation:                          
 ---------------------------------------------------------------------
 Center     Atomic      Atomic             Coordinates (Angstroms)
 Number     Number       Type             X           Y           Z
 ---------------------------------------------------------------------
      1          6           0        0.411951   -0.076252   -1.523101
      2          8           0        0.361493    1.096703   -1.191259
      3          8           0       -0.338392   -1.053357   -1.144911
      4          1           0       -1.072169   -0.774724   -0.453448
      5          6           0        1.495124   -0.545667   -2.528450
      6          9           0        2.230969    0.478551   -2.955846
      7          9           0        0.927457   -1.129147   -3.593289
      8          9           0        2.311379   -1.437231   -1.947300
      9          8           0       -0.410172    0.188536    4.414227
     10          1           0       -0.374616    1.064925    3.973796
     11          1           0        0.498464   -0.056839    4.603988
     12          8           0       -2.113725   -0.406618    0.491680
     13          1           0       -2.065420   -0.852912    1.372321
     14          1           0       -2.110061    0.551192    0.653908
     15          8           0       -1.356743    2.299227    0.519600
     16          1           0       -0.683715    1.952830   -0.108762
     17          1           0       -1.829048    2.999246    0.061391
     18          8           0       -1.868726   -1.510837    2.908888
     19          1           0       -2.623997   -1.824054    3.410965
     20          1           0       -1.337623   -0.938365    3.508160
     21          8           0       -0.323939    2.564926    3.087977
     22          1           0       -0.631444    3.374461    3.501418
     23          1           0       -0.684109    2.551114    2.180188
 ---------------------------------------------------------------------
                    Distance matrix (angstroms):
                    1          2          3          4          5
     1  C    0.000000
     2  O    1.220036   0.000000
     3  O    1.288711   2.261580   0.000000
     4  H    1.958222   2.470221   1.046034   0.000000
     5  C    1.550594   2.402203   2.352384   3.308942   0.000000
     6  F    2.381048   2.644016   3.496833   4.329367   1.331600
     7  F    2.379078   3.323322   2.757294   3.739348   1.340364
     8  F    2.374875   3.285494   2.795079   3.757513   1.341228
     9  O    5.999822   5.730768   5.696619   5.006033   7.236710
    10  H    5.668938   5.217342   5.539819   4.844727   6.954793
    11  H    6.127731   5.910525   5.894338   5.344146   7.218307
    12  O    3.247696   3.349472   2.499703   1.453825   4.707899
    13  H    3.888964   4.032722   3.059292   2.079926   5.290359
    14  H    3.390221   3.132220   2.991512   2.015319   4.932329
    15  O    3.597750   2.706554   3.879105   3.236816   5.051453
    16  H    2.705182   1.731246   3.198439   2.776555   4.104232
    17  H    4.122061   3.160265   4.483393   3.883398   5.506706
    18  O    5.186718   5.346433   4.357120   3.532940   6.466196
    19  H    6.051182   6.214856   5.154995   4.294525   7.340170
    20  H    5.396095   5.395650   4.760542   3.973862   6.679771
    21  O    5.364643   4.575735   5.568619   4.924916   6.673008
    22  H    6.184003   5.309927   6.424938   5.748995   7.499934
    23  H    4.671055   3.817755   4.916098   4.260026   6.042383
                    6          7          8          9         10
     6  F    0.000000
     7  F    2.165679   0.000000
     8  F    2.166529   2.172426   0.000000
     9  O    7.834393   8.224710   7.107671   0.000000
    10  H    7.426497   7.985620   6.966687   0.981479   0.000000
    11  H    7.774272   8.278238   6.936246   0.960124   1.554916
    12  O    5.616523   5.143716   5.156775   4.317716   4.161138
    13  H    6.242178   5.804387   5.524281   3.616303   3.647546
    14  H    5.646251   5.485321   5.501749   4.142600   3.781184
    15  O    5.316508   5.821269   5.788076   4.529805   3.797308
    16  H    4.332986   4.923046   4.882962   4.862612   4.189416
    17  H    5.651669   6.164304   6.392206   5.372195   4.600422
    18  O    7.426996   7.088204   6.407905   2.698387   3.162426
    19  H    8.331204   7.883863   7.295106   3.155641   3.704415
    20  H    7.518369   7.456378   6.582259   1.717855   2.270984
    21  O    6.885369   7.736374   6.950983   2.722794   1.742770
    22  H    7.633870   8.546785   7.842265   3.321491   2.371300
    23  H    6.258758   7.033811   6.474256   3.263088   2.349803
[truncated: 507,395 more chars]
