# Supplementary material for: The Hydration of Trifluoroacetic Acid from 0 to 298 K
Source: J Phys Chem A. 2026 Jan 20;130(4):927–35. doi: 10.1021/acs.jpca.5c08151 (PMC12862820; doi:10.1021/acs.jpca.5c08151)
Supplement: Supplementary file 1 [file jp5c08151_si_001.zip › TFA_SI/within1kcal-hightemps/5-H2O/20K-1-151-9757-wb97xd.log]

 Entering Gaussian System, Link 0=g16
 Initial command:
 /software/commercial/MERCURY/GAUSSIAN/AVX2/g16/l1.exe "/local_scratch/slurm.5660424/Gau-1203519.inp" -scrdir="/local_scratch/slurm.5660424/"
 Entering Link 1 = /software/commercial/MERCURY/GAUSSIAN/AVX2/g16/l1.exe PID=   1203520.
  
 Copyright (c) 1988-2019, Gaussian, Inc.  All Rights Reserved.
  
 This is part of the Gaussian(R) 16 program.  It is based on
 the Gaussian(R) 09 system (copyright 2009, Gaussian, Inc.),
 the Gaussian(R) 03 system (copyright 2003, Gaussian, Inc.),
 the Gaussian(R) 98 system (copyright 1998, Gaussian, Inc.),
 the Gaussian(R) 94 system (copyright 1995, Gaussian, Inc.),
 the Gaussian 92(TM) system (copyright 1992, Gaussian, Inc.),
 the Gaussian 90(TM) system (copyright 1990, Gaussian, Inc.),
 the Gaussian 88(TM) system (copyright 1988, Gaussian, Inc.),
 the Gaussian 86(TM) system (copyright 1986, Carnegie Mellon
 University), and the Gaussian 82(TM) system (copyright 1983,
 Carnegie Mellon University). Gaussian is a federally registered
 trademark of Gaussian, Inc.
  
 This software contains proprietary and confidential information,
 including trade secrets, belonging to Gaussian, Inc.
  
 This software is provided under written license and may be
 used, copied, transmitted, or stored only in accord with that
 written license.
  
 The following legend is applicable only to US Government
 contracts under FAR:
  
                    RESTRICTED RIGHTS LEGEND
  
 Use, reproduction and disclosure by the US Government is
 subject to restrictions as set forth in subparagraphs (a)
 and (c) of the Commercial Computer Software - Restricted
 Rights clause in FAR 52.227-19.
  
 Gaussian, Inc.
 340 Quinnipiac St., Bldg. 40, Wallingford CT 06492
  
  
 ---------------------------------------------------------------
 Warning -- This program may not be used in any manner that
 competes with the business of Gaussian, Inc. or will provide
 assistance to any competitor of Gaussian, Inc.  The licensee
 of this program is prohibited from giving any competitor of
 Gaussian, Inc. access to this program.  By using this program,
 the user acknowledges that Gaussian, Inc. is engaged in the
 business of creating and licensing software in the field of
 computational chemistry and represents and warrants to the
 licensee that it is not a competitor of Gaussian, Inc. and that
 it will not use this program in any manner prohibited above.
 ---------------------------------------------------------------
  

 Cite this work as:
 Gaussian 16, Revision C.01,
 M. J. Frisch, G. W. Trucks, H. B. Schlegel, G. E. Scuseria, 
 M. A. Robb, J. R. Cheeseman, G. Scalmani, V. Barone, 
 G. A. Petersson, H. Nakatsuji, X. Li, M. Caricato, A. V. Marenich, 
 J. Bloino, B. G. Janesko, R. Gomperts, B. Mennucci, H. P. Hratchian, 
 J. V. Ortiz, A. F. Izmaylov, J. L. Sonnenberg, D. Williams-Young, 
 F. Ding, F. Lipparini, F. Egidi, J. Goings, B. Peng, A. Petrone, 
 T. Henderson, D. Ranasinghe, V. G. Zakrzewski, J. Gao, N. Rega, 
 G. Zheng, W. Liang, M. Hada, M. Ehara, K. Toyota, R. Fukuda, 
 J. Hasegawa, M. Ishida, T. Nakajima, Y. Honda, O. Kitao, H. Nakai, 
 T. Vreven, K. Throssell, J. A. Montgomery, Jr., J. E. Peralta, 
 F. Ogliaro, M. J. Bearpark, J. J. Heyd, E. N. Brothers, K. N. Kudin, 
 V. N. Staroverov, T. A. Keith, R. Kobayashi, J. Normand, 
 K. Raghavachari, A. P. Rendell, J. C. Burant, S. S. Iyengar, 
 J. Tomasi, M. Cossi, J. M. Millam, M. Klene, C. Adamo, R. Cammi, 
 J. W. Ochterski, R. L. Martin, K. Morokuma, O. Farkas, 
 J. B. Foresman, and D. J. Fox, Gaussian, Inc., Wallingford CT, 2019.
 
 ******************************************
 Gaussian 16:  ES64L-G16RevC.01  3-Jul-2019
                25-Sep-2025 
 ******************************************
 %nproc=20
 Will use up to   20 processors via shared memory.
 %mem=18gb
 ----------------------------------------------------------------------
 # wb97xd/6-31++g** scf(conver=10) opt(tight,maxcycles=300,calcfc) freq
 ----------------------------------------------------------------------
 1/6=300,7=10,10=4,18=20,19=15,26=3,38=1/1,3;
 2/9=110,12=2,17=6,18=5,40=1/2;
 3/5=1,6=6,7=1111,11=2,25=1,30=1,71=2,74=-58,140=1/1,2,3;
 4//1;
 5/5=2,6=10,38=5/2;
 8/6=4,10=90,11=11/1;
 11/6=1,8=1,9=11,15=111,16=1/1,2,10;
 10/6=1,13=1/2;
 6/7=2,8=2,9=2,10=2,28=1/1;
 7/10=1,25=1/1,2,3,16;
 1/6=300,7=10,10=4,18=20,19=15,26=3/3(2);
 2/9=110/2;
 99//99;
 2/9=110/2;
 3/5=1,6=6,7=1111,11=2,25=1,30=1,71=1,74=-58/1,2,3;
 4/5=5,16=3,69=1/1;
 5/5=2,6=10,38=5/2;
 7//1,2,3,16;
 1/6=300,7=10,18=20,19=15,26=3/3(-5);
 2/9=110/2;
 6/7=2,8=2,9=2,10=2,19=2,28=1/1;
 99/9=1/99;
 --------------
 20K-1-151-9757
 --------------
 Symbolic Z-matrix:
 Charge =  0 Multiplicity = 1
 C                     0.26505   0.80021   1.70514 
 O                    -0.24783  -0.27077   1.93336 
 O                     1.19156   1.08009   0.88256 
 H                     1.60994   0.184     0.29981 
 C                    -0.23495   2.06921   2.47163 
 F                    -0.62734   3.02884   1.62062 
 F                     0.72712   2.59213   3.24221 
 F                    -1.27578   1.79366   3.2629 
 O                     1.96711   0.57763  -2.71721 
 H                     1.91588   1.51563  -2.52284 
 H                     1.05409   0.28154  -2.91397 
 O                     0.13445  -2.5435   -1.1243 
 H                     0.49566  -3.41452  -1.29879 
 H                    -0.41729  -2.63271  -0.30578 
 O                    -1.21728  -2.71339   1.12821 
 H                    -0.81659  -1.95986   1.59264 
 H                    -2.16542  -2.57321   1.16897 
 O                     2.08892  -0.785    -0.47656 
 H                     2.2233   -0.30972  -1.34085 
 H                     1.37774  -1.44422  -0.64572 
 O                    -0.49649  -0.52397  -2.92347 
 H                    -0.37736  -1.26164  -2.30134 
 H                    -0.83377  -0.89857  -3.73843 
 
 Add virtual bond connecting atoms H4         and O3         Dist= 2.17D+00.
 Add virtual bond connecting atoms O18        and H4         Dist= 2.51D+00.
 Add virtual bond connecting atoms O15        and H14        Dist= 3.11D+00.
 Add virtual bond connecting atoms H19        and O9         Dist= 3.13D+00.
 Add virtual bond connecting atoms O2         and H16        Dist= 3.43D+00.
 Add virtual bond connecting atoms H20        and O12        Dist= 3.26D+00.
 Add virtual bond connecting atoms O21        and H11        Dist= 3.30D+00.
 Add virtual bond connecting atoms H22        and O12        Dist= 3.43D+00.

 GradGradGradGradGradGradGradGradGradGradGradGradGradGradGradGradGradGrad
 Berny optimization.
 Initialization pass.
                           ----------------------------
                           !    Initial Parameters    !
                           ! (Angstroms and Degrees)  !
 --------------------------                            --------------------------
 ! Name  Definition              Value          Derivative Info.                !
 --------------------------------------------------------------------------------
 ! R1    R(1,2)                  1.2092         calculate D2E/DX2 analytically  !
 ! R2    R(1,3)                  1.2702         calculate D2E/DX2 analytically  !
 ! R3    R(1,5)                  1.5646         calculate D2E/DX2 analytically  !
 ! R4    R(2,16)                 1.8146         calculate D2E/DX2 analytically  !
 ! R5    R(3,4)                  1.1479         calculate D2E/DX2 analytically  !
 ! R6    R(4,18)                 1.3308         calculate D2E/DX2 analytically  !
 ! R7    R(5,6)                  1.3413         calculate D2E/DX2 analytically  !
 ! R8    R(5,7)                  1.339          calculate D2E/DX2 analytically  !
 ! R9    R(5,8)                  1.3362         calculate D2E/DX2 analytically  !
 ! R10   R(9,10)                 0.9593         calculate D2E/DX2 analytically  !
 ! R11   R(9,11)                 0.9798         calculate D2E/DX2 analytically  !
 ! R12   R(9,19)                 1.6575         calculate D2E/DX2 analytically  !
 ! R13   R(11,21)                1.7473         calculate D2E/DX2 analytically  !
 ! R14   R(12,13)                0.959          calculate D2E/DX2 analytically  !
 ! R15   R(12,14)                0.9911         calculate D2E/DX2 analytically  !
 ! R16   R(12,20)                1.7272         calculate D2E/DX2 analytically  !
 ! R17   R(12,22)                1.814          calculate D2E/DX2 analytically  !
 ! R18   R(14,15)                1.644          calculate D2E/DX2 analytically  !
 ! R19   R(15,16)                0.9716         calculate D2E/DX2 analytically  !
 ! R20   R(15,17)                0.9593         calculate D2E/DX2 analytically  !
 ! R21   R(18,19)                0.9955         calculate D2E/DX2 analytically  !
 ! R22   R(18,20)                0.9844         calculate D2E/DX2 analytically  !
 ! R23   R(21,22)                0.9723         calculate D2E/DX2 analytically  !
 ! R24   R(21,23)                0.9583         calculate D2E/DX2 analytically  !
 ! A1    A(2,1,3)              128.8123         calculate D2E/DX2 analytically  !
 ! A2    A(2,1,5)              119.3651         calculate D2E/DX2 analytically  !
 ! A3    A(3,1,5)              111.8176         calculate D2E/DX2 analytically  !
 ! A4    A(1,2,16)             157.2163         calculate D2E/DX2 analytically  !
 ! A5    A(1,3,4)              115.0005         calculate D2E/DX2 analytically  !
 ! A6    A(1,5,6)              111.282          calculate D2E/DX2 analytically  !
 ! A7    A(1,5,7)              111.6592         calculate D2E/DX2 analytically  !
 ! A8    A(1,5,8)              111.8263         calculate D2E/DX2 analytically  !
 ! A9    A(6,5,7)              107.2134         calculate D2E/DX2 analytically  !
 ! A10   A(6,5,8)              107.1806         calculate D2E/DX2 analytically  !
 ! A11   A(7,5,8)              107.4227         calculate D2E/DX2 analytically  !
 ! A12   A(10,9,11)            106.6433         calculate D2E/DX2 analytically  !
 ! A13   A(10,9,19)            111.3132         calculate D2E/DX2 analytically  !
 ! A14   A(11,9,19)             98.569          calculate D2E/DX2 analytically  !
 ! A15   A(13,12,14)           106.1524         calculate D2E/DX2 analytically  !
 ! A16   A(13,12,20)           110.9388         calculate D2E/DX2 analytically  !
 ! A17   A(13,12,22)           129.055          calculate D2E/DX2 analytically  !
 ! A18   A(14,12,20)           103.2484         calculate D2E/DX2 analytically  !
 ! A19   A(14,12,22)           116.2574         calculate D2E/DX2 analytically  !
 ! A20   A(20,12,22)            86.1659         calculate D2E/DX2 analytically  !
 ! A21   A(14,15,16)           100.2649         calculate D2E/DX2 analytically  !
 ! A22   A(14,15,17)           120.7184         calculate D2E/DX2 analytically  !
 ! A23   A(16,15,17)           105.9            calculate D2E/DX2 analytically  !
 ! A24   A(2,16,15)            160.2083         calculate D2E/DX2 analytically  !
 ! A25   A(4,18,19)            101.9727         calculate D2E/DX2 analytically  !
 ! A26   A(4,18,20)            109.1377         calculate D2E/DX2 analytically  !
 ! A27   A(19,18,20)           105.5489         calculate D2E/DX2 analytically  !
 ! A28   A(9,19,18)            162.879          calculate D2E/DX2 analytically  !
 ! A29   A(11,21,22)           103.7411         calculate D2E/DX2 analytically  !
 ! A30   A(11,21,23)           119.8134         calculate D2E/DX2 analytically  !
 ! A31   A(22,21,23)           106.9            calculate D2E/DX2 analytically  !
 ! A32   L(3,4,18,10,-1)       174.729          calculate D2E/DX2 analytically  !
 ! A33   L(9,11,21,1,-1)       170.4481         calculate D2E/DX2 analytically  !
 ! A34   L(12,14,15,1,-1)      175.8396         calculate D2E/DX2 analytically  !
 ! A35   L(12,20,18,1,-1)      183.1252         calculate D2E/DX2 analytically  !
 ! A36   L(12,22,21,1,-1)      176.7895         calculate D2E/DX2 analytically  !
 ! A37   L(3,4,18,10,-2)       180.4227         calculate D2E/DX2 analytically  !
 ! A38   L(9,11,21,1,-2)       191.1722         calculate D2E/DX2 analytically  !
 ! A39   L(12,14,15,1,-2)      183.5142         calculate D2E/DX2 analytically  !
 ! A40   L(12,20,18,1,-2)      185.8675         calculate D2E/DX2 analytically  !
 ! A41   L(12,22,21,1,-2)      170.5692         calculate D2E/DX2 analytically  !
 ! D1    D(3,1,2,16)           -28.2833         calculate D2E/DX2 analytically  !
 ! D2    D(5,1,2,16)           150.8372         calculate D2E/DX2 analytically  !
 ! D3    D(2,1,3,4)             -1.649          calculate D2E/DX2 analytically  !
 ! D4    D(5,1,3,4)            179.1766         calculate D2E/DX2 analytically  !
 ! D5    D(2,1,5,6)           -123.7661         calculate D2E/DX2 analytically  !
 ! D6    D(2,1,5,7)            116.4715         calculate D2E/DX2 analytically  !
 ! D7    D(2,1,5,8)             -3.9323         calculate D2E/DX2 analytically  !
 ! D8    D(3,1,5,6)             55.4957         calculate D2E/DX2 analytically  !
 ! D9    D(3,1,5,7)            -64.2666         calculate D2E/DX2 analytically  !
 ! D10   D(3,1,5,8)            175.3295         calculate D2E/DX2 analytically  !
 ! D11   D(1,2,16,15)          -42.9906         calculate D2E/DX2 analytically  !
 ! D12   D(1,3,18,19)          141.8106         calculate D2E/DX2 analytically  !
 ! D13   D(1,3,18,20)           31.391          calculate D2E/DX2 analytically  !
 ! D14   D(10,9,21,22)        -127.8169         calculate D2E/DX2 analytically  !
 ! D15   D(10,9,21,23)         115.5769         calculate D2E/DX2 analytically  !
 ! D16   D(19,9,21,22)         -15.1763         calculate D2E/DX2 analytically  !
 ! D17   D(19,9,21,23)        -131.7824         calculate D2E/DX2 analytically  !
 ! D18   D(10,9,19,18)          76.5812         calculate D2E/DX2 analytically  !
 ! D19   D(11,9,19,18)         -35.1158         calculate D2E/DX2 analytically  !
 ! D20   D(13,12,15,16)        128.8193         calculate D2E/DX2 analytically  !
 ! D21   D(13,12,15,17)       -116.2327         calculate D2E/DX2 analytically  !
 ! D22   D(20,12,15,16)         13.1771         calculate D2E/DX2 analytically  !
 ! D23   D(20,12,15,17)        128.1251         calculate D2E/DX2 analytically  !
 ! D24   D(22,12,15,16)        -77.6261         calculate D2E/DX2 analytically  !
 ! D25   D(22,12,15,17)         37.322          calculate D2E/DX2 analytically  !
 ! D26   D(13,12,18,4)        -152.7408         calculate D2E/DX2 analytically  !
 ! D27   D(13,12,18,19)         99.6156         calculate D2E/DX2 analytically  !
 ! D28   D(14,12,18,4)         -38.2333         calculate D2E/DX2 analytically  !
 ! D29   D(14,12,18,19)       -145.8769         calculate D2E/DX2 analytically  !
 ! D30   D(22,12,18,4)          77.453          calculate D2E/DX2 analytically  !
 ! D31   D(22,12,18,19)        -30.1906         calculate D2E/DX2 analytically  !
 ! D32   D(13,12,21,11)        -90.2771         calculate D2E/DX2 analytically  !
 ! D33   D(13,12,21,23)         35.3895         calculate D2E/DX2 analytically  !
 ! D34   D(14,12,21,11)        122.5187         calculate D2E/DX2 analytically  !
 ! D35   D(14,12,21,23)       -111.8147         calculate D2E/DX2 analytically  !
 ! D36   D(20,12,21,11)         21.1446         calculate D2E/DX2 analytically  !
 ! D37   D(20,12,21,23)        146.8113         calculate D2E/DX2 analytically  !
 ! D38   D(14,15,16,2)          52.6598         calculate D2E/DX2 analytically  !
 ! D39   D(17,15,16,2)         -73.5942         calculate D2E/DX2 analytically  !
 ! D40   D(4,18,19,9)          -56.4245         calculate D2E/DX2 analytically  !
 ! D41   D(20,18,19,9)          57.5835         calculate D2E/DX2 analytically  !
 --------------------------------------------------------------------------------
 Trust Radius=3.00D-01 FncErr=1.00D-07 GrdErr=1.00D-06 EigMax=2.50D+02 EigMin=1.00D-04
 Number of steps in this run=    138 maximum allowed number of steps=    138.
 GradGradGradGradGradGradGradGradGradGradGradGradGradGradGradGradGradGrad

                          Input orientation:                          
 ---------------------------------------------------------------------
 Center     Atomic      Atomic             Coordinates (Angstroms)
 Number     Number       Type             X           Y           Z
 ---------------------------------------------------------------------
      1          6           0        0.265051    0.800213    1.705140
      2          8           0       -0.247827   -0.270773    1.933360
      3          8           0        1.191561    1.080091    0.882559
      4          1           0        1.609945    0.183998    0.299807
      5          6           0       -0.234948    2.069212    2.471627
      6          9           0       -0.627340    3.028842    1.620623
      7          9           0        0.727117    2.592128    3.242214
      8          9           0       -1.275776    1.793665    3.262903
      9          8           0        1.967112    0.577629   -2.717213
     10          1           0        1.915879    1.515630   -2.522838
     11          1           0        1.054086    0.281535   -2.913972
     12          8           0        0.134451   -2.543502   -1.124301
     13          1           0        0.495660   -3.414521   -1.298788
     14          1           0       -0.417290   -2.632715   -0.305784
     15          8           0       -1.217279   -2.713387    1.128213
     16          1           0       -0.816594   -1.959863    1.592637
     17          1           0       -2.165425   -2.573210    1.168967
     18          8           0        2.088922   -0.785005   -0.476556
     19          1           0        2.223305   -0.309724   -1.340851
     20          1           0        1.377737   -1.444222   -0.645724
     21          8           0       -0.496488   -0.523968   -2.923469
     22          1           0       -0.377355   -1.261638   -2.301341
     23          1           0       -0.833771   -0.898575   -3.738427
 ---------------------------------------------------------------------
                    Distance matrix (angstroms):
                    1          2          3          4          5
     1  C    0.000000
     2  O    1.209189   0.000000
     3  O    1.270194   2.236258   0.000000
     4  H    2.040447   2.515279   1.147880   0.000000
     5  C    1.564564   2.401131   2.353386   3.416792   0.000000
     6  F    2.402144   3.336060   2.766002   3.852679   1.341294
     7  F    2.405631   3.295423   2.840763   3.903362   1.338960
     8  F    2.405768   2.662005   3.501853   4.438283   1.336176
     9  O    4.743813   5.220495   3.716491   3.063482   5.830776
    10  H    4.594873   5.265981   3.508712   3.135947   5.466003
    11  H    4.714636   5.049420   3.882040   3.262953   5.819113
    12  O    4.382148   3.828932   4.274973   3.412392   5.860400
    13  H    5.180805   4.569759   5.044213   4.092245   6.694860
    14  H    4.036631   3.259025   4.217284   3.522824   5.464007
    15  O    3.856881   2.748538   4.500370   4.132105   5.063890
    16  H    2.966586   1.814556   3.711902   3.486494   4.164659
    17  H    4.192216   3.092360   4.969707   4.755108   5.193817
    18  O    3.255644   3.395956   2.476092   1.330836   4.715794
    19  H    3.787451   4.102251   2.817736   1.819816   5.122240
    20  H    3.435421   3.266667   2.956766   1.897116   4.966171
    21  O    4.874158   4.869776   4.461879   3.915071   5.991665
    22  H    4.551462   4.351009   4.252342   3.578434   5.822033
    23  H    5.807385   5.736430   5.419465   4.842628   6.908772
                    6          7          8          9         10
     6  F    0.000000
     7  F    2.157506   0.000000
     8  F    2.154812   2.156282   0.000000
     9  O    5.617512   6.411752   6.910633   0.000000
    10  H    5.091762   5.983964   6.613529   0.959298   0.000000
    11  H    5.562143   6.583644   6.772634   0.979797   1.555205
    12  O    6.258270   6.767008   6.328294   3.954424   4.648219
    13  H    7.162473   7.533532   7.146482   4.484904   5.274629
    14  H    5.984011   6.418483   5.750248   4.669762   5.250502
    15  O    5.793417   6.033088   4.987367   5.979836   6.405579
    16  H    4.992372   5.081807   4.133958   5.723870   6.040082
    17  H    5.826893   6.272628   4.923985   6.489071   6.856025
    18  O    5.130464   5.204688   5.652812   2.625291   3.083851
    19  H    5.295520   5.627060   6.153240   1.657529   2.196252
    20  H    5.400459   5.641940   5.727338   2.954033   3.545967
    21  O    5.769606   7.015904   6.652060   2.706544   3.184333
    22  H    5.818291   6.841226   6.411150   3.008717   3.608490
    23  H    6.647303   7.959317   7.514130   3.326711   3.855725
                   11         12         13         14         15
    11  H    0.000000
    12  O    3.468355   0.000000
    13  H    4.072038   0.958954   0.000000
    14  H    4.178570   0.991135   1.559089   0.000000
    15  O    5.519775   2.632462   3.052227   1.644031   0.000000
    16  H    5.369621   2.937153   3.492617   2.053332   0.971615
    17  H    5.931712   3.247983   3.725452   2.287882   0.959318
    18  O    2.854714   2.707737   3.182594   3.118380   4.150290
    19  H    2.047283   3.065937   3.553349   3.666114   4.869445
    20  H    2.868438   1.727197   2.255356   2.179494   3.389947
    21  O    1.747343   2.777338   3.461104   3.362345   4.661462
    22  H    2.192196   1.813986   2.530252   2.421507   3.817708
    23  H    2.374109   3.236803   3.748228   3.868299   5.208149
                   16         17         18         19         20
    16  H    0.000000
    17  H    1.541115   0.000000
    18  O    3.755512   4.899478   0.000000
    19  H    4.535338   5.539269   0.995469   0.000000
    20  H    3.176670   4.137839   0.984363   1.576475   0.000000
    21  O    4.749681   4.871630   3.569295   3.154021   3.089936
    22  H    3.980391   4.118307   3.104762   2.931231   2.419659
    23  H    5.435703   5.353525   4.381192   3.929482   3.841004
                   21         22         23
    21  O    0.000000
    22  H    0.972313   0.000000
    23  H    0.958252   1.550918   0.000000
 Stoichiometry    C2H11F3O7
 Framework group  C1[X(C2H11F3O7)]
 Deg. of freedom    63
 Full point group                 C1      NOp   1
 Largest Abelian subgroup         C1      NOp   1
 Largest concise Abelian subgroup C1      NOp   1
                         Standard orientation:                         
 ---------------------------------------------------------------------
 Center     Atomic      Atomic             Coordinates (Angstroms)
 Number     Number       Type             X           Y           Z
 ---------------------------------------------------------------------
      1          6           0       -1.203425    0.111729   -0.336002
      2          8           0       -0.825510    1.260339   -0.332337
      3          8           0       -0.584504   -0.928792   -0.720247
      4          1           0        0.465617   -0.740023   -1.143615
      5          6           0       -2.630878   -0.228028    0.206958
      6          9           0       -2.573766   -1.138611    1.190140
      7          9           0       -3.418116   -0.729997   -0.752780
      8          9           0       -3.243377    0.850809    0.703266
      9          8           0        2.684556   -2.599266   -0.141394
     10          1           0        1.970023   -3.178154    0.131706
     11          1           0        2.888304   -2.024076    0.625186
     12          8           0        3.000370    1.342044   -0.203166
     13          1           0        3.702830    1.728797   -0.729060
     14          1           0        2.324593    2.056168   -0.077869
     15          8           0        1.119344    3.169753    0.022825
     16          1           0        0.361607    2.630726   -0.258813
     17          1           0        0.872109    3.549160    0.868530
     18          8           0        1.721231   -0.616407   -1.567027
     19          1           0        2.147763   -1.432844   -1.189589
     20          1           0        2.145128    0.141255   -1.103098
     21          8           0        3.154284   -0.673480    1.701454
     22          1           0        3.110435    0.101051    1.115306
     23          1           0        3.976564   -0.607614    2.189066
 ---------------------------------------------------------------------
 Rotational constants (GHZ):           0.8410023           0.3688750           0.3051200
 Standard basis: 6-31++G(d,p) (6D, 7F)
 There are   294 symmetry adapted cartesian basis functions of A   symmetry.
 There are   294 symmetry adapted basis functions of A   symmetry.
   294 basis functions,   472 primitive gaussians,   294 cartesian basis functions
    53 alpha electrons       53 beta electrons
       nuclear repulsion energy       851.3148174253 Hartrees.
 NAtoms=   23 NActive=   23 NUniq=   23 SFac= 1.00D+00 NAtFMM=   60 NAOKFM=F Big=F
 Integral buffers will be    131072 words long.
 Raffenetti 2 integral format.
 Two-electron integral symmetry is turned on.
 Nuclear repulsion after empirical dispersion term =      851.3041068644 Hartrees.
 One-electron integrals computed using PRISM.
 NBasis=   294 RedAO= T EigKep=  5.06D-05  NBF=   294
 NBsUse=   294 1.00D-06 EigRej= -1.00D+00 NBFU=   294
 ExpMin= 3.60D-02 ExpMax= 7.00D+03 ExpMxC= 1.05D+03 IAcc=3 IRadAn=         5 AccDes= 0.00D+00
 Harris functional with IExCor= 4639 and IRadAn=       5 diagonalized for initial guess.
 HarFok:  IExCor= 4639 AccDes= 0.00D+00 IRadAn=         5 IDoV= 1 UseB2=F ITyADJ=14
 ICtDFT=  3500011 ScaDFX=  1.000000  1.000000  1.000000  1.000000
 FoFCou: FMM=F IPFlag=           0 FMFlag=      100000 FMFlg1=           0
         NFxFlg=           0 DoJE=T BraDBF=F KetDBF=T FulRan=T
         wScrn=  0.000000 ICntrl=       500 IOpCl=  0 I1Cent=   200000004 NGrid=           0
         NMat0=    1 NMatS0=      1 NMatT0=    0 NMatD0=    1 NMtDS0=    0 NMtDT0=    0
 Petite list used in FoFCou.
 Requested convergence on RMS density matrix=1.00D-10 within 128 cycles.
 Requested convergence on MAX density matrix=1.00D-08.
 Requested convergence on             energy=1.00D-08.
 No special actions if energy rises.
 SCF Done:  E(RwB97XD) =  -908.810163347     A.U. after   17 cycles
            NFock= 17  Conv=0.76D-10     -V/T= 2.0081
 DoSCS=F DFT=T ScalE2(SS,OS)=  1.000000  1.000000
 Range of M.O.s used for correlation:     1   294
 NBasis=   294 NAE=    53 NBE=    53 NFC=     0 NFV=     0
 NROrb=    294 NOA=    53 NOB=    53 NVA=   241 NVB=   241

 **** Warning!!: The largest alpha MO coefficient is  0.34477856D+02

 Symmetrizing basis deriv contribution to polar:
 IMax=3 JMax=2 DiffMx= 0.00D+00
 G2DrvN: will do    24 centers at a time, making    1 passes.
 Calling FoFCou, ICntrl=  3107 FMM=F I1Cent=   0 AccDes= 0.00D+00.
 End of G2Drv F.D. properties file   721 does not exist.
 End of G2Drv F.D. properties file   722 does not exist.
 End of G2Drv F.D. properties file   788 does not exist.
          IDoAtm=11111111111111111111111
          Differentiating once with respect to nuclear coordinates.
 Keep R1 ints in memory in canonical form, NReq=1915881174.
          There are    72 degrees of freedom in the 1st order CPHF.  IDoFFX=6 NUNeed=     0.
     66 vectors produced by pass  0 Test12= 1.77D-14 1.39D-09 XBig12= 1.79D-01 6.95D-02.
 AX will form    66 AO Fock derivatives at one time.
     66 vectors produced by pass  1 Test12= 1.77D-14 1.39D-09 XBig12= 7.53D-02 9.22D-02.
     66 vectors produced by pass  2 Test12= 1.77D-14 1.39D-09 XBig12= 1.86D-03 7.02D-03.
     66 vectors produced by pass  3 Test12= 1.77D-14 1.39D-09 XBig12= 1.65D-05 5.00D-04.
     66 vectors produced by pass  4 Test12= 1.77D-14 1.39D-09 XBig12= 1.34D-07 4.18D-05.
     66 vectors produced by pass  5 Test12= 1.77D-14 1.39D-09 XBig12= 8.12D-10 3.54D-06.
     56 vectors produced by pass  6 Test12= 1.77D-14 1.39D-09 XBig12= 4.06D-12 1.90D-07.
     15 vectors produced by pass  7 Test12= 1.77D-14 1.39D-09 XBig12= 1.97D-14 1.31D-08.
 InvSVY:  IOpt=1 It=  1 EMax= 2.78D-16
 Solved reduced A of dimension   467 with    72 vectors.
 End of Minotr F.D. properties file   721 does not exist.
 End of Minotr F.D. properties file   722 does not exist.
 End of Minotr F.D. properties file   788 does not exist.

 **********************************************************************

            Population analysis using the SCF Density.

 **********************************************************************

 Orbital symmetries:
       Occupied  (A) (A) (A) (A) (A) (A) (A) (A) (A) (A) (A) (A)
                 (A) (A) (A) (A) (A) (A) (A) (A) (A) (A) (A) (A)
                 (A) (A) (A) (A) (A) (A) (A) (A) (A) (A) (A) (A)
                 (A) (A) (A) (A) (A) (A) (A) (A) (A) (A) (A) (A)
                 (A) (A) (A) (A) (A)
       Virtual   (A) (A) (A) (A) (A) (A) (A) (A) (A) (A) (A) (A)
                 (A) (A) (A) (A) (A) (A) (A) (A) (A) (A) (A) (A)
                 (A) (A) (A) (A) (A) (A) (A) (A) (A) (A) (A) (A)
                 (A) (A) (A) (A) (A) (A) (A) (A) (A) (A) (A) (A)
                 (A) (A) (A) (A) (A) (A) (A) (A) (A) (A) (A) (A)
                 (A) (A) (A) (A) (A) (A) (A) (A) (A) (A) (A) (A)
                 (A) (A) (A) (A) (A) (A) (A) (A) (A) (A) (A) (A)
                 (A) (A) (A) (A) (A) (A) (A) (A) (A) (A) (A) (A)
                 (A) (A) (A) (A) (A) (A) (A) (A) (A) (A) (A) (A)
                 (A) (A) (A) (A) (A) (A) (A) (A) (A) (A) (A) (A)
                 (A) (A) (A) (A) (A) (A) (A) (A) (A) (A) (A) (A)
                 (A) (A) (A) (A) (A) (A) (A) (A) (A) (A) (A) (A)
                 (A) (A) (A) (A) (A) (A) (A) (A) (A) (A) (A) (A)
                 (A) (A) (A) (A) (A) (A) (A) (A) (A) (A) (A) (A)
                 (A) (A) (A) (A) (A) (A) (A) (A) (A) (A) (A) (A)
                 (A) (A) (A) (A) (A) (A) (A) (A) (A) (A) (A) (A)
                 (A) (A) (A) (A) (A) (A) (A) (A) (A) (A) (A) (A)
                 (A) (A) (A) (A) (A) (A) (A) (A) (A) (A) (A) (A)
                 (A) (A) (A) (A) (A) (A) (A) (A) (A) (A) (A) (A)
                 (A) (A) (A) (A) (A) (A) (A) (A) (A) (A) (A) (A)
                 (A)
 The electronic state is 1-A.
 Alpha  occ. eigenvalues --  -24.87615 -24.87555 -24.87447 -19.32545 -19.31256
 Alpha  occ. eigenvalues --  -19.31143 -19.30823 -19.30584 -19.29857 -19.29015
 Alpha  occ. eigenvalues --  -10.56047 -10.46124  -1.43231  -1.33963  -1.33879
 Alpha  occ. eigenvalues --   -1.22545  -1.16761  -1.15340  -1.14428  -1.14102
 Alpha  occ. eigenvalues --   -1.13283  -1.12326  -0.84469  -0.74789  -0.69473
 Alpha  occ. eigenvalues --   -0.69363  -0.67436  -0.66981  -0.66048  -0.65643
 Alpha  occ. eigenvalues --   -0.65001  -0.64124  -0.60054  -0.57261  -0.56798
 Alpha  occ. eigenvalues --   -0.55929  -0.55397  -0.54868  -0.53208  -0.52497
 Alpha  occ. eigenvalues --   -0.52020  -0.51762  -0.50398  -0.49737  -0.48562
 Alpha  occ. eigenvalues --   -0.47286  -0.44936  -0.43704  -0.43122  -0.42039
 Alpha  occ. eigenvalues --   -0.41567  -0.41110  -0.38802
 Alpha virt. eigenvalues --    0.02245   0.04629   0.05276   0.05545   0.05983
 Alpha virt. eigenvalues --    0.08566   0.09561   0.10033   0.10317   0.10913
 Alpha virt. eigenvalues --    0.11713   0.12615   0.12807   0.13956   0.14250
 Alpha virt. eigenvalues --    0.15696   0.16556   0.18267   0.18701   0.19612
 Alpha virt. eigenvalues --    0.21704   0.21888   0.22669   0.22799   0.23586
 Alpha virt. eigenvalues --    0.24576   0.25669   0.25753   0.26777   0.27271
 Alpha virt. eigenvalues --    0.27588   0.28565   0.28705   0.29217   0.29914
 Alpha virt. eigenvalues --    0.30367   0.30747   0.31133   0.31146   0.32138
 Alpha virt. eigenvalues --    0.32545   0.32652   0.33257   0.34080   0.35142
 Alpha virt. eigenvalues --    0.35694   0.36084   0.36507   0.36526   0.37100
 Alpha virt. eigenvalues --    0.37729   0.38016   0.38367   0.38931   0.39550
 Alpha virt. eigenvalues --    0.40542   0.41535   0.41852   0.42897   0.43220
 Alpha virt. eigenvalues --    0.44566   0.45073   0.45493   0.46023   0.47267
 Alpha virt. eigenvalues --    0.48027   0.48662   0.49147   0.49756   0.51418
 Alpha virt. eigenvalues --    0.52853   0.54637   0.55967   0.57818   0.59860
 Alpha virt. eigenvalues --    0.60900   0.64140   0.82727   0.84831   0.86824
 Alpha virt. eigenvalues --    0.90667   0.92618   0.94340   1.04226   1.06448
 Alpha virt. eigenvalues --    1.06761   1.07969   1.17859   1.18083   1.20223
 Alpha virt. eigenvalues --    1.20725   1.21409   1.21657   1.22511   1.23399
 Alpha virt. eigenvalues --    1.24016   1.24904   1.25437   1.27123   1.27560
 Alpha virt. eigenvalues --    1.28802   1.29378   1.29734   1.30527   1.30893
 Alpha virt. eigenvalues --    1.31919   1.32155   1.33020   1.33962   1.35535
 Alpha virt. eigenvalues --    1.36672   1.37772   1.38794   1.40396   1.43135
 Alpha virt. eigenvalues --    1.44384   1.45694   1.47295   1.49179   1.52774
 Alpha virt. eigenvalues --    1.54067   1.54247   1.55711   1.58267   1.58986
 Alpha virt. eigenvalues --    1.59734   1.60876   1.62014   1.62585   1.63444
 Alpha virt. eigenvalues --    1.63764   1.64579   1.65681   1.66456   1.67729
 Alpha virt. eigenvalues --    1.68797   1.69033   1.70085   1.71783   1.74542
 Alpha virt. eigenvalues --    1.74946   1.75358   1.75741   1.76067   1.77510
 Alpha virt. eigenvalues --    1.79045   1.80668   1.81669   1.82771   1.85265
 Alpha virt. eigenvalues --    1.85856   1.87703   1.88777   1.91198   1.91733
 Alpha virt. eigenvalues --    1.92984   1.94168   1.94479   1.95479   1.96357
 Alpha virt. eigenvalues --    1.96838   2.02856   2.13183   2.13654   2.16247
 Alpha virt. eigenvalues --    2.17765   2.18168   2.18937   2.25097   2.27441
 Alpha virt. eigenvalues --    2.30810   2.32147   2.32854   2.33010   2.35151
 Alpha virt. eigenvalues --    2.36585   2.38340   2.39170   2.42382   2.43807
 Alpha virt. eigenvalues --    2.44668   2.49302   2.50993   2.53707   2.58031
 Alpha virt. eigenvalues --    2.59191   2.63555   2.64375   2.64716   2.65675
 Alpha virt. eigenvalues --    2.69110   2.69597   2.70909   2.72430   2.73934
 Alpha virt. eigenvalues --    2.74806   2.74954   2.78356   2.80032   2.83171
 Alpha virt. eigenvalues --    2.84431   2.85719   2.90803   2.91146   2.92072
 Alpha virt. eigenvalues --    2.99048   3.03714   3.09622   3.11822   3.12844
 Alpha virt. eigenvalues --    3.13590   3.16201   3.18400   3.24266   3.26034
 Alpha virt. eigenvalues --    3.27674   3.39195   3.41103   3.44075   3.47868
 Alpha virt. eigenvalues --    3.51653   3.55904   3.58869   3.73267   3.75390
 Alpha virt. eigenvalues --    3.76281   3.78367   3.82964   3.88219   4.33522
 Alpha virt. eigenvalues --    4.39511   4.41172   4.45329   4.47555   4.54481
 Alpha virt. eigenvalues --    4.72785   4.79350   4.82839   5.59264   5.89996
 Alpha virt. eigenvalues --    6.63798
          Condensed to atoms (all electrons):
               1          2          3          4          5          6
     1  C    5.215964   0.393782   0.370324  -0.041732  -0.097663  -0.056367
     2  O    0.393782   8.331954  -0.180530  -0.005306  -0.054441   0.003984
     3  O    0.370324  -0.180530   8.413778   0.153498  -0.215522   0.014941
     4  H   -0.041732  -0.005306   0.153498   0.272370   0.002719  -0.000220
     5  C   -0.097663  -0.054441  -0.215522   0.002719   4.920411   0.172163
     6  F   -0.056367   0.003984   0.014941  -0.000220   0.172163   9.244909
     7  F   -0.042799   0.000093   0.016437   0.001522   0.163428  -0.047037
     8  F   -0.075641  -0.000384   0.011447   0.001458   0.201121  -0.039504
     9  O    0.005453   0.000269  -0.002887  -0.007174  -0.002690   0.000048
    10  H    0.000893  -0.000117   0.000361  -0.003987  -0.000551   0.000047
    11  H   -0.002782  -0.000464  -0.000110   0.003994   0.002825  -0.000016
    12  O   -0.000280   0.004809  -0.000421   0.000701   0.002771  -0.000015
    13  H    0.000462   0.001112  -0.000880   0.001050   0.000606  -0.000008
    14  H    0.000974  -0.000933   0.002029  -0.001210  -0.002880   0.000066
    15  O   -0.000546  -0.014402   0.001500   0.000778  -0.012888   0.000136
    16  H   -0.007879   0.053581  -0.000737  -0.002025   0.001071   0.000271
    17  H   -0.000127  -0.001232  -0.000573  -0.000078   0.002211  -0.000093
    18  O    0.003474   0.000505  -0.068613   0.103037  -0.024232  -0.000244
    19  H    0.004468   0.003859   0.005046  -0.015470   0.005789   0.000031
    20  H    0.003704  -0.005565   0.003819  -0.013555  -0.011434  -0.000077
    21  O    0.003308  -0.001063  -0.000806   0.002897  -0.000089   0.000016
    22  H   -0.003838  -0.000110   0.000477   0.000746   0.002684  -0.000161
    23  H    0.000229  -0.000012  -0.000113  -0.000719  -0.000670   0.000028
               7          8          9         10         11         12
     1  C   -0.042799  -0.075641   0.005453   0.000893  -0.002782  -0.000280
     2  O    0.000093  -0.000384   0.000269  -0.000117  -0.000464   0.004809
     3  O    0.016437   0.011447  -0.002887   0.000361  -0.000110  -0.000421
     4  H    0.001522   0.001458  -0.007174  -0.003987   0.003994   0.000701
     5  C    0.163428   0.201121  -0.002690  -0.000551   0.002825   0.002771
     6  F   -0.047037  -0.039504   0.000048   0.000047  -0.000016  -0.000015
     7  F    9.234465  -0.037078  -0.000003  -0.000036   0.000023   0.000002
     8  F   -0.037078   9.254039  -0.000001   0.000005   0.000007   0.000008
     9  O   -0.000003  -0.000001   8.360626   0.282958   0.249595  -0.002074
    10  H   -0.000036   0.000005   0.282958   0.348546  -0.027000   0.000223
    11  H    0.000023   0.000007   0.249595  -0.027000   0.306014   0.001963
    12  O    0.000002   0.000008  -0.002074   0.000223   0.001963   8.554708
    13  H   -0.000010   0.000002  -0.000450  -0.000062   0.000570   0.267441
    14  H    0.000051  -0.000043   0.000182   0.000037  -0.000151   0.200088
    15  O    0.000023  -0.000062   0.000155  -0.000014  -0.000033  -0.066611
    16  H   -0.000065   0.000207   0.000344   0.000003  -0.000204   0.005155
    17  H   -0.000024  -0.000016  -0.000025  -0.000007   0.000041   0.005000
    18  O    0.000075   0.000085  -0.050470  -0.001005   0.005010  -0.063649
    19  H   -0.000237  -0.000129   0.050251  -0.003343  -0.009435   0.003397
    20  H    0.000226  -0.000062  -0.000183   0.001720  -0.004536   0.027448
    21  O   -0.000001  -0.000000  -0.062659   0.003603   0.027533  -0.028748
    22  H    0.000010   0.000030   0.003353   0.000731  -0.004092   0.012598
    23  H   -0.000001  -0.000001   0.004540  -0.000519  -0.005275   0.000802
              13         14         15         16         17         18
     1  C    0.000462   0.000974  -0.000546  -0.007879  -0.000127   0.003474
     2  O    0.001112  -0.000933  -0.014402   0.053581  -0.001232   0.000505
     3  O   -0.000880   0.002029   0.001500  -0.000737  -0.000573  -0.068613
     4  H    0.001050  -0.001210   0.000778  -0.002025  -0.000078   0.103037
     5  C    0.000606  -0.002880  -0.012888   0.001071   0.002211  -0.024232
     6  F   -0.000008   0.000066   0.000136   0.000271  -0.000093  -0.000244
     7  F   -0.000010   0.000051   0.000023  -0.000065  -0.000024   0.000075
     8  F    0.000002  -0.000043  -0.000062   0.000207  -0.000016   0.000085
     9  O   -0.000450   0.000182   0.000155   0.000344  -0.000025  -0.050470
    10  H   -0.000062   0.000037  -0.000014   0.000003  -0.000007  -0.001005
    11  H    0.000570  -0.000151  -0.000033  -0.000204   0.000041   0.005010
    12  O    0.267441   0.200088  -0.066611   0.005155   0.005000  -0.063649
    13  H    0.343395  -0.018362   0.000198   0.000305   0.000442   0.004387
    14  H   -0.018362   0.282064   0.070081  -0.006843  -0.009653  -0.001441
    15  O    0.000198   0.070081   8.317956   0.227352   0.280526  -0.000735
    16  H    0.000305  -0.006843   0.227352   0.284327  -0.018510   0.000672
    17  H    0.000442  -0.009653   0.280526  -0.018510   0.353960   0.000338
    18  O    0.004387  -0.001441  -0.000735   0.000672   0.000338   8.526607
    19  H   -0.001272   0.002520  -0.000556   0.000355  -0.000010   0.212701
    20  H   -0.006259  -0.002023   0.002607  -0.000702  -0.000116   0.248580
    21  O    0.001141   0.000748  -0.000900  -0.000512   0.000313   0.003817
    22  H    0.001286  -0.002944  -0.003240   0.000726  -0.000534   0.000744
    23  H   -0.000816   0.000082   0.000387   0.000044   0.000014  -0.000916
              19         20         21         22         23
     1  C    0.004468   0.003704   0.003308  -0.003838   0.000229
     2  O    0.003859  -0.005565  -0.001063  -0.000110  -0.000012
     3  O    0.005046   0.003819  -0.000806   0.000477  -0.000113
     4  H   -0.015470  -0.013555   0.002897   0.000746  -0.000719
     5  C    0.005789  -0.011434  -0.000089   0.002684  -0.000670
     6  F    0.000031  -0.000077   0.000016  -0.000161   0.000028
     7  F   -0.000237   0.000226  -0.000001   0.000010  -0.000001
     8  F   -0.000129  -0.000062  -0.000000   0.000030  -0.000001
     9  O    0.050251  -0.000183  -0.062659   0.003353   0.004540
    10  H   -0.003343   0.001720   0.003603   0.000731  -0.000519
    11  H   -0.009435  -0.004536   0.027533  -0.004092  -0.005275
    12  O    0.003397   0.027448  -0.028748   0.012598   0.000802
    13  H   -0.001272  -0.006259   0.001141   0.001286  -0.000816
    14  H    0.002520  -0.002023   0.000748  -0.002944   0.000082
    15  O   -0.000556   0.002607  -0.000900  -0.003240   0.000387
    16  H    0.000355  -0.000702  -0.000512   0.000726   0.000044
    17  H   -0.000010  -0.000116   0.000313  -0.000534   0.000014
    18  O    0.212701   0.248580   0.003817   0.000744  -0.000916
    19  H    0.299783  -0.024175  -0.000531  -0.002013   0.001058
    20  H   -0.024175   0.292813  -0.000146  -0.002265   0.000978
    21  O   -0.000531  -0.000146   8.353674   0.240615   0.268755
    22  H   -0.002013  -0.002265   0.240615   0.323312  -0.021446
    23  H    0.001058   0.000978   0.268755  -0.021446   0.365952
 Mulliken charges:
               1
     1  C    0.326617
     2  O   -0.529389
     3  O   -0.522463
     4  H    0.546705
     5  C    0.945263
     6  F   -0.292899
     7  F   -0.289064
     8  F   -0.315486
     9  O   -0.829156
    10  H    0.397515
    11  H    0.456524
    12  O   -0.925316
    13  H    0.405721
    14  H    0.487561
    15  O   -0.801712
    16  H    0.463063
    17  H    0.388153
    18  O   -0.898730
    19  H    0.467911
    20  H    0.489201
    21  O   -0.810966
    22  H    0.453330
    23  H    0.387619
 Sum of Mulliken charges =  -0.00000
 Mulliken charges with hydrogens summed into heavy atoms:
               1
     1  C    0.326617
     2  O   -0.529389
     3  O    0.024242
     5  C    0.945263
     6  F   -0.292899
     7  F   -0.289064
     8  F   -0.315486
     9  O    0.024883
    12  O   -0.032034
    15  O    0.049503
    18  O    0.058382
    21  O    0.029983
 APT charges:
               1
     1  C    0.142912
     2  O   -0.487693
     3  O   -0.484125
     4  H    0.479199
     5  C    0.366126
     6  F   -0.157135
     7  F   -0.031736
     8  F   -0.064640
     9  O   -0.616908
    10  H    0.378756
    11  H    0.297983
    12  O   -1.432674
    13  H    1.069336
    14  H    0.298005
    15  O   -0.690381
    16  H    0.057508
    17  H    0.718690
    18  O   -0.796251
    19  H    0.515986
    20  H    0.454697
    21  O   -1.454589
    22  H    0.244662
    23  H    1.192273
 Sum of APT charges =  -0.00000
 APT charges with hydrogens summed into heavy atoms:
               1
     1  C    0.142912
     2  O   -0.487693
     3  O   -0.004925
     5  C    0.366126
     6  F   -0.157135
     7  F   -0.031736
     8  F   -0.064640
     9  O    0.059831
    12  O   -0.065333
    15  O    0.085816
    18  O    0.174432
    21  O   -0.017654
 Electronic spatial extent (au):  <R**2>=           3556.1673
 Charge=             -0.0000 electrons
 Dipole moment (field-independent basis, Debye):
    X=              5.1801    Y=              1.8013    Z=              2.1232  Tot=              5.8810
 Quadrupole moment (field-independent basis, Debye-Ang):
   XX=            -63.1993   YY=            -67.2765   ZZ=            -71.8265
   XY=              6.4545   XZ=              6.0620   YZ=              0.7730
 Traceless Quadrupole moment (field-independent basis, Debye-Ang):
   XX=              4.2348   YY=              0.1576   ZZ=             -4.3924
   XY=              6.4545   XZ=              6.0620   YZ=              0.7730
 Octapole moment (field-independent basis, Debye-Ang**2):
  XXX=             85.7966  YYY=             -2.5559  ZZZ=             16.1195  XYY=              0.2420
  XXY=             33.8087  XXZ=             21.5339  XZZ=              8.4955  YZZ=              8.2261
  YYZ=             24.3238  XYZ=             -9.3621
 Hexadecapole moment (field-independent basis, Debye-Ang**3):
 XXXX=          -2184.8328 YYYY=           -943.5270 ZZZZ=           -390.8879 XXXY=            146.2331
 XXXZ=             98.8923 YYYX=             30.6048 YYYZ=             53.6128 ZZZX=             40.5824
 ZZZY=             -0.9018 XXYY=           -621.0701 XXZZ=           -410.6170 YYZZ=           -211.7198
 XXYZ=            -59.0359 YYXZ=             20.1225 ZZXY=              6.4603
 N-N= 8.513041068644D+02 E-N=-3.850279844663D+03  KE= 9.014798082702D+02
  Exact polarizability:       0.000       0.000       0.000       0.000       0.000       0.000
 Approx polarizability:      73.557       1.054      84.741      -1.274       2.558      67.178
 Calling FoFJK, ICntrl=    100127 FMM=F ISym2X=0 I1Cent= 0 IOpClX= 0 NMat=1 NMatS=1 NMatT=0.
 ***** Axes restored to original set *****
 -------------------------------------------------------------------
 Center     Atomic                   Forces (Hartrees/Bohr)
 Number     Number              X              Y              Z
 -------------------------------------------------------------------
      1        6          -0.004506661    0.016444288    0.005974047
      2        8          -0.008411350   -0.017873508    0.005397419
      3        8           0.020143863   -0.008396023   -0.017948250
      4        1          -0.006860315    0.007838895    0.008459523
      5        6          -0.003500620    0.001968953    0.002127481
      6        9           0.000122260   -0.000420536   -0.004764807
      7        9           0.004926701   -0.002091858    0.000679062
      8        9           0.000038418   -0.003777370   -0.000614843
      9        8           0.001716654   -0.000589079   -0.000840080
     10        1           0.000099784    0.002365314   -0.000408837
     11        1          -0.001831253    0.001158133   -0.002390504
     12        8          -0.000125293    0.001561811    0.001283279
     13        1           0.001011749   -0.002079737   -0.002047075
     14        1          -0.004201161   -0.001789321    0.000620918
     15        8           0.001934726   -0.002199866   -0.000993221
     16        1          -0.000015191    0.004060593    0.001820705
     17        1          -0.001382906    0.000039484   -0.000075477
     18        8          -0.003094485    0.007996523    0.003096864
     19        1           0.000695695   -0.002449748    0.001376767
     20        1           0.004334193   -0.000076662    0.000407493
     21        8           0.001390431    0.003311516    0.000698052
     22        1          -0.001601098   -0.004220062   -0.000464468
     23        1          -0.000884142   -0.000781739   -0.001394049
 -------------------------------------------------------------------
 Cartesian Forces:  Max     0.020143863 RMS     0.005444934
 FormGI is forming the generalized inverse of G from B-inverse, IUseBI=4.

 GradGradGradGradGradGradGradGradGradGradGradGradGradGradGradGradGradGrad
 Berny optimization.
 Internal  Forces:  Max     0.018317555 RMS     0.003443657
 Search for a local minimum.
 Step number   1 out of a maximum of  138
 All quantities printed in internal units (Hartrees-Bohrs-Radians)
 Mixed Optimization -- RFO/linear search
 Second derivative matrix not updated -- analytic derivatives used.
 ITU=  0
     Eigenvalues ---   -0.00366  -0.00100   0.00033   0.00040   0.00049
     Eigenvalues ---    0.00101   0.00127   0.00220   0.00296   0.00416
     Eigenvalues ---    0.00464   0.00651   0.00753   0.00904   0.01010
     Eigenvalues ---    0.01125   0.01246   0.01321   0.01369   0.01478
     Eigenvalues ---    0.01677   0.01693   0.01894   0.02113   0.02245
     Eigenvalues ---    0.02571   0.02901   0.03120   0.03313   0.03455
     Eigenvalues ---    0.03786   0.03958   0.04219   0.05213   0.05367
     Eigenvalues ---    0.06352   0.06683   0.07129   0.08576   0.11666
     Eigenvalues ---    0.13556   0.19422   0.20056   0.21673   0.21782
     Eigenvalues ---    0.23224   0.25626   0.35802   0.37217   0.38272
     Eigenvalues ---    0.42176   0.42795   0.45139   0.48484   0.50562
     Eigenvalues ---    0.51271   0.55527   0.57036   0.57040   0.57190
     Eigenvalues ---    0.57437   0.62541   0.89900
 RFO step:  Lambda=-1.09718741D-02 EMin=-3.65906367D-03
 Linear search not attempted -- first point.
 Maximum step size (   0.300) exceeded in Quadratic search.
    -- Step size scaled by   0.267
 Iteration  1 RMS(Cart)=  0.05283347 RMS(Int)=  0.00164991
 Iteration  2 RMS(Cart)=  0.00241574 RMS(Int)=  0.00022068
 Iteration  3 RMS(Cart)=  0.00000410 RMS(Int)=  0.00022067
 Iteration  4 RMS(Cart)=  0.00000000 RMS(Int)=  0.00022067
 Variable       Old X    -DE/DX   Delta X   Delta X   Delta X     New X
                                 (Linear)    (Quad)   (Total)
    R1        2.28504   0.01832   0.00000  -0.00235  -0.00218   2.28286
    R2        2.40032   0.01444   0.00000   0.01897   0.01891   2.41923
    R3        2.95660  -0.00527   0.00000  -0.00834  -0.00834   2.94826
    R4        3.42901  -0.00207   0.00000   0.01317   0.01337   3.44238
    R5        2.16918  -0.01738   0.00000  -0.16299  -0.16325   2.00592
    R6        2.51491  -0.00432   0.00000   0.20993   0.20968   2.72459
    R7        2.53468   0.00269   0.00000  -0.00144  -0.00144   2.53324
    R8        2.53027   0.00311   0.00000  -0.00048  -0.00048   2.52979
    R9        2.52501   0.00038   0.00000  -0.00380  -0.00380   2.52121
   R10        1.81281   0.00224   0.00000   0.00013   0.00013   1.81294
   R11        1.85155   0.00239   0.00000  -0.00085  -0.00081   1.85074
   R12        3.13228   0.00336   0.00000   0.07978   0.07980   3.21208
   R13        3.30200   0.00088   0.00000   0.02055   0.02059   3.32259
   R14        1.81216   0.00264   0.00000   0.00065   0.00065   1.81281
   R15        1.87297   0.00368   0.00000  -0.00248  -0.00239   1.87058
   R16        3.26393   0.00497   0.00000   0.06709   0.06700   3.33093
   R17        3.42794   0.00107   0.00000  -0.00321  -0.00325   3.42469
   R18        3.10677   0.00075   0.00000   0.01776   0.01783   3.12460
   R19        1.83609   0.00235   0.00000   0.00021   0.00036   1.83645
   R20        1.81285   0.00137   0.00000   0.00056   0.00056   1.81340
   R21        1.88116   0.00098   0.00000  -0.01258  -0.01257   1.86859
   R22        1.86018   0.00179   0.00000  -0.00898  -0.00908   1.85110
   R23        1.83740   0.00366   0.00000   0.00224   0.00221   1.83962
   R24        1.81083   0.00180   0.00000   0.00083   0.00083   1.81166
    A1        2.24820  -0.00062   0.00000  -0.00189  -0.00162   2.24658
    A2        2.08331   0.00055   0.00000   0.01029   0.01015   2.09346
    A3        1.95159   0.00008   0.00000  -0.00836  -0.00849   1.94309
    A4        2.74394  -0.00420   0.00000  -0.02757  -0.02692   2.71702
    A5        2.00714  -0.00201   0.00000  -0.01039  -0.01061   1.99653
    A6        1.94224  -0.00446   0.00000  -0.00356  -0.00357   1.93867
    A7        1.94882  -0.00559   0.00000  -0.00665  -0.00667   1.94215
    A8        1.95174  -0.00421   0.00000  -0.00709  -0.00711   1.94463
    A9        1.87123   0.00536   0.00000   0.00593   0.00592   1.87714
   A10        1.87066   0.00503   0.00000   0.00667   0.00666   1.87731
   A11        1.87488   0.00495   0.00000   0.00601   0.00599   1.88087
   A12        1.86128   0.00025   0.00000   0.00032   0.00034   1.86161
   A13        1.94278   0.00037   0.00000   0.00927   0.00924   1.95203
   A14        1.72035   0.00075   0.00000  -0.00197  -0.00185   1.71850
   A15        1.85271  -0.00006   0.00000   0.00489   0.00500   1.85771
   A16        1.93625   0.00021   0.00000  -0.00381  -0.00398   1.93226
   A17        2.25244  -0.00155   0.00000  -0.01202  -0.01211   2.24033
   A18        1.80202   0.00098   0.00000  -0.00959  -0.00934   1.79269
   A19        2.02907   0.00082   0.00000   0.01238   0.01219   2.04126
   A20        1.50388   0.00034   0.00000   0.00403   0.00419   1.50806
   A21        1.74995  -0.00016   0.00000   0.02191   0.02248   1.77243
   A22        2.10693  -0.00057   0.00000   0.00736   0.00725   2.11419
   A23        1.84830   0.00100   0.00000   0.00076  -0.00012   1.84818
   A24        2.79616   0.00182   0.00000   0.04326   0.04276   2.83892
   A25        1.77976   0.00054   0.00000   0.01313   0.01324   1.79300
   A26        1.90481   0.00291   0.00000   0.02414   0.02416   1.92897
   A27        1.84218  -0.00046   0.00000  -0.00801  -0.00832   1.83386
   A28        2.84277   0.00122   0.00000  -0.00176  -0.00177   2.84101
   A29        1.81062   0.00185   0.00000   0.00894   0.00887   1.81949
   A30        2.09114  -0.00035   0.00000  -0.00198  -0.00203   2.08911
   A31        1.86576  -0.00075   0.00000  -0.00311  -0.00302   1.86273
   A32        3.04960  -0.00288   0.00000   0.00475   0.00528   3.05488
   A33        2.97488  -0.00073   0.00000  -0.00232  -0.00213   2.97276
   A34        3.06898  -0.00125   0.00000  -0.03000  -0.02957   3.03941
   A35        3.19614  -0.00004   0.00000  -0.01085  -0.01041   3.18573
   A36        3.08556  -0.00051   0.00000  -0.00620  -0.00635   3.07921
   A37        3.14897  -0.00348   0.00000  -0.02039  -0.02047   3.12850
   A38        3.33659   0.00176   0.00000   0.00075   0.00083   3.33741
   A39        3.20293   0.00158   0.00000   0.00722   0.00659   3.20951
   A40        3.24400   0.00111   0.00000   0.00543   0.00533   3.24933
   A41        2.97699  -0.00096   0.00000   0.00778   0.00762   2.98461
    D1       -0.49364   0.00034   0.00000   0.00749   0.00739  -0.48625
    D2        2.63261   0.00087   0.00000   0.01147   0.01140   2.64401
    D3       -0.02878   0.00088   0.00000   0.00064   0.00059  -0.02819
    D4        3.12722   0.00037   0.00000  -0.00323  -0.00327   3.12395
    D5       -2.16013  -0.00036   0.00000  -0.00259  -0.00260  -2.16273
    D6        2.03281  -0.00035   0.00000  -0.00321  -0.00321   2.02960
    D7       -0.06863   0.00013   0.00000  -0.00135  -0.00136  -0.07000
    D8        0.96858   0.00009   0.00000   0.00077   0.00078   0.96937
    D9       -1.12166   0.00009   0.00000   0.00016   0.00018  -1.12149
   D10        3.06008   0.00058   0.00000   0.00202   0.00202   3.06210
   D11       -0.75033   0.00011   0.00000  -0.04451  -0.04437  -0.79470
   D12        2.47506  -0.00003   0.00000   0.00908   0.00946   2.48453
   D13        0.54788  -0.00070   0.00000  -0.00005  -0.00006   0.54782
   D14       -2.23083  -0.00067   0.00000  -0.01334  -0.01336  -2.24419
   D15        2.01720  -0.00045   0.00000  -0.01530  -0.01530   2.00190
   D16       -0.26488  -0.00015   0.00000  -0.00428  -0.00421  -0.26909
   D17       -2.30004   0.00007   0.00000  -0.00623  -0.00615  -2.30618
   D18        1.33659   0.00029   0.00000   0.00160   0.00158   1.33817
   D19       -0.61289  -0.00047   0.00000  -0.00075  -0.00085  -0.61374
   D20        2.24832  -0.00071   0.00000  -0.00857  -0.00833   2.23999
   D21       -2.02864   0.00006   0.00000   0.00656   0.00670  -2.02194
   D22        0.22998  -0.00086   0.00000   0.00209   0.00256   0.23255
   D23        2.23621  -0.00009   0.00000   0.01722   0.01760   2.25380
   D24       -1.35483  -0.00150   0.00000   0.01034   0.01066  -1.34417
   D25        0.65139  -0.00073   0.00000   0.02547   0.02570   0.67709
   D26       -2.66583  -0.00025   0.00000   0.00884   0.00906  -2.65677
   D27        1.73862  -0.00132   0.00000  -0.00759  -0.00751   1.73111
   D28       -0.66730   0.00049   0.00000   0.00782   0.00820  -0.65910
   D29       -2.54603  -0.00058   0.00000  -0.00860  -0.00838  -2.55441
   D30        1.35181   0.00136   0.00000   0.02091   0.02115   1.37296
   D31       -0.52692   0.00029   0.00000   0.00448   0.00458  -0.52235
   D32       -1.57563  -0.00019   0.00000  -0.00283  -0.00273  -1.57836
   D33        0.61766  -0.00015   0.00000   0.00092   0.00096   0.61863
   D34        2.13835   0.00089   0.00000  -0.01438  -0.01413   2.12423
   D35       -1.95153   0.00092   0.00000  -0.01063  -0.01044  -1.96198
   D36        0.36904  -0.00022   0.00000  -0.00580  -0.00588   0.36316
   D37        2.56234  -0.00018   0.00000  -0.00205  -0.00219   2.56015
   D38        0.91909  -0.00106   0.00000   0.05691   0.05728   0.97636
   D39       -1.28446  -0.00077   0.00000   0.03763   0.03786  -1.24660
   D40       -0.98479  -0.00166   0.00000  -0.02362  -0.02366  -1.00846
   D41        1.00502   0.00159   0.00000   0.00526   0.00520   1.01022
         Item               Value     Threshold  Converged?
 Maximum Force            0.018318     0.000015     NO 
 RMS     Force            0.003444     0.000010     NO 
 Maximum Displacement     0.177250     0.000060     NO 
 RMS     Displacement     0.054550     0.000040     NO 
 Predicted change in Energy=-3.361463D-03
 GradGradGradGradGradGradGradGradGradGradGradGradGradGradGradGradGradGrad

                          Input orientation:                          
 ---------------------------------------------------------------------
 Center     Atomic      Atomic             Coordinates (Angstroms)
 Number     Number       Type             X           Y           Z
 ---------------------------------------------------------------------
      1          6           0        0.252228    0.822929    1.753266
      2          8           0       -0.263715   -0.247348    1.971575
      3          8           0        1.180949    1.109091    0.919894
      4          1           0        1.550753    0.277794    0.373130
      5          6           0       -0.219708    2.088695    2.533765
      6          9           0       -0.606515    3.057701    1.692076
      7          9           0        0.763291    2.584246    3.295528
      8          9           0       -1.252831    1.812198    3.331392
      9          8           0        1.965255    0.574962   -2.757650
     10          1           0        1.895911    1.516407   -2.586614
     11          1           0        1.061542    0.260026   -2.965683
     12          8           0        0.128213   -2.574308   -1.152769
     13          1           0        0.501921   -3.442219   -1.318073
     14          1           0       -0.429177   -2.659644   -0.339213
     15          8           0       -1.219397   -2.695097    1.112769
     16          1           0       -0.824016   -1.933076    1.568189
     17          1           0       -2.169179   -2.568027    1.163975
     18          8           0        2.072377   -0.772184   -0.466049
     19          1           0        2.216018   -0.310633   -1.328659
     20          1           0        1.381110   -1.442055   -0.647590
     21          8           0       -0.481548   -0.582416   -2.989608
     22          1           0       -0.364980   -1.313958   -2.358002
     23          1           0       -0.797767   -0.971241   -3.806864
 ---------------------------------------------------------------------
                    Distance matrix (angstroms):
                    1          2          3          4          5
     1  C    0.000000
     2  O    1.208035   0.000000
     3  O    1.280203   2.243438   0.000000
     4  H    1.971830   2.474489   1.061489   0.000000
     5  C    1.560150   2.403142   2.350754   3.329000   0.000000
     6  F    2.394867   3.334513   2.754701   3.757833   1.340534
     7  F    2.396246   3.290215   2.827394   3.805289   1.338708
     8  F    2.394647   2.658793   3.497565   4.354973   1.334167
     9  O    4.831595   5.292455   3.797995   3.172051   5.921531
    10  H    4.692244   5.343398   3.601760   3.226977   5.569707
    11  H    4.820822   5.137144   3.979055   3.374510   5.935449
    12  O    4.472319   3.915339   4.355641   3.533621   5.954425
    13  H    5.261840   4.649214   5.117030   4.218853   6.778527
    14  H    4.119599   3.344591   4.287332   3.613323   5.553792
    15  O    3.866836   2.764480   4.502300   4.130240   5.089526
    16  H    2.964476   1.821630   3.700668   3.457693   4.179972
    17  H    4.208213   3.109431   4.980374   4.749951   5.230853
    18  O    3.283700   3.416840   2.500935   1.441793   4.736789
    19  H    3.826185   4.128514   2.853590   1.919612   5.158281
    20  H    3.488358   3.315540   3.000903   2.007120   5.014962
    21  O    5.000827   4.977254   4.572668   4.022215   6.140932
    22  H    4.674372   4.460174   4.359549   3.696321   5.960582
    23  H    5.936040   5.848041   5.530401   4.954592   7.064059
                    6          7          8          9         10
     6  F    0.000000
     7  F    2.161385   0.000000
     8  F    2.157860   2.159187   0.000000
     9  O    5.707720   6.490217   6.997376   0.000000
    10  H    5.190848   6.084628   6.710056   0.959366   0.000000
    11  H    5.683671   6.685336   6.886124   0.979367   1.555108
    12  O    6.352362   6.841151   6.423115   3.983500   4.681305
    13  H    7.248351   7.594203   7.232260   4.511261   5.304751
    14  H    6.070059   6.490894   5.843724   4.695191   5.281690
    15  O    5.814285   6.047062   5.023854   5.984601   6.413061
    16  H    4.997050   5.090132   4.161712   5.725659   6.046430
    17  H    5.862561   6.299906   4.972299   6.507770   6.875644
    18  O    5.148008   5.208531   5.670678   2.660398   3.124994
    19  H    5.332655   5.645693   6.185095   1.699758   2.241204
    20  H    5.447247   5.669302   5.775821   2.976901   3.574539
    21  O    5.931630   7.147049   6.803241   2.716647   3.196838
    22  H    5.964300   6.959267   6.552125   3.026174   3.629718
    23  H    6.819626   8.094588   7.675240   3.335548   3.864363
                   11         12         13         14         15
    11  H    0.000000
    12  O    3.491591   0.000000
    13  H    4.090771   0.959298   0.000000
    14  H    4.200602   0.989868   1.561261   0.000000
    15  O    5.528942   2.638808   3.070851   1.653468   0.000000
    16  H    5.377826   2.953223   3.516551   2.078937   0.971807
    17  H    5.957308   3.262722   3.749607   2.301212   0.959612
    18  O    2.887112   2.738431   3.212688   3.136298   4.126262
    19  H    2.082862   3.084492   3.570024   3.673406   4.842346
    20  H    2.893571   1.762654   2.285427   2.203351   3.381067
    21  O    1.758239   2.777305   3.455389   3.367821   4.673045
    22  H    2.209449   1.812267   2.522393   2.427036   3.831949
    23  H    2.383407   3.235967   3.740187   3.874425   5.229937
                   16         17         18         19         20
    16  H    0.000000
    17  H    1.541433   0.000000
    18  O    3.724900   4.885983   0.000000
    19  H    4.501761   5.526211   0.988817   0.000000
    20  H    3.164389   4.141755   0.979559   1.562383   0.000000
    21  O    4.766034   4.903367   3.595399   3.179540   3.113442
    22  H    4.001125   4.151163   3.132685   2.954278   2.447600
    23  H    5.460495   5.398123   4.408899   3.957373   3.866546
                   21         22         23
    21  O    0.000000
    22  H    0.973483   0.000000
    23  H    0.958690   1.550470   0.000000
 Stoichiometry    C2H11F3O7
 Framework group  C1[X(C2H11F3O7)]
 Deg. of freedom    63
 Full point group                 C1      NOp   1
 Largest Abelian subgroup         C1      NOp   1
 Largest concise Abelian subgroup C1      NOp   1
                         Standard orientation:                         
 ---------------------------------------------------------------------
 Center     Atomic      Atomic             Coordinates (Angstroms)
 Number     Number       Type             X           Y           Z
 ---------------------------------------------------------------------
      1          6           0       -1.246302    0.116864   -0.315376
      2          8           0       -0.864561    1.262993   -0.312210
      3          8           0       -0.623345   -0.933598   -0.699267
      4          1           0        0.348501   -0.750562   -1.084978
      5          6           0       -2.672402   -0.230488    0.213446
      6          9           0       -2.614121   -1.143677    1.193100
      7          9           0       -3.442842   -0.731355   -0.760051
      8          9           0       -3.286074    0.847751    0.704169
      9          8           0        2.738611   -2.609677   -0.140005
     10          1           0        2.043093   -3.194216    0.168135
     11          1           0        2.970319   -2.027646    0.612798
     12          8           0        3.048604    1.360814   -0.225903
     13          1           0        3.736624    1.743925   -0.773723
     14          1           0        2.373150    2.070970   -0.087054
     15          8           0        1.126348    3.151337    0.023633
     16          1           0        0.368698    2.601580   -0.237408
     17          1           0        0.886335    3.547605    0.864003
     18          8           0        1.702246   -0.614304   -1.562029
     19          1           0        2.143111   -1.422115   -1.200313
     20          1           0        2.147750    0.138233   -1.120726
     21          8           0        3.278248   -0.656357    1.669278
     22          1           0        3.214250    0.117539    1.082203
     23          1           0        4.118520   -0.587712    2.125694
 ---------------------------------------------------------------------
 Rotational constants (GHZ):           0.8448942           0.3584805           0.2975301
 Standard basis: 6-31++G(d,p) (6D, 7F)
 There are   294 symmetry adapted cartesian basis functions of A   symmetry.
 There are   294 symmetry adapted basis functions of A   symmetry.
   294 basis functions,   472 primitive gaussians,   294 cartesian basis functions
    53 alpha electrons       53 beta electrons
       nuclear repulsion energy       846.9280417105 Hartrees.
 NAtoms=   23 NActive=   23 NUniq=   23 SFac= 1.00D+00 NAtFMM=   60 NAOKFM=F Big=F
 Integral buffers will be    131072 words long.
 Raffenetti 2 integral format.
 Two-electron integral symmetry is turned on.
 Nuclear repulsion after empirical dispersion term =      846.9174906854 Hartrees.
 One-electron integrals computed using PRISM.
 NBasis=   294 RedAO= T EigKep=  4.97D-05  NBF=   294
 NBsUse=   294 1.00D-06 EigRej= -1.00D+00 NBFU=   294
 Initial guess from the checkpoint file:  "/local_scratch/slurm.5660424/Gau-1203520.chk"
 B after Tr=     0.000000    0.000000   -0.000000
         Rot=    0.999995    0.000540   -0.003022   -0.001101 Ang=   0.37 deg.
 ExpMin= 3.60D-02 ExpMax= 7.00D+03 ExpMxC= 1.05D+03 IAcc=3 IRadAn=         5 AccDes= 0.00D+00
 Harris functional with IExCor= 4639 and IRadAn=       5 diagonalized for initial guess.
 HarFok:  IExCor= 4639 AccDes= 0.00D+00 IRadAn=         5 IDoV= 1 UseB2=F ITyADJ=14
 ICtDFT=  3500011 ScaDFX=  1.000000  1.000000  1.000000  1.000000
 FoFCou: FMM=F IPFlag=           0 FMFlag=      100000 FMFlg1=           0
         NFxFlg=           0 DoJE=T BraDBF=F KetDBF=T FulRan=T
         wScrn=  0.000000 ICntrl=       500 IOpCl=  0 I1Cent=   200000004 NGrid=           0
         NMat0=    1 NMatS0=      1 NMatT0=    0 NMatD0=    1 NMtDS0=    0 NMtDT0=    0
 Petite list used in FoFCou.
 Requested convergence on RMS density matrix=1.00D-10 within 128 cycles.
 Requested convergence on MAX density matrix=1.00D-08.
 Requested convergence on             energy=1.00D-08.
 No special actions if energy rises.
 SCF Done:  E(RwB97XD) =  -908.813038033     A.U. after   16 cycles
            NFock= 16  Conv=0.41D-10     -V/T= 2.0081
 Calling FoFJK, ICntrl=      2127 FMM=F ISym2X=0 I1Cent= 0 IOpClX= 0 NMat=1 NMatS=1 NMatT=0.
 ***** Axes restored to original set *****
 -------------------------------------------------------------------
 Center     Atomic                   Forces (Hartrees/Bohr)
 Number     Number              X              Y              Z
 -------------------------------------------------------------------
      1        6          -0.003324185    0.012628803    0.004593840
      2        8          -0.006114201   -0.013228098    0.003808220
      3        8           0.011764192    0.000428987   -0.008835295
      4        1          -0.002634423    0.000678854    0.003454572
      5        6          -0.002568282    0.001382175    0.001643103
      6        9           0.000042328   -0.000245320   -0.003529551
      7        9           0.003648055   -0.001576946    0.000462484
      8        9          -0.000088468   -0.002739247   -0.000391010
      9        8           0.001168068   -0.000224762   -0.001041360
     10        1           0.000047556    0.001810517   -0.000530786
     11        1          -0.001225255    0.000955256   -0.001826221
     12        8          -0.000706309    0.000872416    0.000886377
     13        1           0.000811793   -0.001515102   -0.001573241
     14        1          -0.003083619   -0.001519971    0.000291006
     15        8           0.001430653   -0.001161893   -0.000532390
     16        1          -0.000041534    0.002779530    0.001394071
     17        1          -0.001078270   -0.000173026   -0.000122804
     18        8          -0.001863388    0.004333302    0.001014199
     19        1           0.000934110   -0.001739154    0.001348800
     20        1           0.003705656   -0.000263593    0.000455418
     21        8           0.000897880    0.002302108    0.000635739
     22        1          -0.001071473   -0.003301313   -0.000527278
     23        1          -0.000650883   -0.000483526   -0.001077893
 -------------------------------------------------------------------
 Cartesian Forces:  Max     0.013228098 RMS     0.003428971

 GradGradGradGradGradGradGradGradGradGradGradGradGradGradGradGradGradGrad
 Berny optimization.
 Using GEDIIS/GDIIS optimizer.
 FormGI is forming the generalized inverse of G from B-inverse, IUseBI=4.
 Internal  Forces:  Max     0.013834973 RMS     0.002262576
 Search for a local minimum.
 Step number   2 out of a maximum of  138
 All quantities printed in internal units (Hartrees-Bohrs-Radians)
 Mixed Optimization -- RFO/linear search
 Update second derivatives using D2CorX and points    1    2
 DE= -2.87D-03 DEPred=-3.36D-03 R= 8.55D-01
 TightC=F SS=  1.41D+00  RLast= 3.16D-01 DXNew= 5.0454D-01 9.4938D-01
 Trust test= 8.55D-01 RLast= 3.16D-01 DXMaxT set to 5.05D-01
 ITU=  1  0
 Use linear search instead of GDIIS.
     Eigenvalues ---   -2.66890  -0.00105   0.00033   0.00040   0.00049
     Eigenvalues ---    0.00102   0.00127   0.00223   0.00305   0.00422
     Eigenvalues ---    0.00465   0.00646   0.00778   0.00928   0.01010
     Eigenvalues ---    0.01108   0.01245   0.01310   0.01366   0.01410
     Eigenvalues ---    0.01505   0.01681   0.01846   0.01911   0.02141
     Eigenvalues ---    0.02286   0.02612   0.03047   0.03315   0.03378
     Eigenvalues ---    0.03787   0.03957   0.04071   0.04463   0.05213
     Eigenvalues ---    0.05426   0.06541   0.06737   0.07717   0.08617
     Eigenvalues ---    0.11709   0.13604   0.19681   0.20192   0.21754
     Eigenvalues ---    0.23208   0.25608   0.32232   0.37214   0.38247
     Eigenvalues ---    0.42129   0.42697   0.44443   0.47819   0.49353
     Eigenvalues ---    0.50874   0.52970   0.56688   0.57038   0.57115
     Eigenvalues ---    0.57390   0.59670   0.72633
 RFO step:  Lambda=-2.66900394D+00 EMin=-2.66890361D+00
 I=     1 Eig=   -2.67D+00 Dot1= -9.82D-03
 I=     1 Stepn= -6.00D-01 RXN=   6.00D-01 EDone=F
 I=     2 Eig=   -1.05D-03 Dot1= -1.35D-04
 I=     2 Stepn= -3.00D-01 RXN=   6.71D-01 EDone=F
 Mixed    2 eigenvectors in step.  Raw Step.Grad=  9.95D-03.
 RFO eigenvector is Hessian eigenvector with negative curvature.
 Taking step of  6.00D-01 in eigenvector direction(s).  Step.Grad=  4.05D-03.
 Quartic linear search produced a step of  0.34493.
 Maximum step size (   0.505) exceeded in Quadratic search.
    -- Step size not scaled.
 Iteration  1 RMS(Cart)=  0.08314272 RMS(Int)=  0.00879330
 Iteration  2 RMS(Cart)=  0.01208232 RMS(Int)=  0.00110476
 Iteration  3 RMS(Cart)=  0.00005598 RMS(Int)=  0.00110383
 Iteration  4 RMS(Cart)=  0.00000017 RMS(Int)=  0.00110383
 Variable       Old X    -DE/DX   Delta X   Delta X   Delta X     New X
                                 (Linear)    (Quad)   (Total)
    R1        2.28286   0.01383  -0.00075   0.26332   0.26279   2.54565
    R2        2.41923   0.01064   0.00652   0.20946   0.21547   2.63471
    R3        2.94826  -0.00380  -0.00288  -0.09064  -0.09352   2.85474
    R4        3.44238  -0.00108   0.00461  -0.01278  -0.00775   3.43463
    R5        2.00592  -0.00424  -0.05631  -0.19343  -0.25055   1.75538
    R6        2.72459  -0.00089   0.07233  -0.20295  -0.13144   2.59316
    R7        2.53324   0.00203  -0.00050   0.04099   0.04049   2.57374
    R8        2.52979   0.00236  -0.00016   0.04802   0.04786   2.57765
    R9        2.52121   0.00040  -0.00131   0.00381   0.00251   2.52372
   R10        1.81294   0.00169   0.00004   0.03546   0.03551   1.84844
   R11        1.85074   0.00185  -0.00028   0.03972   0.03944   1.89018
   R12        3.21208   0.00322   0.02753   0.01466   0.04220   3.25428
   R13        3.32259   0.00090   0.00710   0.00254   0.00965   3.33224
   R14        1.81281   0.00196   0.00022   0.04157   0.04180   1.85461
   R15        1.87058   0.00287  -0.00083   0.05991   0.05957   1.93015
   R16        3.33093   0.00406   0.02311   0.04978   0.07291   3.40384
   R17        3.42469   0.00080  -0.00112   0.02075   0.01958   3.44427
   R18        3.12460   0.00086   0.00615   0.01147   0.01808   3.14268
   R19        1.83645   0.00197   0.00013   0.03868   0.03915   1.87560
   R20        1.81340   0.00104   0.00019   0.02149   0.02168   1.83509
   R21        1.86859   0.00123  -0.00434   0.02392   0.01958   1.88817
   R22        1.85110   0.00150  -0.00313   0.03097   0.02782   1.87892
   R23        1.83962   0.00272   0.00076   0.05749   0.05820   1.89782
   R24        1.81166   0.00133   0.00029   0.02829   0.02857   1.84024
    A1        2.24658  -0.00064  -0.00056  -0.01320  -0.01389   2.23270
    A2        2.09346   0.00041   0.00350   0.00444   0.00799   2.10146
    A3        1.94309   0.00023  -0.00293   0.00882   0.00594   1.94903
    A4        2.71702  -0.00254  -0.00929   0.01698   0.00839   2.72541
    A5        1.99653  -0.00178  -0.00366  -0.03816  -0.04374   1.95279
    A6        1.93867  -0.00332  -0.00123  -0.07353  -0.07785   1.86082
    A7        1.94215  -0.00417  -0.00230  -0.09229  -0.09822   1.84393
    A8        1.94463  -0.00302  -0.00245  -0.06544  -0.07095   1.87368
    A9        1.87714   0.00392   0.00204   0.08683   0.08473   1.96188
   A10        1.87731   0.00367   0.00230   0.08037   0.07978   1.95710
   A11        1.88087   0.00358   0.00207   0.07881   0.07683   1.95769
   A12        1.86161   0.00014   0.00012   0.00305   0.00324   1.86485
   A13        1.95203   0.00036   0.00319   0.00109   0.00417   1.95620
   A14        1.71850   0.00059  -0.00064   0.01425   0.01342   1.73192
   A15        1.85771   0.00011   0.00172  -0.00303  -0.00140   1.85630
   A16        1.93226  -0.00004  -0.00137   0.00578   0.00342   1.93568
   A17        2.24033  -0.00129  -0.00418  -0.02156  -0.02565   2.21467
   A18        1.79269   0.00072  -0.00322   0.03530   0.03270   1.82539
   A19        2.04126   0.00062   0.00420   0.00100   0.00450   2.04576
   A20        1.50806   0.00042   0.00144   0.00425   0.00565   1.51371
   A21        1.77243   0.00086   0.00775  -0.02535  -0.01547   1.75696
   A22        2.11419  -0.00043   0.00250  -0.02863  -0.02597   2.08822
   A23        1.84818   0.00021  -0.00004   0.01769   0.01513   1.86331
   A24        2.83892   0.00147   0.01475  -0.04844  -0.03527   2.80365
   A25        1.79300   0.00079   0.00457   0.00423   0.00913   1.80213
   A26        1.92897   0.00202   0.00833   0.02721   0.03580   1.96478
   A27        1.83386  -0.00045  -0.00287  -0.00360  -0.00687   1.82699
   A28        2.84101   0.00069  -0.00061   0.02241   0.02174   2.86275
   A29        1.81949   0.00150   0.00306   0.02526   0.02804   1.84753
   A30        2.08911  -0.00031  -0.00070  -0.00786  -0.00860   2.08051
   A31        1.86273  -0.00059  -0.00104  -0.01314  -0.01375   1.84899
   A32        3.05488  -0.00149   0.00182  -0.04765  -0.04357   3.01130
   A33        2.97276  -0.00056  -0.00073  -0.01251  -0.01310   2.95966
   A34        3.03941  -0.00094  -0.01020   0.00881   0.00004   3.03945
   A35        3.18573  -0.00028  -0.00359   0.00749   0.00571   3.19143
   A36        3.07921  -0.00045  -0.00219   0.00077  -0.00178   3.07742
   A37        3.12850  -0.00228  -0.00706  -0.03879  -0.04609   3.08241
   A38        3.33741   0.00124   0.00029   0.03033   0.03105   3.36846
   A39        3.20951   0.00098   0.00227   0.01546   0.01646   3.22597
   A40        3.24933   0.00085   0.00184   0.02030   0.02103   3.27036
   A41        2.98461  -0.00071   0.00263  -0.02267  -0.02031   2.96430
    D1       -0.48625   0.00027   0.00255  -0.01981  -0.01739  -0.50364
    D2        2.64401   0.00068   0.00393  -0.01282  -0.00920   2.63481
    D3       -0.02819   0.00057   0.00020   0.02327   0.02288  -0.00531
    D4        3.12395   0.00019  -0.00113   0.01679   0.01525   3.13920
    D5       -2.16273  -0.00028  -0.00090  -0.00214  -0.00245  -2.16517
    D6        2.02960  -0.00024  -0.00111  -0.00107  -0.00220   2.02740
    D7       -0.07000   0.00010  -0.00047   0.00618   0.00523  -0.06477
    D8        0.96937   0.00005   0.00027   0.00358   0.00438   0.97375
    D9       -1.12149   0.00010   0.00006   0.00465   0.00463  -1.11686
   D10        3.06210   0.00043   0.00070   0.01190   0.01206   3.07416
   D11       -0.79470   0.00033  -0.01531   0.14374   0.12909  -0.66561
   D12        2.48453  -0.00009   0.00326  -0.03370  -0.02977   2.45475
   D13        0.54782  -0.00074  -0.00002  -0.03874  -0.03912   0.50870
   D14       -2.24419  -0.00059  -0.00461  -0.00652  -0.01127  -2.25546
   D15        2.00190  -0.00049  -0.00528   0.00389  -0.00135   2.00056
   D16       -0.26909  -0.00011  -0.00145  -0.00292  -0.00419  -0.27328
   D17       -2.30618  -0.00001  -0.00212   0.00749   0.00573  -2.30045
   D18        1.33817   0.00025   0.00054   0.00424   0.00474   1.34292
   D19       -0.61374  -0.00031  -0.00029  -0.00654  -0.00699  -0.62073
   D20        2.23999  -0.00037  -0.00287  -0.01116  -0.01259   2.22740
   D21       -2.02194   0.00028   0.00231  -0.01934  -0.01605  -2.03799
   D22        0.23255  -0.00035   0.00088  -0.02874  -0.02589   0.20666
   D23        2.25380   0.00030   0.00607  -0.03693  -0.02935   2.22445
   D24       -1.34417  -0.00099   0.00368  -0.05539  -0.05139  -1.39555
   D25        0.67709  -0.00034   0.00886  -0.06358  -0.05485   0.62224
   D26       -2.65677   0.00011   0.00313  -0.02014  -0.01641  -2.67317
   D27        1.73111  -0.00100  -0.00259  -0.02752  -0.02995   1.70116
   D28       -0.65910   0.00073   0.00283   0.00169   0.00547  -0.65363
   D29       -2.55441  -0.00038  -0.00289  -0.00569  -0.00807  -2.56248
   D30        1.37296   0.00141   0.00729   0.00298   0.01099   1.38395
   D31       -0.52235   0.00030   0.00158  -0.00440  -0.00256  -0.52491
   D32       -1.57836  -0.00009  -0.00094   0.00451   0.00421  -1.57415
   D33        0.61863  -0.00003   0.00033  -0.00313  -0.00232   0.61631
   D34        2.12423   0.00061  -0.00487   0.04599   0.04164   2.16587
   D35       -1.96198   0.00067  -0.00360   0.03835   0.03512  -1.92686
   D36        0.36316  -0.00028  -0.00203   0.00635   0.00383   0.36699
   D37        2.56015  -0.00022  -0.00076  -0.00129  -0.00270   2.55745
   D38        0.97636  -0.00022   0.01976  -0.16130  -0.14028   0.83609
   D39       -1.24660  -0.00027   0.01306  -0.12393  -0.10977  -1.35637
   D40       -1.00846  -0.00127  -0.00816  -0.00180  -0.01025  -1.01871
   D41        1.01022   0.00111   0.00179   0.02858   0.03046   1.04068
         Item               Value     Threshold  Converged?
 Maximum Force            0.013835     0.000015     NO 
 RMS     Force            0.002263     0.000010     NO 
 Maximum Displacement     0.316910     0.000060     NO 
 RMS     Displacement     0.092453     0.000040     NO 
 Predicted change in Energy=-3.929183D-01
 GradGradGradGradGradGradGradGradGradGradGradGradGradGradGradGradGradGrad

                          Input orientation:                          
 ---------------------------------------------------------------------
 Center     Atomic      Atomic             Coordinates (Angstroms)
 Number     Number       Type             X           Y           Z
 ---------------------------------------------------------------------
      1          6           0        0.259494    0.844493    1.752466
      2          8           0       -0.330298   -0.339182    2.008853
      3          8           0        1.287860    1.111782    0.849755
      4          1           0        1.563300    0.345957    0.401972
      5          6           0       -0.182343    2.092392    2.480224
      6          9           0       -0.527612    2.999080    1.524375
      7          9           0        0.896930    2.493406    3.211626
      8          9           0       -1.218427    1.756962    3.253242
      9          8           0        1.958766    0.642455   -2.747241
     10          1           0        1.893745    1.607936   -2.604395
     11          1           0        1.040223    0.321106   -2.978531
     12          8           0        0.130673   -2.557872   -1.105338
     13          1           0        0.537315   -3.433301   -1.282660
     14          1           0       -0.475420   -2.681540   -0.292568
     15          8           0       -1.303190   -2.788874    1.145822
     16          1           0       -0.915274   -2.019752    1.638848
     17          1           0       -2.266960   -2.670279    1.155394
     18          8           0        2.050261   -0.663613   -0.389659
     19          1           0        2.188612   -0.216180   -1.272280
     20          1           0        1.372792   -1.369114   -0.568272
     21          8           0       -0.479680   -0.572461   -3.007136
     22          1           0       -0.373726   -1.315514   -2.339884
     23          1           0       -0.766308   -0.996044   -3.835827
 ---------------------------------------------------------------------
                    Distance matrix (angstroms):
                    1          2          3          4          5
     1  C    0.000000
     2  O    1.347099   0.000000
     3  O    1.394226   2.463177   0.000000
     4  H    1.942236   2.576276   0.928905   0.000000
     5  C    1.510664   2.481257   2.404480   3.227451   0.000000
     6  F    2.305170   3.379001   2.704246   3.559602   1.361963
     7  F    2.292244   3.313051   2.764081   3.598575   1.364034
     8  F    2.295469   2.594436   3.531924   4.225953   1.335493
     9  O    4.814116   5.368786   3.689005   3.187765   5.832072
    10  H    4.715491   5.479023   3.541810   3.277198   5.513456
    11  H    4.823464   5.214241   3.916920   3.420822   5.867720
    12  O    4.445192   3.851398   4.315997   3.571642   5.880408
    13  H    5.252495   4.600042   5.076248   4.263030   6.723875
    14  H    4.141881   3.286980   4.336283   3.715441   5.528536
    15  O    4.001420   2.773506   4.692154   4.312452   5.183020
    16  H    3.097884   1.817530   3.909344   3.642769   4.260849
    17  H    4.369564   3.148502   5.199437   4.933175   5.365058
    18  O    3.173315   3.394875   2.295523   1.372240   4.562490
    19  H    3.741072   4.138342   2.660427   1.873535   5.003222
    20  H    3.394896   3.256202   2.858821   1.979681   4.867628
    21  O    5.020752   5.023632   4.564699   4.079126   6.107453
    22  H    4.670539   4.457199   4.338943   3.745708   5.906260
    23  H    5.972342   5.897615   5.533282   5.018663   7.054925
                    6          7          8          9         10
     6  F    0.000000
     7  F    2.265357   0.000000
     8  F    2.238094   2.240271   0.000000
     9  O    5.475624   6.329424   6.880587   0.000000
    10  H    4.984475   5.966892   6.634737   0.978154   0.000000
    11  H    5.468621   6.561818   6.782196   1.000241   1.588838
    12  O    6.182916   6.688702   6.279736   4.034832   4.765454
    13  H    7.098524   7.446729   7.113078   4.558214   5.385254
    14  H    5.964349   6.398655   5.729322   4.795793   5.418219
    15  O    5.851943   6.083630   5.011291   6.129463   6.604276
    16  H    5.035083   5.111389   4.118463   5.880921   6.249466
    17  H    5.941642   6.395461   5.010075   6.637886   7.053410
    18  O    4.870757   4.926072   5.460241   2.696734   3.176395
    19  H    5.053420   5.395898   5.998463   1.722090   2.277911
    20  H    5.203060   5.425231   5.575907   3.022860   3.644176
    21  O    5.769991   7.068775   6.720439   2.736711   3.247996
    22  H    5.794127   6.851401   6.437134   3.072475   3.709171
    23  H    6.689526   8.037985   7.618291   3.360912   3.920844
                   11         12         13         14         15
    11  H    0.000000
    12  O    3.553119   0.000000
    13  H    4.150238   0.981416   0.000000
    14  H    4.304353   1.021390   1.603452   0.000000
    15  O    5.672200   2.679001   3.114525   1.663036   0.000000
    16  H    5.533875   2.985655   3.555749   2.088493   0.992524
    17  H    6.080722   3.297300   3.793451   2.303549   0.971087
    18  O    2.948237   2.790203   3.279883   3.234273   4.256768
    19  H    2.125739   3.121940   3.616180   3.759642   4.965748
    20  H    2.962566   1.801235   2.338641   2.283498   3.480620
    21  O    1.763345   2.816243   3.491777   3.437603   4.778882
    22  H    2.255138   1.822629   2.536285   2.463305   3.896773
    23  H    2.394451   3.271002   3.762754   3.934488   5.321589
                   16         17         18         19         20
    16  H    0.000000
    17  H    1.576061   0.000000
    18  O    3.840359   5.005227   0.000000
    19  H    4.621867   5.636340   0.999178   0.000000
    20  H    3.244989   4.232239   0.994283   1.578115   0.000000
    21  O    4.885649   4.992180   3.641441   3.202568   3.164549
    22  H    4.076707   4.199606   3.178689   2.985614   2.488334
    23  H    5.571556   5.474240   4.463143   3.988924   3.923244
                   21         22         23
    21  O    0.000000
    22  H    1.004281   0.000000
    23  H    0.973811   1.579249   0.000000
 Stoichiometry    C2H11F3O7
 Framework group  C1[X(C2H11F3O7)]
 Deg. of freedom    63
 Full point group                 C1      NOp   1
 Largest Abelian subgroup         C1      NOp   1
 Largest concise Abelian subgroup C1      NOp   1
                         Standard orientation:                         
 ---------------------------------------------------------------------
 Center     Atomic      Atomic             Coordinates (Angstroms)
 Number     Number       Type             X           Y           Z
 ---------------------------------------------------------------------
      1          6           0       -1.287201    0.111131   -0.281590
      2          8           0       -0.870504    1.392159   -0.284189
      3          8           0       -0.600287   -1.014341   -0.734724
      4          1           0        0.237391   -0.796316   -1.071808
      5          6           0       -2.649867   -0.248498    0.262387
      6          9           0       -2.447748   -1.182400    1.232912
      7          9           0       -3.350372   -0.743844   -0.798044
      8          9           0       -3.193565    0.871011    0.746776
      9          8           0        2.644002   -2.663567   -0.131893
     10          1           0        1.959188   -3.273701    0.208036
     11          1           0        2.913708   -2.076210    0.631489
     12          8           0        2.980696    1.353979   -0.292616
     13          1           0        3.679352    1.711713   -0.881754
     14          1           0        2.330160    2.121927   -0.118560
     15          8           0        1.141542    3.277010    0.018043
     16          1           0        0.340400    2.746507   -0.230639
     17          1           0        0.955962    3.675191    0.884081
     18          8           0        1.517706   -0.663536   -1.547418
     19          1           0        1.983040   -1.467933   -1.180312
     20          1           0        1.996036    0.109736   -1.145113
     21          8           0        3.285785   -0.675496    1.635952
     22          1           0        3.193604    0.124619    1.036037
     23          1           0        4.167211   -0.603880    2.043711
 ---------------------------------------------------------------------
 Rotational constants (GHZ):           0.7984675           0.3750016           0.3033160
 Standard basis: 6-31++G(d,p) (6D, 7F)
 There are   294 symmetry adapted cartesian basis functions of A   symmetry.
 There are   294 symmetry adapted basis functions of A   symmetry.
   294 basis functions,   472 primitive gaussians,   294 cartesian basis functions
    53 alpha electrons       53 beta electrons
       nuclear repulsion energy       842.4609640530 Hartrees.
 NAtoms=   23 NActive=   23 NUniq=   23 SFac= 1.00D+00 NAtFMM=   60 NAOKFM=F Big=F
 Integral buffers will be    131072 words long.
 Raffenetti 2 integral format.
 Two-electron integral symmetry is turned on.
 Nuclear repulsion after empirical dispersion term =      842.4505269167 Hartrees.
 One-electron integrals computed using PRISM.
 NBasis=   294 RedAO= T EigKep=  3.90D-05  NBF=   294
 NBsUse=   294 1.00D-06 EigRej= -1.00D+00 NBFU=   294
 Initial guess from the checkpoint file:  "/local_scratch/slurm.5660424/Gau-1203520.chk"
 B after Tr=    -0.000000    0.000000    0.000000
         Rot=    0.999973    0.001721   -0.007026    0.001413 Ang=   0.84 deg.
 ExpMin= 3.60D-02 ExpMax= 7.00D+03 ExpMxC= 1.05D+03 IAcc=3 IRadAn=         5 AccDes= 0.00D+00
 Harris functional with IExCor= 4639 and IRadAn=       5 diagonalized for initial guess.
 HarFok:  IExCor= 4639 AccDes= 0.00D+00 IRadAn=         5 IDoV= 1 UseB2=F ITyADJ=14
 ICtDFT=  3500011 ScaDFX=  1.000000  1.000000  1.000000  1.000000
 FoFCou: FMM=F IPFlag=           0 FMFlag=      100000 FMFlg1=           0
         NFxFlg=           0 DoJE=T BraDBF=F KetDBF=T FulRan=T
         wScrn=  0.000000 ICntrl=       500 IOpCl=  0 I1Cent=   200000004 NGrid=           0
         NMat0=    1 NMatS0=      1 NMatT0=    0 NMatD0=    1 NMtDS0=    0 NMtDT0=    0
 Petite list used in FoFCou.
 Requested convergence on RMS density matrix=1.00D-10 within 128 cycles.
 Requested convergence on MAX density matrix=1.00D-08.
 Requested convergence on             energy=1.00D-08.
 No special actions if energy rises.
 SCF Done:  E(RwB97XD) =  -908.756958490     A.U. after   18 cycles
            NFock= 18  Conv=0.41D-10     -V/T= 2.0090
 Calling FoFJK, ICntrl=      2127 FMM=F ISym2X=0 I1Cent= 0 IOpClX= 0 NMat=1 NMatS=1 NMatT=0.
 ***** Axes restored to original set *****
 -------------------------------------------------------------------
 Center     Atomic                   Forces (Hartrees/Bohr)
 Number     Number              X              Y              Z
 -------------------------------------------------------------------
      1        6           0.007015741   -0.118837602   -0.039326370
      2        8           0.068059346    0.127773165   -0.030492575
      3        8          -0.105100086    0.077975461    0.120466882
      4        1           0.025533638   -0.075778450   -0.039513983
      5        6           0.010727396   -0.018015399   -0.012097000
      6        9           0.002091675   -0.001747482    0.029694444
      7        9          -0.028278169    0.009596802   -0.005862611
      8        9           0.008040774    0.024696728    0.000214795
      9        8          -0.015348935    0.011644098   -0.002124204
     10        1           0.000297877   -0.017082057   -0.003104302
     11        1           0.014516376    0.006010456    0.003556863
     12        8          -0.006627826   -0.018565508    0.014482792
     13        1          -0.008490456    0.017855295    0.003268493
     14        1           0.011774133    0.000843441   -0.016939936
     15        8          -0.000976020    0.012545120    0.006104659
     16        1          -0.008143820   -0.010839670   -0.008981802
     17        1           0.010956447   -0.000014871    0.000607922
     18        8           0.000190422   -0.028916401   -0.031575550
     19        1          -0.000475616   -0.006821359    0.009227410
     20        1           0.013462729    0.009245760    0.002333295
     21        8          -0.000993558   -0.022850220    0.005060581
     22        1          -0.002165061    0.015430953   -0.016546742
     23        1           0.003932992    0.005851740    0.011546938
 -------------------------------------------------------------------
 Cartesian Forces:  Max     0.127773165 RMS     0.035448514

 GradGradGradGradGradGradGradGradGradGradGradGradGradGradGradGradGradGrad
 Berny optimization.
 Using GEDIIS/GDIIS optimizer.
 FormGI is forming the generalized inverse of G from B-inverse, IUseBI=4.
 Internal  Forces:  Max     0.139834907 RMS     0.022654626
 Search for a local minimum.
 Step number   3 out of a maximum of  138
 All quantities printed in internal units (Hartrees-Bohrs-Radians)
 Mixed Optimization -- RFO/linear search
 Update second derivatives using D2CorX and points    1    3    2
 ITU=  0  1  0
 Use linear search instead of GDIIS.
     Eigenvalues ---   -0.00106   0.00033   0.00040   0.00049   0.00102
     Eigenvalues ---    0.00127   0.00223   0.00305   0.00422   0.00465
     Eigenvalues ---    0.00646   0.00777   0.00927   0.01009   0.01110
     Eigenvalues ---    0.01252   0.01312   0.01366   0.01428   0.01511
     Eigenvalues ---    0.01680   0.01844   0.01910   0.02141   0.02285
     Eigenvalues ---    0.02613   0.03046   0.03314   0.03374   0.03786
     Eigenvalues ---    0.03952   0.04036   0.04383   0.05212   0.05416
     Eigenvalues ---    0.06513   0.06724   0.07452   0.08597   0.11628
     Eigenvalues ---    0.13507   0.19618   0.20183   0.21734   0.23091
     Eigenvalues ---    0.25561   0.32076   0.37197   0.38220   0.40262
     Eigenvalues ---    0.42255   0.43663   0.45251   0.48712   0.50533
     Eigenvalues ---    0.50924   0.54755   0.56809   0.57038   0.57115
     Eigenvalues ---    0.57400   0.59703   0.76026
 RFO step:  Lambda=-3.32458096D-03 EMin=-1.06408673D-03
 Quartic linear search produced a step of -0.91939.
 Maximum step size (   0.505) exceeded in Quadratic search.
    -- Step size scaled by   0.815
 Iteration  1 RMS(Cart)=  0.10644885 RMS(Int)=  0.06716073
 Iteration  2 RMS(Cart)=  0.03267942 RMS(Int)=  0.05146403
 Iteration  3 RMS(Cart)=  0.02811690 RMS(Int)=  0.03589133
 Iteration  4 RMS(Cart)=  0.02614541 RMS(Int)=  0.02115715
 Iteration  5 RMS(Cart)=  0.02295760 RMS(Int)=  0.01391759
 Iteration  6 RMS(Cart)=  0.01129121 RMS(Int)=  0.01323006
 Iteration  7 RMS(Cart)=  0.00026699 RMS(Int)=  0.01322605
 Iteration  8 RMS(Cart)=  0.00005820 RMS(Int)=  0.01322604
 Iteration  9 RMS(Cart)=  0.00000125 RMS(Int)=  0.01322604
 Iteration 10 RMS(Cart)=  0.00000016 RMS(Int)=  0.01322604
 Variable       Old X    -DE/DX   Delta X   Delta X   Delta X     New X
                                 (Linear)    (Quad)   (Total)
    R1        2.54565  -0.13983  -0.24161   0.00541  -0.22469   2.32096
    R2        2.63471  -0.08933  -0.19810   0.00800  -0.19321   2.44149
    R3        2.85474   0.01993   0.08598  -0.00414   0.08183   2.93657
    R4        3.43463   0.00850   0.00712  -0.13504  -0.11102   3.32362
    R5        1.75538   0.11829   0.23035  -0.00053   0.21262   1.96799
    R6        2.59316   0.03060   0.12084   0.04961   0.15388   2.74704
    R7        2.57374  -0.02253  -0.03723   0.00072  -0.03651   2.53722
    R8        2.57765  -0.02270  -0.04400   0.00133  -0.04267   2.53498
    R9        2.52372  -0.01232  -0.00230  -0.00314  -0.00544   2.51827
   R10        1.84844  -0.01732  -0.03264  -0.00021  -0.03269   1.81576
   R11        1.89018  -0.01483  -0.03626  -0.00212  -0.03582   1.85436
   R12        3.25428   0.00270  -0.03880   0.06289   0.02348   3.27776
   R13        3.33224   0.00099  -0.00887   0.02613   0.01999   3.35223
   R14        1.85461  -0.02004  -0.03843   0.00019  -0.03824   1.81637
   R15        1.93015  -0.02501  -0.05477   0.00128  -0.04671   1.88344
   R16        3.40384  -0.00759  -0.06703   0.07679  -0.00513   3.39871
   R17        3.44427  -0.00209  -0.01800  -0.00753  -0.02535   3.41892
   R18        3.14268  -0.00389  -0.01662  -0.03089  -0.03866   3.10403
   R19        1.87560  -0.00850  -0.03599   0.00684  -0.01250   1.86310
   R20        1.83509  -0.01087  -0.01994  -0.00064  -0.02058   1.81451
   R21        1.88817  -0.00880  -0.01800  -0.00634  -0.02566   1.86251
   R22        1.87892  -0.02426  -0.02558  -0.00484  -0.04548   1.83344
   R23        1.89782  -0.02454  -0.05351   0.00160  -0.05153   1.84628
   R24        1.84024  -0.01353  -0.02627   0.00020  -0.02607   1.81416
    A1        2.23270   0.00525   0.01277   0.00544   0.04252   2.27521
    A2        2.10146  -0.00350  -0.00735  -0.00160  -0.02110   2.08036
    A3        1.94903  -0.00175  -0.00546  -0.00380  -0.02141   1.92762
    A4        2.72541   0.02330  -0.00771  -0.27852  -0.23421   2.49121
    A5        1.95279   0.00152   0.04021   0.02672   0.06043   2.01322
    A6        1.86082   0.02677   0.07158  -0.00353   0.06855   1.92937
    A7        1.84393   0.02886   0.09030  -0.00669   0.08427   1.92820
    A8        1.87368   0.03420   0.06523   0.00128   0.06687   1.94055
    A9        1.96188  -0.02620  -0.07790   0.00217  -0.07496   1.88691
   A10        1.95710  -0.02675  -0.07335   0.00328  -0.06986   1.88724
   A11        1.95769  -0.02651  -0.07063   0.00244  -0.06771   1.88998
   A12        1.86485  -0.00244  -0.00297   0.00135  -0.00131   1.86354
   A13        1.95620  -0.00016  -0.00384   0.02686   0.02459   1.98079
   A14        1.73192   0.00143  -0.01234   0.01569   0.00273   1.73466
   A15        1.85630   0.00540   0.00129   0.01219   0.01652   1.87283
   A16        1.93568  -0.00261  -0.00314   0.00261  -0.01004   1.92564
   A17        2.21467  -0.00215   0.02359  -0.04674  -0.02301   2.19167
   A18        1.82539  -0.00632  -0.03006  -0.05967  -0.08256   1.74282
   A19        2.04576  -0.00295  -0.00414   0.04470   0.03742   2.08318
   A20        1.51371   0.00673  -0.00519   0.03552   0.03269   1.54640
   A21        1.75696   0.01368   0.01423   0.06516   0.13282   1.88978
   A22        2.08822   0.00163   0.02388   0.06957   0.07815   2.16637
   A23        1.86331  -0.00992  -0.01391   0.01244  -0.05047   1.81284
   A24        2.80365   0.00338   0.03243   0.28999   0.27984   3.08349
   A25        1.80213   0.00962  -0.00840   0.04971   0.04677   1.84891
   A26        1.96478  -0.00990  -0.03292   0.06137   0.01992   1.98470
   A27        1.82699  -0.00358   0.00631  -0.00810  -0.00513   1.82187
   A28        2.86275  -0.00169  -0.01999   0.02399  -0.00085   2.86190
   A29        1.84753  -0.00108  -0.02578   0.03114   0.00471   1.85225
   A30        2.08051   0.00226   0.00790   0.01911   0.02426   2.10477
   A31        1.84899  -0.00125   0.01264   0.00206   0.01659   1.86558
   A32        3.01130   0.01362   0.04006  -0.02017   0.05083   3.06213
   A33        2.95966  -0.00383   0.01204  -0.02560  -0.01066   2.94900
   A34        3.03945  -0.01118  -0.00004  -0.12417  -0.09576   2.94369
   A35        3.19143  -0.00893  -0.00525  -0.01206  -0.01175   3.17968
   A36        3.07742  -0.00229   0.00164  -0.06326  -0.06694   3.01049
   A37        3.08241   0.00281   0.04238  -0.06228  -0.03538   3.04703
   A38        3.36846  -0.00409  -0.02854  -0.00045  -0.02767   3.34079
   A39        3.22597  -0.00228  -0.01513   0.04185   0.00782   3.23379
   A40        3.27036  -0.00031  -0.01933   0.02078  -0.01218   3.25818
   A41        2.96430  -0.00253   0.01867   0.00261   0.01988   2.98418
    D1       -0.50364  -0.00187   0.01599   0.06646   0.07048  -0.43315
    D2        2.63481  -0.00141   0.00845   0.07927   0.07384   2.70865
    D3       -0.00531  -0.00171  -0.02104  -0.01133  -0.05136  -0.05667
    D4        3.13920  -0.00213  -0.01402  -0.02322  -0.05447   3.08473
    D5       -2.16517  -0.00137   0.00225  -0.01131  -0.00840  -2.17357
    D6        2.02740   0.00112   0.00202  -0.00869  -0.00567   2.02174
    D7       -0.06477  -0.00031  -0.00481  -0.00868  -0.01249  -0.07726
    D8        0.97375  -0.00097  -0.00403  -0.00042  -0.00556   0.96819
    D9       -1.11686   0.00152  -0.00426   0.00220  -0.00283  -1.11968
   D10        3.07416   0.00009  -0.01108   0.00221  -0.00965   3.06451
   D11       -0.66561   0.00362  -0.11869  -0.37963  -0.48795  -1.15356
   D12        2.45475  -0.00020   0.02737   0.08374   0.10759   2.56234
   D13        0.50870   0.00070   0.03597   0.03750   0.06284   0.57154
   D14       -2.25546  -0.00012   0.01036  -0.03536  -0.02357  -2.27903
   D15        2.00056  -0.00046   0.00124  -0.07376  -0.07227   1.92828
   D16       -0.27328  -0.00101   0.00385  -0.00278   0.00475  -0.26853
   D17       -2.30045  -0.00135  -0.00527  -0.04118  -0.04396  -2.34441
   D18        1.34292   0.00084  -0.00436   0.02691   0.02360   1.36651
   D19       -0.62073   0.00294   0.00643   0.00819   0.01495  -0.60577
   D20        2.22740   0.00371   0.01158  -0.01267   0.01123   2.23863
   D21       -2.03799  -0.00052   0.01476   0.06274   0.09141  -1.94658
   D22        0.20666   0.00778   0.02380   0.02706   0.06712   0.27378
   D23        2.22445   0.00355   0.02699   0.10247   0.14730   2.37175
   D24       -1.39555   0.00831   0.04724   0.05364   0.10461  -1.29094
   D25        0.62224   0.00408   0.05043   0.12905   0.18479   0.80703
   D26       -2.67317   0.00600   0.01508   0.09749   0.12080  -2.55237
   D27        1.70116   0.00080   0.02754   0.02952   0.05842   1.75957
   D28       -0.65363   0.00694  -0.00503   0.08194   0.08767  -0.56596
   D29       -2.56248   0.00174   0.00742   0.01398   0.02528  -2.53720
   D30        1.38395   0.00545  -0.01010   0.13412   0.13123   1.51518
   D31       -0.52491   0.00024   0.00235   0.06616   0.06885  -0.45606
   D32       -1.57415  -0.00151  -0.00387  -0.05434  -0.05101  -1.62516
   D33        0.61631  -0.00008   0.00213  -0.00640   0.00200   0.61831
   D34        2.16587  -0.00474  -0.03829  -0.09554  -0.13034   2.03553
   D35       -1.92686  -0.00331  -0.03229  -0.04760  -0.07733  -2.00419
   D36        0.36699  -0.00062  -0.00352  -0.03940  -0.04727   0.31972
   D37        2.55745   0.00081   0.00248   0.00855   0.00574   2.56319
   D38        0.83609   0.00880   0.12897   0.40544   0.53929   1.37537
   D39       -1.35637   0.00447   0.10092   0.28790   0.39937  -0.95700
   D40       -1.01871   0.00563   0.00943  -0.12449  -0.11143  -1.13014
   D41        1.04068  -0.00275  -0.02801  -0.03865  -0.07062   0.97006
         Item               Value     Threshold  Converged?
 Maximum Force            0.139835     0.000015     NO 
 RMS     Force            0.022655     0.000010     NO 
 Maximum Displacement     0.825092     0.000060     NO 
 RMS     Displacement     0.224853     0.000040     NO 
 Predicted change in Energy=-5.977452D-04
 GradGradGradGradGradGradGradGradGradGradGradGradGradGradGradGradGradGrad

                          Input orientation:                          
 ---------------------------------------------------------------------
 Center     Atomic      Atomic             Coordinates (Angstroms)
 Number     Number       Type             X           Y           Z
 ---------------------------------------------------------------------
      1          6           0        0.184535    0.868080    1.910906
      2          8           0       -0.386580   -0.188345    2.168325
      3          8           0        1.066177    1.144091    1.007721
      4          1           0        1.380888    0.336539    0.430343
      5          6           0       -0.141532    2.131331    2.755117
      6          9           0       -0.533671    3.140431    1.960995
      7          9           0        0.942140    2.533362    3.435939
      8          9           0       -1.117786    1.887826    3.628896
      9          8           0        1.926709    0.576261   -2.820855
     10          1           0        1.771442    1.520220   -2.730958
     11          1           0        1.080277    0.176870   -3.115742
     12          8           0        0.149247   -2.636624   -1.223350
     13          1           0        0.581737   -3.489958   -1.316317
     14          1           0       -0.444494   -2.690623   -0.424655
     15          8           0       -1.193001   -2.551229    1.030809
     16          1           0       -0.880285   -1.721103    1.461059
     17          1           0       -2.145892   -2.525407    1.146192
     18          8           0        1.942937   -0.684543   -0.438363
     19          1           0        2.111709   -0.241660   -1.302527
     20          1           0        1.323253   -1.400092   -0.651193
     21          8           0       -0.381049   -0.819640   -3.251011
     22          1           0       -0.290671   -1.526032   -2.582139
     23          1           0       -0.605358   -1.247912   -4.080406
 ---------------------------------------------------------------------
                    Distance matrix (angstroms):
                    1          2          3          4          5
     1  C    0.000000
     2  O    1.228198   0.000000
     3  O    1.291982   2.287551   0.000000
     4  H    1.976325   2.533777   1.041417   0.000000
     5  C    1.553968   2.405259   2.342349   3.308114   0.000000
     6  F    2.383675   3.338468   2.730132   3.724278   1.342641
     7  F    2.381776   3.283296   2.800304   3.748618   1.341452
     8  F    2.384829   2.641669   3.491904   4.345182   1.332613
     9  O    5.050731   5.552282   3.964963   3.305401   6.147140
    10  H    4.948784   5.619540   3.823165   3.398155   5.842084
    11  H    5.152408   5.496036   4.235405   3.562384   6.307116
    12  O    4.701888   4.217183   4.484668   3.618196   6.216603
    13  H    5.437392   4.897041   5.206750   4.281535   6.978437
    14  H    4.302893   3.603927   4.363354   3.636860   5.783941
    15  O    3.789967   2.743625   4.331260   3.914674   5.099529
    16  H    2.835501   1.758782   3.493360   3.226324   4.130567
    17  H    4.187055   3.098676   4.878707   4.597973   5.318958
    18  O    3.319892   3.530961   2.490737   1.453671   4.740514
    19  H    3.907899   4.276810   2.889756   1.967550   5.212740
    20  H    3.606332   3.513053   3.048106   2.046687   5.120497
    21  O    5.460189   5.455984   4.907901   4.241879   6.696206
    22  H    5.113222   4.936143   4.675220   3.916418   6.471850
    23  H    6.402903   6.341702   5.865555   5.177115   7.639293
                    6          7          8          9         10
     6  F    0.000000
     7  F    2.173019   0.000000
     8  F    2.166126   2.167313   0.000000
     9  O    5.957728   6.629260   7.251788   0.000000
    10  H    5.472939   6.304349   6.995035   0.960858   0.000000
    11  H    6.095964   6.963954   7.297190   0.981284   1.558960
    12  O    6.631802   7.004742   6.754281   4.004251   4.709963
    13  H    7.479770   7.680768   7.500938   4.539463   5.340271
    14  H    6.300830   6.642059   6.151974   4.694349   5.287779
    15  O    5.804735   6.016356   5.144018   5.860811   6.286137
    16  H    4.899447   5.032082   4.216668   5.611763   5.925440
    17  H    5.946838   6.353741   5.166957   6.476410   6.837024
    18  O    5.149848   5.134854   5.703306   2.695581   3.185339
    19  H    5.393251   5.614419   6.267637   1.734514   2.293560
    20  H    5.557701   5.685240   5.923532   2.996258   3.613103
    21  O    6.547553   7.596627   7.430092   2.731176   3.221586
    22  H    6.517284   7.363135   7.135509   3.064865   3.681591
    23  H    7.467343   8.555011   8.338391   3.365329   3.890082
                   11         12         13         14         15
    11  H    0.000000
    12  O    3.516207   0.000000
    13  H    4.114863   0.961182   0.000000
    14  H    4.217747   0.996674   1.577070   0.000000
    15  O    5.459322   2.624910   3.088674   1.642580   0.000000
    16  H    5.328528   3.017311   3.602801   2.164671   0.985909
    17  H    5.989537   3.300721   3.799246   2.321553   0.960198
    18  O    2.941865   2.764806   3.239448   3.118393   3.934094
    19  H    2.127620   3.097318   3.590605   3.647225   4.658291
    20  H    2.935957   1.798518   2.315119   2.200391   3.238176
    21  O    1.773923   2.773816   3.435200   3.390117   4.689525
    22  H    2.250357   1.809212   2.494074   2.456556   3.862463
    23  H    2.408723   3.265076   3.751821   3.933422   5.307399
                   16         17         18         19         20
    16  H    0.000000
    17  H    1.532256   0.000000
    18  O    3.557084   4.755851   0.000000
    19  H    4.333380   5.416539   0.985600   0.000000
    20  H    3.069240   4.065944   0.970214   1.545271   0.000000
    21  O    4.823430   5.035843   3.651048   3.216285   3.162376
    22  H    4.090617   4.282645   3.208253   3.009726   2.519755
    23  H    5.568423   5.596657   4.480588   4.013926   3.937283
                   21         22         23
    21  O    0.000000
    22  H    0.977010   0.000000
    23  H    0.960015   1.556015   0.000000
 Stoichiometry    C2H11F3O7
 Framework group  C1[X(C2H11F3O7)]
 Deg. of freedom    63
 Full point group                 C1      NOp   1
 Largest Abelian subgroup         C1      NOp   1
 Largest concise Abelian subgroup C1      NOp   1
                         Standard orientation:                         
 ---------------------------------------------------------------------
 Center     Atomic      Atomic             Coordinates (Angstroms)
 Number     Number       Type             X           Y           Z
 ---------------------------------------------------------------------
      1          6           0       -1.364696    0.155658   -0.224201
      2          8           0       -1.047211    1.341852   -0.199388
      3          8           0       -0.681504   -0.886353   -0.565788
      4          1           0        0.278578   -0.693520   -0.920198
      5          6           0       -2.800143   -0.254035    0.207609
      6          9           0       -2.753828   -1.169194    1.188947
      7          9           0       -3.467754   -0.785756   -0.827311
      8          9           0       -3.487536    0.797151    0.652979
      9          8           0        2.876024   -2.586700   -0.148951
     10          1           0        2.257596   -3.176783    0.289908
     11          1           0        3.250482   -2.002198    0.544633
     12          8           0        3.167556    1.402890   -0.328414
     13          1           0        3.767727    1.787318   -0.973302
     14          1           0        2.477169    2.090579   -0.119111
     15          8           0        1.122072    3.001633    0.059101
     16          1           0        0.337961    2.417655   -0.068008
     17          1           0        0.910045    3.502661    0.850300
     18          8           0        1.624202   -0.592123   -1.460728
     19          1           0        2.105154   -1.390762   -1.140935
     20          1           0        2.132424    0.153850   -1.104988
     21          8           0        3.761293   -0.597172    1.499503
     22          1           0        3.616154    0.184311    0.931376
     23          1           0        4.658365   -0.534877    1.835671
 ---------------------------------------------------------------------
 Rotational constants (GHZ):           0.8934140           0.3284782           0.2760566
 Standard basis: 6-31++G(d,p) (6D, 7F)
 There are   294 symmetry adapted cartesian basis functions of A   symmetry.
 There are   294 symmetry adapted basis functions of A   symmetry.
   294 basis functions,   472 primitive gaussians,   294 cartesian basis functions
    53 alpha electrons       53 beta electrons
       nuclear repulsion energy       837.4400593206 Hartrees.
 NAtoms=   23 NActive=   23 NUniq=   23 SFac= 1.00D+00 NAtFMM=   60 NAOKFM=F Big=F
 Integral buffers will be    131072 words long.
 Raffenetti 2 integral format.
 Two-electron integral symmetry is turned on.
 Nuclear repulsion after empirical dispersion term =      837.4298102289 Hartrees.
 One-electron integrals computed using PRISM.
 NBasis=   294 RedAO= T EigKep=  4.76D-05  NBF=   294
 NBsUse=   294 1.00D-06 EigRej= -1.00D+00 NBFU=   294
 Lowest energy guess from the checkpoint file:  "/local_scratch/slurm.5660424/Gau-1203520.chk"
 B after Tr=     0.000000   -0.000000    0.000000
         Rot=    0.999941   -0.001106   -0.008632   -0.006548 Ang=  -1.25 deg.
 B after Tr=     0.000000   -0.000000    0.000000
         Rot=    0.999962   -0.003022   -0.001949   -0.007990 Ang=  -1.00 deg.
 Requested convergence on RMS density matrix=1.00D-10 within 128 cycles.
 Requested convergence on MAX density matrix=1.00D-08.
 Requested convergence on             energy=1.00D-08.
 No special actions if energy rises.
 SCF Done:  E(RwB97XD) =  -908.814288598     A.U. after   17 cycles
            NFock= 17  Conv=0.30D-10     -V/T= 2.0083
 Calling FoFJK, ICntrl=      2127 FMM=F ISym2X=0 I1Cent= 0 IOpClX= 0 NMat=1 NMatS=1 NMatT=0.
 ***** Axes restored to original set *****
 -------------------------------------------------------------------
 Center     Atomic                   Forces (Hartrees/Bohr)
 Number     Number              X              Y              Z
 -------------------------------------------------------------------
      1        6          -0.007437389   -0.007156076    0.004991140
      2        8           0.010772257    0.014236705   -0.007747003
      3        8          -0.003794746   -0.002080480    0.004127275
      4        1           0.000978245   -0.003832447   -0.000002289
      5        6          -0.000934228   -0.000243969    0.000467284
      6        9           0.000332997   -0.000658886    0.000314328
      7        9          -0.000336076   -0.000398660   -0.000441024
      8        9           0.000580008    0.000185530   -0.000342590
      9        8          -0.001183490   -0.000263327   -0.000635967
     10        1           0.000169114   -0.000217603   -0.000554184
     11        1           0.000859013    0.001120906   -0.000486147
     12        8          -0.002563550   -0.000927043    0.002928287
     13        1          -0.000578930    0.000157569   -0.000105287
     14        1           0.001698365   -0.000220695   -0.003063116
     15        8          -0.000251953    0.009683730    0.004899304
     16        1           0.002009172   -0.006755013   -0.002493609
     17        1          -0.001524149   -0.003175152   -0.001766807
     18        8           0.002434479    0.006223177    0.000182327
     19        1           0.001115257    0.000852290    0.000566651
     20        1          -0.002192382   -0.005781544   -0.000437173
     21        8           0.000648043   -0.000386265    0.000649568
     22        1          -0.000685863   -0.000471822   -0.001280140
     23        1          -0.000114191    0.000109073    0.000229171
 -------------------------------------------------------------------
 Cartesian Forces:  Max     0.014236705 RMS     0.003562223

 GradGradGradGradGradGradGradGradGradGradGradGradGradGradGradGradGradGrad
 Berny optimization.
 Using GEDIIS/GDIIS optimizer.
 FormGI is forming the generalized inverse of G from B-inverse, IUseBI=4.
 Internal  Forces:  Max     0.017036605 RMS     0.002195218
 Search for a local minimum.
 Step number   4 out of a maximum of  138
 All quantities printed in internal units (Hartrees-Bohrs-Radians)
 Mixed Optimization -- RFO/linear search
 Update second derivatives using D2CorX and points    2    4
 DE= -1.25D-03 DEPred=-5.98D-04 R= 2.09D+00
 TightC=F SS=  1.41D+00  RLast= 8.45D-01 DXNew= 8.4853D-01 2.5337D+00
 Trust test= 2.09D+00 RLast= 8.45D-01 DXMaxT set to 8.49D-01
 ITU=  1  0  1  0
 Use linear search instead of GDIIS.
     Eigenvalues ---   -0.00865   0.00033   0.00040   0.00049   0.00101
     Eigenvalues ---    0.00125   0.00229   0.00322   0.00415   0.00439
     Eigenvalues ---    0.00568   0.00772   0.00853   0.00958   0.01016
     Eigenvalues ---    0.01212   0.01295   0.01344   0.01363   0.01496
     Eigenvalues ---    0.01676   0.01847   0.01908   0.02077   0.02265
     Eigenvalues ---    0.02607   0.02972   0.03160   0.03355   0.03382
     Eigenvalues ---    0.03783   0.03947   0.04461   0.05200   0.05641
     Eigenvalues ---    0.06577   0.06670   0.06932   0.08571   0.11660
     Eigenvalues ---    0.13550   0.19106   0.20135   0.21758   0.23398
     Eigenvalues ---    0.25622   0.31211   0.37204   0.37889   0.38351
     Eigenvalues ---    0.42169   0.43074   0.45152   0.48318   0.49679
     Eigenvalues ---    0.51112   0.53769   0.56731   0.57068   0.57161
     Eigenvalues ---    0.57408   0.59882   0.82529
 RFO step:  Lambda=-9.96030219D-03 EMin=-8.64781984D-03
 Quartic linear search produced a step of -0.25998.
 Iteration  1 RMS(Cart)=  0.12472746 RMS(Int)=  0.06732217
 Iteration  2 RMS(Cart)=  0.02993680 RMS(Int)=  0.03585727
 Iteration  3 RMS(Cart)=  0.01731479 RMS(Int)=  0.00758429
 Iteration  4 RMS(Cart)=  0.00879874 RMS(Int)=  0.00675995
 Iteration  5 RMS(Cart)=  0.00037141 RMS(Int)=  0.00675911
 Iteration  6 RMS(Cart)=  0.00000336 RMS(Int)=  0.00675910
 Iteration  7 RMS(Cart)=  0.00000025 RMS(Int)=  0.00675910
 Variable       Old X    -DE/DX   Delta X   Delta X   Delta X     New X
                                 (Linear)    (Quad)   (Total)
    R1        2.32096  -0.01704  -0.00991   0.04208   0.03921   2.36017
    R2        2.44149  -0.00442  -0.00579   0.08770   0.08152   2.52301
    R3        2.93657  -0.00083   0.00304  -0.05915  -0.05611   2.88046
    R4        3.32362   0.00170   0.03088   0.07765   0.11692   3.44054
    R5        1.96799   0.00279   0.00986  -0.07381  -0.07235   1.89564
    R6        2.74704  -0.00026  -0.00584   0.17605   0.16234   2.90938
    R7        2.53722  -0.00078  -0.00104   0.00807   0.00703   2.54426
    R8        2.53498  -0.00062  -0.00135   0.01714   0.01579   2.55076
    R9        2.51827  -0.00068   0.00076  -0.00765  -0.00689   2.51138
   R10        1.81576  -0.00029  -0.00073   0.01021   0.00962   1.82538
   R11        1.85436  -0.00031  -0.00094  -0.00156  -0.00121   1.85315
   R12        3.27776   0.00144  -0.01708   0.30161   0.28514   3.56290
   R13        3.35223   0.00084  -0.00771   0.10816   0.10151   3.45374
   R14        1.81637  -0.00039  -0.00093   0.01293   0.01200   1.82837
   R15        1.88344  -0.00347  -0.00334   0.00485   0.00380   1.88724
   R16        3.39871  -0.00015  -0.01762   0.33728   0.31222   3.71093
   R17        3.41892   0.00027   0.00150   0.05249   0.05302   3.47193
   R18        3.10403   0.00024   0.00535   0.11338   0.12281   3.22684
   R19        1.86310  -0.00448  -0.00693  -0.01600  -0.01478   1.84832
   R20        1.81451   0.00121  -0.00029   0.00842   0.00813   1.82264
   R21        1.86251   0.00136   0.00158  -0.02052  -0.01870   1.84382
   R22        1.83344   0.00552   0.00459   0.01340   0.01021   1.84365
   R23        1.84628  -0.00030  -0.00173   0.02220   0.01950   1.86578
   R24        1.81416  -0.00022  -0.00065   0.01042   0.00977   1.82394
    A1        2.27521  -0.00383  -0.00744  -0.08618  -0.07952   2.19569
    A2        2.08036   0.00115   0.00341   0.05067   0.04699   2.12734
    A3        1.92762   0.00269   0.00402   0.03550   0.03211   1.95973
    A4        2.49121   0.00648   0.05871   0.21378   0.29589   2.78710
    A5        2.01322   0.00123  -0.00434  -0.10987  -0.11495   1.89827
    A6        1.92937  -0.00024   0.00242  -0.02869  -0.02676   1.90261
    A7        1.92820  -0.00058   0.00363  -0.05522  -0.05237   1.87583
    A8        1.94055   0.00036   0.00106  -0.02439  -0.02384   1.91671
    A9        1.88691   0.00024  -0.00254   0.04026   0.03694   1.92385
   A10        1.88724   0.00014  -0.00258   0.03930   0.03648   1.92372
   A11        1.88998   0.00009  -0.00237   0.03366   0.03046   1.92044
   A12        1.86354  -0.00042  -0.00050  -0.00192  -0.00394   1.85960
   A13        1.98079   0.00007  -0.00748   0.04903   0.04210   2.02289
   A14        1.73466   0.00071  -0.00420   0.03255   0.02857   1.76322
   A15        1.87283   0.00032  -0.00393   0.01695   0.01209   1.88491
   A16        1.92564   0.00001   0.00172   0.02658   0.02277   1.94841
   A17        2.19167  -0.00045   0.01265  -0.15059  -0.13661   2.05506
   A18        1.74282  -0.00067   0.01296   0.04010   0.05213   1.79495
   A19        2.08318   0.00014  -0.01090   0.07834   0.06439   2.14757
   A20        1.54640   0.00055  -0.00997   0.04512   0.03341   1.57981
   A21        1.88978   0.00108  -0.03051   0.02987   0.03259   1.92237
   A22        2.16637  -0.00190  -0.01357  -0.14225  -0.16032   2.00605
   A23        1.81284   0.00165   0.00919   0.12105   0.11236   1.92520
   A24        3.08349  -0.00244  -0.06358  -0.18829  -0.25413   2.82937
   A25        1.84891   0.00194  -0.01453   0.14024   0.12579   1.97470
   A26        1.98470  -0.00113  -0.01449   0.09637   0.07303   2.05773
   A27        1.82187  -0.00045   0.00312  -0.00134  -0.00551   1.81635
   A28        2.86190  -0.00065  -0.00543   0.03263   0.02603   2.88793
   A29        1.85225   0.00112  -0.00852   0.11274   0.10107   1.95331
   A30        2.10477   0.00024  -0.00407  -0.01754  -0.02159   2.08319
   A31        1.86558  -0.00083  -0.00074  -0.03163  -0.02999   1.83559
   A32        3.06213  -0.00029  -0.00189  -0.07495  -0.06124   3.00089
   A33        2.94900  -0.00099   0.00618  -0.07790  -0.07152   2.87748
   A34        2.94369  -0.00150   0.02488  -0.08040  -0.04335   2.90034
   A35        3.17968  -0.00198   0.00157  -0.09416  -0.08955   3.09013
   A36        3.01049  -0.00032   0.01787  -0.01882  -0.00603   3.00445
   A37        3.04703  -0.00078   0.02118  -0.06453  -0.05263   2.99440
   A38        3.34079  -0.00084  -0.00088   0.04314   0.04176   3.38255
   A39        3.23379  -0.00032  -0.00631   0.00237  -0.01179   3.22200
   A40        3.25818   0.00137  -0.00230   0.16418   0.15173   3.40991
   A41        2.98418  -0.00064   0.00011  -0.03725  -0.03966   2.94452
    D1       -0.43315  -0.00045  -0.01380  -0.01945  -0.03930  -0.47246
    D2        2.70865  -0.00037  -0.01681   0.01993  -0.00582   2.70283
    D3       -0.05667  -0.00070   0.00740   0.07290   0.06735   0.01068
    D4        3.08473  -0.00077   0.01020   0.03621   0.03663   3.12135
    D5       -2.17357  -0.00018   0.00282  -0.01798  -0.01484  -2.18842
    D6        2.02174   0.00005   0.00204  -0.01418  -0.01203   2.00970
    D7       -0.07726   0.00008   0.00189  -0.00367  -0.00194  -0.07920
    D8        0.96819  -0.00011   0.00031   0.01407   0.01452   0.98271
    D9       -1.11968   0.00011  -0.00047   0.01786   0.01733  -1.10236
   D10        3.06451   0.00014  -0.00063   0.02837   0.02742   3.09192
   D11       -1.15356   0.00121   0.09330   0.34664   0.43618  -0.71738
   D12        2.56234  -0.00083  -0.02023  -0.08804  -0.10227   2.46007
   D13        0.57154  -0.00106  -0.00617  -0.22125  -0.24023   0.33131
   D14       -2.27903  -0.00021   0.00906  -0.06633  -0.05634  -2.33537
   D15        1.92828  -0.00049   0.01914  -0.10169  -0.08222   1.84606
   D16       -0.26853  -0.00007  -0.00014  -0.01659  -0.01434  -0.28287
   D17       -2.34441  -0.00035   0.00994  -0.05196  -0.04021  -2.38462
   D18        1.36651   0.00050  -0.00737   0.02896   0.02391   1.39042
   D19       -0.60577   0.00057  -0.00207  -0.00434  -0.00496  -0.61073
   D20        2.23863  -0.00077   0.00035  -0.07254  -0.06187   2.17675
   D21       -1.94658   0.00089  -0.01959   0.00560  -0.00582  -1.95240
   D22        0.27378  -0.00038  -0.01072  -0.10885  -0.10995   0.16383
   D23        2.37175   0.00128  -0.03066  -0.03071  -0.05389   2.31786
   D24       -1.29094  -0.00009  -0.01384  -0.15805  -0.16978  -1.46072
   D25        0.80703   0.00157  -0.03378  -0.07991  -0.11372   0.69331
   D26       -2.55237   0.00086  -0.02714   0.00862  -0.01584  -2.56821
   D27        1.75957  -0.00024  -0.00740  -0.13770  -0.14369   1.61588
   D28       -0.56596   0.00099  -0.02421   0.07484   0.05553  -0.51044
   D29       -2.53720  -0.00011  -0.00447  -0.07148  -0.07233  -2.60953
   D30        1.51518   0.00112  -0.03697   0.15583   0.12314   1.63832
   D31       -0.45606   0.00002  -0.01723   0.00951  -0.00472  -0.46078
   D32       -1.62516  -0.00055   0.01217  -0.05752  -0.03887  -1.66403
   D33        0.61831  -0.00004   0.00008  -0.03029  -0.02454   0.59377
   D34        2.03553  -0.00094   0.02306   0.03746   0.06100   2.09653
   D35       -2.00419  -0.00043   0.01097   0.06469   0.07533  -1.92885
   D36        0.31972  -0.00035   0.01129  -0.02742  -0.01943   0.30029
   D37        2.56319   0.00016  -0.00079  -0.00018  -0.00510   2.55809
   D38        1.37537   0.00050  -0.10373  -0.29333  -0.39009   0.98528
   D39       -0.95700   0.00101  -0.07529  -0.22016  -0.29041  -1.24740
   D40       -1.13014   0.00046   0.03163  -0.06447  -0.03177  -1.16190
   D41        0.97006  -0.00015   0.01044   0.10973   0.12259   1.09265
         Item               Value     Threshold  Converged?
 Maximum Force            0.017037     0.000015     NO 
 RMS     Force            0.002195     0.000010     NO 
 Maximum Displacement     0.658067     0.000060     NO 
 RMS     Displacement     0.149542     0.000040     NO 
 Predicted change in Energy=-9.124002D-03
 GradGradGradGradGradGradGradGradGradGradGradGradGradGradGradGradGradGrad

                          Input orientation:                          
 ---------------------------------------------------------------------
 Center     Atomic      Atomic             Coordinates (Angstroms)
 Number     Number       Type             X           Y           Z
 ---------------------------------------------------------------------
      1          6           0        0.213981    0.965517    1.976063
      2          8           0       -0.307955   -0.164139    2.082503
      3          8           0        1.178437    1.302461    1.116505
      4          1           0        1.410002    0.500162    0.560660
      5          6           0       -0.181568    2.124079    2.884186
      6          9           0       -0.551348    3.171374    2.123179
      7          9           0        0.899420    2.444903    3.626151
      8          9           0       -1.183454    1.754710    3.675352
      9          8           0        1.977383    0.556376   -3.040750
     10          1           0        1.857956    1.514142   -3.079193
     11          1           0        1.134187    0.157411   -3.343265
     12          8           0        0.082346   -2.646650   -1.189626
     13          1           0        0.477220   -3.512977   -1.361880
     14          1           0       -0.515279   -2.732605   -0.394119
     15          8           0       -1.282851   -2.570133    1.122531
     16          1           0       -0.888766   -1.826970    1.621594
     17          1           0       -2.242081   -2.476743    1.084929
     18          8           0        1.961191   -0.547538   -0.423626
     19          1           0        2.128665   -0.186138   -1.314325
     20          1           0        1.424839   -1.345641   -0.588501
     21          8           0       -0.350946   -0.907757   -3.351186
     22          1           0       -0.320720   -1.587545   -2.635790
     23          1           0       -0.579927   -1.394457   -4.152607
 ---------------------------------------------------------------------
                    Distance matrix (angstroms):
                    1          2          3          4          5
     1  C    0.000000
     2  O    1.248947   0.000000
     3  O    1.335119   2.300745   0.000000
     4  H    1.910598   2.389284   1.003130   0.000000
     5  C    1.524274   2.427881   2.376839   3.250996   0.000000
     6  F    2.339482   3.344628   2.738317   3.663841   1.346363
     7  F    2.319741   3.263082   2.771524   3.666053   1.349806
     8  F    2.337356   2.643037   3.511517   4.242783   1.328966
     9  O    5.333422   5.655938   4.298573   3.646263   6.497971
    10  H    5.344085   5.843877   4.255636   3.804910   6.331948
    11  H    5.458485   5.623356   4.604633   3.928636   6.661842
    12  O    4.804858   4.125775   4.702673   3.837785   6.278968
    13  H    5.591786   4.867750   5.461001   4.546595   7.087981
    14  H    4.452605   3.574025   4.629515   3.881893   5.869073
    15  O    3.933173   2.767811   4.588568   4.122362   5.133408
    16  H    3.023191   1.820656   3.784413   3.438817   4.207738
    17  H    4.321518   3.175553   5.097384   4.740732   5.352626
    18  O    3.331754   3.402455   2.531246   1.539579   4.761363
    19  H    3.977307   4.180435   3.004628   2.122039   5.319941
    20  H    3.658499   3.395996   3.159146   2.174346   5.165177
    21  O    5.675198   5.484504   5.213860   4.515054   6.935458
    22  H    5.298416   4.928340   4.967829   4.191803   6.653243
    23  H    6.615161   6.361151   6.174848   5.455665   7.877514
                    6          7          8          9         10
     6  F    0.000000
     7  F    2.211653   0.000000
     8  F    2.194478   2.194801   0.000000
     9  O    6.316554   7.012568   7.518837   0.000000
    10  H    5.967900   6.837159   7.411607   0.965948   0.000000
    11  H    6.465835   7.338971   7.561997   0.980647   1.560223
    12  O    6.725001   7.055723   6.681484   4.156585   4.902595
    13  H    7.608162   7.781712   7.475297   4.650669   5.488854
    14  H    6.418337   6.706007   6.094509   4.902592   5.556682
    15  O    5.873780   6.015065   5.023051   6.143052   6.648342
    16  H    5.034767   5.046262   4.139227   5.969304   6.387871
    17  H    5.986465   6.367844   5.073084   6.635127   7.076537
    18  O    5.160366   5.146140   5.656037   2.840462   3.363512
    19  H    5.501980   5.730769   6.295545   1.885406   2.465561
    20  H    5.626895   5.692766   5.881820   3.152221   3.817000
    21  O    6.829944   7.841363   7.560028   2.767883   3.289198
    22  H    6.734113   7.547270   7.193434   3.168859   3.816241
    23  H    7.761000   8.799899   8.459222   3.403206   3.944039
                   11         12         13         14         15
    11  H    0.000000
    12  O    3.688806   0.000000
    13  H    4.222468   0.967533   0.000000
    14  H    4.446391   0.998686   1.590785   0.000000
    15  O    5.764105   2.686203   3.187335   1.707569   0.000000
    16  H    5.716636   3.085107   3.689126   2.241152   0.978089
    17  H    6.160102   3.256598   3.802007   2.287989   0.964499
    18  O    3.115314   2.919432   3.446203   3.302770   4.123748
    19  H    2.285522   3.202669   3.714484   3.784403   4.822876
    20  H    3.151566   1.963737   2.488663   2.392804   3.429081
    21  O    1.827640   2.807816   3.380883   3.478695   4.862723
    22  H    2.379527   1.837269   2.442713   2.524699   4.002018
    23  H    2.449799   3.284181   3.659760   3.990118   5.450082
                   16         17         18         19         20
    16  H    0.000000
    17  H    1.594263   0.000000
    18  O    3.733915   4.864675   0.000000
    19  H    4.518499   5.486958   0.975706   0.000000
    20  H    3.235578   4.186414   0.975615   1.538388   0.000000
    21  O    5.085542   5.071215   3.747845   3.289074   3.313243
    22  H    4.301781   4.280894   3.344010   3.116039   2.701275
    23  H    5.798606   5.600525   4.591280   4.105162   4.089538
                   21         22         23
    21  O    0.000000
    22  H    0.987327   0.000000
    23  H    0.965187   1.550872   0.000000
 Stoichiometry    C2H11F3O7
 Framework group  C1[X(C2H11F3O7)]
 Deg. of freedom    63
 Full point group                 C1      NOp   1
 Largest Abelian subgroup         C1      NOp   1
 Largest concise Abelian subgroup C1      NOp   1
                         Standard orientation:                         
 ---------------------------------------------------------------------
 Center     Atomic      Atomic             Coordinates (Angstroms)
 Number     Number       Type             X           Y           Z
 ---------------------------------------------------------------------
      1          6           0       -1.449530    0.034438   -0.210875
      2          8           0       -0.997478    1.198345   -0.239855
      3          8           0       -0.798851   -1.065997   -0.595845
      4          1           0        0.119750   -0.806437   -0.904183
      5          6           0       -2.871444   -0.265895    0.248880
      6          9           0       -2.829038   -1.177978    1.238325
      7          9           0       -3.544836   -0.759051   -0.811929
      8          9           0       -3.451616    0.850245    0.677576
      9          8           0        3.178939   -2.612493   -0.082749
     10          1           0        2.689621   -3.289925    0.401721
     11          1           0        3.551039   -2.002610    0.589004
     12          8           0        3.112759    1.534080   -0.363373
     13          1           0        3.761221    1.915072   -0.972029
     14          1           0        2.423500    2.230740   -0.171120
     15          8           0        0.977579    3.121917    0.004684
     16          1           0        0.207688    2.562914   -0.222123
     17          1           0        0.852874    3.527984    0.870603
     18          8           0        1.564134   -0.700748   -1.426571
     19          1           0        2.139319   -1.423649   -1.112601
     20          1           0        2.066570    0.109339   -1.218865
     21          8           0        3.957777   -0.440173    1.445522
     22          1           0        3.720860    0.349987    0.902998
     23          1           0        4.863963   -0.283068    1.738318
 ---------------------------------------------------------------------
 Rotational constants (GHZ):           0.8588094           0.3145830           0.2628452
 Standard basis: 6-31++G(d,p) (6D, 7F)
 There are   294 symmetry adapted cartesian basis functions of A   symmetry.
 There are   294 symmetry adapted basis functions of A   symmetry.
   294 basis functions,   472 primitive gaussians,   294 cartesian basis functions
    53 alpha electrons       53 beta electrons
       nuclear repulsion energy       824.5617575578 Hartrees.
 NAtoms=   23 NActive=   23 NUniq=   23 SFac= 1.00D+00 NAtFMM=   60 NAOKFM=F Big=F
 Integral buffers will be    131072 words long.
 Raffenetti 2 integral format.
 Two-electron integral symmetry is turned on.
 Nuclear repulsion after empirical dispersion term =      824.5521388953 Hartrees.
 One-electron integrals computed using PRISM.
 NBasis=   294 RedAO= T EigKep=  4.21D-05  NBF=   294
 NBsUse=   294 1.00D-06 EigRej= -1.00D+00 NBFU=   294
 Initial guess from the checkpoint file:  "/local_scratch/slurm.5660424/Gau-1203520.chk"
 B after Tr=     0.000000   -0.000000    0.000000
         Rot=    0.999818    0.014931   -0.005170   -0.010698 Ang=   2.19 deg.
 ExpMin= 3.60D-02 ExpMax= 7.00D+03 ExpMxC= 1.05D+03 IAcc=3 IRadAn=         5 AccDes= 0.00D+00
 Harris functional with IExCor= 4639 and IRadAn=       5 diagonalized for initial guess.
 HarFok:  IExCor= 4639 AccDes= 0.00D+00 IRadAn=         5 IDoV= 1 UseB2=F ITyADJ=14
 ICtDFT=  3500011 ScaDFX=  1.000000  1.000000  1.000000  1.000000
 FoFCou: FMM=F IPFlag=           0 FMFlag=      100000 FMFlg1=           0
         NFxFlg=           0 DoJE=T BraDBF=F KetDBF=T FulRan=T
         wScrn=  0.000000 ICntrl=       500 IOpCl=  0 I1Cent=   200000004 NGrid=           0
         NMat0=    1 NMatS0=      1 NMatT0=    0 NMatD0=    1 NMtDS0=    0 NMtDT0=    0
 Petite list used in FoFCou.
 Requested convergence on RMS density matrix=1.00D-10 within 128 cycles.
 Requested convergence on MAX density matrix=1.00D-08.
 Requested convergence on             energy=1.00D-08.
 No special actions if energy rises.
 SCF Done:  E(RwB97XD) =  -908.807025633     A.U. after   17 cycles
            NFock= 17  Conv=0.64D-10     -V/T= 2.0086
 Calling FoFJK, ICntrl=      2127 FMM=F ISym2X=0 I1Cent= 0 IOpClX= 0 NMat=1 NMatS=1 NMatT=0.
 ***** Axes restored to original set *****
 -------------------------------------------------------------------
 Center     Atomic                   Forces (Hartrees/Bohr)
 Number     Number              X              Y              Z
 -------------------------------------------------------------------
      1        6           0.010218023   -0.050195896   -0.027953593
      2        8           0.020381705    0.050737609   -0.001501213
      3        8          -0.034539600   -0.000725591    0.034151126
      4        1           0.007479071   -0.007138584   -0.010563891
      5        6           0.006922608   -0.005187046   -0.006355475
      6        9           0.000882809   -0.001106294    0.012253280
      7        9          -0.012246833    0.005887090   -0.000557741
      8        9           0.001548211    0.009370392    0.002092410
      9        8          -0.003705658    0.003456960   -0.000259209
     10        1           0.000887097   -0.006070176    0.000456275
     11        1           0.002631308    0.000129249    0.003414522
     12        8          -0.001299023   -0.005776978    0.003480778
     13        1          -0.003889575    0.005699246    0.003046970
     14        1           0.007609054    0.002136784   -0.005165724
     15        8           0.000677726   -0.004211510   -0.002695811
     16        1          -0.008102015   -0.001353350   -0.005276853
     17        1           0.006293305    0.004497500    0.004759572
     18        8          -0.002407242   -0.008332032   -0.002906695
     19        1           0.000360413    0.004738501   -0.002529104
     20        1          -0.000351139    0.002890030    0.002047702
     21        8          -0.001491258   -0.012253227    0.001504609
     22        1           0.001338018    0.008858915   -0.004550142
     23        1           0.000802995    0.003948410    0.003108205
 -------------------------------------------------------------------
 Cartesian Forces:  Max     0.050737609 RMS     0.012281780

 GradGradGradGradGradGradGradGradGradGradGradGradGradGradGradGradGradGrad
 Berny optimization.
 Using GEDIIS/GDIIS optimizer.
 FormGI is forming the generalized inverse of G from B-inverse, IUseBI=4.
 Internal  Forces:  Max     0.052628491 RMS     0.007701176
 Search for a local minimum.
 Step number   5 out of a maximum of  138
 All quantities printed in internal units (Hartrees-Bohrs-Radians)
 Mixed Optimization -- RFO/linear search
 Update second derivatives using D2CorX and points    5    4
 DE=  7.26D-03 DEPred=-9.12D-03 R=-7.96D-01
 Trust test=-7.96D-01 RLast= 1.12D+00 DXMaxT set to 4.24D-01
 ITU= -1  1  0  1  0
 Use linear search instead of GDIIS.
     Eigenvalues ---    0.00033   0.00040   0.00049   0.00101   0.00125
     Eigenvalues ---    0.00226   0.00307   0.00397   0.00425   0.00505
     Eigenvalues ---    0.00693   0.00792   0.00950   0.01003   0.01061
     Eigenvalues ---    0.01227   0.01303   0.01347   0.01385   0.01500
     Eigenvalues ---    0.01671   0.01846   0.01899   0.02138   0.02385
     Eigenvalues ---    0.02599   0.03022   0.03284   0.03386   0.03673
     Eigenvalues ---    0.03785   0.03981   0.04461   0.05197   0.06201
     Eigenvalues ---    0.06651   0.06740   0.07768   0.08586   0.11685
     Eigenvalues ---    0.13561   0.19826   0.21038   0.21758   0.23473
     Eigenvalues ---    0.26226   0.33227   0.37206   0.38246   0.41235
     Eigenvalues ---    0.42222   0.44174   0.45726   0.48908   0.50754
     Eigenvalues ---    0.51332   0.56104   0.57051   0.57181   0.57388
     Eigenvalues ---    0.57863   0.60569   0.89414
 RFO step:  Lambda=-1.81106437D-03 EMin= 3.33281860D-04
 Quartic linear search produced a step of -0.82800.
 Iteration  1 RMS(Cart)=  0.05753274 RMS(Int)=  0.02408528
 Iteration  2 RMS(Cart)=  0.02565889 RMS(Int)=  0.00438793
 Iteration  3 RMS(Cart)=  0.00262464 RMS(Int)=  0.00340371
 Iteration  4 RMS(Cart)=  0.00007665 RMS(Int)=  0.00340343
 Iteration  5 RMS(Cart)=  0.00000093 RMS(Int)=  0.00340343
 Variable       Old X    -DE/DX   Delta X   Delta X   Delta X     New X
                                 (Linear)    (Quad)   (Total)
    R1        2.36017  -0.05263  -0.03247  -0.03014  -0.06583   2.29434
    R2        2.52301  -0.03616  -0.06750  -0.01429  -0.08126   2.44175
    R3        2.88046   0.01199   0.04646   0.00525   0.05171   2.93217
    R4        3.44054   0.00222  -0.09681   0.04872  -0.05244   3.38810
    R5        1.89564   0.01352   0.05991  -0.02056   0.04364   1.93928
    R6        2.90938   0.00036  -0.13442   0.05636  -0.07398   2.83541
    R7        2.54426  -0.00803  -0.00582  -0.00399  -0.00981   2.53444
    R8        2.55076  -0.00872  -0.01307  -0.00439  -0.01746   2.53330
    R9        2.51138  -0.00253   0.00571  -0.00027   0.00544   2.51682
   R10        1.82538  -0.00618  -0.00797  -0.00323  -0.01123   1.81415
   R11        1.85315  -0.00311   0.00100  -0.00281  -0.00217   1.85098
   R12        3.56290  -0.00319  -0.23610   0.02196  -0.21464   3.34826
   R13        3.45374  -0.00019  -0.08405   0.00519  -0.07907   3.37467
   R14        1.82837  -0.00723  -0.00994  -0.00313  -0.01306   1.81531
   R15        1.88724  -0.01044  -0.00315  -0.01158  -0.01625   1.87100
   R16        3.71093  -0.00421  -0.25852   0.04919  -0.20577   3.50516
   R17        3.47193  -0.00083  -0.04390  -0.00324  -0.04652   3.42541
   R18        3.22684  -0.00169  -0.10169   0.02872  -0.07523   3.15161
   R19        1.84832  -0.00466   0.01224  -0.01224  -0.00424   1.84408
   R20        1.82264  -0.00601  -0.00673  -0.00154  -0.00827   1.81437
   R21        1.84382   0.00101   0.01548  -0.00195   0.01316   1.85698
   R22        1.84365  -0.00683  -0.00845   0.00149  -0.00340   1.84025
   R23        1.86578  -0.00998  -0.01614  -0.00515  -0.02054   1.84524
   R24        1.82394  -0.00476  -0.00809  -0.00230  -0.01039   1.81355
    A1        2.19569   0.00615   0.06584  -0.01101   0.04862   2.24431
    A2        2.12734  -0.00361  -0.03890   0.00695  -0.02884   2.09850
    A3        1.95973  -0.00252  -0.02659   0.00411  -0.01935   1.94037
    A4        2.78710   0.00141  -0.24500   0.07632  -0.18260   2.60450
    A5        1.89827   0.00560   0.09518  -0.00352   0.09333   1.99160
    A6        1.90261   0.01162   0.02215   0.00570   0.02776   1.93037
    A7        1.87583   0.01455   0.04336   0.00730   0.05057   1.92639
    A8        1.91671   0.01180   0.01974   0.00219   0.02188   1.93860
    A9        1.92385  -0.01280  -0.03059  -0.00517  -0.03590   1.88795
   A10        1.92372  -0.01222  -0.03021  -0.00480  -0.03505   1.88867
   A11        1.92044  -0.01193  -0.02522  -0.00479  -0.03005   1.89039
   A12        1.85960  -0.00017   0.00326   0.00024   0.00477   1.86437
   A13        2.02289  -0.00009  -0.03486   0.02400  -0.01079   2.01209
   A14        1.76322  -0.00115  -0.02365   0.00497  -0.01901   1.74422
   A15        1.88491   0.00070  -0.01001  -0.00421  -0.01392   1.87100
   A16        1.94841   0.00007  -0.01886   0.01782   0.00068   1.94909
   A17        2.05506   0.00077   0.11311  -0.01885   0.09361   2.14867
   A18        1.79495  -0.00209  -0.04316   0.00113  -0.04275   1.75220
   A19        2.14757  -0.00097  -0.05331   0.00311  -0.04818   2.09939
   A20        1.57981   0.00107  -0.02767   0.01267  -0.01404   1.56577
   A21        1.92237   0.00161  -0.02698   0.00025  -0.04326   1.87911
   A22        2.00605   0.00426   0.13274  -0.01185   0.12470   2.13075
   A23        1.92520  -0.00580  -0.09303   0.01449  -0.06940   1.85581
   A24        2.82937   0.00223   0.21042  -0.05835   0.15799   2.98736
   A25        1.97470   0.00211  -0.10416   0.03190  -0.07254   1.90216
   A26        2.05773  -0.00432  -0.06047   0.01435  -0.04051   2.01722
   A27        1.81635   0.00058   0.00457  -0.00034   0.00764   1.82399
   A28        2.88793  -0.00180  -0.02155   0.01905  -0.00300   2.88493
   A29        1.95331  -0.00172  -0.08368   0.00595  -0.07582   1.87750
   A30        2.08319   0.00054   0.01787   0.00893   0.02721   2.11040
   A31        1.83559   0.00145   0.02483   0.00469   0.02866   1.86426
   A32        3.00089   0.00639   0.05071   0.00844   0.05174   3.05263
   A33        2.87748   0.00015   0.05922  -0.00514   0.05446   2.93194
   A34        2.90034  -0.00119   0.03589   0.01963   0.04919   2.94954
   A35        3.09013  -0.00182   0.07414  -0.00696   0.06612   3.15626
   A36        3.00445   0.00069   0.00500  -0.01321  -0.00614   2.99832
   A37        2.99440   0.00399   0.04357   0.00012   0.04568   3.04008
   A38        3.38255  -0.00253  -0.03458  -0.00660  -0.04031   3.34224
   A39        3.22200  -0.00132   0.00976  -0.00930   0.00578   3.22777
   A40        3.40991   0.00047  -0.12563   0.02320  -0.09864   3.31127
   A41        2.94452   0.00085   0.03284   0.00328   0.03656   2.98109
    D1       -0.47246   0.00008   0.03254   0.03623   0.07261  -0.39984
    D2        2.70283  -0.00080   0.00482   0.03404   0.04292   2.74576
    D3        0.01068  -0.00089  -0.05576   0.00972  -0.04163  -0.03095
    D4        3.12135  -0.00012  -0.03033   0.01182  -0.01443   3.10693
    D5       -2.18842   0.00039   0.01229   0.00669   0.01913  -2.16928
    D6        2.00970   0.00088   0.00996   0.00551   0.01555   2.02525
    D7       -0.07920  -0.00008   0.00161   0.00570   0.00742  -0.07178
    D8        0.98271  -0.00054  -0.01202   0.00505  -0.00704   0.97567
    D9       -1.10236  -0.00005  -0.01435   0.00387  -0.01063  -1.11298
   D10        3.09192  -0.00101  -0.02270   0.00406  -0.01875   3.07317
   D11       -0.71738  -0.00010  -0.36116   0.01110  -0.34849  -1.06587
   D12        2.46007  -0.00041   0.08468  -0.05246   0.02794   2.48801
   D13        0.33131  -0.00016   0.19891  -0.09607   0.10835   0.43966
   D14       -2.33537   0.00098   0.04665  -0.03522   0.01105  -2.32432
   D15        1.84606  -0.00064   0.06808  -0.05511   0.01295   1.85901
   D16       -0.28287   0.00038   0.01187  -0.00441   0.00618  -0.27669
   D17       -2.38462  -0.00125   0.03330  -0.02430   0.00808  -2.37654
   D18        1.39042   0.00047  -0.01979   0.07856   0.05739   1.44781
   D19       -0.61073   0.00143   0.00410   0.06468   0.06785  -0.54288
   D20        2.17675   0.00180   0.05123  -0.03071   0.01567   2.19243
   D21       -1.95240  -0.00210   0.00482  -0.01752  -0.01709  -1.96949
   D22        0.16383   0.00253   0.09104  -0.05455   0.03290   0.19672
   D23        2.31786  -0.00137   0.04462  -0.04136   0.00013   2.31799
   D24       -1.46072   0.00330   0.14057  -0.07960   0.06141  -1.39931
   D25        0.69331  -0.00060   0.09416  -0.06641   0.02865   0.72196
   D26       -2.56821   0.00178   0.01311   0.06058   0.07225  -2.49596
   D27        1.61588   0.00117   0.11898   0.02141   0.13959   1.75546
   D28       -0.51044   0.00122  -0.04598   0.06758   0.01904  -0.49139
   D29       -2.60953   0.00062   0.05989   0.02841   0.08638  -2.52315
   D30        1.63832   0.00027  -0.10196   0.07274  -0.03075   1.60756
   D31       -0.46078  -0.00034   0.00391   0.03357   0.03658  -0.42419
   D32       -1.66403  -0.00128   0.03218  -0.04341  -0.01439  -1.67841
   D33        0.59377  -0.00055   0.02032  -0.02161  -0.00460   0.58917
   D34        2.09653  -0.00162  -0.05051  -0.01002  -0.06018   2.03635
   D35       -1.92885  -0.00089  -0.06237   0.01178  -0.05039  -1.97925
   D36        0.30029  -0.00011   0.01609  -0.01885  -0.00032   0.29997
   D37        2.55809   0.00063   0.00422   0.00295   0.00947   2.56756
   D38        0.98528   0.00149   0.32300  -0.02161   0.30028   1.28556
   D39       -1.24740  -0.00091   0.24046  -0.01724   0.22233  -1.02508
   D40       -1.16190   0.00220   0.02630  -0.10491  -0.07958  -1.24148
   D41        1.09265  -0.00146  -0.10150  -0.06540  -0.16818   0.92446
         Item               Value     Threshold  Converged?
 Maximum Force            0.052628     0.000015     NO 
 RMS     Force            0.007701     0.000010     NO 
 Maximum Displacement     0.327441     0.000060     NO 
 RMS     Displacement     0.083684     0.000040     NO 
 Predicted change in Energy=-9.204343D-04
 GradGradGradGradGradGradGradGradGradGradGradGradGradGradGradGradGradGrad

                          Input orientation:                          
 ---------------------------------------------------------------------
 Center     Atomic      Atomic             Coordinates (Angstroms)
 Number     Number       Type             X           Y           Z
 ---------------------------------------------------------------------
      1          6           0        0.199919    0.904795    1.956098
      2          8           0       -0.364220   -0.156371    2.128540
      3          8           0        1.111294    1.201572    1.089561
      4          1           0        1.397903    0.414697    0.496422
      5          6           0       -0.145866    2.127310    2.846869
      6          9           0       -0.515498    3.172098    2.091536
      7          9           0        0.920489    2.492530    3.572553
      8          9           0       -1.143552    1.844084    3.682457
      9          8           0        1.923075    0.560214   -2.916375
     10          1           0        1.763852    1.506869   -2.905918
     11          1           0        1.091480    0.136181   -3.213129
     12          8           0        0.141901   -2.642771   -1.214151
     13          1           0        0.551000   -3.507033   -1.306228
     14          1           0       -0.458504   -2.685303   -0.428033
     15          8           0       -1.245246   -2.533692    1.034659
     16          1           0       -0.883696   -1.747228    1.485249
     17          1           0       -2.200929   -2.463789    1.094840
     18          8           0        1.946512   -0.614183   -0.447895
     19          1           0        2.099860   -0.195092   -1.323386
     20          1           0        1.358467   -1.366912   -0.637423
     21          8           0       -0.354756   -0.905829   -3.321261
     22          1           0       -0.277566   -1.590051   -2.628907
     23          1           0       -0.575187   -1.360253   -4.137293
 ---------------------------------------------------------------------
                    Distance matrix (angstroms):
                    1          2          3          4          5
     1  C    0.000000
     2  O    1.214110   0.000000
     3  O    1.292117   2.258457   0.000000
     4  H    1.950902   2.468806   1.026222   0.000000
     5  C    1.551639   2.403929   2.350654   3.292547   0.000000
     6  F    2.381350   3.332111   2.744700   3.716013   1.341170
     7  F    2.377614   3.279074   2.805036   3.742712   1.340566
     8  F    2.380650   2.650253   3.495749   4.318908   1.331842
     9  O    5.179671   5.585372   4.137372   3.456033   6.320703
    10  H    5.142721   5.713215   4.059913   3.592030   6.093154
    11  H    5.301562   5.544193   4.432673   3.732591   6.497630
    12  O    4.758053   4.196656   4.585387   3.721788   6.271233
    13  H    5.498205   4.884894   5.312691   4.398495   7.034177
    14  H    4.359634   3.597284   4.458156   3.729727   5.829577
    15  O    3.841971   2.761238   4.416841   3.996114   5.120320
    16  H    2.903300   1.792904   3.582174   3.295056   4.172583
    17  H    4.225304   3.125094   4.940214   4.647083   5.326451
    18  O    3.337224   3.491001   2.521572   1.500433   4.769622
    19  H    3.946460   4.241342   2.958082   2.043597   5.275212
    20  H    3.637202   3.476149   3.104944   2.112177   5.158769
    21  O    5.606830   5.501101   5.103507   4.403443   6.876728
    22  H    5.241614   4.969532   4.852741   4.073560   6.619685
    23  H    6.546805   6.383926   6.060295   5.339930   7.818308
                    6          7          8          9         10
     6  F    0.000000
     7  F    2.171931   0.000000
     8  F    2.165434   2.166293   0.000000
     9  O    6.152052   6.844356   7.388986   0.000000
    10  H    5.739597   6.607071   7.209259   0.960008   0.000000
    11  H    6.319702   7.185200   7.447242   0.979498   1.557320
    12  O    6.721044   7.063289   6.764689   4.040948   4.765744
    13  H    7.569214   7.741691   7.509523   4.584502   5.400854
    14  H    6.376568   6.687023   6.154736   4.732562   5.352858
    15  O    5.848552   6.032762   5.117236   5.934743   6.396010
    16  H    4.970204   5.058406   4.218148   5.707586   6.072973
    17  H    5.966347   6.359828   5.135326   6.499373   6.891421
    18  O    5.181325   5.183473   5.714139   2.733706   3.251785
    19  H    5.462578   5.708279   6.303684   1.771822   2.348186
    20  H    5.617969   5.728090   5.935652   3.037469   3.683616
    21  O    6.778915   7.791005   7.565467   2.738928   3.237610
    22  H    6.709490   7.520699   7.237163   3.090161   3.719548
    23  H    7.703511   8.747726   8.469907   3.379371   3.899715
                   11         12         13         14         15
    11  H    0.000000
    12  O    3.552490   0.000000
    13  H    4.147457   0.960619   0.000000
    14  H    4.256757   0.990088   1.570211   0.000000
    15  O    5.534637   2.644469   3.107031   1.667758   0.000000
    16  H    5.433535   3.023342   3.598278   2.172883   0.975846
    17  H    6.013186   3.294287   3.798237   2.324706   0.960125
    18  O    2.990091   2.821159   3.324570   3.173962   4.008715
    19  H    2.167417   3.136346   3.656257   3.680766   4.713720
    20  H    2.994133   1.854848   2.383153   2.254635   3.307045
    21  O    1.785798   2.775527   3.412772   3.398244   4.734654
    22  H    2.279360   1.812651   2.472007   2.464986   3.904942
    23  H    2.423051   3.271671   3.727183   3.940556   5.345562
                   16         17         18         19         20
    16  H    0.000000
    17  H    1.549510   0.000000
    18  O    3.609835   4.796075   0.000000
    19  H    4.381685   5.430617   0.982669   0.000000
    20  H    3.110895   4.107697   0.973817   1.547053   0.000000
    21  O    4.908184   5.033642   3.692847   3.243731   3.217253
    22  H    4.161535   4.281243   3.264299   3.049992   2.586967
    23  H    5.644281   5.588923   4.530700   4.053585   3.998519
                   21         22         23
    21  O    0.000000
    22  H    0.976460   0.000000
    23  H    0.959688   1.554547   0.000000
 Stoichiometry    C2H11F3O7
 Framework group  C1[X(C2H11F3O7)]
 Deg. of freedom    63
 Full point group                 C1      NOp   1
 Largest Abelian subgroup         C1      NOp   1
 Largest concise Abelian subgroup C1      NOp   1
                         Standard orientation:                         
 ---------------------------------------------------------------------
 Center     Atomic      Atomic             Coordinates (Angstroms)
 Number     Number       Type             X           Y           Z
 ---------------------------------------------------------------------
      1          6           0       -1.404708    0.109162   -0.221623
      2          8           0       -1.029223    1.263542   -0.199688
      3          8           0       -0.749239   -0.944857   -0.580749
      4          1           0        0.203600   -0.753852   -0.910513
      5          6           0       -2.848919   -0.251159    0.216561
      6          9           0       -2.830279   -1.168430    1.194827
      7          9           0       -3.537936   -0.755856   -0.816712
      8          9           0       -3.495237    0.823275    0.665634
      9          8           0        3.017233   -2.584874   -0.088933
     10          1           0        2.475184   -3.208686    0.399593
     11          1           0        3.406741   -1.972204    0.568589
     12          8           0        3.159842    1.443289   -0.376736
     13          1           0        3.751391    1.843874   -1.018912
     14          1           0        2.465631    2.114906   -0.159305
     15          8           0        1.083231    3.024196    0.049452
     16          1           0        0.318102    2.444039   -0.124526
     17          1           0        0.893358    3.482100    0.871712
     18          8           0        1.608281   -0.664239   -1.430264
     19          1           0        2.123795   -1.429324   -1.091841
     20          1           0        2.113878    0.116855   -1.142892
     21          8           0        3.911143   -0.504576    1.452175
     22          1           0        3.717042    0.264067    0.882100
     23          1           0        4.813960   -0.400540    1.760556
 ---------------------------------------------------------------------
 Rotational constants (GHZ):           0.8943661           0.3174030           0.2674442
 Standard basis: 6-31++G(d,p) (6D, 7F)
 There are   294 symmetry adapted cartesian basis functions of A   symmetry.
 There are   294 symmetry adapted basis functions of A   symmetry.
   294 basis functions,   472 primitive gaussians,   294 cartesian basis functions
    53 alpha electrons       53 beta electrons
       nuclear repulsion energy       832.1415162753 Hartrees.
 NAtoms=   23 NActive=   23 NUniq=   23 SFac= 1.00D+00 NAtFMM=   60 NAOKFM=F Big=F
 Integral buffers will be    131072 words long.
 Raffenetti 2 integral format.
 Two-electron integral symmetry is turned on.
 Nuclear repulsion after empirical dispersion term =      832.1315216552 Hartrees.
 One-electron integrals computed using PRISM.
 NBasis=   294 RedAO= T EigKep=  4.74D-05  NBF=   294
 NBsUse=   294 1.00D-06 EigRej= -1.00D+00 NBFU=   294
 Lowest energy guess from the checkpoint file:  "/local_scratch/slurm.5660424/Gau-1203520.chk"
 B after Tr=     0.000000   -0.000000   -0.000000
         Rot=    0.999952    0.008501   -0.002897   -0.003840 Ang=   1.12 deg.
 B after Tr=     0.000000   -0.000000   -0.000000
         Rot=    0.999954   -0.006369    0.002329    0.006798 Ang=  -1.10 deg.
 Requested convergence on RMS density matrix=1.00D-10 within 128 cycles.
 Requested convergence on MAX density matrix=1.00D-08.
 Requested convergence on             energy=1.00D-08.
 No special actions if energy rises.
 SCF Done:  E(RwB97XD) =  -908.815552491     A.U. after   16 cycles
            NFock= 16  Conv=0.29D-10     -V/T= 2.0082
 Calling FoFJK, ICntrl=      2127 FMM=F ISym2X=0 I1Cent= 0 IOpClX= 0 NMat=1 NMatS=1 NMatT=0.
 ***** Axes restored to original set *****
 -------------------------------------------------------------------
 Center     Atomic                   Forces (Hartrees/Bohr)
 Number     Number              X              Y              Z
 -------------------------------------------------------------------
      1        6           0.000546204    0.001410292   -0.000312338
      2        8          -0.000989787   -0.001535827    0.000542568
      3        8          -0.000622246    0.004006924    0.002873491
      4        1           0.001847767   -0.004464618   -0.002705947
      5        6          -0.000116092    0.000006002   -0.000006088
      6        9           0.000005331    0.000006137   -0.000152132
      7        9           0.000171943   -0.000072463   -0.000001116
      8        9          -0.000051711   -0.000131629    0.000018989
      9        8          -0.000387515   -0.000960476   -0.000024435
     10        1           0.000066294    0.000250154   -0.000160410
     11        1           0.000195938    0.000330442   -0.000017668
     12        8           0.000312130    0.000037873    0.000130603
     13        1          -0.000145466   -0.000226597    0.000099453
     14        1          -0.000280692    0.000080258    0.000071081
     15        8           0.000523672    0.000168712   -0.000175797
     16        1          -0.000580404   -0.000142749   -0.000193283
     17        1          -0.000075303   -0.000001585    0.000171905
     18        8          -0.000955422    0.000826076   -0.000403071
     19        1           0.000589103    0.001760289    0.000041721
     20        1          -0.000005207   -0.001125330    0.000478458
     21        8           0.000292639   -0.000269607    0.000025435
     22        1          -0.000170466   -0.000065557   -0.000152160
     23        1          -0.000170711    0.000113282   -0.000149261
 -------------------------------------------------------------------
 Cartesian Forces:  Max     0.004464618 RMS     0.001013134

 GradGradGradGradGradGradGradGradGradGradGradGradGradGradGradGradGradGrad
 Berny optimization.
 Using GEDIIS/GDIIS optimizer.
 FormGI is forming the generalized inverse of G from B-inverse, IUseBI=4.
 Internal  Forces:  Max     0.004743201 RMS     0.000547807
 Search for a local minimum.
 Step number   6 out of a maximum of  138
 All quantities printed in internal units (Hartrees-Bohrs-Radians)
 Mixed Optimization -- En-DIIS/RFO-DIIS
 Update second derivatives using D2CorX and points    4    6
 DE= -1.26D-03 DEPred=-9.20D-04 R= 1.37D+00
 TightC=F SS=  1.41D+00  RLast= 4.56D-01 DXNew= 7.1352D-01 1.3671D+00
 Trust test= 1.37D+00 RLast= 4.56D-01 DXMaxT set to 7.14D-01
 ITU=  1 -1  1  0  1  0
 Use linear search instead of GDIIS.
     Eigenvalues ---    0.00033   0.00040   0.00049   0.00101   0.00124
     Eigenvalues ---    0.00226   0.00303   0.00405   0.00425   0.00521
     Eigenvalues ---    0.00702   0.00793   0.00955   0.00996   0.01086
     Eigenvalues ---    0.01250   0.01318   0.01359   0.01467   0.01529
     Eigenvalues ---    0.01673   0.01865   0.01939   0.02143   0.02444
     Eigenvalues ---    0.02669   0.03035   0.03284   0.03407   0.03587
     Eigenvalues ---    0.03790   0.03971   0.04528   0.05201   0.06275
     Eigenvalues ---    0.06665   0.06904   0.07639   0.08585   0.11697
     Eigenvalues ---    0.13588   0.19821   0.20890   0.21765   0.23523
     Eigenvalues ---    0.26249   0.33386   0.37209   0.38252   0.40342
     Eigenvalues ---    0.42024   0.44269   0.45236   0.48890   0.50769
     Eigenvalues ---    0.51164   0.56092   0.57052   0.57165   0.57385
     Eigenvalues ---    0.57862   0.60592   0.89897
 RFO step:  Lambda=-7.34228791D-04 EMin= 3.31735595D-04
 Quartic linear search produced a step of  0.01595.
 Iteration  1 RMS(Cart)=  0.08609713 RMS(Int)=  0.00402950
 Iteration  2 RMS(Cart)=  0.00512574 RMS(Int)=  0.00066074
 Iteration  3 RMS(Cart)=  0.00004330 RMS(Int)=  0.00065952
 Iteration  4 RMS(Cart)=  0.00000006 RMS(Int)=  0.00065952
 Variable       Old X    -DE/DX   Delta X   Delta X   Delta X     New X
                                 (Linear)    (Quad)   (Total)
    R1        2.29434   0.00197  -0.00042   0.01269   0.01274   2.30708
    R2        2.44175   0.00045   0.00000   0.00224   0.00258   2.44432
    R3        2.93217  -0.00023  -0.00007  -0.00091  -0.00098   2.93120
    R4        3.38810   0.00013   0.00103   0.00172   0.00314   3.39124
    R5        1.93928   0.00474  -0.00046   0.05341   0.05273   1.99201
    R6        2.83541  -0.00075   0.00141  -0.08065  -0.07938   2.75602
    R7        2.53444   0.00009  -0.00004   0.00286   0.00282   2.53726
    R8        2.53330   0.00012  -0.00003   0.00166   0.00164   2.53494
    R9        2.51682   0.00008  -0.00002   0.00201   0.00199   2.51880
   R10        1.81415   0.00023  -0.00003   0.00121   0.00118   1.81533
   R11        1.85098  -0.00018  -0.00005   0.00174   0.00186   1.85284
   R12        3.34826  -0.00004   0.00112  -0.03365  -0.03268   3.31557
   R13        3.37467   0.00015   0.00036  -0.01336  -0.01280   3.36187
   R14        1.81531   0.00013  -0.00002   0.00172   0.00170   1.81701
   R15        1.87100   0.00017  -0.00020   0.00125   0.00089   1.87188
   R16        3.50516   0.00014   0.00170   0.00757   0.00865   3.51380
   R17        3.42541   0.00020   0.00010  -0.00742  -0.00712   3.41829
   R18        3.15161  -0.00004   0.00076   0.00106   0.00168   3.15328
   R19        1.84408  -0.00027  -0.00030  -0.00116  -0.00114   1.84295
   R20        1.81437   0.00008  -0.00000   0.00052   0.00052   1.81490
   R21        1.85698   0.00073  -0.00009   0.00647   0.00622   1.86320
   R22        1.84025   0.00089   0.00011   0.00482   0.00419   1.84444
   R23        1.84524   0.00010  -0.00002   0.00231   0.00253   1.84777
   R24        1.81355   0.00011  -0.00001   0.00085   0.00084   1.81439
    A1        2.24431   0.00035  -0.00049  -0.00301  -0.00384   2.24047
    A2        2.09850  -0.00019   0.00029  -0.00189  -0.00143   2.09707
    A3        1.94037  -0.00015   0.00020   0.00491   0.00528   1.94565
    A4        2.60450  -0.00003   0.00181   0.04848   0.04997   2.65447
    A5        1.99160  -0.00042  -0.00034  -0.00313  -0.00491   1.98669
    A6        1.93037  -0.00014   0.00002  -0.00349  -0.00348   1.92689
    A7        1.92639  -0.00020  -0.00003   0.00036   0.00033   1.92672
    A8        1.93860  -0.00013  -0.00003  -0.00083  -0.00086   1.93774
    A9        1.88795   0.00016   0.00002   0.00176   0.00178   1.88973
   A10        1.88867   0.00017   0.00002   0.00094   0.00096   1.88963
   A11        1.89039   0.00016   0.00001   0.00144   0.00145   1.89184
   A12        1.86437  -0.00002   0.00001   0.00112   0.00057   1.86494
   A13        2.01209   0.00006   0.00050   0.02746   0.02837   2.04047
   A14        1.74422   0.00018   0.00015   0.01590   0.01512   1.75934
   A15        1.87100  -0.00000  -0.00003  -0.00420  -0.00400   1.86699
   A16        1.94909  -0.00003   0.00037   0.00831   0.00839   1.95748
   A17        2.14867  -0.00004  -0.00069   0.00116   0.00043   2.14911
   A18        1.75220   0.00007   0.00015   0.00749   0.00723   1.75943
   A19        2.09939  -0.00002   0.00026  -0.02038  -0.02117   2.07821
   A20        1.56577   0.00006   0.00031   0.02048   0.02139   1.58716
   A21        1.87911   0.00031  -0.00017  -0.01720  -0.01852   1.86059
   A22        2.13075   0.00013  -0.00057   0.01288   0.01273   2.14348
   A23        1.85581  -0.00027   0.00069   0.01076   0.01213   1.86794
   A24        2.98736   0.00038  -0.00153  -0.00758  -0.00993   2.97743
   A25        1.90216   0.00037   0.00085   0.03275   0.03497   1.93712
   A26        2.01722   0.00006   0.00052   0.01582   0.01432   2.03154
   A27        1.82399   0.00018   0.00003   0.00670   0.00489   1.82888
   A28        2.88493  -0.00032   0.00037   0.03357   0.03332   2.91825
   A29        1.87750   0.00021   0.00040  -0.00769  -0.00688   1.87062
   A30        2.11040  -0.00001   0.00009   0.01127   0.01150   2.12190
   A31        1.86426   0.00001  -0.00002   0.00408   0.00389   1.86815
   A32        3.05263   0.00026  -0.00015   0.00564   0.00673   3.05936
   A33        2.93194  -0.00002  -0.00027  -0.00984  -0.01131   2.92064
   A34        2.94954   0.00008   0.00009   0.00813   0.00593   2.95546
   A35        3.15626  -0.00005  -0.00037   0.03129   0.03009   3.18634
   A36        2.99832  -0.00001  -0.00019  -0.01899  -0.02006   2.97825
   A37        3.04008   0.00010  -0.00011  -0.00091   0.00092   3.04101
   A38        3.34224   0.00000   0.00002  -0.01115  -0.01213   3.33011
   A39        3.22777  -0.00002  -0.00010   0.00083   0.00004   3.22781
   A40        3.31127   0.00036   0.00085   0.00853   0.01046   3.32173
   A41        2.98109  -0.00007  -0.00005   0.01062   0.01158   2.99267
    D1       -0.39984   0.00008   0.00053   0.04738   0.04820  -0.35164
    D2        2.74576   0.00004   0.00059   0.04318   0.04416   2.78992
    D3       -0.03095  -0.00003   0.00041   0.01953   0.02053  -0.01042
    D4        3.10693   0.00001   0.00035   0.02341   0.02428   3.13120
    D5       -2.16928   0.00001   0.00007   0.02793   0.02797  -2.14132
    D6        2.02525   0.00003   0.00006   0.02775   0.02777   2.05302
    D7       -0.07178   0.00004   0.00009   0.02625   0.02631  -0.04548
    D8        0.97567  -0.00003   0.00012   0.02443   0.02458   1.00025
    D9       -1.11298  -0.00001   0.00011   0.02425   0.02439  -1.08860
   D10        3.07317   0.00000   0.00014   0.02275   0.02292   3.09609
   D11       -1.06587   0.00011   0.00140  -0.00985  -0.00803  -1.07390
   D12        2.48801  -0.00011  -0.00119  -0.09717  -0.09807   2.38994
   D13        0.43966  -0.00070  -0.00210  -0.14181  -0.14332   0.29634
   D14       -2.32432  -0.00000  -0.00072  -0.03448  -0.03460  -2.35893
   D15        1.85901  -0.00021  -0.00110  -0.04127  -0.04240   1.81662
   D16       -0.27669   0.00014  -0.00013   0.00466   0.00498  -0.27171
   D17       -2.37654  -0.00007  -0.00051  -0.00212  -0.00281  -2.37936
   D18        1.44781   0.00016   0.00130   0.12452   0.12639   1.57419
   D19       -0.54288   0.00006   0.00100   0.10267   0.10417  -0.43871
   D20        2.19243   0.00008  -0.00074  -0.06791  -0.06862   2.12381
   D21       -1.96949   0.00012  -0.00037  -0.05783  -0.05886  -2.02835
   D22        0.19672   0.00007  -0.00123  -0.07876  -0.07936   0.11737
   D23        2.31799   0.00011  -0.00086  -0.06868  -0.06960   2.24839
   D24       -1.39931  -0.00008  -0.00173  -0.11020  -0.11093  -1.51023
   D25        0.72196  -0.00004  -0.00136  -0.10012  -0.10117   0.62079
   D26       -2.49596   0.00041   0.00090   0.12750   0.12861  -2.36735
   D27        1.75546  -0.00007  -0.00007   0.07675   0.07637   1.83183
   D28       -0.49139   0.00050   0.00119   0.13320   0.13509  -0.35631
   D29       -2.52315   0.00001   0.00022   0.08245   0.08284  -2.44031
   D30        1.60756   0.00047   0.00147   0.11655   0.11786   1.72543
   D31       -0.42419  -0.00002   0.00051   0.06579   0.06561  -0.35858
   D32       -1.67841  -0.00013  -0.00085  -0.04691  -0.04851  -1.72692
   D33        0.58917   0.00000  -0.00046  -0.03192  -0.03248   0.55669
   D34        2.03635  -0.00003   0.00001  -0.00228  -0.00347   2.03288
   D35       -1.97925   0.00010   0.00040   0.01271   0.01256  -1.96669
   D36        0.29997  -0.00014  -0.00032  -0.02163  -0.02218   0.27779
   D37        2.56756  -0.00000   0.00007  -0.00664  -0.00615   2.56141
   D38        1.28556   0.00014  -0.00143   0.00309   0.00182   1.28738
   D39       -1.02508  -0.00004  -0.00109  -0.00877  -0.00977  -1.03485
   D40       -1.24148  -0.00035  -0.00178  -0.19344  -0.19441  -1.43589
   D41        0.92446   0.00003  -0.00073  -0.15280  -0.15380   0.77066
         Item               Value     Threshold  Converged?
 Maximum Force            0.004743     0.000015     NO 
 RMS     Force            0.000548     0.000010     NO 
 Maximum Displacement     0.298637     0.000060     NO 
 RMS     Displacement     0.089617     0.000040     NO 
 Predicted change in Energy=-4.597334D-04
 GradGradGradGradGradGradGradGradGradGradGradGradGradGradGradGradGradGrad

                          Input orientation:                          
 ---------------------------------------------------------------------
 Center     Atomic      Atomic             Coordinates (Angstroms)
 Number     Number       Type             X           Y           Z
 ---------------------------------------------------------------------
      1          6           0        0.222305    0.921802    1.991666
      2          8           0       -0.383294   -0.133285    2.094237
      3          8           0        1.168302    1.227414    1.164149
      4          1           0        1.434857    0.442280    0.513232
      5          6           0       -0.115623    2.108682    2.931399
      6          9           0       -0.461750    3.189695    2.214219
      7          9           0        0.948200    2.426360    3.684261
      8          9           0       -1.128554    1.803296    3.742147
      9          8           0        1.864014    0.560432   -2.954990
     10          1           0        1.667806    1.498976   -3.013723
     11          1           0        1.067086    0.083233   -3.268888
     12          8           0        0.182259   -2.634888   -1.190544
     13          1           0        0.603937   -3.498410   -1.222748
     14          1           0       -0.459467   -2.654451   -0.436216
     15          8           0       -1.319113   -2.481744    0.983487
     16          1           0       -0.940724   -1.711282    1.446425
     17          1           0       -2.274030   -2.381481    1.004763
     18          8           0        1.921239   -0.530241   -0.458692
     19          1           0        2.038988   -0.115025   -1.345175
     20          1           0        1.350121   -1.305043   -0.620394
     21          8           0       -0.318088   -1.026266   -3.392340
     22          1           0       -0.229756   -1.679926   -2.670527
     23          1           0       -0.497982   -1.518285   -4.196961
 ---------------------------------------------------------------------
                    Distance matrix (angstroms):
                    1          2          3          4          5
     1  C    0.000000
     2  O    1.220852   0.000000
     3  O    1.293480   2.263628   0.000000
     4  H    1.971292   2.477201   1.054125   0.000000
     5  C    1.551122   2.408092   2.355476   3.320906   0.000000
     6  F    2.379244   3.326071   2.758670   3.746834   1.342662
     7  F    2.378129   3.294364   2.799442   3.772112   1.341432
     8  F    2.380344   2.649786   3.500466   4.341582   1.332893
     9  O    5.224481   5.570128   4.230389   3.496670   6.400439
    10  H    5.241805   5.741301   4.216381   3.689211   6.236733
    11  H    5.393540   5.559999   4.579434   3.816883   6.629088
    12  O    4.772641   4.167452   4.629713   3.733741   6.291312
    13  H    5.478720   4.827119   5.324396   4.385555   7.015282
    14  H    4.375958   3.572852   4.503296   3.752287   5.843501
    15  O    3.869951   2.761301   4.469645   4.044183   5.129792
    16  H    2.929685   1.794565   3.628168   3.339471   4.180678
    17  H    4.256447   3.133085   4.989907   4.687331   5.341555
    18  O    3.316483   3.462065   2.507964   1.458425   4.754519
    19  H    3.938255   4.206821   2.976062   2.032053   5.279802
    20  H    3.612985   3.427384   3.103384   2.084569   5.139763
    21  O    5.751045   5.559154   5.296227   4.525808   7.061060
    22  H    5.358114   5.011851   5.011181   4.172651   6.763739
    23  H    6.691183   6.442868   6.249549   5.455786   8.007160
                    6          7          8          9         10
     6  F    0.000000
     7  F    2.175238   0.000000
     8  F    2.168247   2.168978   0.000000
     9  O    6.248434   6.957015   7.439881   0.000000
    10  H    5.892785   6.800063   7.318061   0.960630   0.000000
    11  H    6.484744   7.338300   7.545467   0.980482   1.558942
    12  O    6.777383   7.068707   6.763664   4.018910   4.756013
    13  H    7.594681   7.700659   7.467248   4.589407   5.414173
    14  H    6.417075   6.691375   6.146373   4.698751   5.331021
    15  O    5.866430   6.043540   5.099813   5.907516   6.383221
    16  H    4.983824   5.069124   4.202128   5.692073   6.083018
    17  H    5.982069   6.377915   5.130082   6.438782   6.836976
    18  O    5.163431   5.181926   5.691545   2.724766   3.272633
    19  H    5.462980   5.739659   6.292387   1.754526   2.350919
    20  H    5.614319   5.710951   5.902319   3.032231   3.700198
    21  O    7.016301   7.975111   7.717784   2.733213   3.234807
    22  H    6.901288   7.657186   7.352759   3.079610   3.718056
    23  H    7.954220   8.931143   8.629018   3.382688   3.898019
                   11         12         13         14         15
    11  H    0.000000
    12  O    3.534206   0.000000
    13  H    4.150826   0.961520   0.000000
    14  H    4.224844   0.990558   1.568989   0.000000
    15  O    5.509605   2.646504   3.098259   1.668645   0.000000
    16  H    5.430079   3.011270   3.564308   2.159980   0.975245
    17  H    5.958352   3.304080   3.806840   2.333146   0.960401
    18  O    3.000521   2.826517   3.336029   3.190695   4.048226
    19  H    2.164386   3.133858   3.677180   3.676571   4.722380
    20  H    3.003654   1.859425   2.393842   2.264825   3.328944
    21  O    1.779027   2.772348   3.415955   3.377816   4.718933
    22  H    2.269045   1.808882   2.469411   2.448389   3.896336
    23  H    2.423967   3.278425   3.739126   3.928811   5.332875
                   16         17         18         19         20
    16  H    0.000000
    17  H    1.556257   0.000000
    18  O    3.635266   4.813426   0.000000
    19  H    4.384034   5.409358   0.985963   0.000000
    20  H    3.112031   4.115133   0.976033   1.554346   0.000000
    21  O    4.926517   4.999683   3.723831   3.252238   3.247202
    22  H    4.178008   4.263683   3.292532   3.058214   2.615262
    23  H    5.664016   5.563936   4.561087   4.066698   4.031474
                   21         22         23
    21  O    0.000000
    22  H    0.977798   0.000000
    23  H    0.960135   1.558228   0.000000
 Stoichiometry    C2H11F3O7
 Framework group  C1[X(C2H11F3O7)]
 Deg. of freedom    63
 Full point group                 C1      NOp   1
 Largest Abelian subgroup         C1      NOp   1
 Largest concise Abelian subgroup C1      NOp   1
                         Standard orientation:                         
 ---------------------------------------------------------------------
 Center     Atomic      Atomic             Coordinates (Angstroms)
 Number     Number       Type             X           Y           Z
 ---------------------------------------------------------------------
      1          6           0       -1.429538    0.079371   -0.214351
      2          8           0       -1.009756    1.224610   -0.162496
      3          8           0       -0.806745   -0.987454   -0.597895
      4          1           0        0.185619   -0.813095   -0.907721
      5          6           0       -2.886229   -0.236705    0.214751
      6          9           0       -2.896827   -1.154317    1.194861
      7          9           0       -3.584430   -0.721584   -0.822961
      8          9           0       -3.501587    0.858247    0.660865
      9          8           0        3.074121   -2.559599    0.004955
     10          1           0        2.601910   -3.178180    0.568146
     11          1           0        3.515379   -1.915248    0.597787
     12          8           0        3.140441    1.429233   -0.481323
     13          1           0        3.670735    1.835839   -1.172683
     14          1           0        2.455547    2.093104   -0.214110
     15          8           0        1.088248    3.003638    0.078802
     16          1           0        0.324226    2.423139   -0.095537
     17          1           0        0.923794    3.440403    0.918183
     18          8           0        1.569022   -0.747758   -1.364810
     19          1           0        2.102015   -1.484568   -0.983821
     20          1           0        2.063861    0.061836   -1.136044
     21          8           0        4.078063   -0.412719    1.366376
     22          1           0        3.830927    0.324836    0.773903
     23          1           0        4.999039   -0.284787    1.605737
 ---------------------------------------------------------------------
 Rotational constants (GHZ):           0.9126953           0.3097971           0.2620438
 Standard basis: 6-31++G(d,p) (6D, 7F)
 There are   294 symmetry adapted cartesian basis functions of A   symmetry.
 There are   294 symmetry adapted basis functions of A   symmetry.
   294 basis functions,   472 primitive gaussians,   294 cartesian basis functions
    53 alpha electrons       53 beta electrons
       nuclear repulsion energy       829.7247231497 Hartrees.
 NAtoms=   23 NActive=   23 NUniq=   23 SFac= 1.00D+00 NAtFMM=   60 NAOKFM=F Big=F
 Integral buffers will be    131072 words long.
 Raffenetti 2 integral format.
 Two-electron integral symmetry is turned on.
 Nuclear repulsion after empirical dispersion term =      829.7148262340 Hartrees.
 One-electron integrals computed using PRISM.
 NBasis=   294 RedAO= T EigKep=  4.71D-05  NBF=   294
 NBsUse=   294 1.00D-06 EigRej= -1.00D+00 NBFU=   294
 Initial guess from the checkpoint file:  "/local_scratch/slurm.5660424/Gau-1203520.chk"
 B after Tr=    -0.000000   -0.000000    0.000000
         Rot=    0.999949    0.009465   -0.003496   -0.000679 Ang=   1.16 deg.
 ExpMin= 3.60D-02 ExpMax= 7.00D+03 ExpMxC= 1.05D+03 IAcc=3 IRadAn=         5 AccDes= 0.00D+00
 Harris functional with IExCor= 4639 and IRadAn=       5 diagonalized for initial guess.
 HarFok:  IExCor= 4639 AccDes= 0.00D+00 IRadAn=         5 IDoV= 1 UseB2=F ITyADJ=14
 ICtDFT=  3500011 ScaDFX=  1.000000  1.000000  1.000000  1.000000
 FoFCou: FMM=F IPFlag=           0 FMFlag=      100000 FMFlg1=           0
         NFxFlg=           0 DoJE=T BraDBF=F KetDBF=T FulRan=T
         wScrn=  0.000000 ICntrl=       500 IOpCl=  0 I1Cent=   200000004 NGrid=           0
         NMat0=    1 NMatS0=      1 NMatT0=    0 NMatD0=    1 NMtDS0=    0 NMtDT0=    0
 Petite list used in FoFCou.
 Requested convergence on RMS density matrix=1.00D-10 within 128 cycles.
 Requested convergence on MAX density matrix=1.00D-08.
 Requested convergence on             energy=1.00D-08.
 No special actions if energy rises.
 SCF Done:  E(RwB97XD) =  -908.815814359     A.U. after   16 cycles
            NFock= 16  Conv=0.58D-10     -V/T= 2.0083
 Calling FoFJK, ICntrl=      2127 FMM=F ISym2X=0 I1Cent= 0 IOpClX= 0 NMat=1 NMatS=1 NMatT=0.
 ***** Axes restored to original set *****
 -------------------------------------------------------------------
 Center     Atomic                   Forces (Hartrees/Bohr)
 Number     Number              X              Y              Z
 -------------------------------------------------------------------
      1        6          -0.000388080   -0.005923042   -0.002994053
      2        8           0.003243930    0.006275104    0.000130601
      3        8          -0.001190499   -0.005076424   -0.000613558
      4        1          -0.000937901    0.003582866    0.003172855
      5        6          -0.000011025   -0.000517824   -0.000453203
      6        9           0.000291474   -0.000621678    0.000993917
      7        9          -0.001029683    0.000119679   -0.000407307
      8        9           0.000791031    0.000714622   -0.000294043
      9        8          -0.000990972   -0.000637996   -0.000191856
     10        1           0.000248690   -0.000457220    0.000115493
     11        1           0.000577844    0.000571003    0.000078865
     12        8           0.000637358   -0.000455982    0.000638526
     13        1          -0.000405433    0.000607381   -0.000011892
     14        1          -0.000418097   -0.000026535   -0.000054927
     15        8           0.001134226   -0.001222697   -0.000939830
     16        1          -0.001721087    0.000872984    0.000135883
     17        1           0.000716668    0.000769284    0.000506164
     18        8          -0.001566336    0.000078354   -0.001646976
     19        1           0.000234009    0.001164229    0.001454037
     20        1           0.000808027    0.000413000    0.000586194
     21        8           0.000326314   -0.000924428    0.000392838
     22        1          -0.000374161    0.000497537   -0.001011758
     23        1           0.000023700    0.000197784    0.000414035
 -------------------------------------------------------------------
 Cartesian Forces:  Max     0.006275104 RMS     0.001594095

 GradGradGradGradGradGradGradGradGradGradGradGradGradGradGradGradGradGrad
 Berny optimization.
 Using GEDIIS/GDIIS optimizer.
 FormGI is forming the generalized inverse of G from B-inverse, IUseBI=4.
 Internal  Forces:  Max     0.007266468 RMS     0.001078468
 Search for a local minimum.
 Step number   7 out of a maximum of  138
 All quantities printed in internal units (Hartrees-Bohrs-Radians)
 Mixed Optimization -- RFO/linear search
 Update second derivatives using D2CorX and points    6    7
 DE= -2.62D-04 DEPred=-4.60D-04 R= 5.70D-01
 TightC=F SS=  1.41D+00  RLast= 5.13D-01 DXNew= 1.2000D+00 1.5394D+00
 Trust test= 5.70D-01 RLast= 5.13D-01 DXMaxT set to 1.20D+00
 ITU=  1  1 -1  1  0  1  0
 Use linear search instead of GDIIS.
     Eigenvalues ---    0.00032   0.00039   0.00049   0.00095   0.00123
     Eigenvalues ---    0.00222   0.00283   0.00403   0.00428   0.00536
     Eigenvalues ---    0.00735   0.00785   0.00946   0.01011   0.01074
     Eigenvalues ---    0.01281   0.01319   0.01371   0.01498   0.01575
     Eigenvalues ---    0.01682   0.01868   0.01929   0.02133   0.02414
     Eigenvalues ---    0.02673   0.03092   0.03268   0.03327   0.03785
     Eigenvalues ---    0.03917   0.04114   0.04676   0.05199   0.06276
     Eigenvalues ---    0.06650   0.06843   0.07988   0.08603   0.11696
     Eigenvalues ---    0.13586   0.19833   0.21023   0.21763   0.23501
     Eigenvalues ---    0.26258   0.36878   0.37246   0.38273   0.41036
     Eigenvalues ---    0.42309   0.45214   0.45444   0.48887   0.50865
     Eigenvalues ---    0.51409   0.56197   0.57054   0.57171   0.57391
     Eigenvalues ---    0.58127   0.61823   1.02154
 RFO step:  Lambda=-4.27318103D-04 EMin= 3.20649118D-04
 Quartic linear search produced a step of -0.20920.
 Iteration  1 RMS(Cart)=  0.09765087 RMS(Int)=  0.00248500
 Iteration  2 RMS(Cart)=  0.00400368 RMS(Int)=  0.00039499
 Iteration  3 RMS(Cart)=  0.00001078 RMS(Int)=  0.00039487
 Iteration  4 RMS(Cart)=  0.00000001 RMS(Int)=  0.00039487
 Variable       Old X    -DE/DX   Delta X   Delta X   Delta X     New X
                                 (Linear)    (Quad)   (Total)
    R1        2.30708  -0.00727  -0.00267  -0.00248  -0.00469   2.30238
    R2        2.44432  -0.00392  -0.00054  -0.00365  -0.00408   2.44025
    R3        2.93120  -0.00034   0.00020   0.00033   0.00053   2.93173
    R4        3.39124  -0.00035  -0.00066  -0.02005  -0.02019   3.37104
    R5        1.99201  -0.00597  -0.01103  -0.01533  -0.02676   1.96525
    R6        2.75602  -0.00109   0.01661   0.01676   0.03301   2.78903
    R7        2.53726  -0.00111  -0.00059  -0.00030  -0.00089   2.53637
    R8        2.53494  -0.00102  -0.00034  -0.00185  -0.00219   2.53275
    R9        2.51880  -0.00094  -0.00042  -0.00091  -0.00133   2.51748
   R10        1.81533  -0.00050  -0.00025  -0.00097  -0.00122   1.81411
   R11        1.85284  -0.00074  -0.00039  -0.00054  -0.00070   1.85214
   R12        3.31557  -0.00020   0.00684  -0.00489   0.00187   3.31744
   R13        3.36187   0.00004   0.00268  -0.00435  -0.00144   3.36044
   R14        1.81701  -0.00072  -0.00036  -0.00086  -0.00122   1.81579
   R15        1.87188  -0.00033  -0.00019  -0.00015  -0.00028   1.87160
   R16        3.51380  -0.00007  -0.00181   0.01255   0.01000   3.52381
   R17        3.41829   0.00010   0.00149  -0.00794  -0.00637   3.41192
   R18        3.15328  -0.00054  -0.00035  -0.00804  -0.00827   3.14501
   R19        1.84295  -0.00023   0.00024   0.00283   0.00358   1.84652
   R20        1.81490  -0.00062  -0.00011  -0.00070  -0.00081   1.81409
   R21        1.86320  -0.00103  -0.00130  -0.00239  -0.00381   1.85939
   R22        1.84444  -0.00099  -0.00088  -0.00563  -0.00725   1.83719
   R23        1.84777  -0.00104  -0.00053  -0.00014  -0.00055   1.84722
   R24        1.81439  -0.00045  -0.00018  -0.00065  -0.00083   1.81356
    A1        2.24047   0.00123   0.00080   0.00393   0.00486   2.24533
    A2        2.09707  -0.00055   0.00030  -0.00094  -0.00071   2.09636
    A3        1.94565  -0.00069  -0.00110  -0.00299  -0.00415   1.94150
    A4        2.65447  -0.00071  -0.01045   0.00355  -0.00647   2.64800
    A5        1.98669   0.00050   0.00103  -0.00089  -0.00086   1.98583
    A6        1.92689   0.00057   0.00073  -0.00136  -0.00063   1.92626
    A7        1.92672   0.00047  -0.00007   0.00284   0.00277   1.92949
    A8        1.93774   0.00079   0.00018   0.00117   0.00135   1.93909
    A9        1.88973  -0.00064  -0.00037  -0.00110  -0.00147   1.88826
   A10        1.88963  -0.00061  -0.00020  -0.00094  -0.00114   1.88849
   A11        1.89184  -0.00065  -0.00030  -0.00072  -0.00103   1.89081
   A12        1.86494   0.00003  -0.00012   0.00040  -0.00006   1.86488
   A13        2.04047  -0.00011  -0.00594   0.02398   0.01818   2.05865
   A14        1.75934   0.00030  -0.00316   0.01853   0.01502   1.77436
   A15        1.86699   0.00020   0.00084   0.00151   0.00246   1.86945
   A16        1.95748   0.00005  -0.00176   0.00356   0.00173   1.95922
   A17        2.14911  -0.00012  -0.00009  -0.00144  -0.00169   2.14742
   A18        1.75943  -0.00012  -0.00151   0.00217   0.00053   1.75996
   A19        2.07821  -0.00020   0.00443  -0.02498  -0.02074   2.05747
   A20        1.58716   0.00022  -0.00447   0.02879   0.02447   1.61163
   A21        1.86059  -0.00007   0.00387   0.01070   0.01480   1.87539
   A22        2.14348   0.00044  -0.00266   0.02290   0.02004   2.16352
   A23        1.86794  -0.00047  -0.00254  -0.00326  -0.00645   1.86149
   A24        2.97743   0.00068   0.00208   0.05143   0.05268   3.03011
   A25        1.93712   0.00022  -0.00731   0.03476   0.02801   1.96514
   A26        2.03154  -0.00004  -0.00300   0.02189   0.01764   2.04918
   A27        1.82888   0.00025  -0.00102  -0.00056  -0.00229   1.82659
   A28        2.91825  -0.00034  -0.00697   0.02173   0.01401   2.93226
   A29        1.87062   0.00011   0.00144  -0.00389  -0.00216   1.86846
   A30        2.12190   0.00016  -0.00241   0.01133   0.00912   2.13102
   A31        1.86815  -0.00008  -0.00081   0.00253   0.00156   1.86970
   A32        3.05936  -0.00004  -0.00141   0.01338   0.01348   3.07284
   A33        2.92064  -0.00021   0.00237  -0.00884  -0.00695   2.91369
   A34        2.95546  -0.00086  -0.00124  -0.01796  -0.01990   2.93556
   A35        3.18634  -0.00013  -0.00629   0.02324   0.01624   3.20258
   A36        2.97825  -0.00032   0.00420  -0.03269  -0.02877   2.94948
   A37        3.04101  -0.00014  -0.00019  -0.01138  -0.01089   3.03012
   A38        3.33011  -0.00004   0.00254  -0.01309  -0.01123   3.31888
   A39        3.22781   0.00001  -0.00001  -0.00361  -0.00385   3.22396
   A40        3.32173   0.00025  -0.00219   0.00099  -0.00126   3.32047
   A41        2.99267  -0.00016  -0.00242   0.01572   0.01363   3.00629
    D1       -0.35164  -0.00001  -0.01008   0.05221   0.04196  -0.30968
    D2        2.78992   0.00009  -0.00924   0.04992   0.04037   2.83029
    D3       -0.01042   0.00009  -0.00430   0.01342   0.00851  -0.00191
    D4        3.13120   0.00000  -0.00508   0.01554   0.00998   3.14118
    D5       -2.14132  -0.00011  -0.00585   0.03602   0.03022  -2.11110
    D6        2.05302   0.00002  -0.00581   0.03644   0.03069   2.08371
    D7       -0.04548   0.00001  -0.00550   0.03470   0.02925  -0.01622
    D8        1.00025  -0.00003  -0.00514   0.03409   0.02889   1.02914
    D9       -1.08860   0.00010  -0.00510   0.03451   0.02936  -1.05924
   D10        3.09609   0.00010  -0.00479   0.03278   0.02793   3.12402
   D11       -1.07390  -0.00013   0.00168  -0.04295  -0.04121  -1.11512
   D12        2.38994   0.00015   0.02052  -0.09140  -0.07118   2.31875
   D13        0.29634  -0.00036   0.02998  -0.14040  -0.11097   0.18537
   D14       -2.35893   0.00008   0.00724  -0.01589  -0.00833  -2.36725
   D15        1.81662  -0.00003   0.00887  -0.02424  -0.01543   1.80119
   D16       -0.27171   0.00006  -0.00104   0.02101   0.02019  -0.25152
   D17       -2.37936  -0.00005   0.00059   0.01267   0.01309  -2.36627
   D18        1.57419   0.00023  -0.02644   0.12020   0.09413   1.66832
   D19       -0.43871   0.00004  -0.02179   0.09682   0.07550  -0.36320
   D20        2.12381   0.00018   0.01435  -0.06021  -0.04596   2.07785
   D21       -2.02835  -0.00045   0.01231  -0.04050  -0.02833  -2.05668
   D22        0.11737   0.00027   0.01660  -0.06140  -0.04451   0.07285
   D23        2.24839  -0.00036   0.01456  -0.04170  -0.02689   2.22151
   D24       -1.51023   0.00042   0.02321  -0.08992  -0.06630  -1.57654
   D25        0.62079  -0.00020   0.02116  -0.07022  -0.04867   0.57212
   D26       -2.36735   0.00023  -0.02691   0.15069   0.12398  -2.24336
   D27        1.83183  -0.00010  -0.01598   0.09443   0.07836   1.91019
   D28       -0.35631   0.00042  -0.02826   0.15634   0.12828  -0.22803
   D29       -2.44031   0.00008  -0.01733   0.10008   0.08265  -2.35766
   D30        1.72543   0.00024  -0.02466   0.13725   0.11264   1.83807
   D31       -0.35858  -0.00010  -0.01373   0.08098   0.06702  -0.29156
   D32       -1.72692  -0.00028   0.01015  -0.06913  -0.05920  -1.78612
   D33        0.55669  -0.00009   0.00679  -0.05086  -0.04412   0.51257
   D34        2.03288  -0.00021   0.00073  -0.02940  -0.02926   2.00362
   D35       -1.96669  -0.00002  -0.00263  -0.01113  -0.01419  -1.98087
   D36        0.27779  -0.00013   0.00464  -0.04404  -0.03934   0.23845
   D37        2.56141   0.00005   0.00129  -0.02577  -0.02426   2.53715
   D38        1.28738  -0.00011  -0.00038   0.05331   0.05292   1.34031
   D39       -1.03485  -0.00029   0.00204   0.01936   0.02156  -1.01329
   D40       -1.43589  -0.00020   0.04067  -0.21085  -0.16935  -1.60524
   D41        0.77066   0.00005   0.03217  -0.16299  -0.13099   0.63967
         Item               Value     Threshold  Converged?
 Maximum Force            0.007266     0.000015     NO 
 RMS     Force            0.001078     0.000010     NO 
 Maximum Displacement     0.330332     0.000060     NO 
 RMS     Displacement     0.099041     0.000040     NO 
 Predicted change in Energy=-3.064095D-04
 GradGradGradGradGradGradGradGradGradGradGradGradGradGradGradGradGradGrad

                          Input orientation:                          
 ---------------------------------------------------------------------
 Center     Atomic      Atomic             Coordinates (Angstroms)
 Number     Number       Type             X           Y           Z
 ---------------------------------------------------------------------
      1          6           0        0.226527    0.935644    2.038459
      2          8           0       -0.422670   -0.094122    2.088913
      3          8           0        1.191779    1.242039    1.237256
      4          1           0        1.425993    0.491502    0.556545
      5          6           0       -0.072796    2.093650    3.026531
      6          9           0       -0.401832    3.207872    2.354430
      7          9           0        1.004203    2.361079    3.778120
      8          9           0       -1.083117    1.783145    3.837437
      9          8           0        1.787424    0.568058   -2.988671
     10          1           0        1.537076    1.488914   -3.093173
     11          1           0        1.038343    0.030510   -3.321140
     12          8           0        0.224627   -2.640860   -1.181880
     13          1           0        0.661408   -3.496157   -1.150738
     14          1           0       -0.456879   -2.635342   -0.463250
     15          8           0       -1.369486   -2.398702    0.908225
     16          1           0       -1.001996   -1.622570    1.374452
     17          1           0       -2.323495   -2.291889    0.905724
     18          8           0        1.884954   -0.465913   -0.468623
     19          1           0        1.974216   -0.053898   -1.357685
     20          1           0        1.340215   -1.257224   -0.617798
     21          8           0       -0.266517   -1.168168   -3.471959
     22          1           0       -0.169765   -1.792637   -2.726173
     23          1           0       -0.387478   -1.693089   -4.266215
 ---------------------------------------------------------------------
                    Distance matrix (angstroms):
                    1          2          3          4          5
     1  C    0.000000
     2  O    1.218367   0.000000
     3  O    1.291323   2.262099   0.000000
     4  H    1.957562   2.471571   1.039967   0.000000
     5  C    1.551405   2.405802   2.350722   3.303646   0.000000
     6  F    2.378590   3.312717   2.766256   3.735238   1.342190
     7  F    2.379720   3.304148   2.782701   3.748569   1.340273
     8  F    2.381123   2.649085   3.496983   4.327612   1.332191
     9  O    5.276699   5.577173   4.320591   3.564414   6.478464
    10  H    5.325157   5.761999   4.351183   3.785183   6.356742
    11  H    5.495781   5.605245   4.719144   3.924185   6.766395
    12  O    4.812688   4.195588   4.675950   3.778504   6.341511
    13  H    5.477313   4.821245   5.332383   4.404637   7.016735
    14  H    4.413336   3.601737   4.543554   3.789768   5.889775
    15  O    3.865560   2.757096   4.463557   4.036293   5.133211
    16  H    2.914555   1.783880   3.610742   3.321657   4.171698
    17  H    4.266459   3.137396   4.995570   4.682719   5.366229
    18  O    3.316655   3.464729   2.511496   1.475892   4.753971
    19  H    3.945555   4.198300   3.004227   2.064530   5.293729
    20  H    3.620038   3.433200   3.116019   2.108194   5.148406
    21  O    5.918938   5.665798   5.487480   4.674178   7.273744
    22  H    5.504751   5.112140   5.174150   4.305806   6.943070
    23  H    6.858291   6.553289   6.434068   5.596439   8.223294
                    6          7          8          9         10
     6  F    0.000000
     7  F    2.172760   0.000000
     8  F    2.166404   2.166664   0.000000
     9  O    6.349031   7.043992   7.504145   0.000000
    10  H    6.032459   6.946891   7.415210   0.959984   0.000000
    11  H    6.661969   7.472096   7.669260   0.980110   1.558090
    12  O    6.863352   7.087223   6.817299   4.000498   4.736095
    13  H    7.639416   7.662790   7.469691   4.600408   5.421326
    14  H    6.487334   6.714775   6.197669   4.655795   5.282219
    15  O    5.870395   6.043692   5.113720   5.826968   6.290696
    16  H    4.965251   5.066746   4.203780   5.622861   6.007320
    17  H    6.003241   6.401120   5.171013   6.343916   6.722326
    18  O    5.166789   5.177106   5.692966   2.725665   3.290992
    19  H    5.483115   5.757563   6.301691   1.755516   2.362896
    20  H    5.639676   5.703430   5.913163   3.025341   3.702365
    21  O    7.287993   8.162963   7.924920   2.732530   3.233652
    22  H    7.132424   7.806240   7.530033   3.077722   3.717065
    23  H    8.237267   9.115064   8.845185   3.387493   3.899369
                   11         12         13         14         15
    11  H    0.000000
    12  O    3.517781   0.000000
    13  H    4.158137   0.960875   0.000000
    14  H    4.184494   0.990410   1.569779   0.000000
    15  O    5.439324   2.639769   3.093261   1.664270   0.000000
    16  H    5.379986   3.012699   3.557221   2.167950   0.977138
    17  H    5.878935   3.312522   3.819547   2.340151   0.959973
    18  O    3.016627   2.827688   3.338372   3.192278   4.027750
    19  H    2.176727   3.127993   3.689911   3.657061   4.670418
    20  H    3.009558   1.864718   2.399505   2.269944   3.312734
    21  O    1.778267   2.766678   3.415940   3.352785   4.681535
    22  H    2.266578   1.805510   2.464716   2.431750   3.874983
    23  H    2.428359   3.284214   3.749322   3.918571   5.313856
                   16         17         18         19         20
    16  H    0.000000
    17  H    1.553723   0.000000
    18  O    3.615144   4.788952   0.000000
    19  H    4.333953   5.348079   0.983949   0.000000
    20  H    3.096529   4.100540   0.972197   1.548349   0.000000
    21  O    4.922918   4.965685   3.760587   3.276070   3.276546
    22  H    4.187679   4.251880   3.328453   3.081011   2.648009
    23  H    5.674481   5.554789   4.592561   4.089510   4.060277
                   21         22         23
    21  O    0.000000
    22  H    0.977507   0.000000
    23  H    0.959696   1.558537   0.000000
 Stoichiometry    C2H11F3O7
 Framework group  C1[X(C2H11F3O7)]
 Deg. of freedom    63
 Full point group                 C1      NOp   1
 Largest Abelian subgroup         C1      NOp   1
 Largest concise Abelian subgroup C1      NOp   1
                         Standard orientation:                         
 ---------------------------------------------------------------------
 Center     Atomic      Atomic             Coordinates (Angstroms)
 Number     Number       Type             X           Y           Z
 ---------------------------------------------------------------------
      1          6           0       -1.460755    0.072435   -0.192520
      2          8           0       -1.016768    1.203410   -0.102021
      3          8           0       -0.861472   -0.999721   -0.591088
      4          1           0        0.129833   -0.848269   -0.866599
      5          6           0       -2.932296   -0.219962    0.202359
      6          9           0       -2.979775   -1.135397    1.182766
      7          9           0       -3.615590   -0.695865   -0.847859
      8          9           0       -3.541511    0.883532    0.633509
      9          8           0        3.117935   -2.533998    0.100157
     10          1           0        2.699308   -3.119868    0.735041
     11          1           0        3.617598   -1.866811    0.615729
     12          8           0        3.146654    1.408446   -0.578294
     13          1           0        3.608859    1.815445   -1.315857
     14          1           0        2.477305    2.063696   -0.256535
     15          8           0        1.114238    2.937561    0.128439
     16          1           0        0.342770    2.354974   -0.013783
     17          1           0        0.977615    3.373901    0.972530
     18          8           0        1.540808   -0.805156   -1.297351
     19          1           0        2.083004   -1.516821   -0.887822
     20          1           0        2.036916    0.012736   -1.123866
     21          8           0        4.264114   -0.337965    1.253601
     22          1           0        3.971097    0.371789    0.648695
     23          1           0        5.201808   -0.206654    1.410137
 ---------------------------------------------------------------------
 Rotational constants (GHZ):           0.9439310           0.3004108           0.2558694
 Standard basis: 6-31++G(d,p) (6D, 7F)
 There are   294 symmetry adapted cartesian basis functions of A   symmetry.
 There are   294 symmetry adapted basis functions of A   symmetry.
   294 basis functions,   472 primitive gaussians,   294 cartesian basis functions
    53 alpha electrons       53 beta electrons
       nuclear repulsion energy       827.9199941699 Hartrees.
 NAtoms=   23 NActive=   23 NUniq=   23 SFac= 1.00D+00 NAtFMM=   60 NAOKFM=F Big=F
 Integral buffers will be    131072 words long.
 Raffenetti 2 integral format.
 Two-electron integral symmetry is turned on.
 Nuclear repulsion after empirical dispersion term =      827.9101565280 Hartrees.
 One-electron integrals computed using PRISM.
 NBasis=   294 RedAO= T EigKep=  4.73D-05  NBF=   294
 NBsUse=   294 1.00D-06 EigRej= -1.00D+00 NBFU=   294
 Initial guess from the checkpoint file:  "/local_scratch/slurm.5660424/Gau-1203520.chk"
 B after Tr=     0.000000    0.000000   -0.000000
         Rot=    0.999973    0.006835   -0.002757    0.000294 Ang=   0.85 deg.
 ExpMin= 3.60D-02 ExpMax= 7.00D+03 ExpMxC= 1.05D+03 IAcc=3 IRadAn=         5 AccDes= 0.00D+00
 Harris functional with IExCor= 4639 and IRadAn=       5 diagonalized for initial guess.
 HarFok:  IExCor= 4639 AccDes= 0.00D+00 IRadAn=         5 IDoV= 1 UseB2=F ITyADJ=14
 ICtDFT=  3500011 ScaDFX=  1.000000  1.000000  1.000000  1.000000
 FoFCou: FMM=F IPFlag=           0 FMFlag=      100000 FMFlg1=           0
         NFxFlg=           0 DoJE=T BraDBF=F KetDBF=T FulRan=T
         wScrn=  0.000000 ICntrl=       500 IOpCl=  0 I1Cent=   200000004 NGrid=           0
         NMat0=    1 NMatS0=      1 NMatT0=    0 NMatD0=    1 NMtDS0=    0 NMtDT0=    0
 Petite list used in FoFCou.
 Requested convergence on RMS density matrix=1.00D-10 within 128 cycles.
 Requested convergence on MAX density matrix=1.00D-08.
 Requested convergence on             energy=1.00D-08.
 No special actions if energy rises.
 SCF Done:  E(RwB97XD) =  -908.816144711     A.U. after   15 cycles
            NFock= 15  Conv=0.96D-10     -V/T= 2.0083
 Calling FoFJK, ICntrl=      2127 FMM=F ISym2X=0 I1Cent= 0 IOpClX= 0 NMat=1 NMatS=1 NMatT=0.
 ***** Axes restored to original set *****
 -------------------------------------------------------------------
 Center     Atomic                   Forces (Hartrees/Bohr)
 Number     Number              X              Y              Z
 -------------------------------------------------------------------
      1        6          -0.001370277   -0.002594484   -0.000375950
      2        8           0.001930711    0.003291840    0.000032876
      3        8          -0.000487955   -0.001249481   -0.000056046
      4        1           0.000596984   -0.000000684    0.000129065
      5        6          -0.000274693   -0.000157395   -0.000067541
      6        9           0.000085612   -0.000197849    0.000148200
      7        9          -0.000080768    0.000005076   -0.000038288
      8        9           0.000198537    0.000104407   -0.000052242
      9        8          -0.000649568   -0.000923430   -0.000348264
     10        1           0.000155592    0.000115934    0.000162443
     11        1           0.000368635    0.000336980    0.000108641
     12        8           0.000180343   -0.000098029    0.000163565
     13        1          -0.000220838    0.000035162    0.000085879
     14        1           0.000019433    0.000086915    0.000065757
     15        8           0.001180426    0.000661508    0.000420069
     16        1          -0.001335293   -0.000858404   -0.000518142
     17        1           0.000062333    0.000212481    0.000056866
     18        8           0.000001996    0.001652949   -0.000466722
     19        1           0.000535279    0.001827347    0.000465666
     20        1          -0.000899798   -0.002209914    0.000251175
     21        8           0.000196962   -0.000457700    0.000277210
     22        1          -0.000224221    0.000413985   -0.000484979
     23        1           0.000030567    0.000002786    0.000040762
 -------------------------------------------------------------------
 Cartesian Forces:  Max     0.003291840 RMS     0.000814422

 GradGradGradGradGradGradGradGradGradGradGradGradGradGradGradGradGradGrad
 Berny optimization.
 Using GEDIIS/GDIIS optimizer.
 FormGI is forming the generalized inverse of G from B-inverse, IUseBI=4.
 Internal  Forces:  Max     0.003605868 RMS     0.000482313
 Search for a local minimum.
 Step number   8 out of a maximum of  138
 All quantities printed in internal units (Hartrees-Bohrs-Radians)
 Mixed Optimization -- En-DIIS/RFO-DIIS
 Update second derivatives using D2CorX and points    7    8
 DE= -3.30D-04 DEPred=-3.06D-04 R= 1.08D+00
 TightC=F SS=  1.41D+00  RLast= 4.32D-01 DXNew= 2.0182D+00 1.2960D+00
 Trust test= 1.08D+00 RLast= 4.32D-01 DXMaxT set to 1.30D+00
 ITU=  1  1  1 -1  1  0  1  0
 Use linear search instead of GDIIS.
     Eigenvalues ---    0.00039   0.00039   0.00050   0.00082   0.00125
     Eigenvalues ---    0.00221   0.00276   0.00391   0.00427   0.00536
     Eigenvalues ---    0.00712   0.00807   0.00917   0.01008   0.01078
     Eigenvalues ---    0.01235   0.01321   0.01347   0.01459   0.01550
     Eigenvalues ---    0.01662   0.01860   0.01950   0.02113   0.02381
     Eigenvalues ---    0.02722   0.03096   0.03233   0.03298   0.03779
     Eigenvalues ---    0.03900   0.04376   0.04899   0.05177   0.06014
     Eigenvalues ---    0.06636   0.06844   0.07548   0.08553   0.11697
     Eigenvalues ---    0.13587   0.19828   0.21027   0.21765   0.23513
     Eigenvalues ---    0.26262   0.36052   0.37210   0.38267   0.41442
     Eigenvalues ---    0.43749   0.44485   0.45341   0.49015   0.50758
     Eigenvalues ---    0.51111   0.56176   0.57057   0.57161   0.57395
     Eigenvalues ---    0.58242   0.63460   0.89859
 RFO step:  Lambda=-2.62070208D-04 EMin= 3.89439719D-04
 Quartic linear search produced a step of  0.37266.
 Iteration  1 RMS(Cart)=  0.07202784 RMS(Int)=  0.00892143
 Iteration  2 RMS(Cart)=  0.00405296 RMS(Int)=  0.00067937
 Iteration  3 RMS(Cart)=  0.00009599 RMS(Int)=  0.00067458
 Iteration  4 RMS(Cart)=  0.00000009 RMS(Int)=  0.00067458
 Variable       Old X    -DE/DX   Delta X   Delta X   Delta X     New X
                                 (Linear)    (Quad)   (Total)
    R1        2.30238  -0.00361  -0.00175  -0.00483  -0.00631   2.29607
    R2        2.44025  -0.00051  -0.00152  -0.00140  -0.00282   2.43743
    R3        2.93173  -0.00018   0.00020   0.00008   0.00028   2.93201
    R4        3.37104   0.00016  -0.00752  -0.00033  -0.00753   3.36352
    R5        1.96525  -0.00088  -0.00997   0.00382  -0.00630   1.95895
    R6        2.78903  -0.00091   0.01230  -0.01273  -0.00058   2.78845
    R7        2.53637  -0.00026  -0.00033   0.00030  -0.00003   2.53634
    R8        2.53275  -0.00009  -0.00082   0.00011  -0.00071   2.53204
    R9        2.51748  -0.00021  -0.00049  -0.00055  -0.00104   2.51643
   R10        1.81411   0.00005  -0.00045   0.00022  -0.00025   1.81386
   R11        1.85214  -0.00032  -0.00026  -0.00091  -0.00072   1.85142
   R12        3.31744  -0.00010   0.00070   0.00728   0.00812   3.32557
   R13        3.36044   0.00019  -0.00054   0.00521   0.00507   3.36551
   R14        1.81579  -0.00013  -0.00045  -0.00010  -0.00056   1.81523
   R15        1.87160  -0.00006  -0.00010   0.00149   0.00135   1.87296
   R16        3.52381  -0.00038   0.00373  -0.01836  -0.01539   3.50841
   R17        3.41192   0.00017  -0.00237   0.01706   0.01450   3.42642
   R18        3.14501  -0.00008  -0.00308  -0.00800  -0.01106   3.13396
   R19        1.84652  -0.00127   0.00133  -0.00289  -0.00120   1.84532
   R20        1.81409  -0.00004  -0.00030   0.00006  -0.00024   1.81385
   R21        1.85939   0.00021  -0.00142  -0.00053  -0.00191   1.85749
   R22        1.83719   0.00187  -0.00270   0.00516   0.00184   1.83902
   R23        1.84722  -0.00046  -0.00020  -0.00217  -0.00250   1.84472
   R24        1.81356  -0.00004  -0.00031  -0.00008  -0.00039   1.81317
    A1        2.24533   0.00033   0.00181   0.00145   0.00268   2.24801
    A2        2.09636  -0.00034  -0.00026  -0.00077  -0.00075   2.09561
    A3        1.94150   0.00001  -0.00155  -0.00068  -0.00194   1.93956
    A4        2.64800  -0.00000  -0.00241  -0.02764  -0.03119   2.61681
    A5        1.98583   0.00072  -0.00032   0.02063   0.01885   2.00468
    A6        1.92626   0.00001  -0.00024  -0.00102  -0.00126   1.92500
    A7        1.92949  -0.00000   0.00103   0.00069   0.00173   1.93121
    A8        1.93909   0.00015   0.00050   0.00094   0.00144   1.94053
    A9        1.88826  -0.00004  -0.00055  -0.00036  -0.00091   1.88735
   A10        1.88849  -0.00003  -0.00042   0.00006  -0.00036   1.88813
   A11        1.89081  -0.00009  -0.00038  -0.00035  -0.00074   1.89008
   A12        1.86488   0.00005  -0.00002   0.00372   0.00327   1.86815
   A13        2.05865  -0.00015   0.00678  -0.00420   0.00226   2.06091
   A14        1.77436   0.00027   0.00560   0.00746   0.01286   1.78722
   A15        1.86945   0.00004   0.00092  -0.00406  -0.00330   1.86615
   A16        1.95922   0.00001   0.00064   0.01801   0.01944   1.97866
   A17        2.14742   0.00008  -0.00063   0.00325   0.00150   2.14891
   A18        1.75996  -0.00004   0.00020  -0.00477  -0.00500   1.75496
   A19        2.05747  -0.00005  -0.00773  -0.00748  -0.01431   2.04316
   A20        1.61163  -0.00008   0.00912  -0.00207   0.00655   1.61819
   A21        1.87539   0.00025   0.00551   0.01745   0.02195   1.89733
   A22        2.16352  -0.00000   0.00747  -0.00654   0.00090   2.16442
   A23        1.86149  -0.00027  -0.00240   0.00246   0.00037   1.86186
   A24        3.03011   0.00008   0.01963   0.02439   0.04336   3.07347
   A25        1.96514   0.00028   0.01044   0.00482   0.01479   1.97993
   A26        2.04918  -0.00050   0.00657   0.01244   0.01755   2.06673
   A27        1.82659   0.00046  -0.00085   0.01653   0.01512   1.84171
   A28        2.93226  -0.00089   0.00522  -0.03435  -0.03073   2.90153
   A29        1.86846   0.00026  -0.00080   0.00262   0.00128   1.86974
   A30        2.13102   0.00005   0.00340   0.00127   0.00528   2.13630
   A31        1.86970  -0.00014   0.00058   0.00136   0.00184   1.87154
   A32        3.07284   0.00013   0.00502  -0.01805  -0.01090   3.06194
   A33        2.91369  -0.00004  -0.00259   0.01754   0.01449   2.92818
   A34        2.93556  -0.00017  -0.00742   0.01790   0.00910   2.94466
   A35        3.20258  -0.00035   0.00605  -0.03344  -0.02847   3.17411
   A36        2.94948  -0.00008  -0.01072   0.00097  -0.00990   2.93959
   A37        3.03012   0.00022  -0.00406  -0.01329  -0.01685   3.01327
   A38        3.31888  -0.00032  -0.00419   0.00699   0.00236   3.32124
   A39        3.22396  -0.00020  -0.00143  -0.01172  -0.01186   3.21211
   A40        3.32047   0.00040  -0.00047  -0.00356  -0.00432   3.31616
   A41        3.00629  -0.00001   0.00508  -0.00344   0.00030   3.00659
    D1       -0.30968   0.00003   0.01564   0.07752   0.09273  -0.21696
    D2        2.83029   0.00004   0.01505   0.07689   0.09106   2.92135
    D3       -0.00191  -0.00010   0.00317   0.00601   0.00732   0.00541
    D4        3.14118  -0.00011   0.00372   0.00659   0.00887  -3.13314
    D5       -2.11110  -0.00003   0.01126   0.02008   0.03153  -2.07957
    D6        2.08371   0.00002   0.01144   0.02074   0.03236   2.11607
    D7       -0.01622   0.00004   0.01090   0.02010   0.03118   0.01496
    D8        1.02914  -0.00002   0.01077   0.01956   0.03014   1.05928
    D9       -1.05924   0.00003   0.01094   0.02022   0.03097  -1.02826
   D10        3.12402   0.00004   0.01041   0.01957   0.02979  -3.12938
   D11       -1.11512   0.00009  -0.01536  -0.01903  -0.03468  -1.14980
   D12        2.31875   0.00001  -0.02653  -0.03520  -0.06309   2.25566
   D13        0.18537  -0.00046  -0.04136  -0.07113  -0.11444   0.07093
   D14       -2.36725   0.00016  -0.00310   0.03949   0.03635  -2.33090
   D15        1.80119  -0.00003  -0.00575   0.03813   0.03229   1.83348
   D16       -0.25152   0.00012   0.00752   0.04408   0.05139  -0.20013
   D17       -2.36627  -0.00007   0.00488   0.04272   0.04733  -2.31894
   D18        1.66832   0.00028   0.03508   0.04401   0.07944   1.74776
   D19       -0.36320   0.00010   0.02814   0.03630   0.06518  -0.29802
   D20        2.07785   0.00013  -0.01713   0.02798   0.01034   2.08818
   D21       -2.05668  -0.00009  -0.01056   0.04972   0.03865  -2.01803
   D22        0.07285   0.00012  -0.01659   0.00628  -0.01093   0.06192
   D23        2.22151  -0.00010  -0.01002   0.02802   0.01738   2.23889
   D24       -1.57654   0.00031  -0.02471   0.00506  -0.01883  -1.59537
   D25        0.57212   0.00008  -0.01814   0.02680   0.00948   0.58160
   D26       -2.24336   0.00023   0.04620   0.06550   0.11187  -2.13149
   D27        1.91019  -0.00007   0.02920   0.03870   0.06838   1.97857
   D28       -0.22803   0.00030   0.04780   0.06160   0.10869  -0.11934
   D29       -2.35766  -0.00000   0.03080   0.03480   0.06520  -2.29246
   D30        1.83807   0.00019   0.04198   0.05276   0.09488   1.93295
   D31       -0.29156  -0.00011   0.02497   0.02596   0.05139  -0.24017
   D32       -1.78612  -0.00020  -0.02206  -0.07657  -0.09836  -1.88448
   D33        0.51257  -0.00001  -0.01644  -0.07677  -0.09336   0.41921
   D34        2.00362  -0.00031  -0.01090  -0.06088  -0.07216   1.93146
   D35       -1.98087  -0.00011  -0.00529  -0.06108  -0.06717  -2.04804
   D36        0.23845  -0.00021  -0.01466  -0.05388  -0.06781   0.17064
   D37        2.53715  -0.00001  -0.00904  -0.05407  -0.06282   2.47433
   D38        1.34031   0.00000   0.01972  -0.05733  -0.03774   1.30257
   D39       -1.01329   0.00003   0.00803  -0.06361  -0.05580  -1.06909
   D40       -1.60524   0.00004  -0.06311  -0.07495  -0.13710  -1.74234
   D41        0.63967  -0.00006  -0.04881  -0.04365  -0.09210   0.54757
         Item               Value     Threshold  Converged?
 Maximum Force            0.003606     0.000015     NO 
 RMS     Force            0.000482     0.000010     NO 
 Maximum Displacement     0.258134     0.000060     NO 
 RMS     Displacement     0.074329     0.000040     NO 
 Predicted change in Energy=-1.818832D-04
 GradGradGradGradGradGradGradGradGradGradGradGradGradGradGradGradGradGrad

                          Input orientation:                          
 ---------------------------------------------------------------------
 Center     Atomic      Atomic             Coordinates (Angstroms)
 Number     Number       Type             X           Y           Z
 ---------------------------------------------------------------------
      1          6           0        0.214652    0.940588    2.070283
      2          8           0       -0.493108   -0.046854    2.088530
      3          8           0        1.208516    1.208386    1.292990
      4          1           0        1.420850    0.477269    0.589437
      5          6           0       -0.033962    2.093989    3.077840
      6          9           0       -0.323560    3.229461    2.423415
      7          9           0        1.055905    2.310471    3.826609
      8          9           0       -1.050329    1.812121    3.890741
      9          8           0        1.704287    0.604068   -2.996457
     10          1           0        1.400478    1.508033   -3.105392
     11          1           0        0.994694    0.019898   -3.335708
     12          8           0        0.260292   -2.653814   -1.172974
     13          1           0        0.685167   -3.512338   -1.101332
     14          1           0       -0.438622   -2.618342   -0.471126
     15          8           0       -1.392865   -2.340840    0.856565
     16          1           0       -1.057090   -1.552148    1.324302
     17          1           0       -2.348261   -2.254999    0.822609
     18          8           0        1.861900   -0.435414   -0.482868
     19          1           0        1.940257    0.000957   -1.360142
     20          1           0        1.348449   -1.246923   -0.640591
     21          8           0       -0.220543   -1.268169   -3.525089
     22          1           0       -0.124791   -1.868329   -2.761167
     23          1           0       -0.271583   -1.815228   -4.311690
 ---------------------------------------------------------------------
                    Distance matrix (angstroms):
                    1          2          3          4          5
     1  C    0.000000
     2  O    1.215030   0.000000
     3  O    1.289832   2.259211   0.000000
     4  H    1.965320   2.487010   1.036631   0.000000
     5  C    1.551553   2.402657   2.348134   3.304907   0.000000
     6  F    2.377670   3.297747   2.776664   3.739117   1.342176
     7  F    2.380960   3.313207   2.767148   3.738060   1.339899
     8  F    2.381977   2.648442   3.495024   4.334416   1.331638
     9  O    5.291891   5.577574   4.360085   3.599312   6.491414
    10  H    5.340018   5.742836   4.412755   3.835969   6.374427
    11  H    5.539032   5.624977   4.783625   3.974615   6.818620
    12  O    4.841542   4.242790   4.679391   3.775801   6.379471
    13  H    5.487174   4.855217   5.319013   4.395099   7.029476
    14  H    4.421708   3.628686   4.524270   3.763674   5.913119
    15  O    3.850323   2.754936   4.422065   3.991252   5.142800
    16  H    2.896126   1.779896   3.571344   3.286145   4.173249
    17  H    4.282171   3.149612   4.986678   4.661100   5.418095
    18  O    3.335474   3.508437   2.506523   1.475586   4.761387
    19  H    3.953281   4.221006   3.005401   2.073045   5.289046
    20  H    3.663269   3.504227   3.128396   2.119210   5.186472
    21  O    6.031268   5.751402   5.602626   4.761308   7.411990
    22  H    5.598942   5.193553   5.261186   4.372344   7.057069
    23  H    6.968539   6.643722   6.537995   5.669297   8.363230
                    6          7          8          9         10
     6  F    0.000000
     7  F    2.171733   0.000000
     8  F    2.165663   2.165338   0.000000
     9  O    6.354515   7.063033   7.515371   0.000000
    10  H    6.041798   6.986794   7.419219   0.959854   0.000000
    11  H    6.723584   7.519924   7.721124   0.979729   1.559568
    12  O    6.920103   7.090343   6.877755   4.003000   4.728133
    13  H    7.674192   7.637222   7.502173   4.644879   5.452710
    14  H    6.525979   6.708005   6.247325   4.620961   5.229591
    15  O    5.884444   6.037577   5.154672   5.754182   6.189806
    16  H    4.960836   5.064199   4.231425   5.562682   5.918322
    17  H    6.061460   6.438625   5.257331   6.259606   6.606258
    18  O    5.162753   5.173113   5.714976   2.724609   3.296594
    19  H    5.464742   5.746157   6.308382   1.759815   2.368235
    20  H    5.676422   5.718087   5.970332   3.017099   3.696990
    21  O    7.458149   8.275473   8.072873   2.736731   3.242091
    22  H    7.273711   7.890198   7.658343   3.084419   3.720855
    23  H    8.415060   9.220387   9.002444   3.389232   3.910883
                   11         12         13         14         15
    11  H    0.000000
    12  O    3.516461   0.000000
    13  H    4.191054   0.960580   0.000000
    14  H    4.149763   0.991126   1.568212   0.000000
    15  O    5.371096   2.636269   3.086096   1.658418   0.000000
    16  H    5.328868   3.030768   3.572326   2.177805   0.976503
    17  H    5.800181   3.308467   3.805803   2.335057   0.959846
    18  O    3.016298   2.821825   3.351815   3.171390   4.002278
    19  H    2.190276   3.147241   3.739716   3.648307   4.637619
    20  H    2.998938   1.856572   2.405063   2.259011   3.309522
    21  O    1.780950   2.771942   3.425085   3.346225   4.660886
    22  H    2.269085   1.813183   2.472620   2.430082   3.862547
    23  H    2.433862   3.292060   3.755257   3.927191   5.314547
                   16         17         18         19         20
    16  H    0.000000
    17  H    1.553325   0.000000
    18  O    3.610189   4.768713   0.000000
    19  H    4.313058   5.314614   0.982939   0.000000
    20  H    3.120992   4.101566   0.973168   1.557304   0.000000
    21  O    4.929204   4.939989   3.779572   3.311606   3.283674
    22  H    4.202406   4.235184   3.345271   3.117937   2.655829
    23  H    5.696547   5.555809   4.595163   4.111253   4.052708
                   21         22         23
    21  O    0.000000
    22  H    0.976185   0.000000
    23  H    0.959490   1.558361   0.000000
 Stoichiometry    C2H11F3O7
 Framework group  C1[X(C2H11F3O7)]
 Deg. of freedom    63
 Full point group                 C1      NOp   1
 Largest Abelian subgroup         C1      NOp   1
 Largest concise Abelian subgroup C1      NOp   1
                         Standard orientation:                         
 ---------------------------------------------------------------------
 Center     Atomic      Atomic             Coordinates (Angstroms)
 Number     Number       Type             X           Y           Z
 ---------------------------------------------------------------------
      1          6           0       -1.481467    0.091115   -0.169727
      2          8           0       -1.033179    1.209197   -0.010893
      3          8           0       -0.886330   -0.962338   -0.616621
      4          1           0        0.110372   -0.826575   -0.867131
      5          6           0       -2.960413   -0.211626    0.188577
      6          9           0       -3.024796   -1.151746    1.144331
      7          9           0       -3.624019   -0.661938   -0.884818
      8          9           0       -3.580080    0.878847    0.635952
      9          8           0        3.104373   -2.526098    0.182930
     10          1           0        2.698259   -3.067739    0.863383
     11          1           0        3.643623   -1.847662    0.639881
     12          8           0        3.158430    1.390522   -0.642404
     13          1           0        3.581674    1.817667   -1.391487
     14          1           0        2.490814    2.029979   -0.285033
     15          8           0        1.145918    2.884539    0.174677
     16          1           0        0.361343    2.312008    0.073645
     17          1           0        1.055440    3.329064    1.020559
     18          8           0        1.532676   -0.831671   -1.260045
     19          1           0        2.052920   -1.549800   -0.836010
     20          1           0        2.052747   -0.019941   -1.127088
     21          8           0        4.386373   -0.316181    1.163969
     22          1           0        4.061732    0.381244    0.563016
     23          1           0        5.336323   -0.205400    1.241070
 ---------------------------------------------------------------------
 Rotational constants (GHZ):           0.9648608           0.2948604           0.2524196
 Standard basis: 6-31++G(d,p) (6D, 7F)
 There are   294 symmetry adapted cartesian basis functions of A   symmetry.
 There are   294 symmetry adapted basis functions of A   symmetry.
   294 basis functions,   472 primitive gaussians,   294 cartesian basis functions
    53 alpha electrons       53 beta electrons
       nuclear repulsion energy       826.8130303789 Hartrees.
 NAtoms=   23 NActive=   23 NUniq=   23 SFac= 1.00D+00 NAtFMM=   60 NAOKFM=F Big=F
 Integral buffers will be    131072 words long.
 Raffenetti 2 integral format.
 Two-electron integral symmetry is turned on.
 Nuclear repulsion after empirical dispersion term =      826.8032435382 Hartrees.
 One-electron integrals computed using PRISM.
 NBasis=   294 RedAO= T EigKep=  4.82D-05  NBF=   294
 NBsUse=   294 1.00D-06 EigRej= -1.00D+00 NBFU=   294
 Initial guess from the checkpoint file:  "/local_scratch/slurm.5660424/Gau-1203520.chk"
 B after Tr=    -0.000000    0.000000    0.000000
         Rot=    0.999998   -0.000260   -0.001252    0.001392 Ang=  -0.22 deg.
 ExpMin= 3.60D-02 ExpMax= 7.00D+03 ExpMxC= 1.05D+03 IAcc=3 IRadAn=         5 AccDes= 0.00D+00
 Harris functional with IExCor= 4639 and IRadAn=       5 diagonalized for initial guess.
 HarFok:  IExCor= 4639 AccDes= 0.00D+00 IRadAn=         5 IDoV= 1 UseB2=F ITyADJ=14
 ICtDFT=  3500011 ScaDFX=  1.000000  1.000000  1.000000  1.000000
 FoFCou: FMM=F IPFlag=           0 FMFlag=      100000 FMFlg1=           0
         NFxFlg=           0 DoJE=T BraDBF=F KetDBF=T FulRan=T
         wScrn=  0.000000 ICntrl=       500 IOpCl=  0 I1Cent=   200000004 NGrid=           0
         NMat0=    1 NMatS0=      1 NMatT0=    0 NMatD0=    1 NMtDS0=    0 NMtDT0=    0
 Petite list used in FoFCou.
 Requested convergence on RMS density matrix=1.00D-10 within 128 cycles.
 Requested convergence on MAX density matrix=1.00D-08.
 Requested convergence on             energy=1.00D-08.
 No special actions if energy rises.
 SCF Done:  E(RwB97XD) =  -908.816332264     A.U. after   16 cycles
            NFock= 16  Conv=0.37D-10     -V/T= 2.0082
 Calling FoFJK, ICntrl=      2127 FMM=F ISym2X=0 I1Cent= 0 IOpClX= 0 NMat=1 NMatS=1 NMatT=0.
 ***** Axes restored to original set *****
 -------------------------------------------------------------------
 Center     Atomic                   Forces (Hartrees/Bohr)
 Number     Number              X              Y              Z
 -------------------------------------------------------------------
      1        6           0.000429703    0.000932800    0.000232835
      2        8          -0.001217852   -0.001373961   -0.000008571
      3        8           0.000979105    0.001227848    0.000247046
      4        1           0.000221907   -0.001043191   -0.000866916
      5        6           0.000058622    0.000194879    0.000033376
      6        9          -0.000065767    0.000065638   -0.000206640
      7        9           0.000242615   -0.000065327    0.000105246
      8        9          -0.000235584   -0.000223862    0.000078037
      9        8          -0.000114671   -0.000616977   -0.000102946
     10        1          -0.000057907    0.000048104   -0.000029506
     11        1           0.000297580    0.000233579   -0.000088132
     12        8          -0.000338252    0.000038801    0.000336154
     13        1           0.000152362   -0.000156706   -0.000028962
     14        1           0.000181453    0.000203901   -0.000262237
     15        8           0.000382660    0.000191205    0.000140446
     16        1          -0.000387437   -0.000343683    0.000054141
     17        1          -0.000082222    0.000089583   -0.000048891
     18        8           0.000536384    0.000908509    0.001040205
     19        1          -0.000690736    0.000656740   -0.000277275
     20        1          -0.000393547   -0.001074277   -0.000482848
     21        8          -0.000098379    0.000477787   -0.000085476
     22        1           0.000071590   -0.000284085    0.000268849
     23        1           0.000128372   -0.000087306   -0.000047933
 -------------------------------------------------------------------
 Cartesian Forces:  Max     0.001373961 RMS     0.000478555

 GradGradGradGradGradGradGradGradGradGradGradGradGradGradGradGradGradGrad
 Berny optimization.
 Using GEDIIS/GDIIS optimizer.
 FormGI is forming the generalized inverse of G from B-inverse, IUseBI=4.
 Internal  Forces:  Max     0.001868901 RMS     0.000295467
 Search for a local minimum.
 Step number   9 out of a maximum of  138
 All quantities printed in internal units (Hartrees-Bohrs-Radians)
 Mixed Optimization -- En-DIIS/RFO-DIIS
 Swapping is turned off.
 Update second derivatives using D2CorX and points    8    9
 DE= -1.88D-04 DEPred=-1.82D-04 R= 1.03D+00
 TightC=F SS=  1.41D+00  RLast= 4.28D-01 DXNew= 2.1797D+00 1.2854D+00
 Trust test= 1.03D+00 RLast= 4.28D-01 DXMaxT set to 1.30D+00
 ITU=  1  1  1  1 -1  1  0  1  0
     Eigenvalues ---    0.00025   0.00039   0.00049   0.00083   0.00131
     Eigenvalues ---    0.00220   0.00275   0.00397   0.00434   0.00535
     Eigenvalues ---    0.00737   0.00817   0.00890   0.01001   0.01103
     Eigenvalues ---    0.01264   0.01316   0.01358   0.01495   0.01565
     Eigenvalues ---    0.01644   0.01858   0.01920   0.02117   0.02365
     Eigenvalues ---    0.02654   0.03087   0.03226   0.03307   0.03797
     Eigenvalues ---    0.03911   0.04336   0.04805   0.05164   0.06139
     Eigenvalues ---    0.06624   0.06990   0.08171   0.08664   0.11697
     Eigenvalues ---    0.13587   0.19830   0.21022   0.21766   0.23530
     Eigenvalues ---    0.26263   0.36402   0.37205   0.38263   0.41434
     Eigenvalues ---    0.42412   0.44421   0.45237   0.49078   0.50872
     Eigenvalues ---    0.51048   0.56227   0.57059   0.57173   0.57395
     Eigenvalues ---    0.58257   0.63187   0.98199
 En-DIIS/RFO-DIIS/Sim-DIIS IScMMF=       -3 using points:     9    8
 RFO step:  Lambda=-2.18225640D-04.
 DidBck=F Rises=F RFO-DIIS coefs:    2.60344   -1.60344
 Iteration  1 RMS(Cart)=  0.14201440 RMS(Int)=  0.01568720
 Iteration  2 RMS(Cart)=  0.02235883 RMS(Int)=  0.00256444
 Iteration  3 RMS(Cart)=  0.00148251 RMS(Int)=  0.00212524
 Iteration  4 RMS(Cart)=  0.00001359 RMS(Int)=  0.00212520
 Iteration  5 RMS(Cart)=  0.00000006 RMS(Int)=  0.00212520
 Variable       Old X    -DE/DX   Delta X   Delta X   Delta X     New X
                                 (Linear)    (Quad)   (Total)
    R1        2.29607   0.00187  -0.01011   0.01233   0.00329   2.29936
    R2        2.43743   0.00097  -0.00452   0.00429   0.00036   2.43779
    R3        2.93201  -0.00001   0.00045   0.00066   0.00111   2.93312
    R4        3.36352  -0.00003  -0.01207   0.00417  -0.00689   3.35662
    R5        1.95895   0.00092  -0.01011   0.01492   0.00426   1.96321
    R6        2.78845  -0.00047  -0.00093  -0.02422  -0.02556   2.76289
    R7        2.53634   0.00017  -0.00004   0.00150   0.00146   2.53780
    R8        2.53204   0.00025  -0.00113   0.00011  -0.00102   2.53102
    R9        2.51643   0.00028  -0.00167   0.00196   0.00029   2.51672
   R10        1.81386   0.00007  -0.00039   0.00004  -0.00042   1.81344
   R11        1.85142  -0.00045  -0.00116   0.00199   0.00234   1.85376
   R12        3.32557  -0.00000   0.01303  -0.03184  -0.01858   3.30699
   R13        3.36551  -0.00011   0.00813  -0.02098  -0.01143   3.35408
   R14        1.81523   0.00021  -0.00089   0.00094   0.00005   1.81528
   R15        1.87296  -0.00028   0.00217  -0.00281  -0.00089   1.87206
   R16        3.50841  -0.00007  -0.02468   0.01374  -0.01347   3.49494
   R17        3.42642  -0.00003   0.02325  -0.02375  -0.00075   3.42567
   R18        3.13396   0.00002  -0.01773   0.00913  -0.00876   3.12520
   R19        1.84532  -0.00042  -0.00192   0.00222   0.00132   1.84665
   R20        1.81385   0.00009  -0.00039   0.00036  -0.00003   1.81381
   R21        1.85749   0.00049  -0.00306   0.00409   0.00092   1.85841
   R22        1.83902   0.00112   0.00294  -0.00310  -0.00253   1.83649
   R23        1.84472   0.00037  -0.00400   0.00490   0.00090   1.84563
   R24        1.81317   0.00008  -0.00063   0.00077   0.00015   1.81332
    A1        2.24801   0.00026   0.00430  -0.00395  -0.00259   2.24542
    A2        2.09561  -0.00027  -0.00120  -0.00006   0.00019   2.09580
    A3        1.93956   0.00001  -0.00311   0.00399   0.00235   1.94192
    A4        2.61681   0.00005  -0.05001   0.07460   0.02026   2.63707
    A5        2.00468  -0.00063   0.03022  -0.03293  -0.00936   1.99532
    A6        1.92500  -0.00016  -0.00202  -0.00229  -0.00431   1.92069
    A7        1.93121  -0.00009   0.00277   0.00215   0.00492   1.93613
    A8        1.94053  -0.00029   0.00231  -0.00180   0.00051   1.94104
    A9        1.88735   0.00020  -0.00145   0.00124  -0.00021   1.88715
   A10        1.88813   0.00019  -0.00058  -0.00001  -0.00060   1.88754
   A11        1.89008   0.00018  -0.00118   0.00080  -0.00039   1.88968
   A12        1.86815  -0.00008   0.00525  -0.00477  -0.00109   1.86706
   A13        2.06091   0.00000   0.00362   0.02183   0.02542   2.08633
   A14        1.78722   0.00013   0.02062   0.00444   0.02375   1.81098
   A15        1.86615   0.00005  -0.00529   0.00440  -0.00093   1.86522
   A16        1.97866   0.00003   0.03118  -0.01846   0.01463   1.99329
   A17        2.14891  -0.00003   0.00240  -0.00341  -0.00365   2.14526
   A18        1.75496   0.00002  -0.00802   0.01189   0.00232   1.75728
   A19        2.04316   0.00002  -0.02294  -0.00957  -0.03132   2.01184
   A20        1.61819  -0.00010   0.01050   0.01814   0.02780   1.64598
   A21        1.89733  -0.00001   0.03519  -0.03695  -0.00640   1.89093
   A22        2.16442  -0.00004   0.00145   0.00307   0.00552   2.16995
   A23        1.86186   0.00000   0.00060   0.00570   0.00873   1.87059
   A24        3.07347   0.00002   0.06952  -0.03361   0.03297   3.10644
   A25        1.97993   0.00011   0.02372   0.02399   0.04979   2.02972
   A26        2.06673   0.00032   0.02814  -0.00109   0.02101   2.08774
   A27        1.84171  -0.00035   0.02424  -0.02546  -0.00511   1.83660
   A28        2.90153   0.00025  -0.04927   0.06850   0.01361   2.91514
   A29        1.86974   0.00013   0.00205  -0.01054  -0.00952   1.86022
   A30        2.13630  -0.00008   0.00847  -0.01736  -0.00717   2.12913
   A31        1.87154  -0.00009   0.00295  -0.00160   0.00104   1.87259
   A32        3.06194   0.00012  -0.01748   0.03352   0.02152   3.08346
   A33        2.92818  -0.00014   0.02323  -0.03417  -0.01303   2.91515
   A34        2.94466   0.00013   0.01459  -0.01950  -0.01151   2.93315
   A35        3.17411  -0.00009  -0.04565   0.05504   0.00611   3.18022
   A36        2.93959   0.00010  -0.01587  -0.00447  -0.02237   2.91721
   A37        3.01327  -0.00005  -0.02702   0.01626  -0.00530   3.00797
   A38        3.32124  -0.00005   0.00378  -0.02263  -0.02122   3.30002
   A39        3.21211   0.00004  -0.01901   0.00408  -0.01318   3.19893
   A40        3.31616   0.00012  -0.00692   0.00703   0.00249   3.31865
   A41        3.00659   0.00001   0.00048   0.01629   0.01467   3.02126
    D1       -0.21696   0.00010   0.14868   0.00202   0.15022  -0.06673
    D2        2.92135   0.00006   0.14601  -0.00299   0.14194   3.06330
    D3        0.00541  -0.00001   0.01174   0.00901   0.01834   0.02375
    D4       -3.13314   0.00003   0.01422   0.01366   0.02603  -3.10711
    D5       -2.07957   0.00007   0.05055   0.02294   0.07375  -2.00582
    D6        2.11607  -0.00002   0.05189   0.02149   0.07365   2.18972
    D7        0.01496   0.00001   0.05000   0.02024   0.07049   0.08545
    D8        1.05928   0.00003   0.04833   0.01874   0.06680   1.12608
    D9       -1.02826  -0.00005   0.04966   0.01729   0.06670  -0.96156
   D10       -3.12938  -0.00003   0.04777   0.01603   0.06354  -3.06583
   D11       -1.14980   0.00005  -0.05561  -0.01282  -0.06855  -1.21834
   D12        2.25566  -0.00021  -0.10116  -0.05952  -0.16277   2.09289
   D13        0.07093  -0.00015  -0.18349  -0.05076  -0.23614  -0.16521
   D14       -2.33090  -0.00003   0.05828  -0.03343   0.02554  -2.30536
   D15        1.83348   0.00002   0.05177  -0.01251   0.03920   1.87267
   D16       -0.20013  -0.00002   0.08240  -0.01476   0.06747  -0.13266
   D17       -2.31894   0.00003   0.07589   0.00616   0.08113  -2.23781
   D18        1.74776   0.00001   0.12738   0.06465   0.19348   1.94124
   D19       -0.29802   0.00002   0.10451   0.05605   0.16296  -0.13507
   D20        2.08818  -0.00001   0.01657  -0.09399  -0.07829   2.00990
   D21       -2.01803  -0.00001   0.06197  -0.13052  -0.07078  -2.08881
   D22        0.06192  -0.00007  -0.01753  -0.07441  -0.09268  -0.03076
   D23        2.23889  -0.00008   0.02786  -0.11094  -0.08517   2.15372
   D24       -1.59537  -0.00002  -0.03020  -0.09569  -0.12196  -1.71733
   D25        0.58160  -0.00002   0.01520  -0.13223  -0.11445   0.46714
   D26       -2.13149   0.00000   0.17938   0.04792   0.22774  -1.90375
   D27        1.97857  -0.00002   0.10965   0.03573   0.14636   2.12493
   D28       -0.11934   0.00010   0.17428   0.05960   0.23277   0.11343
   D29       -2.29246   0.00008   0.10454   0.04741   0.15139  -2.14107
   D30        1.93295   0.00010   0.15214   0.05477   0.20664   2.13959
   D31       -0.24017   0.00007   0.08240   0.04258   0.12527  -0.11491
   D32       -1.88448   0.00007  -0.15772   0.02904  -0.12865  -2.01313
   D33        0.41921   0.00000  -0.14970   0.00216  -0.14782   0.27139
   D34        1.93146   0.00000  -0.11571   0.04323  -0.07481   1.85665
   D35       -2.04804  -0.00007  -0.10770   0.01635  -0.09398  -2.14202
   D36        0.17064   0.00002  -0.10874   0.02032  -0.08703   0.08361
   D37        2.47433  -0.00005  -0.10072  -0.00656  -0.10620   2.36813
   D38        1.30257  -0.00002  -0.06051   0.06051   0.00010   1.30267
   D39       -1.06909   0.00004  -0.08948   0.08076  -0.00912  -1.07821
   D40       -1.74234  -0.00021  -0.21983  -0.10778  -0.32400  -2.06634
   D41        0.54757   0.00001  -0.14768  -0.11212  -0.25950   0.28807
         Item               Value     Threshold  Converged?
 Maximum Force            0.001869     0.000015     NO 
 RMS     Force            0.000295     0.000010     NO 
 Maximum Displacement     0.493619     0.000060     NO 
 RMS     Displacement     0.160996     0.000040     NO 
 Predicted change in Energy=-1.740876D-04
 GradGradGradGradGradGradGradGradGradGradGradGradGradGradGradGradGradGrad

                          Input orientation:                          
 ---------------------------------------------------------------------
 Center     Atomic      Atomic             Coordinates (Angstroms)
 Number     Number       Type             X           Y           Z
 ---------------------------------------------------------------------
      1          6           0        0.236326    0.960849    2.117690
      2          8           0       -0.549184    0.035883    2.028568
      3          8           0        1.275836    1.207672    1.394736
      4          1           0        1.435578    0.525244    0.627886
      5          6           0        0.037472    2.048116    3.207388
      6          9           0       -0.223187    3.233581    2.632721
      7          9           0        1.139487    2.181681    3.956794
      8          9           0       -0.979869    1.744232    4.011340
      9          8           0        1.541881    0.616485   -3.042841
     10          1           0        1.144172    1.472248   -3.217181
     11          1           0        0.930353   -0.061825   -3.400926
     12          8           0        0.317859   -2.637074   -1.131532
     13          1           0        0.744095   -3.481386   -0.963529
     14          1           0       -0.435900   -2.563447   -0.492926
     15          8           0       -1.481031   -2.211113    0.739373
     16          1           0       -1.143621   -1.426281    1.213841
     17          1           0       -2.426896   -2.090811    0.629197
     18          8           0        1.793524   -0.325058   -0.506343
     19          1           0        1.805033    0.108236   -1.389096
     20          1           0        1.327433   -1.167074   -0.641322
     21          8           0       -0.112183   -1.482576   -3.612725
     22          1           0       -0.019993   -2.019301   -2.801985
     23          1           0       -0.016452   -2.076440   -4.360343
 ---------------------------------------------------------------------
                    Distance matrix (angstroms):
                    1          2          3          4          5
     1  C    0.000000
     2  O    1.216770   0.000000
     3  O    1.290025   2.259542   0.000000
     4  H    1.961497   2.478036   1.038886   0.000000
     5  C    1.552139   2.404758   2.350660   3.305703   0.000000
     6  F    2.375231   3.270557   2.807844   3.755789   1.342948
     7  F    2.385044   3.342770   2.744345   3.730024   1.339360
     8  F    2.383009   2.652420   3.496101   4.332214   1.331791
     9  O    5.334242   5.516234   4.484682   3.673400   6.586211
    10  H    5.435674   5.696357   4.621375   3.970677   6.544577
    11  H    5.655321   5.628320   4.972862   4.102589   6.994205
    12  O    4.848623   4.228794   4.699130   3.787493   6.391858
    13  H    5.430027   4.795456   5.275549   4.366215   6.962130
    14  H    4.437101   3.623160   4.551334   3.781357   5.931519
    15  O    3.861401   2.753063   4.440484   4.000835   5.151503
    16  H    2.901652   1.776248   3.581089   3.286952   4.176199
    17  H    4.315204   3.163364   5.017595   4.665023   5.463597
    18  O    3.311189   3.470495   2.496270   1.462059   4.744205
    19  H    3.935142   4.150663   3.039495   2.092513   5.292927
    20  H    3.651125   3.478090   3.128516   2.118142   5.178225
    21  O    6.239346   5.858402   5.851383   4.940616   7.681284
    22  H    5.757620   5.276179   5.450228   4.511919   7.256703
    23  H    7.159185   6.750104   6.751024   5.810299   8.618899
                    6          7          8          9         10
     6  F    0.000000
     7  F    2.171760   0.000000
     8  F    2.165945   2.164718   0.000000
     9  O    6.494356   7.183777   7.575784   0.000000
    10  H    6.260457   7.208969   7.539035   0.959634   0.000000
    11  H    6.971030   7.695005   7.864635   0.980967   1.559763
    12  O    6.994778   7.055957   6.879613   3.966986   4.681800
    13  H    7.678504   7.512406   7.418117   4.663963   5.456876
    14  H    6.589420   6.693138   6.256230   4.530524   5.119085
    15  O    5.900138   6.042810   5.157682   5.607000   6.009422
    16  H    4.957290   5.074816   4.231426   5.431773   5.767965
    17  H    6.100786   6.484302   5.314163   6.046859   6.343701
    18  O    5.156041   5.160533   5.690618   2.717287   3.316717
    19  H    5.482378   5.772406   6.292605   1.749982   2.374691
    20  H    5.699960   5.691411   5.953706   2.999061   3.692514
    21  O    7.826880   8.502416   8.324154   2.732536   3.235099
    22  H    7.561090   8.041998   7.842636   3.073244   3.703861
    23  H    8.783052   9.415018   9.252610   3.378766   3.904748
                   11         12         13         14         15
    11  H    0.000000
    12  O    3.486719   0.000000
    13  H    4.203451   0.960606   0.000000
    14  H    4.072005   0.990652   1.567312   0.000000
    15  O    5.251313   2.630159   3.076467   1.653783   0.000000
    16  H    5.240152   3.017072   3.539473   2.169579   0.977204
    17  H    5.624037   3.306396   3.811254   2.333797   0.959829
    18  O    3.031991   2.813159   3.357488   3.159256   3.978909
    19  H    2.200329   3.132851   3.767239   3.600388   4.550602
    20  H    2.999111   1.849444   2.408348   2.254157   3.299061
    21  O    1.774901   2.770220   3.427345   3.317562   4.620094
    22  H    2.256901   1.812787   2.470110   2.408490   3.835705
    23  H    2.423963   3.294130   3.753751   3.920462   5.307563
                   16         17         18         19         20
    16  H    0.000000
    17  H    1.558911   0.000000
    18  O    3.577506   4.713733   0.000000
    19  H    4.221918   5.178662   0.983427   0.000000
    20  H    3.100794   4.069704   0.971829   1.553604   0.000000
    21  O    4.935866   4.870498   3.823764   3.339300   3.316816
    22  H    4.212015   4.191814   3.380721   3.139011   2.685202
    23  H    5.724050   5.541295   4.603983   4.113262   4.057597
                   21         22         23
    21  O    0.000000
    22  H    0.976664   0.000000
    23  H    0.959569   1.559409   0.000000
 Stoichiometry    C2H11F3O7
 Framework group  C1[X(C2H11F3O7)]
 Deg. of freedom    63
 Full point group                 C1      NOp   1
 Largest Abelian subgroup         C1      NOp   1
 Largest concise Abelian subgroup C1      NOp   1
                         Standard orientation:                         
 ---------------------------------------------------------------------
 Center     Atomic      Atomic             Coordinates (Angstroms)
 Number     Number       Type             X           Y           Z
 ---------------------------------------------------------------------
      1          6           0       -1.513053    0.064080   -0.139387
      2          8           0       -1.011212    1.144140    0.109926
      3          8           0       -0.956042   -0.987500   -0.637466
      4          1           0        0.060430   -0.884764   -0.825913
      5          6           0       -3.015985   -0.183000    0.159415
      6          9           0       -3.147908   -1.119937    1.112440
      7          9           0       -3.657803   -0.609625   -0.936006
      8          9           0       -3.611721    0.929179    0.585823
      9          8           0        3.163481   -2.452847    0.359859
     10          1           0        2.849305   -2.916050    1.139368
     11          1           0        3.779960   -1.755678    0.670028
     12          8           0        3.119111    1.348370   -0.774054
     13          1           0        3.434611    1.784629   -1.569605
     14          1           0        2.487751    1.972801   -0.334893
     15          8           0        1.187028    2.793536    0.272982
     16          1           0        0.399262    2.220170    0.198115
     17          1           0        1.160996    3.198862    1.142641
     18          8           0        1.489864   -0.916967   -1.131359
     19          1           0        2.024310   -1.584130   -0.645158
     20          1           0        2.008260   -0.095942   -1.090945
     21          8           0        4.625109   -0.219023    0.943318
     22          1           0        4.211795    0.436052    0.348406
     23          1           0        5.575732   -0.136639    0.841820
 ---------------------------------------------------------------------
 Rotational constants (GHZ):           1.0178963           0.2844740           0.2462290
 Standard basis: 6-31++G(d,p) (6D, 7F)
 There are   294 symmetry adapted cartesian basis functions of A   symmetry.
 There are   294 symmetry adapted basis functions of A   symmetry.
   294 basis functions,   472 primitive gaussians,   294 cartesian basis functions
    53 alpha electrons       53 beta electrons
       nuclear repulsion energy       825.2931052483 Hartrees.
 NAtoms=   23 NActive=   23 NUniq=   23 SFac= 1.00D+00 NAtFMM=   60 NAOKFM=F Big=F
 Integral buffers will be    131072 words long.
 Raffenetti 2 integral format.
 Two-electron integral symmetry is turned on.
 Nuclear repulsion after empirical dispersion term =      825.2833419838 Hartrees.
 One-electron integrals computed using PRISM.
 NBasis=   294 RedAO= T EigKep=  4.87D-05  NBF=   294
 NBsUse=   294 1.00D-06 EigRej= -1.00D+00 NBFU=   294
 Initial guess from the checkpoint file:  "/local_scratch/slurm.5660424/Gau-1203520.chk"
 B after Tr=     0.000000   -0.000000   -0.000000
         Rot=    0.999950    0.009365   -0.003346    0.000642 Ang=   1.14 deg.
 ExpMin= 3.60D-02 ExpMax= 7.00D+03 ExpMxC= 1.05D+03 IAcc=3 IRadAn=         5 AccDes= 0.00D+00
 Harris functional with IExCor= 4639 and IRadAn=       5 diagonalized for initial guess.
 HarFok:  IExCor= 4639 AccDes= 0.00D+00 IRadAn=         5 IDoV= 1 UseB2=F ITyADJ=14
 ICtDFT=  3500011 ScaDFX=  1.000000  1.000000  1.000000  1.000000
 FoFCou: FMM=F IPFlag=           0 FMFlag=      100000 FMFlg1=           0
         NFxFlg=           0 DoJE=T BraDBF=F KetDBF=T FulRan=T
         wScrn=  0.000000 ICntrl=       500 IOpCl=  0 I1Cent=   200000004 NGrid=           0
         NMat0=    1 NMatS0=      1 NMatT0=    0 NMatD0=    1 NMtDS0=    0 NMtDT0=    0
 Petite list used in FoFCou.
 Requested convergence on RMS density matrix=1.00D-10 within 128 cycles.
 Requested convergence on MAX density matrix=1.00D-08.
 Requested convergence on             energy=1.00D-08.
 No special actions if energy rises.
 SCF Done:  E(RwB97XD) =  -908.816490716     A.U. after   17 cycles
            NFock= 17  Conv=0.18D-10     -V/T= 2.0082
 Calling FoFJK, ICntrl=      2127 FMM=F ISym2X=0 I1Cent= 0 IOpClX= 0 NMat=1 NMatS=1 NMatT=0.
 ***** Axes restored to original set *****
 -------------------------------------------------------------------
 Center     Atomic                   Forces (Hartrees/Bohr)
 Number     Number              X              Y              Z
 -------------------------------------------------------------------
      1        6          -0.000236468   -0.000522055   -0.000313255
      2        8          -0.000020466    0.000692743    0.000514016
      3        8           0.000079926    0.000849697    0.000888902
      4        1           0.000234772   -0.000411283   -0.000774299
      5        6          -0.000034006    0.000102121    0.000000254
      6        9           0.000014847   -0.000028875   -0.000233413
      7        9           0.000186674   -0.000189078   -0.000078652
      8        9          -0.000211714   -0.000316792   -0.000033983
      9        8          -0.000688427   -0.001082353   -0.000701814
     10        1          -0.000058442    0.000259930    0.000058042
     11        1           0.000847612    0.000692073    0.000439571
     12        8          -0.000024285   -0.000355225   -0.000498398
     13        1           0.000170113   -0.000137455   -0.000055187
     14        1          -0.000130712    0.000319529    0.000371581
     15        8           0.000816942    0.000081618    0.000198996
     16        1          -0.001273444   -0.000604409   -0.000109922
     17        1           0.000170778    0.000546861    0.000231107
     18        8           0.001195387    0.001444555   -0.000291764
     19        1          -0.000146160    0.000924075    0.000182117
     20        1          -0.001022565   -0.002422143    0.000104332
     21        8          -0.000295003    0.000290439    0.000008644
     22        1           0.000271583   -0.000049984    0.000054753
     23        1           0.000153060   -0.000083989    0.000038373
 -------------------------------------------------------------------
 Cartesian Forces:  Max     0.002422143 RMS     0.000576088

 GradGradGradGradGradGradGradGradGradGradGradGradGradGradGradGradGradGrad
 Berny optimization.
 Using GEDIIS/GDIIS optimizer.
 FormGI is forming the generalized inverse of G from B-inverse, IUseBI=4.
 Internal  Forces:  Max     0.002361630 RMS     0.000370911
 Search for a local minimum.
 Step number  10 out of a maximum of  138
 All quantities printed in internal units (Hartrees-Bohrs-Radians)
 Mixed Optimization -- En-DIIS/RFO-DIIS
 Swapping is turned off.
 Update second derivatives using D2CorX and points    9   10
 DE= -1.58D-04 DEPred=-1.74D-04 R= 9.10D-01
 TightC=F SS=  1.41D+00  RLast= 8.70D-01 DXNew= 2.1797D+00 2.6093D+00
 Trust test= 9.10D-01 RLast= 8.70D-01 DXMaxT set to 2.18D+00
 ITU=  1  1  1  1  1 -1  1  0  1  0
     Eigenvalues ---    0.00027   0.00039   0.00048   0.00080   0.00135
     Eigenvalues ---    0.00221   0.00274   0.00397   0.00431   0.00534
     Eigenvalues ---    0.00736   0.00825   0.00876   0.00991   0.01111
     Eigenvalues ---    0.01245   0.01298   0.01340   0.01481   0.01545
     Eigenvalues ---    0.01594   0.01841   0.01880   0.02083   0.02339
     Eigenvalues ---    0.02579   0.03054   0.03184   0.03285   0.03759
     Eigenvalues ---    0.03835   0.04308   0.04725   0.05140   0.06202
     Eigenvalues ---    0.06620   0.06910   0.08281   0.08953   0.11696
     Eigenvalues ---    0.13585   0.19824   0.20980   0.21769   0.23502
     Eigenvalues ---    0.26254   0.36354   0.37202   0.38272   0.41312
     Eigenvalues ---    0.42769   0.44517   0.45537   0.49025   0.50755
     Eigenvalues ---    0.51015   0.56187   0.57089   0.57173   0.57391
     Eigenvalues ---    0.58193   0.62853   0.97408
 En-DIIS/RFO-DIIS/Sim-DIIS IScMMF=       -3 using points:    10    9    8
 RFO step:  Lambda=-8.32781925D-05.
 DidBck=F Rises=F RFO-DIIS coefs:    1.01149    0.35989   -0.37139
 Iteration  1 RMS(Cart)=  0.02386416 RMS(Int)=  0.00097903
 Iteration  2 RMS(Cart)=  0.00044342 RMS(Int)=  0.00087735
 Iteration  3 RMS(Cart)=  0.00000067 RMS(Int)=  0.00087735
 Variable       Old X    -DE/DX   Delta X   Delta X   Delta X     New X
                                 (Linear)    (Quad)   (Total)
    R1        2.29936  -0.00044  -0.00230   0.00089  -0.00112   2.29824
    R2        2.43779   0.00038  -0.00104   0.00032  -0.00064   2.43716
    R3        2.93312  -0.00054   0.00012  -0.00123  -0.00111   2.93201
    R4        3.35662   0.00004  -0.00288   0.00114  -0.00145   3.35517
    R5        1.96321   0.00102  -0.00229   0.00791   0.00543   1.96864
    R6        2.76289   0.00015  -0.00051  -0.00967  -0.01035   2.75254
    R7        2.53780   0.00007   0.00001  -0.00030  -0.00030   2.53751
    R8        2.53102   0.00009  -0.00027   0.00068   0.00041   2.53143
    R9        2.51672   0.00021  -0.00038   0.00081   0.00043   2.51715
   R10        1.81344   0.00024  -0.00010   0.00038   0.00026   1.81370
   R11        1.85376  -0.00103  -0.00024  -0.00198  -0.00165   1.85211
   R12        3.30699   0.00011   0.00280  -0.00390  -0.00093   3.30606
   R13        3.35408   0.00014   0.00175  -0.00305  -0.00079   3.35329
   R14        1.81528   0.00019  -0.00021   0.00040   0.00019   1.81547
   R15        1.87206   0.00065   0.00049   0.00087   0.00130   1.87336
   R16        3.49494  -0.00022  -0.00587  -0.00062  -0.00728   3.48766
   R17        3.42567  -0.00004   0.00538  -0.00346   0.00174   3.42741
   R18        3.12520   0.00029  -0.00421   0.00411  -0.00013   3.12507
   R19        1.84665  -0.00094  -0.00043  -0.00155  -0.00167   1.84498
   R20        1.81381  -0.00013  -0.00009   0.00024   0.00015   1.81397
   R21        1.85841   0.00031  -0.00070   0.00082   0.00015   1.85856
   R22        1.83649   0.00236   0.00065   0.00457   0.00461   1.84110
   R23        1.84563   0.00014  -0.00092   0.00174   0.00071   1.84634
   R24        1.81332   0.00004  -0.00014   0.00040   0.00026   1.81358
    A1        2.24542   0.00082   0.00097   0.00184   0.00164   2.24705
    A2        2.09580  -0.00069  -0.00028  -0.00275  -0.00244   2.09336
    A3        1.94192  -0.00013  -0.00069   0.00093   0.00082   1.94274
    A4        2.63707  -0.00027  -0.01135   0.00320  -0.00983   2.62724
    A5        1.99532   0.00004   0.00689  -0.00204   0.00238   1.99770
    A6        1.92069  -0.00023  -0.00052   0.00137   0.00086   1.92154
    A7        1.93613  -0.00031   0.00070  -0.00202  -0.00133   1.93481
    A8        1.94104  -0.00043   0.00054  -0.00152  -0.00098   1.94005
    A9        1.88715   0.00031  -0.00034   0.00093   0.00059   1.88774
   A10        1.88754   0.00035  -0.00014   0.00071   0.00057   1.88810
   A11        1.88968   0.00036  -0.00028   0.00065   0.00037   1.89006
   A12        1.86706   0.00001   0.00120   0.00142   0.00219   1.86925
   A13        2.08633  -0.00011   0.00113  -0.00127  -0.00054   2.08579
   A14        1.81098   0.00008   0.00505  -0.00642  -0.00177   1.80920
   A15        1.86522   0.00007  -0.00124   0.00228   0.00072   1.86595
   A16        1.99329   0.00011   0.00739  -0.00126   0.00737   2.00066
   A17        2.14526   0.00008   0.00051   0.00382   0.00279   2.14805
   A18        1.75728  -0.00008  -0.00183  -0.00598  -0.00850   1.74878
   A19        2.01184   0.00009  -0.00567   0.00606   0.00183   2.01367
   A20        1.64598  -0.00034   0.00275  -0.00881  -0.00684   1.63915
   A21        1.89093   0.00032   0.00808  -0.00087   0.00561   1.89654
   A22        2.16995   0.00018   0.00040  -0.00557  -0.00484   2.16510
   A23        1.87059  -0.00053   0.00024  -0.00548  -0.00440   1.86619
   A24        3.10644  -0.00025   0.01648  -0.01698  -0.00127   3.10517
   A25        2.02972   0.00000   0.00607  -0.00578  -0.00004   2.02968
   A26        2.08774  -0.00040   0.00676   0.00046   0.00542   2.09315
   A27        1.83660   0.00035   0.00556   0.00143   0.00596   1.84256
   A28        2.91514  -0.00046  -0.01126   0.00817  -0.00515   2.90999
   A29        1.86022   0.00028   0.00037   0.00037  -0.00004   1.86017
   A30        2.12913  -0.00006   0.00188  -0.01848  -0.01594   2.11318
   A31        1.87259  -0.00027   0.00070  -0.00299  -0.00249   1.87009
   A32        3.08346   0.00018  -0.00380  -0.00202  -0.00349   3.07997
   A33        2.91515   0.00006   0.00523  -0.00166   0.00312   2.91827
   A34        2.93315   0.00013   0.00325   0.00826   0.00943   2.94258
   A35        3.18022  -0.00017  -0.01050   0.00052  -0.01098   3.16924
   A36        2.91721   0.00006  -0.00393   0.00639   0.00247   2.91968
   A37        3.00797   0.00034  -0.00632   0.00104  -0.00366   3.00431
   A38        3.30002  -0.00042   0.00063   0.00078   0.00123   3.30125
   A39        3.19893  -0.00001  -0.00456  -0.00050  -0.00327   3.19566
   A40        3.31865   0.00051  -0.00157   0.00270   0.00160   3.32026
   A41        3.02126   0.00019   0.00028   0.00822   0.00642   3.02768
    D1       -0.06673   0.00005   0.03616   0.01276   0.04859  -0.01814
    D2        3.06330   0.00005   0.03545   0.01573   0.05038   3.11368
    D3        0.02375  -0.00002   0.00293   0.00449   0.00559   0.02934
    D4       -3.10711  -0.00001   0.00359   0.00175   0.00394  -3.10316
    D5       -2.00582  -0.00000   0.01256  -0.02403  -0.01127  -2.01709
    D6        2.18972  -0.00004   0.01287  -0.02478  -0.01172   2.17800
    D7        0.08545   0.00001   0.01239  -0.02322  -0.01063   0.07482
    D8        1.12608  -0.00000   0.01196  -0.02152  -0.00976   1.11632
    D9       -0.96156  -0.00004   0.01227  -0.02228  -0.01021  -0.97177
   D10       -3.06583   0.00001   0.01180  -0.02071  -0.00912  -3.07495
   D11       -1.21834   0.00005  -0.01367  -0.00948  -0.02324  -1.24158
   D12        2.09289  -0.00011  -0.02530  -0.00371  -0.03063   2.06226
   D13       -0.16521  -0.00018  -0.04521   0.00058  -0.04636  -0.21157
   D14       -2.30536   0.00003   0.01379  -0.00391   0.00972  -2.29564
   D15        1.87267   0.00004   0.01244   0.01240   0.02480   1.89747
   D16       -0.13266  -0.00008   0.01986  -0.00926   0.01008  -0.12258
   D17       -2.23781  -0.00006   0.01851   0.00705   0.02516  -2.21265
   D18        1.94124   0.00010   0.03173   0.01236   0.04439   1.98563
   D19       -0.13507   0.00008   0.02608   0.01631   0.04327  -0.09180
   D20        2.00990   0.00011   0.00294  -0.00032   0.00213   2.01202
   D21       -2.08881  -0.00018   0.01354  -0.01368  -0.00076  -2.08956
   D22       -0.03076  -0.00003  -0.00513   0.00127  -0.00471  -0.03547
   D23        2.15372  -0.00032   0.00547  -0.01209  -0.00759   2.14613
   D24       -1.71733   0.00036  -0.00840   0.01168   0.00441  -1.71293
   D25        0.46714   0.00007   0.00220  -0.00167   0.00153   0.46867
   D26       -1.90375  -0.00017   0.04417  -0.01164   0.03264  -1.87112
   D27        2.12493  -0.00002   0.02708  -0.00421   0.02376   2.14869
   D28        0.11343  -0.00003   0.04304  -0.01266   0.02935   0.14278
   D29       -2.14107   0.00012   0.02595  -0.00523   0.02047  -2.12060
   D30        2.13959  -0.00007   0.03761  -0.00934   0.02857   2.16816
   D31       -0.11491   0.00008   0.02053  -0.00191   0.01969  -0.09521
   D32       -2.01313   0.00001  -0.03801   0.01233  -0.02495  -2.03808
   D33        0.27139   0.00006  -0.03637  -0.01041  -0.04685   0.22455
   D34        1.85665  -0.00029  -0.02766  -0.00225  -0.03012   1.82653
   D35       -2.14202  -0.00024  -0.02602  -0.02500  -0.05202  -2.19403
   D36        0.08361  -0.00005  -0.02619   0.00683  -0.01824   0.06537
   D37        2.36813  -0.00001  -0.02455  -0.01591  -0.04013   2.32800
   D38        1.30267   0.00004  -0.01401  -0.01135  -0.02536   1.27731
   D39       -1.07821  -0.00002  -0.02083   0.00111  -0.01988  -1.09809
   D40       -2.06634   0.00013  -0.05464  -0.00815  -0.06147  -2.12781
   D41        0.28807  -0.00009  -0.03719  -0.01118  -0.04793   0.24014
         Item               Value     Threshold  Converged?
 Maximum Force            0.002362     0.000015     NO 
 RMS     Force            0.000371     0.000010     NO 
 Maximum Displacement     0.100414     0.000060     NO 
 RMS     Displacement     0.023878     0.000040     NO 
 Predicted change in Energy=-4.293213D-05
 GradGradGradGradGradGradGradGradGradGradGradGradGradGradGradGradGradGrad

                          Input orientation:                          
 ---------------------------------------------------------------------
 Center     Atomic      Atomic             Coordinates (Angstroms)
 Number     Number       Type             X           Y           Z
 ---------------------------------------------------------------------
      1          6           0        0.233121    0.963773    2.118489
      2          8           0       -0.570054    0.055870    2.019975
      3          8           0        1.282390    1.194232    1.404894
      4          1           0        1.434316    0.515353    0.629456
      5          6           0        0.047384    2.046515    3.214156
      6          9           0       -0.173325    3.243556    2.647175
      7          9           0        1.142243    2.142788    3.979975
      8          9           0       -0.989228    1.761713    4.000662
      9          8           0        1.511642    0.628577   -3.044916
     10          1           0        1.099606    1.477763   -3.218895
     11          1           0        0.913296   -0.060635   -3.402055
     12          8           0        0.325115   -2.644440   -1.127948
     13          1           0        0.747773   -3.488969   -0.951626
     14          1           0       -0.428107   -2.559965   -0.488986
     15          8           0       -1.480819   -2.199813    0.734478
     16          1           0       -1.151381   -1.412407    1.208463
     17          1           0       -2.425113   -2.077844    0.612571
     18          8           0        1.780769   -0.318469   -0.513497
     19          1           0        1.782014    0.124614   -1.391543
     20          1           0        1.325736   -1.168999   -0.650407
     21          8           0       -0.098589   -1.502229   -3.618121
     22          1           0       -0.004742   -2.033385   -2.803461
     23          1           0        0.036685   -2.095757   -4.360052
 ---------------------------------------------------------------------
                    Distance matrix (angstroms):
                    1          2          3          4          5
     1  C    0.000000
     2  O    1.216176   0.000000
     3  O    1.289688   2.259590   0.000000
     4  H    1.964985   2.482371   1.041759   0.000000
     5  C    1.551552   2.402075   2.350543   3.308883   0.000000
     6  F    2.375315   3.272937   2.803943   3.754835   1.342791
     7  F    2.383634   3.335984   2.747807   3.736285   1.339576
     8  F    2.381894   2.647400   3.495754   4.334975   1.332017
     9  O    5.329889   5.505867   4.491473   3.676929   6.582596
    10  H    5.431634   5.679375   4.636079   3.980964   6.543301
    11  H    5.655834   5.622483   4.981735   4.105644   6.997438
    12  O    4.854587   4.242926   4.697560   3.781943   6.398129
    13  H    5.432990   4.809674   5.269856   4.359560   6.963179
    14  H    4.433156   3.627344   4.539447   3.765251   5.929503
    15  O    3.855042   2.751381   4.427677   3.985118   5.149321
    16  H    2.896761   1.775480   3.571610   3.276788   4.174205
    17  H    4.311082   3.158285   5.007978   4.649747   5.467341
    18  O    3.311602   3.476346   2.493366   1.456582   4.742696
    19  H    3.927287   4.144323   3.035419   2.087585   5.283475
    20  H    3.661873   3.496465   3.132253   2.118227   5.187346
    21  O    6.252991   5.868397   5.865892   4.945943   7.700318
    22  H    5.767592   5.286785   5.457516   4.511305   7.270489
    23  H    7.167343   6.760353   6.753549   5.802281   8.632911
                    6          7          8          9         10
     6  F    0.000000
     7  F    2.172272   0.000000
     8  F    2.166446   2.165367   0.000000
     9  O    6.486688   7.195720   7.561647   0.000000
    10  H    6.256928   7.229648   7.521028   0.959770   0.000000
    11  H    6.977937   7.707261   7.857530   0.980092   1.560426
    12  O    7.012025   7.048129   6.887984   3.974324   4.686625
    13  H    7.689388   7.496198   7.423745   4.681832   5.471081
    14  H    6.601612   6.674841   6.256892   4.523516   5.107793
    15  O    5.915929   6.022615   5.157840   5.589135   5.984339
    16  H    4.970361   5.057807   4.230568   5.417429   5.746436
    17  H    6.125967   6.471412   5.318188   6.016641   6.304452
    18  O    5.147461   5.163022   5.690138   2.716138   3.318073
    19  H    5.464650   5.773694   6.279789   1.749492   2.374007
    20  H    5.708930   5.695792   5.964946   2.999919   3.695080
    21  O    7.860152   8.518033   8.336211   2.731619   3.236573
    22  H    7.588409   8.048043   7.852902   3.073071   3.704097
    23  H    8.812128   9.420381   9.264670   3.365573   3.898985
                   11         12         13         14         15
    11  H    0.000000
    12  O    3.491929   0.000000
    13  H    4.217283   0.960708   0.000000
    14  H    4.065954   0.991338   1.568368   0.000000
    15  O    5.236294   2.632056   3.077579   1.653716   0.000000
    16  H    5.229442   3.026014   3.547518   2.172866   0.976319
    17  H    5.597440   3.303663   3.808568   2.331073   0.959911
    18  O    3.027004   2.811871   3.363199   3.147067   3.966717
    19  H    2.197987   3.140015   3.784331   3.592521   4.535306
    20  H    2.995020   1.845593   2.409779   2.244283   3.295031
    21  O    1.774482   2.772208   3.431277   3.319469   4.619773
    22  H    2.256735   1.813708   2.472710   2.411082   3.837123
    23  H    2.414110   3.291010   3.750208   3.926407   5.316755
                   16         17         18         19         20
    16  H    0.000000
    17  H    1.555727   0.000000
    18  O    3.572023   4.696048   0.000000
    19  H    4.210377   5.154339   0.983508   0.000000
    20  H    3.106567   4.060786   0.974269   1.559137   0.000000
    21  O    4.940886   4.862386   3.817324   3.337804   3.308636
    22  H    4.218522   4.186818   3.372376   3.137350   2.674504
    23  H    5.734704   5.548671   4.582201   4.097349   4.035096
                   21         22         23
    21  O    0.000000
    22  H    0.977040   0.000000
    23  H    0.959706   1.558391   0.000000
 Stoichiometry    C2H11F3O7
 Framework group  C1[X(C2H11F3O7)]
 Deg. of freedom    63
 Full point group                 C1      NOp   1
 Largest Abelian subgroup         C1      NOp   1
 Largest concise Abelian subgroup C1      NOp   1
                         Standard orientation:                         
 ---------------------------------------------------------------------
 Center     Atomic      Atomic             Coordinates (Angstroms)
 Number     Number       Type             X           Y           Z
 ---------------------------------------------------------------------
      1          6           0       -1.514532    0.065714   -0.131401
      2          8           0       -1.013113    1.138570    0.145441
      3          8           0       -0.958304   -0.974962   -0.651881
      4          1           0        0.063003   -0.874139   -0.830850
      5          6           0       -3.019170   -0.182649    0.154420
      6          9           0       -3.160395   -1.149908    1.075047
      7          9           0       -3.658578   -0.568262   -0.957750
      8          9           0       -3.609233    0.919053    0.615231
      9          8           0        3.156825   -2.449027    0.380680
     10          1           0        2.845773   -2.901032    1.168142
     11          1           0        3.779994   -1.752365    0.675473
     12          8           0        3.121165    1.350409   -0.784769
     13          1           0        3.428463    1.793967   -1.579617
     14          1           0        2.485248    1.966176   -0.338461
     15          8           0        1.189360    2.781523    0.286567
     16          1           0        0.399596    2.211469    0.219420
     17          1           0        1.174433    3.177839    1.160718
     18          8           0        1.490224   -0.915653   -1.118858
     19          1           0        2.015256   -1.584008   -0.623951
     20          1           0        2.016073   -0.096005   -1.089519
     21          8           0        4.643098   -0.221021    0.918011
     22          1           0        4.223225    0.432553    0.325429
     23          1           0        5.590954   -0.159491    0.780827
 ---------------------------------------------------------------------
 Rotational constants (GHZ):           1.0228807           0.2838448           0.2459876
 Standard basis: 6-31++G(d,p) (6D, 7F)
 There are   294 symmetry adapted cartesian basis functions of A   symmetry.
 There are   294 symmetry adapted basis functions of A   symmetry.
   294 basis functions,   472 primitive gaussians,   294 cartesian basis functions
    53 alpha electrons       53 beta electrons
       nuclear repulsion energy       825.3597231033 Hartrees.
 NAtoms=   23 NActive=   23 NUniq=   23 SFac= 1.00D+00 NAtFMM=   60 NAOKFM=F Big=F
 Integral buffers will be    131072 words long.
 Raffenetti 2 integral format.
 Two-electron integral symmetry is turned on.
 Nuclear repulsion after empirical dispersion term =      825.3499541697 Hartrees.
 One-electron integrals computed using PRISM.
 NBasis=   294 RedAO= T EigKep=  4.86D-05  NBF=   294
 NBsUse=   294 1.00D-06 EigRej= -1.00D+00 NBFU=   294
 Initial guess from the checkpoint file:  "/local_scratch/slurm.5660424/Gau-1203520.chk"
 B after Tr=    -0.000000    0.000000   -0.000000
         Rot=    0.999995   -0.003268   -0.000045    0.000350 Ang=  -0.38 deg.
 ExpMin= 3.60D-02 ExpMax= 7.00D+03 ExpMxC= 1.05D+03 IAcc=3 IRadAn=         5 AccDes= 0.00D+00
 Harris functional with IExCor= 4639 and IRadAn=       5 diagonalized for initial guess.
 HarFok:  IExCor= 4639 AccDes= 0.00D+00 IRadAn=         5 IDoV= 1 UseB2=F ITyADJ=14
 ICtDFT=  3500011 ScaDFX=  1.000000  1.000000  1.000000  1.000000
 FoFCou: FMM=F IPFlag=           0 FMFlag=      100000 FMFlg1=           0
         NFxFlg=           0 DoJE=T BraDBF=F KetDBF=T FulRan=T
         wScrn=  0.000000 ICntrl=       500 IOpCl=  0 I1Cent=   200000004 NGrid=           0
         NMat0=    1 NMatS0=      1 NMatT0=    0 NMatD0=    1 NMtDS0=    0 NMtDT0=    0
 Petite list used in FoFCou.
 Requested convergence on RMS density matrix=1.00D-10 within 128 cycles.
 Requested convergence on MAX density matrix=1.00D-08.
 Requested convergence on             energy=1.00D-08.
 No special actions if energy rises.
 SCF Done:  E(RwB97XD) =  -908.816544241     A.U. after   15 cycles
            NFock= 15  Conv=0.45D-10     -V/T= 2.0082
 Calling FoFJK, ICntrl=      2127 FMM=F ISym2X=0 I1Cent= 0 IOpClX= 0 NMat=1 NMatS=1 NMatT=0.
 ***** Axes restored to original set *****
 -------------------------------------------------------------------
 Center     Atomic                   Forces (Hartrees/Bohr)
 Number     Number              X              Y              Z
 -------------------------------------------------------------------
      1        6           0.000262882    0.000184137   -0.000066750
      2        8          -0.000675259   -0.000431710    0.000108938
      3        8           0.000341873    0.000226081    0.000076838
      4        1           0.000005548    0.000272134   -0.000034754
      5        6           0.000015666    0.000009283    0.000014249
      6        9           0.000003053    0.000034860   -0.000065951
      7        9           0.000075928   -0.000038658    0.000004231
      8        9          -0.000043063   -0.000037212   -0.000010021
      9        8          -0.000077476   -0.000254505   -0.000215648
     10        1          -0.000078300    0.000023034   -0.000018437
     11        1           0.000224393    0.000231315    0.000104778
     12        8          -0.000186569   -0.000138266   -0.000100783
     13        1           0.000071746   -0.000025909   -0.000026903
     14        1           0.000027059    0.000069505    0.000031974
     15        8           0.000283795   -0.000359985   -0.000172380
     16        1          -0.000546010    0.000133538    0.000286326
     17        1           0.000110295    0.000247719    0.000056336
     18        8           0.000374932   -0.000227723   -0.000191521
     19        1          -0.000279520    0.000348779    0.000020982
     20        1           0.000016787   -0.000331717    0.000118070
     21        8          -0.000116567   -0.000090534    0.000263757
     22        1           0.000130117    0.000164940   -0.000188408
     23        1           0.000058689   -0.000009105    0.000005077
 -------------------------------------------------------------------
 Cartesian Forces:  Max     0.000675259 RMS     0.000200959

 GradGradGradGradGradGradGradGradGradGradGradGradGradGradGradGradGradGrad
 Berny optimization.
 Using GEDIIS/GDIIS optimizer.
 FormGI is forming the generalized inverse of G from B-inverse, IUseBI=4.
 Internal  Forces:  Max     0.000757750 RMS     0.000137442
 Search for a local minimum.
 Step number  11 out of a maximum of  138
 All quantities printed in internal units (Hartrees-Bohrs-Radians)
 Mixed Optimization -- En-DIIS/RFO-DIIS
 Swapping is turned off.
 Update second derivatives using D2CorX and points   10   11
 DE= -5.35D-05 DEPred=-4.29D-05 R= 1.25D+00
 TightC=F SS=  1.41D+00  RLast= 1.88D-01 DXNew= 3.6657D+00 5.6525D-01
 Trust test= 1.25D+00 RLast= 1.88D-01 DXMaxT set to 2.18D+00
 ITU=  1  1  1  1  1  1 -1  1  0  1  0
     Eigenvalues ---    0.00022   0.00040   0.00046   0.00080   0.00137
     Eigenvalues ---    0.00219   0.00276   0.00397   0.00430   0.00527
     Eigenvalues ---    0.00736   0.00760   0.00877   0.00990   0.01105
     Eigenvalues ---    0.01219   0.01295   0.01342   0.01479   0.01543
     Eigenvalues ---    0.01609   0.01832   0.01905   0.02075   0.02304
     Eigenvalues ---    0.02651   0.03038   0.03122   0.03265   0.03758
     Eigenvalues ---    0.03828   0.04344   0.04746   0.05108   0.06089
     Eigenvalues ---    0.06540   0.06904   0.07950   0.08671   0.11697
     Eigenvalues ---    0.13603   0.19923   0.20851   0.21758   0.23334
     Eigenvalues ---    0.25876   0.36364   0.37201   0.38291   0.40561
     Eigenvalues ---    0.42978   0.44944   0.45503   0.49186   0.50982
     Eigenvalues ---    0.51909   0.56223   0.57055   0.57160   0.57410
     Eigenvalues ---    0.58391   0.62741   0.99642
 En-DIIS/RFO-DIIS/Sim-DIIS IScMMF=       -3 using points:    11   10    9    8
 RFO step:  Lambda=-5.29433073D-05.
 DidBck=F Rises=F RFO-DIIS coefs:    1.23768   -0.25642    0.44613   -0.42739
 Iteration  1 RMS(Cart)=  0.04152117 RMS(Int)=  0.00132335
 Iteration  2 RMS(Cart)=  0.00086987 RMS(Int)=  0.00116998
 Iteration  3 RMS(Cart)=  0.00000094 RMS(Int)=  0.00116998
 Variable       Old X    -DE/DX   Delta X   Delta X   Delta X     New X
                                 (Linear)    (Quad)   (Total)
    R1        2.29824   0.00076  -0.00302   0.00342   0.00077   2.29901
    R2        2.43716   0.00043  -0.00136   0.00200   0.00075   2.43791
    R3        2.93201  -0.00007  -0.00017  -0.00030  -0.00046   2.93155
    R4        3.35517  -0.00005  -0.00343   0.00577   0.00268   3.35785
    R5        1.96864   0.00011  -0.00148   0.00158  -0.00012   1.96852
    R6        2.75254   0.00026  -0.00223   0.00128  -0.00118   2.75137
    R7        2.53751   0.00006  -0.00011  -0.00001  -0.00012   2.53739
    R8        2.53143   0.00006  -0.00019   0.00050   0.00031   2.53174
    R9        2.51715   0.00004  -0.00035   0.00036   0.00001   2.51715
   R10        1.81370   0.00006  -0.00004   0.00024   0.00018   1.81388
   R11        1.85211  -0.00034  -0.00074  -0.00027  -0.00030   1.85180
   R12        3.30606   0.00006   0.00360  -0.00360   0.00023   3.30629
   R13        3.35329   0.00001   0.00219  -0.00256   0.00027   3.35356
   R14        1.81547   0.00005  -0.00019   0.00022   0.00002   1.81550
   R15        1.87336   0.00013   0.00090  -0.00043   0.00037   1.87372
   R16        3.48766   0.00007  -0.00806   0.00651  -0.00253   3.48514
   R17        3.42741  -0.00002   0.00662  -0.00701  -0.00061   3.42680
   R18        3.12507   0.00012  -0.00459   0.00487   0.00022   3.12529
   R19        1.84498   0.00001  -0.00094   0.00128   0.00072   1.84569
   R20        1.81397  -0.00008  -0.00007   0.00022   0.00016   1.81413
   R21        1.85856   0.00021  -0.00080   0.00120   0.00046   1.85903
   R22        1.84110   0.00034   0.00193  -0.00178  -0.00058   1.84053
   R23        1.84634  -0.00023  -0.00092   0.00137   0.00031   1.84665
   R24        1.81358   0.00001  -0.00011   0.00028   0.00018   1.81376
    A1        2.24705   0.00036   0.00158   0.00173   0.00181   2.24887
    A2        2.09336  -0.00010  -0.00090  -0.00081  -0.00098   2.09238
    A3        1.94274  -0.00026  -0.00068  -0.00090  -0.00083   1.94191
    A4        2.62724  -0.00041  -0.01604   0.00688  -0.01122   2.61601
    A5        1.99770   0.00002   0.00880  -0.00344   0.00217   1.99987
    A6        1.92154  -0.00005  -0.00025   0.00080   0.00054   1.92209
    A7        1.93481  -0.00008   0.00033  -0.00158  -0.00125   1.93356
    A8        1.94005  -0.00004   0.00037  -0.00058  -0.00021   1.93985
    A9        1.88774   0.00006  -0.00024   0.00057   0.00033   1.88806
   A10        1.88810   0.00005  -0.00001   0.00034   0.00033   1.88843
   A11        1.89006   0.00007  -0.00022   0.00052   0.00030   1.89036
   A12        1.86925  -0.00004   0.00194  -0.00107   0.00038   1.86962
   A13        2.08579   0.00003   0.00036   0.00095   0.00076   2.08656
   A14        1.80920  -0.00006   0.00463  -0.00441  -0.00030   1.80890
   A15        1.86595   0.00002  -0.00122   0.00274   0.00111   1.86705
   A16        2.00066   0.00001   0.00979  -0.00364   0.00782   2.00848
   A17        2.14805   0.00004   0.00137   0.00497   0.00437   2.15243
   A18        1.74878   0.00004  -0.00420   0.00343  -0.00167   1.74711
   A19        2.01367   0.00001  -0.00509  -0.00747  -0.01051   2.00316
   A20        1.63915  -0.00013   0.00065  -0.00098  -0.00146   1.63769
   A21        1.89654   0.00009   0.01083  -0.00343   0.00529   1.90184
   A22        2.16510   0.00004  -0.00087  -0.00893  -0.00934   2.15576
   A23        1.86619  -0.00017  -0.00105  -0.00234  -0.00225   1.86394
   A24        3.10517  -0.00009   0.01761  -0.01607   0.00045   3.10562
   A25        2.02968  -0.00011   0.00538  -0.00419   0.00074   2.03042
   A26        2.09315  -0.00004   0.00839  -0.00368   0.00252   2.09568
   A27        1.84256   0.00012   0.00797  -0.00309   0.00368   1.84624
   A28        2.90999  -0.00005  -0.01461   0.01795   0.00073   2.91072
   A29        1.86017   0.00012   0.00071   0.00064   0.00037   1.86054
   A30        2.11318  -0.00007  -0.00140  -0.01169  -0.01218   2.10101
   A31        1.87009  -0.00007   0.00017  -0.00257  -0.00261   1.86748
   A32        3.07997   0.00011  -0.00589   0.00205  -0.00073   3.07924
   A33        2.91827  -0.00003   0.00718  -0.00846  -0.00188   2.91639
   A34        2.94258   0.00013   0.00635  -0.00162   0.00201   2.94460
   A35        3.16924  -0.00002  -0.01489   0.00567  -0.01034   3.15890
   A36        2.91968   0.00009  -0.00322  -0.00048  -0.00366   2.91603
   A37        3.00431   0.00014  -0.00797   0.00241  -0.00343   3.00088
   A38        3.30125  -0.00007   0.00170  -0.00244  -0.00090   3.30035
   A39        3.19566  -0.00004  -0.00560  -0.00238  -0.00539   3.19027
   A40        3.32026   0.00020  -0.00151   0.00935   0.00832   3.32858
   A41        3.02768   0.00016   0.00138   0.01590   0.01444   3.04212
    D1       -0.01814   0.00006   0.04836  -0.00674   0.04109   0.02295
    D2        3.11368   0.00005   0.04823  -0.00477   0.04227  -3.12724
    D3        0.02934   0.00001   0.00411   0.00146   0.00291   0.03225
    D4       -3.10316   0.00001   0.00424  -0.00038   0.00182  -3.10134
    D5       -2.01709  -0.00001   0.00941  -0.02034  -0.01064  -2.02773
    D6        2.17800  -0.00000   0.00967  -0.02056  -0.01060   2.16740
    D7        0.07482  -0.00001   0.00948  -0.01977  -0.01001   0.06481
    D8        1.11632  -0.00002   0.00931  -0.01867  -0.00965   1.10667
    D9       -0.97177  -0.00001   0.00956  -0.01889  -0.00961  -0.98138
   D10       -3.07495  -0.00001   0.00937  -0.01810  -0.00901  -3.08397
   D11       -1.24158   0.00002  -0.01906  -0.00149  -0.02068  -1.26226
   D12        2.06226  -0.00010  -0.03119  -0.01910  -0.05266   2.00961
   D13       -0.21157  -0.00010  -0.05550  -0.00509  -0.06304  -0.27462
   D14       -2.29564   0.00001   0.01737   0.00774   0.02479  -2.27085
   D15        1.89747   0.00002   0.01896   0.01780   0.03673   1.93421
   D16       -0.12258  -0.00002   0.02309   0.00260   0.02488  -0.09770
   D17       -2.21265  -0.00001   0.02469   0.01266   0.03682  -2.17583
   D18        1.98563  -0.00005   0.04088  -0.03011   0.01109   1.99673
   D19       -0.09180   0.00003   0.03509  -0.02584   0.01039  -0.08141
   D20        2.01202   0.00005   0.00639  -0.01809  -0.01237   1.99965
   D21       -2.08956  -0.00007   0.01766  -0.03549  -0.01866  -2.10822
   D22       -0.03547  -0.00002  -0.00406  -0.01605  -0.02127  -0.05674
   D23        2.14613  -0.00013   0.00722  -0.03345  -0.02755   2.11857
   D24       -1.71293   0.00008  -0.00472  -0.01528  -0.01853  -1.73145
   D25        0.46867  -0.00004   0.00656  -0.03268  -0.02481   0.44386
   D26       -1.87112  -0.00013   0.05130  -0.00025   0.05114  -1.81998
   D27        2.14869   0.00003   0.03213   0.01497   0.04828   2.19697
   D28        0.14278  -0.00004   0.04907   0.00554   0.05306   0.19584
   D29       -2.12060   0.00011   0.02990   0.02076   0.05020  -2.07040
   D30        2.16816  -0.00007   0.04347  -0.00251   0.04130   2.20946
   D31       -0.09521   0.00008   0.02430   0.01271   0.03844  -0.05677
   D32       -2.03808   0.00000  -0.04556  -0.00420  -0.04879  -2.08687
   D33        0.22455   0.00001  -0.04827  -0.01549  -0.06387   0.16068
   D34        1.82653  -0.00003  -0.03660  -0.00109  -0.03787   1.78866
   D35       -2.19403  -0.00002  -0.03931  -0.01238  -0.05294  -2.24697
   D36        0.06537  -0.00004  -0.03169  -0.00470  -0.03493   0.03044
   D37        2.32800  -0.00003  -0.03440  -0.01599  -0.05000   2.27800
   D38        1.27731  -0.00001  -0.02216   0.01958  -0.00259   1.27472
   D39       -1.09809   0.00001  -0.02840   0.03595   0.00735  -1.09075
   D40       -2.12781  -0.00002  -0.06713   0.02278  -0.04267  -2.17048
   D41        0.24014  -0.00006  -0.04589   0.01065  -0.03467   0.20547
         Item               Value     Threshold  Converged?
 Maximum Force            0.000758     0.000015     NO 
 RMS     Force            0.000137     0.000010     NO 
 Maximum Displacement     0.185060     0.000060     NO 
 RMS     Displacement     0.041485     0.000040     NO 
 Predicted change in Energy=-2.548407D-05
 GradGradGradGradGradGradGradGradGradGradGradGradGradGradGradGradGradGrad

                          Input orientation:                          
 ---------------------------------------------------------------------
 Center     Atomic      Atomic             Coordinates (Angstroms)
 Number     Number       Type             X           Y           Z
 ---------------------------------------------------------------------
      1          6           0        0.233680    0.967046    2.121786
      2          8           0       -0.591512    0.080539    2.006730
      3          8           0        1.295479    1.180245    1.420747
      4          1           0        1.439077    0.509534    0.636749
      5          6           0        0.065248    2.040922    3.228572
      6          9           0       -0.108031    3.251847    2.674902
      7          9           0        1.151135    2.090914    4.011676
      8          9           0       -0.991952    1.778940    3.995363
      9          8           0        1.450114    0.647635   -3.043079
     10          1           0        1.001676    1.479889   -3.209199
     11          1           0        0.880474   -0.063868   -3.402999
     12          8           0        0.344875   -2.652795   -1.116909
     13          1           0        0.760279   -3.496664   -0.921183
     14          1           0       -0.418701   -2.554207   -0.492115
     15          8           0       -1.493978   -2.171163    0.704637
     16          1           0       -1.168301   -1.385222    1.184398
     17          1           0       -2.431499   -2.033471    0.550746
     18          8           0        1.773366   -0.307976   -0.520725
     19          1           0        1.749353    0.142647   -1.394873
     20          1           0        1.335598   -1.167774   -0.653816
     21          8           0       -0.073492   -1.544009   -3.623083
     22          1           0        0.027633   -2.065849   -2.803095
     23          1           0        0.110212   -2.135319   -4.356445
 ---------------------------------------------------------------------
                    Distance matrix (angstroms):
                    1          2          3          4          5
     1  C    0.000000
     2  O    1.216583   0.000000
     3  O    1.290087   2.261297   0.000000
     4  H    1.966630   2.486801   1.041693   0.000000
     5  C    1.551307   2.401527   2.349992   3.309093   0.000000
     6  F    2.375504   3.276798   2.798978   3.750718   1.342727
     7  F    2.382538   3.331402   2.750104   3.738155   1.339739
     8  F    2.381520   2.645672   3.495630   4.336079   1.332020
     9  O    5.315784   5.476350   4.498147   3.682435   6.572116
    10  H    5.410381   5.630484   4.648925   3.990517   6.529667
    11  H    5.657241   5.608276   4.998856   4.118300   7.005174
    12  O    4.858473   4.255004   4.694203   3.777953   6.402529
    13  H    5.427861   4.816264   5.257809   4.351729   6.954739
    14  H    4.433655   3.635378   4.532503   3.756619   5.932363
    15  O    3.852462   2.753189   4.418802   3.974111   5.151999
    16  H    2.894376   1.776899   3.564785   3.269319   4.175973
    17  H    4.309809   3.158240   4.997523   4.632023   5.477699
    18  O    3.313484   3.483048   2.492487   1.455960   4.742596
    19  H    3.917115   4.129698   3.034852   2.087670   5.274078
    20  H    3.670919   3.514334   3.133466   2.118875   5.194464
    21  O    6.277202   5.882371   5.893713   4.964985   7.734090
    22  H    5.787517   5.303276   5.475892   4.522975   7.297122
    23  H    7.183828   6.774396   6.765631   5.804578   8.658839
                    6          7          8          9         10
     6  F    0.000000
     7  F    2.172609   0.000000
     8  F    2.166655   2.165737   0.000000
     9  O    6.473410   7.207081   7.535463   0.000000
    10  H    6.244512   7.248223   7.481290   0.959864   0.000000
    11  H    6.993710   7.726173   7.850967   0.979933   1.560588
    12  O    7.031910   7.032441   6.896572   3.978005   4.678477
    13  H    7.695985   7.463706   7.421236   4.706754   5.482643
    14  H    6.620935   6.657753   6.264362   4.500187   5.066947
    15  O    5.933956   6.008197   5.165677   5.537027   5.905640
    16  H    4.984795   5.045474   4.236100   5.372166   5.676386
    17  H    6.151840   6.467137   5.335931   5.930500   6.186080
    18  O    5.140430   5.165705   5.691859   2.716607   3.319617
    19  H    5.447941   5.777922   6.264731   1.749611   2.374661
    20  H    5.718171   5.693847   5.976243   3.002899   3.694808
    21  O    7.916188   8.544116   8.362193   2.731498   3.235930
    22  H    7.635754   8.061144   7.876610   3.073116   3.699452
    23  H    8.860532   9.432392   9.289182   3.356353   3.896231
                   11         12         13         14         15
    11  H    0.000000
    12  O    3.495085   0.000000
    13  H    4.237682   0.960721   0.000000
    14  H    4.045107   0.991532   1.569178   0.000000
    15  O    5.191472   2.632751   3.079272   1.653831   0.000000
    16  H    5.194965   3.031907   3.551209   2.176952   0.976698
    17  H    5.520924   3.297406   3.807225   2.325958   0.959994
    18  O    3.027267   2.809662   3.369636   3.138715   3.955820
    19  H    2.197764   3.140752   3.800952   3.576095   4.503427
    20  H    2.997291   1.844255   2.413754   2.241854   3.295251
    21  O    1.774628   2.772246   3.436321   3.307965   4.597854
    22  H    2.257245   1.813386   2.474994   2.403817   3.824993
    23  H    2.406922   3.288988   3.751916   3.922788   5.309356
                   16         17         18         19         20
    16  H    0.000000
    17  H    1.554803   0.000000
    18  O    3.566695   4.669720   0.000000
    19  H    4.183268   5.099063   0.983754   0.000000
    20  H    3.113812   4.048632   0.973965   1.561269   0.000000
    21  O    4.933122   4.818778   3.816187   3.336538   3.308116
    22  H    4.218247   4.158921   3.368518   3.134464   2.671462
    23  H    5.735694   5.527313   4.562676   4.080052   4.018355
                   21         22         23
    21  O    0.000000
    22  H    0.977202   0.000000
    23  H    0.959800   1.557095   0.000000
 Stoichiometry    C2H11F3O7
 Framework group  C1[X(C2H11F3O7)]
 Deg. of freedom    63
 Full point group                 C1      NOp   1
 Largest Abelian subgroup         C1      NOp   1
 Largest concise Abelian subgroup C1      NOp   1
                         Standard orientation:                         
 ---------------------------------------------------------------------
 Center     Atomic      Atomic             Coordinates (Angstroms)
 Number     Number       Type             X           Y           Z
 ---------------------------------------------------------------------
      1          6           0       -1.517183    0.067896   -0.122267
      2          8           0       -1.010379    1.129788    0.186941
      3          8           0       -0.966317   -0.963379   -0.667561
      4          1           0        0.057301   -0.869459   -0.836411
      5          6           0       -3.025450   -0.176036    0.146397
      6          9           0       -3.181744   -1.174988    1.029903
      7          9           0       -3.661019   -0.514116   -0.983495
      8          9           0       -3.607374    0.914056    0.643731
      9          8           0        3.139629   -2.435017    0.431899
     10          1           0        2.830037   -2.850811    1.239741
     11          1           0        3.780820   -1.741118    0.691990
     12          8           0        3.119721    1.342782   -0.814040
     13          1           0        3.408050    1.797359   -1.609785
     14          1           0        2.491047    1.949790   -0.345590
     15          8           0        1.209025    2.753372    0.322116
     16          1           0        0.413304    2.190673    0.257801
     17          1           0        1.217638    3.121358    1.208739
     18          8           0        1.486852   -0.924863   -1.106839
     19          1           0        2.003334   -1.584379   -0.591032
     20          1           0        2.017158   -0.107970   -1.098561
     21          8           0        4.674757   -0.218264    0.868323
     22          1           0        4.245519    0.427871    0.274025
     23          1           0        5.616534   -0.184394    0.686327
 ---------------------------------------------------------------------
 Rotational constants (GHZ):           1.0331047           0.2826370           0.2457783
 Standard basis: 6-31++G(d,p) (6D, 7F)
 There are   294 symmetry adapted cartesian basis functions of A   symmetry.
 There are   294 symmetry adapted basis functions of A   symmetry.
   294 basis functions,   472 primitive gaussians,   294 cartesian basis functions
    53 alpha electrons       53 beta electrons
       nuclear repulsion energy       825.4048141216 Hartrees.
 NAtoms=   23 NActive=   23 NUniq=   23 SFac= 1.00D+00 NAtFMM=   60 NAOKFM=F Big=F
 Integral buffers will be    131072 words long.
 Raffenetti 2 integral format.
 Two-electron integral symmetry is turned on.
 Nuclear repulsion after empirical dispersion term =      825.3950350339 Hartrees.
 One-electron integrals computed using PRISM.
 NBasis=   294 RedAO= T EigKep=  4.87D-05  NBF=   294
 NBsUse=   294 1.00D-06 EigRej= -1.00D+00 NBFU=   294
 Initial guess from the checkpoint file:  "/local_scratch/slurm.5660424/Gau-1203520.chk"
 B after Tr=    -0.000000    0.000000    0.000000
         Rot=    0.999996   -0.002608   -0.000250    0.001188 Ang=  -0.33 deg.
 ExpMin= 3.60D-02 ExpMax= 7.00D+03 ExpMxC= 1.05D+03 IAcc=3 IRadAn=         5 AccDes= 0.00D+00
 Harris functional with IExCor= 4639 and IRadAn=       5 diagonalized for initial guess.
 HarFok:  IExCor= 4639 AccDes= 0.00D+00 IRadAn=         5 IDoV= 1 UseB2=F ITyADJ=14
 ICtDFT=  3500011 ScaDFX=  1.000000  1.000000  1.000000  1.000000
 FoFCou: FMM=F IPFlag=           0 FMFlag=      100000 FMFlg1=           0
         NFxFlg=           0 DoJE=T BraDBF=F KetDBF=T FulRan=T
         wScrn=  0.000000 ICntrl=       500 IOpCl=  0 I1Cent=   200000004 NGrid=           0
         NMat0=    1 NMatS0=      1 NMatT0=    0 NMatD0=    1 NMtDS0=    0 NMtDT0=    0
 Petite list used in FoFCou.
 Requested convergence on RMS density matrix=1.00D-10 within 128 cycles.
 Requested convergence on MAX density matrix=1.00D-08.
 Requested convergence on             energy=1.00D-08.
 No special actions if energy rises.
 SCF Done:  E(RwB97XD) =  -908.816571649     A.U. after   15 cycles
            NFock= 15  Conv=0.48D-10     -V/T= 2.0082
 Calling FoFJK, ICntrl=      2127 FMM=F ISym2X=0 I1Cent= 0 IOpClX= 0 NMat=1 NMatS=1 NMatT=0.
 ***** Axes restored to original set *****
 -------------------------------------------------------------------
 Center     Atomic                   Forces (Hartrees/Bohr)
 Number     Number              X              Y              Z
 -------------------------------------------------------------------
      1        6           0.000112594   -0.000081931   -0.000181100
      2        8          -0.000053871   -0.000105518   -0.000103284
      3        8          -0.000049430    0.000004409    0.000352322
      4        1          -0.000116242    0.000308978   -0.000099765
      5        6           0.000012898   -0.000022313   -0.000047354
      6        9           0.000010005    0.000009263    0.000051505
      7        9           0.000006901    0.000045042    0.000052933
      8        9           0.000022685    0.000072790    0.000017054
      9        8           0.000008990   -0.000022106   -0.000104984
     10        1          -0.000034854   -0.000084351   -0.000042361
     11        1           0.000062479    0.000134546    0.000123531
     12        8          -0.000171561   -0.000126178   -0.000127475
     13        1          -0.000018872   -0.000003293   -0.000009544
     14        1           0.000155130    0.000028605    0.000108341
     15        8           0.000221093   -0.000002071   -0.000025710
     16        1          -0.000440828   -0.000064595    0.000053020
     17        1           0.000080202    0.000115875    0.000050821
     18        8           0.000593452    0.000235247   -0.000164733
     19        1          -0.000295803   -0.000036208    0.000152273
     20        1          -0.000156281   -0.000450316   -0.000060797
     21        8           0.000035414   -0.000357079    0.000292600
     22        1           0.000029359    0.000326501   -0.000179020
     23        1          -0.000013461    0.000074703   -0.000108274
 -------------------------------------------------------------------
 Cartesian Forces:  Max     0.000593452 RMS     0.000166770

 GradGradGradGradGradGradGradGradGradGradGradGradGradGradGradGradGradGrad
 Berny optimization.
 Using GEDIIS/GDIIS optimizer.
 FormGI is forming the generalized inverse of G from B-inverse, IUseBI=4.
 Internal  Forces:  Max     0.000509249 RMS     0.000094294
 Search for a local minimum.
 Step number  12 out of a maximum of  138
 All quantities printed in internal units (Hartrees-Bohrs-Radians)
 Mixed Optimization -- En-DIIS/RFO-DIIS
 Swapping is turned off.
 Update second derivatives using D2CorX and points   10   11   12
 DE= -2.74D-05 DEPred=-2.55D-05 R= 1.08D+00
 TightC=F SS=  1.41D+00  RLast= 2.24D-01 DXNew= 3.6657D+00 6.7188D-01
 Trust test= 1.08D+00 RLast= 2.24D-01 DXMaxT set to 2.18D+00
 ITU=  1  1  1  1  1  1  1 -1  1  0  1  0
     Eigenvalues ---    0.00017   0.00041   0.00045   0.00079   0.00138
     Eigenvalues ---    0.00212   0.00275   0.00398   0.00428   0.00522
     Eigenvalues ---    0.00696   0.00785   0.00886   0.00988   0.01116
     Eigenvalues ---    0.01212   0.01291   0.01344   0.01496   0.01538
     Eigenvalues ---    0.01611   0.01882   0.01901   0.02044   0.02260
     Eigenvalues ---    0.02624   0.02972   0.03090   0.03275   0.03739
     Eigenvalues ---    0.03823   0.04513   0.04872   0.05189   0.06160
     Eigenvalues ---    0.06691   0.07271   0.07578   0.08757   0.11699
     Eigenvalues ---    0.13606   0.20039   0.20660   0.21776   0.23359
     Eigenvalues ---    0.25882   0.36922   0.37198   0.38345   0.40044
     Eigenvalues ---    0.42610   0.44796   0.45844   0.49425   0.51129
     Eigenvalues ---    0.51846   0.56297   0.57118   0.57176   0.57448
     Eigenvalues ---    0.58497   0.63494   0.99725
 En-DIIS/RFO-DIIS/Sim-DIIS IScMMF=       -3 using points:    12   11   10    9    8
 RFO step:  Lambda=-4.27776523D-05.
 DidBck=F Rises=F RFO-DIIS coefs:    1.72122   -0.05383   -0.67422    0.06176   -0.05493
 Iteration  1 RMS(Cart)=  0.05284487 RMS(Int)=  0.00147440
 Iteration  2 RMS(Cart)=  0.00145772 RMS(Int)=  0.00052461
 Iteration  3 RMS(Cart)=  0.00000160 RMS(Int)=  0.00052458
 Iteration  4 RMS(Cart)=  0.00000001 RMS(Int)=  0.00052458
 Variable       Old X    -DE/DX   Delta X   Delta X   Delta X     New X
                                 (Linear)    (Quad)   (Total)
    R1        2.29901   0.00015  -0.00056   0.00022  -0.00021   2.29880
    R2        2.43791  -0.00008  -0.00004  -0.00021  -0.00026   2.43765
    R3        2.93155   0.00012  -0.00107   0.00080  -0.00027   2.93128
    R4        3.35785  -0.00003   0.00060  -0.00306  -0.00232   3.35553
    R5        1.96852   0.00014   0.00316  -0.00290   0.00012   1.96863
    R6        2.75137   0.00028  -0.00761   0.00663  -0.00113   2.75024
    R7        2.53739  -0.00001  -0.00030  -0.00010  -0.00040   2.53698
    R8        2.53174   0.00004   0.00046   0.00000   0.00047   2.53221
    R9        2.51715  -0.00002   0.00023  -0.00020   0.00003   2.51719
   R10        1.81388  -0.00005   0.00029  -0.00022   0.00005   1.81393
   R11        1.85180  -0.00016  -0.00138   0.00068  -0.00035   1.85145
   R12        3.30629   0.00003   0.00012  -0.00024  -0.00010   3.30618
   R13        3.35356   0.00002   0.00003  -0.00169  -0.00134   3.35222
   R14        1.81550  -0.00001   0.00012  -0.00013  -0.00001   1.81549
   R15        1.87372  -0.00000   0.00121  -0.00030   0.00093   1.87466
   R16        3.48514   0.00004  -0.00743   0.00702  -0.00086   3.48428
   R17        3.42680  -0.00001   0.00152  -0.00177  -0.00026   3.42654
   R18        3.12529   0.00004  -0.00048   0.00041  -0.00002   3.12526
   R19        1.84569  -0.00021  -0.00067   0.00041  -0.00011   1.84558
   R20        1.81413  -0.00007   0.00020  -0.00009   0.00011   1.81423
   R21        1.85903  -0.00010   0.00033  -0.00030  -0.00002   1.85900
   R22        1.84053   0.00051   0.00278  -0.00134   0.00108   1.84161
   R23        1.84665  -0.00031   0.00055  -0.00064  -0.00004   1.84660
   R24        1.81376   0.00003   0.00028  -0.00011   0.00017   1.81392
    A1        2.24887   0.00012   0.00256  -0.00264  -0.00106   2.24780
    A2        2.09238   0.00007  -0.00238   0.00237   0.00048   2.09286
    A3        1.94191  -0.00018  -0.00017   0.00027   0.00060   1.94251
    A4        2.61601  -0.00000  -0.01651   0.01145  -0.00618   2.60983
    A5        1.99987   0.00002   0.00425  -0.00448  -0.00218   1.99769
    A6        1.92209   0.00005   0.00092   0.00007   0.00100   1.92308
    A7        1.93356   0.00007  -0.00172   0.00026  -0.00147   1.93209
    A8        1.93985   0.00010  -0.00073   0.00058  -0.00015   1.93970
    A9        1.88806  -0.00007   0.00058  -0.00035   0.00023   1.88830
   A10        1.88843  -0.00008   0.00060  -0.00032   0.00029   1.88872
   A11        1.89036  -0.00008   0.00043  -0.00029   0.00014   1.89050
   A12        1.86962  -0.00008   0.00192  -0.00189  -0.00008   1.86955
   A13        2.08656   0.00002   0.00014   0.00470   0.00473   2.09129
   A14        1.80890  -0.00002  -0.00086   0.00066  -0.00044   1.80846
   A15        1.86705   0.00001   0.00111   0.00026   0.00134   1.86839
   A16        2.00848   0.00001   0.01153   0.00061   0.01264   2.02112
   A17        2.15243   0.00003   0.00512  -0.00289   0.00173   2.15416
   A18        1.74711  -0.00003  -0.00717   0.00240  -0.00500   1.74211
   A19        2.00316   0.00002  -0.00693  -0.00395  -0.01038   1.99278
   A20        1.63769  -0.00006  -0.00545   0.00546  -0.00056   1.63713
   A21        1.90184   0.00005   0.00881  -0.00487   0.00305   1.90488
   A22        2.15576   0.00005  -0.00995  -0.00030  -0.01001   2.14576
   A23        1.86394  -0.00009  -0.00460   0.00260  -0.00156   1.86239
   A24        3.10562   0.00003   0.00163   0.00232   0.00320   3.10882
   A25        2.03042   0.00001   0.00098   0.00259   0.00403   2.03445
   A26        2.09568  -0.00002   0.00626  -0.00059   0.00466   2.10034
   A27        1.84624  -0.00007   0.00750  -0.00439   0.00265   1.84890
   A28        2.91072   0.00004  -0.00469   0.00720   0.00120   2.91193
   A29        1.86054  -0.00001   0.00037  -0.00137  -0.00134   1.85920
   A30        2.10101  -0.00001  -0.01908   0.00528  -0.01352   2.08749
   A31        1.86748   0.00006  -0.00345   0.00260  -0.00130   1.86618
   A32        3.07924   0.00024  -0.00360   0.00759   0.00554   3.08478
   A33        2.91639   0.00003   0.00161  -0.00150  -0.00023   2.91617
   A34        2.94460   0.00006   0.00833  -0.00371   0.00353   2.94813
   A35        3.15890  -0.00005  -0.01639   0.00461  -0.01218   3.14673
   A36        2.91603   0.00010  -0.00138  -0.00135  -0.00288   2.91315
   A37        3.00088   0.00007  -0.00581   0.00134  -0.00314   2.99774
   A38        3.30035  -0.00009   0.00045  -0.00267  -0.00242   3.29793
   A39        3.19027  -0.00010  -0.00663  -0.00761  -0.01315   3.17712
   A40        3.32858   0.00011   0.00682   0.00497   0.01193   3.34051
   A41        3.04212   0.00008   0.01461  -0.00036   0.01347   3.05559
    D1        0.02295   0.00007   0.06613   0.01253   0.07843   0.10138
    D2       -3.12724   0.00005   0.06814   0.01263   0.08024  -3.04700
    D3        0.03225   0.00003   0.00611   0.00195   0.00687   0.03912
    D4       -3.10134   0.00004   0.00426   0.00185   0.00519  -3.09615
    D5       -2.02773  -0.00001  -0.01397  -0.00154  -0.01539  -2.04312
    D6        2.16740   0.00001  -0.01419  -0.00132  -0.01538   2.15202
    D7        0.06481  -0.00001  -0.01308  -0.00152  -0.01447   0.05034
    D8        1.10667  -0.00002  -0.01227  -0.00148  -0.01388   1.09279
    D9       -0.98138  -0.00000  -0.01250  -0.00125  -0.01388  -0.99526
   D10       -3.08397  -0.00002  -0.01138  -0.00145  -0.01296  -3.09693
   D11       -1.26226   0.00005  -0.03186  -0.01151  -0.04331  -1.30557
   D12        2.00961  -0.00013  -0.06077  -0.01435  -0.07626   1.93335
   D13       -0.27462  -0.00004  -0.08108  -0.01122  -0.09321  -0.36783
   D14       -2.27085   0.00003   0.02619  -0.00407   0.02217  -2.24868
   D15        1.93421  -0.00007   0.04455  -0.01041   0.03401   1.96822
   D16       -0.09770   0.00001   0.02703   0.00058   0.02742  -0.07028
   D17       -2.17583  -0.00008   0.04540  -0.00575   0.03926  -2.13657
   D18        1.99673  -0.00005   0.04067  -0.00881   0.03193   2.02866
   D19       -0.08141   0.00005   0.03884  -0.00967   0.02956  -0.05184
   D20        1.99965   0.00001  -0.00640   0.00313  -0.00352   1.99613
   D21       -2.10822  -0.00004  -0.01135  -0.00108  -0.01281  -2.12103
   D22       -0.05674  -0.00001  -0.01845   0.00124  -0.01756  -0.07430
   D23        2.11857  -0.00007  -0.02340  -0.00298  -0.02685   2.09172
   D24       -1.73145   0.00006  -0.01062  -0.00414  -0.01409  -1.74554
   D25        0.44386   0.00000  -0.01557  -0.00836  -0.02338   0.42048
   D26       -1.81998  -0.00008   0.06325  -0.00244   0.06080  -1.75918
   D27        2.19697   0.00004   0.05343   0.00011   0.05383   2.25080
   D28        0.19584  -0.00008   0.06223   0.00107   0.06250   0.25834
   D29       -2.07040   0.00004   0.05242   0.00361   0.05553  -2.01487
   D30        2.20946  -0.00008   0.05265  -0.00189   0.05068   2.26014
   D31       -0.05677   0.00004   0.04284   0.00065   0.04370  -0.01307
   D32       -2.08687  -0.00005  -0.05637  -0.00290  -0.05914  -2.14602
   D33        0.16068  -0.00001  -0.08144   0.00438  -0.07713   0.08355
   D34        1.78866  -0.00008  -0.05087   0.00596  -0.04511   1.74355
   D35       -2.24697  -0.00005  -0.07594   0.01324  -0.06309  -2.31006
   D36        0.03044  -0.00004  -0.04049   0.00128  -0.03904  -0.00860
   D37        2.27800  -0.00001  -0.06557   0.00856  -0.05703   2.22097
   D38        1.27472   0.00003  -0.02086   0.00367  -0.01717   1.25755
   D39       -1.09075   0.00001  -0.01097   0.00579  -0.00518  -1.09592
   D40       -2.17048   0.00003  -0.07712   0.00831  -0.06818  -2.23866
   D41        0.20547  -0.00006  -0.06028   0.00541  -0.05489   0.15058
         Item               Value     Threshold  Converged?
 Maximum Force            0.000509     0.000015     NO 
 RMS     Force            0.000094     0.000010     NO 
 Maximum Displacement     0.220716     0.000060     NO 
 RMS     Displacement     0.052823     0.000040     NO 
 Predicted change in Energy=-2.014605D-05
 GradGradGradGradGradGradGradGradGradGradGradGradGradGradGradGradGradGrad

                          Input orientation:                          
 ---------------------------------------------------------------------
 Center     Atomic      Atomic             Coordinates (Angstroms)
 Number     Number       Type             X           Y           Z
 ---------------------------------------------------------------------
      1          6           0        0.236011    0.976085    2.121466
      2          8           0       -0.616865    0.121679    1.971826
      3          8           0        1.317691    1.165427    1.444643
      4          1           0        1.447290    0.509106    0.646081
      5          6           0        0.084981    2.030685    3.248909
      6          9           0       -0.016921    3.261115    2.721650
      7          9           0        1.150016    2.010805    4.061849
      8          9           0       -1.004163    1.799495    3.980101
      9          8           0        1.373170    0.663463   -3.043053
     10          1           0        0.884879    1.473390   -3.207300
     11          1           0        0.838241   -0.073916   -3.403641
     12          8           0        0.370525   -2.661507   -1.102151
     13          1           0        0.777479   -3.504818   -0.887235
     14          1           0       -0.402625   -2.547505   -0.491119
     15          8           0       -1.505164   -2.134506    0.670326
     16          1           0       -1.185804   -1.345309    1.148864
     17          1           0       -2.433794   -1.984077    0.478709
     18          8           0        1.761938   -0.289847   -0.528972
     19          1           0        1.705201    0.165891   -1.398934
     20          1           0        1.347093   -1.162410   -0.656487
     21          8           0       -0.045567   -1.595648   -3.627259
     22          1           0        0.063545   -2.104542   -2.800215
     23          1           0        0.193578   -2.181214   -4.349274
 ---------------------------------------------------------------------
                    Distance matrix (angstroms):
                    1          2          3          4          5
     1  C    0.000000
     2  O    1.216471   0.000000
     3  O    1.289950   2.260496   0.000000
     4  H    1.965204   2.483634   1.041756   0.000000
     5  C    1.551167   2.401632   2.350238   3.308444   0.000000
     6  F    2.376038   3.283021   2.793536   3.745057   1.342514
     7  F    2.381415   3.325488   2.755457   3.743120   1.339987
     8  F    2.381294   2.645418   3.495939   4.334791   1.332038
     9  O    5.297463   5.422433   4.516023   3.693106   6.566393
    10  H    5.391112   5.559290   4.682173   4.011820   6.529399
    11  H    5.656146   5.572363   5.027097   4.136557   7.018060
    12  O    4.862292   4.262675   4.693476   3.777371   6.405461
    13  H    5.424386   4.823889   5.247921   4.348711   6.944713
    14  H    4.432736   3.638206   4.526868   3.749437   5.931728
    15  O    3.848802   2.751971   4.411081   3.963112   5.150385
    16  H    2.890741   1.775672   3.557916   3.259575   4.174017
    17  H    4.311504   3.156713   4.992599   4.615927   5.489677
    18  O    3.309963   3.475924   2.492055   1.455362   4.740194
    19  H    3.899763   4.093405   3.038942   2.089594   5.263556
    20  H    3.677593   3.523357   3.135991   2.121483   5.200087
    21  O    6.304041   5.884330   5.933482   4.991998   7.774897
    22  H    5.808868   5.309556   5.503127   4.541240   7.327514
    23  H    7.200056   6.776167   6.784771   5.810610   8.688169
                    6          7          8          9         10
     6  F    0.000000
     7  F    2.172821   0.000000
     8  F    2.166721   2.166061   0.000000
     9  O    6.473944   7.234968   7.501131   0.000000
    10  H    6.257927   7.293808   7.438653   0.959889   0.000000
    11  H    7.026587   7.757372   7.837331   0.979745   1.560411
    12  O    7.060384   7.007497   6.900695   3.978420   4.668360
    13  H    7.709278   7.419860   7.416262   4.730429   5.493340
    14  H    6.649114   6.627097   6.264987   4.469466   5.020249
    15  O    5.961168   5.977961   5.165460   5.468329   5.810784
    16  H    5.005905   5.020462   4.235409   5.306192   5.586497
    17  H    6.195490   6.453036   5.349673   5.822821   6.046018
    18  O    5.132272   5.171372   5.687565   2.716715   3.324406
    19  H    5.433722   5.790690   6.240459   1.749557   2.377534
    20  H    5.730612   5.689537   5.983246   3.005026   3.696989
    21  O    7.993598   8.576614   8.385572   2.730877   3.234361
    22  H    7.699853   8.074926   7.896467   3.071797   3.693495
    23  H    8.925313   9.446417   9.309087   3.345121   3.890775
                   11         12         13         14         15
    11  H    0.000000
    12  O    3.494459   0.000000
    13  H    4.255241   0.960715   0.000000
    14  H    4.017608   0.992027   1.570350   0.000000
    15  O    5.131743   2.633935   3.084511   1.653819   0.000000
    16  H    5.141838   3.036710   3.558603   2.179034   0.976638
    17  H    5.424718   3.289716   3.806669   2.320273   0.960052
    18  O    3.027138   2.808797   3.381353   3.127904   3.938913
    19  H    2.197265   3.140640   3.820550   3.553811   4.458711
    20  H    2.998433   1.843799   2.421690   2.237711   3.292533
    21  O    1.773919   2.772248   3.439486   3.296801   4.570562
    22  H    2.255597   1.813247   2.475876   2.396967   3.808727
    23  H    2.398023   3.287217   3.752143   3.921095   5.299461
                   16         17         18         19         20
    16  H    0.000000
    17  H    1.553902   0.000000
    18  O    3.552227   4.635731   0.000000
    19  H    4.139191   5.027840   0.983743   0.000000
    20  H    3.115817   4.032234   0.974537   1.563282   0.000000
    21  O    4.916722   4.765866   3.817273   3.336710   3.309484
    22  H    4.211001   4.123416   3.366927   3.132648   2.670332
    23  H    5.729830   5.500124   4.542216   4.061823   4.000654
                   21         22         23
    21  O    0.000000
    22  H    0.977180   0.000000
    23  H    0.959887   1.556397   0.000000
 Stoichiometry    C2H11F3O7
 Framework group  C1[X(C2H11F3O7)]
 Deg. of freedom    63
 Full point group                 C1      NOp   1
 Largest Abelian subgroup         C1      NOp   1
 Largest concise Abelian subgroup C1      NOp   1
                         Standard orientation:                         
 ---------------------------------------------------------------------
 Center     Atomic      Atomic             Coordinates (Angstroms)
 Number     Number       Type             X           Y           Z
 ---------------------------------------------------------------------
      1          6           0       -1.519035    0.062632   -0.108357
      2          8           0       -0.996785    1.101973    0.247767
      3          8           0       -0.980302   -0.954109   -0.691432
      4          1           0        0.047188   -0.870760   -0.841673
      5          6           0       -3.033622   -0.165619    0.136687
      6          9           0       -3.217346   -1.208164    0.962332
      7          9           0       -3.665586   -0.427966   -1.015425
      8          9           0       -3.597902    0.907264    0.688805
      9          8           0        3.126665   -2.410755    0.494091
     10          1           0        2.827375   -2.786583    1.325094
     11          1           0        3.786113   -1.719443    0.711157
     12          8           0        3.115077    1.332981   -0.852062
     13          1           0        3.383860    1.799020   -1.648012
     14          1           0        2.493160    1.930098   -0.361361
     15          8           0        1.229295    2.716092    0.359733
     16          1           0        0.431114    2.155890    0.305855
     17          1           0        1.268767    3.054690    1.257225
     18          8           0        1.480001   -0.938660   -1.087672
     19          1           0        1.989313   -1.582958   -0.546165
     20          1           0        2.015091   -0.124424   -1.108182
     21          8           0        4.712121   -0.209499    0.807928
     22          1           0        4.269526    0.426602    0.212641
     23          1           0        5.643367   -0.208603    0.575196
 ---------------------------------------------------------------------
 Rotational constants (GHZ):           1.0476996           0.2810473           0.2456371
 Standard basis: 6-31++G(d,p) (6D, 7F)
 There are   294 symmetry adapted cartesian basis functions of A   symmetry.
 There are   294 symmetry adapted basis functions of A   symmetry.
   294 basis functions,   472 primitive gaussians,   294 cartesian basis functions
    53 alpha electrons       53 beta electrons
       nuclear repulsion energy       825.6080787675 Hartrees.
 NAtoms=   23 NActive=   23 NUniq=   23 SFac= 1.00D+00 NAtFMM=   60 NAOKFM=F Big=F
 Integral buffers will be    131072 words long.
 Raffenetti 2 integral format.
 Two-electron integral symmetry is turned on.
 Nuclear repulsion after empirical dispersion term =      825.5982820857 Hartrees.
 One-electron integrals computed using PRISM.
 NBasis=   294 RedAO= T EigKep=  4.86D-05  NBF=   294
 NBsUse=   294 1.00D-06 EigRej= -1.00D+00 NBFU=   294
 Initial guess from the checkpoint file:  "/local_scratch/slurm.5660424/Gau-1203520.chk"
 B after Tr=    -0.000000    0.000000   -0.000000
         Rot=    0.999992   -0.003630   -0.000396    0.001425 Ang=  -0.45 deg.
 ExpMin= 3.60D-02 ExpMax= 7.00D+03 ExpMxC= 1.05D+03 IAcc=3 IRadAn=         5 AccDes= 0.00D+00
 Harris functional with IExCor= 4639 and IRadAn=       5 diagonalized for initial guess.
 HarFok:  IExCor= 4639 AccDes= 0.00D+00 IRadAn=         5 IDoV= 1 UseB2=F ITyADJ=14
 ICtDFT=  3500011 ScaDFX=  1.000000  1.000000  1.000000  1.000000
 FoFCou: FMM=F IPFlag=           0 FMFlag=      100000 FMFlg1=           0
         NFxFlg=           0 DoJE=T BraDBF=F KetDBF=T FulRan=T
         wScrn=  0.000000 ICntrl=       500 IOpCl=  0 I1Cent=   200000004 NGrid=           0
         NMat0=    1 NMatS0=      1 NMatT0=    0 NMatD0=    1 NMtDS0=    0 NMtDT0=    0
 Petite list used in FoFCou.
 Requested convergence on RMS density matrix=1.00D-10 within 128 cycles.
 Requested convergence on MAX density matrix=1.00D-08.
 Requested convergence on             energy=1.00D-08.
 No special actions if energy rises.
 SCF Done:  E(RwB97XD) =  -908.816588765     A.U. after   15 cycles
            NFock= 15  Conv=0.86D-10     -V/T= 2.0082
 Calling FoFJK, ICntrl=      2127 FMM=F ISym2X=0 I1Cent= 0 IOpClX= 0 NMat=1 NMatS=1 NMatT=0.
 ***** Axes restored to original set *****
 -------------------------------------------------------------------
 Center     Atomic                   Forces (Hartrees/Bohr)
 Number     Number              X              Y              Z
 -------------------------------------------------------------------
      1        6           0.000133937   -0.000122456   -0.000183695
      2        8          -0.000337506   -0.000221066    0.000057846
      3        8           0.000111094    0.000082671    0.000166161
      4        1          -0.000041141    0.000348459   -0.000000275
      5        6          -0.000007459   -0.000045443   -0.000104844
      6        9           0.000008708   -0.000029381    0.000117950
      7        9          -0.000024452    0.000107712    0.000085398
      8        9           0.000084267    0.000117805    0.000015585
      9        8           0.000085013    0.000217273    0.000012152
     10        1           0.000005599   -0.000107794   -0.000036629
     11        1          -0.000104086   -0.000028302    0.000077233
     12        8          -0.000293209   -0.000064496    0.000042960
     13        1          -0.000072013    0.000028236    0.000024718
     14        1           0.000319585   -0.000028717   -0.000038710
     15        8           0.000134482   -0.000067851   -0.000136736
     16        1          -0.000287865    0.000042197    0.000029983
     17        1           0.000057379    0.000020039    0.000048732
     18        8           0.000391565   -0.000159371   -0.000233303
     19        1          -0.000206872   -0.000257657    0.000123413
     20        1           0.000022498    0.000173772   -0.000015943
     21        8           0.000153092   -0.000399718    0.000180875
     22        1          -0.000046932    0.000300664   -0.000096334
     23        1          -0.000085684    0.000093425   -0.000136537
 -------------------------------------------------------------------
 Cartesian Forces:  Max     0.000399718 RMS     0.000153870

 GradGradGradGradGradGradGradGradGradGradGradGradGradGradGradGradGradGrad
 Berny optimization.
 Using GEDIIS/GDIIS optimizer.
 FormGI is forming the generalized inverse of G from B-inverse, IUseBI=4.
 Internal  Forces:  Max     0.000398569 RMS     0.000101685
 Search for a local minimum.
 Step number  13 out of a maximum of  138
 All quantities printed in internal units (Hartrees-Bohrs-Radians)
 Mixed Optimization -- En-DIIS/RFO-DIIS
 Swapping is turned off.
 Update second derivatives using D2CorX and points   11   12   13
 DE= -1.71D-05 DEPred=-2.01D-05 R= 8.50D-01
 TightC=F SS=  1.41D+00  RLast= 2.93D-01 DXNew= 3.6657D+00 8.7873D-01
 Trust test= 8.50D-01 RLast= 2.93D-01 DXMaxT set to 2.18D+00
 ITU=  1  1  1  1  1  1  1  1 -1  1  0  1  0
     Eigenvalues ---    0.00020   0.00040   0.00044   0.00082   0.00140
     Eigenvalues ---    0.00214   0.00274   0.00402   0.00436   0.00513
     Eigenvalues ---    0.00665   0.00773   0.00909   0.00997   0.01103
     Eigenvalues ---    0.01183   0.01282   0.01338   0.01483   0.01541
     Eigenvalues ---    0.01590   0.01859   0.01891   0.02039   0.02263
     Eigenvalues ---    0.02603   0.02952   0.03086   0.03285   0.03767
     Eigenvalues ---    0.03877   0.04493   0.04867   0.05160   0.06090
     Eigenvalues ---    0.06612   0.07388   0.07427   0.08740   0.11701
     Eigenvalues ---    0.13606   0.20036   0.20571   0.21782   0.23288
     Eigenvalues ---    0.25771   0.36918   0.37197   0.38344   0.40590
     Eigenvalues ---    0.42540   0.44788   0.46315   0.49365   0.51110
     Eigenvalues ---    0.51855   0.56385   0.57121   0.57162   0.57463
     Eigenvalues ---    0.58765   0.63239   0.99123
 En-DIIS/RFO-DIIS/Sim-DIIS IScMMF=       -3 using points:    13   12   11   10    9    8
 RFO step:  Lambda=-1.32221084D-05.
 DidBck=F Rises=F RFO-DIIS coefs:    1.16577    0.10093   -0.28859   -0.05886    0.09989
                  RFO-DIIS coefs:   -0.01914
 Iteration  1 RMS(Cart)=  0.01305194 RMS(Int)=  0.00019295
 Iteration  2 RMS(Cart)=  0.00011000 RMS(Int)=  0.00016849
 Iteration  3 RMS(Cart)=  0.00000002 RMS(Int)=  0.00016849
 Variable       Old X    -DE/DX   Delta X   Delta X   Delta X     New X
                                 (Linear)    (Quad)   (Total)
    R1        2.29880   0.00040  -0.00019   0.00028   0.00001   2.29881
    R2        2.43765   0.00018   0.00009   0.00033   0.00037   2.43802
    R3        2.93128   0.00018  -0.00023   0.00039   0.00016   2.93144
    R4        3.35553  -0.00001   0.00077   0.00031   0.00100   3.35653
    R5        1.96863   0.00008  -0.00060  -0.00044  -0.00099   1.96764
    R6        2.75024   0.00030   0.00178   0.00264   0.00444   2.75468
    R7        2.53698  -0.00007  -0.00021  -0.00013  -0.00034   2.53665
    R8        2.53221   0.00003   0.00022   0.00019   0.00041   2.53262
    R9        2.51719  -0.00008  -0.00005  -0.00010  -0.00015   2.51704
   R10        1.81393  -0.00009   0.00008  -0.00010  -0.00002   1.81391
   R11        1.85145   0.00006  -0.00031   0.00022  -0.00018   1.85127
   R12        3.30618   0.00001   0.00172  -0.00208  -0.00034   3.30585
   R13        3.35222   0.00000   0.00089  -0.00124  -0.00046   3.35176
   R14        1.81549  -0.00005  -0.00001  -0.00003  -0.00004   1.81544
   R15        1.87466  -0.00028   0.00032  -0.00059  -0.00027   1.87439
   R16        3.48428   0.00014   0.00014   0.00413   0.00446   3.48873
   R17        3.42654   0.00001   0.00009  -0.00026  -0.00020   3.42635
   R18        3.12526  -0.00002   0.00055   0.00006   0.00060   3.12587
   R19        1.84558  -0.00005   0.00008  -0.00006  -0.00006   1.84552
   R20        1.81423  -0.00006   0.00005  -0.00006  -0.00000   1.81423
   R21        1.85900  -0.00020   0.00001  -0.00034  -0.00028   1.85872
   R22        1.84161  -0.00003   0.00016  -0.00028   0.00011   1.84172
   R23        1.84660  -0.00023  -0.00006   0.00006  -0.00005   1.84655
   R24        1.81392   0.00002   0.00005  -0.00008  -0.00003   1.81389
    A1        2.24780   0.00021   0.00053   0.00129   0.00200   2.24980
    A2        2.09286   0.00003  -0.00016  -0.00021  -0.00046   2.09240
    A3        1.94251  -0.00024  -0.00037  -0.00108  -0.00154   1.94098
    A4        2.60983  -0.00022  -0.00604  -0.00115  -0.00694   2.60289
    A5        1.99769   0.00001   0.00128   0.00125   0.00295   2.00064
    A6        1.92308   0.00009   0.00062   0.00004   0.00065   1.92374
    A7        1.93209   0.00018  -0.00091   0.00029  -0.00062   1.93147
    A8        1.93970   0.00015  -0.00007   0.00017   0.00010   1.93980
    A9        1.88830  -0.00016   0.00011  -0.00023  -0.00011   1.88818
   A10        1.88872  -0.00014   0.00016  -0.00012   0.00004   1.88876
   A11        1.89050  -0.00015   0.00011  -0.00017  -0.00006   1.89043
   A12        1.86955  -0.00005   0.00019  -0.00064  -0.00033   1.86922
   A13        2.09129   0.00003  -0.00101   0.00301   0.00190   2.09319
   A14        1.80846  -0.00005  -0.00179  -0.00060  -0.00230   1.80616
   A15        1.86839  -0.00004   0.00051  -0.00054  -0.00010   1.86829
   A16        2.02112  -0.00003   0.00321   0.00130   0.00449   2.02562
   A17        2.15416   0.00003   0.00172  -0.00120   0.00052   2.15468
   A18        1.74211   0.00003  -0.00137  -0.00096  -0.00225   1.73986
   A19        1.99278   0.00001  -0.00231  -0.00064  -0.00281   1.98997
   A20        1.63713  -0.00001  -0.00245   0.00254   0.00002   1.63715
   A21        1.90488  -0.00000   0.00273  -0.00092   0.00203   1.90691
   A22        2.14576   0.00005  -0.00447   0.00088  -0.00367   2.14209
   A23        1.86239  -0.00004  -0.00146  -0.00025  -0.00184   1.86054
   A24        3.10882   0.00007  -0.00115   0.00068  -0.00029   3.10854
   A25        2.03445   0.00001  -0.00287   0.00025  -0.00305   2.03140
   A26        2.10034  -0.00002  -0.00003  -0.00161  -0.00122   2.09912
   A27        1.84890  -0.00010   0.00199  -0.00328  -0.00086   1.84804
   A28        2.91193   0.00013  -0.00118   0.00647   0.00572   2.91764
   A29        1.85920  -0.00010   0.00067   0.00032   0.00090   1.86009
   A30        2.08749   0.00001  -0.00446   0.00479   0.00027   2.08776
   A31        1.86618   0.00015  -0.00091   0.00236   0.00146   1.86764
   A32        3.08478   0.00021  -0.00115   0.00200   0.00082   3.08560
   A33        2.91617   0.00006   0.00072  -0.00038   0.00048   2.91665
   A34        2.94813   0.00015   0.00202   0.00286   0.00529   2.95342
   A35        3.14673   0.00002  -0.00557   0.00050  -0.00483   3.14190
   A36        2.91315   0.00009   0.00011  -0.00217  -0.00187   2.91128
   A37        2.99774   0.00015  -0.00125   0.00117  -0.00054   2.99720
   A38        3.29793   0.00001   0.00109  -0.00051   0.00088   3.29880
   A39        3.17712  -0.00007  -0.00271  -0.00127  -0.00370   3.17341
   A40        3.34051  -0.00001   0.00388   0.00388   0.00730   3.34781
   A41        3.05559   0.00003   0.00476   0.00025   0.00482   3.06041
    D1        0.10138   0.00004   0.01254  -0.00161   0.01088   0.11227
    D2       -3.04700   0.00001   0.01375  -0.00195   0.01168  -3.03532
    D3        0.03912   0.00001   0.00045   0.00087   0.00105   0.04017
    D4       -3.09615   0.00004  -0.00067   0.00119   0.00031  -3.09585
    D5       -2.04312   0.00001  -0.01049  -0.00164  -0.01210  -2.05522
    D6        2.15202   0.00002  -0.01045  -0.00156  -0.01198   2.14003
    D7        0.05034  -0.00001  -0.00993  -0.00166  -0.01156   0.03879
    D8        1.09279  -0.00002  -0.00948  -0.00192  -0.01143   1.08137
    D9       -0.99526   0.00000  -0.00943  -0.00184  -0.01131  -1.00656
   D10       -3.09693  -0.00003  -0.00891  -0.00194  -0.01088  -3.10781
   D11       -1.30557   0.00003  -0.00731  -0.00068  -0.00803  -1.31360
   D12        1.93335  -0.00013  -0.01408  -0.00847  -0.02274   1.91061
   D13       -0.36783   0.00005  -0.01437  -0.00173  -0.01649  -0.38432
   D14       -2.24868   0.00004   0.00871  -0.00206   0.00651  -2.24217
   D15        1.96822  -0.00008   0.01234  -0.00860   0.00373   1.97195
   D16       -0.07028   0.00004   0.00650   0.00071   0.00712  -0.06316
   D17       -2.13657  -0.00008   0.01013  -0.00582   0.00435  -2.13222
   D18        2.02866  -0.00005  -0.00682   0.00118  -0.00578   2.02288
   D19       -0.05184   0.00003  -0.00519   0.00069  -0.00466  -0.05650
   D20        1.99613   0.00002   0.00259   0.00320   0.00575   2.00188
   D21       -2.12103   0.00002  -0.00063   0.00291   0.00241  -2.11862
   D22       -0.07430   0.00001  -0.00121   0.00157   0.00027  -0.07403
   D23        2.09172   0.00001  -0.00442   0.00128  -0.00307   2.08865
   D24       -1.74554  -0.00004   0.00212  -0.00149   0.00035  -1.74519
   D25        0.42048  -0.00004  -0.00110  -0.00178  -0.00298   0.41750
   D26       -1.75918  -0.00004   0.00675  -0.00183   0.00490  -1.75428
   D27        2.25080   0.00006   0.01077   0.00403   0.01481   2.26561
   D28        0.25834  -0.00008   0.00715  -0.00203   0.00497   0.26331
   D29       -2.01487   0.00003   0.01117   0.00383   0.01487  -2.00000
   D30        2.26014  -0.00007   0.00392  -0.00250   0.00153   2.26167
   D31       -0.01307   0.00004   0.00793   0.00336   0.01144  -0.00163
   D32       -2.14602  -0.00004  -0.01376  -0.00536  -0.01903  -2.16504
   D33        0.08355  -0.00001  -0.01864   0.00232  -0.01633   0.06722
   D34        1.74355   0.00000  -0.01226  -0.00215  -0.01413   1.72942
   D35       -2.31006   0.00004  -0.01713   0.00554  -0.01144  -2.32150
   D36       -0.00860  -0.00004  -0.00966  -0.00191  -0.01154  -0.02014
   D37        2.22097  -0.00001  -0.01454   0.00577  -0.00885   2.21213
   D38        1.25755   0.00002  -0.00371   0.00253  -0.00121   1.25634
   D39       -1.09592  -0.00001   0.00121   0.00228   0.00348  -1.09244
   D40       -2.23866   0.00007   0.00220   0.00249   0.00445  -2.23421
   D41        0.15058  -0.00006   0.00190  -0.00303  -0.00110   0.14948
         Item               Value     Threshold  Converged?
 Maximum Force            0.000399     0.000015     NO 
 RMS     Force            0.000102     0.000010     NO 
 Maximum Displacement     0.056192     0.000060     NO 
 RMS     Displacement     0.013059     0.000040     NO 
 Predicted change in Energy=-6.454915D-06
 GradGradGradGradGradGradGradGradGradGradGradGradGradGradGradGradGradGrad

                          Input orientation:                          
 ---------------------------------------------------------------------
 Center     Atomic      Atomic             Coordinates (Angstroms)
 Number     Number       Type             X           Y           Z
 ---------------------------------------------------------------------
      1          6           0        0.234021    0.976780    2.119569
      2          8           0       -0.625031    0.129061    1.967202
      3          8           0        1.320304    1.159384    1.447914
      4          1           0        1.451467    0.505030    0.648679
      5          6           0        0.087208    2.032072    3.247038
      6          9           0        0.011360    3.264959    2.721586
      7          9           0        1.142927    1.993105    4.071713
      8          9           0       -1.013450    1.817285    3.965740
      9          8           0        1.353889    0.670830   -3.036551
     10          1           0        0.855143    1.475718   -3.193949
     11          1           0        0.825494   -0.070742   -3.397910
     12          8           0        0.378408   -2.667028   -1.100314
     13          1           0        0.779573   -3.512884   -0.884627
     14          1           0       -0.394558   -2.547847   -0.490270
     15          8           0       -1.503988   -2.129999    0.663308
     16          1           0       -1.188122   -1.340017    1.142806
     17          1           0       -2.429939   -1.976388    0.461527
     18          8           0        1.768778   -0.292111   -0.529797
     19          1           0        1.700001    0.164747   -1.398133
     20          1           0        1.359117   -1.167414   -0.655718
     21          8           0       -0.042950   -1.600640   -3.624074
     22          1           0        0.071021   -2.110579   -2.798363
     23          1           0        0.200061   -2.181481   -4.348589
 ---------------------------------------------------------------------
                    Distance matrix (angstroms):
                    1          2          3          4          5
     1  C    0.000000
     2  O    1.216476   0.000000
     3  O    1.290146   2.261759   0.000000
     4  H    1.966784   2.488313   1.041229   0.000000
     5  C    1.551251   2.401398   2.349245   3.308251   0.000000
     6  F    2.376502   3.287544   2.787296   3.740061   1.342335
     7  F    2.381154   3.321040   2.758782   3.745227   1.340205
     8  F    2.381382   2.644830   3.495525   4.335980   1.331960
     9  O    5.285196   5.408067   4.511124   3.690249   6.552934
    10  H    5.372915   5.535512   4.675825   4.007946   6.510420
    11  H    5.647099   5.561329   5.023949   4.135002   7.008725
    12  O    4.864755   4.270206   4.692768   3.777882   6.408261
    13  H    5.429541   4.834213   5.250070   4.352713   6.949573
    14  H    4.430504   3.641171   4.521158   3.745007   5.930870
    15  O    3.846225   2.752463   4.405935   3.959584   5.150766
    16  H    2.888616   1.776201   3.554194   3.258188   4.174354
    17  H    4.308943   3.155577   4.987018   4.610615   5.492071
    18  O    3.314319   3.484640   2.493854   1.457713   4.742782
    19  H    3.896502   4.090542   3.038661   2.089738   5.259811
    20  H    3.683155   3.535167   3.137000   2.122982   5.204418
    21  O    6.301527   5.881586   5.933065   4.992349   7.773398
    22  H    5.808994   5.311411   5.503111   4.541931   7.328620
    23  H    7.198113   6.775588   6.783492   5.809995   8.686788
                    6          7          8          9         10
     6  F    0.000000
     7  F    2.172763   0.000000
     8  F    2.166545   2.166127   0.000000
     9  O    6.456627   7.233280   7.480023   0.000000
    10  H    6.237540   7.289744   7.407393   0.959878   0.000000
    11  H    7.016976   7.755998   7.821107   0.979649   1.560134
    12  O    7.066124   7.003656   6.907333   3.980186   4.666147
    13  H    7.715833   7.417092   7.426420   4.739629   5.497712
    14  H    6.653533   6.617840   6.268448   4.460998   5.006067
    15  O    5.969786   5.968531   5.169887   5.449868   5.783176
    16  H    5.013691   5.012184   4.238870   5.288890   5.559743
    17  H    6.208020   6.446370   5.355176   5.793244   6.005939
    18  O    5.129596   5.175693   5.692118   2.717205   3.325305
    19  H    5.425395   5.794174   6.234167   1.749379   2.378526
    20  H    5.733111   5.690714   5.991276   3.007913   3.699021
    21  O    7.996524   8.575923   8.380296   2.730553   3.233506
    22  H    7.705180   8.073856   7.896663   3.072250   3.692270
    23  H    8.926739   9.445509   9.305418   3.344913   3.890685
                   11         12         13         14         15
    11  H    0.000000
    12  O    3.495645   0.000000
    13  H    4.262282   0.960691   0.000000
    14  H    4.009856   0.991885   1.570159   0.000000
    15  O    5.114735   2.634801   3.085956   1.654138   0.000000
    16  H    5.126775   3.040817   3.564221   2.180719   0.976607
    17  H    5.396720   3.286814   3.804461   2.318460   0.960051
    18  O    3.027352   2.810490   3.387892   3.125689   3.938569
    19  H    2.195296   3.139149   3.825683   3.545358   4.447577
    20  H    3.001177   1.846158   2.426829   2.237933   3.296023
    21  O    1.773678   2.772019   3.440609   3.292652   4.560318
    22  H    2.256019   1.813144   2.476064   2.394840   3.803182
    23  H    2.397952   3.289202   3.755995   3.921023   5.293915
                   16         17         18         19         20
    16  H    0.000000
    17  H    1.552810   0.000000
    18  O    3.555133   4.631278   0.000000
    19  H    4.130611   5.009910   0.983594   0.000000
    20  H    3.122965   4.032322   0.974595   1.562702   0.000000
    21  O    4.909429   4.746687   3.816956   3.333059   3.311286
    22  H    4.208565   4.110923   3.366837   3.129109   2.672017
    23  H    5.726302   5.485998   4.540238   4.057067   4.001129
                   21         22         23
    21  O    0.000000
    22  H    0.977152   0.000000
    23  H    0.959870   1.557202   0.000000
 Stoichiometry    C2H11F3O7
 Framework group  C1[X(C2H11F3O7)]
 Deg. of freedom    63
 Full point group                 C1      NOp   1
 Largest Abelian subgroup         C1      NOp   1
 Largest concise Abelian subgroup C1      NOp   1
                         Standard orientation:                         
 ---------------------------------------------------------------------
 Center     Atomic      Atomic             Coordinates (Angstroms)
 Number     Number       Type             X           Y           Z
 ---------------------------------------------------------------------
      1          6           0       -1.517884    0.065704   -0.105722
      2          8           0       -0.995486    1.101270    0.261047
      3          8           0       -0.981389   -0.946651   -0.698838
      4          1           0        0.045885   -0.867225   -0.849032
      5          6           0       -3.033003   -0.163454    0.135691
      6          9           0       -3.219884   -1.222648    0.938838
      7          9           0       -3.665989   -0.399395   -1.021811
      8          9           0       -3.593997    0.899098    0.710482
      9          8           0        3.112481   -2.407401    0.508091
     10          1           0        2.808737   -2.771721    1.342582
     11          1           0        3.776111   -1.718372    0.719153
     12          8           0        3.118724    1.330488   -0.859399
     13          1           0        3.388642    1.802693   -1.651291
     14          1           0        2.495874    1.923589   -0.365310
     15          8           0        1.237050    2.707676    0.367319
     16          1           0        0.436615    2.150560    0.315482
     17          1           0        1.284171    3.037016    1.267881
     18          8           0        1.480750   -0.941134   -1.095256
     19          1           0        1.986453   -1.580389   -0.544734
     20          1           0        2.017391   -0.127986   -1.120585
     21          8           0        4.711570   -0.213751    0.802604
     22          1           0        4.271924    0.421387    0.204159
     23          1           0        5.642746   -0.220532    0.569760
 ---------------------------------------------------------------------
 Rotational constants (GHZ):           1.0488650           0.2810664           0.2459579
 Standard basis: 6-31++G(d,p) (6D, 7F)
 There are   294 symmetry adapted cartesian basis functions of A   symmetry.
 There are   294 symmetry adapted basis functions of A   symmetry.
   294 basis functions,   472 primitive gaussians,   294 cartesian basis functions
    53 alpha electrons       53 beta electrons
       nuclear repulsion energy       825.6806766067 Hartrees.
 NAtoms=   23 NActive=   23 NUniq=   23 SFac= 1.00D+00 NAtFMM=   60 NAOKFM=F Big=F
 Integral buffers will be    131072 words long.
 Raffenetti 2 integral format.
 Two-electron integral symmetry is turned on.
 Nuclear repulsion after empirical dispersion term =      825.6708786754 Hartrees.
 One-electron integrals computed using PRISM.
 NBasis=   294 RedAO= T EigKep=  4.87D-05  NBF=   294
 NBsUse=   294 1.00D-06 EigRej= -1.00D+00 NBFU=   294
 Initial guess from the checkpoint file:  "/local_scratch/slurm.5660424/Gau-1203520.chk"
 B after Tr=     0.000000   -0.000000    0.000000
         Rot=    0.999998   -0.001900    0.000079    0.000653 Ang=  -0.23 deg.
 ExpMin= 3.60D-02 ExpMax= 7.00D+03 ExpMxC= 1.05D+03 IAcc=3 IRadAn=         5 AccDes= 0.00D+00
 Harris functional with IExCor= 4639 and IRadAn=       5 diagonalized for initial guess.
 HarFok:  IExCor= 4639 AccDes= 0.00D+00 IRadAn=         5 IDoV= 1 UseB2=F ITyADJ=14
 ICtDFT=  3500011 ScaDFX=  1.000000  1.000000  1.000000  1.000000
 FoFCou: FMM=F IPFlag=           0 FMFlag=      100000 FMFlg1=           0
         NFxFlg=           0 DoJE=T BraDBF=F KetDBF=T FulRan=T
         wScrn=  0.000000 ICntrl=       500 IOpCl=  0 I1Cent=   200000004 NGrid=           0
         NMat0=    1 NMatS0=      1 NMatT0=    0 NMatD0=    1 NMtDS0=    0 NMtDT0=    0
 Petite list used in FoFCou.
 Requested convergence on RMS density matrix=1.00D-10 within 128 cycles.
 Requested convergence on MAX density matrix=1.00D-08.
 Requested convergence on             energy=1.00D-08.
 No special actions if energy rises.
 SCF Done:  E(RwB97XD) =  -908.816596326     A.U. after   14 cycles
            NFock= 14  Conv=0.92D-10     -V/T= 2.0082
 Calling FoFJK, ICntrl=      2127 FMM=F ISym2X=0 I1Cent= 0 IOpClX= 0 NMat=1 NMatS=1 NMatT=0.
 ***** Axes restored to original set *****
 -------------------------------------------------------------------
 Center     Atomic                   Forces (Hartrees/Bohr)
 Number     Number              X              Y              Z
 -------------------------------------------------------------------
      1        6           0.000130068    0.000079123   -0.000027652
      2        8          -0.000052071   -0.000224730   -0.000153677
      3        8           0.000033558   -0.000052010    0.000107604
      4        1          -0.000161471    0.000194416   -0.000016533
      5        6           0.000042389   -0.000027908   -0.000055436
      6        9          -0.000016048    0.000004624    0.000097890
      7        9          -0.000052411    0.000085920    0.000061398
      8        9           0.000047432    0.000090949    0.000043114
      9        8           0.000079336    0.000209272    0.000044923
     10        1           0.000023743   -0.000073248   -0.000010128
     11        1          -0.000131094   -0.000105717    0.000011362
     12        8          -0.000150066   -0.000026783    0.000037696
     13        1          -0.000045274    0.000028823    0.000019307
     14        1           0.000155314   -0.000048941   -0.000028118
     15        8           0.000080812    0.000041679   -0.000106368
     16        1          -0.000123929    0.000050149    0.000052368
     17        1          -0.000011614   -0.000088175   -0.000016703
     18        8           0.000201392   -0.000323424   -0.000078824
     19        1          -0.000101369   -0.000061360    0.000021668
     20        1           0.000062089    0.000264420    0.000038269
     21        8           0.000106382   -0.000267844    0.000143329
     22        1          -0.000052798    0.000215043   -0.000129308
     23        1          -0.000064368    0.000035723   -0.000056180
 -------------------------------------------------------------------
 Cartesian Forces:  Max     0.000323424 RMS     0.000109769

 GradGradGradGradGradGradGradGradGradGradGradGradGradGradGradGradGradGrad
 Berny optimization.
 Using GEDIIS/GDIIS optimizer.
 FormGI is forming the generalized inverse of G from B-inverse, IUseBI=4.
 Internal  Forces:  Max     0.000257368 RMS     0.000073328
 Search for a local minimum.
 Step number  14 out of a maximum of  138
 All quantities printed in internal units (Hartrees-Bohrs-Radians)
 Mixed Optimization -- En-DIIS/RFO-DIIS
 Swapping is turned off.
 Update second derivatives using D2CorX and points   11   12   13   14
 DE= -7.56D-06 DEPred=-6.45D-06 R= 1.17D+00
 TightC=F SS=  1.41D+00  RLast= 6.59D-02 DXNew= 3.6657D+00 1.9767D-01
 Trust test= 1.17D+00 RLast= 6.59D-02 DXMaxT set to 2.18D+00
 ITU=  1  1  1  1  1  1  1  1  1 -1  1  0  1  0
     Eigenvalues ---    0.00017   0.00038   0.00050   0.00077   0.00135
     Eigenvalues ---    0.00211   0.00262   0.00401   0.00440   0.00547
     Eigenvalues ---    0.00642   0.00779   0.00907   0.00990   0.01132
     Eigenvalues ---    0.01157   0.01279   0.01364   0.01458   0.01543
     Eigenvalues ---    0.01665   0.01831   0.01910   0.02085   0.02262
     Eigenvalues ---    0.02594   0.02997   0.03090   0.03307   0.03779
     Eigenvalues ---    0.03852   0.04381   0.04836   0.05166   0.06169
     Eigenvalues ---    0.06702   0.07042   0.08025   0.08781   0.11697
     Eigenvalues ---    0.13621   0.20032   0.20677   0.21777   0.23488
     Eigenvalues ---    0.26234   0.37016   0.37210   0.38314   0.40814
     Eigenvalues ---    0.42703   0.44643   0.46390   0.49253   0.50947
     Eigenvalues ---    0.51971   0.56316   0.57123   0.57205   0.57414
     Eigenvalues ---    0.58476   0.63697   0.98620
 En-DIIS/RFO-DIIS/Sim-DIIS IScMMF=       -3 using points:    14   13   12   11   10    9    8
 RFO step:  Lambda=-1.20861102D-05.
 DidBck=T Rises=F RFO-DIIS coefs:    0.57187    1.12654   -0.73313   -0.49663    0.37662
                  RFO-DIIS coefs:    0.28053   -0.12580
 Iteration  1 RMS(Cart)=  0.01317574 RMS(Int)=  0.00039706
 Iteration  2 RMS(Cart)=  0.00010114 RMS(Int)=  0.00037991
 Iteration  3 RMS(Cart)=  0.00000009 RMS(Int)=  0.00037991
 Variable       Old X    -DE/DX   Delta X   Delta X   Delta X     New X
                                 (Linear)    (Quad)   (Total)
    R1        2.29881   0.00026  -0.00089   0.00095  -0.00007   2.29874
    R2        2.43802  -0.00003  -0.00044   0.00059   0.00009   2.43812
    R3        2.93144   0.00021   0.00022   0.00016   0.00037   2.93181
    R4        3.35653   0.00001  -0.00125   0.00128  -0.00014   3.35640
    R5        1.96764   0.00004  -0.00382   0.00236  -0.00135   1.96629
    R6        2.75468   0.00017   0.00673  -0.00124   0.00557   2.76024
    R7        2.53665  -0.00003  -0.00020   0.00010  -0.00010   2.53654
    R8        2.53262  -0.00001  -0.00001   0.00010   0.00009   2.53271
    R9        2.51704  -0.00003  -0.00032   0.00011  -0.00021   2.51683
   R10        1.81391  -0.00007  -0.00007  -0.00003  -0.00008   1.81382
   R11        1.85127   0.00015   0.00027  -0.00048  -0.00046   1.85081
   R12        3.30585   0.00000   0.00445  -0.00341   0.00118   3.30702
   R13        3.35176  -0.00000   0.00208  -0.00212  -0.00032   3.35145
   R14        1.81544  -0.00004  -0.00017   0.00006  -0.00011   1.81533
   R15        1.87439  -0.00022   0.00038  -0.00077  -0.00044   1.87395
   R16        3.48873   0.00010   0.00159   0.00509   0.00711   3.49585
   R17        3.42635   0.00001   0.00094  -0.00157  -0.00075   3.42560
   R18        3.12587  -0.00008  -0.00025  -0.00047  -0.00078   3.12509
   R19        1.84552   0.00003   0.00045  -0.00057  -0.00028   1.84524
   R20        1.81423   0.00000  -0.00004  -0.00002  -0.00006   1.81418
   R21        1.85872  -0.00004  -0.00038   0.00017  -0.00002   1.85870
   R22        1.84172  -0.00018  -0.00110   0.00113   0.00055   1.84227
   R23        1.84655  -0.00022  -0.00085   0.00059  -0.00046   1.84609
   R24        1.81389   0.00000  -0.00009  -0.00002  -0.00011   1.81378
    A1        2.24980  -0.00009  -0.00179   0.00167   0.00034   2.25014
    A2        2.09240   0.00011   0.00174  -0.00105   0.00045   2.09285
    A3        1.94098  -0.00002   0.00006  -0.00062  -0.00079   1.94018
    A4        2.60289   0.00007  -0.00279   0.00278   0.00051   2.60340
    A5        2.00064  -0.00005  -0.00030  -0.00083  -0.00011   2.00053
    A6        1.92374   0.00010   0.00045  -0.00058  -0.00013   1.92360
    A7        1.93147   0.00016  -0.00056   0.00098   0.00042   1.93189
    A8        1.93980   0.00013   0.00048  -0.00026   0.00022   1.94002
    A9        1.88818  -0.00013  -0.00020  -0.00005  -0.00024   1.88794
   A10        1.88876  -0.00013  -0.00009  -0.00003  -0.00012   1.88864
   A11        1.89043  -0.00014  -0.00012  -0.00006  -0.00017   1.89026
   A12        1.86922  -0.00001  -0.00051   0.00007  -0.00033   1.86888
   A13        2.09319   0.00001  -0.00090   0.00116   0.00002   2.09321
   A14        1.80616  -0.00002  -0.00042  -0.00047  -0.00073   1.80543
   A15        1.86829  -0.00000   0.00028   0.00023   0.00021   1.86851
   A16        2.02562  -0.00003   0.00290  -0.00051   0.00257   2.02818
   A17        2.15468   0.00002   0.00011   0.00245   0.00218   2.15685
   A18        1.73986  -0.00001   0.00106  -0.00110  -0.00002   1.73983
   A19        1.98997  -0.00003  -0.00361  -0.00455  -0.00756   1.98241
   A20        1.63715   0.00005  -0.00019   0.00295   0.00270   1.63985
   A21        1.90691  -0.00004   0.00184  -0.00314  -0.00095   1.90596
   A22        2.14209  -0.00001  -0.00326   0.00221  -0.00122   2.14087
   A23        1.86054   0.00007   0.00082  -0.00074  -0.00005   1.86049
   A24        3.10854   0.00010   0.00338  -0.00221   0.00175   3.11028
   A25        2.03140  -0.00004  -0.00172  -0.00266  -0.00572   2.02568
   A26        2.09912   0.00003  -0.00023  -0.00322  -0.00265   2.09647
   A27        1.84804  -0.00006   0.00162  -0.00263  -0.00022   1.84782
   A28        2.91764   0.00003  -0.00487   0.00768   0.00386   2.92150
   A29        1.86009  -0.00008   0.00032  -0.00109  -0.00101   1.85908
   A30        2.08776   0.00002   0.00111   0.00365   0.00474   2.09250
   A31        1.86764   0.00008  -0.00005   0.00126   0.00165   1.86930
   A32        3.08560   0.00014   0.00069   0.00259   0.00302   3.08863
   A33        2.91665   0.00005   0.00188   0.00067   0.00286   2.91951
   A34        2.95342   0.00003  -0.00196   0.00300   0.00172   2.95514
   A35        3.14190   0.00005  -0.00477   0.00449   0.00008   3.14198
   A36        2.91128   0.00005  -0.00018  -0.00187  -0.00158   2.90969
   A37        2.99720  -0.00002  -0.00120   0.00333   0.00115   2.99835
   A38        3.29880   0.00004   0.00089   0.00103   0.00258   3.30138
   A39        3.17341  -0.00009  -0.00513  -0.00237  -0.00701   3.16640
   A40        3.34781  -0.00005   0.00314   0.00448   0.00690   3.35470
   A41        3.06041   0.00002   0.00120   0.00366   0.00413   3.06454
    D1        0.11227   0.00003   0.01130   0.00058   0.01176   0.12403
    D2       -3.03532   0.00002   0.01230  -0.00060   0.01150  -3.02382
    D3        0.04017   0.00002  -0.00064   0.00406   0.00303   0.04320
    D4       -3.09585   0.00003  -0.00158   0.00515   0.00327  -3.09258
    D5       -2.05522   0.00001  -0.00665   0.00804   0.00142  -2.05380
    D6        2.14003   0.00001  -0.00634   0.00785   0.00154   2.14157
    D7        0.03879  -0.00000  -0.00615   0.00744   0.00133   0.04011
    D8        1.08137   0.00000  -0.00582   0.00707   0.00121   1.08258
    D9       -1.00656  -0.00000  -0.00552   0.00688   0.00133  -1.00524
   D10       -3.10781  -0.00001  -0.00532   0.00647   0.00112  -3.10670
   D11       -1.31360   0.00003  -0.00750  -0.00320  -0.01093  -1.32453
   D12        1.91061  -0.00006  -0.00817  -0.01504  -0.02338   1.88723
   D13       -0.38432   0.00001  -0.00908  -0.00357  -0.01336  -0.39768
   D14       -2.24217   0.00001   0.00730  -0.00412   0.00276  -2.23941
   D15        1.97195  -0.00004   0.00570  -0.00730  -0.00146   1.97049
   D16       -0.06316   0.00002   0.00591  -0.00300   0.00260  -0.06056
   D17       -2.13222  -0.00003   0.00431  -0.00619  -0.00162  -2.13384
   D18        2.02288  -0.00002  -0.01914   0.00037  -0.01892   2.00396
   D19       -0.05650   0.00000  -0.01773  -0.00005  -0.01793  -0.07443
   D20        2.00188  -0.00002   0.00779   0.00261   0.01032   2.01220
   D21       -2.11862   0.00003   0.00689  -0.00001   0.00710  -2.11152
   D22       -0.07403   0.00000   0.00383   0.00267   0.00618  -0.06785
   D23        2.08865   0.00005   0.00292   0.00004   0.00296   2.09161
   D24       -1.74519  -0.00005   0.00481  -0.00026   0.00403  -1.74115
   D25        0.41750  -0.00000   0.00390  -0.00289   0.00081   0.41831
   D26       -1.75428  -0.00002   0.00009  -0.00449  -0.00440  -1.75867
   D27        2.26561   0.00005   0.00291   0.00583   0.00901   2.27462
   D28        0.26331  -0.00004   0.00175  -0.00371  -0.00211   0.26119
   D29       -2.00000   0.00003   0.00457   0.00661   0.01130  -1.98870
   D30        2.26167  -0.00006  -0.00191  -0.00817  -0.00970   2.25198
   D31       -0.00163   0.00001   0.00091   0.00215   0.00371   0.00208
   D32       -2.16504  -0.00004  -0.01068  -0.00273  -0.01292  -2.17797
   D33        0.06722  -0.00001  -0.00864   0.00326  -0.00536   0.06186
   D34        1.72942   0.00002  -0.00563   0.00092  -0.00410   1.72532
   D35       -2.32150   0.00004  -0.00360   0.00691   0.00346  -2.31804
   D36       -0.02014  -0.00001  -0.00649   0.00117  -0.00481  -0.02494
   D37        2.21213   0.00001  -0.00445   0.00716   0.00276   2.21488
   D38        1.25634   0.00002  -0.00267  -0.00017  -0.00295   1.25339
   D39       -1.09244   0.00000  -0.00041  -0.00007  -0.00059  -1.09303
   D40       -2.23421   0.00002   0.01750   0.00729   0.02449  -2.20972
   D41        0.14948  -0.00003   0.01737  -0.00259   0.01512   0.16460
         Item               Value     Threshold  Converged?
 Maximum Force            0.000257     0.000015     NO 
 RMS     Force            0.000073     0.000010     NO 
 Maximum Displacement     0.042725     0.000060     NO 
 RMS     Displacement     0.013238     0.000040     NO 
 Predicted change in Energy=-4.117534D-06
 GradGradGradGradGradGradGradGradGradGradGradGradGradGradGradGradGradGrad

                          Input orientation:                          
 ---------------------------------------------------------------------
 Center     Atomic      Atomic             Coordinates (Angstroms)
 Number     Number       Type             X           Y           Z
 ---------------------------------------------------------------------
      1          6           0        0.235638    0.977501    2.113573
      2          8           0       -0.627317    0.135373    1.952788
      3          8           0        1.329686    1.153474    1.452741
      4          1           0        1.463146    0.500726    0.653506
      5          6           0        0.085126    2.034298    3.239414
      6          9           0        0.020916    3.267227    2.712650
      7          9           0        1.133320    1.990192    4.073454
      8          9           0       -1.022821    1.826495    3.948709
      9          8           0        1.340528    0.675763   -3.024751
     10          1           0        0.836240    1.479185   -3.171340
     11          1           0        0.811738   -0.065581   -3.385344
     12          8           0        0.387341   -2.673384   -1.098774
     13          1           0        0.783777   -3.522106   -0.885875
     14          1           0       -0.385876   -2.552544   -0.489752
     15          8           0       -1.502141   -2.128116    0.654198
     16          1           0       -1.188145   -1.335931    1.130980
     17          1           0       -2.426093   -1.973578    0.444271
     18          8           0        1.783966   -0.298712   -0.526111
     19          1           0        1.705405    0.159311   -1.392989
     20          1           0        1.374611   -1.174856   -0.649415
     21          8           0       -0.051783   -1.597593   -3.614700
     22          1           0        0.070957   -2.111335   -2.792897
     23          1           0        0.182513   -2.173966   -4.345550
 ---------------------------------------------------------------------
                    Distance matrix (angstroms):
                    1          2          3          4          5
     1  C    0.000000
     2  O    1.216439   0.000000
     3  O    1.290195   2.261954   0.000000
     4  H    1.966185   2.488303   1.040514   0.000000
     5  C    1.551449   2.401853   2.348825   3.307220   0.000000
     6  F    2.376519   3.287264   2.787149   3.738132   1.342281
     7  F    2.381703   3.322261   2.758041   3.744774   1.340252
     8  F    2.381645   2.645755   3.495296   4.335442   1.331851
     9  O    5.264427   5.379622   4.502917   3.684460   6.531570
    10  H    5.342538   5.495864   4.661728   3.997480   6.478433
    11  H    5.626544   5.532352   5.016118   4.130055   6.987481
    12  O    4.865301   4.269740   4.695007   3.781906   6.408860
    13  H    5.435403   4.840077   5.256253   4.360552   6.955555
    14  H    4.429989   3.639945   4.522279   3.748116   5.930231
    15  O    3.846363   2.752278   4.407465   3.962794   5.150577
    16  H    2.888704   1.776128   3.555297   3.260465   4.174345
    17  H    4.310482   3.155772   4.990125   4.614341   5.493825
    18  O    3.315716   3.485349   2.496212   1.460659   4.744278
    19  H    3.889167   4.078773   3.037714   2.088874   5.253574
    20  H    3.682933   3.534950   3.137228   2.124386   5.204270
    21  O    6.287037   5.859295   5.929232   4.991546   7.758109
    22  H    5.800127   5.296869   5.501711   4.542989   7.319512
    23  H    7.187130   6.757066   6.782924   5.812449   8.674714
                    6          7          8          9         10
     6  F    0.000000
     7  F    2.172567   0.000000
     8  F    2.166318   2.165941   0.000000
     9  O    6.432326   7.221853   7.452431   0.000000
    10  H    6.203482   7.268867   7.366942   0.959834   0.000000
    11  H    6.994179   7.743596   7.793195   0.979407   1.559712
    12  O    7.067678   7.004096   6.907572   3.979289   4.662711
    13  H    7.721812   7.423109   7.432667   4.744141   5.499002
    14  H    6.655118   6.615682   6.267505   4.452937   4.993928
    15  O    5.972156   5.966357   5.169381   5.429288   5.754597
    16  H    5.015233   5.011031   4.238852   5.264143   5.525665
    17  H    6.212844   6.446073   5.356381   5.765462   5.969677
    18  O    5.129702   5.178650   5.693731   2.718352   3.325108
    19  H    5.417833   5.793220   6.225468   1.750001   2.379086
    20  H    5.733068   5.690451   5.991538   3.011341   3.700525
    21  O    7.981674   8.566468   8.358974   2.730333   3.232912
    22  H    7.696914   8.068328   7.883661   3.071397   3.690625
    23  H    8.913522   9.440544   9.287155   3.347607   3.892512
                   11         12         13         14         15
    11  H    0.000000
    12  O    3.494160   0.000000
    13  H    4.265641   0.960634   0.000000
    14  H    4.000464   0.991652   1.570048   0.000000
    15  O    5.091757   2.634458   3.088763   1.653726   0.000000
    16  H    5.100050   3.040188   3.568690   2.179578   0.976459
    17  H    5.365627   3.284224   3.804010   2.317345   0.960021
    18  O    3.028992   2.813818   3.394124   3.128785   3.941871
    19  H    2.195154   3.138156   3.828760   3.541673   4.439780
    20  H    3.005433   1.849923   2.431992   2.241167   3.299062
    21  O    1.773508   2.771288   3.442150   3.284638   4.539657
    22  H    2.254963   1.812747   2.476918   2.389108   3.789114
    23  H    2.400668   3.291341   3.761430   3.915809   5.276139
                   16         17         18         19         20
    16  H    0.000000
    17  H    1.552636   0.000000
    18  O    3.557418   4.633726   0.000000
    19  H    4.120534   4.999402   0.983582   0.000000
    20  H    3.124655   4.034781   0.974886   1.562795   0.000000
    21  O    4.886846   4.717411   3.820530   3.333230   3.317563
    22  H    4.193257   4.090660   3.370211   3.128418   2.677877
    23  H    5.707310   5.457781   4.546355   4.059681   4.010080
                   21         22         23
    21  O    0.000000
    22  H    0.976911   0.000000
    23  H    0.959814   1.557915   0.000000
 Stoichiometry    C2H11F3O7
 Framework group  C1[X(C2H11F3O7)]
 Deg. of freedom    63
 Full point group                 C1      NOp   1
 Largest Abelian subgroup         C1      NOp   1
 Largest concise Abelian subgroup C1      NOp   1
                         Standard orientation:                         
 ---------------------------------------------------------------------
 Center     Atomic      Atomic             Coordinates (Angstroms)
 Number     Number       Type             X           Y           Z
 ---------------------------------------------------------------------
      1          6           0       -1.514155    0.066766   -0.106995
      2          8           0       -0.985420    1.095893    0.268585
      3          8           0       -0.985083   -0.942229   -0.712483
      4          1           0        0.041796   -0.867790   -0.862974
      5          6           0       -3.029602   -0.158309    0.137451
      6          9           0       -3.218066   -1.224017    0.931470
      7          9           0       -3.667917   -0.381190   -1.019767
      8          9           0       -3.584406    0.900987    0.723892
      9          8           0        3.091496   -2.404971    0.519651
     10          1           0        2.777392   -2.759877    1.354314
     11          1           0        3.755835   -1.717162    0.731338
     12          8           0        3.123730    1.324119   -0.868725
     13          1           0        3.399097    1.799137   -1.656982
     14          1           0        2.501918    1.917356   -0.373959
     15          8           0        1.248894    2.699867    0.369287
     16          1           0        0.448239    2.143068    0.320314
     17          1           0        1.302645    3.024176    1.271271
     18          8           0        1.479020   -0.946021   -1.111553
     19          1           0        1.980358   -1.581158   -0.552360
     20          1           0        2.015875   -0.132702   -1.138061
     21          8           0        4.698960   -0.217346    0.811328
     22          1           0        4.267113    0.414994    0.204689
     23          1           0        5.632993   -0.227305    0.590593
 ---------------------------------------------------------------------
 Rotational constants (GHZ):           1.0484222           0.2816018           0.2467906
 Standard basis: 6-31++G(d,p) (6D, 7F)
 There are   294 symmetry adapted cartesian basis functions of A   symmetry.
 There are   294 symmetry adapted basis functions of A   symmetry.
   294 basis functions,   472 primitive gaussians,   294 cartesian basis functions
    53 alpha electrons       53 beta electrons
       nuclear repulsion energy       825.9446122357 Hartrees.
 NAtoms=   23 NActive=   23 NUniq=   23 SFac= 1.00D+00 NAtFMM=   60 NAOKFM=F Big=F
 Integral buffers will be    131072 words long.
 Raffenetti 2 integral format.
 Two-electron integral symmetry is turned on.
 Nuclear repulsion after empirical dispersion term =      825.9348106144 Hartrees.
 One-electron integrals computed using PRISM.
 NBasis=   294 RedAO= T EigKep=  4.87D-05  NBF=   294
 NBsUse=   294 1.00D-06 EigRej= -1.00D+00 NBFU=   294
 Initial guess from the checkpoint file:  "/local_scratch/slurm.5660424/Gau-1203520.chk"
 B after Tr=    -0.000000    0.000000   -0.000000
         Rot=    0.999999   -0.000541    0.000066    0.001090 Ang=  -0.14 deg.
 ExpMin= 3.60D-02 ExpMax= 7.00D+03 ExpMxC= 1.05D+03 IAcc=3 IRadAn=         5 AccDes= 0.00D+00
 Harris functional with IExCor= 4639 and IRadAn=       5 diagonalized for initial guess.
 HarFok:  IExCor= 4639 AccDes= 0.00D+00 IRadAn=         5 IDoV= 1 UseB2=F ITyADJ=14
 ICtDFT=  3500011 ScaDFX=  1.000000  1.000000  1.000000  1.000000
 FoFCou: FMM=F IPFlag=           0 FMFlag=      100000 FMFlg1=           0
         NFxFlg=           0 DoJE=T BraDBF=F KetDBF=T FulRan=T
         wScrn=  0.000000 ICntrl=       500 IOpCl=  0 I1Cent=   200000004 NGrid=           0
         NMat0=    1 NMatS0=      1 NMatT0=    0 NMatD0=    1 NMtDS0=    0 NMtDT0=    0
 Petite list used in FoFCou.
 Requested convergence on RMS density matrix=1.00D-10 within 128 cycles.
 Requested convergence on MAX density matrix=1.00D-08.
 Requested convergence on             energy=1.00D-08.
 No special actions if energy rises.
 SCF Done:  E(RwB97XD) =  -908.816601388     A.U. after   14 cycles
            NFock= 14  Conv=0.84D-10     -V/T= 2.0082
 Calling FoFJK, ICntrl=      2127 FMM=F ISym2X=0 I1Cent= 0 IOpClX= 0 NMat=1 NMatS=1 NMatT=0.
 ***** Axes restored to original set *****
 -------------------------------------------------------------------
 Center     Atomic                   Forces (Hartrees/Bohr)
 Number     Number              X              Y              Z
 -------------------------------------------------------------------
      1        6           0.000087340    0.000148707    0.000139117
      2        8           0.000022198   -0.000122872   -0.000151809
      3        8           0.000070046    0.000007095   -0.000013419
      4        1          -0.000114019   -0.000061721   -0.000070705
      5        6           0.000087068   -0.000016194    0.000013480
      6        9          -0.000025765    0.000040346    0.000022513
      7        9          -0.000054061    0.000021127   -0.000000271
      8        9          -0.000044486    0.000014660    0.000052418
      9        8           0.000162515    0.000283522    0.000160576
     10        1           0.000021018   -0.000012418   -0.000002181
     11        1          -0.000181332   -0.000279261   -0.000139083
     12        8           0.000035602    0.000002330    0.000001645
     13        1           0.000004706   -0.000000211    0.000001998
     14        1          -0.000043148    0.000004807    0.000009610
     15        8           0.000086879   -0.000031976   -0.000106565
     16        1          -0.000102753    0.000111161    0.000130280
     17        1          -0.000046597   -0.000087890   -0.000035639
     18        8          -0.000054777   -0.000513978    0.000027584
     19        1          -0.000087479   -0.000071871   -0.000005798
     20        1           0.000203676    0.000586048   -0.000021332
     21        8          -0.000018765   -0.000011454   -0.000003204
     22        1          -0.000000992    0.000002459   -0.000014626
     23        1          -0.000006874   -0.000012417    0.000005412
 -------------------------------------------------------------------
 Cartesian Forces:  Max     0.000586048 RMS     0.000128457

 GradGradGradGradGradGradGradGradGradGradGradGradGradGradGradGradGradGrad
 Berny optimization.
 Using GEDIIS/GDIIS optimizer.
 FormGI is forming the generalized inverse of G from B-inverse, IUseBI=4.
 Internal  Forces:  Max     0.000542076 RMS     0.000079125
 Search for a local minimum.
 Step number  15 out of a maximum of  138
 All quantities printed in internal units (Hartrees-Bohrs-Radians)
 Mixed Optimization -- En-DIIS/RFO-DIIS
 Swapping is turned off.
 Update second derivatives using D2CorX and points   11   12   13   14   15
 DE= -5.06D-06 DEPred=-4.12D-06 R= 1.23D+00
 TightC=F SS=  1.41D+00  RLast= 6.24D-02 DXNew= 3.6657D+00 1.8721D-01
 Trust test= 1.23D+00 RLast= 6.24D-02 DXMaxT set to 2.18D+00
 ITU=  1  1  1  1  1  1  1  1  1  1 -1  1  0  1  0
     Eigenvalues ---    0.00017   0.00041   0.00049   0.00073   0.00140
     Eigenvalues ---    0.00222   0.00248   0.00400   0.00467   0.00543
     Eigenvalues ---    0.00591   0.00780   0.00876   0.00978   0.01097
     Eigenvalues ---    0.01141   0.01278   0.01354   0.01466   0.01542
     Eigenvalues ---    0.01658   0.01858   0.01897   0.02072   0.02264
     Eigenvalues ---    0.02593   0.02983   0.03105   0.03243   0.03713
     Eigenvalues ---    0.03796   0.04339   0.04825   0.05148   0.05998
     Eigenvalues ---    0.06502   0.06985   0.08341   0.08899   0.11693
     Eigenvalues ---    0.13650   0.20072   0.21070   0.21772   0.23540
     Eigenvalues ---    0.26537   0.37206   0.37353   0.38362   0.41326
     Eigenvalues ---    0.44276   0.45090   0.47030   0.49418   0.50865
     Eigenvalues ---    0.52049   0.56148   0.57089   0.57182   0.57387
     Eigenvalues ---    0.58253   0.63562   0.98394
 En-DIIS/RFO-DIIS/Sim-DIIS IScMMF=       -3 using points:    15   14   13   12   11   10    9    8
 RFO step:  Lambda=-7.07130800D-06.
 DidBck=F Rises=F RFO-DIIS coefs:    1.60865   -0.55506   -0.02235   -0.09193    0.09188
                  RFO-DIIS coefs:    0.02887    0.03175   -0.09182
 Iteration  1 RMS(Cart)=  0.01828556 RMS(Int)=  0.00080430
 Iteration  2 RMS(Cart)=  0.00020215 RMS(Int)=  0.00056383
 Iteration  3 RMS(Cart)=  0.00000107 RMS(Int)=  0.00056383
 Iteration  4 RMS(Cart)=  0.00000000 RMS(Int)=  0.00056383
 Variable       Old X    -DE/DX   Delta X   Delta X   Delta X     New X
                                 (Linear)    (Quad)   (Total)
    R1        2.29874   0.00014  -0.00051   0.00039   0.00008   2.29882
    R2        2.43812   0.00004  -0.00023   0.00029   0.00012   2.43824
    R3        2.93181   0.00011   0.00031  -0.00005   0.00027   2.93208
    R4        3.35640   0.00001  -0.00142   0.00180   0.00057   3.35697
    R5        1.96629   0.00012  -0.00102   0.00108  -0.00010   1.96619
    R6        2.76024   0.00004   0.00175  -0.00016   0.00146   2.76170
    R7        2.53654   0.00003  -0.00001   0.00020   0.00020   2.53674
    R8        2.53271  -0.00004  -0.00004  -0.00020  -0.00024   2.53247
    R9        2.51683   0.00006  -0.00020   0.00024   0.00005   2.51688
   R10        1.81382  -0.00002  -0.00010   0.00005  -0.00007   1.81376
   R11        1.85081   0.00033  -0.00026   0.00109   0.00120   1.85201
   R12        3.30702  -0.00001   0.00028  -0.00163  -0.00131   3.30571
   R13        3.35145  -0.00003  -0.00052  -0.00029  -0.00046   3.35098
   R14        1.81533   0.00000  -0.00011   0.00007  -0.00004   1.81529
   R15        1.87395   0.00000  -0.00016   0.00039   0.00022   1.87417
   R16        3.49585   0.00007   0.00225   0.00041   0.00212   3.49796
   R17        3.42560  -0.00000   0.00090  -0.00213  -0.00126   3.42434
   R18        3.12509  -0.00004  -0.00200   0.00006  -0.00193   3.12316
   R19        1.84524   0.00013  -0.00030   0.00049   0.00039   1.84563
   R20        1.81418   0.00004  -0.00006   0.00004  -0.00002   1.81416
   R21        1.85870  -0.00002  -0.00017  -0.00013  -0.00035   1.85835
   R22        1.84227  -0.00054   0.00057  -0.00192  -0.00181   1.84046
   R23        1.84609  -0.00003  -0.00045   0.00073   0.00030   1.84640
   R24        1.81378   0.00000  -0.00009   0.00007  -0.00002   1.81376
    A1        2.25014  -0.00018   0.00031  -0.00080  -0.00148   2.24866
    A2        2.09285   0.00003   0.00019  -0.00005   0.00064   2.09349
    A3        1.94018   0.00015  -0.00051   0.00084   0.00084   1.94102
    A4        2.60340   0.00004  -0.00153  -0.00058  -0.00327   2.60013
    A5        2.00053  -0.00002   0.00113  -0.00076  -0.00168   1.99885
    A6        1.92360   0.00005  -0.00040  -0.00007  -0.00047   1.92314
    A7        1.93189   0.00005   0.00067   0.00009   0.00076   1.93265
    A8        1.94002   0.00003   0.00028  -0.00027   0.00001   1.94003
    A9        1.88794  -0.00003  -0.00024   0.00018  -0.00006   1.88788
   A10        1.88864  -0.00005  -0.00013  -0.00002  -0.00015   1.88849
   A11        1.89026  -0.00005  -0.00020   0.00010  -0.00011   1.89015
   A12        1.86888   0.00002   0.00006  -0.00031  -0.00054   1.86834
   A13        2.09321   0.00002   0.00193   0.00049   0.00240   2.09561
   A14        1.80543  -0.00002   0.00199   0.00074   0.00242   1.80785
   A15        1.86851   0.00002  -0.00024   0.00042   0.00014   1.86864
   A16        2.02818  -0.00003   0.00462  -0.00181   0.00340   2.03159
   A17        2.15685  -0.00002   0.00115   0.00067   0.00103   2.15789
   A18        1.73983  -0.00001  -0.00077  -0.00093  -0.00203   1.73780
   A19        1.98241  -0.00003  -0.00757   0.00007  -0.00693   1.97548
   A20        1.63985   0.00007   0.00377   0.00108   0.00437   1.64421
   A21        1.90596  -0.00003   0.00111   0.00111   0.00114   1.90710
   A22        2.14087  -0.00003  -0.00042   0.00020   0.00008   2.14094
   A23        1.86049   0.00008   0.00038   0.00069   0.00173   1.86222
   A24        3.11028   0.00009   0.00704  -0.00207   0.00423   3.11451
   A25        2.02568  -0.00003   0.00078  -0.00092   0.00038   2.02606
   A26        2.09647   0.00007   0.00136  -0.00018  -0.00010   2.09637
   A27        1.84782  -0.00007   0.00095  -0.00235  -0.00211   1.84570
   A28        2.92150   0.00008   0.00048   0.00163   0.00066   2.92216
   A29        1.85908  -0.00008  -0.00109  -0.00058  -0.00190   1.85718
   A30        2.09250   0.00002   0.00277  -0.00103   0.00217   2.09466
   A31        1.86930   0.00003   0.00136  -0.00089   0.00036   1.86965
   A32        3.08863   0.00001   0.00228  -0.00011   0.00352   3.09215
   A33        2.91951  -0.00005   0.00252  -0.00255  -0.00047   2.91904
   A34        2.95514   0.00001   0.00176   0.00019   0.00049   2.95564
   A35        3.14198   0.00000  -0.00255   0.00048  -0.00271   3.13927
   A36        2.90969  -0.00001  -0.00311  -0.00253  -0.00598   2.90371
   A37        2.99835  -0.00012  -0.00120  -0.00350  -0.00303   2.99532
   A38        3.30138   0.00005   0.00058  -0.00276  -0.00259   3.29879
   A39        3.16640  -0.00003  -0.00653   0.00219  -0.00351   3.16289
   A40        3.35470  -0.00012   0.00426  -0.00146   0.00338   3.35809
   A41        3.06454   0.00001   0.00343   0.00303   0.00574   3.07028
    D1        0.12403   0.00002   0.02675   0.00434   0.03084   0.15487
    D2       -3.02382   0.00002   0.02603   0.00363   0.02920  -2.99462
    D3        0.04320  -0.00000   0.00389  -0.00387  -0.00091   0.04229
    D4       -3.09258  -0.00000   0.00456  -0.00321   0.00061  -3.09197
    D5       -2.05380   0.00002   0.00735   0.00241   0.00986  -2.04394
    D6        2.14157  -0.00001   0.00749   0.00218   0.00975   2.15132
    D7        0.04011   0.00000   0.00711   0.00217   0.00937   0.04948
    D8        1.08258   0.00001   0.00675   0.00182   0.00848   1.09106
    D9       -1.00524  -0.00001   0.00688   0.00158   0.00838  -0.99686
   D10       -3.10670   0.00000   0.00651   0.00158   0.00799  -3.09870
   D11       -1.32453  -0.00001  -0.01521  -0.00073  -0.01596  -1.34049
   D12        1.88723  -0.00002  -0.03116   0.00085  -0.03121   1.85602
   D13       -0.39768   0.00001  -0.03424   0.00506  -0.02971  -0.42740
   D14       -2.23941  -0.00002   0.00639  -0.00183   0.00466  -2.23475
   D15        1.97049   0.00001   0.00424  -0.00012   0.00411   1.97460
   D16       -0.06056  -0.00001   0.01040  -0.00187   0.00837  -0.05218
   D17       -2.13384   0.00002   0.00824  -0.00016   0.00783  -2.12601
   D18        2.00396   0.00000   0.00880  -0.00127   0.00778   2.01175
   D19       -0.07443  -0.00002   0.00626  -0.00175   0.00514  -0.06929
   D20        2.01220  -0.00003   0.00354  -0.00367  -0.00039   2.01181
   D21       -2.11152   0.00003   0.00446  -0.00076   0.00318  -2.10834
   D22       -0.06785  -0.00000  -0.00220  -0.00111  -0.00366  -0.07151
   D23        2.09161   0.00006  -0.00129   0.00180  -0.00009   2.09152
   D24       -1.74115  -0.00008  -0.00576  -0.00211  -0.00696  -1.74811
   D25        0.41831  -0.00002  -0.00485   0.00080  -0.00339   0.41492
   D26       -1.75867   0.00001   0.02135  -0.00028   0.02112  -1.73756
   D27        2.27462   0.00003   0.02084   0.00294   0.02418   2.29880
   D28        0.26119  -0.00000   0.02259  -0.00133   0.02066   0.28185
   D29       -1.98870   0.00002   0.02208   0.00189   0.02372  -1.96498
   D30        2.25198  -0.00001   0.01527  -0.00106   0.01404   2.26602
   D31        0.00208   0.00001   0.01476   0.00216   0.01711   0.01920
   D32       -2.17797  -0.00000  -0.02531   0.00194  -0.02320  -2.20116
   D33        0.06186  -0.00001  -0.02159   0.00071  -0.02095   0.04091
   D34        1.72532   0.00004  -0.01443   0.00045  -0.01433   1.71099
   D35       -2.31804   0.00002  -0.01070  -0.00079  -0.01208  -2.33012
   D36       -0.02494   0.00002  -0.01467   0.00118  -0.01305  -0.03799
   D37        2.21488   0.00001  -0.01094  -0.00006  -0.01080   2.20408
   D38        1.25339  -0.00001  -0.00649  -0.00154  -0.00800   1.24539
   D39       -1.09303  -0.00001  -0.00707  -0.00318  -0.01033  -1.10336
   D40       -2.20972  -0.00001  -0.01836   0.00117  -0.01628  -2.22600
   D41        0.16460  -0.00001  -0.01601  -0.00228  -0.01818   0.14642
         Item               Value     Threshold  Converged?
 Maximum Force            0.000542     0.000015     NO 
 RMS     Force            0.000079     0.000010     NO 
 Maximum Displacement     0.079415     0.000060     NO 
 RMS     Displacement     0.018334     0.000040     NO 
 Predicted change in Energy=-3.044140D-06
 GradGradGradGradGradGradGradGradGradGradGradGradGradGradGradGradGradGrad

                          Input orientation:                          
 ---------------------------------------------------------------------
 Center     Atomic      Atomic             Coordinates (Angstroms)
 Number     Number       Type             X           Y           Z
 ---------------------------------------------------------------------
      1          6           0        0.237319    0.982147    2.113387
      2          8           0       -0.636009    0.154123    1.935885
      3          8           0        1.339186    1.148197    1.462937
      4          1           0        1.468017    0.500318    0.659062
      5          6           0        0.091580    2.030638    3.247785
      6          9           0        0.038327    3.268270    2.730654
      7          9           0        1.136421    1.972177    4.084937
      8          9           0       -1.020288    1.825706    3.951806
      9          8           0        1.312738    0.677328   -3.019619
     10          1           0        0.794215    1.471858   -3.164770
     11          1           0        0.796784   -0.072762   -3.382439
     12          8           0        0.398265   -2.674907   -1.094759
     13          1           0        0.789992   -3.523495   -0.872894
     14          1           0       -0.379844   -2.547353   -0.493195
     15          8           0       -1.505753   -2.110816    0.635168
     16          1           0       -1.194374   -1.316572    1.110662
     17          1           0       -2.427383   -1.956828    0.414931
     18          8           0        1.785362   -0.293936   -0.525939
     19          1           0        1.693431    0.164480   -1.391082
     20          1           0        1.382269   -1.172105   -0.647904
     21          8           0       -0.043696   -1.616583   -3.616268
     22          1           0        0.084046   -2.127782   -2.793453
     23          1           0        0.200127   -2.190261   -4.346106
 ---------------------------------------------------------------------
                    Distance matrix (angstroms):
                    1          2          3          4          5
     1  C    0.000000
     2  O    1.216483   0.000000
     3  O    1.290259   2.261252   0.000000
     4  H    1.965156   2.485368   1.040462   0.000000
     5  C    1.551590   2.402451   2.349661   3.307257   0.000000
     6  F    2.376337   3.283946   2.791783   3.741266   1.342384
     7  F    2.382342   3.326447   2.755892   3.743387   1.340124
     8  F    2.381796   2.646846   3.495798   4.334798   1.331875
     9  O    5.253302   5.350550   4.507297   3.686209   6.527099
    10  H    5.329999   5.458814   4.670912   4.002448   6.475090
    11  H    5.624049   5.512617   5.026192   4.136751   6.991529
    12  O    4.867458   4.272931   4.695026   3.781840   6.410452
    13  H    5.433611   4.842272   5.251897   4.358632   6.950983
    14  H    4.430861   3.641981   4.520908   3.745742   5.930866
    15  O    3.845758   2.752866   4.404548   3.957512   5.150620
    16  H    2.887786   1.776431   3.552198   3.254743   4.174300
    17  H    4.315433   3.158866   4.992648   4.612082   5.501828
    18  O    3.315247   3.482007   2.496888   1.461429   4.744843
    19  H    3.882028   4.061417   3.039509   2.089662   5.250482
    20  H    3.684622   3.536707   3.137086   2.124267   5.205750
    21  O    6.297722   5.857699   5.945981   5.004497   7.774043
    22  H    5.811388   5.300209   5.515820   4.554355   7.334104
    23  H    7.196568   6.757120   6.796156   5.822239   8.688783
                    6          7          8          9         10
     6  F    0.000000
     7  F    2.172498   0.000000
     8  F    2.166303   2.165773   0.000000
     9  O    6.434496   7.223741   7.440601   0.000000
    10  H    6.209226   7.275003   7.352773   0.959798   0.000000
    11  H    7.007686   7.749763   7.790833   0.980042   1.559883
    12  O    7.077054   6.997822   6.909097   3.972258   4.651600
    13  H    7.725195   7.409623   7.427570   4.746430   5.496022
    14  H    6.662548   6.609425   6.268321   4.432405   4.966868
    15  O    5.975769   5.962619   5.170297   5.392133   5.706569
    16  H    5.016443   5.009469   4.239848   5.226898   5.478060
    17  H    6.224464   6.450327   5.366280   5.720438   5.911754
    18  O    5.132917   5.178471   5.693395   2.717566   3.326233
    19  H    5.418634   5.793514   6.218552   1.749307   2.379873
    20  H    5.739144   5.687419   5.993036   3.008366   3.697426
    21  O    8.009491   8.577904   8.371310   2.730921   3.231782
    22  H    7.722385   8.076473   7.896084   3.070745   3.687767
    23  H    8.938807   9.449075   9.299072   3.349707   3.893534
                   11         12         13         14         15
    11  H    0.000000
    12  O    3.487616   0.000000
    13  H    4.266781   0.960612   0.000000
    14  H    3.981932   0.991767   1.570204   0.000000
    15  O    5.059299   2.633653   3.088747   1.652706   0.000000
    16  H    5.069490   3.040634   3.569694   2.179596   0.976666
    17  H    5.325877   3.283152   3.803214   2.316426   0.960010
    18  O    3.030808   2.813649   3.397233   3.125233   3.934547
    19  H    2.196762   3.134866   3.832216   3.529689   4.417854
    20  H    3.004834   1.851042   2.435251   2.240599   3.296683
    21  O    1.773264   2.770088   3.443464   3.276112   4.522895
    22  H    2.253444   1.812083   2.476877   2.383783   3.779311
    23  H    2.401761   3.293235   3.766783   3.912646   5.265873
                   16         17         18         19         20
    16  H    0.000000
    17  H    1.553796   0.000000
    18  O    3.550081   4.625761   0.000000
    19  H    4.097762   4.974207   0.983396   0.000000
    20  H    3.122901   4.032227   0.973931   1.560639   0.000000
    21  O    4.874211   4.695561   3.826877   3.337851   3.322968
    22  H    4.187426   4.078018   3.376254   3.132289   2.683669
    23  H    5.699498   5.442956   4.550021   4.062872   4.013825
                   21         22         23
    21  O    0.000000
    22  H    0.977070   0.000000
    23  H    0.959801   1.558238   0.000000
 Stoichiometry    C2H11F3O7
 Framework group  C1[X(C2H11F3O7)]
 Deg. of freedom    63
 Full point group                 C1      NOp   1
 Largest Abelian subgroup         C1      NOp   1
 Largest concise Abelian subgroup C1      NOp   1
                         Standard orientation:                         
 ---------------------------------------------------------------------
 Center     Atomic      Atomic             Coordinates (Angstroms)
 Number     Number       Type             X           Y           Z
 ---------------------------------------------------------------------
      1          6           0       -1.515140    0.063851   -0.102358
      2          8           0       -0.978218    1.082171    0.290797
      3          8           0       -0.991417   -0.940124   -0.720837
      4          1           0        0.036565   -0.869906   -0.865344
      5          6           0       -3.033294   -0.152287    0.134123
      6          9           0       -3.231959   -1.221772    0.920717
      7          9           0       -3.668898   -0.363471   -1.026628
      8          9           0       -3.583262    0.906908    0.725335
      9          8           0        3.084277   -2.390617    0.544275
     10          1           0        2.773626   -2.728349    1.387272
     11          1           0        3.756705   -1.704940    0.739642
     12          8           0        3.123090    1.315335   -0.885146
     13          1           0        3.389910    1.794519   -1.673793
     14          1           0        2.505310    1.905251   -0.381214
     15          8           0        1.260818    2.681202    0.380742
     16          1           0        0.459394    2.124662    0.337623
     17          1           0        1.325407    3.002328    1.283142
     18          8           0        1.475114   -0.954203   -1.108745
     19          1           0        1.974206   -1.580717   -0.538258
     20          1           0        2.013031   -0.143078   -1.144294
     21          8           0        4.712623   -0.212312    0.792075
     22          1           0        4.278688    0.414946    0.181409
     23          1           0        5.644537   -0.230698    0.563125
 ---------------------------------------------------------------------
 Rotational constants (GHZ):           1.0553788           0.2808804           0.2468322
 Standard basis: 6-31++G(d,p) (6D, 7F)
 There are   294 symmetry adapted cartesian basis functions of A   symmetry.
 There are   294 symmetry adapted basis functions of A   symmetry.
   294 basis functions,   472 primitive gaussians,   294 cartesian basis functions
    53 alpha electrons       53 beta electrons
       nuclear repulsion energy       826.0430939242 Hartrees.
 NAtoms=   23 NActive=   23 NUniq=   23 SFac= 1.00D+00 NAtFMM=   60 NAOKFM=F Big=F
 Integral buffers will be    131072 words long.
 Raffenetti 2 integral format.
 Two-electron integral symmetry is turned on.
 Nuclear repulsion after empirical dispersion term =      826.0332852020 Hartrees.
 One-electron integrals computed using PRISM.
 NBasis=   294 RedAO= T EigKep=  4.87D-05  NBF=   294
 NBsUse=   294 1.00D-06 EigRej= -1.00D+00 NBFU=   294
 Initial guess from the checkpoint file:  "/local_scratch/slurm.5660424/Gau-1203520.chk"
 B after Tr=    -0.000000   -0.000000    0.000000
         Rot=    1.000000    0.000276   -0.000155    0.000727 Ang=   0.09 deg.
 ExpMin= 3.60D-02 ExpMax= 7.00D+03 ExpMxC= 1.05D+03 IAcc=3 IRadAn=         5 AccDes= 0.00D+00
 Harris functional with IExCor= 4639 and IRadAn=       5 diagonalized for initial guess.
 HarFok:  IExCor= 4639 AccDes= 0.00D+00 IRadAn=         5 IDoV= 1 UseB2=F ITyADJ=14
 ICtDFT=  3500011 ScaDFX=  1.000000  1.000000  1.000000  1.000000
 FoFCou: FMM=F IPFlag=           0 FMFlag=      100000 FMFlg1=           0
         NFxFlg=           0 DoJE=T BraDBF=F KetDBF=T FulRan=T
         wScrn=  0.000000 ICntrl=       500 IOpCl=  0 I1Cent=   200000004 NGrid=           0
         NMat0=    1 NMatS0=      1 NMatT0=    0 NMatD0=    1 NMtDS0=    0 NMtDT0=    0
 Petite list used in FoFCou.
 Requested convergence on RMS density matrix=1.00D-10 within 128 cycles.
 Requested convergence on MAX density matrix=1.00D-08.
 Requested convergence on             energy=1.00D-08.
 No special actions if energy rises.
 SCF Done:  E(RwB97XD) =  -908.816604265     A.U. after   15 cycles
            NFock= 15  Conv=0.24D-10     -V/T= 2.0082
 Calling FoFJK, ICntrl=      2127 FMM=F ISym2X=0 I1Cent= 0 IOpClX= 0 NMat=1 NMatS=1 NMatT=0.
 ***** Axes restored to original set *****
 -------------------------------------------------------------------
 Center     Atomic                   Forces (Hartrees/Bohr)
 Number     Number              X              Y              Z
 -------------------------------------------------------------------
      1        6           0.000066029    0.000017695   -0.000078445
      2        8          -0.000068763   -0.000058762    0.000073072
      3        8           0.000101259    0.000033903    0.000054155
      4        1          -0.000013174    0.000025128   -0.000061975
      5        6           0.000042769    0.000015654   -0.000010512
      6        9          -0.000008720   -0.000008185   -0.000008683
      7        9          -0.000022744   -0.000017196   -0.000028201
      8        9          -0.000039086   -0.000027031    0.000012065
      9        8          -0.000151371   -0.000185699   -0.000095716
     10        1           0.000010575    0.000044191    0.000006645
     11        1           0.000120526    0.000119523    0.000062283
     12        8          -0.000014196   -0.000024452    0.000000867
     13        1           0.000015552   -0.000005033    0.000000794
     14        1           0.000011410   -0.000015558   -0.000022770
     15        8           0.000213724    0.000012313   -0.000012322
     16        1          -0.000293264   -0.000001982    0.000023455
     17        1          -0.000008411    0.000021894    0.000022162
     18        8           0.000168705    0.000149736    0.000158102
     19        1           0.000004680    0.000130955   -0.000125003
     20        1          -0.000125159   -0.000258987    0.000025944
     21        8          -0.000008327   -0.000055767    0.000097500
     22        1          -0.000019759    0.000090138   -0.000092614
     23        1           0.000017745   -0.000002480   -0.000000802
 -------------------------------------------------------------------
 Cartesian Forces:  Max     0.000293264 RMS     0.000085874

 GradGradGradGradGradGradGradGradGradGradGradGradGradGradGradGradGradGrad
 Berny optimization.
 Using GEDIIS/GDIIS optimizer.
 FormGI is forming the generalized inverse of G from B-inverse, IUseBI=4.
 Internal  Forces:  Max     0.000286972 RMS     0.000049673
 Search for a local minimum.
 Step number  16 out of a maximum of  138
 All quantities printed in internal units (Hartrees-Bohrs-Radians)
 Mixed Optimization -- En-DIIS/RFO-DIIS
 Swapping is turned off.
 Update second derivatives using D2CorX and points   12   13   14   15   16
 DE= -2.88D-06 DEPred=-3.04D-06 R= 9.45D-01
 TightC=F SS=  1.41D+00  RLast= 9.97D-02 DXNew= 3.6657D+00 2.9898D-01
 Trust test= 9.45D-01 RLast= 9.97D-02 DXMaxT set to 2.18D+00
 ITU=  1  1  1  1  1  1  1  1  1  1  1 -1  1  0  1  0
     Eigenvalues ---    0.00020   0.00041   0.00048   0.00072   0.00141
     Eigenvalues ---    0.00220   0.00246   0.00404   0.00492   0.00532
     Eigenvalues ---    0.00636   0.00779   0.00826   0.00971   0.01063
     Eigenvalues ---    0.01147   0.01272   0.01341   0.01461   0.01539
     Eigenvalues ---    0.01669   0.01820   0.01885   0.02084   0.02272
     Eigenvalues ---    0.02593   0.02984   0.03120   0.03200   0.03743
     Eigenvalues ---    0.03816   0.04287   0.04877   0.05132   0.05966
     Eigenvalues ---    0.06509   0.07008   0.08147   0.08911   0.11694
     Eigenvalues ---    0.13643   0.20181   0.21010   0.21799   0.23609
     Eigenvalues ---    0.26608   0.37161   0.37326   0.38508   0.42618
     Eigenvalues ---    0.43966   0.45173   0.47859   0.49336   0.50821
     Eigenvalues ---    0.52219   0.56142   0.57094   0.57184   0.57403
     Eigenvalues ---    0.58466   0.63815   0.97938
 En-DIIS/RFO-DIIS/Sim-DIIS IScMMF=       -3 using points:    16   15   14   13   12   11   10    9    8
 RFO step:  Lambda=-1.62671483D-06.
 DidBck=T Rises=F RFO-DIIS coefs:    0.79519    0.68240   -0.63940    0.02209    0.16312
                  RFO-DIIS coefs:    0.12479   -0.12432   -0.00729   -0.01658
 Iteration  1 RMS(Cart)=  0.00319864 RMS(Int)=  0.00018714
 Iteration  2 RMS(Cart)=  0.00000556 RMS(Int)=  0.00018704
 Iteration  3 RMS(Cart)=  0.00000000 RMS(Int)=  0.00018704
 Variable       Old X    -DE/DX   Delta X   Delta X   Delta X     New X
                                 (Linear)    (Quad)   (Total)
    R1        2.29882   0.00011  -0.00020   0.00032   0.00019   2.29901
    R2        2.43824   0.00008  -0.00012   0.00018   0.00008   2.43832
    R3        2.93208  -0.00005  -0.00001  -0.00004  -0.00004   2.93204
    R4        3.35697  -0.00001  -0.00046   0.00015  -0.00025   3.35671
    R5        1.96619   0.00001   0.00032  -0.00019   0.00008   1.96627
    R6        2.76170  -0.00002  -0.00038   0.00033  -0.00010   2.76160
    R7        2.53674  -0.00000   0.00001   0.00008   0.00009   2.53682
    R8        2.53247  -0.00003  -0.00001  -0.00016  -0.00017   2.53230
    R9        2.51688   0.00004  -0.00004   0.00015   0.00012   2.51700
   R10        1.81376   0.00003  -0.00000   0.00001   0.00000   1.81376
   R11        1.85201  -0.00017  -0.00059   0.00023  -0.00023   1.85178
   R12        3.30571   0.00002   0.00046  -0.00011   0.00035   3.30606
   R13        3.35098   0.00000  -0.00010  -0.00042  -0.00038   3.35060
   R14        1.81529   0.00001  -0.00001   0.00002   0.00000   1.81530
   R15        1.87417  -0.00000  -0.00014   0.00006  -0.00008   1.87409
   R16        3.49796   0.00001   0.00065   0.00070   0.00116   3.49912
   R17        3.42434   0.00001   0.00043   0.00017   0.00060   3.42494
   R18        3.12316   0.00002  -0.00048   0.00058   0.00011   3.12327
   R19        1.84563  -0.00009  -0.00041   0.00026  -0.00009   1.84554
   R20        1.81416   0.00001  -0.00002   0.00003   0.00001   1.81417
   R21        1.85835   0.00018   0.00013   0.00032   0.00043   1.85878
   R22        1.84046   0.00029   0.00110  -0.00056   0.00038   1.84084
   R23        1.84640  -0.00011  -0.00017  -0.00014  -0.00029   1.84611
   R24        1.81376   0.00001  -0.00002   0.00005   0.00003   1.81379
    A1        2.24866   0.00013   0.00056   0.00017   0.00039   2.24905
    A2        2.09349  -0.00012  -0.00030  -0.00029  -0.00042   2.09306
    A3        1.94102  -0.00001  -0.00026   0.00012   0.00003   1.94105
    A4        2.60013  -0.00005   0.00115  -0.00071   0.00004   2.60017
    A5        1.99885  -0.00004   0.00061   0.00017   0.00009   1.99894
    A6        1.92314  -0.00000  -0.00020   0.00004  -0.00016   1.92298
    A7        1.93265  -0.00003   0.00027  -0.00008   0.00019   1.93284
    A8        1.94003  -0.00003  -0.00000  -0.00008  -0.00008   1.93995
    A9        1.88788   0.00003  -0.00004   0.00012   0.00008   1.88796
   A10        1.88849   0.00002  -0.00000  -0.00004  -0.00004   1.88845
   A11        1.89015   0.00002  -0.00003   0.00004   0.00001   1.89016
   A12        1.86834   0.00002   0.00038  -0.00001   0.00029   1.86863
   A13        2.09561  -0.00002  -0.00087   0.00095   0.00007   2.09568
   A14        1.80785   0.00003   0.00010   0.00111   0.00111   1.80896
   A15        1.86864   0.00000  -0.00004   0.00018   0.00015   1.86880
   A16        2.03159  -0.00001  -0.00002  -0.00072  -0.00055   2.03103
   A17        2.15789   0.00002   0.00095   0.00061   0.00138   2.15927
   A18        1.73780   0.00001   0.00014   0.00060   0.00063   1.73843
   A19        1.97548  -0.00001  -0.00124  -0.00131  -0.00240   1.97307
   A20        1.64421  -0.00001   0.00019   0.00062   0.00065   1.64486
   A21        1.90710   0.00001  -0.00027   0.00062  -0.00001   1.90709
   A22        2.14094   0.00002   0.00060   0.00059   0.00130   2.14225
   A23        1.86222  -0.00003  -0.00035   0.00002  -0.00012   1.86210
   A24        3.11451  -0.00000   0.00090   0.00058   0.00118   3.11568
   A25        2.02606   0.00001  -0.00143   0.00011  -0.00109   2.02497
   A26        2.09637  -0.00004  -0.00005  -0.00053  -0.00099   2.09538
   A27        1.84570   0.00000   0.00119  -0.00105  -0.00012   1.84558
   A28        2.92216  -0.00007  -0.00031   0.00087   0.00003   2.92220
   A29        1.85718   0.00004  -0.00025  -0.00152  -0.00185   1.85534
   A30        2.09466  -0.00002   0.00093  -0.00215  -0.00112   2.09354
   A31        1.86965  -0.00002   0.00029  -0.00031  -0.00015   1.86951
   A32        3.09215   0.00005  -0.00039   0.00062   0.00071   3.09286
   A33        2.91904   0.00003   0.00177  -0.00116   0.00047   2.91951
   A34        2.95564  -0.00000   0.00069  -0.00123  -0.00102   2.95462
   A35        3.13927   0.00004   0.00088   0.00061   0.00131   3.14058
   A36        2.90371   0.00004   0.00076   0.00149   0.00215   2.90586
   A37        2.99532   0.00005   0.00067  -0.00078   0.00043   2.99575
   A38        3.29879  -0.00002   0.00165  -0.00063   0.00089   3.29968
   A39        3.16289   0.00000  -0.00132   0.00039  -0.00064   3.16225
   A40        3.35809   0.00004   0.00017   0.00037   0.00072   3.35880
   A41        3.07028   0.00001  -0.00022   0.00009  -0.00034   3.06994
    D1        0.15487  -0.00000  -0.00013  -0.00061  -0.00082   0.15405
    D2       -2.99462   0.00000  -0.00023  -0.00047  -0.00085  -2.99547
    D3        0.04229   0.00002   0.00196  -0.00055   0.00109   0.04338
    D4       -3.09197   0.00001   0.00206  -0.00068   0.00112  -3.09085
    D5       -2.04394   0.00000   0.00313   0.00062   0.00378  -2.04016
    D6        2.15132  -0.00001   0.00314   0.00049   0.00366   2.15499
    D7        0.04948   0.00000   0.00300   0.00055   0.00358   0.05306
    D8        1.09106   0.00001   0.00305   0.00074   0.00376   1.09482
    D9       -0.99686  -0.00000   0.00306   0.00061   0.00364  -0.99323
   D10       -3.09870   0.00001   0.00292   0.00067   0.00355  -3.09515
   D11       -1.34049   0.00001  -0.00074   0.00045  -0.00027  -1.34076
   D12        1.85602  -0.00002  -0.00114  -0.00050  -0.00195   1.85407
   D13       -0.42740   0.00000  -0.00049   0.00129   0.00060  -0.42679
   D14       -2.23475  -0.00000  -0.00055  -0.00166  -0.00216  -2.23691
   D15        1.97460  -0.00000  -0.00089   0.00132   0.00040   1.97501
   D16       -0.05218   0.00001  -0.00092  -0.00024  -0.00119  -0.05337
   D17       -2.12601   0.00001  -0.00125   0.00274   0.00137  -2.12464
   D18        2.01175   0.00003  -0.00138   0.00175   0.00044   2.01218
   D19       -0.06929  -0.00001  -0.00136   0.00031  -0.00087  -0.07016
   D20        2.01181   0.00001   0.00290  -0.00027   0.00256   2.01437
   D21       -2.10834  -0.00001   0.00254   0.00076   0.00314  -2.10520
   D22       -0.07151   0.00001   0.00252   0.00051   0.00295  -0.06856
   D23        2.09152  -0.00001   0.00216   0.00155   0.00353   2.09505
[truncated: 795,147 more chars]
