# Supplementary material for: The Hydration of Trifluoroacetic Acid from 0 to 298 K
Source: J Phys Chem A. 2026 Jan 20;130(4):927–35. doi: 10.1021/acs.jpca.5c08151 (PMC12862820; doi:10.1021/acs.jpca.5c08151)
Supplement: Supplementary file 1 [file jp5c08151_si_001.zip › TFA_SI/within1kcal-hightemps/5-H2O/PM7-1-186-16504-wb97xd.log]

 Entering Gaussian System, Link 0=g16
 Initial command:
 /software/commercial/MERCURY/GAUSSIAN/AVX2/g16/l1.exe "/local_scratch/slurm.5660698/Gau-2749133.inp" -scrdir="/local_scratch/slurm.5660698/"
 Entering Link 1 = /software/commercial/MERCURY/GAUSSIAN/AVX2/g16/l1.exe PID=   2749134.
  
 Copyright (c) 1988-2019, Gaussian, Inc.  All Rights Reserved.
  
 This is part of the Gaussian(R) 16 program.  It is based on
 the Gaussian(R) 09 system (copyright 2009, Gaussian, Inc.),
 the Gaussian(R) 03 system (copyright 2003, Gaussian, Inc.),
 the Gaussian(R) 98 system (copyright 1998, Gaussian, Inc.),
 the Gaussian(R) 94 system (copyright 1995, Gaussian, Inc.),
 the Gaussian 92(TM) system (copyright 1992, Gaussian, Inc.),
 the Gaussian 90(TM) system (copyright 1990, Gaussian, Inc.),
 the Gaussian 88(TM) system (copyright 1988, Gaussian, Inc.),
 the Gaussian 86(TM) system (copyright 1986, Carnegie Mellon
 University), and the Gaussian 82(TM) system (copyright 1983,
 Carnegie Mellon University). Gaussian is a federally registered
 trademark of Gaussian, Inc.
  
 This software contains proprietary and confidential information,
 including trade secrets, belonging to Gaussian, Inc.
  
 This software is provided under written license and may be
 used, copied, transmitted, or stored only in accord with that
 written license.
  
 The following legend is applicable only to US Government
 contracts under FAR:
  
                    RESTRICTED RIGHTS LEGEND
  
 Use, reproduction and disclosure by the US Government is
 subject to restrictions as set forth in subparagraphs (a)
 and (c) of the Commercial Computer Software - Restricted
 Rights clause in FAR 52.227-19.
  
 Gaussian, Inc.
 340 Quinnipiac St., Bldg. 40, Wallingford CT 06492
  
  
 ---------------------------------------------------------------
 Warning -- This program may not be used in any manner that
 competes with the business of Gaussian, Inc. or will provide
 assistance to any competitor of Gaussian, Inc.  The licensee
 of this program is prohibited from giving any competitor of
 Gaussian, Inc. access to this program.  By using this program,
 the user acknowledges that Gaussian, Inc. is engaged in the
 business of creating and licensing software in the field of
 computational chemistry and represents and warrants to the
 licensee that it is not a competitor of Gaussian, Inc. and that
 it will not use this program in any manner prohibited above.
 ---------------------------------------------------------------
  

 Cite this work as:
 Gaussian 16, Revision C.01,
 M. J. Frisch, G. W. Trucks, H. B. Schlegel, G. E. Scuseria, 
 M. A. Robb, J. R. Cheeseman, G. Scalmani, V. Barone, 
 G. A. Petersson, H. Nakatsuji, X. Li, M. Caricato, A. V. Marenich, 
 J. Bloino, B. G. Janesko, R. Gomperts, B. Mennucci, H. P. Hratchian, 
 J. V. Ortiz, A. F. Izmaylov, J. L. Sonnenberg, D. Williams-Young, 
 F. Ding, F. Lipparini, F. Egidi, J. Goings, B. Peng, A. Petrone, 
 T. Henderson, D. Ranasinghe, V. G. Zakrzewski, J. Gao, N. Rega, 
 G. Zheng, W. Liang, M. Hada, M. Ehara, K. Toyota, R. Fukuda, 
 J. Hasegawa, M. Ishida, T. Nakajima, Y. Honda, O. Kitao, H. Nakai, 
 T. Vreven, K. Throssell, J. A. Montgomery, Jr., J. E. Peralta, 
 F. Ogliaro, M. J. Bearpark, J. J. Heyd, E. N. Brothers, K. N. Kudin, 
 V. N. Staroverov, T. A. Keith, R. Kobayashi, J. Normand, 
 K. Raghavachari, A. P. Rendell, J. C. Burant, S. S. Iyengar, 
 J. Tomasi, M. Cossi, J. M. Millam, M. Klene, C. Adamo, R. Cammi, 
 J. W. Ochterski, R. L. Martin, K. Morokuma, O. Farkas, 
 J. B. Foresman, and D. J. Fox, Gaussian, Inc., Wallingford CT, 2019.
 
 ******************************************
 Gaussian 16:  ES64L-G16RevC.01  3-Jul-2019
                25-Sep-2025 
 ******************************************
 %nproc=20
 Will use up to   20 processors via shared memory.
 %mem=18gb
 ----------------------------------------------------------------------
 # wb97xd/6-31++g** scf(conver=10) opt(tight,maxcycles=300,calcfc) freq
 ----------------------------------------------------------------------
 1/6=300,7=10,10=4,18=20,19=15,26=3,38=1/1,3;
 2/9=110,12=2,17=6,18=5,40=1/2;
 3/5=1,6=6,7=1111,11=2,25=1,30=1,71=2,74=-58,140=1/1,2,3;
 4//1;
 5/5=2,6=10,38=5/2;
 8/6=4,10=90,11=11/1;
 11/6=1,8=1,9=11,15=111,16=1/1,2,10;
 10/6=1,13=1/2;
 6/7=2,8=2,9=2,10=2,28=1/1;
 7/10=1,25=1/1,2,3,16;
 1/6=300,7=10,10=4,18=20,19=15,26=3/3(2);
 2/9=110/2;
 99//99;
 2/9=110/2;
 3/5=1,6=6,7=1111,11=2,25=1,30=1,71=1,74=-58/1,2,3;
 4/5=5,16=3,69=1/1;
 5/5=2,6=10,38=5/2;
 7//1,2,3,16;
 1/6=300,7=10,18=20,19=15,26=3/3(-5);
 2/9=110/2;
 6/7=2,8=2,9=2,10=2,19=2,28=1/1;
 99/9=1/99;
 ---------------
 PM7-1-186-16504
 ---------------
 Symbolic Z-matrix:
 Charge =  0 Multiplicity = 1
 C                     1.33965  -0.35696   0.28209 
 O                     0.3161   -0.12952   0.88424 
 O                     1.43721  -1.02994  -0.82652 
 H                     0.44792  -1.35648  -1.19275 
 C                     2.71852   0.12391   0.7888 
 F                     2.6456    1.31788   1.36536 
 F                     3.63201   0.22707  -0.16554 
 F                     3.22352  -0.69545   1.70445 
 O                    -2.02959   0.39944  -2.6291 
 H                    -2.38222   0.36451  -3.51215 
 H                    -2.77204   0.68383  -2.05303 
 O                    -4.12749   0.98007  -1.07449 
 H                    -3.87736   0.82938  -0.13799 
 H                    -4.89484   0.43073  -1.21061 
 O                    -3.66043   0.34136   1.48214 
 H                    -4.32348   0.70535   2.06159 
 H                    -2.79805   0.5898    1.87642 
 O                    -1.35202   1.00431   2.66231 
 H                    -0.67487   0.72088   2.03797 
 H                    -1.15677   0.54364   3.47588 
 O                    -0.9538   -1.6576   -1.32212 
 H                    -1.2639   -1.40039  -0.43542 
 H                    -1.33744  -0.93939  -1.90321 
 
 Add virtual bond connecting atoms O21        and H4         Dist= 2.72D+00.
 Add virtual bond connecting atoms H23        and O9         Dist= 3.16D+00.
 Add virtual bond connecting atoms O18        and H17        Dist= 3.21D+00.
 Add virtual bond connecting atoms O12        and H11        Dist= 3.21D+00.
 Add virtual bond connecting atoms O15        and H13        Dist= 3.22D+00.
 Add virtual bond connecting atoms H19        and O2         Dist= 3.29D+00.

 GradGradGradGradGradGradGradGradGradGradGradGradGradGradGradGradGradGrad
 Berny optimization.
 Initialization pass.
                           ----------------------------
                           !    Initial Parameters    !
                           ! (Angstroms and Degrees)  !
 --------------------------                            --------------------------
 ! Name  Definition              Value          Derivative Info.                !
 --------------------------------------------------------------------------------
 ! R1    R(1,2)                  1.2091         calculate D2E/DX2 analytically  !
 ! R2    R(1,3)                  1.3006         calculate D2E/DX2 analytically  !
 ! R3    R(1,5)                  1.5457         calculate D2E/DX2 analytically  !
 ! R4    R(2,19)                 1.7425         calculate D2E/DX2 analytically  !
 ! R5    R(3,4)                  1.1043         calculate D2E/DX2 analytically  !
 ! R6    R(4,21)                 1.4395         calculate D2E/DX2 analytically  !
 ! R7    R(5,6)                  1.3279         calculate D2E/DX2 analytically  !
 ! R8    R(5,7)                  1.3251         calculate D2E/DX2 analytically  !
 ! R9    R(5,8)                  1.3285         calculate D2E/DX2 analytically  !
 ! R10   R(9,10)                 0.9515         calculate D2E/DX2 analytically  !
 ! R11   R(9,11)                 0.9818         calculate D2E/DX2 analytically  !
 ! R12   R(9,23)                 1.6729         calculate D2E/DX2 analytically  !
 ! R13   R(11,12)                1.6978         calculate D2E/DX2 analytically  !
 ! R14   R(12,13)                0.981          calculate D2E/DX2 analytically  !
 ! R15   R(12,14)                0.9535         calculate D2E/DX2 analytically  !
 ! R16   R(13,15)                1.7059         calculate D2E/DX2 analytically  !
 ! R17   R(15,16)                0.9528         calculate D2E/DX2 analytically  !
 ! R18   R(15,17)                0.9802         calculate D2E/DX2 analytically  !
 ! R19   R(17,18)                1.6972         calculate D2E/DX2 analytically  !
 ! R20   R(18,19)                0.9637         calculate D2E/DX2 analytically  !
 ! R21   R(18,20)                0.9551         calculate D2E/DX2 analytically  !
 ! R22   R(21,22)                0.9739         calculate D2E/DX2 analytically  !
 ! R23   R(21,23)                1.0003         calculate D2E/DX2 analytically  !
 ! A1    A(2,1,3)              125.8275         calculate D2E/DX2 analytically  !
 ! A2    A(2,1,5)              122.2338         calculate D2E/DX2 analytically  !
 ! A3    A(3,1,5)              111.9312         calculate D2E/DX2 analytically  !
 ! A4    A(1,2,19)             154.5504         calculate D2E/DX2 analytically  !
 ! A5    A(1,3,4)              111.6236         calculate D2E/DX2 analytically  !
 ! A6    A(3,4,21)             164.579          calculate D2E/DX2 analytically  !
 ! A7    A(1,5,6)              111.9052         calculate D2E/DX2 analytically  !
 ! A8    A(1,5,7)              113.7714         calculate D2E/DX2 analytically  !
 ! A9    A(1,5,8)              111.9118         calculate D2E/DX2 analytically  !
 ! A10   A(6,5,7)              106.2943         calculate D2E/DX2 analytically  !
 ! A11   A(6,5,8)              106.0317         calculate D2E/DX2 analytically  !
 ! A12   A(7,5,8)              106.4012         calculate D2E/DX2 analytically  !
 ! A13   A(10,9,11)            105.9564         calculate D2E/DX2 analytically  !
 ! A14   A(10,9,23)            121.7807         calculate D2E/DX2 analytically  !
 ! A15   A(11,9,23)            106.8643         calculate D2E/DX2 analytically  !
 ! A16   A(11,12,13)           108.6541         calculate D2E/DX2 analytically  !
 ! A17   A(11,12,14)           117.3672         calculate D2E/DX2 analytically  !
 ! A18   A(13,12,14)           104.6547         calculate D2E/DX2 analytically  !
 ! A19   A(13,15,16)           112.3201         calculate D2E/DX2 analytically  !
 ! A20   A(13,15,17)           114.9221         calculate D2E/DX2 analytically  !
 ! A21   A(16,15,17)           105.7104         calculate D2E/DX2 analytically  !
 ! A22   A(17,18,19)           103.1123         calculate D2E/DX2 analytically  !
 ! A23   A(17,18,20)           116.7954         calculate D2E/DX2 analytically  !
 ! A24   A(19,18,20)           105.4484         calculate D2E/DX2 analytically  !
 ! A25   A(4,21,22)             99.9605         calculate D2E/DX2 analytically  !
 ! A26   A(4,21,23)            105.9894         calculate D2E/DX2 analytically  !
 ! A27   A(22,21,23)           102.5412         calculate D2E/DX2 analytically  !
 ! A28   L(9,11,12,2,-1)       180.9033         calculate D2E/DX2 analytically  !
 ! A29   L(12,13,15,1,-1)      185.7474         calculate D2E/DX2 analytically  !
 ! A30   L(15,17,18,4,-1)      183.1093         calculate D2E/DX2 analytically  !
 ! A31   L(2,19,18,11,-1)      175.4789         calculate D2E/DX2 analytically  !
 ! A32   L(9,23,21,6,-1)       174.2191         calculate D2E/DX2 analytically  !
 ! A33   L(9,11,12,2,-2)       187.1478         calculate D2E/DX2 analytically  !
 ! A34   L(12,13,15,1,-2)      189.3285         calculate D2E/DX2 analytically  !
 ! A35   L(15,17,18,4,-2)      182.3493         calculate D2E/DX2 analytically  !
 ! A36   L(2,19,18,11,-2)      166.6072         calculate D2E/DX2 analytically  !
 ! A37   L(9,23,21,6,-2)       171.7455         calculate D2E/DX2 analytically  !
 ! D1    D(3,1,2,19)          -161.8369         calculate D2E/DX2 analytically  !
 ! D2    D(5,1,2,19)            19.2452         calculate D2E/DX2 analytically  !
 ! D3    D(2,1,3,4)              1.9373         calculate D2E/DX2 analytically  !
 ! D4    D(5,1,3,4)           -179.0495         calculate D2E/DX2 analytically  !
 ! D5    D(2,1,5,6)            -36.5047         calculate D2E/DX2 analytically  !
 ! D6    D(2,1,5,7)           -157.0052         calculate D2E/DX2 analytically  !
 ! D7    D(2,1,5,8)             82.3491         calculate D2E/DX2 analytically  !
 ! D8    D(3,1,5,6)            144.4411         calculate D2E/DX2 analytically  !
 ! D9    D(3,1,5,7)             23.9407         calculate D2E/DX2 analytically  !
 ! D10   D(3,1,5,8)            -96.7051         calculate D2E/DX2 analytically  !
 ! D11   D(1,2,18,17)          159.7492         calculate D2E/DX2 analytically  !
 ! D12   D(1,2,18,20)          -80.5326         calculate D2E/DX2 analytically  !
 ! D13   D(1,3,4,21)           -10.0054         calculate D2E/DX2 analytically  !
 ! D14   D(3,4,21,22)           -3.04           calculate D2E/DX2 analytically  !
 ! D15   D(3,4,21,23)          103.1999         calculate D2E/DX2 analytically  !
 ! D16   D(10,9,12,13)         167.168          calculate D2E/DX2 analytically  !
 ! D17   D(10,9,12,14)          50.2029         calculate D2E/DX2 analytically  !
 ! D18   D(23,9,12,13)          38.1456         calculate D2E/DX2 analytically  !
 ! D19   D(23,9,12,14)         -78.8195         calculate D2E/DX2 analytically  !
 ! D20   D(10,9,21,4)          111.9012         calculate D2E/DX2 analytically  !
 ! D21   D(10,9,21,22)        -145.7359         calculate D2E/DX2 analytically  !
 ! D22   D(11,9,21,4)         -126.6246         calculate D2E/DX2 analytically  !
 ! D23   D(11,9,21,22)         -24.2617         calculate D2E/DX2 analytically  !
 ! D24   D(11,12,15,16)        165.5604         calculate D2E/DX2 analytically  !
 ! D25   D(11,12,15,17)         42.4241         calculate D2E/DX2 analytically  !
 ! D26   D(14,12,15,16)        -70.6897         calculate D2E/DX2 analytically  !
 ! D27   D(14,12,15,17)        166.1739         calculate D2E/DX2 analytically  !
 ! D28   D(13,15,18,19)        -49.8798         calculate D2E/DX2 analytically  !
 ! D29   D(13,15,18,20)       -165.1886         calculate D2E/DX2 analytically  !
 ! D30   D(16,15,18,19)       -174.3198         calculate D2E/DX2 analytically  !
 ! D31   D(16,15,18,20)         70.3714         calculate D2E/DX2 analytically  !
 --------------------------------------------------------------------------------
 Trust Radius=3.00D-01 FncErr=1.00D-07 GrdErr=1.00D-06 EigMax=2.50D+02 EigMin=1.00D-04
 Number of steps in this run=    138 maximum allowed number of steps=    138.
 GradGradGradGradGradGradGradGradGradGradGradGradGradGradGradGradGradGrad

                          Input orientation:                          
 ---------------------------------------------------------------------
 Center     Atomic      Atomic             Coordinates (Angstroms)
 Number     Number       Type             X           Y           Z
 ---------------------------------------------------------------------
      1          6           0        1.339647   -0.356959    0.282091
      2          8           0        0.316103   -0.129522    0.884238
      3          8           0        1.437209   -1.029942   -0.826523
      4          1           0        0.447921   -1.356484   -1.192751
      5          6           0        2.718519    0.123914    0.788798
      6          9           0        2.645602    1.317879    1.365365
      7          9           0        3.632007    0.227068   -0.165541
      8          9           0        3.223524   -0.695445    1.704450
      9          8           0       -2.029586    0.399436   -2.629096
     10          1           0       -2.382219    0.364509   -3.512153
     11          1           0       -2.772044    0.683831   -2.053026
     12          8           0       -4.127494    0.980073   -1.074489
     13          1           0       -3.877364    0.829380   -0.137993
     14          1           0       -4.894837    0.430731   -1.210611
     15          8           0       -3.660425    0.341359    1.482138
     16          1           0       -4.323480    0.705352    2.061587
     17          1           0       -2.798047    0.589796    1.876423
     18          8           0       -1.352017    1.004307    2.662307
     19          1           0       -0.674870    0.720877    2.037970
     20          1           0       -1.156773    0.543644    3.475880
     21          8           0       -0.953800   -1.657602   -1.322123
     22          1           0       -1.263896   -1.400393   -0.435424
     23          1           0       -1.337437   -0.939390   -1.903208
 ---------------------------------------------------------------------
                    Distance matrix (angstroms):
                    1          2          3          4          5
     1  C    0.000000
     2  O    1.209111   0.000000
     3  O    1.300557   2.234802   0.000000
     4  H    1.992331   2.415925   1.104284   0.000000
     5  C    1.545729   2.417632   2.362711   3.357637   0.000000
     6  F    2.384131   2.784424   3.431741   4.304180   1.327892
     7  F    2.407567   3.496343   2.614213   3.701513   1.325090
     8  F    2.384674   3.073453   3.115868   4.066290   1.328457
     9  O    4.516511   4.257413   4.160655   3.359223   5.856826
    10  H    5.363682   5.182013   4.872897   4.043653   6.676345
    11  H    4.841696   4.338861   4.707349   3.907830   6.207717
    12  O    5.789438   4.981302   5.921787   5.138862   7.146520
    13  H    5.366663   4.421494   5.672374   4.959698   6.697932
    14  H    6.458901   5.644128   6.509677   5.633784   7.877498
    15  O    5.189266   4.048702   5.761619   5.188083   6.420197
    16  H    6.030433   4.858899   6.673677   6.132549   7.179681
    17  H    4.534176   3.346607   5.278907   4.872796   5.642028
    18  O    3.842333   2.688814   4.908145   4.865653   4.566661
    19  H    2.881513   1.742499   3.966304   4.001705   3.664953
    20  H    4.152527   3.055998   5.264559   5.289767   4.734392
    21  O    3.086271   2.969126   2.521210   1.439524   4.595183
    22  H    2.895171   2.419301   2.754298   1.872375   4.436424
    23  H    3.504502   3.340649   2.977601   1.966271   4.982799
                    6          7          8          9         10
     6  F    0.000000
     7  F    2.122860   0.000000
     8  F    2.121897   2.124796   0.000000
     9  O    6.217446   6.176766   6.897358   0.000000
    10  H    7.069517   6.884011   7.730511   0.951504   0.000000
    11  H    6.437259   6.692018   7.208874   0.981826   1.543690
    12  O    7.207068   7.848762   8.035380   2.674914   3.060574
    13  H    6.711766   7.533537   7.492816   3.131250   3.719747
    14  H    8.017538   8.593062   8.699060   3.197303   3.408039
    15  O    6.382257   7.477130   6.965138   4.423263   5.155316
    16  H    7.030507   8.275182   7.684208   5.230492   5.911958
    17  H    5.515850   6.756240   6.159606   4.574546   5.409290
    18  O    4.214421   5.782847   4.974156   5.368790   6.292424
    19  H    3.440108   4.862972   4.161091   4.870327   5.817723
    20  H    4.417213   6.024332   4.884702   6.168738   7.096929
    21  O    5.388113   5.091099   5.247468   2.664000   3.305381
    22  H    5.090777   5.166365   5.021250   2.939024   3.719111
    23  H    5.625249   5.392169   5.820401   1.672853   2.319574
                   11         12         13         14         15
    11  H    0.000000
    12  O    1.697805   0.000000
    13  H    2.215912   0.980968   0.000000
    14  H    2.297820   0.953478   1.531236   0.000000
    15  O    3.661132   2.676275   1.705887   2.963555   0.000000
    16  H    4.397438   3.154181   2.247790   3.333039   0.952835
    17  H    3.930660   3.260004   2.297868   3.735186   0.980243
    18  O    4.934931   4.654836   3.774871   5.280157   2.676013
    19  H    4.597365   4.655663   3.873314   5.333441   3.060478
    20  H    5.761732   5.451743   4.532475   5.995754   3.206899
    21  O    3.053284   4.134125   4.016774   4.461541   4.380131
    22  H    3.038937   3.778256   3.448270   4.139766   3.529036
    23  H    2.171495   3.486478   3.563111   3.874534   4.300832
                   16         17         18         19         20
    16  H    0.000000
    17  H    1.540969   0.000000
    18  O    3.046281   1.697184   0.000000
    19  H    3.648720   2.133345   0.963669   0.000000
    20  H    3.471945   2.292198   0.955108   1.526835   0.000000
    21  O    5.328020   4.322354   4.808328   4.126160   5.282756
    22  H    4.475521   3.414543   3.922535   3.311256   4.369102
    23  H    5.228885   4.330982   4.962065   4.327628   5.582706
                   21         22         23
    21  O    0.000000
    22  H    0.973936   0.000000
    23  H    1.000333   1.540235   0.000000
 Stoichiometry    C2H11F3O7
 Framework group  C1[X(C2H11F3O7)]
 Deg. of freedom    63
 Full point group                 C1      NOp   1
 Largest Abelian subgroup         C1      NOp   1
 Largest concise Abelian subgroup C1      NOp   1
                         Standard orientation:                         
 ---------------------------------------------------------------------
 Center     Atomic      Atomic             Coordinates (Angstroms)
 Number     Number       Type             X           Y           Z
 ---------------------------------------------------------------------
      1          6           0        1.329585   -0.302429    0.259045
      2          8           0        0.431997    0.505062    0.324202
      3          8           0        1.250299   -1.557294    0.591426
      4          1           0        0.231414   -1.827505    0.920519
      5          6           0        2.747317    0.078056   -0.225254
      6          9           0        2.712532    0.976875   -1.202092
      7          9           0        3.446679   -0.947664   -0.688563
      8          9           0        3.474229    0.619610    0.745888
      9          8           0       -2.587995   -2.254333   -0.855187
     10          1           0       -3.104435   -3.036531   -1.018940
     11          1           0       -3.219378   -1.503013   -0.884439
     12          8           0       -4.372083   -0.264371   -0.744516
     13          1           0       -3.933468    0.532367   -0.376927
     14          1           0       -5.114228   -0.419553   -0.166363
     15          8           0       -3.371149    1.882239    0.501535
     16          1           0       -3.929307    2.646062    0.387820
     17          1           0       -2.465881    2.178112    0.269532
     18          8           0       -0.923261    2.791217   -0.083827
     19          1           0       -0.365331    2.005823   -0.060879
     20          1           0       -0.542571    3.392427    0.553238
     21          8           0       -1.146025   -1.796806    1.337594
     22          1           0       -1.291558   -0.834270    1.367545
     23          1           0       -1.681880   -2.072771    0.539240
 ---------------------------------------------------------------------
 Rotational constants (GHZ):           0.8955528           0.3237010           0.2664719
 Standard basis: 6-31++G(d,p) (6D, 7F)
 There are   294 symmetry adapted cartesian basis functions of A   symmetry.
 There are   294 symmetry adapted basis functions of A   symmetry.
   294 basis functions,   472 primitive gaussians,   294 cartesian basis functions
    53 alpha electrons       53 beta electrons
       nuclear repulsion energy       832.9951033626 Hartrees.
 NAtoms=   23 NActive=   23 NUniq=   23 SFac= 1.00D+00 NAtFMM=   60 NAOKFM=F Big=F
 Integral buffers will be    131072 words long.
 Raffenetti 2 integral format.
 Two-electron integral symmetry is turned on.
 Nuclear repulsion after empirical dispersion term =      832.9857735162 Hartrees.
 One-electron integrals computed using PRISM.
 NBasis=   294 RedAO= T EigKep=  4.15D-05  NBF=   294
 NBsUse=   294 1.00D-06 EigRej= -1.00D+00 NBFU=   294
 ExpMin= 3.60D-02 ExpMax= 7.00D+03 ExpMxC= 1.05D+03 IAcc=3 IRadAn=         5 AccDes= 0.00D+00
 Harris functional with IExCor= 4639 and IRadAn=       5 diagonalized for initial guess.
 HarFok:  IExCor= 4639 AccDes= 0.00D+00 IRadAn=         5 IDoV= 1 UseB2=F ITyADJ=14
 ICtDFT=  3500011 ScaDFX=  1.000000  1.000000  1.000000  1.000000
 FoFCou: FMM=F IPFlag=           0 FMFlag=      100000 FMFlg1=           0
         NFxFlg=           0 DoJE=T BraDBF=F KetDBF=T FulRan=T
         wScrn=  0.000000 ICntrl=       500 IOpCl=  0 I1Cent=   200000004 NGrid=           0
         NMat0=    1 NMatS0=      1 NMatT0=    0 NMatD0=    1 NMtDS0=    0 NMtDT0=    0
 Petite list used in FoFCou.
 Requested convergence on RMS density matrix=1.00D-10 within 128 cycles.
 Requested convergence on MAX density matrix=1.00D-08.
 Requested convergence on             energy=1.00D-08.
 No special actions if energy rises.
 SCF Done:  E(RwB97XD) =  -908.799866550     A.U. after   18 cycles
            NFock= 18  Conv=0.71D-10     -V/T= 2.0080
 DoSCS=F DFT=T ScalE2(SS,OS)=  1.000000  1.000000
 Range of M.O.s used for correlation:     1   294
 NBasis=   294 NAE=    53 NBE=    53 NFC=     0 NFV=     0
 NROrb=    294 NOA=    53 NOB=    53 NVA=   241 NVB=   241

 **** Warning!!: The largest alpha MO coefficient is  0.30532630D+02

 Symmetrizing basis deriv contribution to polar:
 IMax=3 JMax=2 DiffMx= 0.00D+00
 G2DrvN: will do    24 centers at a time, making    1 passes.
 Calling FoFCou, ICntrl=  3107 FMM=F I1Cent=   0 AccDes= 0.00D+00.
 End of G2Drv F.D. properties file   721 does not exist.
 End of G2Drv F.D. properties file   722 does not exist.
 End of G2Drv F.D. properties file   788 does not exist.
          IDoAtm=11111111111111111111111
          Differentiating once with respect to nuclear coordinates.
 Keep R1 ints in memory in canonical form, NReq=1915881174.
          There are    72 degrees of freedom in the 1st order CPHF.  IDoFFX=6 NUNeed=     0.
     66 vectors produced by pass  0 Test12= 1.77D-14 1.39D-09 XBig12= 1.44D-01 7.34D-02.
 AX will form    66 AO Fock derivatives at one time.
     66 vectors produced by pass  1 Test12= 1.77D-14 1.39D-09 XBig12= 3.32D-02 6.53D-02.
     66 vectors produced by pass  2 Test12= 1.77D-14 1.39D-09 XBig12= 9.61D-04 3.79D-03.
     66 vectors produced by pass  3 Test12= 1.77D-14 1.39D-09 XBig12= 1.07D-05 4.61D-04.
     66 vectors produced by pass  4 Test12= 1.77D-14 1.39D-09 XBig12= 7.83D-08 3.89D-05.
     66 vectors produced by pass  5 Test12= 1.77D-14 1.39D-09 XBig12= 4.49D-10 2.14D-06.
     57 vectors produced by pass  6 Test12= 1.77D-14 1.39D-09 XBig12= 2.55D-12 1.55D-07.
     14 vectors produced by pass  7 Test12= 1.77D-14 1.39D-09 XBig12= 1.25D-14 1.14D-08.
 InvSVY:  IOpt=1 It=  1 EMax= 4.44D-16
 Solved reduced A of dimension   467 with    72 vectors.
 End of Minotr F.D. properties file   721 does not exist.
 End of Minotr F.D. properties file   722 does not exist.
 End of Minotr F.D. properties file   788 does not exist.

 **********************************************************************

            Population analysis using the SCF Density.

 **********************************************************************

 Orbital symmetries:
       Occupied  (A) (A) (A) (A) (A) (A) (A) (A) (A) (A) (A) (A)
                 (A) (A) (A) (A) (A) (A) (A) (A) (A) (A) (A) (A)
                 (A) (A) (A) (A) (A) (A) (A) (A) (A) (A) (A) (A)
                 (A) (A) (A) (A) (A) (A) (A) (A) (A) (A) (A) (A)
                 (A) (A) (A) (A) (A)
       Virtual   (A) (A) (A) (A) (A) (A) (A) (A) (A) (A) (A) (A)
                 (A) (A) (A) (A) (A) (A) (A) (A) (A) (A) (A) (A)
                 (A) (A) (A) (A) (A) (A) (A) (A) (A) (A) (A) (A)
                 (A) (A) (A) (A) (A) (A) (A) (A) (A) (A) (A) (A)
                 (A) (A) (A) (A) (A) (A) (A) (A) (A) (A) (A) (A)
                 (A) (A) (A) (A) (A) (A) (A) (A) (A) (A) (A) (A)
                 (A) (A) (A) (A) (A) (A) (A) (A) (A) (A) (A) (A)
                 (A) (A) (A) (A) (A) (A) (A) (A) (A) (A) (A) (A)
                 (A) (A) (A) (A) (A) (A) (A) (A) (A) (A) (A) (A)
                 (A) (A) (A) (A) (A) (A) (A) (A) (A) (A) (A) (A)
                 (A) (A) (A) (A) (A) (A) (A) (A) (A) (A) (A) (A)
                 (A) (A) (A) (A) (A) (A) (A) (A) (A) (A) (A) (A)
                 (A) (A) (A) (A) (A) (A) (A) (A) (A) (A) (A) (A)
                 (A) (A) (A) (A) (A) (A) (A) (A) (A) (A) (A) (A)
                 (A) (A) (A) (A) (A) (A) (A) (A) (A) (A) (A) (A)
                 (A) (A) (A) (A) (A) (A) (A) (A) (A) (A) (A) (A)
                 (A) (A) (A) (A) (A) (A) (A) (A) (A) (A) (A) (A)
                 (A) (A) (A) (A) (A) (A) (A) (A) (A) (A) (A) (A)
                 (A) (A) (A) (A) (A) (A) (A) (A) (A) (A) (A) (A)
                 (A) (A) (A) (A) (A) (A) (A) (A) (A) (A) (A) (A)
                 (A)
 The electronic state is 1-A.
 Alpha  occ. eigenvalues --  -24.88909 -24.88593 -24.88413 -19.33223 -19.31461
 Alpha  occ. eigenvalues --  -19.31306 -19.29858 -19.29386 -19.29332 -19.29134
 Alpha  occ. eigenvalues --  -10.57486 -10.48220  -1.45378  -1.35485  -1.35260
 Alpha  occ. eigenvalues --   -1.24204  -1.15832  -1.14735  -1.14158  -1.13560
 Alpha  occ. eigenvalues --   -1.12571  -1.11672  -0.86527  -0.76543  -0.70984
 Alpha  occ. eigenvalues --   -0.70951  -0.67975  -0.66284  -0.64779  -0.64351
 Alpha  occ. eigenvalues --   -0.64129  -0.63454  -0.60712  -0.58633  -0.57915
 Alpha  occ. eigenvalues --   -0.56837  -0.56007  -0.54557  -0.53608  -0.53204
 Alpha  occ. eigenvalues --   -0.53042  -0.51383  -0.51011  -0.50061  -0.47924
 Alpha  occ. eigenvalues --   -0.46500  -0.43331  -0.42940  -0.42678  -0.42190
 Alpha  occ. eigenvalues --   -0.41685  -0.41057  -0.40681
 Alpha virt. eigenvalues --    0.02829   0.02979   0.04347   0.05520   0.07394
 Alpha virt. eigenvalues --    0.07503   0.08814   0.09555   0.10641   0.10912
 Alpha virt. eigenvalues --    0.11875   0.12825   0.13767   0.14082   0.14570
 Alpha virt. eigenvalues --    0.15891   0.16688   0.17480   0.18360   0.18946
 Alpha virt. eigenvalues --    0.20999   0.21672   0.22411   0.23151   0.23350
 Alpha virt. eigenvalues --    0.24491   0.25222   0.25655   0.26419   0.26574
 Alpha virt. eigenvalues --    0.26840   0.28237   0.28871   0.29034   0.29413
 Alpha virt. eigenvalues --    0.29974   0.31039   0.31284   0.31932   0.32183
 Alpha virt. eigenvalues --    0.32394   0.33057   0.33272   0.34405   0.34677
 Alpha virt. eigenvalues --    0.35295   0.35367   0.36358   0.36466   0.36961
 Alpha virt. eigenvalues --    0.37834   0.38257   0.38755   0.39501   0.40092
 Alpha virt. eigenvalues --    0.40745   0.41277   0.41670   0.43350   0.43700
 Alpha virt. eigenvalues --    0.44007   0.45229   0.45457   0.46215   0.46799
 Alpha virt. eigenvalues --    0.47160   0.47245   0.47871   0.48652   0.50158
 Alpha virt. eigenvalues --    0.50832   0.54038   0.54263   0.56031   0.57595
 Alpha virt. eigenvalues --    0.57801   0.61477   0.81042   0.82511   0.87261
 Alpha virt. eigenvalues --    0.88409   0.91475   0.92918   1.05379   1.06594
 Alpha virt. eigenvalues --    1.07187   1.08268   1.10014   1.18241   1.19405
 Alpha virt. eigenvalues --    1.19839   1.21190   1.21441   1.22618   1.23413
 Alpha virt. eigenvalues --    1.24350   1.24479   1.24631   1.26158   1.27379
 Alpha virt. eigenvalues --    1.27852   1.28986   1.29598   1.30788   1.31377
 Alpha virt. eigenvalues --    1.32649   1.33867   1.34296   1.35417   1.35994
 Alpha virt. eigenvalues --    1.36344   1.37173   1.38505   1.40053   1.40330
 Alpha virt. eigenvalues --    1.41710   1.44580   1.45796   1.46029   1.51944
 Alpha virt. eigenvalues --    1.52771   1.54950   1.55925   1.56886   1.57852
 Alpha virt. eigenvalues --    1.59227   1.60475   1.60721   1.61266   1.62775
 Alpha virt. eigenvalues --    1.63538   1.64164   1.64473   1.65766   1.67345
 Alpha virt. eigenvalues --    1.67674   1.67957   1.68953   1.70075   1.71501
 Alpha virt. eigenvalues --    1.73199   1.73659   1.74195   1.74765   1.76127
 Alpha virt. eigenvalues --    1.76925   1.78473   1.79733   1.82414   1.84782
 Alpha virt. eigenvalues --    1.85310   1.87979   1.88314   1.90275   1.90720
 Alpha virt. eigenvalues --    1.92746   1.93122   1.93606   1.94788   1.96513
 Alpha virt. eigenvalues --    1.97762   2.04221   2.09601   2.13573   2.15244
 Alpha virt. eigenvalues --    2.18615   2.18873   2.21174   2.23245   2.26443
 Alpha virt. eigenvalues --    2.27877   2.29436   2.31529   2.34705   2.37303
 Alpha virt. eigenvalues --    2.38173   2.39369   2.41184   2.44110   2.45150
 Alpha virt. eigenvalues --    2.46592   2.47823   2.48173   2.52138   2.55560
 Alpha virt. eigenvalues --    2.56928   2.66141   2.66300   2.67101   2.68633
 Alpha virt. eigenvalues --    2.69368   2.70242   2.72046   2.73203   2.73734
 Alpha virt. eigenvalues --    2.76161   2.77424   2.77822   2.79281   2.80868
 Alpha virt. eigenvalues --    2.82080   2.83975   2.85228   2.88277   2.92030
 Alpha virt. eigenvalues --    2.94198   2.97034   3.10221   3.13337   3.14309
 Alpha virt. eigenvalues --    3.15117   3.16045   3.17392   3.22653   3.25712
 Alpha virt. eigenvalues --    3.29806   3.34998   3.37769   3.45322   3.47510
 Alpha virt. eigenvalues --    3.52625   3.55109   3.56692   3.75058   3.76713
 Alpha virt. eigenvalues --    3.77865   3.80428   3.82711   3.85115   4.34212
 Alpha virt. eigenvalues --    4.38675   4.41190   4.45829   4.47701   4.50558
 Alpha virt. eigenvalues --    4.54245   4.68746   4.82735   5.66797   5.88159
 Alpha virt. eigenvalues --    6.59277
          Condensed to atoms (all electrons):
               1          2          3          4          5          6
     1  C    5.449503   0.249295   0.411899  -0.028076  -0.214045  -0.071969
     2  O    0.249295   8.478720  -0.150757  -0.004646  -0.027596   0.006075
     3  O    0.411899  -0.150757   8.245596   0.157117  -0.186318   0.008237
     4  H   -0.028076  -0.004646   0.157117   0.279727   0.014487   0.000422
     5  C   -0.214045  -0.027596  -0.186318   0.014487   4.890344   0.186373
     6  F   -0.071969   0.006075   0.008237   0.000422   0.186373   9.257193
     7  F   -0.090478   0.015534   0.011344  -0.000087   0.203452  -0.048204
     8  F   -0.073520   0.004771   0.006423   0.000159   0.211767  -0.048822
     9  O    0.000238   0.002296  -0.000548   0.001621   0.000634   0.000016
    10  H    0.000816   0.000123  -0.000253  -0.001023  -0.000849   0.000007
    11  H   -0.000847  -0.000456  -0.000078   0.001233   0.000821   0.000007
    12  O   -0.001445   0.000183   0.000069   0.000540  -0.000390  -0.000001
    13  H    0.000637  -0.000720   0.000008  -0.000219   0.000114  -0.000032
    14  H    0.000120   0.000070  -0.000003   0.000058   0.000082   0.000001
    15  O    0.000479   0.001185  -0.000018  -0.000111  -0.000057  -0.000006
    16  H   -0.000205   0.000053  -0.000033  -0.000053  -0.000081   0.000008
    17  H    0.001719   0.001909   0.000242   0.000579  -0.000392  -0.000016
    18  O   -0.000327  -0.001772  -0.000964  -0.001054  -0.001912  -0.000494
    19  H   -0.009543   0.051420   0.002326  -0.000821  -0.008349   0.003366
    20  H   -0.000963  -0.001638  -0.000205   0.000026   0.000848  -0.000607
    21  O   -0.000032  -0.007878  -0.037775   0.084846  -0.013751   0.000111
    22  H   -0.002322   0.009620   0.005814  -0.013133  -0.011098  -0.000058
    23  H    0.001097  -0.000445   0.001713  -0.010083   0.001048  -0.000130
               7          8          9         10         11         12
     1  C   -0.090478  -0.073520   0.000238   0.000816  -0.000847  -0.001445
     2  O    0.015534   0.004771   0.002296   0.000123  -0.000456   0.000183
     3  O    0.011344   0.006423  -0.000548  -0.000253  -0.000078   0.000069
     4  H   -0.000087   0.000159   0.001621  -0.001023   0.001233   0.000540
     5  C    0.203452   0.211767   0.000634  -0.000849   0.000821  -0.000390
     6  F   -0.048204  -0.048822   0.000016   0.000007   0.000007  -0.000001
     7  F    9.245799  -0.044373   0.000007  -0.000007   0.000022   0.000000
     8  F   -0.044373   9.228033  -0.000005  -0.000000   0.000003  -0.000000
     9  O    0.000007  -0.000005   8.377826   0.275791   0.246098  -0.053298
    10  H   -0.000007  -0.000000   0.275791   0.358023  -0.022269   0.002097
    11  H    0.000022   0.000003   0.246098  -0.022269   0.287291   0.034350
    12  O    0.000000  -0.000000  -0.053298   0.002097   0.034350   8.376437
    13  H   -0.000005  -0.000003   0.001371   0.001429  -0.002171   0.249798
    14  H   -0.000000   0.000000   0.003270  -0.001339  -0.004834   0.275931
    15  O   -0.000000  -0.000003  -0.000037   0.000461  -0.002120  -0.065228
    16  H    0.000001   0.000000  -0.000145  -0.000031   0.000433   0.005643
    17  H   -0.000004   0.000030   0.000319  -0.000153   0.000216   0.002424
    18  O    0.000033   0.000021  -0.000007  -0.000012   0.000140  -0.000878
    19  H    0.000404  -0.000737   0.000398  -0.000015  -0.000046   0.000723
    20  H   -0.000034   0.000015  -0.000040   0.000017  -0.000076  -0.000170
    21  O   -0.000210   0.000142  -0.082240   0.004161   0.005166  -0.003189
    22  H    0.000080   0.000202   0.004039   0.001670  -0.002259   0.001274
    23  H   -0.000023  -0.000077   0.056080  -0.006629  -0.006218  -0.001142
              13         14         15         16         17         18
     1  C    0.000637   0.000120   0.000479  -0.000205   0.001719  -0.000327
     2  O   -0.000720   0.000070   0.001185   0.000053   0.001909  -0.001772
     3  O    0.000008  -0.000003  -0.000018  -0.000033   0.000242  -0.000964
     4  H   -0.000219   0.000058  -0.000111  -0.000053   0.000579  -0.001054
     5  C    0.000114   0.000082  -0.000057  -0.000081  -0.000392  -0.001912
     6  F   -0.000032   0.000001  -0.000006   0.000008  -0.000016  -0.000494
     7  F   -0.000005  -0.000000  -0.000000   0.000001  -0.000004   0.000033
     8  F   -0.000003   0.000000  -0.000003   0.000000   0.000030   0.000021
     9  O    0.001371   0.003270  -0.000037  -0.000145   0.000319  -0.000007
    10  H    0.001429  -0.001339   0.000461  -0.000031  -0.000153  -0.000012
    11  H   -0.002171  -0.004834  -0.002120   0.000433   0.000216   0.000140
    12  O    0.249798   0.275931  -0.065228   0.005643   0.002424  -0.000878
    13  H    0.284724  -0.024921   0.041894  -0.007076  -0.003959  -0.000701
    14  H   -0.024921   0.378899   0.003132  -0.001419   0.001589   0.000155
    15  O    0.041894   0.003132   8.410747   0.273843   0.241109  -0.066923
    16  H   -0.007076  -0.001419   0.273843   0.372057  -0.024244   0.002265
    17  H   -0.003959   0.001589   0.241109  -0.024244   0.291226   0.050454
    18  O   -0.000701   0.000155  -0.066923   0.002265   0.050454   8.324470
    19  H   -0.000728  -0.000009   0.000896   0.001823  -0.003590   0.224886
    20  H    0.000480  -0.000034   0.006343  -0.000978  -0.010420   0.281556
    21  O    0.000213   0.000344  -0.000039  -0.000027   0.000020  -0.000130
    22  H    0.000648  -0.000648   0.001744   0.000518  -0.002588  -0.001399
    23  H   -0.000407   0.000341  -0.000438  -0.000006   0.000510   0.000350
              19         20         21         22         23
     1  C   -0.009543  -0.000963  -0.000032  -0.002322   0.001097
     2  O    0.051420  -0.001638  -0.007878   0.009620  -0.000445
     3  O    0.002326  -0.000205  -0.037775   0.005814   0.001713
     4  H   -0.000821   0.000026   0.084846  -0.013133  -0.010083
     5  C   -0.008349   0.000848  -0.013751  -0.011098   0.001048
     6  F    0.003366  -0.000607   0.000111  -0.000058  -0.000130
     7  F    0.000404  -0.000034  -0.000210   0.000080  -0.000023
     8  F   -0.000737   0.000015   0.000142   0.000202  -0.000077
     9  O    0.000398  -0.000040  -0.082240   0.004039   0.056080
    10  H   -0.000015   0.000017   0.004161   0.001670  -0.006629
    11  H   -0.000046  -0.000076   0.005166  -0.002259  -0.006218
    12  O    0.000723  -0.000170  -0.003189   0.001274  -0.001142
    13  H   -0.000728   0.000480   0.000213   0.000648  -0.000407
    14  H   -0.000009  -0.000034   0.000344  -0.000648   0.000341
    15  O    0.000896   0.006343  -0.000039   0.001744  -0.000438
    16  H    0.001823  -0.000978  -0.000027   0.000518  -0.000006
    17  H   -0.003590  -0.010420   0.000020  -0.002588   0.000510
    18  O    0.224886   0.281556  -0.000130  -0.001399   0.000350
    19  H    0.287486  -0.019047   0.000402   0.000074  -0.000196
    20  H   -0.019047   0.366066  -0.000043   0.000748  -0.000091
    21  O    0.000402  -0.000043   8.364784   0.268784   0.241311
    22  H    0.000074   0.000748   0.268784   0.364480  -0.033904
    23  H   -0.000196  -0.000091   0.241311  -0.033904   0.271654
 Mulliken charges:
               1
     1  C    0.377969
     2  O   -0.625346
     3  O   -0.473837
     4  H    0.518491
     5  C    0.954867
     6  F   -0.291478
     7  F   -0.293252
     8  F   -0.284027
     9  O   -0.833684
    10  H    0.387986
    11  H    0.465592
    12  O   -0.823729
    13  H    0.459627
    14  H    0.369214
    15  O   -0.846856
    16  H    0.377653
    17  H    0.453016
    18  O   -0.807759
    19  H    0.468876
    20  H    0.378248
    21  O   -0.824972
    22  H    0.407715
    23  H    0.485685
 Sum of Mulliken charges =  -0.00000
 Mulliken charges with hydrogens summed into heavy atoms:
               1
     1  C    0.377969
     2  O   -0.625346
     3  O    0.044654
     5  C    0.954867
     6  F   -0.291478
     7  F   -0.293252
     8  F   -0.284027
     9  O    0.019894
    12  O    0.005112
    15  O   -0.016186
    18  O    0.039365
    21  O    0.068428
 APT charges:
               1
     1  C    0.253668
     2  O   -0.739808
     3  O   -0.366988
     4  H    0.500260
     5  C    0.308815
     6  F   -0.128216
     7  F    0.007362
     8  F   -0.026612
     9  O   -1.692374
    10  H    1.161661
    11  H    0.506027
    12  O   -1.110847
    13  H    0.077310
    14  H    1.033731
    15  O   -1.266225
    16  H    1.163971
    17  H    0.074532
    18  O   -0.778468
    19  H    0.068292
    20  H    0.787724
    21  O   -0.558165
    22  H    0.204200
    23  H    0.520154
 Sum of APT charges =  -0.00000
 APT charges with hydrogens summed into heavy atoms:
               1
     1  C    0.253668
     2  O   -0.739808
     3  O    0.133272
     5  C    0.308815
     6  F   -0.128216
     7  F    0.007362
     8  F   -0.026612
     9  O   -0.024687
    12  O    0.000194
    15  O   -0.027722
    18  O    0.077547
    21  O    0.166189
 Electronic spatial extent (au):  <R**2>=           3935.6519
 Charge=              0.0000 electrons
 Dipole moment (field-independent basis, Debye):
    X=             -4.0694    Y=              1.2090    Z=              1.5227  Tot=              4.5100
 Quadrupole moment (field-independent basis, Debye-Ang):
   XX=            -60.7562   YY=            -60.6719   ZZ=            -77.0398
   XY=              2.7610   XZ=             -2.3293   YZ=              6.9208
 Traceless Quadrupole moment (field-independent basis, Debye-Ang):
   XX=              5.3998   YY=              5.4841   ZZ=            -10.8839
   XY=              2.7610   XZ=             -2.3293   YZ=              6.9208
 Octapole moment (field-independent basis, Debye-Ang**2):
  XXX=           -109.0622  YYY=             20.7158  ZZZ=             -4.0394  XYY=            -44.1038
  XXY=             -1.6715  XXZ=             14.8825  XZZ=             19.0565  YZZ=              4.7958
  YYZ=              3.7680  XYZ=             -8.4208
 Hexadecapole moment (field-independent basis, Debye-Ang**3):
 XXXX=          -2486.5794 YYYY=           -807.7004 ZZZZ=           -302.0523 XXXY=             25.3331
 XXXZ=           -101.4929 YYYX=             27.1916 YYYZ=            102.6276 ZZZX=             -9.7494
 ZZZY=             13.3085 XXYY=           -494.4948 XXZZ=           -610.2176 YYZZ=           -234.6190
 XXYZ=             25.9674 YYXZ=             21.7545 ZZXY=              3.6290
 N-N= 8.329857735162D+02 E-N=-3.813378251225D+03  KE= 9.015588117422D+02
  Exact polarizability:       0.000       0.000       0.000       0.000       0.000       0.000
 Approx polarizability:      76.894      -3.795      81.993      -0.548       0.026      64.159
 Calling FoFJK, ICntrl=    100127 FMM=F ISym2X=0 I1Cent= 0 IOpClX= 0 NMat=1 NMatS=1 NMatT=0.
 ***** Axes restored to original set *****
 -------------------------------------------------------------------
 Center     Atomic                   Forces (Hartrees/Bohr)
 Number     Number              X              Y              Z
 -------------------------------------------------------------------
      1        6           0.008195580   -0.014696755   -0.027907405
      2        8          -0.009593644    0.004442417    0.011304722
      3        8          -0.014603360   -0.002657316   -0.003412803
      4        1           0.016341308    0.007756567    0.017063285
      5        6           0.013362573    0.009361505    0.003572230
      6        9          -0.012522709    0.013269046    0.004424735
      7        9           0.001045599   -0.002559823   -0.015865343
      8        9          -0.003403871   -0.018166393    0.010453637
      9        8           0.006857337   -0.001921573    0.007373973
     10        1          -0.001876466   -0.000515051   -0.009148198
     11        1          -0.004422328    0.001552056   -0.000054034
     12        8           0.005850268    0.004797958   -0.000950834
     13        1          -0.001478584   -0.000259168    0.003666352
     14        1          -0.006111206   -0.004296084   -0.002577898
     15        8           0.002188365   -0.003804176   -0.007305372
     16        1          -0.005662068    0.003122456    0.005185361
     17        1           0.001649940    0.000842217    0.004752411
     18        8          -0.007862206    0.005288093    0.001440003
     19        1           0.008834953   -0.001121722   -0.004121294
     20        1           0.000829881   -0.002154727    0.005521911
     21        8          -0.000175104    0.012371615    0.001934521
     22        1           0.002275188   -0.005350142   -0.004659539
     23        1           0.000280554   -0.005301000   -0.000690423
 -------------------------------------------------------------------
 Cartesian Forces:  Max     0.027907405 RMS     0.008054780
 FormGI is forming the generalized inverse of G from B-inverse, IUseBI=4.

 GradGradGradGradGradGradGradGradGradGradGradGradGradGradGradGradGradGrad
 Berny optimization.
 Internal  Forces:  Max     0.024105167 RMS     0.006527103
 Search for a local minimum.
 Step number   1 out of a maximum of  138
 All quantities printed in internal units (Hartrees-Bohrs-Radians)
 Mixed Optimization -- RFO/linear search
 Second derivative matrix not updated -- analytic derivatives used.
 ITU=  0
     Eigenvalues ---   -0.00124  -0.00009   0.00008   0.00020   0.00041
     Eigenvalues ---    0.00144   0.00260   0.00372   0.00401   0.00499
     Eigenvalues ---    0.00502   0.00580   0.00810   0.00876   0.01048
     Eigenvalues ---    0.01379   0.01467   0.01630   0.01723   0.01791
     Eigenvalues ---    0.01923   0.02090   0.02255   0.02347   0.02432
     Eigenvalues ---    0.02803   0.02860   0.03169   0.03260   0.03338
     Eigenvalues ---    0.03584   0.03674   0.04677   0.07108   0.07604
     Eigenvalues ---    0.07963   0.08023   0.09836   0.10658   0.11916
     Eigenvalues ---    0.14157   0.18893   0.22150   0.22806   0.24490
     Eigenvalues ---    0.24647   0.28094   0.37211   0.40742   0.41360
     Eigenvalues ---    0.42791   0.48159   0.48538   0.49543   0.51332
     Eigenvalues ---    0.53303   0.55024   0.58747   0.59340   0.59569
     Eigenvalues ---    0.60186   0.61131   0.91490
 RFO step:  Lambda=-1.38597564D-02 EMin=-1.23825832D-03
 Linear search not attempted -- first point.
 Maximum step size (   0.300) exceeded in Quadratic search.
    -- Step size scaled by   0.603
 Iteration  1 RMS(Cart)=  0.16675745 RMS(Int)=  0.00958936
 Iteration  2 RMS(Cart)=  0.01774318 RMS(Int)=  0.00173740
 Iteration  3 RMS(Cart)=  0.00017439 RMS(Int)=  0.00173526
 Iteration  4 RMS(Cart)=  0.00000047 RMS(Int)=  0.00173526
 Variable       Old X    -DE/DX   Delta X   Delta X   Delta X     New X
                                 (Linear)    (Quad)   (Total)
    R1        2.28489   0.01721   0.00000   0.00963   0.01031   2.29520
    R2        2.45770  -0.01256   0.00000  -0.00788  -0.00759   2.45011
    R3        2.92101   0.00009   0.00000   0.00233   0.00235   2.92336
    R4        3.29285   0.00339   0.00000   0.05049   0.05088   3.34373
    R5        2.08679  -0.02411   0.00000  -0.10902  -0.10939   1.97740
    R6        2.72031  -0.00216   0.00000   0.11053   0.11004   2.83034
    R7        2.50935   0.01453   0.00000   0.00841   0.00837   2.51772
    R8        2.50406   0.01195   0.00000   0.00598   0.00598   2.51004
    R9        2.51042   0.01712   0.00000   0.01546   0.01546   2.52588
   R10        1.79808   0.00920   0.00000   0.00874   0.00874   1.80682
   R11        1.85538   0.00611   0.00000   0.00499   0.00438   1.85977
   R12        3.16123  -0.00069   0.00000   0.01028   0.01069   3.17192
   R13        3.20839   0.00230   0.00000   0.01734   0.01676   3.22514
   R14        1.85376   0.00593   0.00000   0.00534   0.00483   1.85859
   R15        1.80181   0.00776   0.00000   0.00746   0.00746   1.80927
   R16        3.22366   0.00263   0.00000   0.02361   0.02303   3.24669
   R17        1.80060   0.00829   0.00000   0.00824   0.00824   1.80884
   R18        1.85239   0.00603   0.00000   0.00409   0.00439   1.85678
   R19        3.20721   0.00238   0.00000   0.03902   0.03928   3.24650
   R20        1.82107   0.01232   0.00000   0.01198   0.01243   1.83350
   R21        1.80489   0.00591   0.00000   0.00555   0.00555   1.81044
   R22        1.84047  -0.00638   0.00000  -0.01065  -0.01065   1.82982
   R23        1.89036  -0.00433   0.00000  -0.01121  -0.01075   1.87961
    A1        2.19610   0.00724   0.00000   0.00929   0.01006   2.20617
    A2        2.13338  -0.01012   0.00000  -0.02418  -0.02445   2.10893
    A3        1.95357   0.00288   0.00000   0.01478   0.01425   1.96782
    A4        2.69741  -0.00081   0.00000  -0.15896  -0.15797   2.53945
    A5        1.94820  -0.00746   0.00000  -0.03130  -0.03119   1.91701
    A6        2.87244   0.00819   0.00000   0.03357   0.03422   2.90666
    A7        1.95311  -0.01350   0.00000  -0.01995  -0.02007   1.93305
    A8        1.98568  -0.01101   0.00000  -0.01037  -0.01052   1.97517
    A9        1.95323  -0.01524   0.00000  -0.02938  -0.02965   1.92358
   A10        1.85518   0.01447   0.00000   0.02355   0.02345   1.87864
   A11        1.85060   0.01501   0.00000   0.02144   0.02110   1.87170
   A12        1.85705   0.01446   0.00000   0.02088   0.02071   1.87776
   A13        1.84929   0.00024   0.00000   0.00932   0.00892   1.85821
   A14        2.12547  -0.00120   0.00000  -0.01948  -0.02211   2.10337
   A15        1.86513   0.00194   0.00000   0.06146   0.06202   1.92716
   A16        1.89637   0.00293   0.00000   0.07962   0.07611   1.97248
   A17        2.04844  -0.00120   0.00000  -0.00261  -0.00455   2.04389
   A18        1.82657   0.00016   0.00000   0.00629   0.00484   1.83141
   A19        1.96036  -0.00033   0.00000   0.01120   0.01194   1.97230
   A20        2.00577   0.00084   0.00000  -0.00050   0.00099   2.00676
   A21        1.84499   0.00013   0.00000   0.00317   0.00291   1.84790
   A22        1.79965  -0.00030   0.00000   0.05320   0.05327   1.85292
   A23        2.03846   0.00043   0.00000   0.01259   0.00869   2.04716
   A24        1.84042   0.00105   0.00000   0.00674   0.00630   1.84673
   A25        1.74464   0.00032   0.00000  -0.00950  -0.00979   1.73485
   A26        1.84986   0.00364   0.00000   0.03145   0.02577   1.87563
   A27        1.78968   0.00350   0.00000   0.01410   0.01553   1.80521
   A28        3.15736  -0.00196   0.00000  -0.01363  -0.01485   3.14251
   A29        3.24190  -0.00136   0.00000  -0.00069  -0.00221   3.23969
   A30        3.19586  -0.00456   0.00000  -0.03000  -0.02927   3.16659
   A31        3.06269  -0.00403   0.00000  -0.03358  -0.03650   3.02619
   A32        3.04070  -0.00107   0.00000  -0.01884  -0.02141   3.01928
   A33        3.26635  -0.00192   0.00000  -0.05927  -0.06044   3.20590
   A34        3.30441  -0.00133   0.00000  -0.04683  -0.04473   3.25967
   A35        3.18260  -0.00156   0.00000  -0.01939  -0.01573   3.16687
   A36        2.90784  -0.00012   0.00000   0.05098   0.05349   2.96133
   A37        2.99752   0.00037   0.00000   0.02110   0.02555   3.02308
    D1       -2.82459   0.00000   0.00000   0.04803   0.05023  -2.77436
    D2        0.33589   0.00045   0.00000   0.05526   0.05822   0.39411
    D3        0.03381  -0.00057   0.00000  -0.00367   0.00126   0.03507
    D4       -3.12500  -0.00110   0.00000  -0.01063  -0.00654  -3.13155
    D5       -0.63713   0.00051   0.00000  -0.00635  -0.00683  -0.64395
    D6       -2.74026  -0.00038   0.00000  -0.01478  -0.01508  -2.75533
    D7        1.43726   0.00008   0.00000  -0.01260  -0.01285   1.42442
    D8        2.52097   0.00083   0.00000  -0.00004   0.00012   2.52110
    D9        0.41784  -0.00006   0.00000  -0.00847  -0.00813   0.40972
   D10       -1.68782   0.00040   0.00000  -0.00629  -0.00590  -1.69372
   D11        2.78815  -0.00047   0.00000  -0.14640  -0.14342   2.64473
   D12       -1.40556   0.00013   0.00000  -0.10301  -0.09923  -1.50478
   D13       -0.17463  -0.00140   0.00000  -0.04342  -0.03869  -0.21332
   D14       -0.05306  -0.00318   0.00000  -0.03223  -0.03065  -0.08370
   D15        1.80118   0.00166   0.00000  -0.01204  -0.01054   1.79063
   D16        2.91763   0.00100   0.00000   0.09916   0.10044   3.01807
   D17        0.87621  -0.00068   0.00000   0.02462   0.02609   0.90230
   D18        0.66577   0.00047   0.00000   0.06479   0.06279   0.72855
   D19       -1.37566  -0.00121   0.00000  -0.00975  -0.01156  -1.38722
   D20        1.95304  -0.00198   0.00000   0.03136   0.03218   1.98523
   D21       -2.54357   0.00001   0.00000   0.03038   0.03063  -2.51295
   D22       -2.21002  -0.00032   0.00000   0.09618   0.09734  -2.11268
   D23       -0.42345   0.00167   0.00000   0.09520   0.09578  -0.32767
   D24        2.88957  -0.00057   0.00000  -0.15569  -0.15610   2.73347
   D25        0.74044  -0.00085   0.00000  -0.16202  -0.16370   0.57674
   D26       -1.23377  -0.00017   0.00000  -0.10647  -0.10518  -1.33895
   D27        2.90028  -0.00046   0.00000  -0.11281  -0.11277   2.78751
   D28       -0.87057   0.00088   0.00000   0.11885   0.11965  -0.75091
   D29       -2.88308   0.00021   0.00000   0.07342   0.07388  -2.80920
   D30       -3.04245  -0.00014   0.00000   0.09548   0.09623  -2.94622
   D31        1.22821  -0.00082   0.00000   0.05005   0.05046   1.27867
         Item               Value     Threshold  Converged?
 Maximum Force            0.024105     0.000015     NO 
 RMS     Force            0.006527     0.000010     NO 
 Maximum Displacement     0.669875     0.000060     NO 
 RMS     Displacement     0.166059     0.000040     NO 
 Predicted change in Energy=-6.774113D-03
 GradGradGradGradGradGradGradGradGradGradGradGradGradGradGradGradGradGrad

                          Input orientation:                          
 ---------------------------------------------------------------------
 Center     Atomic      Atomic             Coordinates (Angstroms)
 Number     Number       Type             X           Y           Z
 ---------------------------------------------------------------------
      1          6           0        1.325231   -0.395816    0.222855
      2          8           0        0.265820   -0.287299    0.806846
      3          8           0        1.517656   -0.975924   -0.920589
      4          1           0        0.606080   -1.320216   -1.301950
      5          6           0        2.632060    0.153082    0.842562
      6          9           0        2.403763    1.293480    1.492520
      7          9           0        3.579988    0.386051   -0.058228
      8          9           0        3.123427   -0.717229    1.730099
      9          8           0       -2.048411    0.343618   -2.629726
     10          1           0       -2.392226    0.350275   -3.521872
     11          1           0       -2.794693    0.599117   -2.041230
     12          8           0       -4.120174    0.939299   -1.021375
     13          1           0       -3.902870    0.851527   -0.066183
     14          1           0       -4.910976    0.413650   -1.143792
     15          8           0       -3.729542    0.542259    1.614917
     16          1           0       -4.327565    1.059835    2.154095
     17          1           0       -2.830879    0.706735    1.976566
     18          8           0       -1.279436    0.977995    2.662769
     19          1           0       -0.637934    0.613376    2.032766
     20          1           0       -1.090232    0.555847    3.501721
     21          8           0       -0.813728   -1.742378   -1.523739
     22          1           0       -1.152695   -1.636689   -0.622887
     23          1           0       -1.266422   -1.014179   -2.027838
 ---------------------------------------------------------------------
                    Distance matrix (angstroms):
                    1          2          3          4          5
     1  C    0.000000
     2  O    1.214567   0.000000
     3  O    1.296541   2.241725   0.000000
     4  H    1.922687   2.372702   1.046395   0.000000
     5  C    1.546974   2.407136   2.371762   3.297595   0.000000
     6  F    2.372552   2.745872   3.429064   4.227545   1.332319
     7  F    2.402968   3.490768   2.617606   3.647235   1.328256
     8  F    2.368248   3.033670   3.109915   3.986722   1.336640
     9  O    4.479446   4.190912   4.168833   3.402595   5.830943
    10  H    5.329082   5.119522   4.879820   4.087595   6.658124
    11  H    4.805179   4.273641   4.725774   3.974371   6.161562
    12  O    5.743089   4.907533   5.955112   5.246104   7.048763
    13  H    5.382606   4.408750   5.783743   5.155018   6.634678
    14  H    6.435311   5.576337   6.580884   5.785258   7.804543
    15  O    5.326214   4.159816   6.022189   5.547481   6.420123
    16  H    6.148390   4.972829   6.911193   6.476861   7.139937
    17  H    4.643746   3.456284   5.489500   5.164289   5.606800
    18  O    3.824242   2.726397   4.947927   4.955395   4.392430
    19  H    2.854516   1.769426   3.986822   4.050516   3.510173
    20  H    4.182235   3.132431   5.357633   5.428843   4.592255
    21  O    3.072290   2.952000   2.527171   1.497754   4.589728
    22  H    2.897440   2.424288   2.766949   1.911693   4.435672
    23  H    3.487787   3.303264   2.996423   2.031461   4.979945
                    6          7          8          9         10
     6  F    0.000000
     7  F    2.147499   0.000000
     8  F    2.148793   2.150300   0.000000
     9  O    6.141417   6.188156   6.846997   0.000000
    10  H    7.002519   6.904017   7.690591   0.956126   0.000000
    11  H    6.324039   6.679390   7.140016   0.984146   1.554413
    12  O    7.000490   7.779861   7.923664   2.689578   3.096003
    13  H    6.511412   7.497326   7.420004   3.204487   3.804613
    14  H    7.824937   8.560121   8.607541   3.226016   3.464589
    15  O    6.180351   7.500203   6.968698   4.569754   5.311485
    16  H    6.767794   8.238795   7.671701   5.347190   6.038676
    17  H    5.289617   6.733680   6.127167   4.686367   5.527413
    18  O    3.877495   5.600735   4.809247   5.385560   6.315229
    19  H    3.163278   4.713258   4.001243   4.878632   5.831018
    20  H    4.097437   5.874779   4.744922   6.209492   7.146209
    21  O    5.354111   5.097321   5.209566   2.664400   3.295965
    22  H    5.070427   5.177703   4.966605   2.958264   3.726738
    23  H    5.584664   5.415506   5.786280   1.678508   2.315450
                   11         12         13         14         15
    11  H    0.000000
    12  O    1.706672   0.000000
    13  H    2.278723   0.983523   0.000000
    14  H    2.306176   0.957424   1.539239   0.000000
    15  O    3.774200   2.694489   1.718076   3.003798   0.000000
    16  H    4.490290   3.184517   2.270108   3.410862   0.957198
    17  H    4.019400   3.271700   2.311483   3.761560   0.982567
    18  O    4.956527   4.652334   3.787556   5.291169   2.700163
    19  H    4.609692   4.643275   3.888716   5.328161   3.120529
    20  H    5.799255   5.457653   4.552834   6.016568   3.244406
    21  O    3.110404   4.286764   4.289010   4.645455   4.855172
    22  H    3.115555   3.949739   3.750280   4.312761   4.049163
    23  H    2.222277   3.601798   3.778863   4.012855   4.664667
                   16         17         18         19         20
    16  H    0.000000
    17  H    1.547987   0.000000
    18  O    3.091364   1.717973   0.000000
    19  H    3.718524   2.195651   0.970246   0.000000
    20  H    3.542657   2.319206   0.958043   1.538087   0.000000
    21  O    5.807400   4.724319   5.014396   4.269568   5.532950
    22  H    5.006262   3.881378   4.200973   3.518560   4.671563
    23  H    5.582176   4.630802   5.096148   4.419552   5.750830
                   21         22         23
    21  O    0.000000
    22  H    0.968299   0.000000
    23  H    0.994646   1.540889   0.000000
 Stoichiometry    C2H11F3O7
 Framework group  C1[X(C2H11F3O7)]
 Deg. of freedom    63
 Full point group                 C1      NOp   1
 Largest Abelian subgroup         C1      NOp   1
 Largest concise Abelian subgroup C1      NOp   1
                         Standard orientation:                         
 ---------------------------------------------------------------------
 Center     Atomic      Atomic             Coordinates (Angstroms)
 Number     Number       Type             X           Y           Z
 ---------------------------------------------------------------------
      1          6           0        1.329939   -0.386045    0.257926
      2          8           0        0.402247    0.369832    0.465795
      3          8           0        1.332187   -1.669745    0.439937
      4          1           0        0.389513   -1.983459    0.768407
      5          6           0        2.691936    0.149406   -0.243457
      6          9           0        2.517654    1.156423   -1.098218
      7          9           0        3.423983   -0.775155   -0.854650
      8          9           0        3.409049    0.619649    0.781836
      9          8           0       -2.585194   -2.252662   -0.861410
     10          1           0       -3.098513   -3.026144   -1.090334
     11          1           0       -3.216140   -1.497979   -0.831345
     12          8           0       -4.333847   -0.217364   -0.678101
     13          1           0       -3.926051    0.610248   -0.337399
     14          1           0       -5.094459   -0.367072   -0.116213
     15          8           0       -3.401964    2.052425    0.435417
     16          1           0       -3.916071    2.819668    0.183901
     17          1           0       -2.463234    2.292759    0.272745
     18          8           0       -0.829479    2.761378    0.022402
     19          1           0       -0.301558    1.950713    0.096551
     20          1           0       -0.448776    3.378924    0.648142
     21          8           0       -1.012996   -2.088400    1.283406
     22          1           0       -1.173361   -1.157501    1.496274
     23          1           0       -1.606403   -2.252296    0.502173
 ---------------------------------------------------------------------
 Rotational constants (GHZ):           0.8483228           0.3334140           0.2673680
 Standard basis: 6-31++G(d,p) (6D, 7F)
 There are   294 symmetry adapted cartesian basis functions of A   symmetry.
 There are   294 symmetry adapted basis functions of A   symmetry.
   294 basis functions,   472 primitive gaussians,   294 cartesian basis functions
    53 alpha electrons       53 beta electrons
       nuclear repulsion energy       831.4831335367 Hartrees.
 NAtoms=   23 NActive=   23 NUniq=   23 SFac= 1.00D+00 NAtFMM=   60 NAOKFM=F Big=F
 Integral buffers will be    131072 words long.
 Raffenetti 2 integral format.
 Two-electron integral symmetry is turned on.
 Nuclear repulsion after empirical dispersion term =      831.4739327130 Hartrees.
 One-electron integrals computed using PRISM.
 NBasis=   294 RedAO= T EigKep=  4.08D-05  NBF=   294
 NBsUse=   294 1.00D-06 EigRej= -1.00D+00 NBFU=   294
 Initial guess from the checkpoint file:  "/local_scratch/slurm.5660698/Gau-2749134.chk"
 B after Tr=     0.000000    0.000000    0.000000
         Rot=    0.999694   -0.024032   -0.004327   -0.003976 Ang=  -2.84 deg.
 ExpMin= 3.60D-02 ExpMax= 7.00D+03 ExpMxC= 1.05D+03 IAcc=3 IRadAn=         5 AccDes= 0.00D+00
 Harris functional with IExCor= 4639 and IRadAn=       5 diagonalized for initial guess.
 HarFok:  IExCor= 4639 AccDes= 0.00D+00 IRadAn=         5 IDoV= 1 UseB2=F ITyADJ=14
 ICtDFT=  3500011 ScaDFX=  1.000000  1.000000  1.000000  1.000000
 FoFCou: FMM=F IPFlag=           0 FMFlag=      100000 FMFlg1=           0
         NFxFlg=           0 DoJE=T BraDBF=F KetDBF=T FulRan=T
         wScrn=  0.000000 ICntrl=       500 IOpCl=  0 I1Cent=   200000004 NGrid=           0
         NMat0=    1 NMatS0=      1 NMatT0=    0 NMatD0=    1 NMtDS0=    0 NMtDT0=    0
 Petite list used in FoFCou.
 Requested convergence on RMS density matrix=1.00D-10 within 128 cycles.
 Requested convergence on MAX density matrix=1.00D-08.
 Requested convergence on             energy=1.00D-08.
 No special actions if energy rises.
 SCF Done:  E(RwB97XD) =  -908.806273322     A.U. after   17 cycles
            NFock= 17  Conv=0.33D-10     -V/T= 2.0081
 Calling FoFJK, ICntrl=      2127 FMM=F ISym2X=0 I1Cent= 0 IOpClX= 0 NMat=1 NMatS=1 NMatT=0.
 ***** Axes restored to original set *****
 -------------------------------------------------------------------
 Center     Atomic                   Forces (Hartrees/Bohr)
 Number     Number              X              Y              Z
 -------------------------------------------------------------------
      1        6           0.004074184   -0.004222705   -0.011965084
      2        8          -0.003521539    0.000295528    0.004361089
      3        8          -0.002311136    0.000425641   -0.000319723
      4        1           0.003634492    0.000993790    0.006480242
      5        6           0.005219742    0.004333435    0.002118245
      6        9          -0.005846085    0.005079522    0.002050608
      7        9           0.001015053   -0.000499738   -0.006736955
      8        9          -0.001014089   -0.008268779    0.003875032
      9        8           0.002644696   -0.001586510    0.002955720
     10        1          -0.000651092    0.000371169   -0.003914218
     11        1          -0.001827290    0.001221018   -0.000393137
     12        8           0.002624569    0.001132230    0.000070929
     13        1          -0.001070095    0.000217640    0.001261705
     14        1          -0.002599061   -0.001794029   -0.001272519
     15        8           0.000949599   -0.001312062   -0.002860511
     16        1          -0.001918524    0.002032246    0.001984874
     17        1           0.000107973   -0.000149164    0.002405580
     18        8          -0.002918342    0.002019340    0.000123691
     19        1           0.003498553   -0.000199345   -0.000928378
     20        1           0.000401234   -0.000703557    0.002416280
     21        8          -0.001028012    0.005961013    0.000899048
     22        1           0.000299153   -0.002620595   -0.002087870
     23        1           0.000236018   -0.002726086   -0.000524648
 -------------------------------------------------------------------
 Cartesian Forces:  Max     0.011965084 RMS     0.003174770

 GradGradGradGradGradGradGradGradGradGradGradGradGradGradGradGradGradGrad
 Berny optimization.
 Using GEDIIS/GDIIS optimizer.
 FormGI is forming the generalized inverse of G from B-inverse, IUseBI=4.
 Internal  Forces:  Max     0.007583611 RMS     0.002627569
 Search for a local minimum.
 Step number   2 out of a maximum of  138
 All quantities printed in internal units (Hartrees-Bohrs-Radians)
 Mixed Optimization -- RFO/linear search
 Update second derivatives using D2CorX and points    1    2
 DE= -6.41D-03 DEPred=-6.77D-03 R= 9.46D-01
 TightC=F SS=  1.41D+00  RLast= 5.19D-01 DXNew= 5.0454D-01 1.5566D+00
 Trust test= 9.46D-01 RLast= 5.19D-01 DXMaxT set to 5.05D-01
 ITU=  1  0
 Use linear search instead of GDIIS.
     Eigenvalues ---   -0.00142  -0.00009   0.00008   0.00020   0.00041
     Eigenvalues ---    0.00144   0.00260   0.00377   0.00403   0.00499
     Eigenvalues ---    0.00536   0.00597   0.00805   0.00873   0.01044
     Eigenvalues ---    0.01359   0.01470   0.01631   0.01743   0.01790
     Eigenvalues ---    0.01917   0.02084   0.02250   0.02333   0.02419
     Eigenvalues ---    0.02794   0.02827   0.03148   0.03262   0.03335
     Eigenvalues ---    0.03579   0.03679   0.04639   0.07094   0.07594
     Eigenvalues ---    0.07947   0.08012   0.09803   0.10697   0.11901
     Eigenvalues ---    0.14146   0.18557   0.22264   0.22934   0.24551
     Eigenvalues ---    0.26459   0.28371   0.36624   0.40741   0.41327
     Eigenvalues ---    0.42733   0.47553   0.48471   0.49530   0.51333
     Eigenvalues ---    0.52700   0.54782   0.58124   0.58858   0.59417
     Eigenvalues ---    0.59744   0.60292   0.91205
 RFO step:  Lambda=-2.07219606D-03 EMin=-1.42121797D-03
 Quartic linear search produced a step of  0.63462.
 Maximum step size (   0.505) exceeded in Quadratic search.
    -- Step size scaled by   0.906
 Iteration  1 RMS(Cart)=  0.12204119 RMS(Int)=  0.03675394
 Iteration  2 RMS(Cart)=  0.10752873 RMS(Int)=  0.00467084
 Iteration  3 RMS(Cart)=  0.00662736 RMS(Int)=  0.00178438
 Iteration  4 RMS(Cart)=  0.00009506 RMS(Int)=  0.00178305
 Iteration  5 RMS(Cart)=  0.00000046 RMS(Int)=  0.00178305
 Variable       Old X    -DE/DX   Delta X   Delta X   Delta X     New X
                                 (Linear)    (Quad)   (Total)
    R1        2.29520   0.00665   0.00654  -0.00233   0.00518   2.30038
    R2        2.45011  -0.00503  -0.00482  -0.00872  -0.01297   2.43714
    R3        2.92336   0.00023   0.00149   0.00411   0.00563   2.92899
    R4        3.34373   0.00204   0.03229   0.03763   0.07080   3.41453
    R5        1.97740  -0.00508  -0.06942   0.03857  -0.03132   1.94608
    R6        2.83034   0.00055   0.06983  -0.09349  -0.02416   2.80618
    R7        2.51772   0.00634   0.00531   0.00462   0.00988   2.52760
    R8        2.51004   0.00521   0.00380   0.00719   0.01099   2.52103
    R9        2.52588   0.00758   0.00981   0.00940   0.01922   2.54510
   R10        1.80682   0.00389   0.00554   0.00307   0.00861   1.81543
   R11        1.85977   0.00264   0.00278   0.00318   0.00503   1.86480
   R12        3.17192  -0.00009   0.00678  -0.02321  -0.01638   3.15555
   R13        3.22514   0.00118   0.01063   0.01259   0.02225   3.24739
   R14        1.85859   0.00269   0.00306   0.00088   0.00345   1.86204
   R15        1.80927   0.00329   0.00473   0.00290   0.00763   1.81689
   R16        3.24669   0.00162   0.01462   0.03872   0.05278   3.29947
   R17        1.80884   0.00342   0.00523   0.00341   0.00864   1.81749
   R18        1.85678   0.00251   0.00279   0.00147   0.00454   1.86132
   R19        3.24650   0.00154   0.02493   0.01561   0.04082   3.28732
   R20        1.83350   0.00491   0.00789  -0.00044   0.00828   1.84178
   R21        1.81044   0.00250   0.00352   0.00268   0.00620   1.81664
   R22        1.82982  -0.00233  -0.00676  -0.00573  -0.01249   1.81733
   R23        1.87961  -0.00200  -0.00682  -0.00329  -0.00995   1.86966
    A1        2.20617   0.00253   0.00639   0.00533   0.01354   2.21971
    A2        2.10893  -0.00415  -0.01552  -0.00900  -0.02541   2.08352
    A3        1.96782   0.00161   0.00904   0.00346   0.01144   1.97925
    A4        2.53945  -0.00004  -0.10025   0.31779   0.21623   2.75568
    A5        1.91701  -0.00269  -0.01979   0.00868  -0.00989   1.90713
    A6        2.90666   0.00412   0.02172   0.16482   0.18732   3.09398
    A7        1.93305  -0.00576  -0.01273  -0.00109  -0.01401   1.91904
    A8        1.97517  -0.00467  -0.00668  -0.00563  -0.01254   1.96262
    A9        1.92358  -0.00661  -0.01881  -0.00930  -0.02852   1.89506
   A10        1.87864   0.00605   0.01488   0.00564   0.02040   1.89903
   A11        1.87170   0.00616   0.01339   0.00662   0.01956   1.89127
   A12        1.87776   0.00597   0.01314   0.00487   0.01767   1.89542
   A13        1.85821   0.00046   0.00566   0.01859   0.02430   1.88252
   A14        2.10337  -0.00063  -0.01403   0.05942   0.04621   2.14958
   A15        1.92716   0.00073   0.03936  -0.09162  -0.05261   1.87455
   A16        1.97248   0.00161   0.04830  -0.03713   0.00667   1.97915
   A17        2.04389  -0.00088  -0.00289  -0.02231  -0.02518   2.01872
   A18        1.83141   0.00042   0.00307   0.01698   0.01831   1.84972
   A19        1.97230  -0.00026   0.00758  -0.04658  -0.04082   1.93148
   A20        2.00676   0.00127   0.00063   0.10963   0.11119   2.11794
   A21        1.84790  -0.00022   0.00185  -0.01356  -0.01206   1.83584
   A22        1.85292   0.00038   0.03380  -0.04593  -0.01011   1.84280
   A23        2.04716   0.00026   0.00552   0.03283   0.03515   2.08231
   A24        1.84673   0.00027   0.00400  -0.00685  -0.00375   1.84298
   A25        1.73485   0.00063  -0.00622   0.15190   0.14226   1.87710
   A26        1.87563   0.00159   0.01635   0.02599   0.03523   1.91086
   A27        1.80521   0.00158   0.00986   0.02390   0.03014   1.83535
   A28        3.14251  -0.00191  -0.00942  -0.14181  -0.15496   2.98755
   A29        3.23969  -0.00065  -0.00140  -0.03155  -0.03461   3.20508
   A30        3.16659  -0.00179  -0.01858  -0.00614  -0.02364   3.14295
   A31        3.02619  -0.00207  -0.02316  -0.04025  -0.06415   2.96204
   A32        3.01928  -0.00076  -0.01359   0.01789   0.00122   3.02051
   A33        3.20590  -0.00088  -0.03836   0.09349   0.05333   3.25923
   A34        3.25967  -0.00121  -0.02839   0.02029  -0.00638   3.25329
   A35        3.16687  -0.00082  -0.00998  -0.01861  -0.02594   3.14093
   A36        2.96133  -0.00016   0.03395  -0.12046  -0.08331   2.87802
   A37        3.02308   0.00031   0.01622  -0.03603  -0.01742   3.00566
    D1       -2.77436   0.00010   0.03187  -0.06391  -0.03014  -2.80451
    D2        0.39411   0.00042   0.03695  -0.05342  -0.01404   0.38007
    D3        0.03507  -0.00018   0.00080  -0.01546  -0.01071   0.02436
    D4       -3.13155  -0.00055  -0.00415  -0.02540  -0.02649   3.12515
    D5       -0.64395   0.00021  -0.00433   0.07822   0.07353  -0.57042
    D6       -2.75533  -0.00016  -0.00957   0.07565   0.06599  -2.68934
    D7        1.42442   0.00007  -0.00815   0.07987   0.07160   1.49601
    D8        2.52110   0.00046   0.00008   0.08732   0.08739   2.60849
    D9        0.40972   0.00009  -0.00516   0.08475   0.07985   0.48956
   D10       -1.69372   0.00032  -0.00374   0.08897   0.08545  -1.60827
   D11        2.64473  -0.00052  -0.09102   0.21989   0.13052   2.77525
   D12       -1.50478   0.00000  -0.06297   0.20220   0.14198  -1.36280
   D13       -0.21332  -0.00074  -0.02455   0.05478   0.03312  -0.18019
   D14       -0.08370  -0.00172  -0.01945  -0.09257  -0.11438  -0.19809
   D15        1.79063   0.00067  -0.00669  -0.00165  -0.00335   1.78728
   D16        3.01807   0.00115   0.06374  -0.05048   0.01321   3.03128
   D17        0.90230  -0.00001   0.01656   0.01969   0.03546   0.93776
   D18        0.72855   0.00055   0.03985  -0.06411  -0.02457   0.70398
   D19       -1.38722  -0.00061  -0.00733   0.00607  -0.00232  -1.38954
   D20        1.98523  -0.00093   0.02042  -0.13299  -0.11287   1.87236
   D21       -2.51295   0.00049   0.01944   0.04312   0.06251  -2.45044
   D22       -2.11268   0.00024   0.06177  -0.14851  -0.08503  -2.19771
   D23       -0.32767   0.00166   0.06078   0.02759   0.09035  -0.23732
   D24        2.73347  -0.00055  -0.09907   0.30736   0.20767   2.94114
   D25        0.57674  -0.00073  -0.10389   0.28091   0.17645   0.75319
   D26       -1.33895   0.00004  -0.06675   0.26217   0.19485  -1.14409
   D27        2.78751  -0.00015  -0.07157   0.23572   0.16363   2.95114
   D28       -0.75091   0.00056   0.07593  -0.22656  -0.14992  -0.90083
   D29       -2.80920  -0.00006   0.04689  -0.20749  -0.15963  -2.96883
   D30       -2.94622   0.00015   0.06107  -0.22003  -0.16017  -3.10639
   D31        1.27867  -0.00047   0.03202  -0.20095  -0.16988   1.10880
         Item               Value     Threshold  Converged?
 Maximum Force            0.007584     0.000015     NO 
 RMS     Force            0.002628     0.000010     NO 
 Maximum Displacement     0.847810     0.000060     NO 
 RMS     Displacement     0.228140     0.000040     NO 
 Predicted change in Energy=-2.328320D-03
 GradGradGradGradGradGradGradGradGradGradGradGradGradGradGradGradGradGrad

                          Input orientation:                          
 ---------------------------------------------------------------------
 Center     Atomic      Atomic             Coordinates (Angstroms)
 Number     Number       Type             X           Y           Z
 ---------------------------------------------------------------------
      1          6           0        1.367708   -0.331216    0.293676
      2          8           0        0.391879   -0.041820    0.961392
      3          8           0        1.387824   -1.005182   -0.805704
      4          1           0        0.424329   -1.257966   -1.067063
      5          6           0        2.777391    0.080626    0.789189
      6          9           0        2.706516    1.237218    1.457255
      7          9           0        3.650006    0.214468   -0.210998
      8          9           0        3.230654   -0.868276    1.630634
      9          8           0       -2.046262    0.433066   -2.707595
     10          1           0       -2.261519    0.462064   -3.643402
     11          1           0       -2.859490    0.672349   -2.202424
     12          8           0       -4.169193    0.863500   -1.106436
     13          1           0       -3.915078    0.723272   -0.164803
     14          1           0       -4.929279    0.295866   -1.262845
     15          8           0       -3.604339    0.311680    1.503301
     16          1           0       -4.324091    0.611193    2.066555
     17          1           0       -2.781439    0.604418    1.958604
     18          8           0       -1.329401    1.123428    2.763795
     19          1           0       -0.596070    0.851911    2.182072
     20          1           0       -1.118114    0.765022    3.630423
     21          8           0       -0.986289   -1.600288   -1.380270
     22          1           0       -1.486707   -1.545881   -0.560837
     23          1           0       -1.372794   -0.903035   -1.966211
 ---------------------------------------------------------------------
                    Distance matrix (angstroms):
                    1          2          3          4          5
     1  C    0.000000
     2  O    1.217307   0.000000
     3  O    1.289679   2.245573   0.000000
     4  H    1.897482   2.365310   1.029820   0.000000
     5  C    1.549953   2.394852   2.377722   3.282438   0.000000
     6  F    2.367764   2.690606   3.447940   4.219775   1.337550
     7  F    2.400281   3.472113   2.637933   3.647725   1.334070
     8  F    2.355092   3.031428   3.057861   3.912146   1.346809
     9  O    4.609441   4.430747   4.180753   3.413907   5.968194
    10  H    5.413055   5.338403   4.850056   4.099976   6.721902
    11  H    5.010676   4.592513   4.775418   3.974749   6.408925
    12  O    5.834804   5.089096   5.870506   5.059903   7.243018
    13  H    5.406476   4.517030   5.614185   4.854877   6.790599
    14  H    6.516751   5.777196   6.465871   5.577978   7.978091
    15  O    5.157302   4.048258   5.655733   5.029983   6.425716
    16  H    6.035546   4.887554   6.594582   5.988390   7.234930
    17  H    4.567584   3.388511   5.254994   4.785403   5.704602
    18  O    3.935973   2.751230   4.965442   4.839636   4.674639
    19  H    2.970229   1.806892   4.038742   4.006204   3.730315
    20  H    4.302898   3.170930   5.393753   5.342095   4.869904
    21  O    3.154987   3.132340   2.514098   1.484967   4.658038
    22  H    3.217652   2.847536   2.935173   1.997803   4.759267
    23  H    3.597835   3.525141   2.996368   2.040612   5.077781
                    6          7          8          9         10
     6  F    0.000000
     7  F    2.172385   0.000000
     8  F    2.176668   2.177108   0.000000
     9  O    6.370364   6.223203   6.954105   0.000000
    10  H    7.162327   6.840236   7.729762   0.960683   0.000000
    11  H    6.685264   6.822681   7.359057   0.986810   1.574232
    12  O    7.347622   7.897020   8.077644   2.693662   3.199464
    13  H    6.836718   7.582315   7.537779   3.168987   3.860458
    14  H    8.160297   8.643908   8.735672   3.227679   3.579332
    15  O    6.378530   7.454783   6.937265   4.491545   5.321121
    16  H    7.084673   8.302461   7.710579   5.292706   6.072895
    17  H    5.547021   6.798729   6.198521   4.726865   5.627881
    18  O    4.243657   5.871124   5.103435   5.561168   6.508334
    19  H    3.403072   4.915514   4.231660   5.117356   6.071396
    20  H    4.424186   6.147730   5.057529   6.414212   7.369375
    21  O    5.453421   5.114271   5.232972   2.649502   3.316816
    22  H    5.422310   5.441234   5.245492   2.972861   3.759572
    23  H    5.739475   5.436737   5.842109   1.669843   2.338011
                   11         12         13         14         15
    11  H    0.000000
    12  O    1.718444   0.000000
    13  H    2.295378   0.985348   0.000000
    14  H    2.304034   0.961459   1.554663   0.000000
    15  O    3.797009   2.726589   1.746005   3.067128   0.000000
    16  H    4.513644   3.186773   2.271302   3.398616   0.961773
    17  H    4.162315   3.374530   2.410004   3.884090   0.984968
    18  O    5.216127   4.807355   3.927153   5.464230   2.724541
    19  H    4.937522   4.856092   4.066962   5.563573   3.130857
    20  H    6.087946   5.635300   4.714710   6.220061   3.303254
    21  O    3.057728   4.034366   3.931169   4.376797   4.338754
    22  H    3.082189   3.646715   3.347071   3.966882   3.492215
    23  H    2.178967   3.417558   3.514704   3.818464   4.300329
                   16         17         18         19         20
    16  H    0.000000
    17  H    1.546439   0.000000
    18  O    3.117161   1.739574   0.000000
    19  H    3.737570   2.210662   0.974627   0.000000
    20  H    3.570383   2.363773   0.961323   1.542011   0.000000
    21  O    5.283197   4.385358   4.970878   4.342330   5.542482
    22  H    4.427969   3.556360   4.266513   3.750492   4.800290
    23  H    5.221708   4.434057   5.146007   4.570710   5.845475
                   21         22         23
    21  O    0.000000
    22  H    0.961691   0.000000
    23  H    0.989381   1.549614   0.000000
 Stoichiometry    C2H11F3O7
 Framework group  C1[X(C2H11F3O7)]
 Deg. of freedom    63
 Full point group                 C1      NOp   1
 Largest Abelian subgroup         C1      NOp   1
 Largest concise Abelian subgroup C1      NOp   1
                         Standard orientation:                         
 ---------------------------------------------------------------------
 Center     Atomic      Atomic             Coordinates (Angstroms)
 Number     Number       Type             X           Y           Z
 ---------------------------------------------------------------------
      1          6           0        1.342831   -0.300199    0.223216
      2          8           0        0.511157    0.588577    0.238477
      3          8           0        1.176661   -1.529242    0.576926
      4          1           0        0.198236   -1.670555    0.865449
      5          6           0        2.795244    0.024938   -0.209378
      6          9           0        2.790711    0.992867   -1.132488
      7          9           0        3.429485   -1.038981   -0.704915
      8          9           0        3.474427    0.467543    0.866125
      9          8           0       -2.664239   -2.288283   -0.889375
     10          1           0       -3.071401   -3.122293   -1.137482
     11          1           0       -3.367909   -1.596445   -0.888332
     12          8           0       -4.429702   -0.270902   -0.626453
     13          1           0       -3.976216    0.530175   -0.274973
     14          1           0       -5.167388   -0.439180   -0.033237
     15          8           0       -3.298382    1.928813    0.520569
     16          1           0       -3.902607    2.675244    0.468043
     17          1           0       -2.419278    2.289759    0.261616
     18          8           0       -0.867853    2.929043   -0.197204
     19          1           0       -0.256039    2.170617   -0.177960
     20          1           0       -0.457710    3.605857    0.348549
     21          8           0       -1.221549   -1.804218    1.279539
     22          1           0       -1.542452   -0.925569    1.502802
     23          1           0       -1.766021   -2.089201    0.504162
 ---------------------------------------------------------------------
 Rotational constants (GHZ):           0.8656794           0.3206881           0.2608974
 Standard basis: 6-31++G(d,p) (6D, 7F)
 There are   294 symmetry adapted cartesian basis functions of A   symmetry.
 There are   294 symmetry adapted basis functions of A   symmetry.
   294 basis functions,   472 primitive gaussians,   294 cartesian basis functions
    53 alpha electrons       53 beta electrons
       nuclear repulsion energy       825.7780247509 Hartrees.
 NAtoms=   23 NActive=   23 NUniq=   23 SFac= 1.00D+00 NAtFMM=   60 NAOKFM=F Big=F
 Integral buffers will be    131072 words long.
 Raffenetti 2 integral format.
 Two-electron integral symmetry is turned on.
 Nuclear repulsion after empirical dispersion term =      825.7689540931 Hartrees.
 One-electron integrals computed using PRISM.
 NBasis=   294 RedAO= T EigKep=  4.61D-05  NBF=   294
 NBsUse=   294 1.00D-06 EigRej= -1.00D+00 NBFU=   294
 Initial guess from the checkpoint file:  "/local_scratch/slurm.5660698/Gau-2749134.chk"
 B after Tr=    -0.000000   -0.000000   -0.000000
         Rot=    0.999622    0.024053    0.005074    0.012303 Ang=   3.15 deg.
 ExpMin= 3.60D-02 ExpMax= 7.00D+03 ExpMxC= 1.05D+03 IAcc=3 IRadAn=         5 AccDes= 0.00D+00
 Harris functional with IExCor= 4639 and IRadAn=       5 diagonalized for initial guess.
 HarFok:  IExCor= 4639 AccDes= 0.00D+00 IRadAn=         5 IDoV= 1 UseB2=F ITyADJ=14
 ICtDFT=  3500011 ScaDFX=  1.000000  1.000000  1.000000  1.000000
 FoFCou: FMM=F IPFlag=           0 FMFlag=      100000 FMFlg1=           0
         NFxFlg=           0 DoJE=T BraDBF=F KetDBF=T FulRan=T
         wScrn=  0.000000 ICntrl=       500 IOpCl=  0 I1Cent=   200000004 NGrid=           0
         NMat0=    1 NMatS0=      1 NMatT0=    0 NMatD0=    1 NMtDS0=    0 NMtDT0=    0
 Petite list used in FoFCou.
 Requested convergence on RMS density matrix=1.00D-10 within 128 cycles.
 Requested convergence on MAX density matrix=1.00D-08.
 Requested convergence on             energy=1.00D-08.
 No special actions if energy rises.
 SCF Done:  E(RwB97XD) =  -908.807354260     A.U. after   17 cycles
            NFock= 17  Conv=0.40D-10     -V/T= 2.0082
 Calling FoFJK, ICntrl=      2127 FMM=F ISym2X=0 I1Cent= 0 IOpClX= 0 NMat=1 NMatS=1 NMatT=0.
 ***** Axes restored to original set *****
 -------------------------------------------------------------------
 Center     Atomic                   Forces (Hartrees/Bohr)
 Number     Number              X              Y              Z
 -------------------------------------------------------------------
      1        6           0.000427971    0.003095083    0.003852851
      2        8          -0.000021387   -0.001309616   -0.001566701
      3        8           0.003345454    0.000335122   -0.000566788
      4        1          -0.001792022   -0.002270411   -0.001396824
      5        6          -0.002798564   -0.001050260   -0.000881344
      6        9           0.002071436   -0.001935220   -0.000750429
      7        9           0.000152928    0.000356339    0.002241731
      8        9           0.001040861    0.002218544   -0.000961809
      9        8          -0.001893900    0.000099003   -0.000919472
     10        1           0.000190908    0.000284339    0.001477413
     11        1           0.001627058    0.000053413   -0.001072853
     12        8          -0.000505212   -0.001269465    0.001045370
     13        1          -0.000570059    0.000290490   -0.001421920
     14        1           0.000943799    0.000777393    0.000578330
     15        8          -0.000800578    0.001253078    0.001628925
     16        1           0.000774827   -0.000635415   -0.000656005
     17        1          -0.000651899   -0.000347430   -0.000915457
     18        8           0.001767789   -0.001030524   -0.000135802
     19        1          -0.001289548    0.000577294    0.001175152
     20        1          -0.000483201    0.000630269   -0.000721980
     21        8           0.000031261   -0.000393553   -0.001027842
     22        1          -0.001100364   -0.000604975    0.001990961
     23        1          -0.000467559    0.000876501   -0.000995506
 -------------------------------------------------------------------
 Cartesian Forces:  Max     0.003852851 RMS     0.001340825

 GradGradGradGradGradGradGradGradGradGradGradGradGradGradGradGradGradGrad
 Berny optimization.
 Using GEDIIS/GDIIS optimizer.
 FormGI is forming the generalized inverse of G from B-inverse, IUseBI=4.
 Internal  Forces:  Max     0.004411152 RMS     0.001104610
 Search for a local minimum.
 Step number   3 out of a maximum of  138
 All quantities printed in internal units (Hartrees-Bohrs-Radians)
 Mixed Optimization -- RFO/linear search
 Update second derivatives using D2CorX and points    2    3
 DE= -1.08D-03 DEPred=-2.33D-03 R= 4.64D-01
 Trust test= 4.64D-01 RLast= 7.41D-01 DXMaxT set to 5.05D-01
 ITU=  0  1  0
 Use linear search instead of GDIIS.
     Eigenvalues ---   -0.00261  -0.00009   0.00008   0.00020   0.00040
     Eigenvalues ---    0.00143   0.00260   0.00379   0.00402   0.00495
     Eigenvalues ---    0.00560   0.00579   0.00810   0.00885   0.01053
     Eigenvalues ---    0.01380   0.01476   0.01641   0.01745   0.01792
     Eigenvalues ---    0.01926   0.02060   0.02155   0.02331   0.02372
     Eigenvalues ---    0.02737   0.02804   0.03134   0.03237   0.03314
     Eigenvalues ---    0.03579   0.03641   0.04626   0.07143   0.07589
     Eigenvalues ---    0.07963   0.08022   0.09682   0.10634   0.11890
     Eigenvalues ---    0.14141   0.18700   0.22236   0.22908   0.24542
     Eigenvalues ---    0.27207   0.28387   0.37176   0.40735   0.41318
     Eigenvalues ---    0.42892   0.47999   0.48433   0.49511   0.51381
     Eigenvalues ---    0.53147   0.54596   0.58280   0.58830   0.59402
     Eigenvalues ---    0.59735   0.60274   0.90769
 RFO step:  Lambda=-3.40166547D-03 EMin=-2.60514178D-03
 Quartic linear search produced a step of -0.28768.
 Maximum step size (   0.505) exceeded in Quadratic search.
    -- Step size scaled by   0.983
 Iteration  1 RMS(Cart)=  0.29408647 RMS(Int)=  0.06439780
 Iteration  2 RMS(Cart)=  0.16338319 RMS(Int)=  0.01399569
 Iteration  3 RMS(Cart)=  0.01616393 RMS(Int)=  0.00876429
 Iteration  4 RMS(Cart)=  0.00061345 RMS(Int)=  0.00875960
 Iteration  5 RMS(Cart)=  0.00001321 RMS(Int)=  0.00875960
 Iteration  6 RMS(Cart)=  0.00000052 RMS(Int)=  0.00875960
 Variable       Old X    -DE/DX   Delta X   Delta X   Delta X     New X
                                 (Linear)    (Quad)   (Total)
    R1        2.30038  -0.00048  -0.00149   0.00640   0.00923   2.30961
    R2        2.43714   0.00282   0.00373  -0.00036   0.00587   2.44301
    R3        2.92899   0.00020  -0.00162   0.00067  -0.00082   2.92816
    R4        3.41453   0.00067  -0.02037   0.07841   0.06015   3.47468
    R5        1.94608   0.00441   0.00901  -0.01999  -0.01293   1.93315
    R6        2.80618   0.00184   0.00695   0.08274   0.08729   2.89347
    R7        2.52760  -0.00216  -0.00284   0.00461   0.00154   2.52914
    R8        2.52103  -0.00154  -0.00316   0.00266  -0.00050   2.52052
    R9        2.54510  -0.00181  -0.00553   0.00969   0.00416   2.54926
   R10        1.81543  -0.00147  -0.00248   0.00327   0.00079   1.81622
   R11        1.86480  -0.00152  -0.00145  -0.00149  -0.00657   1.85823
   R12        3.15555   0.00054   0.00471   0.01729   0.02310   3.17865
   R13        3.24739   0.00039  -0.00640   0.04097   0.03089   3.27828
   R14        1.86204  -0.00157  -0.00099   0.00011  -0.00345   1.85859
   R15        1.81689  -0.00130  -0.00219   0.00233   0.00014   1.81703
   R16        3.29947  -0.00001  -0.01518   0.02868   0.01062   3.31009
   R17        1.81749  -0.00116  -0.00249   0.00279   0.00030   1.81779
   R18        1.86132  -0.00071  -0.00131  -0.00377  -0.00344   1.85788
   R19        3.28732   0.00036  -0.01174   0.05826   0.04829   3.33560
   R20        1.84178  -0.00117  -0.00238   0.00443   0.00528   1.84706
   R21        1.81664  -0.00099  -0.00178   0.00097  -0.00082   1.81582
   R22        1.81733   0.00223   0.00359  -0.00213   0.00146   1.81880
   R23        1.86966   0.00193   0.00286  -0.00514  -0.00109   1.86857
    A1        2.21971  -0.00126  -0.00390  -0.00209   0.00227   2.22198
    A2        2.08352   0.00201   0.00731  -0.00526  -0.00172   2.08180
    A3        1.97925  -0.00075  -0.00329   0.00707  -0.00084   1.97841
    A4        2.75568  -0.00063  -0.06221  -0.33747  -0.39138   2.36430
    A5        1.90713   0.00054   0.00284  -0.02663  -0.01760   1.88952
    A6        3.09398  -0.00135  -0.05389  -0.02823  -0.07267   3.02131
    A7        1.91904   0.00258   0.00403  -0.00698  -0.00252   1.91652
    A8        1.96262   0.00177   0.00361  -0.00354  -0.00003   1.96259
    A9        1.89506   0.00248   0.00820  -0.01436  -0.00610   1.88896
   A10        1.89903  -0.00242  -0.00587   0.01010   0.00399   1.90303
   A11        1.89127  -0.00232  -0.00563   0.00745   0.00187   1.89314
   A12        1.89542  -0.00228  -0.00508   0.00790   0.00288   1.89830
   A13        1.88252  -0.00026  -0.00699   0.00308  -0.00839   1.87412
   A14        2.14958   0.00001  -0.01329  -0.02632  -0.04619   2.10339
   A15        1.87455   0.00057   0.01513   0.15042   0.16502   2.03956
   A16        1.97915   0.00040  -0.00192   0.14297   0.12091   2.10006
   A17        2.01872   0.00034   0.00724   0.03060   0.03476   2.05347
   A18        1.84972  -0.00043  -0.00527   0.00037  -0.01284   1.83688
   A19        1.93148   0.00011   0.01174   0.06582   0.08140   2.01288
   A20        2.11794  -0.00039  -0.03199  -0.05276  -0.07865   2.03930
   A21        1.83584   0.00035   0.00347   0.01542   0.01905   1.85490
   A22        1.84280   0.00097   0.00291   0.10588   0.10939   1.95220
   A23        2.08231  -0.00026  -0.01011   0.04267   0.01209   2.09440
   A24        1.84298  -0.00004   0.00108   0.01105   0.01061   1.85359
   A25        1.87710  -0.00017  -0.04092  -0.03945  -0.07779   1.79931
   A26        1.91086   0.00034  -0.01013   0.05205   0.01439   1.92525
   A27        1.83535   0.00049  -0.00867   0.00635   0.00969   1.84504
   A28        2.98755   0.00008   0.04458   0.04822   0.08245   3.07000
   A29        3.20508   0.00002   0.00996   0.00902   0.00961   3.21469
   A30        3.14295   0.00017   0.00680  -0.04045  -0.02692   3.11602
   A31        2.96204   0.00051   0.01846  -0.03308  -0.02573   2.93630
   A32        3.02051   0.00003  -0.00035  -0.01192  -0.02526   2.99525
   A33        3.25923  -0.00039  -0.01534  -0.10273  -0.12470   3.13453
   A34        3.25329   0.00006   0.00184  -0.07041  -0.05899   3.19431
   A35        3.14093   0.00032   0.00746  -0.03568  -0.01145   3.12948
   A36        2.87802   0.00086   0.02397   0.13101   0.16262   3.04064
   A37        3.00566   0.00025   0.00501   0.04798   0.07616   3.08182
    D1       -2.80451   0.00008   0.00867   0.08653   0.10400  -2.70051
    D2        0.38007   0.00007   0.00404   0.09463   0.11230   0.49236
    D3        0.02436  -0.00023   0.00308  -0.00919   0.01841   0.04277
    D4        3.12515  -0.00017   0.00762  -0.01713   0.01050   3.13565
    D5       -0.57042  -0.00000  -0.02115   0.00841  -0.01491  -0.58532
    D6       -2.68934   0.00007  -0.01898   0.00284  -0.01820  -2.70754
    D7        1.49601   0.00015  -0.02060   0.00485  -0.01769   1.47833
    D8        2.60849   0.00002  -0.02514   0.01561  -0.00780   2.60069
    D9        0.48956   0.00010  -0.02297   0.01005  -0.01109   0.47847
   D10       -1.60827   0.00017  -0.02458   0.01206  -0.01058  -1.61885
   D11        2.77525  -0.00021  -0.03755  -0.29908  -0.32018   2.45508
   D12       -1.36280   0.00010  -0.04085  -0.16984  -0.18953  -1.55233
   D13       -0.18019  -0.00056  -0.00953  -0.12065  -0.10592  -0.28611
   D14       -0.19809  -0.00063   0.03291  -0.04420   0.00022  -0.19786
   D15        1.78728   0.00002   0.00096  -0.03140  -0.02179   1.76549
   D16        3.03128   0.00032  -0.00380   0.22211   0.22232  -3.02959
   D17        0.93776   0.00020  -0.01020   0.05662   0.04701   0.98476
   D18        0.70398  -0.00010   0.00707   0.10196   0.10466   0.80864
   D19       -1.38954  -0.00022   0.00067  -0.06353  -0.07065  -1.46019
   D20        1.87236  -0.00005   0.03247   0.08203   0.11681   1.98917
   D21       -2.45044   0.00015  -0.01798   0.06254   0.04272  -2.40771
   D22       -2.19771   0.00025   0.02446   0.23206   0.26528  -1.93243
   D23       -0.23732   0.00045  -0.02599   0.21257   0.19119  -0.04613
   D24        2.94114  -0.00016  -0.05974  -0.33482  -0.39235   2.54880
   D25        0.75319  -0.00046  -0.05076  -0.36866  -0.42222   0.33097
   D26       -1.14409   0.00016  -0.05605  -0.18409  -0.23950  -1.38359
   D27        2.95114  -0.00015  -0.04707  -0.21793  -0.26937   2.68177
   D28       -0.90083   0.00033   0.04313   0.24611   0.29446  -0.60638
   D29       -2.96883  -0.00020   0.04592   0.12286   0.17499  -2.79384
   D30       -3.10639   0.00009   0.04608   0.18024   0.22823  -2.87816
   D31        1.10880  -0.00044   0.04887   0.05699   0.10877   1.21756
         Item               Value     Threshold  Converged?
 Maximum Force            0.004411     0.000015     NO 
 RMS     Force            0.001105     0.000010     NO 
 Maximum Displacement     1.666758     0.000060     NO 
 RMS     Displacement     0.412102     0.000040     NO 
 Predicted change in Energy=-3.101399D-03
 GradGradGradGradGradGradGradGradGradGradGradGradGradGradGradGradGradGrad

                          Input orientation:                          
 ---------------------------------------------------------------------
 Center     Atomic      Atomic             Coordinates (Angstroms)
 Number     Number       Type             X           Y           Z
 ---------------------------------------------------------------------
      1          6           0        1.313883   -0.420612    0.194548
      2          8           0        0.241444   -0.479355    0.777795
      3          8           0        1.586715   -0.860460   -0.990101
      4          1           0        0.728926   -1.243093   -1.395409
      5          6           0        2.541257    0.181388    0.924035
      6          9           0        2.144886    1.159319    1.747299
      7          9           0        3.449446    0.667453    0.076708
      8          9           0        3.113332   -0.792539    1.661616
      9          8           0       -2.103892    0.236792   -2.655454
     10          1           0       -2.389798    0.357758   -3.565038
     11          1           0       -2.865413    0.462475   -2.075720
     12          8           0       -4.131973    0.849850   -0.955331
     13          1           0       -3.952632    0.863432    0.011607
     14          1           0       -4.969252    0.386808   -1.050711
     15          8           0       -3.777863    0.830069    1.754173
     16          1           0       -4.285562    1.493204    2.231469
     17          1           0       -2.862288    0.875575    2.109466
     18          8           0       -1.201223    0.955289    2.701223
     19          1           0       -0.581131    0.486075    2.109041
     20          1           0       -0.994193    0.662372    3.592653
     21          8           0       -0.622293   -1.816794   -1.830752
     22          1           0       -1.037932   -2.053518   -0.995560
     23          1           0       -1.188202   -1.105069   -2.219248
 ---------------------------------------------------------------------
                    Distance matrix (angstroms):
                    1          2          3          4          5
     1  C    0.000000
     2  O    1.222192   0.000000
     3  O    1.292786   2.253986   0.000000
     4  H    1.883245   2.354518   1.022979   0.000000
     5  C    1.549517   2.397312   2.379183   3.270093   0.000000
     6  F    2.365964   2.692263   3.447379   4.201564   1.338366
     7  F    2.399667   3.478214   2.634837   3.635732   1.333803
     8  F    2.351306   3.021087   3.060519   3.903050   1.349011
     9  O    4.498430   4.219084   4.194991   3.435496   5.864573
    10  H    5.334566   5.146299   4.891525   4.122675   6.670696
    11  H    4.837403   4.322286   4.769715   4.036219   6.189477
    12  O    5.709083   4.888485   5.969067   5.310595   6.964973
    13  H    5.423874   4.469943   5.887240   5.322981   6.593049
    14  H    6.456033   5.589724   6.673834   5.936718   7.768497
    15  O    5.470147   4.338517   6.258405   5.876140   6.406340
    16  H    6.258236   5.147614   7.099429   6.766584   7.073591
    17  H    4.773617   3.639002   5.693397   5.446993   5.575432
    18  O    3.808186   2.799833   4.969448   5.033960   4.214674
    19  H    2.842260   1.838722   4.014648   4.121583   3.353562
    20  H    4.248198   3.279293   5.475558   5.610767   4.455589
    21  O    3.130485   3.056027   2.549703   1.531159   4.646464
    22  H    3.100608   2.694361   2.883087   1.984554   4.635757
    23  H    3.543349   3.379005   3.044800   2.091206   5.044211
                    6          7          8          9         10
     6  F    0.000000
     7  F    2.175934   0.000000
     8  F    2.180592   2.180937   0.000000
     9  O    6.187682   6.204011   6.849529   0.000000
    10  H    7.030418   6.888759   7.676297   0.961103   0.000000
    11  H    6.340675   6.674760   7.161574   0.983331   1.566922
    12  O    6.840974   7.653515   7.876566   2.716500   3.176146
    13  H    6.346644   7.404958   7.442622   3.305107   3.935804
    14  H    7.683526   8.498489   8.606726   3.287551   3.602259
    15  O    5.931897   7.421208   7.080254   4.753837   5.517591
    16  H    6.457287   8.071878   7.764856   5.497296   6.203439
    17  H    5.028267   6.634261   6.220226   4.866998   5.717638
    18  O    3.485404   5.347864   4.769808   5.479511   6.405918
    19  H    2.831127   4.517613   3.934984   5.008129   5.956753
    20  H    3.675065   5.666377   4.766281   6.360141   7.298838
    21  O    5.414515   5.137017   5.215422   2.663172   3.295527
    22  H    5.289227   5.356305   5.087597   3.022754   3.774124
    23  H    5.654240   5.470012   5.801895   1.682069   2.322681
                   11         12         13         14         15
    11  H    0.000000
    12  O    1.734792   0.000000
    13  H    2.387414   0.983523   0.000000
    14  H    2.341475   0.961531   1.545705   0.000000
    15  O    3.954209   2.732617   1.751625   3.079490   0.000000
    16  H    4.650924   3.254717   2.331360   3.530474   0.961934
    17  H    4.205525   3.317490   2.364320   3.829478   0.983148
    18  O    5.082477   4.687302   3.848730   5.347730   2.748028
    19  H    4.767675   4.704379   3.988564   5.408279   3.234711
    20  H    5.972594   5.528559   4.649373   6.118648   3.340202
    21  O    3.207283   4.493907   4.655003   4.935623   5.460329
    22  H    3.291908   4.243142   4.244815   4.627473   4.835631
    23  H    2.300181   3.752996   4.061254   4.229363   5.122419
                   16         17         18         19         20
    16  H    0.000000
    17  H    1.556296   0.000000
    18  O    3.165939   1.765126   0.000000
    19  H    3.840847   2.314171   0.977423   0.000000
    20  H    3.657350   2.394802   0.960890   1.550099   0.000000
    21  O    6.393532   5.271788   5.344006   4.563646   5.974771
    22  H    5.791377   4.642095   4.769254   4.036922   5.331947
    23  H    6.012781   5.046116   5.334443   4.651275   6.077802
                   21         22         23
    21  O    0.000000
    22  H    0.962466   0.000000
    23  H    0.988805   1.555490   0.000000
 Stoichiometry    C2H11F3O7
 Framework group  C1[X(C2H11F3O7)]
 Deg. of freedom    63
 Full point group                 C1      NOp   1
 Largest Abelian subgroup         C1      NOp   1
 Largest concise Abelian subgroup C1      NOp   1
                         Standard orientation:                         
 ---------------------------------------------------------------------
 Center     Atomic      Atomic             Coordinates (Angstroms)
 Number     Number       Type             X           Y           Z
 ---------------------------------------------------------------------
      1          6           0        1.332351   -0.454697    0.239866
      2          8           0        0.412026    0.242542    0.640633
      3          8           0        1.385604   -1.746224    0.219433
      4          1           0        0.493757   -2.109333    0.564753
      5          6           0        2.635402    0.221729   -0.255624
      6          9           0        2.345940    1.390941   -0.839043
      7          9           0        3.308395   -0.540388   -1.118924
      8          9           0        3.420131    0.461153    0.815220
      9          8           0       -2.642556   -2.269960   -0.828220
     10          1           0       -3.119465   -3.016444   -1.201097
     11          1           0       -3.281876   -1.528255   -0.738322
     12          8           0       -4.313659   -0.146646   -0.548363
     13          1           0       -3.938933    0.718011   -0.266822
     14          1           0       -5.115050   -0.256224   -0.028453
     15          8           0       -3.404008    2.280931    0.315696
     16          1           0       -3.850119    3.039568   -0.072597
     17          1           0       -2.440718    2.469505    0.260082
     18          8           0       -0.703844    2.761989    0.144363
     19          1           0       -0.186638    1.946921    0.297716
     20          1           0       -0.294637    3.444511    0.682901
     21          8           0       -0.871116   -2.484106    1.148805
     22          1           0       -1.085103   -1.728472    1.705192
     23          1           0       -1.557507   -2.495560    0.437138
 ---------------------------------------------------------------------
 Rotational constants (GHZ):           0.7818267           0.3430402           0.2642234
 Standard basis: 6-31++G(d,p) (6D, 7F)
 There are   294 symmetry adapted cartesian basis functions of A   symmetry.
 There are   294 symmetry adapted basis functions of A   symmetry.
   294 basis functions,   472 primitive gaussians,   294 cartesian basis functions
    53 alpha electrons       53 beta electrons
       nuclear repulsion energy       825.9317026475 Hartrees.
 NAtoms=   23 NActive=   23 NUniq=   23 SFac= 1.00D+00 NAtFMM=   60 NAOKFM=F Big=F
 Integral buffers will be    131072 words long.
 Raffenetti 2 integral format.
 Two-electron integral symmetry is turned on.
 Nuclear repulsion after empirical dispersion term =      825.9226836549 Hartrees.
 One-electron integrals computed using PRISM.
 NBasis=   294 RedAO= T EigKep=  4.35D-05  NBF=   294
 NBsUse=   294 1.00D-06 EigRej= -1.00D+00 NBFU=   294
 Initial guess from the checkpoint file:  "/local_scratch/slurm.5660698/Gau-2749134.chk"
 B after Tr=     0.000000   -0.000000   -0.000000
         Rot=    0.998312   -0.055641   -0.010904   -0.012608 Ang=  -6.66 deg.
 ExpMin= 3.60D-02 ExpMax= 7.00D+03 ExpMxC= 1.05D+03 IAcc=3 IRadAn=         5 AccDes= 0.00D+00
 Harris functional with IExCor= 4639 and IRadAn=       5 diagonalized for initial guess.
 HarFok:  IExCor= 4639 AccDes= 0.00D+00 IRadAn=         5 IDoV= 1 UseB2=F ITyADJ=14
 ICtDFT=  3500011 ScaDFX=  1.000000  1.000000  1.000000  1.000000
 FoFCou: FMM=F IPFlag=           0 FMFlag=      100000 FMFlg1=           0
         NFxFlg=           0 DoJE=T BraDBF=F KetDBF=T FulRan=T
         wScrn=  0.000000 ICntrl=       500 IOpCl=  0 I1Cent=   200000004 NGrid=           0
         NMat0=    1 NMatS0=      1 NMatT0=    0 NMatD0=    1 NMtDS0=    0 NMtDT0=    0
 Petite list used in FoFCou.
 Requested convergence on RMS density matrix=1.00D-10 within 128 cycles.
 Requested convergence on MAX density matrix=1.00D-08.
 Requested convergence on             energy=1.00D-08.
 No special actions if energy rises.
 SCF Done:  E(RwB97XD) =  -908.808575946     A.U. after   18 cycles
            NFock= 18  Conv=0.69D-10     -V/T= 2.0083
 Calling FoFJK, ICntrl=      2127 FMM=F ISym2X=0 I1Cent= 0 IOpClX= 0 NMat=1 NMatS=1 NMatT=0.
 ***** Axes restored to original set *****
 -------------------------------------------------------------------
 Center     Atomic                   Forces (Hartrees/Bohr)
 Number     Number              X              Y              Z
 -------------------------------------------------------------------
      1        6          -0.004620303    0.001602611    0.006760848
      2        8           0.005858887   -0.000277068   -0.004347922
      3        8           0.000316671    0.001695574    0.001553437
      4        1          -0.002523268   -0.002881217   -0.003096684
      5        6          -0.002393977   -0.002969677   -0.001831982
      6        9           0.003400203   -0.001810993   -0.001073929
      7        9          -0.000517411   -0.000107256    0.003532358
      8        9           0.000302492    0.004543737   -0.001238182
      9        8          -0.000901699   -0.001274800   -0.003104730
     10        1           0.000391588    0.000439684    0.001869727
     11        1           0.000574181    0.001360737    0.001496649
     12        8          -0.002468697   -0.002073092    0.000092485
     13        1           0.001137583    0.000723128   -0.000117573
     14        1           0.001269223    0.000582931   -0.000243801
     15        8           0.000055037    0.001376554    0.001073383
     16        1           0.001672605   -0.000905333   -0.001127015
     17        1          -0.000986827   -0.000430936   -0.000549216
     18        8           0.002048391   -0.002465429   -0.001069962
     19        1          -0.002838926    0.002048652    0.001449666
     20        1          -0.000112895    0.000290916   -0.000885748
     21        8           0.002709715   -0.000389893   -0.000422359
     22        1          -0.001792323   -0.000103404    0.000041700
     23        1          -0.000580249    0.001024573    0.001238848
 -------------------------------------------------------------------
 Cartesian Forces:  Max     0.006760848 RMS     0.002105775

 GradGradGradGradGradGradGradGradGradGradGradGradGradGradGradGradGradGrad
 Berny optimization.
 Using GEDIIS/GDIIS optimizer.
 FormGI is forming the generalized inverse of G from B-inverse, IUseBI=4.
 Internal  Forces:  Max     0.007213732 RMS     0.001599586
 Search for a local minimum.
 Step number   4 out of a maximum of  138
 All quantities printed in internal units (Hartrees-Bohrs-Radians)
 Mixed Optimization -- RFO/linear search
 Update second derivatives using D2CorX and points    3    4
 DE= -1.22D-03 DEPred=-3.10D-03 R= 3.94D-01
 Trust test= 3.94D-01 RLast= 1.15D+00 DXMaxT set to 5.05D-01
 ITU=  0  0  1  0
 Use linear search instead of GDIIS.
     Eigenvalues ---   -0.00009   0.00008   0.00020   0.00040   0.00062
     Eigenvalues ---    0.00154   0.00263   0.00377   0.00403   0.00492
     Eigenvalues ---    0.00559   0.00683   0.00842   0.00950   0.01061
     Eigenvalues ---    0.01363   0.01529   0.01726   0.01747   0.01800
     Eigenvalues ---    0.01916   0.02058   0.02294   0.02333   0.02374
     Eigenvalues ---    0.02741   0.02792   0.03133   0.03277   0.03323
     Eigenvalues ---    0.03600   0.03828   0.04619   0.07212   0.07568
     Eigenvalues ---    0.07879   0.08058   0.09925   0.10832   0.11908
     Eigenvalues ---    0.14142   0.18912   0.22311   0.22986   0.24542
     Eigenvalues ---    0.27681   0.28519   0.37874   0.40753   0.41325
     Eigenvalues ---    0.42977   0.48187   0.48733   0.49578   0.51608
     Eigenvalues ---    0.53925   0.55070   0.58774   0.59253   0.59515
     Eigenvalues ---    0.59889   0.60308   0.93185
 RFO step:  Lambda=-1.21451173D-03 EMin=-8.55759130D-05
 Quartic linear search produced a step of -0.04796.
 Iteration  1 RMS(Cart)=  0.08923467 RMS(Int)=  0.00464947
 Iteration  2 RMS(Cart)=  0.00534205 RMS(Int)=  0.00043294
 Iteration  3 RMS(Cart)=  0.00001641 RMS(Int)=  0.00043282
 Iteration  4 RMS(Cart)=  0.00000000 RMS(Int)=  0.00043282
 Variable       Old X    -DE/DX   Delta X   Delta X   Delta X     New X
                                 (Linear)    (Quad)   (Total)
    R1        2.30961  -0.00721  -0.00044  -0.00652  -0.00707   2.30254
    R2        2.44301   0.00102  -0.00028   0.00566   0.00532   2.44833
    R3        2.92816   0.00021   0.00004  -0.00020  -0.00016   2.92800
    R4        3.47468  -0.00038  -0.00288   0.00118  -0.00182   3.47286
    R5        1.93315   0.00375   0.00062   0.01450   0.01517   1.94832
    R6        2.89347  -0.00066  -0.00419  -0.01213  -0.01627   2.87720
    R7        2.52914  -0.00299  -0.00007  -0.00358  -0.00364   2.52550
    R8        2.52052  -0.00264   0.00002  -0.00048  -0.00045   2.52007
    R9        2.54926  -0.00383  -0.00020  -0.00569  -0.00589   2.54338
   R10        1.81622  -0.00183  -0.00004  -0.00334  -0.00338   1.81284
   R11        1.85823   0.00007   0.00032  -0.00138  -0.00094   1.85728
   R12        3.17865  -0.00007  -0.00111  -0.01295  -0.01391   3.16474
   R13        3.27828  -0.00072  -0.00148  -0.00757  -0.00892   3.26936
   R14        1.85859  -0.00037   0.00017  -0.00177  -0.00159   1.85699
   R15        1.81703  -0.00136  -0.00001  -0.00290  -0.00291   1.81412
   R16        3.31009  -0.00049  -0.00051  -0.02072  -0.02122   3.28887
   R17        1.81779  -0.00207  -0.00001  -0.00314  -0.00316   1.81463
   R18        1.85788  -0.00166   0.00016  -0.00291  -0.00287   1.85502
   R19        3.33560  -0.00053  -0.00232  -0.01549  -0.01793   3.31768
   R20        1.84706  -0.00391  -0.00025  -0.00523  -0.00563   1.84143
   R21        1.81582  -0.00093   0.00004  -0.00227  -0.00223   1.81359
   R22        1.81880   0.00084  -0.00007   0.00099   0.00092   1.81972
   R23        1.86857   0.00057   0.00005   0.00493   0.00512   1.87369
    A1        2.22198  -0.00255  -0.00011  -0.00205  -0.00245   2.21953
    A2        2.08180   0.00307   0.00008   0.01722   0.01742   2.09922
    A3        1.97841  -0.00051   0.00004  -0.01529  -0.01507   1.96334
    A4        2.36430   0.00096   0.01877   0.00630   0.02464   2.38894
    A5        1.88952   0.00287   0.00084   0.02016   0.02068   1.91021
    A6        3.02131  -0.00024   0.00348   0.01329   0.01638   3.03769
    A7        1.91652   0.00329   0.00012   0.01111   0.01117   1.92769
    A8        1.96259   0.00265   0.00000  -0.00016  -0.00016   1.96244
    A9        1.88896   0.00371   0.00029   0.01256   0.01280   1.90176
   A10        1.90303  -0.00340  -0.00019  -0.00930  -0.00948   1.89354
   A11        1.89314  -0.00328  -0.00009  -0.00692  -0.00710   1.88604
   A12        1.89830  -0.00321  -0.00014  -0.00761  -0.00776   1.89054
   A13        1.87412   0.00025   0.00040  -0.00888  -0.00888   1.86524
   A14        2.10339   0.00073   0.00222   0.03012   0.03244   2.13583
   A15        2.03956  -0.00069  -0.00791   0.02764   0.01891   2.05847
   A16        2.10006  -0.00126  -0.00580   0.00035  -0.00552   2.09455
   A17        2.05347   0.00021  -0.00167   0.02340   0.02193   2.07540
   A18        1.83688   0.00110   0.00062   0.00290   0.00391   1.84079
   A19        2.01288  -0.00010  -0.00390   0.01263   0.00892   2.02181
   A20        2.03930   0.00077   0.00377  -0.01347  -0.01061   2.02868
   A21        1.85490  -0.00059  -0.00091   0.00404   0.00325   1.85815
   A22        1.95220   0.00021  -0.00525   0.03299   0.02680   1.97899
   A23        2.09440   0.00013  -0.00058   0.01705   0.01671   2.11111
   A24        1.85359  -0.00012  -0.00051  -0.00026  -0.00100   1.85258
   A25        1.79931   0.00092   0.00373   0.02497   0.02847   1.82777
   A26        1.92525  -0.00107  -0.00069  -0.00776  -0.00732   1.91793
   A27        1.84504  -0.00107  -0.00046  -0.00452  -0.00530   1.83974
   A28        3.07000  -0.00012  -0.00395   0.03982   0.03538   3.10538
   A29        3.21469   0.00012  -0.00046  -0.00556  -0.00668   3.20801
   A30        3.11602   0.00109   0.00129   0.01191   0.01256   3.12858
   A31        2.93630   0.00071   0.00123   0.03467   0.03509   2.97139
   A32        2.99525   0.00037   0.00121   0.02223   0.02447   3.01972
   A33        3.13453   0.00085   0.00598   0.00190   0.00841   3.14294
   A34        3.19431   0.00012   0.00283  -0.00038   0.00217   3.19648
   A35        3.12948  -0.00019   0.00055  -0.01933  -0.01996   3.10952
   A36        3.04064  -0.00005  -0.00780   0.03578   0.02875   3.06939
   A37        3.08182   0.00020  -0.00365   0.01087   0.00608   3.08790
    D1       -2.70051   0.00030  -0.00499   0.07474   0.06991  -2.63060
    D2        0.49236   0.00020  -0.00539   0.07820   0.07278   0.56514
    D3        0.04277   0.00005  -0.00088  -0.00152  -0.00290   0.03987
    D4        3.13565   0.00025  -0.00050  -0.00402  -0.00480   3.13085
    D5       -0.58532   0.00002   0.00071   0.11627   0.11703  -0.46829
    D6       -2.70754   0.00023   0.00087   0.12040   0.12136  -2.58618
    D7        1.47833   0.00011   0.00085   0.12159   0.12256   1.60089
    D8        2.60069   0.00000   0.00037   0.11905   0.11931   2.72000
    D9        0.47847   0.00022   0.00053   0.12318   0.12364   0.60210
   D10       -1.61885   0.00009   0.00051   0.12437   0.12483  -1.49401
   D11        2.45508  -0.00022   0.01535  -0.08790  -0.07289   2.38219
   D12       -1.55233  -0.00005   0.00909  -0.02696  -0.01832  -1.57066
   D13       -0.28611   0.00033   0.00508  -0.00975  -0.00531  -0.29142
   D14       -0.19786   0.00066  -0.00001  -0.04283  -0.04308  -0.24094
   D15        1.76549  -0.00054   0.00105  -0.03872  -0.03800   1.72749
   D16       -3.02959   0.00063  -0.01066   0.13542   0.12449  -2.90509
   D17        0.98476   0.00033  -0.00225   0.09742   0.09478   1.07955
   D18        0.80864   0.00030  -0.00502   0.07700   0.07280   0.88144
   D19       -1.46019   0.00000   0.00339   0.03900   0.04309  -1.41711
   D20        1.98917   0.00006  -0.00560   0.00222  -0.00377   1.98540
   D21       -2.40771   0.00043  -0.00205   0.03288   0.03059  -2.37712
   D22       -1.93243   0.00052  -0.01272   0.05816   0.04563  -1.88680
   D23       -0.04613   0.00089  -0.00917   0.08882   0.07999   0.03387
   D24        2.54880  -0.00046   0.01882  -0.16150  -0.14240   2.40639
   D25        0.33097  -0.00028   0.02025  -0.16911  -0.14788   0.18309
   D26       -1.38359  -0.00015   0.01149  -0.12042  -0.10922  -1.49281
   D27        2.68177   0.00003   0.01292  -0.12804  -0.11470   2.56707
   D28       -0.60638   0.00020  -0.01412   0.09048   0.07724  -0.52914
   D29       -2.79384  -0.00014  -0.00839   0.03555   0.02715  -2.76669
   D30       -2.87816   0.00040  -0.01095   0.09080   0.08037  -2.79779
   D31        1.21756   0.00006  -0.00522   0.03587   0.03028   1.24784
         Item               Value     Threshold  Converged?
 Maximum Force            0.007214     0.000015     NO 
 RMS     Force            0.001600     0.000010     NO 
 Maximum Displacement     0.313017     0.000060     NO 
 RMS     Displacement     0.088549     0.000040     NO 
 Predicted change in Energy=-7.266759D-04
 GradGradGradGradGradGradGradGradGradGradGradGradGradGradGradGradGradGrad

                          Input orientation:                          
 ---------------------------------------------------------------------
 Center     Atomic      Atomic             Coordinates (Angstroms)
 Number     Number       Type             X           Y           Z
 ---------------------------------------------------------------------
      1          6           0        1.329517   -0.425632    0.221134
      2          8           0        0.264433   -0.500401    0.808181
      3          8           0        1.595590   -0.847636   -0.974568
      4          1           0        0.741331   -1.239735   -1.398210
      5          6           0        2.572981    0.166300    0.931165
      6          9           0        2.201314    1.029714    1.881136
      7          9           0        3.391201    0.794057    0.085688
      8          9           0        3.257383   -0.832204    1.519401
      9          8           0       -2.113055    0.219893   -2.619271
     10          1           0       -2.399993    0.397094   -3.517351
     11          1           0       -2.870214    0.434156   -2.030409
     12          8           0       -4.166879    0.798003   -0.944395
     13          1           0       -3.994612    0.868901    0.020466
     14          1           0       -4.988891    0.308320   -1.022430
     15          8           0       -3.823107    0.931884    1.751246
     16          1           0       -4.271477    1.658845    2.190102
     17          1           0       -2.904395    0.922359    2.096902
     18          8           0       -1.246731    0.941886    2.674865
     19          1           0       -0.628885    0.461873    2.094012
     20          1           0       -1.033256    0.673691    3.571272
     21          8           0       -0.580147   -1.824567   -1.877616
     22          1           0       -1.013442   -2.138841   -1.077137
     23          1           0       -1.162424   -1.101541   -2.225873
 ---------------------------------------------------------------------
                    Distance matrix (angstroms):
                    1          2          3          4          5
     1  C    0.000000
     2  O    1.218449   0.000000
     3  O    1.295602   2.251832   0.000000
     4  H    1.905518   2.375333   1.031005   0.000000
     5  C    1.549430   2.406036   2.369638   3.279919   0.000000
     6  F    2.373536   2.691467   3.470792   4.246889   1.336437
     7  F    2.399276   3.460389   2.653963   3.655143   1.333564
     8  F    2.359548   3.094135   2.996944   3.874151   1.345896
     9  O    4.509534   4.233048   4.195082   3.430601   5.879405
    10  H    5.344379   5.158962   4.896915   4.127698   6.676304
    11  H    4.842150   4.330935   4.764577   4.030489   6.202503
    12  O    5.750313   4.939018   5.992920   5.333746   7.024421
    13  H    5.482922   4.542571   5.931859   5.374770   6.667556
    14  H    6.481312   5.621617   6.685350   5.947531   7.811441
    15  O    5.543792   4.432696   6.321316   5.955594   6.493735
    16  H    6.292298   5.210234   7.121802   6.812195   7.117530
    17  H    4.823027   3.704931   5.728584   5.493794   5.650860
    18  O    3.811555   2.801485   4.959792   5.030089   4.269921
    19  H    2.851434   1.837756   4.009898   4.119293   3.419287
    20  H    4.244365   3.270651   5.467168   5.613030   4.498061
    21  O    3.163634   3.111308   2.550239   1.522551   4.668514
    22  H    3.179631   2.805687   2.912864   1.997676   4.712684
    23  H    3.557311   3.406284   3.039222   2.080483   5.052481
                    6          7          8          9         10
     6  F    0.000000
     7  F    2.166794   0.000000
     8  F    2.170915   2.172134   0.000000
     9  O    6.286752   6.159813   6.861276   0.000000
    10  H    7.121510   6.832086   7.673718   0.959313   0.000000
    11  H    6.432361   6.619116   7.193904   0.982831   1.559961
    12  O    6.970739   7.627952   7.990465   2.712492   3.146858
    13  H    6.471280   7.386480   7.598157   3.306006   3.909164
    14  H    7.787821   8.466983   8.704179   3.290616   3.596513
    15  O    6.026616   7.405357   7.300623   4.746854   5.483554
    16  H    6.510630   7.993313   7.958574   5.464379   6.137548
    17  H    5.111394   6.610292   6.432690   4.833421   5.661286
    18  O    3.539313   5.313765   4.976900   5.412916   6.322211
    19  H    2.894441   4.506084   4.136168   4.947357   5.884591
    20  H    3.666845   5.633790   4.988735   6.300374   7.224476
    21  O    5.478290   5.146198   5.220262   2.660766   3.307015
    22  H    5.396831   5.418019   5.166165   3.025054   3.782609
    23  H    5.720534   5.447211   5.799509   1.674708   2.333538
                   11         12         13         14         15
    11  H    0.000000
    12  O    1.730072   0.000000
    13  H    2.378941   0.982679   0.000000
    14  H    2.349606   0.959991   1.546115   0.000000
    15  O    3.931494   2.720769   1.740397   3.072647   0.000000
    16  H    4.612604   3.252240   2.325508   3.557944   0.960262
    17  H    4.156224   3.295272   2.345851   3.801631   0.981632
    18  O    5.003307   4.652634   3.821258   5.298599   2.736948
    19  H    4.694163   4.675714   3.974089   5.361477   3.246761
    20  H    5.900052   5.497845   4.627738   6.073108   3.341022
    21  O    3.220183   4.540200   4.745109   4.971677   5.593161
    22  H    3.313102   4.311245   4.374771   4.668595   5.032228
    23  H    2.305019   3.778518   4.117033   4.251803   5.199184
                   16         17         18         19         20
    16  H    0.000000
    17  H    1.555639   0.000000
    18  O    3.146127   1.755640   0.000000
    19  H    3.835421   2.321637   0.974441   0.000000
    20  H    3.655713   2.395154   0.959711   1.546182   0.000000
    21  O    6.504338   5.361391   5.368675   4.583013   6.011404
    22  H    5.975958   4.798038   4.860331   4.119197   5.433087
    23  H    6.065210   5.081044   5.310360   4.624968   6.064241
                   21         22         23
    21  O    0.000000
    22  H    0.962954   0.000000
    23  H    0.991512   1.554922   0.000000
 Stoichiometry    C2H11F3O7
 Framework group  C1[X(C2H11F3O7)]
 Deg. of freedom    63
 Full point group                 C1      NOp   1
 Largest Abelian subgroup         C1      NOp   1
 Largest concise Abelian subgroup C1      NOp   1
                         Standard orientation:                         
 ---------------------------------------------------------------------
 Center     Atomic      Atomic             Coordinates (Angstroms)
 Number     Number       Type             X           Y           Z
 ---------------------------------------------------------------------
      1          6           0        1.348723   -0.423050    0.240929
      2          8           0        0.430914    0.256174    0.666254
      3          8           0        1.405261   -1.716237    0.185639
      4          1           0        0.518320   -2.113621    0.529722
      5          6           0        2.656588    0.248851   -0.247711
      6          9           0        2.412578    1.492857   -0.670763
      7          9           0        3.237427   -0.428620   -1.238696
      8          9           0        3.522286    0.319980    0.780367
      9          8           0       -2.629743   -2.258700   -0.825886
     10          1           0       -3.102561   -2.974534   -1.255197
     11          1           0       -3.269694   -1.521318   -0.713248
     12          8           0       -4.349990   -0.188383   -0.490998
     13          1           0       -3.995907    0.696720   -0.252506
     14          1           0       -5.128970   -0.308690    0.056996
     15          8           0       -3.489897    2.282719    0.254979
     16          1           0       -3.899296    3.019729   -0.204710
     17          1           0       -2.523132    2.452761    0.247766
     18          8           0       -0.790797    2.730882    0.185052
     19          1           0       -0.263932    1.926367    0.342228
     20          1           0       -0.382740    3.423712    0.709002
     21          8           0       -0.820541   -2.558841    1.101904
     22          1           0       -1.059571   -1.869428    1.730279
     23          1           0       -1.516663   -2.525378    0.396645
 ---------------------------------------------------------------------
 Rotational constants (GHZ):           0.7825356           0.3371416           0.2599626
 Standard basis: 6-31++G(d,p) (6D, 7F)
 There are   294 symmetry adapted cartesian basis functions of A   symmetry.
 There are   294 symmetry adapted basis functions of A   symmetry.
   294 basis functions,   472 primitive gaussians,   294 cartesian basis functions
    53 alpha electrons       53 beta electrons
       nuclear repulsion energy       823.5725100326 Hartrees.
 NAtoms=   23 NActive=   23 NUniq=   23 SFac= 1.00D+00 NAtFMM=   60 NAOKFM=F Big=F
 Integral buffers will be    131072 words long.
 Raffenetti 2 integral format.
 Two-electron integral symmetry is turned on.
 Nuclear repulsion after empirical dispersion term =      823.5635937696 Hartrees.
 One-electron integrals computed using PRISM.
 NBasis=   294 RedAO= T EigKep=  4.58D-05  NBF=   294
 NBsUse=   294 1.00D-06 EigRej= -1.00D+00 NBFU=   294
 Initial guess from the checkpoint file:  "/local_scratch/slurm.5660698/Gau-2749134.chk"
 B after Tr=    -0.000000    0.000000    0.000000
         Rot=    0.999933   -0.010555   -0.001708   -0.004405 Ang=  -1.33 deg.
 ExpMin= 3.60D-02 ExpMax= 7.00D+03 ExpMxC= 1.05D+03 IAcc=3 IRadAn=         5 AccDes= 0.00D+00
 Harris functional with IExCor= 4639 and IRadAn=       5 diagonalized for initial guess.
 HarFok:  IExCor= 4639 AccDes= 0.00D+00 IRadAn=         5 IDoV= 1 UseB2=F ITyADJ=14
 ICtDFT=  3500011 ScaDFX=  1.000000  1.000000  1.000000  1.000000
 FoFCou: FMM=F IPFlag=           0 FMFlag=      100000 FMFlg1=           0
         NFxFlg=           0 DoJE=T BraDBF=F KetDBF=T FulRan=T
         wScrn=  0.000000 ICntrl=       500 IOpCl=  0 I1Cent=   200000004 NGrid=           0
         NMat0=    1 NMatS0=      1 NMatT0=    0 NMatD0=    1 NMtDS0=    0 NMtDT0=    0
 Petite list used in FoFCou.
 Requested convergence on RMS density matrix=1.00D-10 within 128 cycles.
 Requested convergence on MAX density matrix=1.00D-08.
 Requested convergence on             energy=1.00D-08.
 No special actions if energy rises.
 SCF Done:  E(RwB97XD) =  -908.809452240     A.U. after   16 cycles
            NFock= 16  Conv=0.51D-10     -V/T= 2.0083
 Calling FoFJK, ICntrl=      2127 FMM=F ISym2X=0 I1Cent= 0 IOpClX= 0 NMat=1 NMatS=1 NMatT=0.
 ***** Axes restored to original set *****
 -------------------------------------------------------------------
 Center     Atomic                   Forces (Hartrees/Bohr)
 Number     Number              X              Y              Z
 -------------------------------------------------------------------
      1        6          -0.001412007   -0.000888137    0.000106050
      2        8           0.002293856    0.000352432   -0.001291002
      3        8          -0.002140063    0.000763292    0.001000011
      4        1           0.000552171   -0.000665636    0.000420403
      5        6           0.000524729   -0.000555543    0.000257598
      6        9           0.000153517   -0.000434524   -0.000359276
      7        9          -0.000398943   -0.000036336    0.000439112
      8        9          -0.000428642    0.000969157   -0.000505401
      9        8          -0.000432069   -0.000892284   -0.001294166
     10        1           0.000535330    0.000227287   -0.000222934
     11        1          -0.000103616    0.001044323    0.001900634
     12        8          -0.000981874   -0.001023868   -0.000809994
     13        1           0.000884794    0.000714931    0.000865373
     14        1           0.000118389   -0.000257335   -0.000363628
     15        8          -0.000389600   -0.000190533   -0.000278733
     16        1           0.000913738    0.000188520   -0.000309197
     17        1          -0.000001651    0.000044443    0.000244326
     18        8           0.000606954   -0.001073511   -0.000565959
     19        1          -0.000808923    0.001007848   -0.000021213
     20        1          -0.000032812   -0.000011565    0.000278562
     21        8           0.000900046    0.001544120    0.000179293
     22        1          -0.000797080   -0.000334508   -0.000486736
     23        1           0.000443754   -0.000492572    0.000816878
 -------------------------------------------------------------------
 Cartesian Forces:  Max     0.002293856 RMS     0.000785207

 GradGradGradGradGradGradGradGradGradGradGradGradGradGradGradGradGradGrad
 Berny optimization.
 Using GEDIIS/GDIIS optimizer.
 FormGI is forming the generalized inverse of G from B-inverse, IUseBI=4.
 Internal  Forces:  Max     0.002974265 RMS     0.000576126
 Search for a local minimum.
 Step number   5 out of a maximum of  138
 All quantities printed in internal units (Hartrees-Bohrs-Radians)
 Mixed Optimization -- En-DIIS/RFO-DIIS
 Update second derivatives using D2CorX and points    4    5
 DE= -8.76D-04 DEPred=-7.27D-04 R= 1.21D+00
 TightC=F SS=  1.41D+00  RLast= 4.93D-01 DXNew= 8.4853D-01 1.4787D+00
 Trust test= 1.21D+00 RLast= 4.93D-01 DXMaxT set to 8.49D-01
 ITU=  1  0  0  1  0
 Use linear search instead of GDIIS.
     Eigenvalues ---   -0.00008   0.00008   0.00020   0.00041   0.00052
     Eigenvalues ---    0.00150   0.00265   0.00374   0.00402   0.00495
     Eigenvalues ---    0.00546   0.00680   0.00800   0.00921   0.01026
     Eigenvalues ---    0.01341   0.01528   0.01652   0.01733   0.01780
     Eigenvalues ---    0.01899   0.02036   0.02205   0.02334   0.02360
     Eigenvalues ---    0.02720   0.02789   0.03145   0.03211   0.03299
     Eigenvalues ---    0.03595   0.03731   0.04575   0.07070   0.07471
     Eigenvalues ---    0.07908   0.07992   0.09852   0.10803   0.11864
     Eigenvalues ---    0.14158   0.19060   0.22185   0.22876   0.24553
     Eigenvalues ---    0.27959   0.29451   0.38880   0.40770   0.41324
     Eigenvalues ---    0.43215   0.48336   0.49149   0.49430   0.51663
     Eigenvalues ---    0.54040   0.55888   0.58736   0.59372   0.59678
     Eigenvalues ---    0.60166   0.62989   0.90402
 RFO step:  Lambda=-7.91606446D-04 EMin=-8.41589173D-05
 Quartic linear search produced a step of  0.80771.
 Iteration  1 RMS(Cart)=  0.17082003 RMS(Int)=  0.03206175
 Iteration  2 RMS(Cart)=  0.05719427 RMS(Int)=  0.00263710
 Iteration  3 RMS(Cart)=  0.00247833 RMS(Int)=  0.00156753
 Iteration  4 RMS(Cart)=  0.00000603 RMS(Int)=  0.00156753
 Iteration  5 RMS(Cart)=  0.00000001 RMS(Int)=  0.00156753
 Variable       Old X    -DE/DX   Delta X   Delta X   Delta X     New X
                                 (Linear)    (Quad)   (Total)
    R1        2.30254  -0.00297  -0.00571   0.00048  -0.00460   2.29794
    R2        2.44833  -0.00198   0.00430  -0.00032   0.00478   2.45311
    R3        2.92800  -0.00022  -0.00013  -0.00072  -0.00085   2.92714
    R4        3.47286  -0.00035  -0.00147  -0.00324  -0.00417   3.46869
    R5        1.94832  -0.00127   0.01225  -0.01487  -0.00248   1.94584
    R6        2.87720  -0.00089  -0.01314   0.01952   0.00645   2.88365
    R7        2.52550  -0.00058  -0.00294  -0.00171  -0.00466   2.52084
    R8        2.52007  -0.00054  -0.00036   0.00210   0.00173   2.52180
    R9        2.54338  -0.00116  -0.00475  -0.00147  -0.00623   2.53715
   R10        1.81284   0.00009  -0.00273   0.00030  -0.00243   1.81040
   R11        1.85728   0.00086  -0.00076   0.00013  -0.00129   1.85600
   R12        3.16474  -0.00018  -0.01123  -0.00085  -0.01184   3.15290
   R13        3.26936  -0.00060  -0.00720  -0.01522  -0.02307   3.24629
   R14        1.85699   0.00080  -0.00129   0.00090  -0.00112   1.85588
   R15        1.81412   0.00006  -0.00235   0.00029  -0.00206   1.81206
   R16        3.28887  -0.00027  -0.01714  -0.01278  -0.03073   3.25815
   R17        1.81463  -0.00043  -0.00255   0.00043  -0.00212   1.81251
   R18        1.85502  -0.00027  -0.00231   0.00077  -0.00171   1.85331
   R19        3.31768  -0.00036  -0.01448  -0.00057  -0.01515   3.30253
   R20        1.84143  -0.00134  -0.00455   0.00204  -0.00202   1.83941
   R21        1.81359   0.00026  -0.00180   0.00014  -0.00166   1.81193
   R22        1.81972   0.00006   0.00075  -0.00058   0.00017   1.81988
   R23        1.87369  -0.00107   0.00413  -0.00166   0.00274   1.87642
    A1        2.21953  -0.00045  -0.00198   0.00224   0.00145   2.22098
    A2        2.09922   0.00018   0.01407   0.00524   0.01869   2.11791
    A3        1.96334   0.00028  -0.01217  -0.00754  -0.02030   1.94304
    A4        2.38894  -0.00012   0.01990  -0.11972  -0.09925   2.28969
    A5        1.91021   0.00046   0.01671  -0.00112   0.01705   1.92726
    A6        3.03769   0.00071   0.01323   0.01436   0.02769   3.06538
    A7        1.92769  -0.00013   0.00902   0.00087   0.00982   1.93751
    A8        1.96244   0.00009  -0.00013  -0.00836  -0.00847   1.95397
    A9        1.90176   0.00035   0.01034   0.00169   0.01194   1.91370
   A10        1.89354  -0.00011  -0.00766   0.00152  -0.00612   1.88742
   A11        1.88604  -0.00011  -0.00574   0.00252  -0.00339   1.88264
   A12        1.89054  -0.00010  -0.00627   0.00216  -0.00409   1.88646
   A13        1.86524   0.00075  -0.00718   0.00740  -0.00150   1.86374
   A14        2.13583  -0.00004   0.02620  -0.00408   0.02052   2.15635
   A15        2.05847  -0.00046   0.01527   0.03149   0.04286   2.10133
   A16        2.09455  -0.00089  -0.00445   0.00645  -0.00367   2.09087
   A17        2.07540   0.00009   0.01771   0.00875   0.02782   2.10322
   A18        1.84079   0.00081   0.00315   0.00548   0.00970   1.85048
   A19        2.02181  -0.00009   0.00721  -0.00540   0.00317   2.02498
   A20        2.02868   0.00055  -0.00857  -0.00377  -0.01650   2.01218
   A21        1.85815  -0.00052   0.00263  -0.00088   0.00336   1.86151
   A22        1.97899  -0.00031   0.02164   0.00492   0.02415   2.00315
   A23        2.11111   0.00016   0.01350   0.01083   0.02260   2.13371
   A24        1.85258   0.00027  -0.00081   0.00898   0.00741   1.85999
   A25        1.82777   0.00068   0.02299   0.01935   0.04156   1.86933
   A26        1.91793  -0.00043  -0.00591  -0.01394  -0.01997   1.89796
   A27        1.83974  -0.00026  -0.00428   0.00490   0.00164   1.84139
   A28        3.10538   0.00001   0.02858   0.01284   0.03616   3.14154
   A29        3.20801  -0.00004  -0.00540  -0.00369  -0.01483   3.19318
   A30        3.12858   0.00010   0.01014  -0.00343   0.00337   3.13195
   A31        2.97139   0.00025   0.02834  -0.02231   0.00414   2.97553
   A32        3.01972   0.00027   0.01977  -0.00103   0.01968   3.03941
   A33        3.14294   0.00041   0.00679  -0.01512  -0.00870   3.13424
   A34        3.19648   0.00014   0.00175  -0.00203  -0.00075   3.19573
   A35        3.10952   0.00004  -0.01612  -0.00355  -0.02130   3.08822
   A36        3.06939  -0.00033   0.02322   0.02921   0.05348   3.12287
   A37        3.08790   0.00021   0.00491   0.02597   0.03134   3.11924
    D1       -2.63060   0.00011   0.05647  -0.00187   0.05464  -2.57596
    D2        0.56514  -0.00011   0.05879  -0.00017   0.05914   0.62429
    D3        0.03987  -0.00007  -0.00235   0.00987   0.00898   0.04884
    D4        3.13085   0.00013  -0.00388   0.00860   0.00582   3.13667
    D5       -0.46829   0.00018   0.09453   0.18268   0.27696  -0.19133
    D6       -2.58618   0.00035   0.09802   0.18585   0.28370  -2.30248
    D7        1.60089   0.00018   0.09899   0.18731   0.28621   1.88709
    D8        2.72000   0.00001   0.09637   0.18391   0.28037   3.00037
    D9        0.60210   0.00018   0.09986   0.18709   0.28712   0.88922
   D10       -1.49401   0.00001   0.10083   0.18855   0.28963  -1.20438
   D11        2.38219  -0.00018  -0.05887  -0.03828  -0.09704   2.28515
   D12       -1.57066  -0.00015  -0.01480  -0.00071  -0.01403  -1.58468
   D13       -0.29142   0.00028  -0.00429   0.00254   0.00127  -0.29015
   D14       -0.24094   0.00015  -0.03479  -0.08055  -0.11399  -0.35493
   D15        1.72749   0.00001  -0.03069  -0.07128  -0.10036   1.62713
   D16       -2.90509   0.00039   0.10055   0.17272   0.27366  -2.63144
   D17        1.07955   0.00014   0.07656   0.13817   0.21460   1.29415
   D18        0.88144   0.00025   0.05880   0.12789   0.18733   1.06876
   D19       -1.41711  -0.00000   0.03480   0.09333   0.12827  -1.28884
   D20        1.98540  -0.00037  -0.00305   0.00556   0.00242   1.98782
   D21       -2.37712   0.00022   0.02471   0.02789   0.05209  -2.32503
   D22       -1.88680   0.00024   0.03686   0.06672   0.10578  -1.78102
   D23        0.03387   0.00084   0.06461   0.08905   0.15545   0.18932
   D24        2.40639  -0.00052  -0.11502  -0.18324  -0.29761   2.10878
   D25        0.18309  -0.00024  -0.11945  -0.17356  -0.29007  -0.10698
   D26       -1.49281  -0.00037  -0.08821  -0.15321  -0.24298  -1.73579
   D27        2.56707  -0.00009  -0.09264  -0.14353  -0.23545   2.33163
   D28       -0.52914   0.00015   0.06238   0.06992   0.13432  -0.39482
   D29       -2.76669  -0.00008   0.02193   0.03847   0.06125  -2.70545
   D30       -2.79779   0.00028   0.06491   0.08321   0.14888  -2.64891
   D31        1.24784   0.00005   0.02445   0.05177   0.07581   1.32365
         Item               Value     Threshold  Converged?
 Maximum Force            0.002974     0.000015     NO 
 RMS     Force            0.000576     0.000010     NO 
 Maximum Displacement     0.687289     0.000060     NO 
 RMS     Displacement     0.210322     0.000040     NO 
 Predicted change in Energy=-8.632546D-04
 GradGradGradGradGradGradGradGradGradGradGradGradGradGradGradGradGradGrad

                          Input orientation:                          
 ---------------------------------------------------------------------
 Center     Atomic      Atomic             Coordinates (Angstroms)
 Number     Number       Type             X           Y           Z
 ---------------------------------------------------------------------
      1          6           0        1.275716   -0.461133    0.251609
      2          8           0        0.208979   -0.622132    0.812721
      3          8           0        1.588078   -0.812631   -0.958361
      4          1           0        0.773994   -1.226884   -1.433685
      5          6           0        2.488602    0.158916    0.989023
      6          9           0        2.121764    0.674937    2.163177
      7          9           0        3.067112    1.125131    0.273066
      8          9           0        3.407064   -0.791365    1.225604
      9          8           0       -2.124720    0.168620   -2.558089
     10          1           0       -2.402056    0.449047   -3.431163
     11          1           0       -2.874663    0.350014   -1.950388
     12          8           0       -4.182997    0.679199   -0.886923
     13          1           0       -4.005226    0.881549    0.057506
     14          1           0       -4.968322    0.129049   -0.896491
     15          8           0       -3.801182    1.173929    1.744376
     16          1           0       -4.112585    2.022543    2.065052
     17          1           0       -2.886492    1.064690    2.080885
     18          8           0       -1.233989    0.938607    2.635430
     19          1           0       -0.656958    0.389171    2.076312
     20          1           0       -1.014025    0.728677    3.544773
     21          8           0       -0.481436   -1.853597   -2.033425
     22          1           0       -0.919116   -2.341632   -1.327942
     23          1           0       -1.111299   -1.128286   -2.284759
 ---------------------------------------------------------------------
                    Distance matrix (angstroms):
                    1          2          3          4          5
     1  C    0.000000
     2  O    1.216017   0.000000
     3  O    1.298132   2.252761   0.000000
     4  H    1.917893   2.394015   1.029694   0.000000
     5  C    1.548978   2.416154   2.355239   3.275642   0.000000
     6  F    2.379190   2.676727   3.498811   4.286119   1.333973
     7  F    2.392863   3.393093   2.731095   3.701805   1.334481
     8  F    2.366508   3.229065   2.842334   3.767565   1.342601
     9  O    4.455778   4.175380   4.160150   3.407970   5.819350
    10  H    5.283677   5.096614   4.860838   4.109253   6.598541
    11  H    4.767851   4.253080   4.717194   4.008278   6.118927
    12  O    5.691587   4.885868   5.961205   5.338901   6.949827
    13  H    5.452415   4.537723   5.931887   5.432319   6.599979
    14  H    6.376086   5.503647   6.623969   5.924638   7.691669
    15  O    5.538654   4.491682   6.347860   6.065988   6.415777
    16  H    6.204113   5.219057   7.048177   6.832174   6.943098
    17  H    4.795662   3.746405   5.725655   5.568005   5.559157
    18  O    3.733698   2.800059   4.893488   5.027827   4.144425
    19  H    2.790661   1.835549   3.961534   4.120599   3.336129
    20  H    4.183718   3.283981   5.424461   5.639705   4.373201
    21  O    3.201237   3.177062   2.553871   1.525962   4.691111
    22  H    3.293714   2.968454   2.959807   2.029894   4.820126
    23  H    3.546279   3.404954   3.024170   2.070840   5.033272
                    6          7          8          9         10
     6  F    0.000000
     7  F    2.160758   0.000000
     8  F    2.163581   2.166992   0.000000
     9  O    6.370191   5.990448   6.770416   0.000000
    10  H    7.198097   6.640045   7.547845   0.958025   0.000000
    11  H    6.480068   6.391342   7.130902   0.982150   1.557517
    12  O    7.003794   7.355848   8.014634   2.699998   3.114141
    13  H    6.482017   7.079814   7.687987   3.299381   3.863680
    14  H    7.741375   8.180969   8.688932   3.293714   3.621144
    15  O    5.958664   7.024286   7.489347   4.725715   5.410103
    16  H    6.379089   7.454167   8.072663   5.363029   5.967426
    17  H    5.024073   6.222320   6.617046   4.785742   5.567438
    18  O    3.399062   4.910705   5.149737   5.325310   6.197386
    19  H    2.794728   4.202621   4.316671   4.866276   5.777649
    20  H    3.427079   5.245657   5.218727   6.228341   7.118181
    21  O    5.548117   5.175414   5.183631   2.658009   3.308266
    22  H    5.525808   5.520117   5.257353   3.044357   3.796122
    23  H    5.786920   5.392539   5.731646   1.668441   2.338435
                   11         12         13         14         15
    11  H    0.000000
    12  O    1.717864   0.000000
    13  H    2.364814   0.982087   0.000000
    14  H    2.354344   0.958902   1.550459   0.000000
    15  O    3.897250   2.704492   1.724137   3.070533   0.000000
    16  H    4.522562   3.244024   2.311630   3.617782   0.959141
    17  H    4.094151   3.261505   2.319303   3.751561   0.980729
    18  O    4.905913   4.601186   3.785327   5.203373   2.727606
    19  H    4.597180   4.614957   3.940674   5.243385   3.257633
    20  H    5.813962   5.448372   4.596921   5.976692   3.347823
    21  O    3.254279   4.629371   4.926471   5.035440   5.870129
    22  H    3.384754   4.469098   4.672520   4.763033   5.486767
    23  H    2.325216   3.828351   4.230894   4.287751   5.363730
                   16         17         18         19         20
    16  H    0.000000
    17  H    1.555968   0.000000
    18  O    3.128348   1.747622   0.000000
    19  H    3.822223   2.329629   0.973374   0.000000
    20  H    3.669433   2.400418   0.958832   1.548916   0.000000
    21  O    6.708742   5.588224   5.491898   4.685163   6.169933
    22  H    6.384096   5.205162   5.154361   4.372066   5.760136
    23  H    6.152748   5.198010   5.338104   4.639832   6.118923
                   21         22         23
    21  O    0.000000
    22  H    0.963042   0.000000
    23  H    0.992961   1.557126   0.000000
 Stoichiometry    C2H11F3O7
 Framework group  C1[X(C2H11F3O7)]
 Deg. of freedom    63
 Full point group                 C1      NOp   1
 Largest Abelian subgroup         C1      NOp   1
 Largest concise Abelian subgroup C1      NOp   1
                         Standard orientation:                         
 ---------------------------------------------------------------------
 Center     Atomic      Atomic             Coordinates (Angstroms)
 Number     Number       Type             X           Y           Z
 ---------------------------------------------------------------------
      1          6           0        1.324873   -0.429668    0.253819
      2          8           0        0.414570    0.180371    0.780979
      3          8           0        1.410833   -1.712414    0.074042
      4          1           0        0.555475   -2.179873    0.405878
      5          6           0        2.605022    0.294380   -0.232294
      6          9           0        2.444300    1.618404   -0.207518
      7          9           0        2.937623   -0.060621   -1.474949
      8          9           0        3.631509   -0.011196    0.577350
      9          8           0       -2.622624   -2.192761   -0.824480
     10          1           0       -3.097008   -2.828406   -1.361814
     11          1           0       -3.244292   -1.454218   -0.643640
     12          8           0       -4.329268   -0.157756   -0.338563
     13          1           0       -3.979182    0.749283   -0.199946
     14          1           0       -5.048927   -0.262126    0.286489
     15          8           0       -3.458496    2.359681    0.128923
     16          1           0       -3.769739    3.034636   -0.477307
     17          1           0       -2.488173    2.478411    0.207704
     18          8           0       -0.752345    2.672838    0.264984
     19          1           0       -0.257251    1.859329    0.466340
     20          1           0       -0.332542    3.378173    0.760591
     21          8           0       -0.737228   -2.775365    0.956213
     22          1           0       -0.976250   -2.262274    1.735350
     23          1           0       -1.465905   -2.617241    0.300471
 ---------------------------------------------------------------------
 Rotational constants (GHZ):           0.7685210           0.3461551           0.2622286
 Standard basis: 6-31++G(d,p) (6D, 7F)
 There are   294 symmetry adapted cartesian basis functions of A   symmetry.
 There are   294 symmetry adapted basis functions of A   symmetry.
   294 basis functions,   472 primitive gaussians,   294 cartesian basis functions
    53 alpha electrons       53 beta electrons
       nuclear repulsion energy       825.5994223507 Hartrees.
 NAtoms=   23 NActive=   23 NUniq=   23 SFac= 1.00D+00 NAtFMM=   60 NAOKFM=F Big=F
 Integral buffers will be    131072 words long.
 Raffenetti 2 integral format.
 Two-electron integral symmetry is turned on.
 Nuclear repulsion after empirical dispersion term =      825.5904425494 Hartrees.
 One-electron integrals computed using PRISM.
 NBasis=   294 RedAO= T EigKep=  4.60D-05  NBF=   294
 NBsUse=   294 1.00D-06 EigRej= -1.00D+00 NBFU=   294
 Initial guess from the checkpoint file:  "/local_scratch/slurm.5660698/Gau-2749134.chk"
 B after Tr=     0.000000    0.000000    0.000000
         Rot=    0.999501   -0.030892   -0.006519    0.000811 Ang=  -3.62 deg.
 ExpMin= 3.60D-02 ExpMax= 7.00D+03 ExpMxC= 1.05D+03 IAcc=3 IRadAn=         5 AccDes= 0.00D+00
 Harris functional with IExCor= 4639 and IRadAn=       5 diagonalized for initial guess.
 HarFok:  IExCor= 4639 AccDes= 0.00D+00 IRadAn=         5 IDoV= 1 UseB2=F ITyADJ=14
 ICtDFT=  3500011 ScaDFX=  1.000000  1.000000  1.000000  1.000000
 FoFCou: FMM=F IPFlag=           0 FMFlag=      100000 FMFlg1=           0
         NFxFlg=           0 DoJE=T BraDBF=F KetDBF=T FulRan=T
         wScrn=  0.000000 ICntrl=       500 IOpCl=  0 I1Cent=   200000004 NGrid=           0
         NMat0=    1 NMatS0=      1 NMatT0=    0 NMatD0=    1 NMtDS0=    0 NMtDT0=    0
 Petite list used in FoFCou.
 Requested convergence on RMS density matrix=1.00D-10 within 128 cycles.
 Requested convergence on MAX density matrix=1.00D-08.
 Requested convergence on             energy=1.00D-08.
 No special actions if energy rises.
 SCF Done:  E(RwB97XD) =  -908.810209707     A.U. after   18 cycles
            NFock= 18  Conv=0.42D-10     -V/T= 2.0082
 Calling FoFJK, ICntrl=      2127 FMM=F ISym2X=0 I1Cent= 0 IOpClX= 0 NMat=1 NMatS=1 NMatT=0.
 ***** Axes restored to original set *****
 -------------------------------------------------------------------
 Center     Atomic                   Forces (Hartrees/Bohr)
 Number     Number              X              Y              Z
 -------------------------------------------------------------------
      1        6           0.001285390   -0.003725147   -0.003741515
      2        8           0.000394684    0.001716308    0.000268595
      3        8          -0.002214520    0.001515378    0.001738040
      4        1           0.000292947   -0.000450818    0.001252959
      5        6           0.002456817   -0.000086781    0.001154944
      6        9          -0.001984453    0.000364271    0.001321998
      7        9          -0.000505293    0.001038935   -0.001819850
      8        9          -0.000361871   -0.000931825   -0.000340080
      9        8           0.000796255   -0.001060452   -0.000448405
     10        1           0.000297925    0.000398051   -0.001413994
     11        1          -0.000982929    0.000805749    0.002146128
     12        8          -0.000079987   -0.000231866   -0.002159246
     13        1           0.000429268    0.000583758    0.001738206
     14        1          -0.000468322   -0.000764050    0.000030922
     15        8          -0.000819195   -0.001252203   -0.000858809
     16        1           0.000624169    0.000948153    0.000163334
     17        1           0.000569377    0.000420346    0.000788943
     18        8          -0.000499983    0.000090541   -0.000721364
     19        1          -0.000113095    0.000094335   -0.000163384
     20        1           0.000353610   -0.000429804    0.000759399
     21        8          -0.000469002    0.002333441    0.000963394
     22        1          -0.000013654   -0.000022508   -0.000980530
     23        1           0.001011862   -0.001353812    0.000320316
 -------------------------------------------------------------------
 Cartesian Forces:  Max     0.003741515 RMS     0.001209159

 GradGradGradGradGradGradGradGradGradGradGradGradGradGradGradGradGradGrad
 Berny optimization.
 Using GEDIIS/GDIIS optimizer.
 FormGI is forming the generalized inverse of G from B-inverse, IUseBI=4.
 Internal  Forces:  Max     0.003790884 RMS     0.000867214
 Search for a local minimum.
 Step number   6 out of a maximum of  138
 All quantities printed in internal units (Hartrees-Bohrs-Radians)
 Mixed Optimization -- En-DIIS/RFO-DIIS
 Swapping is turned off.
 Update second derivatives using D2CorX and points    5    6
 DE= -7.57D-04 DEPred=-8.63D-04 R= 8.77D-01
 TightC=F SS=  1.41D+00  RLast= 1.05D+00 DXNew= 1.4270D+00 3.1434D+00
 Trust test= 8.77D-01 RLast= 1.05D+00 DXMaxT set to 1.43D+00
 ITU=  1  1  0  0  1  0
     Eigenvalues ---   -0.00027   0.00006   0.00020   0.00040   0.00060
     Eigenvalues ---    0.00142   0.00267   0.00358   0.00400   0.00418
     Eigenvalues ---    0.00505   0.00633   0.00690   0.00875   0.00971
     Eigenvalues ---    0.01295   0.01493   0.01551   0.01692   0.01785
     Eigenvalues ---    0.01864   0.01978   0.02126   0.02294   0.02355
     Eigenvalues ---    0.02672   0.02757   0.03118   0.03136   0.03286
     Eigenvalues ---    0.03566   0.03745   0.04622   0.06704   0.07473
     Eigenvalues ---    0.07770   0.07896   0.09838   0.10741   0.11885
     Eigenvalues ---    0.14169   0.19367   0.22215   0.22802   0.24607
     Eigenvalues ---    0.28054   0.29205   0.38929   0.40796   0.41326
     Eigenvalues ---    0.42934   0.47994   0.48926   0.49432   0.51653
     Eigenvalues ---    0.53501   0.55847   0.58708   0.59372   0.59679
     Eigenvalues ---    0.60204   0.68576   0.88682
 Eigenvalue     2 is   6.46D-05 Eigenvector:
                          D24       D25       D30       D26       D27
   1                   -0.32422  -0.32279   0.28103  -0.27767  -0.27624
                          D13       D12       D28       D2        D16
   1                   -0.27164   0.26622   0.26603  -0.20040   0.19866
 Use linear search instead of GDIIS.
 RFO step:  Lambda=-1.18761903D-03 EMin=-2.66727267D-04
 Quartic linear search produced a step of  0.41429.
 Iteration  1 RMS(Cart)=  0.01466758 RMS(Int)=  0.11257700
 Iteration  2 RMS(Cart)=  0.00536288 RMS(Int)=  0.10898850
 Iteration  3 RMS(Cart)=  0.00496561 RMS(Int)=  0.10564802
 Iteration  4 RMS(Cart)=  0.00456892 RMS(Int)=  0.10255367
 Iteration  5 RMS(Cart)=  0.00421581 RMS(Int)=  0.09967834
 Iteration  6 RMS(Cart)=  0.00390588 RMS(Int)=  0.09699774
 Iteration  7 RMS(Cart)=  0.00362777 RMS(Int)=  0.09449557
 Iteration  8 RMS(Cart)=  0.00338216 RMS(Int)=  0.09215252
 Iteration  9 RMS(Cart)=  0.00316575 RMS(Int)=  0.08995042
 Iteration 10 RMS(Cart)=  0.00297236 RMS(Int)=  0.08787491
 Iteration 11 RMS(Cart)=  0.00278700 RMS(Int)=  0.08592131
 Iteration 12 RMS(Cart)=  0.00262147 RMS(Int)=  0.08407720
 Iteration 13 RMS(Cart)=  0.00247108 RMS(Int)=  0.08233332
 Iteration 14 RMS(Cart)=  0.00232183 RMS(Int)=  0.08069048
 Iteration 15 RMS(Cart)=  0.00218488 RMS(Int)=  0.07914074
 Iteration 16 RMS(Cart)=  0.00206021 RMS(Int)=  0.07767601
 Iteration 17 RMS(Cart)=  0.00194589 RMS(Int)=  0.07628944
 Iteration 18 RMS(Cart)=  0.00183536 RMS(Int)=  0.07497911
 Iteration 19 RMS(Cart)=  0.00173035 RMS(Int)=  0.07374152
 Iteration 20 RMS(Cart)=  0.00163137 RMS(Int)=  0.07257249
 Iteration 21 RMS(Cart)=  0.00153536 RMS(Int)=  0.07146972
 Iteration 22 RMS(Cart)=  0.00143569 RMS(Int)=  0.07043452
 Iteration 23 RMS(Cart)=  0.00129773 RMS(Int)=  0.56591814
 New curvilinear step failed, DQL= 5.37D+00 SP=-1.36D-01.
 ITry= 1 IFail=1 DXMaxC= 2.89D-01 DCOld= 1.00D+10 DXMaxT= 1.43D+00 DXLimC= 3.00D+00 Rises=F
 Iteration  1 RMS(Cart)=  0.01379484 RMS(Int)=  0.10224815
 Iteration  2 RMS(Cart)=  0.00436595 RMS(Int)=  0.09929288
 Iteration  3 RMS(Cart)=  0.00403237 RMS(Int)=  0.09654570
 Iteration  4 RMS(Cart)=  0.00374553 RMS(Int)=  0.09397862
 Iteration  5 RMS(Cart)=  0.00348659 RMS(Int)=  0.09157772
 Iteration  6 RMS(Cart)=  0.00325813 RMS(Int)=  0.08932476
 Iteration  7 RMS(Cart)=  0.00305685 RMS(Int)=  0.08720281
 Iteration  8 RMS(Cart)=  0.00286673 RMS(Int)=  0.08520514
 Iteration  9 RMS(Cart)=  0.00268835 RMS(Int)=  0.08332549
 Iteration 10 RMS(Cart)=  0.00252822 RMS(Int)=  0.08155242
 Iteration 11 RMS(Cart)=  0.00238477 RMS(Int)=  0.07987528
 Iteration 12 RMS(Cart)=  0.00224775 RMS(Int)=  0.07829060
 Iteration 13 RMS(Cart)=  0.00212242 RMS(Int)=  0.07679083
 Iteration 14 RMS(Cart)=  0.00200890 RMS(Int)=  0.07536818
 Iteration 15 RMS(Cart)=  0.00190559 RMS(Int)=  0.07401590
 Iteration 16 RMS(Cart)=  0.00180458 RMS(Int)=  0.07273327
 Iteration 17 RMS(Cart)=  0.00171183 RMS(Int)=  0.07151472
 Iteration 18 RMS(Cart)=  0.00162689 RMS(Int)=  0.07035495
 Iteration 19 RMS(Cart)=  0.00154882 RMS(Int)=  0.06924927
 Iteration 20 RMS(Cart)=  0.00147679 RMS(Int)=  0.06819355
 Iteration 21 RMS(Cart)=  0.00141014 RMS(Int)=  0.06718412
 Iteration 22 RMS(Cart)=  0.00134824 RMS(Int)=  0.06621774
 Iteration 23 RMS(Cart)=  0.00129058 RMS(Int)=  0.06529149
 Iteration 24 RMS(Cart)=  0.00123669 RMS(Int)=  0.06440281
 Iteration 25 RMS(Cart)=  0.00118615 RMS(Int)=  0.06354939
 Iteration 26 RMS(Cart)=  0.00113857 RMS(Int)=  0.06272921
 Iteration 27 RMS(Cart)=  0.00109359 RMS(Int)=  0.06194048
 Iteration 28 RMS(Cart)=  0.00105082 RMS(Int)=  0.06118168
 Iteration 29 RMS(Cart)=  0.00100989 RMS(Int)=  0.06045154
 Iteration 30 RMS(Cart)=  0.00097028 RMS(Int)=  0.05974912
 Iteration 31 RMS(Cart)=  0.00093129 RMS(Int)=  0.05907396
 Iteration 32 RMS(Cart)=  0.00089154 RMS(Int)=  0.05842637
 Iteration 33 RMS(Cart)=  0.00084719 RMS(Int)=  0.05780838
 Iteration 34 RMS(Cart)=  0.00077185 RMS(Int)=  0.56620328
 Iteration 35 RMS(Cart)=  0.00013655 RMS(Int)=  0.56616700
 Iteration 36 RMS(Cart)=  0.00013525 RMS(Int)=  0.56613067
 Iteration 37 RMS(Cart)=  0.00013396 RMS(Int)=  0.56609406
 Iteration 38 RMS(Cart)=  0.00013276 RMS(Int)=  0.56605667
 Iteration 39 RMS(Cart)=  0.00013144 RMS(Int)=  0.56601710
 Iteration 40 RMS(Cart)=  0.00013028 RMS(Int)=  0.56596539
 Iteration 41 RMS(Cart)=  0.00012913 RMS(Int)=  0.05674124
 Iteration 42 RMS(Cart)=  0.00080289 RMS(Int)=  0.56591035
 Iteration 43 RMS(Cart)=  0.00011259 RMS(Int)=  0.56588136
 Iteration 44 RMS(Cart)=  0.00011160 RMS(Int)=  0.56585259
 Iteration 45 RMS(Cart)=  0.00011065 RMS(Int)=  0.56582402
 Iteration 46 RMS(Cart)=  0.00010969 RMS(Int)=  0.56579565
 Iteration 47 RMS(Cart)=  0.00010875 RMS(Int)=  0.56576747
 Iteration 48 RMS(Cart)=  0.00010783 RMS(Int)=  0.56573947
 Iteration 49 RMS(Cart)=  0.00010691 RMS(Int)=  0.56571164
 Iteration 50 RMS(Cart)=  0.00010601 RMS(Int)=  0.56568394
 Iteration 51 RMS(Cart)=  0.00010512 RMS(Int)=  0.56565637
 Iteration 52 RMS(Cart)=  0.00010423 RMS(Int)=  0.56562889
 Iteration 53 RMS(Cart)=  0.00010336 RMS(Int)=  0.56560145
 Iteration 54 RMS(Cart)=  0.00010250 RMS(Int)=  0.56557397
 Iteration 55 RMS(Cart)=  0.00010165 RMS(Int)=  0.56554632
 Iteration 56 RMS(Cart)=  0.00010080 RMS(Int)=  0.56551825
 Iteration 57 RMS(Cart)=  0.00009999 RMS(Int)=  0.56548906
 Iteration 58 RMS(Cart)=  0.00009917 RMS(Int)=  0.56545585
 Iteration 59 RMS(Cart)=  0.00009838 RMS(Int)=  0.05518721
 Iteration 60 RMS(Cart)=  0.00078981 RMS(Int)=  0.56547721
 Iteration 61 RMS(Cart)=  0.00008324 RMS(Int)=  0.56545585
 Iteration 62 RMS(Cart)=  0.00008260 RMS(Int)=  0.56543463
 Iteration 63 RMS(Cart)=  0.00008197 RMS(Int)=  0.56541356
 Iteration 64 RMS(Cart)=  0.00008134 RMS(Int)=  0.56539264
 Iteration 65 RMS(Cart)=  0.00008073 RMS(Int)=  0.56537185
 Iteration 66 RMS(Cart)=  0.00008012 RMS(Int)=  0.56535121
 Iteration 67 RMS(Cart)=  0.00007951 RMS(Int)=  0.56533070
 Iteration 68 RMS(Cart)=  0.00007892 RMS(Int)=  0.56531032
 Iteration 69 RMS(Cart)=  0.00007833 RMS(Int)=  0.56529007
 Iteration 70 RMS(Cart)=  0.00007774 RMS(Int)=  0.56526994
 Iteration 71 RMS(Cart)=  0.00007716 RMS(Int)=  0.56524992
 Iteration 72 RMS(Cart)=  0.00007659 RMS(Int)=  0.56523002
 Iteration 73 RMS(Cart)=  0.00007603 RMS(Int)=  0.56521021
 Iteration 74 RMS(Cart)=  0.00007547 RMS(Int)=  0.56519050
 Iteration 75 RMS(Cart)=  0.00007491 RMS(Int)=  0.56517086
 Iteration 76 RMS(Cart)=  0.00007437 RMS(Int)=  0.56515128
 Iteration 77 RMS(Cart)=  0.00007383 RMS(Int)=  0.56513174
 Iteration 78 RMS(Cart)=  0.00007329 RMS(Int)=  0.56511219
 Iteration 79 RMS(Cart)=  0.00007276 RMS(Int)=  0.56509259
 Iteration 80 RMS(Cart)=  0.00007223 RMS(Int)=  0.56507281
 Iteration 81 RMS(Cart)=  0.00007170 RMS(Int)=  0.56505266
 Iteration 82 RMS(Cart)=  0.00007118 RMS(Int)=  0.56503154
 Iteration 83 RMS(Cart)=  0.00007070 RMS(Int)=  0.56500649
 Iteration 84 RMS(Cart)=  0.00007024 RMS(Int)=  0.05363940
 Iteration 85 RMS(Cart)=  0.00079434 RMS(Int)=  0.56498196
 Iteration 86 RMS(Cart)=  0.00005605 RMS(Int)=  0.56496761
 Iteration 87 RMS(Cart)=  0.00005568 RMS(Int)=  0.56495334
 Iteration 88 RMS(Cart)=  0.00005530 RMS(Int)=  0.56493916
 Iteration 89 RMS(Cart)=  0.00005494 RMS(Int)=  0.56492508
 Iteration 90 RMS(Cart)=  0.00005457 RMS(Int)=  0.56491108
 Iteration 91 RMS(Cart)=  0.00005421 RMS(Int)=  0.56489718
 Iteration 92 RMS(Cart)=  0.00005385 RMS(Int)=  0.56488336
 Iteration 93 RMS(Cart)=  0.00005350 RMS(Int)=  0.56486962
 Iteration 94 RMS(Cart)=  0.00005315 RMS(Int)=  0.56485597
 Iteration 95 RMS(Cart)=  0.00005280 RMS(Int)=  0.56484240
 Iteration 96 RMS(Cart)=  0.00005245 RMS(Int)=  0.56482892
 Iteration 97 RMS(Cart)=  0.00005211 RMS(Int)=  0.56481552
 Iteration 98 RMS(Cart)=  0.00005177 RMS(Int)=  0.56480219
 Iteration 99 RMS(Cart)=  0.00005144 RMS(Int)=  0.56478895
 Iteration100 RMS(Cart)=  0.00005110 RMS(Int)=  0.56477578
 New curvilinear step not converged.
 ITry= 2 IFail=1 DXMaxC= 3.31D-01 DCOld= 1.00D+10 DXMaxT= 1.43D+00 DXLimC= 3.00D+00 Rises=F
 Iteration  1 RMS(Cart)=  0.01284087 RMS(Int)=  0.09219512
 Iteration  2 RMS(Cart)=  0.00345743 RMS(Int)=  0.08982816
 Iteration  3 RMS(Cart)=  0.00322817 RMS(Int)=  0.08760915
 Iteration  4 RMS(Cart)=  0.00301980 RMS(Int)=  0.08552613
 Iteration  5 RMS(Cart)=  0.00282032 RMS(Int)=  0.08357390
 Iteration  6 RMS(Cart)=  0.00264363 RMS(Int)=  0.08173806
 Iteration  7 RMS(Cart)=  0.00248674 RMS(Int)=  0.08000602
 Iteration  8 RMS(Cart)=  0.00234653 RMS(Int)=  0.07836717
 Iteration  9 RMS(Cart)=  0.00221956 RMS(Int)=  0.07681311
 Iteration 10 RMS(Cart)=  0.00209640 RMS(Int)=  0.07534202
 Iteration 11 RMS(Cart)=  0.00198510 RMS(Int)=  0.07394612
 Iteration 12 RMS(Cart)=  0.00188406 RMS(Int)=  0.07261863
 Iteration 13 RMS(Cart)=  0.00178951 RMS(Int)=  0.07135556
 Iteration 14 RMS(Cart)=  0.00169852 RMS(Int)=  0.07015504
 Iteration 15 RMS(Cart)=  0.00161538 RMS(Int)=  0.06901173
 Iteration 16 RMS(Cart)=  0.00153916 RMS(Int)=  0.06792093
 Iteration 17 RMS(Cart)=  0.00146905 RMS(Int)=  0.06687849
 Iteration 18 RMS(Cart)=  0.00140435 RMS(Int)=  0.06588073
 Iteration 19 RMS(Cart)=  0.00134448 RMS(Int)=  0.06492436
 Iteration 20 RMS(Cart)=  0.00128893 RMS(Int)=  0.06400642
 Iteration 21 RMS(Cart)=  0.00123726 RMS(Int)=  0.06312428
 Iteration 22 RMS(Cart)=  0.00118908 RMS(Int)=  0.06227554
 Iteration 23 RMS(Cart)=  0.00114407 RMS(Int)=  0.06145805
 Iteration 24 RMS(Cart)=  0.00110193 RMS(Int)=  0.06066984
 Iteration 25 RMS(Cart)=  0.00106240 RMS(Int)=  0.05990912
 Iteration 26 RMS(Cart)=  0.00102525 RMS(Int)=  0.05917426
 Iteration 27 RMS(Cart)=  0.00099027 RMS(Int)=  0.05846379
 Iteration 28 RMS(Cart)=  0.00095728 RMS(Int)=  0.05777632
 Iteration 29 RMS(Cart)=  0.00092612 RMS(Int)=  0.05711060
 Iteration 30 RMS(Cart)=  0.00089665 RMS(Int)=  0.05646548
 Iteration 31 RMS(Cart)=  0.00086872 RMS(Int)=  0.05583990
 Iteration 32 RMS(Cart)=  0.00084223 RMS(Int)=  0.05523285
 Iteration 33 RMS(Cart)=  0.00081706 RMS(Int)=  0.05464345
 Iteration 34 RMS(Cart)=  0.00079312 RMS(Int)=  0.05407083
 Iteration 35 RMS(Cart)=  0.00077032 RMS(Int)=  0.05351423
 Iteration 36 RMS(Cart)=  0.00074857 RMS(Int)=  0.05297290
 Iteration 37 RMS(Cart)=  0.00072780 RMS(Int)=  0.05244618
 Iteration 38 RMS(Cart)=  0.00070793 RMS(Int)=  0.05193343
 Iteration 39 RMS(Cart)=  0.00068892 RMS(Int)=  0.05143409
 Iteration 40 RMS(Cart)=  0.00067068 RMS(Int)=  0.05094759
 Iteration 41 RMS(Cart)=  0.00065318 RMS(Int)=  0.05047345
 Iteration 42 RMS(Cart)=  0.00063635 RMS(Int)=  0.05001119
 Iteration 43 RMS(Cart)=  0.00062014 RMS(Int)=  0.04956039
 Iteration 44 RMS(Cart)=  0.00060449 RMS(Int)=  0.04912065
 Iteration 45 RMS(Cart)=  0.00058937 RMS(Int)=  0.04869162
 Iteration 46 RMS(Cart)=  0.00057470 RMS(Int)=  0.04827297
 Iteration 47 RMS(Cart)=  0.00056044 RMS(Int)=  0.04786443
 Iteration 48 RMS(Cart)=  0.00054651 RMS(Int)=  0.04746576
 Iteration 49 RMS(Cart)=  0.00053282 RMS(Int)=  0.04707680
 Iteration 50 RMS(Cart)=  0.00051926 RMS(Int)=  0.04669746
 Iteration 51 RMS(Cart)=  0.00050562 RMS(Int)=  0.04632776
 Iteration 52 RMS(Cart)=  0.00049156 RMS(Int)=  0.04596797
 Iteration 53 RMS(Cart)=  0.00047530 RMS(Int)=  0.04561953
 Iteration 54 RMS(Cart)=  0.00045392 RMS(Int)=  0.04528602
 Iteration 55 RMS(Cart)=  0.00036100 RMS(Int)=  0.56674371
 New curvilinear step failed, DQL= 5.28D+00 SP=-3.10D-01.
 ITry= 3 IFail=1 DXMaxC= 3.32D-01 DCOld= 1.00D+10 DXMaxT= 1.43D+00 DXLimC= 3.00D+00 Rises=F
 Iteration  1 RMS(Cart)=  0.01182908 RMS(Int)=  0.08247397
 Iteration  2 RMS(Cart)=  0.00265487 RMS(Int)=  0.08065025
 Iteration  3 RMS(Cart)=  0.00249157 RMS(Int)=  0.07893362
 Iteration  4 RMS(Cart)=  0.00234659 RMS(Int)=  0.07731247
 Iteration  5 RMS(Cart)=  0.00221703 RMS(Int)=  0.07577697
 Iteration  6 RMS(Cart)=  0.00210057 RMS(Int)=  0.07431878
 Iteration  7 RMS(Cart)=  0.00198746 RMS(Int)=  0.07293629
 Iteration  8 RMS(Cart)=  0.00188369 RMS(Int)=  0.07162348
 Iteration  9 RMS(Cart)=  0.00178952 RMS(Int)=  0.07037405
 Iteration 10 RMS(Cart)=  0.00170208 RMS(Int)=  0.06918373
 Iteration 11 RMS(Cart)=  0.00161693 RMS(Int)=  0.06805156
 Iteration 12 RMS(Cart)=  0.00153915 RMS(Int)=  0.06697255
 Iteration 13 RMS(Cart)=  0.00146785 RMS(Int)=  0.06594233
 Iteration 14 RMS(Cart)=  0.00140226 RMS(Int)=  0.06495702
 Iteration 15 RMS(Cart)=  0.00134174 RMS(Int)=  0.06401321
 Iteration 16 RMS(Cart)=  0.00128575 RMS(Int)=  0.06310782
 Iteration 17 RMS(Cart)=  0.00123379 RMS(Int)=  0.06223812
 Iteration 18 RMS(Cart)=  0.00118546 RMS(Int)=  0.06140165
 Iteration 19 RMS(Cart)=  0.00114041 RMS(Int)=  0.06059617
 Iteration 20 RMS(Cart)=  0.00109831 RMS(Int)=  0.05981969
 Iteration 21 RMS(Cart)=  0.00105890 RMS(Int)=  0.05907038
 Iteration 22 RMS(Cart)=  0.00102193 RMS(Int)=  0.05834657
 Iteration 23 RMS(Cart)=  0.00098719 RMS(Int)=  0.05764676
 Iteration 24 RMS(Cart)=  0.00095449 RMS(Int)=  0.05696954
 Iteration 25 RMS(Cart)=  0.00092366 RMS(Int)=  0.05631365
 Iteration 26 RMS(Cart)=  0.00089454 RMS(Int)=  0.05567792
 Iteration 27 RMS(Cart)=  0.00086700 RMS(Int)=  0.05506126
 Iteration 28 RMS(Cart)=  0.00084093 RMS(Int)=  0.05446268
 Iteration 29 RMS(Cart)=  0.00081621 RMS(Int)=  0.05388126
 Iteration 30 RMS(Cart)=  0.00079273 RMS(Int)=  0.05331613
 Iteration 31 RMS(Cart)=  0.00077042 RMS(Int)=  0.05276651
 Iteration 32 RMS(Cart)=  0.00074919 RMS(Int)=  0.05223166
 Iteration 33 RMS(Cart)=  0.00072897 RMS(Int)=  0.05171088
 Iteration 34 RMS(Cart)=  0.00070968 RMS(Int)=  0.05120353
 Iteration 35 RMS(Cart)=  0.00069127 RMS(Int)=  0.05070902
 Iteration 36 RMS(Cart)=  0.00067368 RMS(Int)=  0.05022677
 Iteration 37 RMS(Cart)=  0.00065686 RMS(Int)=  0.04975627
 Iteration 38 RMS(Cart)=  0.00064075 RMS(Int)=  0.04929702
 Iteration 39 RMS(Cart)=  0.00062533 RMS(Int)=  0.04884855
 Iteration 40 RMS(Cart)=  0.00061054 RMS(Int)=  0.04841043
 Iteration 41 RMS(Cart)=  0.00059635 RMS(Int)=  0.04798224
 Iteration 42 RMS(Cart)=  0.00058272 RMS(Int)=  0.04756359
 Iteration 43 RMS(Cart)=  0.00056962 RMS(Int)=  0.04715413
 Iteration 44 RMS(Cart)=  0.00055640 RMS(Int)=  0.04675400
 Iteration 45 RMS(Cart)=  0.00054198 RMS(Int)=  0.04636421
 Iteration 46 RMS(Cart)=  0.00052819 RMS(Int)=  0.04598431
 Iteration 47 RMS(Cart)=  0.00051498 RMS(Int)=  0.04561388
 Iteration 48 RMS(Cart)=  0.00050232 RMS(Int)=  0.04525253
 Iteration 49 RMS(Cart)=  0.00049019 RMS(Int)=  0.04489988
 Iteration 50 RMS(Cart)=  0.00047853 RMS(Int)=  0.04455560
 Iteration 51 RMS(Cart)=  0.00046735 RMS(Int)=  0.04421935
 Iteration 52 RMS(Cart)=  0.00045659 RMS(Int)=  0.04389081
 Iteration 53 RMS(Cart)=  0.00044625 RMS(Int)=  0.04356969
 Iteration 54 RMS(Cart)=  0.00043629 RMS(Int)=  0.04325572
 Iteration 55 RMS(Cart)=  0.00042671 RMS(Int)=  0.04294864
 Iteration 56 RMS(Cart)=  0.00041747 RMS(Int)=  0.04264818
 Iteration 57 RMS(Cart)=  0.00040856 RMS(Int)=  0.04235412
 Iteration 58 RMS(Cart)=  0.00039997 RMS(Int)=  0.04206623
 Iteration 59 RMS(Cart)=  0.00039167 RMS(Int)=  0.04178429
 Iteration 60 RMS(Cart)=  0.00038366 RMS(Int)=  0.04150811
 Iteration 61 RMS(Cart)=  0.00037592 RMS(Int)=  0.04123748
 Iteration 62 RMS(Cart)=  0.00036844 RMS(Int)=  0.04097224
 Iteration 63 RMS(Cart)=  0.00036120 RMS(Int)=  0.04071219
 Iteration 64 RMS(Cart)=  0.00035419 RMS(Int)=  0.04045718
 Iteration 65 RMS(Cart)=  0.00034741 RMS(Int)=  0.04020704
 Iteration 66 RMS(Cart)=  0.00034083 RMS(Int)=  0.03996162
 Iteration 67 RMS(Cart)=  0.00033446 RMS(Int)=  0.03972078
 Iteration 68 RMS(Cart)=  0.00032829 RMS(Int)=  0.03948438
 Iteration 69 RMS(Cart)=  0.00032230 RMS(Int)=  0.03925228
 Iteration 70 RMS(Cart)=  0.00031648 RMS(Int)=  0.03902436
 Iteration 71 RMS(Cart)=  0.00031084 RMS(Int)=  0.03880050
 Iteration 72 RMS(Cart)=  0.00030535 RMS(Int)=  0.03858058
 Iteration 73 RMS(Cart)=  0.00030003 RMS(Int)=  0.03836449
 Iteration 74 RMS(Cart)=  0.00029485 RMS(Int)=  0.03815212
 Iteration 75 RMS(Cart)=  0.00028981 RMS(Int)=  0.03794338
 Iteration 76 RMS(Cart)=  0.00028491 RMS(Int)=  0.03773816
 Iteration 77 RMS(Cart)=  0.00028014 RMS(Int)=  0.03753636
 Iteration 78 RMS(Cart)=  0.00027549 RMS(Int)=  0.03733791
 Iteration 79 RMS(Cart)=  0.00027096 RMS(Int)=  0.03714272
 Iteration 80 RMS(Cart)=  0.00026655 RMS(Int)=  0.03695069
 Iteration 81 RMS(Cart)=  0.00026225 RMS(Int)=  0.03676176
 Iteration 82 RMS(Cart)=  0.00025806 RMS(Int)=  0.03657584
 Iteration 83 RMS(Cart)=  0.00025396 RMS(Int)=  0.03639287
 Iteration 84 RMS(Cart)=  0.00024996 RMS(Int)=  0.03621278
 Iteration 85 RMS(Cart)=  0.00024605 RMS(Int)=  0.03603549
 Iteration 86 RMS(Cart)=  0.00024224 RMS(Int)=  0.03586095
 Iteration 87 RMS(Cart)=  0.00023850 RMS(Int)=  0.03568910
 Iteration 88 RMS(Cart)=  0.00023484 RMS(Int)=  0.03551988
 Iteration 89 RMS(Cart)=  0.00023126 RMS(Int)=  0.03535323
 Iteration 90 RMS(Cart)=  0.00022775 RMS(Int)=  0.03518911
 Iteration 91 RMS(Cart)=  0.00022430 RMS(Int)=  0.03502746
 Iteration 92 RMS(Cart)=  0.00022092 RMS(Int)=  0.03486825
 Iteration 93 RMS(Cart)=  0.00021758 RMS(Int)=  0.03471143
 Iteration 94 RMS(Cart)=  0.00021430 RMS(Int)=  0.03455698
 Iteration 95 RMS(Cart)=  0.00021106 RMS(Int)=  0.03440485
 Iteration 96 RMS(Cart)=  0.00020785 RMS(Int)=  0.03425502
 Iteration 97 RMS(Cart)=  0.00020466 RMS(Int)=  0.03410748
 Iteration 98 RMS(Cart)=  0.00020147 RMS(Int)=  0.03396223
 Iteration 99 RMS(Cart)=  0.00019826 RMS(Int)=  0.03381927
 Iteration100 RMS(Cart)=  0.00019499 RMS(Int)=  0.03367864
 New curvilinear step not converged.
 ITry= 4 IFail=1 DXMaxC= 3.52D-01 DCOld= 1.00D+10 DXMaxT= 1.43D+00 DXLimC= 3.00D+00 Rises=F
 Iteration  1 RMS(Cart)=  0.01085069 RMS(Int)=  0.07319724
 Iteration  2 RMS(Cart)=  0.00202645 RMS(Int)=  0.07180924
 Iteration  3 RMS(Cart)=  0.00191791 RMS(Int)=  0.07049308
 Iteration  4 RMS(Cart)=  0.00181441 RMS(Int)=  0.06924580
 Iteration  5 RMS(Cart)=  0.00172102 RMS(Int)=  0.06806078
 Iteration  6 RMS(Cart)=  0.00163636 RMS(Int)=  0.06693233
 Iteration  7 RMS(Cart)=  0.00155291 RMS(Int)=  0.06586023
 Iteration  8 RMS(Cart)=  0.00147659 RMS(Int)=  0.06483976
 Iteration  9 RMS(Cart)=  0.00140689 RMS(Int)=  0.06386649
 Iteration 10 RMS(Cart)=  0.00134299 RMS(Int)=  0.06293650
 Iteration 11 RMS(Cart)=  0.00128422 RMS(Int)=  0.06204638
 Iteration 12 RMS(Cart)=  0.00122999 RMS(Int)=  0.06119308
 Iteration 13 RMS(Cart)=  0.00117980 RMS(Int)=  0.06037386
 Iteration 14 RMS(Cart)=  0.00113323 RMS(Int)=  0.05958632
 Iteration 15 RMS(Cart)=  0.00108989 RMS(Int)=  0.05882825
 Iteration 16 RMS(Cart)=  0.00104949 RMS(Int)=  0.05809770
 Iteration 17 RMS(Cart)=  0.00101172 RMS(Int)=  0.05739288
 Iteration 18 RMS(Cart)=  0.00097635 RMS(Int)=  0.05671219
 Iteration 19 RMS(Cart)=  0.00094317 RMS(Int)=  0.05605414
 Iteration 20 RMS(Cart)=  0.00091197 RMS(Int)=  0.05541740
 Iteration 21 RMS(Cart)=  0.00088259 RMS(Int)=  0.05480074
 Iteration 22 RMS(Cart)=  0.00085487 RMS(Int)=  0.05420303
 Iteration 23 RMS(Cart)=  0.00082869 RMS(Int)=  0.05362324
 Iteration 24 RMS(Cart)=  0.00080393 RMS(Int)=  0.05306041
 Iteration 25 RMS(Cart)=  0.00078046 RMS(Int)=  0.05251366
 Iteration 26 RMS(Cart)=  0.00075820 RMS(Int)=  0.05198217
 Iteration 27 RMS(Cart)=  0.00073706 RMS(Int)=  0.05146519
 Iteration 28 RMS(Cart)=  0.00071696 RMS(Int)=  0.05096201
 Iteration 29 RMS(Cart)=  0.00069782 RMS(Int)=  0.05047199
 Iteration 30 RMS(Cart)=  0.00067958 RMS(Int)=  0.04999450
 Iteration 31 RMS(Cart)=  0.00066217 RMS(Int)=  0.04952899
 Iteration 32 RMS(Cart)=  0.00064555 RMS(Int)=  0.04907492
 Iteration 33 RMS(Cart)=  0.00062967 RMS(Int)=  0.04863179
 Iteration 34 RMS(Cart)=  0.00061447 RMS(Int)=  0.04819913
 Iteration 35 RMS(Cart)=  0.00059733 RMS(Int)=  0.04777850
 Iteration 36 RMS(Cart)=  0.00058089 RMS(Int)=  0.04736940
 Iteration 37 RMS(Cart)=  0.00056523 RMS(Int)=  0.04697129
 Iteration 38 RMS(Cart)=  0.00055029 RMS(Int)=  0.04658367
 Iteration 39 RMS(Cart)=  0.00053602 RMS(Int)=  0.04620607
 Iteration 40 RMS(Cart)=  0.00052238 RMS(Int)=  0.04583805
 Iteration 41 RMS(Cart)=  0.00050933 RMS(Int)=  0.04547919
 Iteration 42 RMS(Cart)=  0.00049684 RMS(Int)=  0.04512911
 Iteration 43 RMS(Cart)=  0.00048487 RMS(Int)=  0.04478744
 Iteration 44 RMS(Cart)=  0.00047338 RMS(Int)=  0.04445383
 Iteration 45 RMS(Cart)=  0.00046237 RMS(Int)=  0.04412796
 Iteration 46 RMS(Cart)=  0.00045179 RMS(Int)=  0.04380953
 Iteration 47 RMS(Cart)=  0.00044162 RMS(Int)=  0.04349824
 Iteration 48 RMS(Cart)=  0.00043184 RMS(Int)=  0.04319383
 Iteration 49 RMS(Cart)=  0.00042242 RMS(Int)=  0.04289604
 Iteration 50 RMS(Cart)=  0.00041336 RMS(Int)=  0.04260461
 Iteration 51 RMS(Cart)=  0.00040463 RMS(Int)=  0.04231933
 Iteration 52 RMS(Cart)=  0.00039621 RMS(Int)=  0.04203996
 Iteration 53 RMS(Cart)=  0.00038809 RMS(Int)=  0.04176631
 Iteration 54 RMS(Cart)=  0.00038025 RMS(Int)=  0.04149817
 Iteration 55 RMS(Cart)=  0.00037268 RMS(Int)=  0.04123535
 Iteration 56 RMS(Cart)=  0.00036536 RMS(Int)=  0.04097768
 Iteration 57 RMS(Cart)=  0.00035829 RMS(Int)=  0.04072499
 Iteration 58 RMS(Cart)=  0.00035145 RMS(Int)=  0.04047710
 Iteration 59 RMS(Cart)=  0.00034484 RMS(Int)=  0.04023387
 Iteration 60 RMS(Cart)=  0.00033843 RMS(Int)=  0.03999514
 Iteration 61 RMS(Cart)=  0.00033223 RMS(Int)=  0.03976078
 Iteration 62 RMS(Cart)=  0.00032622 RMS(Int)=  0.03953066
 Iteration 63 RMS(Cart)=  0.00032039 RMS(Int)=  0.03930463
 Iteration 64 RMS(Cart)=  0.00031474 RMS(Int)=  0.03908258
 Iteration 65 RMS(Cart)=  0.00030926 RMS(Int)=  0.03886439
 Iteration 66 RMS(Cart)=  0.00030394 RMS(Int)=  0.03864994
 Iteration 67 RMS(Cart)=  0.00029877 RMS(Int)=  0.03843913
 Iteration 68 RMS(Cart)=  0.00029376 RMS(Int)=  0.03823185
 Iteration 69 RMS(Cart)=  0.00028888 RMS(Int)=  0.03802800
 Iteration 70 RMS(Cart)=  0.00028415 RMS(Int)=  0.03782748
 Iteration 71 RMS(Cart)=  0.00027954 RMS(Int)=  0.03763021
 Iteration 72 RMS(Cart)=  0.00027506 RMS(Int)=  0.03743610
 Iteration 73 RMS(Cart)=  0.00027070 RMS(Int)=  0.03724505
 Iteration 74 RMS(Cart)=  0.00026646 RMS(Int)=  0.03705699
 Iteration 75 RMS(Cart)=  0.00026233 RMS(Int)=  0.03687183
 Iteration 76 RMS(Cart)=  0.00025831 RMS(Int)=  0.03668951
 Iteration 77 RMS(Cart)=  0.00025440 RMS(Int)=  0.03650995
 Iteration 78 RMS(Cart)=  0.00025058 RMS(Int)=  0.03633307
 Iteration 79 RMS(Cart)=  0.00024686 RMS(Int)=  0.03615882
 Iteration 80 RMS(Cart)=  0.00024324 RMS(Int)=  0.03598712
 Iteration 81 RMS(Cart)=  0.00023970 RMS(Int)=  0.03581791
 Iteration 82 RMS(Cart)=  0.00023625 RMS(Int)=  0.03565113
 Iteration 83 RMS(Cart)=  0.00023289 RMS(Int)=  0.03548672
 Iteration 84 RMS(Cart)=  0.00022960 RMS(Int)=  0.03532463
 Iteration 85 RMS(Cart)=  0.00022640 RMS(Int)=  0.03516479
 Iteration 86 RMS(Cart)=  0.00022327 RMS(Int)=  0.03500717
 Iteration 87 RMS(Cart)=  0.00022021 RMS(Int)=  0.03485169
 Iteration 88 RMS(Cart)=  0.00021722 RMS(Int)=  0.03469832
 Iteration 89 RMS(Cart)=  0.00021430 RMS(Int)=  0.03454701
 Iteration 90 RMS(Cart)=  0.00021145 RMS(Int)=  0.03439771
 Iteration 91 RMS(Cart)=  0.00020866 RMS(Int)=  0.03425038
 Iteration 92 RMS(Cart)=  0.00020594 RMS(Int)=  0.03410496
 Iteration 93 RMS(Cart)=  0.00020327 RMS(Int)=  0.03396143
 Iteration 94 RMS(Cart)=  0.00020066 RMS(Int)=  0.03381974
 Iteration 95 RMS(Cart)=  0.00019811 RMS(Int)=  0.03367984
 Iteration 96 RMS(Cart)=  0.00019561 RMS(Int)=  0.03354170
 Iteration 97 RMS(Cart)=  0.00019317 RMS(Int)=  0.03340529
 Iteration 98 RMS(Cart)=  0.00019078 RMS(Int)=  0.03327057
 Iteration 99 RMS(Cart)=  0.00018843 RMS(Int)=  0.03313749
 Iteration100 RMS(Cart)=  0.00018614 RMS(Int)=  0.03300604
 New curvilinear step not converged.
 ITry= 5 IFail=1 DXMaxC= 3.01D-01 DCOld= 1.00D+10 DXMaxT= 1.43D+00 DXLimC= 3.00D+00 Rises=F
 Iteration  1 RMS(Cart)=  0.01001452 RMS(Int)=  0.06444096
 Iteration  2 RMS(Cart)=  0.00167081 RMS(Int)=  0.06331256
 Iteration  3 RMS(Cart)=  0.00156975 RMS(Int)=  0.06225139
 Iteration  4 RMS(Cart)=  0.00147959 RMS(Int)=  0.06125025
 Iteration  5 RMS(Cart)=  0.00139869 RMS(Int)=  0.06030302
 Iteration  6 RMS(Cart)=  0.00132571 RMS(Int)=  0.05940445
 Iteration  7 RMS(Cart)=  0.00125957 RMS(Int)=  0.05855002
 Iteration  8 RMS(Cart)=  0.00119937 RMS(Int)=  0.05773581
 Iteration  9 RMS(Cart)=  0.00114435 RMS(Int)=  0.05695837
 Iteration 10 RMS(Cart)=  0.00109388 RMS(Int)=  0.05621468
 Iteration 11 RMS(Cart)=  0.00104743 RMS(Int)=  0.05550209
 Iteration 12 RMS(Cart)=  0.00100454 RMS(Int)=  0.05481822
 Iteration 13 RMS(Cart)=  0.00096483 RMS(Int)=  0.05416096
 Iteration 14 RMS(Cart)=  0.00092796 RMS(Int)=  0.05352842
 Iteration 15 RMS(Cart)=  0.00089364 RMS(Int)=  0.05291892
 Iteration 16 RMS(Cart)=  0.00086163 RMS(Int)=  0.05233091
 Iteration 17 RMS(Cart)=  0.00083169 RMS(Int)=  0.05176301
 Iteration 18 RMS(Cart)=  0.00080364 RMS(Int)=  0.05121397
 Iteration 19 RMS(Cart)=  0.00077730 RMS(Int)=  0.05068265
 Iteration 20 RMS(Cart)=  0.00075253 RMS(Int)=  0.05016800
 Iteration 21 RMS(Cart)=  0.00072739 RMS(Int)=  0.04967038
 Iteration 22 RMS(Cart)=  0.00070203 RMS(Int)=  0.04919006
 Iteration 23 RMS(Cart)=  0.00067820 RMS(Int)=  0.04872599
 Iteration 24 RMS(Cart)=  0.00065578 RMS(Int)=  0.04827721
 Iteration 25 RMS(Cart)=  0.00063465 RMS(Int)=  0.04784285
 Iteration 26 RMS(Cart)=  0.00061470 RMS(Int)=  0.04742209
 Iteration 27 RMS(Cart)=  0.00059585 RMS(Int)=  0.04701420
 Iteration 28 RMS(Cart)=  0.00057800 RMS(Int)=  0.04661848
 Iteration 29 RMS(Cart)=  0.00056109 RMS(Int)=  0.04623432
 Iteration 30 RMS(Cart)=  0.00054503 RMS(Int)=  0.04586111
 Iteration 31 RMS(Cart)=  0.00052978 RMS(Int)=  0.04549831
 Iteration 32 RMS(Cart)=  0.00051526 RMS(Int)=  0.04514543
 Iteration 33 RMS(Cart)=  0.00050145 RMS(Int)=  0.04480198
 Iteration 34 RMS(Cart)=  0.00048827 RMS(Int)=  0.04446753
 Iteration 35 RMS(Cart)=  0.00047570 RMS(Int)=  0.04414166
 Iteration 36 RMS(Cart)=  0.00046369 RMS(Int)=  0.04382400
 Iteration 37 RMS(Cart)=  0.00045221 RMS(Int)=  0.04351418
 Iteration 38 RMS(Cart)=  0.00044122 RMS(Int)=  0.04321187
 Iteration 39 RMS(Cart)=  0.00043070 RMS(Int)=  0.04291675
 Iteration 40 RMS(Cart)=  0.00042061 RMS(Int)=  0.04262852
 Iteration 41 RMS(Cart)=  0.00041094 RMS(Int)=  0.04234691
 Iteration 42 RMS(Cart)=  0.00040165 RMS(Int)=  0.04207164
 Iteration 43 RMS(Cart)=  0.00039273 RMS(Int)=  0.04180247
 Iteration 44 RMS(Cart)=  0.00038415 RMS(Int)=  0.04153917
 Iteration 45 RMS(Cart)=  0.00037589 RMS(Int)=  0.04128150
 Iteration 46 RMS(Cart)=  0.00036795 RMS(Int)=  0.04102928
 Iteration 47 RMS(Cart)=  0.00036030 RMS(Int)=  0.04078228
 Iteration 48 RMS(Cart)=  0.00035292 RMS(Int)=  0.04054033
 Iteration 49 RMS(Cart)=  0.00034580 RMS(Int)=  0.04030324
 Iteration 50 RMS(Cart)=  0.00033894 RMS(Int)=  0.04007086
 Iteration 51 RMS(Cart)=  0.00033231 RMS(Int)=  0.03984300
 Iteration 52 RMS(Cart)=  0.00032590 RMS(Int)=  0.03961953
 Iteration 53 RMS(Cart)=  0.00031971 RMS(Int)=  0.03940029
 Iteration 54 RMS(Cart)=  0.00031373 RMS(Int)=  0.03918514
 Iteration 55 RMS(Cart)=  0.00030794 RMS(Int)=  0.03897396
 Iteration 56 RMS(Cart)=  0.00030233 RMS(Int)=  0.03876661
 Iteration 57 RMS(Cart)=  0.00029690 RMS(Int)=  0.03856298
 Iteration 58 RMS(Cart)=  0.00029164 RMS(Int)=  0.03836295
 Iteration 59 RMS(Cart)=  0.00028654 RMS(Int)=  0.03816641
 Iteration 60 RMS(Cart)=  0.00028160 RMS(Int)=  0.03797325
 Iteration 61 RMS(Cart)=  0.00027680 RMS(Int)=  0.03778338
 Iteration 62 RMS(Cart)=  0.00027215 RMS(Int)=  0.03759669
 Iteration 63 RMS(Cart)=  0.00026763 RMS(Int)=  0.03741309
 Iteration 64 RMS(Cart)=  0.00026324 RMS(Int)=  0.03723250
 Iteration 65 RMS(Cart)=  0.00025897 RMS(Int)=  0.03705483
 Iteration 66 RMS(Cart)=  0.00025483 RMS(Int)=  0.03688000
 Iteration 67 RMS(Cart)=  0.00025080 RMS(Int)=  0.03670793
 Iteration 68 RMS(Cart)=  0.00024688 RMS(Int)=  0.03653854
 Iteration 69 RMS(Cart)=  0.00024306 RMS(Int)=  0.03637176
 Iteration 70 RMS(Cart)=  0.00023935 RMS(Int)=  0.03620753
 Iteration 71 RMS(Cart)=  0.00023574 RMS(Int)=  0.03604577
 Iteration 72 RMS(Cart)=  0.00023222 RMS(Int)=  0.03588642
 Iteration 73 RMS(Cart)=  0.00022879 RMS(Int)=  0.03572942
 Iteration 74 RMS(Cart)=  0.00022544 RMS(Int)=  0.03557470
 Iteration 75 RMS(Cart)=  0.00022219 RMS(Int)=  0.03542222
 Iteration 76 RMS(Cart)=  0.00021901 RMS(Int)=  0.03527192
 Iteration 77 RMS(Cart)=  0.00021591 RMS(Int)=  0.03512374
 Iteration 78 RMS(Cart)=  0.00021289 RMS(Int)=  0.03497762
 Iteration 79 RMS(Cart)=  0.00020994 RMS(Int)=  0.03483353
 Iteration 80 RMS(Cart)=  0.00020706 RMS(Int)=  0.03469141
 Iteration 81 RMS(Cart)=  0.00020425 RMS(Int)=  0.03455121
 Iteration 82 RMS(Cart)=  0.00020151 RMS(Int)=  0.03441290
 Iteration 83 RMS(Cart)=  0.00019883 RMS(Int)=  0.03427642
 Iteration 84 RMS(Cart)=  0.00019621 RMS(Int)=  0.03414174
 Iteration 85 RMS(Cart)=  0.00019365 RMS(Int)=  0.03400881
 Iteration 86 RMS(Cart)=  0.00019115 RMS(Int)=  0.03387759
 Iteration 87 RMS(Cart)=  0.00018870 RMS(Int)=  0.03374805
 Iteration 88 RMS(Cart)=  0.00018631 RMS(Int)=  0.03362015
 Iteration 89 RMS(Cart)=  0.00018397 RMS(Int)=  0.03349386
 Iteration 90 RMS(Cart)=  0.00018168 RMS(Int)=  0.03336913
 Iteration 91 RMS(Cart)=  0.00017944 RMS(Int)=  0.03324594
 Iteration 92 RMS(Cart)=  0.00017724 RMS(Int)=  0.03312426
 Iteration 93 RMS(Cart)=  0.00017510 RMS(Int)=  0.03300404
 Iteration 94 RMS(Cart)=  0.00017300 RMS(Int)=  0.03288527
 Iteration 95 RMS(Cart)=  0.00017094 RMS(Int)=  0.03276791
 Iteration 96 RMS(Cart)=  0.00016892 RMS(Int)=  0.03265192
 Iteration 97 RMS(Cart)=  0.00016694 RMS(Int)=  0.03253730
 Iteration 98 RMS(Cart)=  0.00016501 RMS(Int)=  0.03242400
 Iteration 99 RMS(Cart)=  0.00016311 RMS(Int)=  0.03231200
 Iteration100 RMS(Cart)=  0.00016125 RMS(Int)=  0.03220127
 New curvilinear step not converged.
 ITry= 6 IFail=1 DXMaxC= 2.51D-01 DCOld= 1.00D+10 DXMaxT= 1.43D+00 DXLimC= 3.00D+00 Rises=F
 Iteration  1 RMS(Cart)=  0.00937068 RMS(Int)=  0.05643665
 Iteration  2 RMS(Cart)=  0.00577525 RMS(Int)=  0.05265295
 Iteration  3 RMS(Cart)=  0.00502214 RMS(Int)=  0.04935390
 Iteration  4 RMS(Cart)=  0.00468237 RMS(Int)=  0.04627583
 Iteration  5 RMS(Cart)=  0.00444457 RMS(Int)=  0.04335220
 Iteration  6 RMS(Cart)=  0.00429373 RMS(Int)=  0.04052615
 Iteration  7 RMS(Cart)=  0.00422270 RMS(Int)=  0.03774539
 Iteration  8 RMS(Cart)=  0.00423086 RMS(Int)=  0.03495792
 Iteration  9 RMS(Cart)=  0.00432560 RMS(Int)=  0.03210684
 Iteration 10 RMS(Cart)=  0.00452361 RMS(Int)=  0.02912421
 Iteration 11 RMS(Cart)=  0.00485672 RMS(Int)=  0.02592122
 Iteration 12 RMS(Cart)=  0.00538486 RMS(Int)=  0.02236999
 Iteration 13 RMS(Cart)=  0.00622603 RMS(Int)=  0.01826675
 Iteration 14 RMS(Cart)=  0.00763559 RMS(Int)=  0.01325015
 Iteration 15 RMS(Cart)=  0.01014368 RMS(Int)=  0.00674397
 Iteration 16 RMS(Cart)=  0.00967918 RMS(Int)=  0.00150307
 Iteration 17 RMS(Cart)=  0.00008465 RMS(Int)=  0.00130403
 Iteration 18 RMS(Cart)=  0.00000073 RMS(Int)=  0.00130402
 ITry= 7 IFail=0 DXMaxC= 4.17D-01 DCOld= 1.00D+10 DXMaxT= 1.43D+00 DXLimC= 3.00D+00 Rises=F
 Variable       Old X    -DE/DX   Delta X   Delta X   Delta X     New X
                                 (Linear)    (Quad)   (Total)
    R1        2.29794  -0.00041  -0.00190  -0.00918  -0.00512   2.29282
    R2        2.45311  -0.00379   0.00198  -0.01879  -0.00488   2.44824
    R3        2.92714  -0.00000  -0.00035   0.00352   0.00105   2.92820
    R4        3.46869  -0.00012  -0.00173  -0.06324  -0.02652   3.44216
    R5        1.94584  -0.00158  -0.00103   0.04741   0.01813   1.96397
    R6        2.88365  -0.00096   0.00267  -0.16968  -0.06503   2.81863
    R7        2.52084   0.00185  -0.00193   0.00343  -0.00055   2.52029
    R8        2.52180   0.00151   0.00072  -0.00140   0.00016   2.52196
    R9        2.53715   0.00035  -0.00258  -0.01107  -0.00701   2.53014
   R10        1.81040   0.00132  -0.00101  -0.00203  -0.00182   1.80858
   R11        1.85600   0.00190  -0.00053   0.01124   0.00343   1.85943
   R12        3.15290  -0.00026  -0.00491  -0.10930  -0.04860   3.10430
   R13        3.24629  -0.00033  -0.00956  -0.07307  -0.03930   3.20699
   R14        1.85588   0.00195  -0.00046   0.00992   0.00295   1.85882
   R15        1.81206   0.00082  -0.00085  -0.00205  -0.00167   1.81039
   R16        3.25815   0.00007  -0.01273  -0.04610  -0.03180   3.22635
   R17        1.81251   0.00069  -0.00088  -0.00133  -0.00141   1.81110
   R18        1.85331   0.00056  -0.00071   0.00126  -0.00033   1.85298
   R19        3.30253  -0.00020  -0.00628  -0.05401  -0.02798   3.27455
   R20        1.83941  -0.00013  -0.00084  -0.00922  -0.00407   1.83534
   R21        1.81193   0.00090  -0.00069  -0.00037  -0.00084   1.81109
   R22        1.81988  -0.00070   0.00007  -0.00169  -0.00061   1.81928
   R23        1.87642  -0.00198   0.00113   0.00231   0.00209   1.87852
    A1        2.22098   0.00035   0.00060  -0.00706  -0.00144   2.21954
    A2        2.11791  -0.00127   0.00774  -0.00947   0.00340   2.12131
    A3        1.94304   0.00095  -0.00841   0.01976  -0.00104   1.94200
    A4        2.28969   0.00062  -0.04112   0.15032   0.01930   2.30898
    A5        1.92726  -0.00041   0.00706   0.01587   0.01461   1.94187
    A6        3.06538   0.00129   0.01147   0.15271   0.07266   3.13804
    A7        1.93751  -0.00209   0.00407  -0.01261  -0.00101   1.93650
    A8        1.95397  -0.00198  -0.00351   0.00528  -0.00140   1.95257
    A9        1.91370  -0.00079   0.00495   0.02271   0.01400   1.92770
   A10        1.88742   0.00183  -0.00254  -0.00877  -0.00605   1.88138
   A11        1.88264   0.00159  -0.00141  -0.00458  -0.00330   1.87935
   A12        1.88646   0.00170  -0.00169  -0.00255  -0.00272   1.88374
   A13        1.86374   0.00081  -0.00062   0.03006   0.00946   1.87320
   A14        2.15635  -0.00028   0.00850   0.01380   0.01180   2.16815
   A15        2.10133  -0.00039   0.01776   0.05392   0.03485   2.13618
   A16        2.09087  -0.00060  -0.00152  -0.06460  -0.03174   2.05914
   A17        2.10322   0.00018   0.01153   0.05647   0.03563   2.13885
   A18        1.85048   0.00033   0.00402   0.02747   0.01620   1.86668
   A19        2.02498   0.00009   0.00131  -0.05285  -0.01872   2.00626
   A20        2.01218   0.00044  -0.00684   0.06740   0.01656   2.02874
   A21        1.86151  -0.00061   0.00139  -0.02873  -0.00859   1.85292
   A22        2.00315  -0.00004   0.01001   0.01272   0.01275   2.01589
   A23        2.13371   0.00022   0.00936   0.05311   0.02930   2.16301
   A24        1.85999  -0.00011   0.00307   0.01346   0.00769   1.86768
   A25        1.86933   0.00041   0.01722   0.17168   0.08448   1.95381
   A26        1.89796   0.00026  -0.00827   0.02891   0.00222   1.90017
   A27        1.84139   0.00005   0.00068   0.00372   0.00153   1.84292
   A28        3.14154  -0.00005   0.01498   0.02127   0.01948   3.16102
   A29        3.19318  -0.00032  -0.00614  -0.00001  -0.01084   3.18234
   A30        3.13195  -0.00035   0.00140   0.03555   0.01228   3.14423
   A31        2.97553   0.00025   0.00171   0.00398   0.00189   2.97742
   A32        3.03941   0.00012   0.00815   0.09041   0.04362   3.08303
   A33        3.13424   0.00028  -0.00361   0.06041   0.02082   3.15505
   A34        3.19573   0.00006  -0.00031   0.02585   0.01003   3.20575
   A35        3.08822   0.00005  -0.00882  -0.00554  -0.01196   3.07626
   A36        3.12287  -0.00020   0.02216   0.05160   0.04324   3.16611
   A37        3.11924   0.00004   0.01299   0.04122   0.02916   3.14840
    D1       -2.57596   0.00031   0.02264   0.08127   0.05522  -2.52074
    D2        0.62429  -0.00061   0.02450   0.00513   0.02682   0.65111
    D3        0.04884  -0.00026   0.00372  -0.04814  -0.01488   0.03396
    D4        3.13667   0.00052   0.00241   0.02093   0.01122  -3.13530
    D5       -0.19133   0.00021   0.11474  -0.26398   0.00908  -0.18225
    D6       -2.30248   0.00070   0.11753  -0.24756   0.01846  -2.28402
    D7        1.88709   0.00037   0.11857  -0.26300   0.01334   1.90044
    D8        3.00037  -0.00057   0.11616  -0.32836  -0.01516   2.98521
    D9        0.88922  -0.00008   0.11895  -0.31194  -0.00578   0.88345
   D10       -1.20438  -0.00041   0.11999  -0.32738  -0.01090  -1.21528
   D11        2.28515  -0.00011  -0.04020  -0.18999  -0.11647   2.16868
   D12       -1.58468  -0.00002  -0.00581  -0.07011  -0.03286  -1.61754
   D13       -0.29015   0.00028   0.00053  -0.14935  -0.05809  -0.34824
   D14       -0.35493  -0.00009  -0.04723  -0.03233  -0.06017  -0.41510
   D15        1.62713   0.00030  -0.04158   0.07258  -0.01142   1.61571
   D16       -2.63144   0.00009   0.11337   0.09257   0.15083  -2.48061
   D17        1.29415   0.00017   0.08891   0.06627   0.11600   1.41015
   D18        1.06876   0.00004   0.07761  -0.02852   0.06548   1.13424
   D19       -1.28884   0.00012   0.05314  -0.05482   0.03065  -1.25818
   D20        1.98782  -0.00045   0.00100   0.01135   0.00549   1.99331
   D21       -2.32503   0.00017   0.02158   0.25091   0.12205  -2.20298
   D22       -1.78102   0.00001   0.04382   0.18501   0.11875  -1.66226
   D23        0.18932   0.00064   0.06440   0.42457   0.23531   0.42463
   D24        2.10878  -0.00042  -0.12330  -0.18981  -0.19879   1.90999
   D25       -0.10698  -0.00003  -0.12017  -0.17072  -0.18614  -0.29312
   D26       -1.73579  -0.00044  -0.10067  -0.14636  -0.16060  -1.89639
   D27        2.33163  -0.00005  -0.09754  -0.12727  -0.14795   2.18367
   D28       -0.39482   0.00009   0.05565   0.16821   0.12415  -0.27068
   D29       -2.70545   0.00012   0.02537   0.05986   0.04983  -2.65562
   D30       -2.64891   0.00015   0.06168   0.21356   0.14752  -2.50138
   D31        1.32365   0.00018   0.03141   0.10521   0.07321   1.39686
         Item               Value     Threshold  Converged?
 Maximum Force            0.003791     0.000015     NO 
 RMS     Force            0.000867     0.000010     NO 
 Maximum Displacement     0.416525     0.000060     NO 
 RMS     Displacement     0.094678     0.000040     NO 
 Predicted change in Energy=-6.187353D-04
 GradGradGradGradGradGradGradGradGradGradGradGradGradGradGradGradGradGrad

                          Input orientation:                          
 ---------------------------------------------------------------------
 Center     Atomic      Atomic             Coordinates (Angstroms)
 Number     Number       Type             X           Y           Z
 ---------------------------------------------------------------------
      1          6           0        1.270496   -0.470300    0.289890
      2          8           0        0.218925   -0.655659    0.866044
      3          8           0        1.557568   -0.781293   -0.934578
      4          1           0        0.740195   -1.204060   -1.417576
      5          6           0        2.486371    0.168285    1.007469
      6          9           0        2.134353    0.660118    2.196118
      7          9           0        3.017463    1.164050    0.295109
      8          9           0        3.441891   -0.746820    1.212890
      9          8           0       -2.165250    0.131613   -2.525568
     10          1           0       -2.424341    0.461201   -3.385922
     11          1           0       -2.907667    0.314069   -1.906118
     12          8           0       -4.213526    0.613567   -0.864454
     13          1           0       -4.013874    0.889181    0.058442
     14          1           0       -4.982995    0.044172   -0.825681
     15          8           0       -3.760661    1.287843    1.699133
     16          1           0       -3.960862    2.196214    1.930005
     17          1           0       -2.865662    1.106322    2.056224
     18          8           0       -1.257115    0.879361    2.659321
     19          1           0       -0.682180    0.316392    2.115461
     20          1           0       -1.051354    0.688007    3.575593
     21          8           0       -0.435048   -1.811946   -2.106056
     22          1           0       -0.886308   -2.453949   -1.548358
     23          1           0       -1.104179   -1.099949   -2.289078
 ---------------------------------------------------------------------
                    Distance matrix (angstroms):
                    1          2          3          4          5
     1  C    0.000000
     2  O    1.213306   0.000000
     3  O    1.295550   2.247218   0.000000
     4  H    1.932631   2.405698   1.039287   0.000000
     5  C    1.549536   2.416649   2.352853   3.288358   0.000000
     6  F    2.378613   2.677542   3.494510   4.298560   1.333680
     7  F    2.392284   3.386609   2.725396   3.705021   1.334565
     8  F    2.375573   3.242857   2.857181   3.798365   1.338893
     9  O    4.482572   4.219848   4.150183   3.384269   5.841341
    10  H    5.294442   5.129664   4.838231   4.081883   6.595663
    11  H    4.784844   4.289619   4.699152   3.981242   6.132363
    12  O    5.708045   4.924651   5.937683   5.305569   6.970724
    13  H    5.461348   4.577701   5.900639   5.400135   6.608595
    14  H    6.373015   5.514678   6.593346   5.887557   7.692026
    15  O    5.512673   4.506478   6.285007   6.015077   6.384137
    16  H    6.096505   5.170668   6.893798   6.698365   6.821317
    17  H    4.765865   3.746436   5.663299   5.514286   5.533900
    18  O    3.718145   2.784031   4.857605   4.995095   4.153063
    19  H    2.786491   1.821515   3.940066   4.100886   3.359954
    20  H    4.186706   3.280352   5.413591   5.632167   4.402371
    21  O    3.232561   3.255466   2.530835   1.491552   4.706383
    22  H    3.459165   3.206980   3.024407   2.055442   4.978285
    23  H    3.561828   3.450042   3.003516   2.042565   5.036634
                    6          7          8          9         10
     6  F    0.000000
     7  F    2.155844   0.000000
     8  F    2.157746   2.161917   0.000000
     9  O    6.407824   5.990213   6.796156   0.000000
    10  H    7.209746   6.607361   7.551230   0.957062   0.000000
    11  H    6.509228   6.377698   7.153361   0.983967   1.563673
    12  O    7.047328   7.344033   8.048070   2.680861   3.095513
    13  H    6.513280   7.040687   7.719954   3.266256   3.817516
    14  H    7.756758   8.155834   8.704030   3.291952   3.643550
    15  O    5.949136   6.923119   7.500202   4.661577   5.322300
    16  H    6.291426   7.241220   7.998528   5.228664   5.799159
    17  H    5.021833   6.141336   6.628014   4.736396   5.497991
    18  O    3.429968   4.893114   5.178541   5.316663   6.171081
    19  H    2.838575   4.209461   4.353506   4.875734   5.772461
    20  H    3.471665   5.248187   5.275447   6.226918   7.099242
    21  O    5.587631   5.151891   5.213497   2.635718   3.280632
    22  H    5.730873   5.632736   5.410369   3.045613   3.773630
    23  H    5.805420   5.365785   5.749368   1.642724   2.320148
                   11         12         13         14         15
    11  H    0.000000
    12  O    1.697066   0.000000
    13  H    2.326789   0.983647   0.000000
    14  H    2.355244   0.958016   1.560419   0.000000
    15  O    3.830622   2.689185   1.707312   3.068469   0.000000
    16  H    4.400855   3.221430   2.283395   3.642780   0.958395
    17  H    4.040988   3.254214   2.314449   3.730501   0.980555
    18  O    4.887444   4.607385   3.790038   5.169619   2.712297
    19  H    4.596291   4.630185   3.957221   5.217416   3.254856
    20  H    5.799559   5.451504   4.602972   5.936627   3.349813
    21  O    3.267072   4.658497   4.978869   5.076254   5.928563
    22  H    3.446129   4.576872   4.851803   4.852392   5.727923
    23  H    2.323505   3.825406   4.234834   4.300669   5.353903
                   16         17         18         19         20
    16  H    0.000000
    17  H    1.550245   0.000000
    18  O    3.094551   1.732818   0.000000
    19  H    3.783897   2.322733   0.971221   0.000000
    20  H    3.667136   2.403161   0.958389   1.551250   0.000000
    21  O    6.692272   5.634603   5.534234   4.734142   6.237848
    22  H    6.570837   5.439336   5.380800   4.597828   6.012820
    23  H    6.068442   5.181901   5.331764   4.645865   6.131390
                   21         22         23
    21  O    0.000000
    22  H    0.962720   0.000000
    23  H    0.994069   1.558669   0.000000
 Stoichiometry    C2H11F3O7
 Framework group  C1[X(C2H11F3O7)]
 Deg. of freedom    63
 Full point group                 C1      NOp   1
 Largest Abelian subgroup         C1      NOp   1
 Largest concise Abelian subgroup C1      NOp   1
                         Standard orientation:                         
 ---------------------------------------------------------------------
 Center     Atomic      Atomic             Coordinates (Angstroms)
 Number     Number       Type             X           Y           Z
 ---------------------------------------------------------------------
      1          6           0        1.325297   -0.422454    0.275658
      2          8           0        0.440918    0.194375    0.831991
      3          8           0        1.367606   -1.697391    0.049394
      4          1           0        0.503470   -2.168316    0.383485
      5          6           0        2.609737    0.281166   -0.230500
      6          9           0        2.481572    1.607391   -0.172173
      7          9           0        2.891302   -0.046236   -1.493272
      8          9           0        3.659446   -0.059609    0.527535
      9          8           0       -2.672391   -2.150338   -0.785644
     10          1           0       -3.136460   -2.749590   -1.370027
     11          1           0       -3.277049   -1.397112   -0.597945
     12          8           0       -4.349109   -0.124008   -0.266396
     13          1           0       -3.979541    0.785182   -0.200398
     14          1           0       -5.042507   -0.192107    0.391143
     15          8           0       -3.413975    2.381423    0.016539
     16          1           0       -3.634422    2.988204   -0.691798
     17          1           0       -2.451314    2.482741    0.173085
     18          8           0       -0.737681    2.670005    0.349303
     19          1           0       -0.248304    1.859029    0.564008
     20          1           0       -0.324949    3.384066    0.837441
     21          8           0       -0.737722   -2.840044    0.866135
     22          1           0       -1.004063   -2.522463    1.735063
     23          1           0       -1.487108   -2.607996    0.255603
 ---------------------------------------------------------------------
 Rotational constants (GHZ):           0.7676320           0.3462024           0.2615633
 Standard basis: 6-31++G(d,p) (6D, 7F)
 There are   294 symmetry adapted cartesian basis functions of A   symmetry.
 There are   294 symmetry adapted basis functions of A   symmetry.
   294 basis functions,   472 primitive gaussians,   294 cartesian basis functions
    53 alpha electrons       53 beta electrons
       nuclear repulsion energy       825.6049285637 Hartrees.
 NAtoms=   23 NActive=   23 NUniq=   23 SFac= 1.00D+00 NAtFMM=   60 NAOKFM=F Big=F
 Integral buffers will be    131072 words long.
 Raffenetti 2 integral format.
 Two-electron integral symmetry is turned on.
 Nuclear repulsion after empirical dispersion term =      825.5960584916 Hartrees.
 One-electron integrals computed using PRISM.
 NBasis=   294 RedAO= T EigKep=  5.04D-05  NBF=   294
 NBsUse=   294 1.00D-06 EigRej= -1.00D+00 NBFU=   294
 Initial guess from the checkpoint file:  "/local_scratch/slurm.5660698/Gau-2749134.chk"
 B after Tr=    -0.000000   -0.000000   -0.000000
         Rot=    0.999980   -0.004590   -0.001578    0.004082 Ang=  -0.73 deg.
 ExpMin= 3.60D-02 ExpMax= 7.00D+03 ExpMxC= 1.05D+03 IAcc=3 IRadAn=         5 AccDes= 0.00D+00
 Harris functional with IExCor= 4639 and IRadAn=       5 diagonalized for initial guess.
 HarFok:  IExCor= 4639 AccDes= 0.00D+00 IRadAn=         5 IDoV= 1 UseB2=F ITyADJ=14
 ICtDFT=  3500011 ScaDFX=  1.000000  1.000000  1.000000  1.000000
 FoFCou: FMM=F IPFlag=           0 FMFlag=      100000 FMFlg1=           0
         NFxFlg=           0 DoJE=T BraDBF=F KetDBF=T FulRan=T
         wScrn=  0.000000 ICntrl=       500 IOpCl=  0 I1Cent=   200000004 NGrid=           0
         NMat0=    1 NMatS0=      1 NMatT0=    0 NMatD0=    1 NMtDS0=    0 NMtDT0=    0
 Petite list used in FoFCou.
 Requested convergence on RMS density matrix=1.00D-10 within 128 cycles.
 Requested convergence on MAX density matrix=1.00D-08.
 Requested convergence on             energy=1.00D-08.
 No special actions if energy rises.
 SCF Done:  E(RwB97XD) =  -908.810476259     A.U. after   16 cycles
            NFock= 16  Conv=0.37D-10     -V/T= 2.0082
 Calling FoFJK, ICntrl=      2127 FMM=F ISym2X=0 I1Cent= 0 IOpClX= 0 NMat=1 NMatS=1 NMatT=0.
 ***** Axes restored to original set *****
 -------------------------------------------------------------------
 Center     Atomic                   Forces (Hartrees/Bohr)
 Number     Number              X              Y              Z
 -------------------------------------------------------------------
      1        6           0.003565637   -0.001189024   -0.006639766
      2        8          -0.003165978    0.000246199    0.003410562
      3        8          -0.002535915   -0.000832419   -0.000511349
      4        1           0.003226055    0.000643375    0.002729441
      5        6           0.001855290    0.002238583    0.002266998
      6        9          -0.003102079    0.000417978    0.002830599
      7        9          -0.000567191    0.001575279   -0.003255068
      8        9           0.000903581   -0.003919124   -0.000769373
      9        8           0.001128446   -0.000680470    0.001198279
     10        1          -0.000238291    0.000729924   -0.001890133
     11        1          -0.001180749   -0.000109133    0.000644839
     12        8           0.001368307    0.001539071   -0.002400259
     13        1          -0.000729603   -0.000765880    0.001489160
     14        1          -0.000677467   -0.001033524    0.000867830
     15        8          -0.001054676   -0.000958067   -0.000916346
     16        1          -0.000075209    0.001799353    0.000403560
     17        1           0.000935927   -0.000216570    0.000957107
     18        8          -0.001778035    0.001617324    0.000273451
     19        1           0.001729027   -0.000958494   -0.001097598
     20        1           0.000384825   -0.000663576    0.000838222
     21        8          -0.002243035    0.001067415    0.001194428
     22        1           0.001326914    0.000194717   -0.000525636
     23        1           0.000924220   -0.000742937   -0.001098948
 -------------------------------------------------------------------
 Cartesian Forces:  Max     0.006639766 RMS     0.001804133

 GradGradGradGradGradGradGradGradGradGradGradGradGradGradGradGradGradGrad
 Berny optimization.
 Using GEDIIS/GDIIS optimizer.
 FormGI is forming the generalized inverse of G from B-inverse, IUseBI=4.
 Internal  Forces:  Max     0.004262307 RMS     0.001352832
 Search for a local minimum.
 Step number   7 out of a maximum of  138
 All quantities printed in internal units (Hartrees-Bohrs-Radians)
 Mixed Optimization -- RFO/linear search
 Update second derivatives using D2CorX and points    6    7
 DE= -2.67D-04 DEPred=-6.19D-04 R= 4.31D-01
 Trust test= 4.31D-01 RLast= 5.96D-01 DXMaxT set to 1.43D+00
 ITU=  0  1  1  0  0  1  0
 Use linear search instead of GDIIS.
     Eigenvalues ---   -0.00040   0.00007   0.00020   0.00040   0.00057
     Eigenvalues ---    0.00158   0.00263   0.00343   0.00397   0.00489
     Eigenvalues ---    0.00534   0.00671   0.00836   0.00938   0.01072
     Eigenvalues ---    0.01294   0.01485   0.01558   0.01691   0.01769
     Eigenvalues ---    0.01867   0.01975   0.02136   0.02266   0.02353
     Eigenvalues ---    0.02651   0.02745   0.03111   0.03180   0.03277
     Eigenvalues ---    0.03660   0.03923   0.04617   0.06848   0.07444
     Eigenvalues ---    0.07715   0.07863   0.09958   0.10699   0.12126
     Eigenvalues ---    0.14173   0.19410   0.22203   0.22847   0.24611
     Eigenvalues ---    0.27997   0.29225   0.39860   0.40782   0.41423
     Eigenvalues ---    0.42915   0.48156   0.48768   0.49462   0.51655
     Eigenvalues ---    0.54087   0.55768   0.58747   0.59392   0.59679
     Eigenvalues ---    0.60234   0.70012   0.90810
 RFO step:  Lambda=-7.28693292D-04 EMin=-4.01940629D-04
 Quartic linear search produced a step of -0.20069.
 Iteration  1 RMS(Cart)=  0.09667486 RMS(Int)=  0.06976061
 Iteration  2 RMS(Cart)=  0.07989364 RMS(Int)=  0.01331063
 Iteration  3 RMS(Cart)=  0.01161000 RMS(Int)=  0.00152823
 Iteration  4 RMS(Cart)=  0.00018497 RMS(Int)=  0.00151427
 Iteration  5 RMS(Cart)=  0.00000016 RMS(Int)=  0.00151427
 Variable       Old X    -DE/DX   Delta X   Delta X   Delta X     New X
                                 (Linear)    (Quad)   (Total)
    R1        2.29282   0.00426   0.00103  -0.00719  -0.00499   2.28782
    R2        2.44824  -0.00197   0.00098  -0.00336  -0.00131   2.44693
    R3        2.92820  -0.00009  -0.00021   0.00152   0.00132   2.92951
    R4        3.44216   0.00008   0.00532   0.01898   0.02552   3.46768
    R5        1.96397  -0.00405  -0.00364  -0.03028  -0.03415   1.92981
    R6        2.81863   0.00002   0.01305   0.05399   0.06680   2.88543
    R7        2.52029   0.00350   0.00011  -0.00104  -0.00093   2.51936
    R8        2.52196   0.00269  -0.00003   0.00833   0.00830   2.53026
    R9        2.53014   0.00321   0.00141  -0.00094   0.00047   2.53061
   R10        1.80858   0.00202   0.00037   0.00192   0.00228   1.81087
   R11        1.85943   0.00152  -0.00069   0.00765   0.00571   1.86514
   R12        3.10430   0.00030   0.00975   0.03112   0.04012   3.14442
   R13        3.20699   0.00023   0.00789  -0.00022   0.00641   3.21340
   R14        1.85882   0.00151  -0.00059   0.00595   0.00463   1.86345
   R15        1.81039   0.00119   0.00034   0.00172   0.00205   1.81244
   R16        3.22635   0.00046   0.00638   0.00353   0.00915   3.23550
   R17        1.81110   0.00182   0.00028   0.00194   0.00222   1.81332
   R18        1.85298   0.00143   0.00007   0.00090   0.00156   1.85454
   R19        3.27455   0.00019   0.00561  -0.00881  -0.00255   3.27200
   R20        1.83534   0.00225   0.00082  -0.00509  -0.00303   1.83232
   R21        1.81109   0.00102   0.00017   0.00160   0.00176   1.81286
   R22        1.81928  -0.00106   0.00012  -0.00304  -0.00292   1.81636
   R23        1.87852  -0.00066  -0.00042  -0.00768  -0.00878   1.86974
    A1        2.21954   0.00173   0.00029  -0.01574  -0.01207   2.20746
    A2        2.12131  -0.00268  -0.00068   0.01919   0.01687   2.13818
    A3        1.94200   0.00095   0.00021  -0.00323  -0.00474   1.93727
    A4        2.30898   0.00004  -0.00387   0.14064   0.13534   2.44432
    A5        1.94187  -0.00121  -0.00293  -0.01835  -0.01775   1.92412
    A6        3.13804   0.00039  -0.01458   0.00497  -0.00860   3.12943
    A7        1.93650  -0.00264   0.00020   0.00342   0.00362   1.94011
    A8        1.95257  -0.00294   0.00028  -0.02155  -0.02131   1.93126
    A9        1.92770  -0.00321  -0.00281   0.00340   0.00056   1.92825
   A10        1.88138   0.00321   0.00121   0.00419   0.00538   1.88676
   A11        1.87935   0.00304   0.00066   0.00681   0.00745   1.88680
   A12        1.88374   0.00306   0.00055   0.00479   0.00528   1.88902
   A13        1.87320   0.00017  -0.00190   0.01444   0.01362   1.88682
   A14        2.16815  -0.00031  -0.00237   0.02052   0.01858   2.18673
   A15        2.13618   0.00014  -0.00699  -0.02011  -0.02805   2.10814
   A16        2.05914   0.00084   0.00637   0.00734   0.01013   2.06926
   A17        2.13885   0.00001  -0.00715  -0.01182  -0.01730   2.12155
   A18        1.86668  -0.00099  -0.00325   0.00515   0.00362   1.87030
   A19        2.00626   0.00032   0.00376   0.01422   0.01731   2.02357
   A20        2.02874  -0.00036  -0.00332  -0.02494  -0.02756   2.00118
   A21        1.85292   0.00006   0.00172   0.00318   0.00526   1.85818
   A22        2.01589  -0.00001  -0.00256   0.02540   0.02734   2.04323
   A23        2.16301   0.00025  -0.00588   0.01279   0.00520   2.16821
   A24        1.86768  -0.00024  -0.00154  -0.00673  -0.01028   1.85740
   A25        1.95381  -0.00054  -0.01695   0.02144   0.00424   1.95805
   A26        1.90017   0.00088  -0.00044   0.04359   0.04221   1.94238
   A27        1.84292   0.00080  -0.00031  -0.00802  -0.00701   1.83591
   A28        3.16102   0.00005  -0.00391  -0.00862  -0.01609   3.14493
   A29        3.18234  -0.00014   0.00218  -0.02470  -0.02494   3.15739
   A30        3.14423  -0.00094  -0.00247  -0.02332  -0.02332   3.12091
   A31        2.97742  -0.00018  -0.00038   0.04207   0.04771   3.02513
   A32        3.08303  -0.00037  -0.00875   0.01168   0.00249   3.08551
   A33        3.15505  -0.00047  -0.00418   0.01876   0.01289   3.16795
   A34        3.20575  -0.00045  -0.00201  -0.01506  -0.01878   3.18698
   A35        3.07626  -0.00005   0.00240  -0.02943  -0.02678   3.04949
   A36        3.16611  -0.00049  -0.00868  -0.02290  -0.03205   3.13405
   A37        3.14840  -0.00043  -0.00585  -0.04979  -0.05349   3.09491
    D1       -2.52074  -0.00010  -0.01108  -0.09761  -0.11081  -2.63155
    D2        0.65111  -0.00014  -0.00538  -0.10708  -0.11356   0.53755
    D3        0.03396   0.00000   0.00299  -0.02724  -0.02333   0.01063
    D4       -3.13530  -0.00002  -0.00225  -0.01822  -0.02051   3.12737
    D5       -0.18225   0.00021  -0.00182   0.36557   0.36336   0.18110
    D6       -2.28402  -0.00005  -0.00371   0.37252   0.36844  -1.91558
    D7        1.90044   0.00022  -0.00268   0.37848   0.37540   2.27584
    D8        2.98521   0.00015   0.00304   0.35775   0.36118  -2.93680
    D9        0.88345  -0.00011   0.00116   0.36470   0.36625   1.24970
   D10       -1.21528   0.00016   0.00219   0.37066   0.37322  -0.84206
   D11        2.16868   0.00004   0.02337   0.16467   0.18878   2.35746
   D12       -1.61754  -0.00006   0.00659   0.19474   0.20151  -1.41603
   D13       -0.34824  -0.00030   0.01166  -0.02659  -0.01078  -0.35902
   D14       -0.41510  -0.00076   0.01208  -0.09135  -0.07775  -0.49285
   D15        1.61571   0.00045   0.00229  -0.06173  -0.05680   1.55890
   D16       -2.48061  -0.00012  -0.03027   0.17051   0.14054  -2.34007
   D17        1.41015   0.00034  -0.02328   0.17383   0.15134   1.56150
   D18        1.13424  -0.00026  -0.01314   0.13985   0.12600   1.26024
   D19       -1.25818   0.00019  -0.00615   0.14318   0.13680  -1.12138
   D20        1.99331  -0.00009  -0.00110  -0.08766  -0.08781   1.90550
   D21       -2.20298  -0.00006  -0.02449  -0.05089  -0.07513  -2.27811
   D22       -1.66226  -0.00001  -0.02383  -0.06585  -0.08821  -1.75047
   D23        0.42463   0.00002  -0.04723  -0.02908  -0.07553   0.34910
   D24        1.90999  -0.00015   0.03990  -0.18884  -0.14920   1.76080
   D25       -0.29312  -0.00007   0.03736  -0.17572  -0.13796  -0.43108
   D26       -1.89639  -0.00026   0.03223  -0.18832  -0.15668  -2.05307
   D27        2.18367  -0.00017   0.02969  -0.17520  -0.14544   2.03823
   D28       -0.27068   0.00015  -0.02491   0.16055   0.13568  -0.13499
   D29       -2.65562   0.00032  -0.01000   0.11029   0.10005  -2.55556
   D30       -2.50138   0.00004  -0.02961   0.16937   0.13936  -2.36202
   D31        1.39686   0.00021  -0.01469   0.11911   0.10374   1.50060
         Item               Value     Threshold  Converged?
 Maximum Force            0.004262     0.000015     NO 
 RMS     Force            0.001353     0.000010     NO 
 Maximum Displacement     0.708529     0.000060     NO 
 RMS     Displacement     0.162458     0.000040     NO 
 Predicted change in Energy=-8.380126D-04
 GradGradGradGradGradGradGradGradGradGradGradGradGradGradGradGradGradGrad

                          Input orientation:                          
 ---------------------------------------------------------------------
 Center     Atomic      Atomic             Coordinates (Angstroms)
 Number     Number       Type             X           Y           Z
 ---------------------------------------------------------------------
      1          6           0        1.338894   -0.453320    0.279821
      2          8           0        0.245432   -0.471824    0.799152
      3          8           0        1.635510   -0.881867   -0.905517
      4          1           0        0.800581   -1.242246   -1.370166
      5          6           0        2.598754    0.079496    1.009260
      6          9           0        2.354512    0.285181    2.303642
      7          9           0        3.000572    1.238425    0.472391
      8          9           0        3.604386   -0.799223    0.910013
      9          8           0       -2.173018    0.186922   -2.498834
     10          1           0       -2.404419    0.563492   -3.349086
     11          1           0       -2.937447    0.315873   -1.887962
     12          8           0       -4.266355    0.496118   -0.842461
     13          1           0       -4.105177    0.828294    0.071905
     14          1           0       -4.953310   -0.170660   -0.784315
     15          8           0       -3.868923    1.341932    1.688020
     16          1           0       -4.055499    2.266155    1.866272
     17          1           0       -2.972966    1.164735    2.047141
     18          8           0       -1.345143    0.963998    2.602005
     19          1           0       -0.742920    0.462789    2.030797
     20          1           0       -1.105823    0.746803    3.505250
     21          8           0       -0.455985   -1.783098   -2.048366
     22          1           0       -0.943617   -2.386486   -1.480918
     23          1           0       -1.091797   -1.055071   -2.259738
 ---------------------------------------------------------------------
                    Distance matrix (angstroms):
                    1          2          3          4          5
     1  C    0.000000
     2  O    1.210664   0.000000
     3  O    1.294859   2.237487   0.000000
     4  H    1.906474   2.368054   1.021214   0.000000
     5  C    1.550232   2.426154   2.349134   3.262222   0.000000
     6  F    2.381745   2.699031   3.489651   4.271369   1.333186
     7  F    2.379129   3.259221   2.873615   3.793244   1.338956
     8  F    2.376814   3.376693   2.679450   3.640990   1.339140
     9  O    4.523755   4.142409   4.264488   3.486934   5.923518
    10  H    5.311804   5.030056   4.937724   4.177181   6.652907
    11  H    4.855722   4.239312   4.828221   4.082732   6.252943
    12  O    5.794805   4.897757   6.060927   5.382771   7.122652
    13  H    5.596756   4.598586   6.069225   5.516627   6.810435
    14  H    6.387810   5.442884   6.628202   5.882073   7.766154
    15  O    5.685711   4.583417   6.478464   6.150995   6.624598
    16  H    6.245947   5.208962   7.069685   6.809180   7.056559
    17  H    4.932916   3.820195   5.843357   5.631270   5.770529
    18  O    3.821699   2.800321   4.959256   5.024917   4.344364
    19  H    2.870387   1.835018   4.010856   4.105617   3.515286
    20  H    4.221413   3.260968   5.442641   5.600033   4.516542
    21  O    3.226509   3.212442   2.548072   1.526904   4.706353
    22  H    3.470907   3.206008   3.040865   2.088966   4.983015
    23  H    3.566472   3.388977   3.049937   2.099397   5.059027
                    6          7          8          9         10
     6  F    0.000000
     7  F    2.163226   0.000000
     8  F    2.163405   2.169819   0.000000
     9  O    6.600906   6.058042   6.780201   0.000000
    10  H    7.394471   6.653807   7.490171   0.958269   0.000000
    11  H    6.750949   6.456194   7.201923   0.986987   1.574902
    12  O    7.333372   7.422135   8.166863   2.687235   3.123221
    13  H    6.855888   7.128833   7.923926   3.279222   3.829605
    14  H    7.946542   8.174905   8.746428   3.285949   3.689698
    15  O    6.342464   6.976992   7.812822   4.662605   5.303129
    16  H    6.723377   7.265485   8.305711   5.188554   5.729318
    17  H    5.405685   6.178060   6.957856   4.718254   5.459304
    18  O    3.773229   4.847247   5.519930   5.225685   6.057883
    19  H    3.114494   4.128434   4.663465   4.758029   5.631506
    20  H    3.692002   5.128587   5.595671   6.123838   6.978673
    21  O    5.578229   5.237518   5.119241   2.651811   3.315833
    22  H    5.686682   5.701931   5.377759   3.028202   3.785019
    23  H    5.873479   5.428824   5.671589   1.663957   2.351468
                   11         12         13         14         15
    11  H    0.000000
    12  O    1.700458   0.000000
    13  H    2.338215   0.986096   0.000000
    14  H    2.349140   0.959104   1.565360   0.000000
    15  O    3.835113   2.697534   1.712153   3.094555   0.000000
    16  H    4.375833   3.242642   2.299927   3.710760   0.959569
    17  H    4.025775   3.235692   2.301445   3.704346   0.981379
    18  O    4.807838   4.540566   3.746680   5.076759   2.710658
    19  H    4.493797   4.546572   3.908404   5.104263   3.265315
    20  H    5.712030   5.380929   4.559673   5.834832   3.360241
    21  O    3.254084   4.600864   4.963016   4.942036   5.947650
    22  H    3.382867   4.444955   4.768809   4.633873   5.700937
    23  H    2.328976   3.806926   4.250187   4.227333   5.389142
                   16         17         18         19         20
    16  H    0.000000
    17  H    1.554902   0.000000
    18  O    3.095633   1.731467   0.000000
    19  H    3.775233   2.337969   0.969620   0.000000
    20  H    3.700712   2.405613   0.959322   1.544789   0.000000
    21  O    6.684112   5.638979   5.473855   4.665395   6.137210
    22  H    6.521853   5.401539   5.296907   4.526675   5.891153
    23  H    6.069435   5.197648   5.270424   4.564461   6.040036
                   21         22         23
    21  O    0.000000
    22  H    0.961176   0.000000
    23  H    0.989423   1.549575   0.000000
 Stoichiometry    C2H11F3O7
 Framework group  C1[X(C2H11F3O7)]
 Deg. of freedom    63
 Full point group                 C1      NOp   1
 Largest Abelian subgroup         C1      NOp   1
 Largest concise Abelian subgroup C1      NOp   1
                         Standard orientation:                         
 ---------------------------------------------------------------------
 Center     Atomic      Atomic             Coordinates (Angstroms)
 Number     Number       Type             X           Y           Z
 ---------------------------------------------------------------------
      1          6           0        1.376602   -0.383717    0.223347
      2          8           0        0.408508    0.223270    0.623430
      3          8           0        1.484843   -1.668621    0.105165
      4          1           0        0.617240   -2.124235    0.392497
      5          6           0        2.692214    0.324856   -0.189338
      6          9           0        2.677972    1.610190    0.164353
      7          9           0        2.867690    0.260089   -1.515165
      8          9           0        3.743387   -0.257704    0.401384
      9          8           0       -2.643524   -2.163455   -0.842245
     10          1           0       -3.067938   -2.746521   -1.473265
     11          1           0       -3.287571   -1.457379   -0.595660
     12          8           0       -4.405941   -0.262724   -0.133485
     13          1           0       -4.108628    0.677165   -0.109002
     14          1           0       -4.999563   -0.391169    0.608805
     15          8           0       -3.623313    2.314846    0.009065
     16          1           0       -3.863960    2.878263   -0.729463
     17          1           0       -2.662483    2.447403    0.158531
     18          8           0       -0.947338    2.649629    0.282462
     19          1           0       -0.417145    1.848873    0.416051
     20          1           0       -0.521046    3.344609    0.788009
     21          8           0       -0.684661   -2.790264    0.831693
     22          1           0       -0.993545   -2.459477    1.679649
     23          1           0       -1.418305   -2.598998    0.195973
 ---------------------------------------------------------------------
 Rotational constants (GHZ):           0.7879631           0.3304382           0.2528065
 Standard basis: 6-31++G(d,p) (6D, 7F)
 There are   294 symmetry adapted cartesian basis functions of A   symmetry.
 There are   294 symmetry adapted basis functions of A   symmetry.
   294 basis functions,   472 primitive gaussians,   294 cartesian basis functions
    53 alpha electrons       53 beta electrons
       nuclear repulsion energy       820.7401280881 Hartrees.
 NAtoms=   23 NActive=   23 NUniq=   23 SFac= 1.00D+00 NAtFMM=   60 NAOKFM=F Big=F
 Integral buffers will be    131072 words long.
 Raffenetti 2 integral format.
 Two-electron integral symmetry is turned on.
 Nuclear repulsion after empirical dispersion term =      820.7314449930 Hartrees.
 One-electron integrals computed using PRISM.
 NBasis=   294 RedAO= T EigKep=  5.04D-05  NBF=   294
 NBsUse=   294 1.00D-06 EigRej= -1.00D+00 NBFU=   294
 Initial guess from the checkpoint file:  "/local_scratch/slurm.5660698/Gau-2749134.chk"
 B after Tr=    -0.000000    0.000000    0.000000
         Rot=    0.999869   -0.011571   -0.000187   -0.011342 Ang=  -1.86 deg.
 ExpMin= 3.60D-02 ExpMax= 7.00D+03 ExpMxC= 1.05D+03 IAcc=3 IRadAn=         5 AccDes= 0.00D+00
 Harris functional with IExCor= 4639 and IRadAn=       5 diagonalized for initial guess.
 HarFok:  IExCor= 4639 AccDes= 0.00D+00 IRadAn=         5 IDoV= 1 UseB2=F ITyADJ=14
 ICtDFT=  3500011 ScaDFX=  1.000000  1.000000  1.000000  1.000000
 FoFCou: FMM=F IPFlag=           0 FMFlag=      100000 FMFlg1=           0
         NFxFlg=           0 DoJE=T BraDBF=F KetDBF=T FulRan=T
         wScrn=  0.000000 ICntrl=       500 IOpCl=  0 I1Cent=   200000004 NGrid=           0
         NMat0=    1 NMatS0=      1 NMatT0=    0 NMatD0=    1 NMtDS0=    0 NMtDT0=    0
 Petite list used in FoFCou.
 Requested convergence on RMS density matrix=1.00D-10 within 128 cycles.
 Requested convergence on MAX density matrix=1.00D-08.
 Requested convergence on             energy=1.00D-08.
 No special actions if energy rises.
 SCF Done:  E(RwB97XD) =  -908.810291776     A.U. after   17 cycles
            NFock= 17  Conv=0.40D-10     -V/T= 2.0082
 Calling FoFJK, ICntrl=      2127 FMM=F ISym2X=0 I1Cent= 0 IOpClX= 0 NMat=1 NMatS=1 NMatT=0.
 ***** Axes restored to original set *****
 -------------------------------------------------------------------
 Center     Atomic                   Forces (Hartrees/Bohr)
 Number     Number              X              Y              Z
 -------------------------------------------------------------------
      1        6           0.004270821   -0.003643064   -0.003837070
      2        8          -0.004667595    0.002499453    0.006456847
      3        8           0.003041548    0.000746046   -0.001067257
      4        1          -0.002367202   -0.000529848   -0.001991620
      5        6           0.001366301   -0.000589716   -0.000347445
      6        9          -0.002064797    0.000192443    0.001911950
      7        9          -0.000424516    0.000998796   -0.001146611
      8        9          -0.000155230    0.000318094    0.000446021
      9        8          -0.000202943   -0.000401965    0.002013297
     10        1          -0.000808155    0.000273331   -0.000022980
     11        1           0.000917389    0.000006001   -0.001849151
     12        8           0.000936823    0.001268701   -0.000359114
     13        1          -0.000949943   -0.001198372   -0.000613735
     14        1           0.000047087    0.000010967    0.000996512
     15        8          -0.000786157   -0.000929012   -0.000399484
     16        1           0.000473266    0.000422969    0.000047634
     17        1           0.000113260    0.000748156    0.000093816
     18        8          -0.000899158    0.001285551    0.002163841
     19        1           0.002124217   -0.001310249   -0.002463203
     20        1          -0.000309896   -0.000150679    0.000424473
     21        8          -0.000164834   -0.000377453    0.000261240
     22        1           0.000711585   -0.000850250    0.000184764
     23        1          -0.000201869    0.001210101   -0.000902724
 -------------------------------------------------------------------
 Cartesian Forces:  Max     0.006456847 RMS     0.001666483

 GradGradGradGradGradGradGradGradGradGradGradGradGradGradGradGradGradGrad
 Berny optimization.
 Using GEDIIS/GDIIS optimizer.
 FormGI is forming the generalized inverse of G from B-inverse, IUseBI=4.
 Internal  Forces:  Max     0.006074338 RMS     0.001378892
 Search for a local minimum.
 Step number   8 out of a maximum of  138
 All quantities printed in internal units (Hartrees-Bohrs-Radians)
 Mixed Optimization -- RFO/linear search
 Update second derivatives using D2CorX and points    6    8    7
 DE=  1.84D-04 DEPred=-8.38D-04 R=-2.20D-01
 Trust test=-2.20D-01 RLast= 1.10D+00 DXMaxT set to 7.14D-01
 ITU= -1  0  1  1  0  0  1  0
 Use linear search instead of GDIIS.
     Eigenvalues ---   -6.78837   0.00009   0.00020   0.00035   0.00050
     Eigenvalues ---    0.00077   0.00175   0.00314   0.00370   0.00436
     Eigenvalues ---    0.00492   0.00654   0.00721   0.00827   0.00999
     Eigenvalues ---    0.01097   0.01318   0.01506   0.01581   0.01691
     Eigenvalues ---    0.01811   0.01889   0.01985   0.02161   0.02318
     Eigenvalues ---    0.02369   0.02674   0.02744   0.03112   0.03207
     Eigenvalues ---    0.03305   0.03765   0.04314   0.04812   0.07066
     Eigenvalues ---    0.07535   0.07842   0.08064   0.10481   0.10933
     Eigenvalues ---    0.12628   0.14194   0.21276   0.22852   0.23715
     Eigenvalues ---    0.24888   0.28356   0.29965   0.40730   0.41188
     Eigenvalues ---    0.42610   0.42956   0.48476   0.49033   0.49849
     Eigenvalues ---    0.51659   0.54913   0.56067   0.58753   0.59402
     Eigenvalues ---    0.59696   0.60254   0.89259
 RFO step:  Lambda=-6.78838581D+00 EMin=-6.78837139D+00
 I=     1 Eig=   -6.79D+00 Dot1=  5.93D-03
 I=     1 Stepn=  6.00D-01 RXN=   6.00D-01 EDone=F
 Mixed    1 eigenvectors in step.  Raw Step.Grad=  5.93D-03.
 RFO eigenvector is Hessian eigenvector with negative curvature.
 Taking step of  6.00D-01 in eigenvector direction(s).  Step.Grad= -1.74D-03.
 Quartic linear search produced a step of -0.59553.
 Iteration  1 RMS(Cart)=  0.01567890 RMS(Int)=  0.08442989
 Iteration  2 RMS(Cart)=  0.00195640 RMS(Int)=  0.08330896
 Iteration  3 RMS(Cart)=  0.00189165 RMS(Int)=  0.08222393
 Iteration  4 RMS(Cart)=  0.00183066 RMS(Int)=  0.08117276
 Iteration  5 RMS(Cart)=  0.00176921 RMS(Int)=  0.08015604
 Iteration  6 RMS(Cart)=  0.00170362 RMS(Int)=  0.07917639
 Iteration  7 RMS(Cart)=  0.00164204 RMS(Int)=  0.07823157
 Iteration  8 RMS(Cart)=  0.00158016 RMS(Int)=  0.07732235
 Iteration  9 RMS(Cart)=  0.00151711 RMS(Int)=  0.07644992
 Iteration 10 RMS(Cart)=  0.00145808 RMS(Int)=  0.07561192
 Iteration 11 RMS(Cart)=  0.00140273 RMS(Int)=  0.07480617
 Iteration 12 RMS(Cart)=  0.00135075 RMS(Int)=  0.07403070
 Iteration 13 RMS(Cart)=  0.00130185 RMS(Int)=  0.07328367
 Iteration 14 RMS(Cart)=  0.00125579 RMS(Int)=  0.07256343
 Iteration 15 RMS(Cart)=  0.00121228 RMS(Int)=  0.07186847
 Iteration 16 RMS(Cart)=  0.00117126 RMS(Int)=  0.07119734
 Iteration 17 RMS(Cart)=  0.00113246 RMS(Int)=  0.07054872
 Iteration 18 RMS(Cart)=  0.00109573 RMS(Int)=  0.06992142
 Iteration 19 RMS(Cart)=  0.00106091 RMS(Int)=  0.06931430
 Iteration 20 RMS(Cart)=  0.00102787 RMS(Int)=  0.06872633
 Iteration 21 RMS(Cart)=  0.00099647 RMS(Int)=  0.06815655
 Iteration 22 RMS(Cart)=  0.00096662 RMS(Int)=  0.06760404
 Iteration 23 RMS(Cart)=  0.00093821 RMS(Int)=  0.06706797
 Iteration 24 RMS(Cart)=  0.00091114 RMS(Int)=  0.06654756
 Iteration 25 RMS(Cart)=  0.00088532 RMS(Int)=  0.06604207
 Iteration 26 RMS(Cart)=  0.00086068 RMS(Int)=  0.06555082
 Iteration 27 RMS(Cart)=  0.00083714 RMS(Int)=  0.06507316
 Iteration 28 RMS(Cart)=  0.00081464 RMS(Int)=  0.06460849
 Iteration 29 RMS(Cart)=  0.00079310 RMS(Int)=  0.06415625
 Iteration 30 RMS(Cart)=  0.00077249 RMS(Int)=  0.06371590
 Iteration 31 RMS(Cart)=  0.00075273 RMS(Int)=  0.06328694
 Iteration 32 RMS(Cart)=  0.00073379 RMS(Int)=  0.06286890
 Iteration 33 RMS(Cart)=  0.00071561 RMS(Int)=  0.06246133
 Iteration 34 RMS(Cart)=  0.00069816 RMS(Int)=  0.06206381
 Iteration 35 RMS(Cart)=  0.00068139 RMS(Int)=  0.06167595
 Iteration 36 RMS(Cart)=  0.00066526 RMS(Int)=  0.06129737
 Iteration 37 RMS(Cart)=  0.00064975 RMS(Int)=  0.06092771
 Iteration 38 RMS(Cart)=  0.00063482 RMS(Int)=  0.06056663
 Iteration 39 RMS(Cart)=  0.00062045 RMS(Int)=  0.06021382
 Iteration 40 RMS(Cart)=  0.00060659 RMS(Int)=  0.05986897
 Iteration 41 RMS(Cart)=  0.00059323 RMS(Int)=  0.05953180
 Iteration 42 RMS(Cart)=  0.00058035 RMS(Int)=  0.05920203
 Iteration 43 RMS(Cart)=  0.00056791 RMS(Int)=  0.05887940
 Iteration 44 RMS(Cart)=  0.00055590 RMS(Int)=  0.05856367
 Iteration 45 RMS(Cart)=  0.00054430 RMS(Int)=  0.05825459
 Iteration 46 RMS(Cart)=  0.00053308 RMS(Int)=  0.05795194
 Iteration 47 RMS(Cart)=  0.00052224 RMS(Int)=  0.05765552
 Iteration 48 RMS(Cart)=  0.00051175 RMS(Int)=  0.05736510
 Iteration 49 RMS(Cart)=  0.00050160 RMS(Int)=  0.05708051
 Iteration 50 RMS(Cart)=  0.00049177 RMS(Int)=  0.05680155
 Iteration 51 RMS(Cart)=  0.00048225 RMS(Int)=  0.05652804
 Iteration 52 RMS(Cart)=  0.00047303 RMS(Int)=  0.05625982
 Iteration 53 RMS(Cart)=  0.00046408 RMS(Int)=  0.05599671
 Iteration 54 RMS(Cart)=  0.00045541 RMS(Int)=  0.05573857
 Iteration 55 RMS(Cart)=  0.00044700 RMS(Int)=  0.05548525
 Iteration 56 RMS(Cart)=  0.00043884 RMS(Int)=  0.05523660
 Iteration 57 RMS(Cart)=  0.00043091 RMS(Int)=  0.05499248
 Iteration 58 RMS(Cart)=  0.00042321 RMS(Int)=  0.05475276
 Iteration 59 RMS(Cart)=  0.00041574 RMS(Int)=  0.05451732
 Iteration 60 RMS(Cart)=  0.00040847 RMS(Int)=  0.05428603
 Iteration 61 RMS(Cart)=  0.00040141 RMS(Int)=  0.05405878
 Iteration 62 RMS(Cart)=  0.00039454 RMS(Int)=  0.05383545
 Iteration 63 RMS(Cart)=  0.00038786 RMS(Int)=  0.05361593
 Iteration 64 RMS(Cart)=  0.00038136 RMS(Int)=  0.05340013
 Iteration 65 RMS(Cart)=  0.00037504 RMS(Int)=  0.05318795
 Iteration 66 RMS(Cart)=  0.00036888 RMS(Int)=  0.05297927
 Iteration 67 RMS(Cart)=  0.00036288 RMS(Int)=  0.05277403
 Iteration 68 RMS(Cart)=  0.00035704 RMS(Int)=  0.05257211
 Iteration 69 RMS(Cart)=  0.00035135 RMS(Int)=  0.05237344
 Iteration 70 RMS(Cart)=  0.00034580 RMS(Int)=  0.05217794
 Iteration 71 RMS(Cart)=  0.00034039 RMS(Int)=  0.05198552
 Iteration 72 RMS(Cart)=  0.00033512 RMS(Int)=  0.05179611
 Iteration 73 RMS(Cart)=  0.00032998 RMS(Int)=  0.05160963
 Iteration 74 RMS(Cart)=  0.00032496 RMS(Int)=  0.05142601
 Iteration 75 RMS(Cart)=  0.00032006 RMS(Int)=  0.05124519
 Iteration 76 RMS(Cart)=  0.00031529 RMS(Int)=  0.05106708
 Iteration 77 RMS(Cart)=  0.00031062 RMS(Int)=  0.05089164
 Iteration 78 RMS(Cart)=  0.00030606 RMS(Int)=  0.05071879
 Iteration 79 RMS(Cart)=  0.00030162 RMS(Int)=  0.05054847
 Iteration 80 RMS(Cart)=  0.00029727 RMS(Int)=  0.05038063
 Iteration 81 RMS(Cart)=  0.00029302 RMS(Int)=  0.05021521
 Iteration 82 RMS(Cart)=  0.00028887 RMS(Int)=  0.05005215
 Iteration 83 RMS(Cart)=  0.00028481 RMS(Int)=  0.04989140
 Iteration 84 RMS(Cart)=  0.00028084 RMS(Int)=  0.04973291
 Iteration 85 RMS(Cart)=  0.00027696 RMS(Int)=  0.04957663
 Iteration 86 RMS(Cart)=  0.00027317 RMS(Int)=  0.04942250
 Iteration 87 RMS(Cart)=  0.00026945 RMS(Int)=  0.04927049
 Iteration 88 RMS(Cart)=  0.00026582 RMS(Int)=  0.04912055
 Iteration 89 RMS(Cart)=  0.00026226 RMS(Int)=  0.04897262
 Iteration 90 RMS(Cart)=  0.00025878 RMS(Int)=  0.04882668
 Iteration 91 RMS(Cart)=  0.00025538 RMS(Int)=  0.04868268
 Iteration 92 RMS(Cart)=  0.00025204 RMS(Int)=  0.04854057
 Iteration 93 RMS(Cart)=  0.00024877 RMS(Int)=  0.04840031
 Iteration 94 RMS(Cart)=  0.00024557 RMS(Int)=  0.04826188
 Iteration 95 RMS(Cart)=  0.00024243 RMS(Int)=  0.04812523
 Iteration 96 RMS(Cart)=  0.00023936 RMS(Int)=  0.04799033
 Iteration 97 RMS(Cart)=  0.00023635 RMS(Int)=  0.04785713
 Iteration 98 RMS(Cart)=  0.00023340 RMS(Int)=  0.04772562
 Iteration 99 RMS(Cart)=  0.00023050 RMS(Int)=  0.04759574
 Iteration100 RMS(Cart)=  0.00022767 RMS(Int)=  0.04746748
 New curvilinear step not converged.
 ITry= 1 IFail=1 DXMaxC= 4.44D-01 DCOld= 1.00D+10 DXMaxT= 7.14D-01 DXLimC= 3.00D+00 Rises=F
 Iteration  1 RMS(Cart)=  0.01137221 RMS(Int)=  0.06861244
 Iteration  2 RMS(Cart)=  0.00235579 RMS(Int)=  0.06711403
 Iteration  3 RMS(Cart)=  0.00224861 RMS(Int)=  0.06567922
 Iteration  4 RMS(Cart)=  0.00212574 RMS(Int)=  0.06432128
 Iteration  5 RMS(Cart)=  0.00200542 RMS(Int)=  0.06304042
 Iteration  6 RMS(Cart)=  0.00189659 RMS(Int)=  0.06182927
 Iteration  7 RMS(Cart)=  0.00179766 RMS(Int)=  0.06068148
 Iteration  8 RMS(Cart)=  0.00170747 RMS(Int)=  0.05959144
 Iteration  9 RMS(Cart)=  0.00162486 RMS(Int)=  0.05855429
 Iteration 10 RMS(Cart)=  0.00154896 RMS(Int)=  0.05756571
 Iteration 11 RMS(Cart)=  0.00147898 RMS(Int)=  0.05662192
 Iteration 12 RMS(Cart)=  0.00141429 RMS(Int)=  0.05571952
 Iteration 13 RMS(Cart)=  0.00135432 RMS(Int)=  0.05485549
 Iteration 14 RMS(Cart)=  0.00129860 RMS(Int)=  0.05402710
 Iteration 15 RMS(Cart)=  0.00124668 RMS(Int)=  0.05323191
 Iteration 16 RMS(Cart)=  0.00119823 RMS(Int)=  0.05246770
 Iteration 17 RMS(Cart)=  0.00115291 RMS(Int)=  0.05173248
 Iteration 18 RMS(Cart)=  0.00111043 RMS(Int)=  0.05102440
 Iteration 19 RMS(Cart)=  0.00107056 RMS(Int)=  0.05034182
 Iteration 20 RMS(Cart)=  0.00103305 RMS(Int)=  0.04968321
 Iteration 21 RMS(Cart)=  0.00099773 RMS(Int)=  0.04904717
 Iteration 22 RMS(Cart)=  0.00096441 RMS(Int)=  0.04843243
 Iteration 23 RMS(Cart)=  0.00093292 RMS(Int)=  0.04783780
 Iteration 24 RMS(Cart)=  0.00090314 RMS(Int)=  0.04726220
 Iteration 25 RMS(Cart)=  0.00087494 RMS(Int)=  0.04670461
 Iteration 26 RMS(Cart)=  0.00084818 RMS(Int)=  0.04616412
 Iteration 27 RMS(Cart)=  0.00082278 RMS(Int)=  0.04563984
 Iteration 28 RMS(Cart)=  0.00079864 RMS(Int)=  0.04513099
 Iteration 29 RMS(Cart)=  0.00077566 RMS(Int)=  0.04463680
 Iteration 30 RMS(Cart)=  0.00075378 RMS(Int)=  0.04415659
 Iteration 31 RMS(Cart)=  0.00073291 RMS(Int)=  0.04368971
 Iteration 32 RMS(Cart)=  0.00071300 RMS(Int)=  0.04323553
 Iteration 33 RMS(Cart)=  0.00069398 RMS(Int)=  0.04279350
 Iteration 34 RMS(Cart)=  0.00067579 RMS(Int)=  0.04236308
 Iteration 35 RMS(Cart)=  0.00065839 RMS(Int)=  0.04194376
 Iteration 36 RMS(Cart)=  0.00064172 RMS(Int)=  0.04153508
 Iteration 37 RMS(Cart)=  0.00062575 RMS(Int)=  0.04113659
 Iteration 38 RMS(Cart)=  0.00061044 RMS(Int)=  0.04074787
 Iteration 39 RMS(Cart)=  0.00059574 RMS(Int)=  0.04036853
 Iteration 40 RMS(Cart)=  0.00058162 RMS(Int)=  0.03999820
 Iteration 41 RMS(Cart)=  0.00056805 RMS(Int)=  0.03963652
 Iteration 42 RMS(Cart)=  0.00055501 RMS(Int)=  0.03928317
 Iteration 43 RMS(Cart)=  0.00054245 RMS(Int)=  0.03893783
 Iteration 44 RMS(Cart)=  0.00053036 RMS(Int)=  0.03860020
 Iteration 45 RMS(Cart)=  0.00051872 RMS(Int)=  0.03827000
 Iteration 46 RMS(Cart)=  0.00050749 RMS(Int)=  0.03794696
 Iteration 47 RMS(Cart)=  0.00049666 RMS(Int)=  0.03763082
 Iteration 48 RMS(Cart)=  0.00048621 RMS(Int)=  0.03732134
 Iteration 49 RMS(Cart)=  0.00047613 RMS(Int)=  0.03701830
 Iteration 50 RMS(Cart)=  0.00046638 RMS(Int)=  0.03672148
 Iteration 51 RMS(Cart)=  0.00045696 RMS(Int)=  0.03643066
 Iteration 52 RMS(Cart)=  0.00044786 RMS(Int)=  0.03614564
 Iteration 53 RMS(Cart)=  0.00043905 RMS(Int)=  0.03586624
 Iteration 54 RMS(Cart)=  0.00043052 RMS(Int)=  0.03559228
 Iteration 55 RMS(Cart)=  0.00042227 RMS(Int)=  0.03532357
 Iteration 56 RMS(Cart)=  0.00041428 RMS(Int)=  0.03505997
 Iteration 57 RMS(Cart)=  0.00040653 RMS(Int)=  0.03480130
 Iteration 58 RMS(Cart)=  0.00039902 RMS(Int)=  0.03454742
 Iteration 59 RMS(Cart)=  0.00039174 RMS(Int)=  0.03429818
 Iteration 60 RMS(Cart)=  0.00038467 RMS(Int)=  0.03405344
 Iteration 61 RMS(Cart)=  0.00037782 RMS(Int)=  0.03381307
 Iteration 62 RMS(Cart)=  0.00037116 RMS(Int)=  0.03357694
 Iteration 63 RMS(Cart)=  0.00036470 RMS(Int)=  0.03334494
 Iteration 64 RMS(Cart)=  0.00035842 RMS(Int)=  0.03311693
 Iteration 65 RMS(Cart)=  0.00035231 RMS(Int)=  0.03289282
 Iteration 66 RMS(Cart)=  0.00034638 RMS(Int)=  0.03267248
 Iteration 67 RMS(Cart)=  0.00034061 RMS(Int)=  0.03245582
 Iteration 68 RMS(Cart)=  0.00033500 RMS(Int)=  0.03224274
 Iteration 69 RMS(Cart)=  0.00032954 RMS(Int)=  0.03203314
 Iteration 70 RMS(Cart)=  0.00032422 RMS(Int)=  0.03182693
 Iteration 71 RMS(Cart)=  0.00031904 RMS(Int)=  0.03162401
 Iteration 72 RMS(Cart)=  0.00031400 RMS(Int)=  0.03142430
 Iteration 73 RMS(Cart)=  0.00030909 RMS(Int)=  0.03122773
 Iteration 74 RMS(Cart)=  0.00030431 RMS(Int)=  0.03103420
 Iteration 75 RMS(Cart)=  0.00029964 RMS(Int)=  0.03084364
 Iteration 76 RMS(Cart)=  0.00029509 RMS(Int)=  0.03065598
 Iteration 77 RMS(Cart)=  0.00029066 RMS(Int)=  0.03047114
 Iteration 78 RMS(Cart)=  0.00028633 RMS(Int)=  0.03028907
 Iteration 79 RMS(Cart)=  0.00028211 RMS(Int)=  0.03010967
 Iteration 80 RMS(Cart)=  0.00027799 RMS(Int)=  0.02993291
 Iteration 81 RMS(Cart)=  0.00027397 RMS(Int)=  0.02975870
 Iteration 82 RMS(Cart)=  0.00027004 RMS(Int)=  0.02958700
 Iteration 83 RMS(Cart)=  0.00026621 RMS(Int)=  0.02941773
 Iteration 84 RMS(Cart)=  0.00026246 RMS(Int)=  0.02925086
 Iteration 85 RMS(Cart)=  0.00025880 RMS(Int)=  0.02908631
 Iteration 86 RMS(Cart)=  0.00025523 RMS(Int)=  0.02892404
 Iteration 87 RMS(Cart)=  0.00025173 RMS(Int)=  0.02876400
 Iteration 88 RMS(Cart)=  0.00024831 RMS(Int)=  0.02860614
 Iteration 89 RMS(Cart)=  0.00024497 RMS(Int)=  0.02845040
 Iteration 90 RMS(Cart)=  0.00024170 RMS(Int)=  0.02829674
 Iteration 91 RMS(Cart)=  0.00023850 RMS(Int)=  0.02814512
 Iteration 92 RMS(Cart)=  0.00023537 RMS(Int)=  0.02799550
 Iteration 93 RMS(Cart)=  0.00023231 RMS(Int)=  0.02784782
 Iteration 94 RMS(Cart)=  0.00022931 RMS(Int)=  0.02770205
 Iteration 95 RMS(Cart)=  0.00022638 RMS(Int)=  0.02755815
 Iteration 96 RMS(Cart)=  0.00022351 RMS(Int)=  0.02741608
 Iteration 97 RMS(Cart)=  0.00022069 RMS(Int)=  0.02727580
 Iteration 98 RMS(Cart)=  0.00021794 RMS(Int)=  0.02713727
 Iteration 99 RMS(Cart)=  0.00021524 RMS(Int)=  0.02700047
 Iteration100 RMS(Cart)=  0.00021259 RMS(Int)=  0.02686535
 New curvilinear step not converged.
 ITry= 2 IFail=1 DXMaxC= 3.68D-01 DCOld= 1.00D+10 DXMaxT= 7.14D-01 DXLimC= 3.00D+00 Rises=F
 Iteration  1 RMS(Cart)=  0.08091114 RMS(Int)=  0.02220877
 Iteration  2 RMS(Cart)=  0.01992987 RMS(Int)=  0.00383805
 Iteration  3 RMS(Cart)=  0.00456827 RMS(Int)=  0.00041172
 Iteration  4 RMS(Cart)=  0.00013960 RMS(Int)=  0.00034316
 Iteration  5 RMS(Cart)=  0.00000050 RMS(Int)=  0.00034315
 ITry= 3 IFail=0 DXMaxC= 4.08D-01 DCOld= 1.00D+10 DXMaxT= 7.14D-01 DXLimC= 3.00D+00 Rises=F
 Variable       Old X    -DE/DX   Delta X   Delta X   Delta X     New X
                                 (Linear)    (Quad)   (Total)
    R1        2.28782   0.00607   0.00297   0.19581   0.05165   2.33948
    R2        2.44693   0.00286   0.00078  -0.08647  -0.02106   2.42587
    R3        2.92951  -0.00032  -0.00078  -0.00373  -0.00172   2.92780
    R4        3.46768  -0.00078  -0.01520   0.00228  -0.01485   3.45283
    R5        1.92981   0.00276   0.02034  -0.18377  -0.02552   1.90429
    R6        2.88543  -0.00027  -0.03978   0.00201  -0.03920   2.84623
    R7        2.51936   0.00226   0.00056   0.15976   0.04050   2.55985
    R8        2.53026   0.00120  -0.00494   0.12118   0.02535   2.55561
    R9        2.53061  -0.00036  -0.00028   0.14644   0.03633   2.56694
   R10        1.81087   0.00032  -0.00136   0.09176   0.02158   1.83245
   R11        1.86514  -0.00160  -0.00340   0.06807   0.01389   1.87903
   R12        3.14442   0.00014  -0.02389   0.01350  -0.02042   3.12401
   R13        3.21340   0.00024  -0.00382   0.01195  -0.00056   3.21284
   R14        1.86345  -0.00076  -0.00276   0.06462   0.01354   1.87699
   R15        1.81244   0.00002  -0.00122   0.05487   0.01249   1.82494
   R16        3.23550   0.00036  -0.00545   0.02306   0.00047   3.23597
   R17        1.81332   0.00032  -0.00132   0.08331   0.01951   1.83283
   R18        1.85454   0.00036  -0.00093   0.07160   0.01686   1.87140
   R19        3.27200   0.00033   0.00152   0.01063   0.00405   3.27605
   R20        1.83232   0.00261   0.00180   0.10669   0.02824   1.86055
   R21        1.81286   0.00036  -0.00105   0.04650   0.01057   1.82343
   R22        1.81636   0.00028   0.00174  -0.04749  -0.01013   1.80623
   R23        1.86974   0.00132   0.00523  -0.03983  -0.00463   1.86511
    A1        2.20746   0.00340   0.00719   0.08365   0.02745   2.23492
    A2        2.13818  -0.00603  -0.01004  -0.13256  -0.04287   2.09531
    A3        1.93727   0.00266   0.00282   0.04895   0.01539   1.95266
    A4        2.44432  -0.00031  -0.08060  -0.00039  -0.08066   2.36366
    A5        1.92412  -0.00050   0.01057  -0.05767  -0.00444   1.91969
    A6        3.12943  -0.00144   0.00512   0.01649   0.00907   3.13850
    A7        1.94011  -0.00290  -0.00216  -0.12350  -0.03355   1.90656
    A8        1.93126  -0.00152   0.01269  -0.13933  -0.02251   1.90875
    A9        1.92825   0.00162  -0.00033  -0.15091  -0.03863   1.88963
   A10        1.88676   0.00149  -0.00321   0.14901   0.03372   1.92048
   A11        1.88680   0.00086  -0.00444   0.14272   0.03051   1.91730
   A12        1.88902   0.00059  -0.00315   0.14122   0.03174   1.92076
   A13        1.88682  -0.00096  -0.00811   0.00553  -0.00688   1.87994
   A14        2.18673  -0.00005  -0.01106  -0.01550  -0.01496   2.17177
   A15        2.10814   0.00102   0.01670   0.00964   0.01942   2.12756
   A16        2.06926   0.00117  -0.00603   0.04400   0.00566   2.07493
   A17        2.12155  -0.00004   0.01030  -0.00110   0.00972   2.13127
   A18        1.87030  -0.00114  -0.00215  -0.04953  -0.01497   1.85532
   A19        2.02357   0.00003  -0.01031   0.01648  -0.00620   2.01737
   A20        2.00118   0.00056   0.01642  -0.01462   0.01265   2.01382
   A21        1.85818  -0.00065  -0.00313   0.00050  -0.00302   1.85517
   A22        2.04323  -0.00158  -0.01628  -0.00217  -0.01767   2.02557
   A23        2.16821   0.00055  -0.00310   0.01095   0.00009   2.16831
   A24        1.85740   0.00088   0.00612  -0.00976   0.00398   1.86138
   A25        1.95805  -0.00056  -0.00252  -0.02922  -0.00963   1.94842
   A26        1.94238  -0.00074  -0.02513   0.04162  -0.01431   1.92807
   A27        1.83591   0.00107   0.00417   0.03976   0.01386   1.84977
   A28        3.14493   0.00013   0.00958   0.00222   0.01101   3.15594
   A29        3.15739   0.00072   0.01485  -0.00474   0.01421   3.17160
   A30        3.12091  -0.00056   0.01389  -0.04294   0.00262   3.12353
   A31        3.02513  -0.00087  -0.02841  -0.01618  -0.03329   2.99185
   A32        3.08551  -0.00033  -0.00148  -0.02086  -0.00662   3.07890
   A33        3.16795  -0.00064  -0.00768  -0.02486  -0.01358   3.15436
   A34        3.18698  -0.00074   0.01118  -0.02223   0.00583   3.19280
   A35        3.04949  -0.00018   0.01595  -0.00285   0.01529   3.06478
   A36        3.13405  -0.00069   0.01909  -0.02094   0.01362   3.14767
   A37        3.09491   0.00003   0.03186  -0.01867   0.02663   3.12154
    D1       -2.63155   0.00054   0.06599   0.00162   0.06665  -2.56490
    D2        0.53755  -0.00115   0.06763  -0.00052   0.06753   0.60508
    D3        0.01063  -0.00018   0.01389   0.00293   0.01419   0.02482
    D4        3.12737   0.00122   0.01221   0.00230   0.01256   3.13993
    D5        0.18110   0.00005  -0.21639  -0.00096  -0.21671  -0.03560
    D6       -1.91558   0.00111  -0.21941  -0.01421  -0.22283  -2.13841
    D7        2.27584   0.00030  -0.22356  -0.00256  -0.22398   2.05186
    D8       -2.93680  -0.00143  -0.21509  -0.00382  -0.21631   3.13008
    D9        1.24970  -0.00038  -0.21811  -0.01707  -0.22243   1.02727
   D10       -0.84206  -0.00118  -0.22226  -0.00543  -0.22358  -1.06564
   D11        2.35746  -0.00062  -0.11242  -0.00209  -0.11332   2.24414
   D12       -1.41603  -0.00086  -0.12000  -0.00810  -0.12234  -1.53837
   D13       -0.35902  -0.00086   0.00642  -0.01388   0.00187  -0.35715
   D14       -0.49285  -0.00068   0.04630  -0.03477   0.03724  -0.45561
   D15        1.55890  -0.00018   0.03383   0.02394   0.03910   1.59801
   D16       -2.34007   0.00028  -0.08370  -0.01104  -0.08651  -2.42658
   D17        1.56150   0.00055  -0.09013   0.01162  -0.08742   1.47408
   D18        1.26024   0.00009  -0.07503  -0.01617  -0.07901   1.18123
   D19       -1.12138   0.00036  -0.08147   0.00649  -0.07992  -1.20130
   D20        1.90550   0.00070   0.05229  -0.00013   0.05209   1.95760
   D21       -2.27811   0.00019   0.04474  -0.00033   0.04458  -2.23353
   D22       -1.75047   0.00052   0.05253   0.00256   0.05279  -1.69768
   D23        0.34910   0.00001   0.04498   0.00236   0.04528   0.39438
   D24        1.76080  -0.00031   0.08885   0.00026   0.08885   1.84965
   D25       -0.43108   0.00014   0.08216   0.00437   0.08301  -0.34807
   D26       -2.05307   0.00005   0.09331  -0.00500   0.09212  -1.96095
   D27        2.03823   0.00049   0.08661  -0.00089   0.08628   2.12451
   D28       -0.13499  -0.00007  -0.08080   0.00366  -0.08011  -0.21511
   D29       -2.55556  -0.00013  -0.05958   0.01287  -0.05647  -2.61203
   D30       -2.36202   0.00017  -0.08300  -0.00263  -0.08372  -2.44574
   D31        1.50060   0.00011  -0.06178   0.00658  -0.06007   1.44052
         Item               Value     Threshold  Converged?
 Maximum Force            0.006074     0.000015     NO 
 RMS     Force            0.001379     0.000010     NO 
 Maximum Displacement     0.407590     0.000060     NO 
 RMS     Displacement     0.103909     0.000040     NO 
 Predicted change in Energy=-7.796586D-02
 GradGradGradGradGradGradGradGradGradGradGradGradGradGradGradGradGradGrad

                          Input orientation:                          
 ---------------------------------------------------------------------
 Center     Atomic      Atomic             Coordinates (Angstroms)
 Number     Number       Type             X           Y           Z
 ---------------------------------------------------------------------
      1          6           0        1.302921   -0.471136    0.254616
      2          8           0        0.213282   -0.582978    0.831518
      3          8           0        1.604804   -0.825237   -0.941797
      4          1           0        0.795569   -1.212060   -1.401124
      5          6           0        2.519308    0.128959    1.003410
      6          9           0        2.138824    0.496485    2.250464
      7          9           0        2.978670    1.203932    0.323462
      8          9           0        3.485540   -0.822904    1.077631
      9          8           0       -2.152887    0.147524   -2.517265
     10          1           0       -2.406371    0.496474   -3.385756
     11          1           0       -2.911577    0.306006   -1.894380
     12          8           0       -4.228315    0.560778   -0.849465
     13          1           0       -4.051763    0.864153    0.079705
     14          1           0       -4.968928   -0.056745   -0.796896
     15          8           0       -3.817452    1.321443    1.713199
     16          1           0       -4.019134    2.246831    1.922174
     17          1           0       -2.913937    1.144766    2.078082
     18          8           0       -1.291805    0.930321    2.650885
     19          1           0       -0.701701    0.383035    2.083773
     20          1           0       -1.061472    0.727971    3.565800
     21          8           0       -0.415903   -1.791029   -2.083506
     22          1           0       -0.869376   -2.418993   -1.523504
     23          1           0       -1.072057   -1.081178   -2.282718
 ---------------------------------------------------------------------
                    Distance matrix (angstroms):
                    1          2          3          4          5
     1  C    0.000000
     2  O    1.237998   0.000000
     3  O    1.283714   2.267083   0.000000
     4  H    1.883573   2.391546   1.007708   0.000000
     5  C    1.549324   2.419536   2.351731   3.248291   0.000000
     6  F    2.370324   2.624188   3.496091   4.249418   1.354616
     7  F    2.370386   3.331447   2.757883   3.684719   1.352373
     8  F    2.359009   3.290260   2.759577   3.678535   1.358366
     9  O    4.473106   4.164941   4.189105   3.433312   5.850206
    10  H    5.286532   5.080669   4.879486   4.136456   6.607735
    11  H    4.794176   4.240938   4.752349   4.036180   6.158169
    12  O    5.733970   4.884840   5.996235   5.355996   7.010708
    13  H    5.521434   4.566182   5.991181   5.477238   6.676280
    14  H    6.372871   5.457467   6.620085   5.910098   7.703847
    15  O    5.617742   4.544337   6.407659   6.115358   6.486937
    16  H    6.204222   5.206793   7.019160   6.796293   6.934027
    17  H    4.870120   3.783982   5.780969   5.605349   5.630891
    18  O    3.799842   2.804542   4.937579   5.036438   4.228586
    19  H    2.844984   1.827161   3.991736   4.114687   3.406851
    20  H    4.241716   3.289358   5.462591   5.646472   4.443719
    21  O    3.187991   3.217550   2.513864   1.506159   4.672351
    22  H    3.416830   3.176354   3.000001   2.060025   4.935639
    23  H    3.528560   3.405696   3.004856   2.069387   5.016071
                    6          7          8          9         10
     6  F    0.000000
     7  F    2.217917   0.000000
     8  F    2.220353   2.221206   0.000000
     9  O    6.424313   5.959750   6.756987   0.000000
    10  H    7.240564   6.577041   7.508475   0.969689   0.000000
    11  H    6.536250   6.357681   7.143556   0.994340   1.586099
    12  O    7.081960   7.330078   8.070430   2.694390   3.123521
    13  H    6.570445   7.042859   7.788001   3.295989   3.853819
    14  H    7.753232   8.124582   8.693612   3.306279   3.684419
    15  O    6.037089   6.937756   7.637793   4.695284   5.354536
    16  H    6.410299   7.253467   8.152096   5.253436   5.817119
    17  H    5.097095   6.148578   6.769486   4.763497   5.525525
    18  O    3.481058   4.871213   5.326533   5.297548   6.153984
    19  H    2.847672   4.161454   4.472091   4.830213   5.730141
    20  H    3.467793   5.202119   5.410316   6.207398   7.084241
    21  O    5.526540   5.127028   5.113836   2.638796   3.300074
    22  H    5.638449   5.598601   5.317772   3.036770   3.785537
    23  H    5.774817   5.331257   5.668364   1.653152   2.342236
                   11         12         13         14         15
    11  H    0.000000
    12  O    1.700164   0.000000
    13  H    2.347033   0.993259   0.000000
    14  H    2.359821   0.965715   1.567697   0.000000
    15  O    3.855691   2.704564   1.712401   3.086402   0.000000
    16  H    4.422621   3.250926   2.303814   3.688078   0.969891
    17  H    4.060047   3.261774   2.316658   3.732575   0.990300
    18  O    4.865478   4.583897   3.772627   5.136412   2.722339
    19  H    4.551394   4.590478   3.933279   5.167290   3.275033
    20  H    5.780528   5.436121   4.594915   5.909070   3.373391
    21  O    3.265227   4.646325   4.994892   5.039160   5.972686
    22  H    3.425457   4.540466   4.845298   4.786909   5.758321
    23  H    2.336432   3.835648   4.271299   4.294500   5.410834
                   16         17         18         19         20
    16  H    0.000000
    17  H    1.568539   0.000000
    18  O    3.114890   1.733610   0.000000
    19  H    3.808571   2.339713   0.984562   0.000000
    20  H    3.708936   2.412188   0.964918   1.563592   0.000000
    21  O    6.732983   5.672555   5.530589   4.708975   6.219065
    22  H    6.600272   5.463701   5.368601   4.570768   5.986760
    23  H    6.118989   5.231054   5.332435   4.620317   6.121951
                   21         22         23
    21  O    0.000000
    22  H    0.955813   0.000000
    23  H    0.986971   1.551527   0.000000
 Stoichiometry    C2H11F3O7
 Framework group  C1[X(C2H11F3O7)]
 Deg. of freedom    63
 Full point group                 C1      NOp   1
 Largest Abelian subgroup         C1      NOp   1
 Largest concise Abelian subgroup C1      NOp   1
                         Standard orientation:                         
 ---------------------------------------------------------------------
 Center     Atomic      Atomic             Coordinates (Angstroms)
 Number     Number       Type             X           Y           Z
 ---------------------------------------------------------------------
      1          6           0        1.360568   -0.415535    0.243404
      2          8           0        0.418953    0.213064    0.744266
      3          8           0        1.459102   -1.682724    0.063280
      4          1           0        0.618221   -2.141558    0.376112
      5          6           0        2.633961    0.334480   -0.221732
      6          9           0        2.467143    1.663811   -0.021639
      7          9           0        2.846181    0.086517   -1.534130
      8          9           0        3.684697   -0.114336    0.512893
      9          8           0       -2.608695   -2.197480   -0.795007
     10          1           0       -3.057847   -2.808603   -1.399232
     11          1           0       -3.244749   -1.464683   -0.577857
     12          8           0       -4.353637   -0.233730   -0.196177
     13          1           0       -4.031660    0.704776   -0.150321
     14          1           0       -5.006208   -0.331198    0.508986
     15          8           0       -3.532456    2.334717    0.012173
     16          1           0       -3.779513    2.923248   -0.718089
     17          1           0       -2.562658    2.468837    0.161166
     18          8           0       -0.847447    2.676358    0.303955
     19          1           0       -0.327218    1.861420    0.489964
     20          1           0       -0.426272    3.391553    0.796069
     21          8           0       -0.639626   -2.823648    0.846312
     22          1           0       -0.912937   -2.505718    1.705266
     23          1           0       -1.388078   -2.628130    0.233365
 ---------------------------------------------------------------------
 Rotational constants (GHZ):           0.7669970           0.3435519           0.2593596
 Standard basis: 6-31++G(d,p) (6D, 7F)
 There are   294 symmetry adapted cartesian basis functions of A   symmetry.
 There are   294 symmetry adapted basis functions of A   symmetry.
   294 basis functions,   472 primitive gaussians,   294 cartesian basis functions
    53 alpha electrons       53 beta electrons
       nuclear repulsion energy       822.2197709626 Hartrees.
 NAtoms=   23 NActive=   23 NUniq=   23 SFac= 1.00D+00 NAtFMM=   60 NAOKFM=F Big=F
 Integral buffers will be    131072 words long.
 Raffenetti 2 integral format.
 Two-electron integral symmetry is turned on.
 Nuclear repulsion after empirical dispersion term =      822.2109256307 Hartrees.
 One-electron integrals computed using PRISM.
 NBasis=   294 RedAO= T EigKep=  4.74D-05  NBF=   294
 NBsUse=   294 1.00D-06 EigRej= -1.00D+00 NBFU=   294
 Lowest energy guess from the checkpoint file:  "/local_scratch/slurm.5660698/Gau-2749134.chk"
 B after Tr=     0.000000    0.000000   -0.000000
         Rot=    0.999929   -0.003534   -0.000952   -0.011382 Ang=  -1.37 deg.
 B after Tr=     0.000000    0.000000   -0.000000
         Rot=    0.999965    0.008348   -0.000530   -0.000001 Ang=   0.96 deg.
 Requested convergence on RMS density matrix=1.00D-10 within 128 cycles.
 Requested convergence on MAX density matrix=1.00D-08.
 Requested convergence on             energy=1.00D-08.
 No special actions if energy rises.
 SCF Done:  E(RwB97XD) =  -908.806948974     A.U. after   16 cycles
            NFock= 16  Conv=0.32D-10     -V/T= 2.0085
 Calling FoFJK, ICntrl=      2127 FMM=F ISym2X=0 I1Cent= 0 IOpClX= 0 NMat=1 NMatS=1 NMatT=0.
 ***** Axes restored to original set *****
 -------------------------------------------------------------------
 Center     Atomic                   Forces (Hartrees/Bohr)
 Number     Number              X              Y              Z
 -------------------------------------------------------------------
      1        6          -0.025855312    0.001475813    0.027005417
      2        8           0.026020205    0.001571732   -0.017974218
      3        8           0.009948763    0.003209318    0.001073200
      4        1          -0.010397536   -0.006033704   -0.008669229
      5        6          -0.007672656   -0.004032347   -0.001664886
      6        9           0.014866612   -0.002361539   -0.016751142
      7        9           0.001106313   -0.011340956    0.014552575
      8        9          -0.006846587    0.018490899    0.004118379
      9        8          -0.008032817    0.005017918   -0.004806969
     10        1           0.002237799   -0.003790192    0.010433076
     11        1           0.005054913   -0.000970140   -0.005273087
     12        8          -0.003377957   -0.001354498    0.006114491
     13        1          -0.001270263   -0.002407490   -0.005862440
     14        1           0.005285350    0.003854268   -0.000093266
     15        8           0.003584787    0.007652197    0.004093570
     16        1           0.002892787   -0.009543580   -0.002170563
     17        1          -0.006156488    0.001854176   -0.002270269
     18        8           0.006936417   -0.006438106   -0.000602327
     19        1          -0.005293642    0.005557775    0.005327723
     20        1          -0.001259627    0.000639833   -0.005456236
     21        8           0.003606656    0.000570946   -0.003279582
     22        1          -0.002777397   -0.004116168    0.003315882
     23        1          -0.002600317    0.002493844   -0.001160097
 -------------------------------------------------------------------
 Cartesian Forces:  Max     0.027005417 RMS     0.008527485

 GradGradGradGradGradGradGradGradGradGradGradGradGradGradGradGradGradGrad
 Berny optimization.
 Using GEDIIS/GDIIS optimizer.
 FormGI is forming the generalized inverse of G from B-inverse, IUseBI=4.
 Internal  Forces:  Max     0.031854689 RMS     0.006621442
 Search for a local minimum.
 Step number   9 out of a maximum of  138
 All quantities printed in internal units (Hartrees-Bohrs-Radians)
 Mixed Optimization -- RFO/linear search
 Iteration  1 RMS(Cart)=  0.09564618 RMS(Int)=  0.01225934
 Iteration  2 RMS(Cart)=  0.01257873 RMS(Int)=  0.00015345
 Iteration  3 RMS(Cart)=  0.00017319 RMS(Int)=  0.00000004
 Iteration  4 RMS(Cart)=  0.00000003 RMS(Int)=  0.00000000
 Update second derivatives using D2CorX and points    6    9    8    7
 ITU=  0 -1  0  1  1  0  0  1  0
 Use linear search instead of GDIIS.
 Energy rises -- skip Quadratic/GDIIS search.
 Quartic linear search produced a step of -0.59553.
 Iteration  1 RMS(Cart)=  0.00923613 RMS(Int)=  0.06232435
 Iteration  2 RMS(Cart)=  0.00184760 RMS(Int)=  0.06101624
 Iteration  3 RMS(Cart)=  0.00173708 RMS(Int)=  0.05978596
 Iteration  4 RMS(Cart)=  0.00162605 RMS(Int)=  0.05863438
 Iteration  5 RMS(Cart)=  0.00152721 RMS(Int)=  0.05755286
 Iteration  6 RMS(Cart)=  0.00143869 RMS(Int)=  0.05653409
 Iteration  7 RMS(Cart)=  0.00135897 RMS(Int)=  0.05557181
 Iteration  8 RMS(Cart)=  0.00128685 RMS(Int)=  0.05466064
 Iteration  9 RMS(Cart)=  0.00122129 RMS(Int)=  0.05379593
 Iteration 10 RMS(Cart)=  0.00116146 RMS(Int)=  0.05297361
 Iteration 11 RMS(Cart)=  0.00110665 RMS(Int)=  0.05219012
 Iteration 12 RMS(Cart)=  0.00105627 RMS(Int)=  0.05144233
 Iteration 13 RMS(Cart)=  0.00100981 RMS(Int)=  0.05072744
 Iteration 14 RMS(Cart)=  0.00096685 RMS(Int)=  0.05004299
 Iteration 15 RMS(Cart)=  0.00092701 RMS(Int)=  0.04938677
 Iteration 16 RMS(Cart)=  0.00088997 RMS(Int)=  0.04875677
 Iteration 17 RMS(Cart)=  0.00085546 RMS(Int)=  0.04815123
 Iteration 18 RMS(Cart)=  0.00082322 RMS(Int)=  0.04756851
 Iteration 19 RMS(Cart)=  0.00079305 RMS(Int)=  0.04700717
 Iteration 20 RMS(Cart)=  0.00076476 RMS(Int)=  0.04646585
 Iteration 21 RMS(Cart)=  0.00073819 RMS(Int)=  0.04594336
 Iteration 22 RMS(Cart)=  0.00071317 RMS(Int)=  0.04543859
 Iteration 23 RMS(Cart)=  0.00068960 RMS(Int)=  0.04495050
 Iteration 24 RMS(Cart)=  0.00066734 RMS(Int)=  0.04447818
 Iteration 25 RMS(Cart)=  0.00064629 RMS(Int)=  0.04402076
 Iteration 26 RMS(Cart)=  0.00062637 RMS(Int)=  0.04357745
 Iteration 27 RMS(Cart)=  0.00060748 RMS(Int)=  0.04314751
 Iteration 28 RMS(Cart)=  0.00058954 RMS(Int)=  0.04273027
 Iteration 29 RMS(Cart)=  0.00057250 RMS(Int)=  0.04232510
 Iteration 30 RMS(Cart)=  0.00055628 RMS(Int)=  0.04193141
 Iteration 31 RMS(Cart)=  0.00054084 RMS(Int)=  0.04154865
 Iteration 32 RMS(Cart)=  0.00052610 RMS(Int)=  0.04117633
 Iteration 33 RMS(Cart)=  0.00051204 RMS(Int)=  0.04081397
 Iteration 34 RMS(Cart)=  0.00049860 RMS(Int)=  0.04046111
 Iteration 35 RMS(Cart)=  0.00048574 RMS(Int)=  0.04011736
 Iteration 36 RMS(Cart)=  0.00047344 RMS(Int)=  0.03978231
 Iteration 37 RMS(Cart)=  0.00046165 RMS(Int)=  0.03945561
 Iteration 38 RMS(Cart)=  0.00045035 RMS(Int)=  0.03913690
 Iteration 39 RMS(Cart)=  0.00043950 RMS(Int)=  0.03882588
 Iteration 40 RMS(Cart)=  0.00042908 RMS(Int)=  0.03852223
 Iteration 41 RMS(Cart)=  0.00041904 RMS(Int)=  0.03822569
 Iteration 42 RMS(Cart)=  0.00040940 RMS(Int)=  0.03793596
 Iteration 43 RMS(Cart)=  0.00040013 RMS(Int)=  0.03765280
 Iteration 44 RMS(Cart)=  0.00039119 RMS(Int)=  0.03737596
 Iteration 45 RMS(Cart)=  0.00038258 RMS(Int)=  0.03710522
 Iteration 46 RMS(Cart)=  0.00037427 RMS(Int)=  0.03684035
 Iteration 47 RMS(Cart)=  0.00036625 RMS(Int)=  0.03658116
 Iteration 48 RMS(Cart)=  0.00035849 RMS(Int)=  0.03632746
 Iteration 49 RMS(Cart)=  0.00035100 RMS(Int)=  0.03607905
 Iteration 50 RMS(Cart)=  0.00034376 RMS(Int)=  0.03583577
 Iteration 51 RMS(Cart)=  0.00033674 RMS(Int)=  0.03559745
 Iteration 52 RMS(Cart)=  0.00032995 RMS(Int)=  0.03536394
 Iteration 53 RMS(Cart)=  0.00032336 RMS(Int)=  0.03513508
 Iteration 54 RMS(Cart)=  0.00031697 RMS(Int)=  0.03491074
 Iteration 55 RMS(Cart)=  0.00031077 RMS(Int)=  0.03469078
 Iteration 56 RMS(Cart)=  0.00030475 RMS(Int)=  0.03447508
 Iteration 57 RMS(Cart)=  0.00029889 RMS(Int)=  0.03426352
 Iteration 58 RMS(Cart)=  0.00029320 RMS(Int)=  0.03405597
 Iteration 59 RMS(Cart)=  0.00028766 RMS(Int)=  0.03385235
 Iteration 60 RMS(Cart)=  0.00028225 RMS(Int)=  0.03365254
 Iteration 61 RMS(Cart)=  0.00027698 RMS(Int)=  0.03345645
 Iteration 62 RMS(Cart)=  0.00027183 RMS(Int)=  0.03326399
 Iteration 63 RMS(Cart)=  0.00026681 RMS(Int)=  0.03307508
 Iteration 64 RMS(Cart)=  0.00026188 RMS(Int)=  0.03288964
 Iteration 65 RMS(Cart)=  0.00025705 RMS(Int)=  0.03270760
 Iteration 66 RMS(Cart)=  0.00025230 RMS(Int)=  0.03252890
 Iteration 67 RMS(Cart)=  0.00024762 RMS(Int)=  0.03235349
 Iteration 68 RMS(Cart)=  0.00024299 RMS(Int)=  0.03218133
 Iteration 69 RMS(Cart)=  0.00023841 RMS(Int)=  0.03201237
 Iteration 70 RMS(Cart)=  0.00023383 RMS(Int)=  0.03184660
 Iteration 71 RMS(Cart)=  0.00022924 RMS(Int)=  0.03168401
 Iteration 72 RMS(Cart)=  0.00022458 RMS(Int)=  0.03152464
 Iteration 73 RMS(Cart)=  0.00021978 RMS(Int)=  0.03136853
 Iteration 74 RMS(Cart)=  0.00021470 RMS(Int)=  0.03121579
 Iteration 75 RMS(Cart)=  0.00020905 RMS(Int)=  0.03106660
 Iteration 76 RMS(Cart)=  0.00020248 RMS(Int)=  0.03092041
 Iteration 77 RMS(Cart)=  0.00018960 RMS(Int)=  0.56932790
 Iteration 78 RMS(Cart)=  0.07149876 RMS(Int)=  0.54964227
 Iteration 79 RMS(Cart)=  0.04067335 RMS(Int)=  0.53686986
 Iteration 80 RMS(Cart)=  0.02074852 RMS(Int)=  0.52905329
 Iteration 81 RMS(Cart)=  0.01070211 RMS(Int)=  0.52354836
 Iteration 82 RMS(Cart)=  0.00559985 RMS(Int)=  0.51369657
 Iteration 83 RMS(Cart)=  0.04413395 RMS(Int)=  0.47935555
 Iteration 84 RMS(Cart)=  0.01752509 RMS(Int)=  0.45988732
 Iteration 85 RMS(Cart)=  0.01149271 RMS(Int)=  0.44501641
 Iteration 86 RMS(Cart)=  0.00802304 RMS(Int)=  0.43339993
 Iteration 87 RMS(Cart)=  0.00578209 RMS(Int)=  0.42428620
 Iteration 88 RMS(Cart)=  0.00426912 RMS(Int)=  0.41709647
 Iteration 89 RMS(Cart)=  0.00330389 RMS(Int)=  0.41122738
 Iteration 90 RMS(Cart)=  0.00266014 RMS(Int)=  0.40627374
 Iteration 91 RMS(Cart)=  0.00221056 RMS(Int)=  0.40197322
 Iteration 92 RMS(Cart)=  0.00191156 RMS(Int)=  0.39809682
 Iteration 93 RMS(Cart)=  0.00170098 RMS(Int)=  0.39450613
 Iteration 94 RMS(Cart)=  0.00154425 RMS(Int)=  0.39111538
 Iteration 95 RMS(Cart)=  0.00142184 RMS(Int)=  0.38786904
 Iteration 96 RMS(Cart)=  0.00132376 RMS(Int)=  0.38472696
 Iteration 97 RMS(Cart)=  0.00124200 RMS(Int)=  0.38166148
 Iteration 98 RMS(Cart)=  0.00117139 RMS(Int)=  0.37865240
 Iteration 99 RMS(Cart)=  0.00111156 RMS(Int)=  0.37567999
 Iteration100 RMS(Cart)=  0.00105804 RMS(Int)=  0.37273000
 New curvilinear step not converged.
 ITry= 1 IFail=1 DXMaxC= 4.20D-01 DCOld= 1.00D+10 DXMaxT= 7.14D-01 DXLimC= 3.00D+00 Rises=T
 Iteration  1 RMS(Cart)=  0.00923613 RMS(Int)=  0.06232435
 Iteration  2 RMS(Cart)=  0.00184760 RMS(Int)=  0.06101624
 Iteration  3 RMS(Cart)=  0.00173708 RMS(Int)=  0.05978596
 Iteration  4 RMS(Cart)=  0.00162605 RMS(Int)=  0.05863438
 Iteration  5 RMS(Cart)=  0.00152721 RMS(Int)=  0.05755286
 Iteration  6 RMS(Cart)=  0.00143869 RMS(Int)=  0.05653409
 Iteration  7 RMS(Cart)=  0.00135897 RMS(Int)=  0.05557181
 Iteration  8 RMS(Cart)=  0.00128685 RMS(Int)=  0.05466064
 Iteration  9 RMS(Cart)=  0.00122129 RMS(Int)=  0.05379593
 Iteration 10 RMS(Cart)=  0.00116146 RMS(Int)=  0.05297361
 Iteration 11 RMS(Cart)=  0.00110665 RMS(Int)=  0.05219012
 Iteration 12 RMS(Cart)=  0.00105627 RMS(Int)=  0.05144233
 Iteration 13 RMS(Cart)=  0.00100981 RMS(Int)=  0.05072744
 Iteration 14 RMS(Cart)=  0.00096685 RMS(Int)=  0.05004299
 Iteration 15 RMS(Cart)=  0.00092701 RMS(Int)=  0.04938677
 Iteration 16 RMS(Cart)=  0.00088997 RMS(Int)=  0.04875677
 Iteration 17 RMS(Cart)=  0.00085546 RMS(Int)=  0.04815123
 Iteration 18 RMS(Cart)=  0.00082322 RMS(Int)=  0.04756851
 Iteration 19 RMS(Cart)=  0.00079305 RMS(Int)=  0.04700717
 Iteration 20 RMS(Cart)=  0.00076476 RMS(Int)=  0.04646585
 Iteration 21 RMS(Cart)=  0.00073819 RMS(Int)=  0.04594336
 Iteration 22 RMS(Cart)=  0.00071317 RMS(Int)=  0.04543859
 Iteration 23 RMS(Cart)=  0.00068960 RMS(Int)=  0.04495050
 Iteration 24 RMS(Cart)=  0.00066734 RMS(Int)=  0.04447818
 Iteration 25 RMS(Cart)=  0.00064629 RMS(Int)=  0.04402076
 Iteration 26 RMS(Cart)=  0.00062637 RMS(Int)=  0.04357745
 Iteration 27 RMS(Cart)=  0.00060748 RMS(Int)=  0.04314751
 Iteration 28 RMS(Cart)=  0.00058954 RMS(Int)=  0.04273027
 Iteration 29 RMS(Cart)=  0.00057250 RMS(Int)=  0.04232510
 Iteration 30 RMS(Cart)=  0.00055628 RMS(Int)=  0.04193141
 Iteration 31 RMS(Cart)=  0.00054084 RMS(Int)=  0.04154865
 Iteration 32 RMS(Cart)=  0.00052610 RMS(Int)=  0.04117633
 Iteration 33 RMS(Cart)=  0.00051204 RMS(Int)=  0.04081397
 Iteration 34 RMS(Cart)=  0.00049860 RMS(Int)=  0.04046111
 Iteration 35 RMS(Cart)=  0.00048574 RMS(Int)=  0.04011736
 Iteration 36 RMS(Cart)=  0.00047344 RMS(Int)=  0.03978231
 Iteration 37 RMS(Cart)=  0.00046165 RMS(Int)=  0.03945561
 Iteration 38 RMS(Cart)=  0.00045035 RMS(Int)=  0.03913690
 Iteration 39 RMS(Cart)=  0.00043950 RMS(Int)=  0.03882588
 Iteration 40 RMS(Cart)=  0.00042908 RMS(Int)=  0.03852223
 Iteration 41 RMS(Cart)=  0.00041904 RMS(Int)=  0.03822569
 Iteration 42 RMS(Cart)=  0.00040940 RMS(Int)=  0.03793596
 Iteration 43 RMS(Cart)=  0.00040013 RMS(Int)=  0.03765280
 Iteration 44 RMS(Cart)=  0.00039119 RMS(Int)=  0.03737596
 Iteration 45 RMS(Cart)=  0.00038258 RMS(Int)=  0.03710522
 Iteration 46 RMS(Cart)=  0.00037427 RMS(Int)=  0.03684035
 Iteration 47 RMS(Cart)=  0.00036625 RMS(Int)=  0.03658116
 Iteration 48 RMS(Cart)=  0.00035849 RMS(Int)=  0.03632746
 Iteration 49 RMS(Cart)=  0.00035100 RMS(Int)=  0.03607905
 Iteration 50 RMS(Cart)=  0.00034376 RMS(Int)=  0.03583577
 Iteration 51 RMS(Cart)=  0.00033674 RMS(Int)=  0.03559745
 Iteration 52 RMS(Cart)=  0.00032995 RMS(Int)=  0.03536394
 Iteration 53 RMS(Cart)=  0.00032336 RMS(Int)=  0.03513508
 Iteration 54 RMS(Cart)=  0.00031697 RMS(Int)=  0.03491074
 Iteration 55 RMS(Cart)=  0.00031077 RMS(Int)=  0.03469078
 Iteration 56 RMS(Cart)=  0.00030475 RMS(Int)=  0.03447508
 Iteration 57 RMS(Cart)=  0.00029889 RMS(Int)=  0.03426352
 Iteration 58 RMS(Cart)=  0.00029320 RMS(Int)=  0.03405597
 Iteration 59 RMS(Cart)=  0.00028766 RMS(Int)=  0.03385235
 Iteration 60 RMS(Cart)=  0.00028225 RMS(Int)=  0.03365254
 Iteration 61 RMS(Cart)=  0.00027698 RMS(Int)=  0.03345645
 Iteration 62 RMS(Cart)=  0.00027183 RMS(Int)=  0.03326399
 Iteration 63 RMS(Cart)=  0.00026681 RMS(Int)=  0.03307508
 Iteration 64 RMS(Cart)=  0.00026188 RMS(Int)=  0.03288964
 Iteration 65 RMS(Cart)=  0.00025705 RMS(Int)=  0.03270760
 Iteration 66 RMS(Cart)=  0.00025230 RMS(Int)=  0.03252890
 Iteration 67 RMS(Cart)=  0.00024762 RMS(Int)=  0.03235349
 Iteration 68 RMS(Cart)=  0.00024299 RMS(Int)=  0.03218133
 Iteration 69 RMS(Cart)=  0.00023841 RMS(Int)=  0.03201237
 Iteration 70 RMS(Cart)=  0.00023383 RMS(Int)=  0.03184660
 Iteration 71 RMS(Cart)=  0.00022924 RMS(Int)=  0.03168401
 Iteration 72 RMS(Cart)=  0.00022458 RMS(Int)=  0.03152464
 Iteration 73 RMS(Cart)=  0.00021978 RMS(Int)=  0.03136853
 Iteration 74 RMS(Cart)=  0.00021470 RMS(Int)=  0.03121579
 Iteration 75 RMS(Cart)=  0.00020905 RMS(Int)=  0.03106660
 Iteration 76 RMS(Cart)=  0.00020248 RMS(Int)=  0.03092041
 Iteration 77 RMS(Cart)=  0.00018960 RMS(Int)=  0.56932790
 Iteration 78 RMS(Cart)=  0.07149876 RMS(Int)=  0.54964227
 Iteration 79 RMS(Cart)=  0.04067335 RMS(Int)=  0.53686986
 Iteration 80 RMS(Cart)=  0.02074852 RMS(Int)=  0.52905329
 Iteration 81 RMS(Cart)=  0.01070211 RMS(Int)=  0.52354836
 Iteration 82 RMS(Cart)=  0.00559985 RMS(Int)=  0.51369657
 Iteration 83 RMS(Cart)=  0.04413395 RMS(Int)=  0.47935555
 Iteration 84 RMS(Cart)=  0.01752509 RMS(Int)=  0.45988732
 Iteration 85 RMS(Cart)=  0.01149271 RMS(Int)=  0.44501641
 Iteration 86 RMS(Cart)=  0.00802304 RMS(Int)=  0.43339993
 Iteration 87 RMS(Cart)=  0.00578209 RMS(Int)=  0.42428620
 Iteration 88 RMS(Cart)=  0.00426912 RMS(Int)=  0.41709647
 Iteration 89 RMS(Cart)=  0.00330389 RMS(Int)=  0.41122738
 Iteration 90 RMS(Cart)=  0.00266014 RMS(Int)=  0.40627374
 Iteration 91 RMS(Cart)=  0.00221056 RMS(Int)=  0.40197322
 Iteration 92 RMS(Cart)=  0.00191156 RMS(Int)=  0.39809682
 Iteration 93 RMS(Cart)=  0.00170098 RMS(Int)=  0.39450613
 Iteration 94 RMS(Cart)=  0.00154425 RMS(Int)=  0.39111538
 Iteration 95 RMS(Cart)=  0.00142184 RMS(Int)=  0.38786904
 Iteration 96 RMS(Cart)=  0.00132376 RMS(Int)=  0.38472696
 Iteration 97 RMS(Cart)=  0.00124200 RMS(Int)=  0.38166148
 Iteration 98 RMS(Cart)=  0.00117139 RMS(Int)=  0.37865240
 Iteration 99 RMS(Cart)=  0.00111156 RMS(Int)=  0.37567999
 Iteration100 RMS(Cart)=  0.00105804 RMS(Int)=  0.37273000
 New curvilinear step not converged.
 ITry= 2 IFail=1 DXMaxC= 4.20D-01 DCOld= 1.00D+10 DXMaxT= 7.14D-01 DXLimC= 3.00D+00 Rises=T
 Iteration  1 RMS(Cart)=  0.00923613 RMS(Int)=  0.06232435
 Iteration  2 RMS(Cart)=  0.00184760 RMS(Int)=  0.06101624
 Iteration  3 RMS(Cart)=  0.00173708 RMS(Int)=  0.05978596
 Iteration  4 RMS(Cart)=  0.00162605 RMS(Int)=  0.05863438
 Iteration  5 RMS(Cart)=  0.00152721 RMS(Int)=  0.05755286
 Iteration  6 RMS(Cart)=  0.00143869 RMS(Int)=  0.05653409
 Iteration  7 RMS(Cart)=  0.00135897 RMS(Int)=  0.05557181
 Iteration  8 RMS(Cart)=  0.00128685 RMS(Int)=  0.05466064
 Iteration  9 RMS(Cart)=  0.00122129 RMS(Int)=  0.05379593
 Iteration 10 RMS(Cart)=  0.00116146 RMS(Int)=  0.05297361
 Iteration 11 RMS(Cart)=  0.00110665 RMS(Int)=  0.05219012
 Iteration 12 RMS(Cart)=  0.00105627 RMS(Int)=  0.05144233
 Iteration 13 RMS(Cart)=  0.00100981 RMS(Int)=  0.05072744
 Iteration 14 RMS(Cart)=  0.00096685 RMS(Int)=  0.05004299
 Iteration 15 RMS(Cart)=  0.00092701 RMS(Int)=  0.04938677
 Iteration 16 RMS(Cart)=  0.00088997 RMS(Int)=  0.04875677
 Iteration 17 RMS(Cart)=  0.00085546 RMS(Int)=  0.04815123
 Iteration 18 RMS(Cart)=  0.00082322 RMS(Int)=  0.04756851
 Iteration 19 RMS(Cart)=  0.00079305 RMS(Int)=  0.04700717
 Iteration 20 RMS(Cart)=  0.00076476 RMS(Int)=  0.04646585
 Iteration 21 RMS(Cart)=  0.00073819 RMS(Int)=  0.04594336
 Iteration 22 RMS(Cart)=  0.00071317 RMS(Int)=  0.04543859
 Iteration 23 RMS(Cart)=  0.00068960 RMS(Int)=  0.04495050
 Iteration 24 RMS(Cart)=  0.00066734 RMS(Int)=  0.04447818
 Iteration 25 RMS(Cart)=  0.00064629 RMS(Int)=  0.04402076
 Iteration 26 RMS(Cart)=  0.00062637 RMS(Int)=  0.04357745
 Iteration 27 RMS(Cart)=  0.00060748 RMS(Int)=  0.04314751
 Iteration 28 RMS(Cart)=  0.00058954 RMS(Int)=  0.04273027
 Iteration 29 RMS(Cart)=  0.00057250 RMS(Int)=  0.04232510
 Iteration 30 RMS(Cart)=  0.00055628 RMS(Int)=  0.04193141
 Iteration 31 RMS(Cart)=  0.00054084 RMS(Int)=  0.04154865
 Iteration 32 RMS(Cart)=  0.00052610 RMS(Int)=  0.04117633
 Iteration 33 RMS(Cart)=  0.00051204 RMS(Int)=  0.04081397
 Iteration 34 RMS(Cart)=  0.00049860 RMS(Int)=  0.04046111
 Iteration 35 RMS(Cart)=  0.00048574 RMS(Int)=  0.04011736
 Iteration 36 RMS(Cart)=  0.00047344 RMS(Int)=  0.03978231
 Iteration 37 RMS(Cart)=  0.00046165 RMS(Int)=  0.03945561
 Iteration 38 RMS(Cart)=  0.00045035 RMS(Int)=  0.03913690
 Iteration 39 RMS(Cart)=  0.00043950 RMS(Int)=  0.03882588
 Iteration 40 RMS(Cart)=  0.00042908 RMS(Int)=  0.03852223
 Iteration 41 RMS(Cart)=  0.00041904 RMS(Int)=  0.03822569
 Iteration 42 RMS(Cart)=  0.00040940 RMS(Int)=  0.03793596
 Iteration 43 RMS(Cart)=  0.00040013 RMS(Int)=  0.03765280
 Iteration 44 RMS(Cart)=  0.00039119 RMS(Int)=  0.03737596
 Iteration 45 RMS(Cart)=  0.00038258 RMS(Int)=  0.03710522
 Iteration 46 RMS(Cart)=  0.00037427 RMS(Int)=  0.03684035
 Iteration 47 RMS(Cart)=  0.00036625 RMS(Int)=  0.03658116
 Iteration 48 RMS(Cart)=  0.00035849 RMS(Int)=  0.03632746
 Iteration 49 RMS(Cart)=  0.00035100 RMS(Int)=  0.03607905
 Iteration 50 RMS(Cart)=  0.00034376 RMS(Int)=  0.03583577
 Iteration 51 RMS(Cart)=  0.00033674 RMS(Int)=  0.03559745
 Iteration 52 RMS(Cart)=  0.00032995 RMS(Int)=  0.03536394
 Iteration 53 RMS(Cart)=  0.00032336 RMS(Int)=  0.03513508
 Iteration 54 RMS(Cart)=  0.00031697 RMS(Int)=  0.03491074
 Iteration 55 RMS(Cart)=  0.00031077 RMS(Int)=  0.03469078
 Iteration 56 RMS(Cart)=  0.00030475 RMS(Int)=  0.03447508
 Iteration 57 RMS(Cart)=  0.00029889 RMS(Int)=  0.03426352
 Iteration 58 RMS(Cart)=  0.00029320 RMS(Int)=  0.03405597
 Iteration 59 RMS(Cart)=  0.00028766 RMS(Int)=  0.03385235
 Iteration 60 RMS(Cart)=  0.00028225 RMS(Int)=  0.03365254
 Iteration 61 RMS(Cart)=  0.00027698 RMS(Int)=  0.03345645
 Iteration 62 RMS(Cart)=  0.00027183 RMS(Int)=  0.03326399
 Iteration 63 RMS(Cart)=  0.00026681 RMS(Int)=  0.03307508
 Iteration 64 RMS(Cart)=  0.00026188 RMS(Int)=  0.03288964
 Iteration 65 RMS(Cart)=  0.00025705 RMS(Int)=  0.03270760
 Iteration 66 RMS(Cart)=  0.00025230 RMS(Int)=  0.03252890
 Iteration 67 RMS(Cart)=  0.00024762 RMS(Int)=  0.03235349
 Iteration 68 RMS(Cart)=  0.00024299 RMS(Int)=  0.03218133
 Iteration 69 RMS(Cart)=  0.00023841 RMS(Int)=  0.03201237
 Iteration 70 RMS(Cart)=  0.00023383 RMS(Int)=  0.03184660
 Iteration 71 RMS(Cart)=  0.00022924 RMS(Int)=  0.03168401
 Iteration 72 RMS(Cart)=  0.00022458 RMS(Int)=  0.03152464
 Iteration 73 RMS(Cart)=  0.00021978 RMS(Int)=  0.03136853
 Iteration 74 RMS(Cart)=  0.00021470 RMS(Int)=  0.03121579
 Iteration 75 RMS(Cart)=  0.00020905 RMS(Int)=  0.03106660
 Iteration 76 RMS(Cart)=  0.00020248 RMS(Int)=  0.03092041
 Iteration 77 RMS(Cart)=  0.00018960 RMS(Int)=  0.56932790
 Iteration 78 RMS(Cart)=  0.07149876 RMS(Int)=  0.54964227
 Iteration 79 RMS(Cart)=  0.04067335 RMS(Int)=  0.53686986
 Iteration 80 RMS(Cart)=  0.02074852 RMS(Int)=  0.52905329
 Iteration 81 RMS(Cart)=  0.01070211 RMS(Int)=  0.52354836
 Iteration 82 RMS(Cart)=  0.00559985 RMS(Int)=  0.51369657
 Iteration 83 RMS(Cart)=  0.04413395 RMS(Int)=  0.47935555
 Iteration 84 RMS(Cart)=  0.01752509 RMS(Int)=  0.45988732
 Iteration 85 RMS(Cart)=  0.01149271 RMS(Int)=  0.44501641
 Iteration 86 RMS(Cart)=  0.00802304 RMS(Int)=  0.43339993
 Iteration 87 RMS(Cart)=  0.00578209 RMS(Int)=  0.42428620
 Iteration 88 RMS(Cart)=  0.00426912 RMS(Int)=  0.41709647
 Iteration 89 RMS(Cart)=  0.00330389 RMS(Int)=  0.41122738
 Iteration 90 RMS(Cart)=  0.00266014 RMS(Int)=  0.40627374
 Iteration 91 RMS(Cart)=  0.00221056 RMS(Int)=  0.40197322
 Iteration 92 RMS(Cart)=  0.00191156 RMS(Int)=  0.39809682
 Iteration 93 RMS(Cart)=  0.00170098 RMS(Int)=  0.39450613
 Iteration 94 RMS(Cart)=  0.00154425 RMS(Int)=  0.39111538
 Iteration 95 RMS(Cart)=  0.00142184 RMS(Int)=  0.38786904
 Iteration 96 RMS(Cart)=  0.00132376 RMS(Int)=  0.38472696
 Iteration 97 RMS(Cart)=  0.00124200 RMS(Int)=  0.38166148
 Iteration 98 RMS(Cart)=  0.00117139 RMS(Int)=  0.37865240
 Iteration 99 RMS(Cart)=  0.00111156 RMS(Int)=  0.37567999
 Iteration100 RMS(Cart)=  0.00105804 RMS(Int)=  0.37273000
 New curvilinear step not converged.
 ITry= 3 IFail=1 DXMaxC= 4.20D-01 DCOld= 1.00D+10 DXMaxT= 7.14D-01 DXLimC= 3.00D+00 Rises=T
 Iteration  1 RMS(Cart)=  0.00923613 RMS(Int)=  0.06232435
 Iteration  2 RMS(Cart)=  0.00184760 RMS(Int)=  0.06101624
 Iteration  3 RMS(Cart)=  0.00173708 RMS(Int)=  0.05978596
 Iteration  4 RMS(Cart)=  0.00162605 RMS(Int)=  0.05863438
 Iteration  5 RMS(Cart)=  0.00152721 RMS(Int)=  0.05755286
 Iteration  6 RMS(Cart)=  0.00143869 RMS(Int)=  0.05653409
 Iteration  7 RMS(Cart)=  0.00135897 RMS(Int)=  0.05557181
 Iteration  8 RMS(Cart)=  0.00128685 RMS(Int)=  0.05466064
 Iteration  9 RMS(Cart)=  0.00122129 RMS(Int)=  0.05379593
 Iteration 10 RMS(Cart)=  0.00116146 RMS(Int)=  0.05297361
 Iteration 11 RMS(Cart)=  0.00110665 RMS(Int)=  0.05219012
 Iteration 12 RMS(Cart)=  0.00105627 RMS(Int)=  0.05144233
 Iteration 13 RMS(Cart)=  0.00100981 RMS(Int)=  0.05072744
 Iteration 14 RMS(Cart)=  0.00096685 RMS(Int)=  0.05004299
 Iteration 15 RMS(Cart)=  0.00092701 RMS(Int)=  0.04938677
 Iteration 16 RMS(Cart)=  0.00088997 RMS(Int)=  0.04875677
 Iteration 17 RMS(Cart)=  0.00085546 RMS(Int)=  0.04815123
 Iteration 18 RMS(Cart)=  0.00082322 RMS(Int)=  0.04756851
 Iteration 19 RMS(Cart)=  0.00079305 RMS(Int)=  0.04700717
 Iteration 20 RMS(Cart)=  0.00076476 RMS(Int)=  0.04646585
 Iteration 21 RMS(Cart)=  0.00073819 RMS(Int)=  0.04594336
 Iteration 22 RMS(Cart)=  0.00071317 RMS(Int)=  0.04543859
 Iteration 23 RMS(Cart)=  0.00068960 RMS(Int)=  0.04495050
 Iteration 24 RMS(Cart)=  0.00066734 RMS(Int)=  0.04447818
 Iteration 25 RMS(Cart)=  0.00064629 RMS(Int)=  0.04402076
 Iteration 26 RMS(Cart)=  0.00062637 RMS(Int)=  0.04357745
 Iteration 27 RMS(Cart)=  0.00060748 RMS(Int)=  0.04314751
 Iteration 28 RMS(Cart)=  0.00058954 RMS(Int)=  0.04273027
 Iteration 29 RMS(Cart)=  0.00057250 RMS(Int)=  0.04232510
 Iteration 30 RMS(Cart)=  0.00055628 RMS(Int)=  0.04193141
 Iteration 31 RMS(Cart)=  0.00054084 RMS(Int)=  0.04154865
 Iteration 32 RMS(Cart)=  0.00052610 RMS(Int)=  0.04117633
 Iteration 33 RMS(Cart)=  0.00051204 RMS(Int)=  0.04081397
 Iteration 34 RMS(Cart)=  0.00049860 RMS(Int)=  0.04046111
 Iteration 35 RMS(Cart)=  0.00048574 RMS(Int)=  0.04011736
 Iteration 36 RMS(Cart)=  0.00047344 RMS(Int)=  0.03978231
 Iteration 37 RMS(Cart)=  0.00046165 RMS(Int)=  0.03945561
 Iteration 38 RMS(Cart)=  0.00045035 RMS(Int)=  0.03913690
 Iteration 39 RMS(Cart)=  0.00043950 RMS(Int)=  0.03882588
 Iteration 40 RMS(Cart)=  0.00042908 RMS(Int)=  0.03852223
 Iteration 41 RMS(Cart)=  0.00041904 RMS(Int)=  0.03822569
 Iteration 42 RMS(Cart)=  0.00040940 RMS(Int)=  0.03793596
 Iteration 43 RMS(Cart)=  0.00040013 RMS(Int)=  0.03765280
 Iteration 44 RMS(Cart)=  0.00039119 RMS(Int)=  0.03737596
 Iteration 45 RMS(Cart)=  0.00038258 RMS(Int)=  0.03710522
 Iteration 46 RMS(Cart)=  0.00037427 RMS(Int)=  0.03684035
 Iteration 47 RMS(Cart)=  0.00036625 RMS(Int)=  0.03658116
 Iteration 48 RMS(Cart)=  0.00035849 RMS(Int)=  0.03632746
 Iteration 49 RMS(Cart)=  0.00035100 RMS(Int)=  0.03607905
 Iteration 50 RMS(Cart)=  0.00034376 RMS(Int)=  0.03583577
 Iteration 51 RMS(Cart)=  0.00033674 RMS(Int)=  0.03559745
 Iteration 52 RMS(Cart)=  0.00032995 RMS(Int)=  0.03536394
 Iteration 53 RMS(Cart)=  0.00032336 RMS(Int)=  0.03513508
 Iteration 54 RMS(Cart)=  0.00031697 RMS(Int)=  0.03491074
 Iteration 55 RMS(Cart)=  0.00031077 RMS(Int)=  0.03469078
 Iteration 56 RMS(Cart)=  0.00030475 RMS(Int)=  0.03447508
 Iteration 57 RMS(Cart)=  0.00029889 RMS(Int)=  0.03426352
 Iteration 58 RMS(Cart)=  0.00029320 RMS(Int)=  0.03405597
 Iteration 59 RMS(Cart)=  0.00028766 RMS(Int)=  0.03385235
 Iteration 60 RMS(Cart)=  0.00028225 RMS(Int)=  0.03365254
 Iteration 61 RMS(Cart)=  0.00027698 RMS(Int)=  0.03345645
 Iteration 62 RMS(Cart)=  0.00027183 RMS(Int)=  0.03326399
 Iteration 63 RMS(Cart)=  0.00026681 RMS(Int)=  0.03307508
 Iteration 64 RMS(Cart)=  0.00026188 RMS(Int)=  0.03288964
 Iteration 65 RMS(Cart)=  0.00025705 RMS(Int)=  0.03270760
 Iteration 66 RMS(Cart)=  0.00025230 RMS(Int)=  0.03252890
 Iteration 67 RMS(Cart)=  0.00024762 RMS(Int)=  0.03235349
 Iteration 68 RMS(Cart)=  0.00024299 RMS(Int)=  0.03218133
 Iteration 69 RMS(Cart)=  0.00023841 RMS(Int)=  0.03201237
 Iteration 70 RMS(Cart)=  0.00023383 RMS(Int)=  0.03184660
 Iteration 71 RMS(Cart)=  0.00022924 RMS(Int)=  0.03168401
 Iteration 72 RMS(Cart)=  0.00022458 RMS(Int)=  0.03152464
 Iteration 73 RMS(Cart)=  0.00021978 RMS(Int)=  0.03136853
 Iteration 74 RMS(Cart)=  0.00021470 RMS(Int)=  0.03121579
 Iteration 75 RMS(Cart)=  0.00020905 RMS(Int)=  0.03106660
 Iteration 76 RMS(Cart)=  0.00020248 RMS(Int)=  0.03092041
 Iteration 77 RMS(Cart)=  0.00018960 RMS(Int)=  0.56932790
 Iteration 78 RMS(Cart)=  0.07149876 RMS(Int)=  0.54964227
 Iteration 79 RMS(Cart)=  0.04067335 RMS(Int)=  0.53686986
 Iteration 80 RMS(Cart)=  0.02074852 RMS(Int)=  0.52905329
 Iteration 81 RMS(Cart)=  0.01070211 RMS(Int)=  0.52354836
 Iteration 82 RMS(Cart)=  0.00559985 RMS(Int)=  0.51369657
 Iteration 83 RMS(Cart)=  0.04413395 RMS(Int)=  0.47935555
 Iteration 84 RMS(Cart)=  0.01752509 RMS(Int)=  0.45988732
 Iteration 85 RMS(Cart)=  0.01149271 RMS(Int)=  0.44501641
 Iteration 86 RMS(Cart)=  0.00802304 RMS(Int)=  0.43339993
 Iteration 87 RMS(Cart)=  0.00578209 RMS(Int)=  0.42428620
 Iteration 88 RMS(Cart)=  0.00426912 RMS(Int)=  0.41709647
 Iteration 89 RMS(Cart)=  0.00330389 RMS(Int)=  0.41122738
 Iteration 90 RMS(Cart)=  0.00266014 RMS(Int)=  0.40627374
 Iteration 91 RMS(Cart)=  0.00221056 RMS(Int)=  0.40197322
 Iteration 92 RMS(Cart)=  0.00191156 RMS(Int)=  0.39809682
 Iteration 93 RMS(Cart)=  0.00170098 RMS(Int)=  0.39450613
 Iteration 94 RMS(Cart)=  0.00154425 RMS(Int)=  0.39111538
 Iteration 95 RMS(Cart)=  0.00142184 RMS(Int)=  0.38786904
 Iteration 96 RMS(Cart)=  0.00132376 RMS(Int)=  0.38472696
 Iteration 97 RMS(Cart)=  0.00124200 RMS(Int)=  0.38166148
 Iteration 98 RMS(Cart)=  0.00117139 RMS(Int)=  0.37865240
 Iteration 99 RMS(Cart)=  0.00111156 RMS(Int)=  0.37567999
 Iteration100 RMS(Cart)=  0.00105804 RMS(Int)=  0.37273000
 New curvilinear step not converged.
 ITry= 4 IFail=1 DXMaxC= 4.20D-01 DCOld= 1.00D+10 DXMaxT= 7.14D-01 DXLimC= 3.00D+00 Rises=T
 Iteration  1 RMS(Cart)=  0.00923613 RMS(Int)=  0.06232435
 Iteration  2 RMS(Cart)=  0.00184760 RMS(Int)=  0.06101624
 Iteration  3 RMS(Cart)=  0.00173708 RMS(Int)=  0.05978596
 Iteration  4 RMS(Cart)=  0.00162605 RMS(Int)=  0.05863438
 Iteration  5 RMS(Cart)=  0.00152721 RMS(Int)=  0.05755286
 Iteration  6 RMS(Cart)=  0.00143869 RMS(Int)=  0.05653409
 Iteration  7 RMS(Cart)=  0.00135897 RMS(Int)=  0.05557181
 Iteration  8 RMS(Cart)=  0.00128685 RMS(Int)=  0.05466064
 Iteration  9 RMS(Cart)=  0.00122129 RMS(Int)=  0.05379593
 Iteration 10 RMS(Cart)=  0.00116146 RMS(Int)=  0.05297361
 Iteration 11 RMS(Cart)=  0.00110665 RMS(Int)=  0.05219012
 Iteration 12 RMS(Cart)=  0.00105627 RMS(Int)=  0.05144233
 Iteration 13 RMS(Cart)=  0.00100981 RMS(Int)=  0.05072744
 Iteration 14 RMS(Cart)=  0.00096685 RMS(Int)=  0.05004299
 Iteration 15 RMS(Cart)=  0.00092701 RMS(Int)=  0.04938677
 Iteration 16 RMS(Cart)=  0.00088997 RMS(Int)=  0.04875677
 Iteration 17 RMS(Cart)=  0.00085546 RMS(Int)=  0.04815123
 Iteration 18 RMS(Cart)=  0.00082322 RMS(Int)=  0.04756851
 Iteration 19 RMS(Cart)=  0.00079305 RMS(Int)=  0.04700717
 Iteration 20 RMS(Cart)=  0.00076476 RMS(Int)=  0.04646585
 Iteration 21 RMS(Cart)=  0.00073819 RMS(Int)=  0.04594336
 Iteration 22 RMS(Cart)=  0.00071317 RMS(Int)=  0.04543859
 Iteration 23 RMS(Cart)=  0.00068960 RMS(Int)=  0.04495050
 Iteration 24 RMS(Cart)=  0.00066734 RMS(Int)=  0.04447818
 Iteration 25 RMS(Cart)=  0.00064629 RMS(Int)=  0.04402076
 Iteration 26 RMS(Cart)=  0.00062637 RMS(Int)=  0.04357745
 Iteration 27 RMS(Cart)=  0.00060748 RMS(Int)=  0.04314751
 Iteration 28 RMS(Cart)=  0.00058954 RMS(Int)=  0.04273027
 Iteration 29 RMS(Cart)=  0.00057250 RMS(Int)=  0.04232510
 Iteration 30 RMS(Cart)=  0.00055628 RMS(Int)=  0.04193141
 Iteration 31 RMS(Cart)=  0.00054084 RMS(Int)=  0.04154865
 Iteration 32 RMS(Cart)=  0.00052610 RMS(Int)=  0.04117633
 Iteration 33 RMS(Cart)=  0.00051204 RMS(Int)=  0.04081397
 Iteration 34 RMS(Cart)=  0.00049860 RMS(Int)=  0.04046111
 Iteration 35 RMS(Cart)=  0.00048574 RMS(Int)=  0.04011736
 Iteration 36 RMS(Cart)=  0.00047344 RMS(Int)=  0.03978231
 Iteration 37 RMS(Cart)=  0.00046165 RMS(Int)=  0.03945561
 Iteration 38 RMS(Cart)=  0.00045035 RMS(Int)=  0.03913690
 Iteration 39 RMS(Cart)=  0.00043950 RMS(Int)=  0.03882588
 Iteration 40 RMS(Cart)=  0.00042908 RMS(Int)=  0.03852223
 Iteration 41 RMS(Cart)=  0.00041904 RMS(Int)=  0.03822569
 Iteration 42 RMS(Cart)=  0.00040940 RMS(Int)=  0.03793596
 Iteration 43 RMS(Cart)=  0.00040013 RMS(Int)=  0.03765280
 Iteration 44 RMS(Cart)=  0.00039119 RMS(Int)=  0.03737596
 Iteration 45 RMS(Cart)=  0.00038258 RMS(Int)=  0.03710522
 Iteration 46 RMS(Cart)=  0.00037427 RMS(Int)=  0.03684035
 Iteration 47 RMS(Cart)=  0.00036625 RMS(Int)=  0.03658116
 Iteration 48 RMS(Cart)=  0.00035849 RMS(Int)=  0.03632746
 Iteration 49 RMS(Cart)=  0.00035100 RMS(Int)=  0.03607905
 Iteration 50 RMS(Cart)=  0.00034376 RMS(Int)=  0.03583577
 Iteration 51 RMS(Cart)=  0.00033674 RMS(Int)=  0.03559745
 Iteration 52 RMS(Cart)=  0.00032995 RMS(Int)=  0.03536394
 Iteration 53 RMS(Cart)=  0.00032336 RMS(Int)=  0.03513508
 Iteration 54 RMS(Cart)=  0.00031697 RMS(Int)=  0.03491074
 Iteration 55 RMS(Cart)=  0.00031077 RMS(Int)=  0.03469078
 Iteration 56 RMS(Cart)=  0.00030475 RMS(Int)=  0.03447508
 Iteration 57 RMS(Cart)=  0.00029889 RMS(Int)=  0.03426352
 Iteration 58 RMS(Cart)=  0.00029320 RMS(Int)=  0.03405597
 Iteration 59 RMS(Cart)=  0.00028766 RMS(Int)=  0.03385235
 Iteration 60 RMS(Cart)=  0.00028225 RMS(Int)=  0.03365254
 Iteration 61 RMS(Cart)=  0.00027698 RMS(Int)=  0.03345645
 Iteration 62 RMS(Cart)=  0.00027183 RMS(Int)=  0.03326399
 Iteration 63 RMS(Cart)=  0.00026681 RMS(Int)=  0.03307508
 Iteration 64 RMS(Cart)=  0.00026188 RMS(Int)=  0.03288964
 Iteration 65 RMS(Cart)=  0.00025705 RMS(Int)=  0.03270760
 Iteration 66 RMS(Cart)=  0.00025230 RMS(Int)=  0.03252890
 Iteration 67 RMS(Cart)=  0.00024762 RMS(Int)=  0.03235349
 Iteration 68 RMS(Cart)=  0.00024299 RMS(Int)=  0.03218133
 Iteration 69 RMS(Cart)=  0.00023841 RMS(Int)=  0.03201237
 Iteration 70 RMS(Cart)=  0.00023383 RMS(Int)=  0.03184660
 Iteration 71 RMS(Cart)=  0.00022924 RMS(Int)=  0.03168401
 Iteration 72 RMS(Cart)=  0.00022458 RMS(Int)=  0.03152464
 Iteration 73 RMS(Cart)=  0.00021978 RMS(Int)=  0.03136853
 Iteration 74 RMS(Cart)=  0.00021470 RMS(Int)=  0.03121579
 Iteration 75 RMS(Cart)=  0.00020905 RMS(Int)=  0.03106660
 Iteration 76 RMS(Cart)=  0.00020248 RMS(Int)=  0.03092041
 Iteration 77 RMS(Cart)=  0.00018960 RMS(Int)=  0.56932790
 Iteration 78 RMS(Cart)=  0.07149876 RMS(Int)=  0.54964227
 Iteration 79 RMS(Cart)=  0.04067335 RMS(Int)=  0.53686986
 Iteration 80 RMS(Cart)=  0.02074852 RMS(Int)=  0.52905329
 Iteration 81 RMS(Cart)=  0.01070211 RMS(Int)=  0.52354836
 Iteration 82 RMS(Cart)=  0.00559985 RMS(Int)=  0.51369657
 Iteration 83 RMS(Cart)=  0.04413395 RMS(Int)=  0.47935555
 Iteration 84 RMS(Cart)=  0.01752509 RMS(Int)=  0.45988732
 Iteration 85 RMS(Cart)=  0.01149271 RMS(Int)=  0.44501641
 Iteration 86 RMS(Cart)=  0.00802304 RMS(Int)=  0.43339993
 Iteration 87 RMS(Cart)=  0.00578209 RMS(Int)=  0.42428620
 Iteration 88 RMS(Cart)=  0.00426912 RMS(Int)=  0.41709647
 Iteration 89 RMS(Cart)=  0.00330389 RMS(Int)=  0.41122738
 Iteration 90 RMS(Cart)=  0.00266014 RMS(Int)=  0.40627374
 Iteration 91 RMS(Cart)=  0.00221056 RMS(Int)=  0.40197322
 Iteration 92 RMS(Cart)=  0.00191156 RMS(Int)=  0.39809682
 Iteration 93 RMS(Cart)=  0.00170098 RMS(Int)=  0.39450613
 Iteration 94 RMS(Cart)=  0.00154425 RMS(Int)=  0.39111538
 Iteration 95 RMS(Cart)=  0.00142184 RMS(Int)=  0.38786904
 Iteration 96 RMS(Cart)=  0.00132376 RMS(Int)=  0.38472696
 Iteration 97 RMS(Cart)=  0.00124200 RMS(Int)=  0.38166148
 Iteration 98 RMS(Cart)=  0.00117139 RMS(Int)=  0.37865240
 Iteration 99 RMS(Cart)=  0.00111156 RMS(Int)=  0.37567999
 Iteration100 RMS(Cart)=  0.00105804 RMS(Int)=  0.37273000
 New curvilinear step not converged.
 ITry= 5 IFail=1 DXMaxC= 4.20D-01 DCOld= 1.00D+10 DXMaxT= 7.14D-01 DXLimC= 3.00D+00 Rises=T
 Iteration  1 RMS(Cart)=  0.00923613 RMS(Int)=  0.06232435
 Iteration  2 RMS(Cart)=  0.00184760 RMS(Int)=  0.06101624
 Iteration  3 RMS(Cart)=  0.00173708 RMS(Int)=  0.05978596
 Iteration  4 RMS(Cart)=  0.00162605 RMS(Int)=  0.05863438
 Iteration  5 RMS(Cart)=  0.00152721 RMS(Int)=  0.05755286
 Iteration  6 RMS(Cart)=  0.00143869 RMS(Int)=  0.05653409
 Iteration  7 RMS(Cart)=  0.00135897 RMS(Int)=  0.05557181
 Iteration  8 RMS(Cart)=  0.00128685 RMS(Int)=  0.05466064
 Iteration  9 RMS(Cart)=  0.00122129 RMS(Int)=  0.05379593
 Iteration 10 RMS(Cart)=  0.00116146 RMS(Int)=  0.05297361
 Iteration 11 RMS(Cart)=  0.00110665 RMS(Int)=  0.05219012
 Iteration 12 RMS(Cart)=  0.00105627 RMS(Int)=  0.05144233
 Iteration 13 RMS(Cart)=  0.00100981 RMS(Int)=  0.05072744
 Iteration 14 RMS(Cart)=  0.00096685 RMS(Int)=  0.05004299
 Iteration 15 RMS(Cart)=  0.00092701 RMS(Int)=  0.04938677
 Iteration 16 RMS(Cart)=  0.00088997 RMS(Int)=  0.04875677
 Iteration 17 RMS(Cart)=  0.00085546 RMS(Int)=  0.04815123
 Iteration 18 RMS(Cart)=  0.00082322 RMS(Int)=  0.04756851
 Iteration 19 RMS(Cart)=  0.00079305 RMS(Int)=  0.04700717
 Iteration 20 RMS(Cart)=  0.00076476 RMS(Int)=  0.04646585
 Iteration 21 RMS(Cart)=  0.00073819 RMS(Int)=  0.04594336
 Iteration 22 RMS(Cart)=  0.00071317 RMS(Int)=  0.04543859
 Iteration 23 RMS(Cart)=  0.00068960 RMS(Int)=  0.04495050
 Iteration 24 RMS(Cart)=  0.00066734 RMS(Int)=  0.04447818
 Iteration 25 RMS(Cart)=  0.00064629 RMS(Int)=  0.04402076
 Iteration 26 RMS(Cart)=  0.00062637 RMS(Int)=  0.04357745
 Iteration 27 RMS(Cart)=  0.00060748 RMS(Int)=  0.04314751
 Iteration 28 RMS(Cart)=  0.00058954 RMS(Int)=  0.04273027
 Iteration 29 RMS(Cart)=  0.00057250 RMS(Int)=  0.04232510
 Iteration 30 RMS(Cart)=  0.00055628 RMS(Int)=  0.04193141
 Iteration 31 RMS(Cart)=  0.00054084 RMS(Int)=  0.04154865
 Iteration 32 RMS(Cart)=  0.00052610 RMS(Int)=  0.04117633
 Iteration 33 RMS(Cart)=  0.00051204 RMS(Int)=  0.04081397
 Iteration 34 RMS(Cart)=  0.00049860 RMS(Int)=  0.04046111
 Iteration 35 RMS(Cart)=  0.00048574 RMS(Int)=  0.04011736
 Iteration 36 RMS(Cart)=  0.00047344 RMS(Int)=  0.03978231
 Iteration 37 RMS(Cart)=  0.00046165 RMS(Int)=  0.03945561
 Iteration 38 RMS(Cart)=  0.00045035 RMS(Int)=  0.03913690
 Iteration 39 RMS(Cart)=  0.00043950 RMS(Int)=  0.03882588
 Iteration 40 RMS(Cart)=  0.00042908 RMS(Int)=  0.03852223
 Iteration 41 RMS(Cart)=  0.00041904 RMS(Int)=  0.03822569
 Iteration 42 RMS(Cart)=  0.00040940 RMS(Int)=  0.03793596
 Iteration 43 RMS(Cart)=  0.00040013 RMS(Int)=  0.03765280
 Iteration 44 RMS(Cart)=  0.00039119 RMS(Int)=  0.03737596
 Iteration 45 RMS(Cart)=  0.00038258 RMS(Int)=  0.03710522
 Iteration 46 RMS(Cart)=  0.00037427 RMS(Int)=  0.03684035
 Iteration 47 RMS(Cart)=  0.00036625 RMS(Int)=  0.03658116
 Iteration 48 RMS(Cart)=  0.00035849 RMS(Int)=  0.03632746
 Iteration 49 RMS(Cart)=  0.00035100 RMS(Int)=  0.03607905
 Iteration 50 RMS(Cart)=  0.00034376 RMS(Int)=  0.03583577
 Iteration 51 RMS(Cart)=  0.00033674 RMS(Int)=  0.03559745
 Iteration 52 RMS(Cart)=  0.00032995 RMS(Int)=  0.03536394
 Iteration 53 RMS(Cart)=  0.00032336 RMS(Int)=  0.03513508
 Iteration 54 RMS(Cart)=  0.00031697 RMS(Int)=  0.03491074
 Iteration 55 RMS(Cart)=  0.00031077 RMS(Int)=  0.03469078
 Iteration 56 RMS(Cart)=  0.00030475 RMS(Int)=  0.03447508
 Iteration 57 RMS(Cart)=  0.00029889 RMS(Int)=  0.03426352
 Iteration 58 RMS(Cart)=  0.00029320 RMS(Int)=  0.03405597
 Iteration 59 RMS(Cart)=  0.00028766 RMS(Int)=  0.03385235
 Iteration 60 RMS(Cart)=  0.00028225 RMS(Int)=  0.03365254
 Iteration 61 RMS(Cart)=  0.00027698 RMS(Int)=  0.03345645
 Iteration 62 RMS(Cart)=  0.00027183 RMS(Int)=  0.03326399
 Iteration 63 RMS(Cart)=  0.00026681 RMS(Int)=  0.03307508
 Iteration 64 RMS(Cart)=  0.00026188 RMS(Int)=  0.03288964
 Iteration 65 RMS(Cart)=  0.00025705 RMS(Int)=  0.03270760
 Iteration 66 RMS(Cart)=  0.00025230 RMS(Int)=  0.03252890
 Iteration 67 RMS(Cart)=  0.00024762 RMS(Int)=  0.03235349
 Iteration 68 RMS(Cart)=  0.00024299 RMS(Int)=  0.03218133
 Iteration 69 RMS(Cart)=  0.00023841 RMS(Int)=  0.03201237
 Iteration 70 RMS(Cart)=  0.00023383 RMS(Int)=  0.03184660
 Iteration 71 RMS(Cart)=  0.00022924 RMS(Int)=  0.03168401
 Iteration 72 RMS(Cart)=  0.00022458 RMS(Int)=  0.03152464
 Iteration 73 RMS(Cart)=  0.00021978 RMS(Int)=  0.03136853
 Iteration 74 RMS(Cart)=  0.00021470 RMS(Int)=  0.03121579
 Iteration 75 RMS(Cart)=  0.00020905 RMS(Int)=  0.03106660
 Iteration 76 RMS(Cart)=  0.00020248 RMS(Int)=  0.03092041
 Iteration 77 RMS(Cart)=  0.00018960 RMS(Int)=  0.56932790
 Iteration 78 RMS(Cart)=  0.07149876 RMS(Int)=  0.54964227
 Iteration 79 RMS(Cart)=  0.04067335 RMS(Int)=  0.53686986
 Iteration 80 RMS(Cart)=  0.02074852 RMS(Int)=  0.52905329
 Iteration 81 RMS(Cart)=  0.01070211 RMS(Int)=  0.52354836
 Iteration 82 RMS(Cart)=  0.00559985 RMS(Int)=  0.51369657
 Iteration 83 RMS(Cart)=  0.04413395 RMS(Int)=  0.47935555
 Iteration 84 RMS(Cart)=  0.01752509 RMS(Int)=  0.45988732
 Iteration 85 RMS(Cart)=  0.01149271 RMS(Int)=  0.44501641
 Iteration 86 RMS(Cart)=  0.00802304 RMS(Int)=  0.43339993
 Iteration 87 RMS(Cart)=  0.00578209 RMS(Int)=  0.42428620
 Iteration 88 RMS(Cart)=  0.00426912 RMS(Int)=  0.41709647
 Iteration 89 RMS(Cart)=  0.00330389 RMS(Int)=  0.41122738
 Iteration 90 RMS(Cart)=  0.00266014 RMS(Int)=  0.40627374
 Iteration 91 RMS(Cart)=  0.00221056 RMS(Int)=  0.40197322
 Iteration 92 RMS(Cart)=  0.00191156 RMS(Int)=  0.39809682
 Iteration 93 RMS(Cart)=  0.00170098 RMS(Int)=  0.39450613
 Iteration 94 RMS(Cart)=  0.00154425 RMS(Int)=  0.39111538
 Iteration 95 RMS(Cart)=  0.00142184 RMS(Int)=  0.38786904
 Iteration 96 RMS(Cart)=  0.00132376 RMS(Int)=  0.38472696
 Iteration 97 RMS(Cart)=  0.00124200 RMS(Int)=  0.38166148
 Iteration 98 RMS(Cart)=  0.00117139 RMS(Int)=  0.37865240
 Iteration 99 RMS(Cart)=  0.00111156 RMS(Int)=  0.37567999
 Iteration100 RMS(Cart)=  0.00105804 RMS(Int)=  0.37273000
 New curvilinear step not converged.
 ITry= 6 IFail=1 DXMaxC= 4.20D-01 DCOld= 1.00D+10 DXMaxT= 7.14D-01 DXLimC= 3.00D+00 Rises=T
 Iteration  1 RMS(Cart)=  0.00923613 RMS(Int)=  0.06232435
 Iteration  2 RMS(Cart)=  0.00184760 RMS(Int)=  0.06101624
 Iteration  3 RMS(Cart)=  0.00173708 RMS(Int)=  0.05978596
 Iteration  4 RMS(Cart)=  0.00162605 RMS(Int)=  0.05863438
 Iteration  5 RMS(Cart)=  0.00152721 RMS(Int)=  0.05755286
 Iteration  6 RMS(Cart)=  0.00143869 RMS(Int)=  0.05653409
 Iteration  7 RMS(Cart)=  0.00135897 RMS(Int)=  0.05557181
 Iteration  8 RMS(Cart)=  0.00128685 RMS(Int)=  0.05466064
 Iteration  9 RMS(Cart)=  0.00122129 RMS(Int)=  0.05379593
 Iteration 10 RMS(Cart)=  0.00116146 RMS(Int)=  0.05297361
 Iteration 11 RMS(Cart)=  0.00110665 RMS(Int)=  0.05219012
 Iteration 12 RMS(Cart)=  0.00105627 RMS(Int)=  0.05144233
 Iteration 13 RMS(Cart)=  0.00100981 RMS(Int)=  0.05072744
 Iteration 14 RMS(Cart)=  0.00096685 RMS(Int)=  0.05004299
 Iteration 15 RMS(Cart)=  0.00092701 RMS(Int)=  0.04938677
 Iteration 16 RMS(Cart)=  0.00088997 RMS(Int)=  0.04875677
 Iteration 17 RMS(Cart)=  0.00085546 RMS(Int)=  0.04815123
 Iteration 18 RMS(Cart)=  0.00082322 RMS(Int)=  0.04756851
 Iteration 19 RMS(Cart)=  0.00079305 RMS(Int)=  0.04700717
 Iteration 20 RMS(Cart)=  0.00076476 RMS(Int)=  0.04646585
 Iteration 21 RMS(Cart)=  0.00073819 RMS(Int)=  0.04594336
 Iteration 22 RMS(Cart)=  0.00071317 RMS(Int)=  0.04543859
 Iteration 23 RMS(Cart)=  0.00068960 RMS(Int)=  0.04495050
 Iteration 24 RMS(Cart)=  0.00066734 RMS(Int)=  0.04447818
 Iteration 25 RMS(Cart)=  0.00064629 RMS(Int)=  0.04402076
 Iteration 26 RMS(Cart)=  0.00062637 RMS(Int)=  0.04357745
 Iteration 27 RMS(Cart)=  0.00060748 RMS(Int)=  0.04314751
 Iteration 28 RMS(Cart)=  0.00058954 RMS(Int)=  0.04273027
 Iteration 29 RMS(Cart)=  0.00057250 RMS(Int)=  0.04232510
 Iteration 30 RMS(Cart)=  0.00055628 RMS(Int)=  0.04193141
 Iteration 31 RMS(Cart)=  0.00054084 RMS(Int)=  0.04154865
 Iteration 32 RMS(Cart)=  0.00052610 RMS(Int)=  0.04117633
 Iteration 33 RMS(Cart)=  0.00051204 RMS(Int)=  0.04081397
 Iteration 34 RMS(Cart)=  0.00049860 RMS(Int)=  0.04046111
 Iteration 35 RMS(Cart)=  0.00048574 RMS(Int)=  0.04011736
 Iteration 36 RMS(Cart)=  0.00047344 RMS(Int)=  0.03978231
 Iteration 37 RMS(Cart)=  0.00046165 RMS(Int)=  0.03945561
 Iteration 38 RMS(Cart)=  0.00045035 RMS(Int)=  0.03913690
 Iteration 39 RMS(Cart)=  0.00043950 RMS(Int)=  0.03882588
 Iteration 40 RMS(Cart)=  0.00042908 RMS(Int)=  0.03852223
 Iteration 41 RMS(Cart)=  0.00041904 RMS(Int)=  0.03822569
 Iteration 42 RMS(Cart)=  0.00040940 RMS(Int)=  0.03793596
 Iteration 43 RMS(Cart)=  0.00040013 RMS(Int)=  0.03765280
 Iteration 44 RMS(Cart)=  0.00039119 RMS(Int)=  0.03737596
 Iteration 45 RMS(Cart)=  0.00038258 RMS(Int)=  0.03710522
 Iteration 46 RMS(Cart)=  0.00037427 RMS(Int)=  0.03684035
 Iteration 47 RMS(Cart)=  0.00036625 RMS(Int)=  0.03658116
 Iteration 48 RMS(Cart)=  0.00035849 RMS(Int)=  0.03632746
 Iteration 49 RMS(Cart)=  0.00035100 RMS(Int)=  0.03607905
 Iteration 50 RMS(Cart)=  0.00034376 RMS(Int)=  0.03583577
 Iteration 51 RMS(Cart)=  0.00033674 RMS(Int)=  0.03559745
 Iteration 52 RMS(Cart)=  0.00032995 RMS(Int)=  0.03536394
 Iteration 53 RMS(Cart)=  0.00032336 RMS(Int)=  0.03513508
 Iteration 54 RMS(Cart)=  0.00031697 RMS(Int)=  0.03491074
 Iteration 55 RMS(Cart)=  0.00031077 RMS(Int)=  0.03469078
 Iteration 56 RMS(Cart)=  0.00030475 RMS(Int)=  0.03447508
 Iteration 57 RMS(Cart)=  0.00029889 RMS(Int)=  0.03426352
 Iteration 58 RMS(Cart)=  0.00029320 RMS(Int)=  0.03405597
 Iteration 59 RMS(Cart)=  0.00028766 RMS(Int)=  0.03385235
 Iteration 60 RMS(Cart)=  0.00028225 RMS(Int)=  0.03365254
 Iteration 61 RMS(Cart)=  0.00027698 RMS(Int)=  0.03345645
 Iteration 62 RMS(Cart)=  0.00027183 RMS(Int)=  0.03326399
 Iteration 63 RMS(Cart)=  0.00026681 RMS(Int)=  0.03307508
 Iteration 64 RMS(Cart)=  0.00026188 RMS(Int)=  0.03288964
 Iteration 65 RMS(Cart)=  0.00025705 RMS(Int)=  0.03270760
 Iteration 66 RMS(Cart)=  0.00025230 RMS(Int)=  0.03252890
 Iteration 67 RMS(Cart)=  0.00024762 RMS(Int)=  0.03235349
 Iteration 68 RMS(Cart)=  0.00024299 RMS(Int)=  0.03218133
 Iteration 69 RMS(Cart)=  0.00023841 RMS(Int)=  0.03201237
 Iteration 70 RMS(Cart)=  0.00023383 RMS(Int)=  0.03184660
 Iteration 71 RMS(Cart)=  0.00022924 RMS(Int)=  0.03168401
 Iteration 72 RMS(Cart)=  0.00022458 RMS(Int)=  0.03152464
 Iteration 73 RMS(Cart)=  0.00021978 RMS(Int)=  0.03136853
 Iteration 74 RMS(Cart)=  0.00021470 RMS(Int)=  0.03121579
 Iteration 75 RMS(Cart)=  0.00020905 RMS(Int)=  0.03106660
 Iteration 76 RMS(Cart)=  0.00020248 RMS(Int)=  0.03092041
 Iteration 77 RMS(Cart)=  0.00018960 RMS(Int)=  0.56932790
 Iteration 78 RMS(Cart)=  0.07149876 RMS(Int)=  0.54964227
 Iteration 79 RMS(Cart)=  0.04067335 RMS(Int)=  0.53686986
 Iteration 80 RMS(Cart)=  0.02074852 RMS(Int)=  0.52905329
 Iteration 81 RMS(Cart)=  0.01070211 RMS(Int)=  0.52354836
 Iteration 82 RMS(Cart)=  0.00559985 RMS(Int)=  0.51369657
 Iteration 83 RMS(Cart)=  0.04413395 RMS(Int)=  0.47935555
 Iteration 84 RMS(Cart)=  0.01752509 RMS(Int)=  0.45988732
 Iteration 85 RMS(Cart)=  0.01149271 RMS(Int)=  0.44501641
 Iteration 86 RMS(Cart)=  0.00802304 RMS(Int)=  0.43339993
 Iteration 87 RMS(Cart)=  0.00578209 RMS(Int)=  0.42428620
 Iteration 88 RMS(Cart)=  0.00426912 RMS(Int)=  0.41709647
 Iteration 89 RMS(Cart)=  0.00330389 RMS(Int)=  0.41122738
 Iteration 90 RMS(Cart)=  0.00266014 RMS(Int)=  0.40627374
 Iteration 91 RMS(Cart)=  0.00221056 RMS(Int)=  0.40197322
 Iteration 92 RMS(Cart)=  0.00191156 RMS(Int)=  0.39809682
 Iteration 93 RMS(Cart)=  0.00170098 RMS(Int)=  0.39450613
 Iteration 94 RMS(Cart)=  0.00154425 RMS(Int)=  0.39111538
 Iteration 95 RMS(Cart)=  0.00142184 RMS(Int)=  0.38786904
 Iteration 96 RMS(Cart)=  0.00132376 RMS(Int)=  0.38472696
 Iteration 97 RMS(Cart)=  0.00124200 RMS(Int)=  0.38166148
 Iteration 98 RMS(Cart)=  0.00117139 RMS(Int)=  0.37865240
 Iteration 99 RMS(Cart)=  0.00111156 RMS(Int)=  0.37567999
 Iteration100 RMS(Cart)=  0.00105804 RMS(Int)=  0.37273000
 New curvilinear step not converged.
 ITry= 7 IFail=1 DXMaxC= 4.20D-01 DCOld= 1.00D+10 DXMaxT= 7.14D-01 DXLimC= 3.00D+00 Rises=T
 Iteration  1 RMS(Cart)=  0.00923613 RMS(Int)=  0.06232435
 Iteration  2 RMS(Cart)=  0.00184760 RMS(Int)=  0.06101624
 Iteration  3 RMS(Cart)=  0.00173708 RMS(Int)=  0.05978596
 Iteration  4 RMS(Cart)=  0.00162605 RMS(Int)=  0.05863438
 Iteration  5 RMS(Cart)=  0.00152721 RMS(Int)=  0.05755286
 Iteration  6 RMS(Cart)=  0.00143869 RMS(Int)=  0.05653409
 Iteration  7 RMS(Cart)=  0.00135897 RMS(Int)=  0.05557181
 Iteration  8 RMS(Cart)=  0.00128685 RMS(Int)=  0.05466064
 Iteration  9 RMS(Cart)=  0.00122129 RMS(Int)=  0.05379593
 Iteration 10 RMS(Cart)=  0.00116146 RMS(Int)=  0.05297361
 Iteration 11 RMS(Cart)=  0.00110665 RMS(Int)=  0.05219012
 Iteration 12 RMS(Cart)=  0.00105627 RMS(Int)=  0.05144233
 Iteration 13 RMS(Cart)=  0.00100981 RMS(Int)=  0.05072744
 Iteration 14 RMS(Cart)=  0.00096685 RMS(Int)=  0.05004299
 Iteration 15 RMS(Cart)=  0.00092701 RMS(Int)=  0.04938677
 Iteration 16 RMS(Cart)=  0.00088997 RMS(Int)=  0.04875677
 Iteration 17 RMS(Cart)=  0.00085546 RMS(Int)=  0.04815123
 Iteration 18 RMS(Cart)=  0.00082322 RMS(Int)=  0.04756851
 Iteration 19 RMS(Cart)=  0.00079305 RMS(Int)=  0.04700717
 Iteration 20 RMS(Cart)=  0.00076476 RMS(Int)=  0.04646585
 Iteration 21 RMS(Cart)=  0.00073819 RMS(Int)=  0.04594336
 Iteration 22 RMS(Cart)=  0.00071317 RMS(Int)=  0.04543859
 Iteration 23 RMS(Cart)=  0.00068960 RMS(Int)=  0.04495050
 Iteration 24 RMS(Cart)=  0.00066734 RMS(Int)=  0.04447818
 Iteration 25 RMS(Cart)=  0.00064629 RMS(Int)=  0.04402076
 Iteration 26 RMS(Cart)=  0.00062637 RMS(Int)=  0.04357745
 Iteration 27 RMS(Cart)=  0.00060748 RMS(Int)=  0.04314751
 Iteration 28 RMS(Cart)=  0.00058954 RMS(Int)=  0.04273027
 Iteration 29 RMS(Cart)=  0.00057250 RMS(Int)=  0.04232510
 Iteration 30 RMS(Cart)=  0.00055628 RMS(Int)=  0.04193141
 Iteration 31 RMS(Cart)=  0.00054084 RMS(Int)=  0.04154865
 Iteration 32 RMS(Cart)=  0.00052610 RMS(Int)=  0.04117633
 Iteration 33 RMS(Cart)=  0.00051204 RMS(Int)=  0.04081397
 Iteration 34 RMS(Cart)=  0.00049860 RMS(Int)=  0.04046111
 Iteration 35 RMS(Cart)=  0.00048574 RMS(Int)=  0.04011736
 Iteration 36 RMS(Cart)=  0.00047344 RMS(Int)=  0.03978231
 Iteration 37 RMS(Cart)=  0.00046165 RMS(Int)=  0.03945561
 Iteration 38 RMS(Cart)=  0.00045035 RMS(Int)=  0.03913690
 Iteration 39 RMS(Cart)=  0.00043950 RMS(Int)=  0.03882588
 Iteration 40 RMS(Cart)=  0.00042908 RMS(Int)=  0.03852223
 Iteration 41 RMS(Cart)=  0.00041904 RMS(Int)=  0.03822569
 Iteration 42 RMS(Cart)=  0.00040940 RMS(Int)=  0.03793596
 Iteration 43 RMS(Cart)=  0.00040013 RMS(Int)=  0.03765280
 Iteration 44 RMS(Cart)=  0.00039119 RMS(Int)=  0.03737596
 Iteration 45 RMS(Cart)=  0.00038258 RMS(Int)=  0.03710522
 Iteration 46 RMS(Cart)=  0.00037427 RMS(Int)=  0.03684035
 Iteration 47 RMS(Cart)=  0.00036625 RMS(Int)=  0.03658116
 Iteration 48 RMS(Cart)=  0.00035849 RMS(Int)=  0.03632746
 Iteration 49 RMS(Cart)=  0.00035100 RMS(Int)=  0.03607905
 Iteration 50 RMS(Cart)=  0.00034376 RMS(Int)=  0.03583577
 Iteration 51 RMS(Cart)=  0.00033674 RMS(Int)=  0.03559745
 Iteration 52 RMS(Cart)=  0.00032995 RMS(Int)=  0.03536394
 Iteration 53 RMS(Cart)=  0.00032336 RMS(Int)=  0.03513508
 Iteration 54 RMS(Cart)=  0.00031697 RMS(Int)=  0.03491074
 Iteration 55 RMS(Cart)=  0.00031077 RMS(Int)=  0.03469078
 Iteration 56 RMS(Cart)=  0.00030475 RMS(Int)=  0.03447508
 Iteration 57 RMS(Cart)=  0.00029889 RMS(Int)=  0.03426352
 Iteration 58 RMS(Cart)=  0.00029320 RMS(Int)=  0.03405597
 Iteration 59 RMS(Cart)=  0.00028766 RMS(Int)=  0.03385235
 Iteration 60 RMS(Cart)=  0.00028225 RMS(Int)=  0.03365254
 Iteration 61 RMS(Cart)=  0.00027698 RMS(Int)=  0.03345645
 Iteration 62 RMS(Cart)=  0.00027183 RMS(Int)=  0.03326399
 Iteration 63 RMS(Cart)=  0.00026681 RMS(Int)=  0.03307508
 Iteration 64 RMS(Cart)=  0.00026188 RMS(Int)=  0.03288964
 Iteration 65 RMS(Cart)=  0.00025705 RMS(Int)=  0.03270760
 Iteration 66 RMS(Cart)=  0.00025230 RMS(Int)=  0.03252890
 Iteration 67 RMS(Cart)=  0.00024762 RMS(Int)=  0.03235349
 Iteration 68 RMS(Cart)=  0.00024299 RMS(Int)=  0.03218133
 Iteration 69 RMS(Cart)=  0.00023841 RMS(Int)=  0.03201237
 Iteration 70 RMS(Cart)=  0.00023383 RMS(Int)=  0.03184660
 Iteration 71 RMS(Cart)=  0.00022924 RMS(Int)=  0.03168401
 Iteration 72 RMS(Cart)=  0.00022458 RMS(Int)=  0.03152464
 Iteration 73 RMS(Cart)=  0.00021978 RMS(Int)=  0.03136853
 Iteration 74 RMS(Cart)=  0.00021470 RMS(Int)=  0.03121579
 Iteration 75 RMS(Cart)=  0.00020905 RMS(Int)=  0.03106660
 Iteration 76 RMS(Cart)=  0.00020248 RMS(Int)=  0.03092041
 Iteration 77 RMS(Cart)=  0.00018960 RMS(Int)=  0.56932790
 Iteration 78 RMS(Cart)=  0.07149876 RMS(Int)=  0.54964227
 Iteration 79 RMS(Cart)=  0.04067335 RMS(Int)=  0.53686986
 Iteration 80 RMS(Cart)=  0.02074852 RMS(Int)=  0.52905329
 Iteration 81 RMS(Cart)=  0.01070211 RMS(Int)=  0.52354836
 Iteration 82 RMS(Cart)=  0.00559985 RMS(Int)=  0.51369657
 Iteration 83 RMS(Cart)=  0.04413395 RMS(Int)=  0.47935555
 Iteration 84 RMS(Cart)=  0.01752509 RMS(Int)=  0.45988732
 Iteration 85 RMS(Cart)=  0.01149271 RMS(Int)=  0.44501641
 Iteration 86 RMS(Cart)=  0.00802304 RMS(Int)=  0.43339993
 Iteration 87 RMS(Cart)=  0.00578209 RMS(Int)=  0.42428620
 Iteration 88 RMS(Cart)=  0.00426912 RMS(Int)=  0.41709647
 Iteration 89 RMS(Cart)=  0.00330389 RMS(Int)=  0.41122738
 Iteration 90 RMS(Cart)=  0.00266014 RMS(Int)=  0.40627374
 Iteration 91 RMS(Cart)=  0.00221056 RMS(Int)=  0.40197322
 Iteration 92 RMS(Cart)=  0.00191156 RMS(Int)=  0.39809682
 Iteration 93 RMS(Cart)=  0.00170098 RMS(Int)=  0.39450613
 Iteration 94 RMS(Cart)=  0.00154425 RMS(Int)=  0.39111538
 Iteration 95 RMS(Cart)=  0.00142184 RMS(Int)=  0.38786904
 Iteration 96 RMS(Cart)=  0.00132376 RMS(Int)=  0.38472696
 Iteration 97 RMS(Cart)=  0.00124200 RMS(Int)=  0.38166148
 Iteration 98 RMS(Cart)=  0.00117139 RMS(Int)=  0.37865240
 Iteration 99 RMS(Cart)=  0.00111156 RMS(Int)=  0.37567999
 Iteration100 RMS(Cart)=  0.00105804 RMS(Int)=  0.37273000
 New curvilinear step not converged.
 ITry= 8 IFail=1 DXMaxC= 4.20D-01 DCOld= 1.00D+10 DXMaxT= 7.14D-01 DXLimC= 3.00D+00 Rises=T
 Iteration  1 RMS(Cart)=  0.00923613 RMS(Int)=  0.06232435
 Iteration  2 RMS(Cart)=  0.00184760 RMS(Int)=  0.06101624
 Iteration  3 RMS(Cart)=  0.00173708 RMS(Int)=  0.05978596
 Iteration  4 RMS(Cart)=  0.00162605 RMS(Int)=  0.05863438
 Iteration  5 RMS(Cart)=  0.00152721 RMS(Int)=  0.05755286
 Iteration  6 RMS(Cart)=  0.00143869 RMS(Int)=  0.05653409
 Iteration  7 RMS(Cart)=  0.00135897 RMS(Int)=  0.05557181
 Iteration  8 RMS(Cart)=  0.00128685 RMS(Int)=  0.05466064
 Iteration  9 RMS(Cart)=  0.00122129 RMS(Int)=  0.05379593
 Iteration 10 RMS(Cart)=  0.00116146 RMS(Int)=  0.05297361
 Iteration 11 RMS(Cart)=  0.00110665 RMS(Int)=  0.05219012
 Iteration 12 RMS(Cart)=  0.00105627 RMS(Int)=  0.05144233
 Iteration 13 RMS(Cart)=  0.00100981 RMS(Int)=  0.05072744
 Iteration 14 RMS(Cart)=  0.00096685 RMS(Int)=  0.05004299
 Iteration 15 RMS(Cart)=  0.00092701 RMS(Int)=  0.04938677
 Iteration 16 RMS(Cart)=  0.00088997 RMS(Int)=  0.04875677
 Iteration 17 RMS(Cart)=  0.00085546 RMS(Int)=  0.04815123
 Iteration 18 RMS(Cart)=  0.00082322 RMS(Int)=  0.04756851
 Iteration 19 RMS(Cart)=  0.00079305 RMS(Int)=  0.04700717
 Iteration 20 RMS(Cart)=  0.00076476 RMS(Int)=  0.04646585
 Iteration 21 RMS(Cart)=  0.00073819 RMS(Int)=  0.04594336
 Iteration 22 RMS(Cart)=  0.00071317 RMS(Int)=  0.04543859
 Iteration 23 RMS(Cart)=  0.00068960 RMS(Int)=  0.04495050
 Iteration 24 RMS(Cart)=  0.00066734 RMS(Int)=  0.04447818
 Iteration 25 RMS(Cart)=  0.00064629 RMS(Int)=  0.04402076
 Iteration 26 RMS(Cart)=  0.00062637 RMS(Int)=  0.04357745
 Iteration 27 RMS(Cart)=  0.00060748 RMS(Int)=  0.04314751
 Iteration 28 RMS(Cart)=  0.00058954 RMS(Int)=  0.04273027
 Iteration 29 RMS(Cart)=  0.00057250 RMS(Int)=  0.04232510
 Iteration 30 RMS(Cart)=  0.00055628 RMS(Int)=  0.04193141
 Iteration 31 RMS(Cart)=  0.00054084 RMS(Int)=  0.04154865
 Iteration 32 RMS(Cart)=  0.00052610 RMS(Int)=  0.04117633
 Iteration 33 RMS(Cart)=  0.00051204 RMS(Int)=  0.04081397
 Iteration 34 RMS(Cart)=  0.00049860 RMS(Int)=  0.04046111
 Iteration 35 RMS(Cart)=  0.00048574 RMS(Int)=  0.04011736
 Iteration 36 RMS(Cart)=  0.00047344 RMS(Int)=  0.03978231
 Iteration 37 RMS(Cart)=  0.00046165 RMS(Int)=  0.03945561
 Iteration 38 RMS(Cart)=  0.00045035 RMS(Int)=  0.03913690
 Iteration 39 RMS(Cart)=  0.00043950 RMS(Int)=  0.03882588
 Iteration 40 RMS(Cart)=  0.00042908 RMS(Int)=  0.03852223
 Iteration 41 RMS(Cart)=  0.00041904 RMS(Int)=  0.03822569
 Iteration 42 RMS(Cart)=  0.00040940 RMS(Int)=  0.03793596
 Iteration 43 RMS(Cart)=  0.00040013 RMS(Int)=  0.03765280
 Iteration 44 RMS(Cart)=  0.00039119 RMS(Int)=  0.03737596
 Iteration 45 RMS(Cart)=  0.00038258 RMS(Int)=  0.03710522
 Iteration 46 RMS(Cart)=  0.00037427 RMS(Int)=  0.03684035
 Iteration 47 RMS(Cart)=  0.00036625 RMS(Int)=  0.03658116
 Iteration 48 RMS(Cart)=  0.00035849 RMS(Int)=  0.03632746
 Iteration 49 RMS(Cart)=  0.00035100 RMS(Int)=  0.03607905
 Iteration 50 RMS(Cart)=  0.00034376 RMS(Int)=  0.03583577
 Iteration 51 RMS(Cart)=  0.00033674 RMS(Int)=  0.03559745
 Iteration 52 RMS(Cart)=  0.00032995 RMS(Int)=  0.03536394
 Iteration 53 RMS(Cart)=  0.00032336 RMS(Int)=  0.03513508
 Iteration 54 RMS(Cart)=  0.00031697 RMS(Int)=  0.03491074
 Iteration 55 RMS(Cart)=  0.00031077 RMS(Int)=  0.03469078
 Iteration 56 RMS(Cart)=  0.00030475 RMS(Int)=  0.03447508
 Iteration 57 RMS(Cart)=  0.00029889 RMS(Int)=  0.03426352
 Iteration 58 RMS(Cart)=  0.00029320 RMS(Int)=  0.03405597
 Iteration 59 RMS(Cart)=  0.00028766 RMS(Int)=  0.03385235
 Iteration 60 RMS(Cart)=  0.00028225 RMS(Int)=  0.03365254
 Iteration 61 RMS(Cart)=  0.00027698 RMS(Int)=  0.03345645
 Iteration 62 RMS(Cart)=  0.00027183 RMS(Int)=  0.03326399
 Iteration 63 RMS(Cart)=  0.00026681 RMS(Int)=  0.03307508
 Iteration 64 RMS(Cart)=  0.00026188 RMS(Int)=  0.03288964
 Iteration 65 RMS(Cart)=  0.00025705 RMS(Int)=  0.03270760
 Iteration 66 RMS(Cart)=  0.00025230 RMS(Int)=  0.03252890
 Iteration 67 RMS(Cart)=  0.00024762 RMS(Int)=  0.03235349
 Iteration 68 RMS(Cart)=  0.00024299 RMS(Int)=  0.03218133
 Iteration 69 RMS(Cart)=  0.00023841 RMS(Int)=  0.03201237
 Iteration 70 RMS(Cart)=  0.00023383 RMS(Int)=  0.03184660
 Iteration 71 RMS(Cart)=  0.00022924 RMS(Int)=  0.03168401
 Iteration 72 RMS(Cart)=  0.00022458 RMS(Int)=  0.03152464
 Iteration 73 RMS(Cart)=  0.00021978 RMS(Int)=  0.03136853
 Iteration 74 RMS(Cart)=  0.00021470 RMS(Int)=  0.03121579
 Iteration 75 RMS(Cart)=  0.00020905 RMS(Int)=  0.03106660
 Iteration 76 RMS(Cart)=  0.00020248 RMS(Int)=  0.03092041
 Iteration 77 RMS(Cart)=  0.00018960 RMS(Int)=  0.56932790
 Iteration 78 RMS(Cart)=  0.07149876 RMS(Int)=  0.54964227
 Iteration 79 RMS(Cart)=  0.04067335 RMS(Int)=  0.53686986
 Iteration 80 RMS(Cart)=  0.02074852 RMS(Int)=  0.52905329
 Iteration 81 RMS(Cart)=  0.01070211 RMS(Int)=  0.52354836
 Iteration 82 RMS(Cart)=  0.00559985 RMS(Int)=  0.51369657
 Iteration 83 RMS(Cart)=  0.04413395 RMS(Int)=  0.47935555
 Iteration 84 RMS(Cart)=  0.01752509 RMS(Int)=  0.45988732
 Iteration 85 RMS(Cart)=  0.01149271 RMS(Int)=  0.44501641
 Iteration 86 RMS(Cart)=  0.00802304 RMS(Int)=  0.43339993
 Iteration 87 RMS(Cart)=  0.00578209 RMS(Int)=  0.42428620
 Iteration 88 RMS(Cart)=  0.00426912 RMS(Int)=  0.41709647
 Iteration 89 RMS(Cart)=  0.00330389 RMS(Int)=  0.41122738
 Iteration 90 RMS(Cart)=  0.00266014 RMS(Int)=  0.40627374
 Iteration 91 RMS(Cart)=  0.00221056 RMS(Int)=  0.40197322
 Iteration 92 RMS(Cart)=  0.00191156 RMS(Int)=  0.39809682
 Iteration 93 RMS(Cart)=  0.00170098 RMS(Int)=  0.39450613
 Iteration 94 RMS(Cart)=  0.00154425 RMS(Int)=  0.39111538
 Iteration 95 RMS(Cart)=  0.00142184 RMS(Int)=  0.38786904
 Iteration 96 RMS(Cart)=  0.00132376 RMS(Int)=  0.38472696
 Iteration 97 RMS(Cart)=  0.00124200 RMS(Int)=  0.38166148
 Iteration 98 RMS(Cart)=  0.00117139 RMS(Int)=  0.37865240
 Iteration 99 RMS(Cart)=  0.00111156 RMS(Int)=  0.37567999
 Iteration100 RMS(Cart)=  0.00105804 RMS(Int)=  0.37273000
 New curvilinear step not converged.
 ITry= 9 IFail=1 DXMaxC= 4.20D-01 DCOld= 1.00D+10 DXMaxT= 7.14D-01 DXLimC= 3.00D+00 Rises=T
 Iteration  1 RMS(Cart)=  0.00923613 RMS(Int)=  0.06232435
 Iteration  2 RMS(Cart)=  0.00184760 RMS(Int)=  0.06101624
 Iteration  3 RMS(Cart)=  0.00173708 RMS(Int)=  0.05978596
 Iteration  4 RMS(Cart)=  0.00162605 RMS(Int)=  0.05863438
 Iteration  5 RMS(Cart)=  0.00152721 RMS(Int)=  0.05755286
 Iteration  6 RMS(Cart)=  0.00143869 RMS(Int)=  0.05653409
 Iteration  7 RMS(Cart)=  0.00135897 RMS(Int)=  0.05557181
 Iteration  8 RMS(Cart)=  0.00128685 RMS(Int)=  0.05466064
 Iteration  9 RMS(Cart)=  0.00122129 RMS(Int)=  0.05379593
 Iteration 10 RMS(Cart)=  0.00116146 RMS(Int)=  0.05297361
 Iteration 11 RMS(Cart)=  0.00110665 RMS(Int)=  0.05219012
 Iteration 12 RMS(Cart)=  0.00105627 RMS(Int)=  0.05144233
 Iteration 13 RMS(Cart)=  0.00100981 RMS(Int)=  0.05072744
 Iteration 14 RMS(Cart)=  0.00096685 RMS(Int)=  0.05004299
 Iteration 15 RMS(Cart)=  0.00092701 RMS(Int)=  0.04938677
 Iteration 16 RMS(Cart)=  0.00088997 RMS(Int)=  0.04875677
 Iteration 17 RMS(Cart)=  0.00085546 RMS(Int)=  0.04815123
 Iteration 18 RMS(Cart)=  0.00082322 RMS(Int)=  0.04756851
 Iteration 19 RMS(Cart)=  0.00079305 RMS(Int)=  0.04700717
 Iteration 20 RMS(Cart)=  0.00076476 RMS(Int)=  0.04646585
 Iteration 21 RMS(Cart)=  0.00073819 RMS(Int)=  0.04594336
 Iteration 22 RMS(Cart)=  0.00071317 RMS(Int)=  0.04543859
 Iteration 23 RMS(Cart)=  0.00068960 RMS(Int)=  0.04495050
 Iteration 24 RMS(Cart)=  0.00066734 RMS(Int)=  0.04447818
 Iteration 25 RMS(Cart)=  0.00064629 RMS(Int)=  0.04402076
 Iteration 26 RMS(Cart)=  0.00062637 RMS(Int)=  0.04357745
 Iteration 27 RMS(Cart)=  0.00060748 RMS(Int)=  0.04314751
 Iteration 28 RMS(Cart)=  0.00058954 RMS(Int)=  0.04273027
 Iteration 29 RMS(Cart)=  0.00057250 RMS(Int)=  0.04232510
 Iteration 30 RMS(Cart)=  0.00055628 RMS(Int)=  0.04193141
 Iteration 31 RMS(Cart)=  0.00054084 RMS(Int)=  0.04154865
 Iteration 32 RMS(Cart)=  0.00052610 RMS(Int)=  0.04117633
 Iteration 33 RMS(Cart)=  0.00051204 RMS(Int)=  0.04081397
 Iteration 34 RMS(Cart)=  0.00049860 RMS(Int)=  0.04046111
 Iteration 35 RMS(Cart)=  0.00048574 RMS(Int)=  0.04011736
 Iteration 36 RMS(Cart)=  0.00047344 RMS(Int)=  0.03978231
 Iteration 37 RMS(Cart)=  0.00046165 RMS(Int)=  0.03945561
 Iteration 38 RMS(Cart)=  0.00045035 RMS(Int)=  0.03913690
 Iteration 39 RMS(Cart)=  0.00043950 RMS(Int)=  0.03882588
 Iteration 40 RMS(Cart)=  0.00042908 RMS(Int)=  0.03852223
 Iteration 41 RMS(Cart)=  0.00041904 RMS(Int)=  0.03822569
 Iteration 42 RMS(Cart)=  0.00040940 RMS(Int)=  0.03793596
 Iteration 43 RMS(Cart)=  0.00040013 RMS(Int)=  0.03765280
 Iteration 44 RMS(Cart)=  0.00039119 RMS(Int)=  0.03737596
 Iteration 45 RMS(Cart)=  0.00038258 RMS(Int)=  0.03710522
 Iteration 46 RMS(Cart)=  0.00037427 RMS(Int)=  0.03684035
 Iteration 47 RMS(Cart)=  0.00036625 RMS(Int)=  0.03658116
 Iteration 48 RMS(Cart)=  0.00035849 RMS(Int)=  0.03632746
 Iteration 49 RMS(Cart)=  0.00035100 RMS(Int)=  0.03607905
 Iteration 50 RMS(Cart)=  0.00034376 RMS(Int)=  0.03583577
 Iteration 51 RMS(Cart)=  0.00033674 RMS(Int)=  0.03559745
 Iteration 52 RMS(Cart)=  0.00032995 RMS(Int)=  0.03536394
 Iteration 53 RMS(Cart)=  0.00032336 RMS(Int)=  0.03513508
 Iteration 54 RMS(Cart)=  0.00031697 RMS(Int)=  0.03491074
 Iteration 55 RMS(Cart)=  0.00031077 RMS(Int)=  0.03469078
 Iteration 56 RMS(Cart)=  0.00030475 RMS(Int)=  0.03447508
 Iteration 57 RMS(Cart)=  0.00029889 RMS(Int)=  0.03426352
 Iteration 58 RMS(Cart)=  0.00029320 RMS(Int)=  0.03405597
 Iteration 59 RMS(Cart)=  0.00028766 RMS(Int)=  0.03385235
 Iteration 60 RMS(Cart)=  0.00028225 RMS(Int)=  0.03365254
 Iteration 61 RMS(Cart)=  0.00027698 RMS(Int)=  0.03345645
 Iteration 62 RMS(Cart)=  0.00027183 RMS(Int)=  0.03326399
 Iteration 63 RMS(Cart)=  0.00026681 RMS(Int)=  0.03307508
 Iteration 64 RMS(Cart)=  0.00026188 RMS(Int)=  0.03288964
 Iteration 65 RMS(Cart)=  0.00025705 RMS(Int)=  0.03270760
 Iteration 66 RMS(Cart)=  0.00025230 RMS(Int)=  0.03252890
 Iteration 67 RMS(Cart)=  0.00024762 RMS(Int)=  0.03235349
 Iteration 68 RMS(Cart)=  0.00024299 RMS(Int)=  0.03218133
 Iteration 69 RMS(Cart)=  0.00023841 RMS(Int)=  0.03201237
 Iteration 70 RMS(Cart)=  0.00023383 RMS(Int)=  0.03184660
 Iteration 71 RMS(Cart)=  0.00022924 RMS(Int)=  0.03168401
 Iteration 72 RMS(Cart)=  0.00022458 RMS(Int)=  0.03152464
 Iteration 73 RMS(Cart)=  0.00021978 RMS(Int)=  0.03136853
 Iteration 74 RMS(Cart)=  0.00021470 RMS(Int)=  0.03121579
 Iteration 75 RMS(Cart)=  0.00020905 RMS(Int)=  0.03106660
 Iteration 76 RMS(Cart)=  0.00020248 RMS(Int)=  0.03092041
 Iteration 77 RMS(Cart)=  0.00018960 RMS(Int)=  0.56932790
 Iteration 78 RMS(Cart)=  0.07149876 RMS(Int)=  0.54964227
 Iteration 79 RMS(Cart)=  0.04067335 RMS(Int)=  0.53686986
 Iteration 80 RMS(Cart)=  0.02074852 RMS(Int)=  0.52905329
 Iteration 81 RMS(Cart)=  0.01070211 RMS(Int)=  0.52354836
 Iteration 82 RMS(Cart)=  0.00559985 RMS(Int)=  0.51369657
 Iteration 83 RMS(Cart)=  0.04413395 RMS(Int)=  0.47935555
 Iteration 84 RMS(Cart)=  0.01752509 RMS(Int)=  0.45988732
 Iteration 85 RMS(Cart)=  0.01149271 RMS(Int)=  0.44501641
 Iteration 86 RMS(Cart)=  0.00802304 RMS(Int)=  0.43339993
 Iteration 87 RMS(Cart)=  0.00578209 RMS(Int)=  0.42428620
 Iteration 88 RMS(Cart)=  0.00426912 RMS(Int)=  0.41709647
 Iteration 89 RMS(Cart)=  0.00330389 RMS(Int)=  0.41122738
 Iteration 90 RMS(Cart)=  0.00266014 RMS(Int)=  0.40627374
 Iteration 91 RMS(Cart)=  0.00221056 RMS(Int)=  0.40197322
 Iteration 92 RMS(Cart)=  0.00191156 RMS(Int)=  0.39809682
 Iteration 93 RMS(Cart)=  0.00170098 RMS(Int)=  0.39450613
 Iteration 94 RMS(Cart)=  0.00154425 RMS(Int)=  0.39111538
 Iteration 95 RMS(Cart)=  0.00142184 RMS(Int)=  0.38786904
 Iteration 96 RMS(Cart)=  0.00132376 RMS(Int)=  0.38472696
 Iteration 97 RMS(Cart)=  0.00124200 RMS(Int)=  0.38166148
 Iteration 98 RMS(Cart)=  0.00117139 RMS(Int)=  0.37865240
 Iteration 99 RMS(Cart)=  0.00111156 RMS(Int)=  0.37567999
 Iteration100 RMS(Cart)=  0.00105804 RMS(Int)=  0.37273000
 New curvilinear step not converged.
 ITry=10 IFail=1 DXMaxC= 4.20D-01 DCOld= 1.00D+10 DXMaxT= 7.14D-01 DXLimC= 3.00D+00 Rises=T
 RedQX1 iteration     1 Try  1 RMS(Cart)=  0.01945973 RMS(Int)=  0.05500330 XScale=  4.64364859
 RedQX1 iteration     1 Try  2 RMS(Cart)=  0.01946160 RMS(Int)=  0.05401528 XScale=  1.43857871
 RedQX1 iteration     1 Try  3 RMS(Cart)=  0.01948760 RMS(Int)=  0.42211018 XScale=  0.16101019
 RedQX1 iteration     2 Try  1 RMS(Cart)=  0.01169256 RMS(Int)=  0.13676294 XScale=  0.48594006
 RedQX1 iteration     3 Try  1 RMS(Cart)=  0.00233851 RMS(Int)=  0.05732971 XScale=  1.26898187
 RedQX1 iteration     3 Try  2 RMS(Cart)=  0.00233928 RMS(Int)=  0.06244250 XScale=  1.10904346
 RedQX1 iteration     3 Try  3 RMS(Cart)=  0.00234026 RMS(Int)=  0.07009229 XScale=  0.95609337
 RedQX1 iteration     4 Try  1 RMS(Cart)=  0.00215304 RMS(Int)=  0.06927779 XScale=  0.96934107
 RedQX1 iteration     5 Try  1 RMS(Cart)=  0.00043061 RMS(Int)=  0.06350173 XScale=  1.08284812
 RedQX1 iteration     5 Try  2 RMS(Cart)=  0.00043064 RMS(Int)=  0.06463591 XScale=  1.05686423
 RedQX1 iteration     5 Try  3 RMS(Cart)=  0.00043068 RMS(Int)=  0.06585009 XScale=  1.03107410
 RedQX1 iteration     5 Try  4 RMS(Cart)=  0.00043072 RMS(Int)=  0.06714996 XScale=  1.00545835
 RedQX1 iteration     5 Try  5 RMS(Cart)=  0.00043076 RMS(Int)=  0.06854200 XScale=  0.97999553
 RedQX1 iteration     6 Try  1 RMS(Cart)=  0.00041698 RMS(Int)=  0.06849465 XScale=  0.98082733
 RedQX1 iteration     7 Try  1 RMS(Cart)=  0.00008340 RMS(Int)=  0.06740584 XScale=  1.00061301
 RedQX1 iteration     7 Try  2 RMS(Cart)=  0.00008340 RMS(Int)=  0.06766507 XScale=  0.99577326
 RedQX1 iteration     8 Try  1 RMS(Cart)=  0.00008326 RMS(Int)=  0.06766465 XScale=  0.99578103
 RedQX1 iteration     9 Try  1 RMS(Cart)=  0.00001665 RMS(Int)=  0.06745709 XScale=  0.99964982
 RedQX1 iteration     9 Try  2 RMS(Cart)=  0.00001665 RMS(Int)=  0.06750848 XScale=  0.99868686
 RedQX1 iteration    10 Try  1 RMS(Cart)=  0.00001665 RMS(Int)=  0.06750846 XScale=  0.99868717
 RedQX1 iteration    11 Try  1 RMS(Cart)=  0.00000333 RMS(Int)=  0.06746735 XScale=  0.99945742
 RedQX1 iteration    11 Try  2 RMS(Cart)=  0.00000333 RMS(Int)=  0.06747761 XScale=  0.99926503
 RedQX1 iteration    11 Try  3 RMS(Cart)=  0.00000333 RMS(Int)=  0.06748787 XScale=  0.99907264
 RedQX1 iteration    11 Try  4 RMS(Cart)=  0.00000333 RMS(Int)=  0.06749814 XScale=  0.99888026
 RedQX1 iteration    12 Try  1 RMS(Cart)=  0.00000333 RMS(Int)=  0.06749814 XScale=  0.99888030
 RedQX1 iteration    13 Try  1 RMS(Cart)=  0.00000067 RMS(Int)=  0.06748992 XScale=  0.99903418
 RedQX1 iteration    13 Try  2 RMS(Cart)=  0.00000067 RMS(Int)=  0.06749198 XScale=  0.99899571
 RedQX1 iteration    14 Try  1 RMS(Cart)=  0.00000067 RMS(Int)=  0.06749198 XScale=  0.99899572
 RedQX1 iteration    15 Try  1 RMS(Cart)=  0.00000013 RMS(Int)=  0.06749033 XScale=  0.99902649
 RedQX1 iteration    15 Try  2 RMS(Cart)=  0.00000013 RMS(Int)=  0.06749074 XScale=  0.99901879
 RedQX1 iteration    15 Try  3 RMS(Cart)=  0.00000013 RMS(Int)=  0.06749116 XScale=  0.99901110
 RedQX1 iteration    15 Try  4 RMS(Cart)=  0.00000013 RMS(Int)=  0.06749157 XScale=  0.99900341
 RedQX1 iteration    15 Try  5 RMS(Cart)=  0.00000013 RMS(Int)=  0.06749198 XScale=  0.99899572
 RedQX1 iteration    16 Try  1 RMS(Cart)=  0.00000013 RMS(Int)=  0.06749198 XScale=  0.99899572
 RedQX1 iteration    17 Try  1 RMS(Cart)=  0.00000003 RMS(Int)=  0.06749165 XScale=  0.99900187
 B after Tr=     0.000000    0.000000   -0.000000
         Rot=    1.000000   -0.000000    0.000000    0.000000 Ang=   0.00 deg.
 Variable       Old X    -DE/DX   Delta X   Delta X   Delta X     New X
                                 (Linear)    (Quad)   (Total)
    R1        2.28782   0.00607   0.00297   0.00000   0.05494   2.34276
    R2        2.44693   0.00286   0.00078   0.00000  -0.01982   2.42711
    R3        2.92951  -0.00032  -0.00078   0.00000  -0.00156   2.92796
    R4        3.46768  -0.00078  -0.01520   0.00000  -0.02153   3.44615
    R5        1.92981   0.00276   0.02034   0.00000  -0.01573   1.91408
    R6        2.88543  -0.00027  -0.03978   0.00000  -0.05731   2.82812
    R7        2.51936   0.00226   0.00056   0.00000   0.04569   2.56505
    R8        2.53026   0.00120  -0.00494   0.00000   0.02662   2.55688
    R9        2.53061  -0.00036  -0.00028   0.00000   0.04089   2.57149
   R10        1.81087   0.00032  -0.00136   0.00000   0.02116   1.83202
   R11        1.86514  -0.00160  -0.00340   0.00000   0.01242   1.87756
   R12        3.14442   0.00014  -0.02389   0.00000  -0.03165   3.11278
   R13        3.21340   0.00024  -0.00382   0.00000  -0.00190   3.21150
   R14        1.86345  -0.00076  -0.00276   0.00000   0.01247   1.87592
   R15        1.81244   0.00002  -0.00122   0.00000   0.01301   1.82545
   R16        3.23550   0.00036  -0.00545   0.00000  -0.00165   3.23385
   R17        1.81332   0.00032  -0.00132   0.00000   0.01910   1.83242
   R18        1.85454   0.00036  -0.00093   0.00000   0.01646   1.87100
   R19        3.27200   0.00033   0.00152   0.00000   0.00491   3.27691
   R20        1.83232   0.00261   0.00180   0.00000   0.02955   1.86186
   R21        1.81286   0.00036  -0.00105   0.00000   0.01022   1.82307
   R22        1.81636   0.00028   0.00174   0.00000  -0.00912   1.80724
   R23        1.86974   0.00132   0.00523   0.00000  -0.00212   1.86762
    A1        2.20746   0.00340   0.00719   0.00000   0.03149   2.23895
    A2        2.13818  -0.00603  -0.01004   0.00000  -0.04740   2.09078
    A3        1.93727   0.00266   0.00282   0.00000   0.01587   1.95314
    A4        2.44432  -0.00031  -0.08060   0.00000  -0.11874   2.32558
    A5        1.92412  -0.00050   0.01057   0.00000   0.00031   1.92443
    A6        3.12943  -0.00144   0.00512   0.00000   0.01160   3.14104
    A7        1.94011  -0.00290  -0.00216   0.00000  -0.03407   1.90605
    A8        1.93126  -0.00152   0.01269   0.00000  -0.01777   1.91349
    A9        1.92825   0.00162  -0.00033   0.00000  -0.03956   1.88869
   A10        1.88676   0.00149  -0.00321   0.00000   0.03282   1.91958
   A11        1.88680   0.00086  -0.00444   0.00000   0.02855   1.91535
   A12        1.88902   0.00059  -0.00315   0.00000   0.03133   1.92035
   A13        1.88682  -0.00096  -0.00811   0.00000  -0.01046   1.87637
   A14        2.18673  -0.00005  -0.01106   0.00000  -0.02020   2.16653
   A15        2.10814   0.00102   0.01670   0.00000   0.02706   2.13519
   A16        2.06926   0.00117  -0.00603   0.00000   0.00205   2.07131
   A17        2.12155  -0.00004   0.01030   0.00000   0.01471   2.13626
   A18        1.87030  -0.00114  -0.00215   0.00000  -0.01545   1.85485
   A19        2.02357   0.00003  -0.01031   0.00000  -0.01111   2.01246
   A20        2.00118   0.00056   0.01642   0.00000   0.02021   2.02139
   A21        1.85818  -0.00065  -0.00313   0.00000  -0.00440   1.85378
   A22        2.04323  -0.00158  -0.01628   0.00000  -0.02491   2.01833
   A23        2.16821   0.00055  -0.00310   0.00000  -0.00150   2.16671
   A24        1.85740   0.00088   0.00612   0.00000   0.00657   1.86397
   A25        1.95805  -0.00056  -0.00252   0.00000  -0.01059   1.94746
   A26        1.94238  -0.00074  -0.02513   0.00000  -0.02620   1.91618
   A27        1.83591   0.00107   0.00417   0.00000   0.01588   1.85179
   A28        3.14493   0.00013   0.00958   0.00000   0.01525   3.16018
   A29        3.15739   0.00072   0.01485   0.00000   0.02085   3.17824
   A30        3.12091  -0.00056   0.01389   0.00000   0.00920   3.13011
   A31        3.02513  -0.00087  -0.02841   0.00000  -0.04604   2.97909
   A32        3.08551  -0.00033  -0.00148   0.00000  -0.00738   3.07813
   A33        3.16795  -0.00064  -0.00768   0.00000  -0.01725   3.15069
   A34        3.18698  -0.00074   0.01118   0.00000   0.01092   3.19789
   A35        3.04949  -0.00018   0.01595   0.00000   0.02273   3.07222
   A36        3.13405  -0.00069   0.01909   0.00000   0.02218   3.15623
   A37        3.09491   0.00003   0.03186   0.00000   0.04146   3.13638
    D1       -2.63155   0.00054   0.06599   0.00000   0.09530  -2.53625
    D2        0.53755  -0.00115   0.06763   0.00000   0.09696   0.63451
    D3        0.01063  -0.00018   0.01389   0.00000   0.02048   0.03111
    D4        3.12737   0.00122   0.01221   0.00000   0.01805  -3.13776
    D5        0.18110   0.00005  -0.21639   0.00000  -0.31768  -0.13657
    D6       -1.91558   0.00111  -0.21941   0.00000  -0.32528  -2.24087
    D7        2.27584   0.00030  -0.22356   0.00000  -0.32815   1.94769
    D8        3.34639  -0.00143  -0.21509   0.00000  -0.31669   3.02970
    D9        1.24970  -0.00038  -0.21811   0.00000  -0.32430   0.92540
   D10       -0.84206  -0.00118  -0.22226   0.00000  -0.32716  -1.16922
   D11        2.35746  -0.00062  -0.11242   0.00000  -0.16404   2.19342
   D12       -1.41603  -0.00086  -0.12000   0.00000  -0.17681  -1.59284
   D13       -0.35902  -0.00086   0.00642   0.00000  -0.31970  -0.67872
   D14       -0.49285  -0.00068   0.04630   0.00000   0.38372  -0.10913
   D15        1.55890  -0.00018   0.03383   0.00000   0.37991   1.93882
   D16       -2.34007   0.00028  -0.08370   0.00000  -0.12549  -2.46556
   D17        1.56150   0.00055  -0.09013   0.00000  -0.12952   1.43198
   D18        1.26024   0.00009  -0.07503   0.00000  -0.11413   1.14611
   D19       -1.12138   0.00036  -0.08147   0.00000  -0.11816  -1.23954
   D20        1.90550   0.00070   0.05229   0.00000   0.07644   1.98194
   D21       -2.27811   0.00019   0.04474   0.00000   0.06540  -2.21271
   D22       -1.75047   0.00052   0.05253   0.00000   0.07746  -1.67301
   D23        0.34910   0.00001   0.04498   0.00000   0.06642   0.41552
   D24        1.76080  -0.00031   0.08885   0.00000   0.13033   1.89113
   D25       -0.43108   0.00014   0.08216   0.00000   0.12155  -0.30954
   D26       -2.05307   0.00005   0.09331   0.00000   0.13553  -1.91754
   D27        2.03823   0.00049   0.08661   0.00000   0.12674   2.16498
   D28       -0.13499  -0.00007  -0.08080   0.00000  -0.11792  -0.25292
   D29       -2.55556  -0.00013  -0.05958   0.00000  -0.08436  -2.63993
   D30       -2.36202   0.00017  -0.08300   0.00000  -0.12252  -2.48454
   D31        1.50060   0.00011  -0.06178   0.00000  -0.08896   1.41164
         Item               Value     Threshold  Converged?
 Maximum Force            0.031855     0.000015     NO 
 RMS     Force            0.006621     0.000010     NO 
 Maximum Displacement     0.196580     0.000060     NO 
 RMS     Displacement     0.045432     0.000040     NO 
 Predicted change in Energy=-3.865989D-03
 GradGradGradGradGradGradGradGradGradGradGradGradGradGradGradGradGradGrad

                          Input orientation:                          
 ---------------------------------------------------------------------
 Center     Atomic      Atomic             Coordinates (Angstroms)
 Number     Number       Type             X           Y           Z
 ---------------------------------------------------------------------
      1          6           0        1.283980   -0.474736    0.257649
      2          8           0        0.207381   -0.634676    0.851197
      3          8           0        1.582354   -0.795718   -0.949644
      4          1           0        0.778200   -1.200256   -1.414000
      5          6           0        2.487991    0.154122    1.003007
      6          9           0        2.077719    0.600511    2.217442
      7          9           0        2.986068    1.181414    0.276839
      8          9           0        3.437967   -0.806878    1.163434
      9          8           0       -2.151499    0.132004   -2.524549
     10          1           0       -2.412903    0.467596   -3.395701
     11          1           0       -2.904121    0.305039   -1.899424
     12          8           0       -4.214034    0.592383   -0.855537
     13          1           0       -4.026686    0.880152    0.075879
     14          1           0       -4.977272    0.002162   -0.808188
     15          8           0       -3.787080    1.305984    1.715921
     16          1           0       -3.992737    2.226884    1.939341
     17          1           0       -2.883656    1.128319    2.079978
     18          8           0       -1.266641    0.906905    2.665828
     19          1           0       -0.684225    0.342083    2.106817
     20          1           0       -1.045460    0.712145    3.584440
     21          8           0       -0.410171   -1.798373   -2.099399
     22          1           0       -0.853007   -2.437168   -1.542224
     23          1           0       -1.075930   -1.093480   -2.290797
 ---------------------------------------------------------------------
                    Distance matrix (angstroms):
                    1          2          3          4          5
     1  C    0.000000
     2  O    1.239736   0.000000
     3  O    1.284372   2.271456   0.000000
     4  H    1.891190   2.403504   1.012888   0.000000
     5  C    1.549408   2.417939   2.352705   3.255710   0.000000
     6  F    2.372123   2.624972   3.496466   4.256628   1.357364
     7  F    2.374932   3.368852   2.717300   3.661416   1.353044
     8  F    2.360175   3.250204   2.812209   3.724550   1.360776
     9  O    4.462205   4.189007   4.157242   3.404611   5.828294
    10  H    5.282225   5.110483   4.851932   4.109989   6.592850
    11  H    4.775061   4.257984   4.716165   4.007623   6.125501
    12  O    5.710174   4.895664   5.961024   5.333652   6.968745
    13  H    5.483788   4.563238   5.943195   5.443782   6.620249
    14  H    6.369201   5.480853   6.609487   5.910861   7.683337
    15  O    5.568947   4.524337   6.352418   6.076135   6.419622
    16  H    6.162027   5.197458   6.968787   6.764024   6.868253
    17  H    4.822848   3.764647   5.729378   5.571295   5.564487
    18  O    3.770137   2.800375   4.907885   5.026579   4.174796
    19  H    2.821427   1.823623   3.971640   4.112620   3.364028
    20  H    4.231137   3.294565   5.453162   5.653973   4.411401
    21  O    3.190272   3.231343   2.509464   1.496577   4.672955
    22  H    3.414293   3.178343   2.996080   2.051153   4.935105
    23  H    3.527973   3.424838   2.992295   2.053770   5.010708
                    6          7          8          9         10
     6  F    0.000000
     7  F    2.220018   0.000000
     8  F    2.223049   2.223413   0.000000
     9  O    6.371206   5.945051   6.762015   0.000000
    10  H    7.189627   6.568560   7.526133   0.969464   0.000000
    11  H    6.469515   6.340227   7.130185   0.993560   1.583214
    12  O    7.002102   7.312366   8.036622   2.692880   3.116421
    13  H    6.475203   7.022098   7.729805   3.292154   3.850502
    14  H    7.699699   8.122973   8.680903   3.308738   3.672580
    15  O    5.928329   6.925460   7.547895   4.694139   5.359099
    16  H    6.290697   7.249871   8.063566   5.263553   5.835550
    17  H    4.991265   6.140666   6.674425   4.767638   5.535452
    18  O    3.388167   4.885505   5.227578   5.321979   6.184581
    19  H    2.776214   4.186209   4.382071   4.862774   5.769037
    20  H    3.411069   5.235804   5.316936   6.235354   7.117027
    21  O    5.529860   5.104907   5.141722   2.634261   3.290282
    22  H    5.652587   5.580468   5.328310   3.041659   3.782368
    23  H    5.756677   5.316740   5.691144   1.647210   2.333510
                   11         12         13         14         15
    11  H    0.000000
    12  O    1.699453   0.000000
    13  H    2.343657   0.992696   0.000000
    14  H    2.362305   0.965989   1.567180   0.000000
    15  O    3.853859   2.702575   1.711281   3.080200   0.000000
    16  H    4.428847   3.245290   2.299419   3.669824   0.969674
    17  H    4.063724   3.267168   2.320457   3.740717   0.990090
    18  O    4.887240   4.602832   3.785023   5.162957   2.722902
    19  H    4.580314   4.614947   3.947945   5.200293   3.272554
    20  H    5.804578   5.455969   4.607161   5.937879   3.370532
    21  O    3.268658   4.661790   4.998551   5.076176   5.966340
    22  H    3.443017   4.576705   4.867762   4.847546   5.765023
    23  H    2.334805   3.840548   4.266537   4.314978   5.400144
                   16         17         18         19         20
    16  H    0.000000
    17  H    1.567382   0.000000
    18  O    3.114759   1.734065   0.000000
    19  H    3.811400   2.335890   0.985254   0.000000
    20  H    3.699625   2.411549   0.964728   1.565505   0.000000
    21  O    6.734158   5.670172   5.546121   4.727463   6.245984
    22  H    6.613062   5.473261   5.390884   4.590013   6.019792
    23  H    6.117732   5.225700   5.348462   4.642551   6.146513
                   21         22         23
    21  O    0.000000
    22  H    0.956350   0.000000
    23  H    0.988303   1.554205   0.000000
 Stoichiometry    C2H11F3O7
 Framework group  C1[X(C2H11F3O7)]
 Deg. of freedom    63
 Full point group                 C1      NOp   1
 Largest Abelian subgroup         C1      NOp   1
 Largest concise Abelian subgroup C1      NOp   1
                         Standard orientation:                         
 ---------------------------------------------------------------------
 Center     Atomic      Atomic             Coordinates (Angstroms)
 Number     Number       Type             X           Y           Z
 ---------------------------------------------------------------------
      1          6           0        1.345925   -0.426422    0.257024
      2          8           0        0.429796    0.205730    0.802951
      3          8           0        1.424729   -1.690983    0.046576
      4          1           0        0.584963   -2.153883    0.372856
      5          6           0        2.611146    0.321240   -0.233774
      6          9           0        2.412986    1.658941   -0.116620
      7          9           0        2.855848    0.001410   -1.525501
      8          9           0        3.659122   -0.058285    0.546878
      9          8           0       -2.618780   -2.192728   -0.778619
     10          1           0       -3.079557   -2.807962   -1.369408
     11          1           0       -3.243560   -1.446789   -0.577653
     12          8           0       -4.338530   -0.193944   -0.231876
     13          1           0       -3.995836    0.735968   -0.174687
     14          1           0       -5.018548   -0.274238    0.449492
     15          8           0       -3.472950    2.354377    0.014584
     16          1           0       -3.714329    2.955056   -0.707349
     17          1           0       -2.502361    2.479111    0.165172
     18          8           0       -0.787292    2.681488    0.321893
     19          1           0       -0.278841    1.863887    0.531013
     20          1           0       -0.369319    3.401905    0.808718
     21          8           0       -0.655842   -2.837327    0.855608
     22          1           0       -0.916658   -2.523219    1.720430
     23          1           0       -1.409032   -2.630229    0.250168
 ---------------------------------------------------------------------
 Rotational constants (GHZ):           0.7612365           0.3479580           0.2617931
 Standard basis: 6-31++G(d,p) (6D, 7F)
 There are   294 symmetry adapted cartesian basis functions of A   symmetry.
 There are   294 symmetry adapted basis functions of A   symmetry.
   294 basis functions,   472 primitive gaussians,   294 cartesian basis functions
    53 alpha electrons       53 beta electrons
       nuclear repulsion energy       823.2561181268 Hartrees.
 NAtoms=   23 NActive=   23 NUniq=   23 SFac= 1.00D+00 NAtFMM=   60 NAOKFM=F Big=F
 Integral buffers will be    131072 words long.
 Raffenetti 2 integral format.
 Two-electron integral symmetry is turned on.
 Nuclear repulsion after empirical dispersion term =      823.2472189968 Hartrees.
 One-electron integrals computed using PRISM.
 NBasis=   294 RedAO= T EigKep=  4.79D-05  NBF=   294
 NBsUse=   294 1.00D-06 EigRej= -1.00D+00 NBFU=   294
 Lowest energy guess from the checkpoint file:  "/local_scratch/slurm.5660698/Gau-2749134.chk"
 B after Tr=     0.000000    0.000000    0.000000
         Rot=    0.999967   -0.000334   -0.000956   -0.008029 Ang=  -0.93 deg.
 B after Tr=    -0.000000   -0.000000    0.000000
         Rot=    0.999989    0.003282    0.000063    0.003365 Ang=   0.54 deg.
 Requested convergence on RMS density matrix=1.00D-10 within 128 cycles.
 Requested convergence on MAX density matrix=1.00D-08.
 Requested convergence on             energy=1.00D-08.
 No special actions if energy rises.
 SCF Done:  E(RwB97XD) =  -908.806819666     A.U. after   16 cycles
            NFock= 16  Conv=0.38D-10     -V/T= 2.0086
 Calling FoFJK, ICntrl=      2127 FMM=F ISym2X=0 I1Cent= 0 IOpClX= 0 NMat=1 NMatS=1 NMatT=0.
 ***** Axes restored to original set *****
 -------------------------------------------------------------------
 Center     Atomic                   Forces (Hartrees/Bohr)
 Number     Number              X              Y              Z
 -------------------------------------------------------------------
      1        6          -0.026252643    0.000336742    0.026821772
      2        8           0.027219074    0.002572908   -0.019897381
      3        8           0.007506036    0.002804608    0.001644735
      4        1          -0.008258114   -0.005605655   -0.007089813
      5        6          -0.006631545   -0.002752389   -0.000378115
      6        9           0.015863584   -0.004247141   -0.017835927
      7        9          -0.000056833   -0.011697606    0.016073650
      8        9          -0.007816845    0.019404002    0.002261273
      9        8          -0.007816365    0.004930702   -0.005102190
     10        1           0.002510566   -0.003543661    0.010085809
     11        1           0.004483732   -0.001096937   -0.004675550
     12        8          -0.003742585   -0.001482298    0.005609424
     13        1          -0.001334428   -0.002293909   -0.005378609
     14        1           0.005719156    0.003754134   -0.000071083
     15        8           0.003447546    0.007708899    0.004104835
     16        1           0.002822853   -0.009244721   -0.002254804
     17        1          -0.005949062    0.001609102   -0.002020554
     18        8           0.006625743   -0.006668972   -0.001012561
     19        1          -0.005427321    0.006006754    0.005657165
     20        1          -0.001045289    0.000469447   -0.005423028
     21        8           0.002886322    0.000973771   -0.002958885
     22        1          -0.002492178   -0.003816453    0.003020956
     23        1          -0.002261404    0.001878674   -0.001181119
 -------------------------------------------------------------------
 Cartesian Forces:  Max     0.027219074 RMS     0.008644663

 GradGradGradGradGradGradGradGradGradGradGradGradGradGradGradGradGradGrad
 Berny optimization.
 Using GEDIIS/GDIIS optimizer.
 FormGI is forming the generalized inverse of G from B-inverse, IUseBI=4.
 Internal  Forces:  Max     0.033618419 RMS     0.006728915
 Search for a local minimum.
 Step number  10 out of a maximum of  138
 All quantities printed in internal units (Hartrees-Bohrs-Radians)
 Mixed Optimization -- RFO/linear search
 Update second derivatives using D2CorX and points    6    9   10    7
 ITU=  0  0 -1  0  1  1  0  0  1  0
 Use linear search instead of GDIIS.
 Energy rises -- skip Quadratic/GDIIS search.
 Quartic linear search produced a step of -0.82148.
 Iteration  1 RMS(Cart)=  0.01706166 RMS(Int)=  0.04764587
 Iteration  2 RMS(Cart)=  0.01264162 RMS(Int)=  0.02547901
 Iteration  3 RMS(Cart)=  0.00197103 RMS(Int)=  0.00044945
 Iteration  4 RMS(Cart)=  0.00002800 RMS(Int)=  0.00002583
 Iteration  5 RMS(Cart)=  0.00000294 RMS(Int)=  0.00002582
 Iteration  6 RMS(Cart)=  0.00000000 RMS(Int)=  0.00002582
 Variable       Old X    -DE/DX   Delta X   Delta X   Delta X     New X
                                 (Linear)    (Quad)   (Total)
    R1        2.34276  -0.03362  -0.04103   0.00000  -0.04103   2.30173
    R2        2.42711   0.00656   0.01735   0.00000   0.01735   2.44446
    R3        2.92796   0.00140   0.00020   0.00000   0.00020   2.92816
    R4        3.44615  -0.00044  -0.00327   0.00000  -0.00327   3.44287
    R5        1.91408   0.01405   0.04098   0.00000   0.04098   1.95506
    R6        2.82812   0.00201  -0.00780   0.00000  -0.00780   2.82032
    R7        2.56505  -0.02215  -0.03677   0.00000  -0.03677   2.52828
    R8        2.55688  -0.01753  -0.02869   0.00000  -0.02869   2.52820
    R9        2.57149  -0.01889  -0.03397   0.00000  -0.03397   2.53752
   R10        1.83202  -0.01097  -0.01925   0.00000  -0.01925   1.81277
   R11        1.87756  -0.00761  -0.01489   0.00000  -0.01489   1.86267
   R12        3.11278   0.00016  -0.00696   0.00000  -0.00696   3.10581
   R13        3.21150  -0.00109  -0.00371   0.00000  -0.00370   3.20780
   R14        1.87592  -0.00635  -0.01405   0.00000  -0.01405   1.86188
   R15        1.82545  -0.00682  -0.01238   0.00000  -0.01238   1.81308
   R16        3.23385  -0.00044  -0.00616   0.00000  -0.00616   3.22769
   R17        1.83242  -0.00990  -0.01751   0.00000  -0.01751   1.81491
   R18        1.87100  -0.00649  -0.01480   0.00000  -0.01480   1.85620
   R19        3.27691  -0.00000  -0.00194   0.00000  -0.00193   3.27497
   R20        1.86186  -0.01022  -0.02179   0.00000  -0.02179   1.84007
   R21        1.82307  -0.00550  -0.00984   0.00000  -0.00984   1.81323
   R22        1.80724   0.00546   0.00989   0.00000   0.00989   1.81713
   R23        1.86762   0.00324   0.00895   0.00000   0.00895   1.87657
    A1        2.23895  -0.00571  -0.01595   0.00000  -0.01596   2.22299
    A2        2.09078   0.00430   0.02508   0.00000   0.02509   2.11587
    A3        1.95314   0.00141  -0.00915   0.00000  -0.00915   1.94400
    A4        2.32558  -0.00065  -0.01363   0.00000  -0.01362   2.31196
    A5        1.92443   0.00310   0.01433   0.00000   0.01431   1.93874
    A6        3.14104   0.00012  -0.00246   0.00000  -0.00247   3.13857
    A7        1.90605   0.01314   0.02501   0.00000   0.02510   1.93115
    A8        1.91349   0.01200   0.03210   0.00000   0.03220   1.94570
    A9        1.88869   0.01202   0.03204   0.00000   0.03214   1.92084
   A10        1.91958  -0.01253  -0.03138   0.00000  -0.03130   1.88828
   A11        1.91535  -0.01222  -0.02958   0.00000  -0.02949   1.88586
   A12        1.92035  -0.01179  -0.03007   0.00000  -0.02996   1.89039
   A13        1.87637   0.00004  -0.00260   0.00000  -0.00261   1.87376
   A14        2.16653   0.00064   0.00133   0.00000   0.00133   2.16786
   A15        2.13519  -0.00096   0.00082   0.00000   0.00082   2.13601
   A16        2.07131  -0.00054  -0.01000   0.00000  -0.01000   2.06131
   A17        2.13626  -0.00012   0.00213   0.00000   0.00213   2.13839
   A18        1.85485   0.00044   0.00972   0.00000   0.00971   1.86456
   A19        2.01246   0.00025  -0.00509   0.00000  -0.00510   2.00736
   A20        2.02139   0.00132   0.00604   0.00000   0.00604   2.02743
   A21        1.85378  -0.00118  -0.00070   0.00000  -0.00070   1.85307
   A22        2.01833   0.00233  -0.00200   0.00000  -0.00201   2.01632
   A23        2.16671  -0.00100  -0.00304   0.00000  -0.00304   2.16367
   A24        1.86397  -0.00114   0.00304   0.00000   0.00305   1.86702
   A25        1.94746   0.00009   0.00522   0.00000   0.00524   1.95269
   A26        1.91618  -0.00135  -0.01315   0.00000  -0.01316   1.90301
   A27        1.85179   0.00061  -0.00729   0.00000  -0.00728   1.84451
   A28        3.16018  -0.00221   0.00069   0.00000   0.00070   3.16088
   A29        3.17824  -0.00019   0.00336   0.00000   0.00336   3.18161
   A30        3.13011   0.00192   0.01160   0.00000   0.01159   3.14171
   A31        2.97909   0.00146  -0.00137   0.00000  -0.00139   2.97770
   A32        3.07813  -0.00180   0.00402   0.00000   0.00401   3.08214
   A33        3.15069  -0.00020   0.00358   0.00000   0.00358   3.15427
   A34        3.19789  -0.00010   0.00646   0.00000   0.00647   3.20436
   A35        3.07222  -0.00044   0.00332   0.00000   0.00334   3.07555
   A36        3.15623   0.00084   0.00811   0.00000   0.00811   3.16434
   A37        3.13638   0.00030   0.00988   0.00000   0.00988   3.14626
    D1       -2.53625   0.00007   0.01274   0.00000   0.01275  -2.52350
    D2        0.63451   0.00014   0.01364   0.00000   0.01365   0.64815
    D3        0.03111   0.00080   0.00234   0.00000   0.00234   0.03346
    D4       -3.13776   0.00080   0.00202   0.00000   0.00202  -3.13574
    D5       -0.13657   0.00004  -0.03752   0.00000  -0.03752  -0.17409
    D6       -2.24087  -0.00012  -0.03545   0.00000  -0.03546  -2.27633
    D7        1.94769  -0.00010  -0.03882   0.00000  -0.03880   1.90889
    D8        3.02970   0.00022  -0.03654   0.00000  -0.03654   2.99315
    D9        0.92540   0.00006  -0.03447   0.00000  -0.03448   0.89092
   D10       -1.16922   0.00008  -0.03784   0.00000  -0.03783  -1.20705
   D11        2.19342   0.00075  -0.02032   0.00000  -0.02031   2.17310
   D12       -1.59284   0.00088  -0.02029   0.00000  -0.02029  -1.61313
   D13       -0.67872   0.00066   0.27148   0.00000   0.27146  -0.40726
   D14       -0.10913   0.00035  -0.25135   0.00000  -0.25136  -0.36049
   D15        1.93882   0.00031  -0.26543   0.00000  -0.26544   1.67338
   D16       -2.46556   0.00001  -0.01236   0.00000  -0.01237  -2.47793
   D17        1.43198   0.00082  -0.01793   0.00000  -0.01794   1.41404
   D18        1.14611  -0.00041  -0.00975   0.00000  -0.00975   1.13636
   D19       -1.23954   0.00039  -0.01531   0.00000  -0.01532  -1.25486
   D20        1.98194   0.00075   0.00934   0.00000   0.00934   1.99128
   D21       -2.21271   0.00012   0.00799   0.00000   0.00798  -2.20473
   D22       -1.67301   0.00096   0.00883   0.00000   0.00884  -1.66417
   D23        0.41552   0.00033   0.00748   0.00000   0.00748   0.42300
   D24        1.89113   0.00019   0.01550   0.00000   0.01550   1.90662
   D25       -0.30954   0.00053   0.01348   0.00000   0.01348  -0.29606
   D26       -1.91754  -0.00009   0.01737   0.00000   0.01737  -1.90017
   D27        2.16498   0.00025   0.01536   0.00000   0.01535   2.18033
   D28       -0.25292   0.00087  -0.01459   0.00000  -0.01459  -0.26750
   D29       -2.63993   0.00063  -0.01289   0.00000  -0.01288  -2.65281
   D30       -2.48454   0.00053  -0.01384   0.00000  -0.01384  -2.49838
   D31        1.41164   0.00030  -0.01214   0.00000  -0.01214   1.39950
         Item               Value     Threshold  Converged?
 Maximum Force            0.033618     0.000015     NO 
 RMS     Force            0.006729     0.000010     NO 
 Maximum Displacement     0.095925     0.000060     NO 
 RMS     Displacement     0.029858     0.000040     NO 
 Predicted change in Energy=-1.121228D-04
 GradGradGradGradGradGradGradGradGradGradGradGradGradGradGradGradGradGrad

                          Input orientation:                          
 ---------------------------------------------------------------------
 Center     Atomic      Atomic             Coordinates (Angstroms)
 Number     Number       Type             X           Y           Z
 ---------------------------------------------------------------------
      1          6           0        1.273115   -0.470168    0.283900
      2          8           0        0.217144   -0.651456    0.863244
      3          8           0        1.562242   -0.782815   -0.937549
      4          1           0        0.747284   -1.202575   -1.417119
      5          6           0        2.486788    0.167009    1.006392
      6          9           0        2.124530    0.650819    2.199998
      7          9           0        3.011887    1.168639    0.291628
      8          9           0        3.441728   -0.756116    1.203981
      9          8           0       -2.163132    0.131173   -2.525348
     10          1           0       -2.422855    0.461711   -3.387611
     11          1           0       -2.907394    0.311665   -1.904813
     12          8           0       -4.214012    0.608478   -0.862636
     13          1           0       -4.016552    0.886368    0.061772
     14          1           0       -4.982174    0.035048   -0.822272
     15          8           0       -3.765758    1.290015    1.702354
     16          1           0       -3.967268    2.200554    1.931911
     17          1           0       -2.869145    1.109537    2.060603
     18          8           0       -1.258926    0.884205    2.660478
     19          1           0       -0.682484    0.321104    2.113876
     20          1           0       -1.050256    0.692333    3.577168
     21          8           0       -0.430079   -1.809306   -2.104939
     22          1           0       -0.879496   -2.450923   -1.547271
     23          1           0       -1.098945   -1.098879   -2.289436
 ---------------------------------------------------------------------
                    Distance matrix (angstroms):
                    1          2          3          4          5
     1  C    0.000000
     2  O    1.218023   0.000000
     3  O    1.293553   2.251533   0.000000
     4  H    1.925197   2.405168   1.034574   0.000000
     5  C    1.549513   2.416953   2.352840   3.282535   0.000000
     6  F    2.377593   2.668512   3.495093   4.291318   1.337908
     7  F    2.389367   3.383797   2.724062   3.697417   1.337864
     8  F    2.373014   3.244225   2.849444   3.785435   1.342800
     9  O    4.478982   4.214353   4.151492   3.387857   5.839197
    10  H    5.292315   5.126256   4.840729   4.086866   6.595355
    11  H    4.783136   4.283979   4.702248   3.985906   6.131333
    12  O    5.708467   4.919475   5.941921   5.310539   6.970573
    13  H    5.465355   4.575088   5.908278   5.407858   6.610841
    14  H    6.372402   5.508644   6.596330   5.891710   7.690697
    15  O    5.522726   4.509647   6.297087   6.025916   6.390606
    16  H    6.108216   5.175452   6.907226   6.710014   6.829841
    17  H    4.776030   3.749659   5.675130   5.524398   5.539472
    18  O    3.727423   2.786949   4.866594   5.000632   4.157012
    19  H    2.792721   1.821890   3.945710   4.102897   3.360737
    20  H    4.194649   3.282903   5.420690   5.636021   4.404037
    21  O    3.225014   3.251096   2.527020   1.492449   4.700459
    22  H    3.451132   3.201763   3.019343   2.054684   4.970577
    23  H    3.555841   3.445528   3.001568   2.044567   5.032140
                    6          7          8          9         10
     6  F    0.000000
     7  F    2.167353   0.000000
     8  F    2.169453   2.172978   0.000000
     9  O    6.401794   5.982684   6.790407   0.000000
    10  H    7.206654   6.600983   7.547129   0.959276   0.000000
    11  H    6.502674   6.371550   7.149553   0.985681   1.567157
    12  O    7.039790   7.338919   8.046327   2.683010   3.099239
    13  H    6.506949   7.037859   7.721938   3.270883   3.823407
    14  H    7.747163   8.150510   8.700216   3.294952   3.648715
    15  O    5.945731   6.923970   7.508854   4.667418   5.328904
    16  H    6.291546   7.243202   8.010305   5.234921   5.805695
    17  H    5.016637   6.141605   6.636383   4.742003   5.504715
    18  O    3.422614   4.892055   5.187310   5.317653   6.173541
    19  H    2.827624   4.205625   4.358605   4.873478   5.771917
    20  H    3.460865   5.246204   5.282797   6.228491   7.102490
    21  O    5.577699   5.143814   5.200870   2.635464   3.282365
    22  H    5.717255   5.623668   5.395807   3.044926   3.775215
    23  H    5.797176   5.357468   5.739265   1.643525   2.322535
                   11         12         13         14         15
    11  H    0.000000
    12  O    1.697493   0.000000
    13  H    2.329801   0.985264   0.000000
    14  H    2.356507   0.959440   1.561636   0.000000
    15  O    3.834790   2.691580   1.708022   3.070562   0.000000
    16  H    4.405870   3.225691   2.286249   3.647599   0.960408
    17  H    4.045070   3.256540   2.315528   3.732343   0.982257
    18  O    4.887446   4.606614   3.789165   5.168480   2.714201
    19  H    4.593493   4.627516   3.955586   5.214416   3.258023
    20  H    5.800517   5.452362   4.603756   5.936925   3.353521
    21  O    3.267363   4.659093   4.982377   5.076263   5.935320
    22  H    3.445591   4.576861   4.854652   4.851561   5.734561
    23  H    2.325523   3.828116   4.240497   4.303235   5.362191
                   16         17         18         19         20
    16  H    0.000000
    17  H    1.553304   0.000000
    18  O    3.098176   1.733041   0.000000
    19  H    3.788831   2.325070   0.973725   0.000000
    20  H    3.672950   2.404660   0.959521   1.553799   0.000000
    21  O    6.699764   5.640960   5.536351   4.732944   6.239324
    22  H    6.578395   5.445396   5.382582   4.596406   6.014075
    23  H    6.077277   5.189754   5.334778   4.645315   6.134155
                   21         22         23
    21  O    0.000000
    22  H    0.961583   0.000000
    23  H    0.993039   1.557880   0.000000
 Stoichiometry    C2H11F3O7
 Framework group  C1[X(C2H11F3O7)]
 Deg. of freedom    63
 Full point group                 C1      NOp   1
 Largest Abelian subgroup         C1      NOp   1
 Largest concise Abelian subgroup C1      NOp   1
                         Standard orientation:                         
 ---------------------------------------------------------------------
 Center     Atomic      Atomic             Coordinates (Angstroms)
 Number     Number       Type             X           Y           Z
 ---------------------------------------------------------------------
      1          6           0        1.328825   -0.423362    0.272241
      2          8           0        0.438857    0.196337    0.826777
      3          8           0        1.377556   -1.696535    0.048780
      4          1           0        0.517707   -2.165930    0.381453
      5          6           0        2.610097    0.288005   -0.231039
      6          9           0        2.469854    1.616769   -0.162354
      7          9           0        2.885435   -0.037909   -1.499049
      8          9           0        3.659443   -0.059615    0.531290
      9          8           0       -2.663233   -2.157816   -0.784363
     10          1           0       -3.126817   -2.759877   -1.369874
     11          1           0       -3.271428   -1.405792   -0.594296
     12          8           0       -4.347497   -0.136173   -0.260190
     13          1           0       -3.982558    0.776744   -0.195795
     14          1           0       -5.038569   -0.206431    0.401632
     15          8           0       -3.424371    2.377005    0.016173
     16          1           0       -3.648505    2.982766   -0.694602
     17          1           0       -2.460238    2.482381    0.171648
     18          8           0       -0.746301    2.672172    0.344360
     19          1           0       -0.253616    1.859939    0.558089
     20          1           0       -0.332550    3.387317    0.832271
     21          8           0       -0.723421   -2.839669    0.864236
     22          1           0       -0.988695   -2.522695    1.732452
     23          1           0       -1.473563   -2.612041    0.254646
 ---------------------------------------------------------------------
 Rotational constants (GHZ):           0.7664573           0.3464952           0.2615857
 Standard basis: 6-31++G(d,p) (6D, 7F)
 There are   294 symmetry adapted cartesian basis functions of A   symmetry.
 There are   294 symmetry adapted basis functions of A   symmetry.
   294 basis functions,   472 primitive gaussians,   294 cartesian basis functions
    53 alpha electrons       53 beta electrons
       nuclear repulsion energy       825.1500343473 Hartrees.
 NAtoms=   23 NActive=   23 NUniq=   23 SFac= 1.00D+00 NAtFMM=   60 NAOKFM=F Big=F
 Integral buffers will be    131072 words long.
 Raffenetti 2 integral format.
 Two-electron integral symmetry is turned on.
 Nuclear repulsion after empirical dispersion term =      825.1411592893 Hartrees.
 One-electron integrals computed using PRISM.
 NBasis=   294 RedAO= T EigKep=  5.00D-05  NBF=   294
 NBsUse=   294 1.00D-06 EigRej= -1.00D+00 NBFU=   294
 Lowest energy guess from the checkpoint file:  "/local_scratch/slurm.5660698/Gau-2749134.chk"
 B after Tr=     0.000000   -0.000000   -0.000000
         Rot=    0.999999   -0.000060   -0.000164   -0.001389 Ang=  -0.16 deg.
 B after Tr=    -0.000000   -0.000000   -0.000000
         Rot=    0.999978    0.000274    0.000792    0.006640 Ang=   0.77 deg.
 Requested convergence on RMS density matrix=1.00D-10 within 128 cycles.
 Requested convergence on MAX density matrix=1.00D-08.
 Requested convergence on             energy=1.00D-08.
 No special actions if energy rises.
 SCF Done:  E(RwB97XD) =  -908.810662716     A.U. after   11 cycles
            NFock= 11  Conv=0.56D-10     -V/T= 2.0083
 Calling FoFJK, ICntrl=      2127 FMM=F ISym2X=0 I1Cent= 0 IOpClX= 0 NMat=1 NMatS=1 NMatT=0.
 ***** Axes restored to original set *****
 -------------------------------------------------------------------
 Center     Atomic                   Forces (Hartrees/Bohr)
 Number     Number              X              Y              Z
 -------------------------------------------------------------------
      1        6          -0.002136683   -0.001133720   -0.000506463
      2        8           0.002712916    0.000873729   -0.000987143
      3        8          -0.000969089   -0.000240343   -0.000140209
      4        1           0.001369452   -0.000389062    0.001090419
      5        6           0.000593810    0.001476208    0.002026554
      6        9           0.000390185   -0.000698368   -0.001260230
      7        9          -0.000617092   -0.001002288    0.000489945
      8        9          -0.000923464    0.000586920   -0.000377626
      9        8          -0.000517764    0.000365112    0.000025837
     10        1           0.000275234   -0.000056096    0.000324556
     11        1          -0.000143849   -0.000305746   -0.000332895
     12        8           0.000437672    0.000999638   -0.000943262
     13        1          -0.000857576   -0.001041337    0.000229877
     14        1           0.000506254   -0.000178416    0.000708229
     15        8          -0.000225802    0.000636470    0.000020210
     16        1           0.000452989   -0.000234170   -0.000104564
     17        1          -0.000329848    0.000124707    0.000417685
     18        8          -0.000232629    0.000071449    0.000027393
     19        1           0.000397770    0.000351000    0.000147768
     20        1           0.000140214   -0.000459763   -0.000304494
     21        8          -0.001340724    0.001042327    0.000461248
     22        1           0.000651863   -0.000505550    0.000091143
     23        1           0.000366163   -0.000282700   -0.001103976
 -------------------------------------------------------------------
 Cartesian Forces:  Max     0.002712916 RMS     0.000796326

 GradGradGradGradGradGradGradGradGradGradGradGradGradGradGradGradGradGrad
 Berny optimization.
 Using GEDIIS/GDIIS optimizer.
 FormGI is forming the generalized inverse of G from B-inverse, IUseBI=4.
 Internal  Forces:  Max     0.003021713 RMS     0.000531557
 Search for a local minimum.
 Step number  11 out of a maximum of  138
 All quantities printed in internal units (Hartrees-Bohrs-Radians)
 Mixed Optimization -- En-DIIS/RFO-DIIS
 Update second derivatives using D2CorX and points    9   10    7   11
 ITU=  0  0  0 -1  0  1  1  0  0  1  0
 Use linear search instead of GDIIS.
     Eigenvalues ---    0.00009   0.00019   0.00031   0.00047   0.00077
     Eigenvalues ---    0.00175   0.00305   0.00372   0.00438   0.00490
     Eigenvalues ---    0.00666   0.00751   0.00833   0.01008   0.01100
     Eigenvalues ---    0.01299   0.01492   0.01568   0.01698   0.01792
     Eigenvalues ---    0.01889   0.01974   0.02131   0.02307   0.02371
     Eigenvalues ---    0.02660   0.02745   0.03120   0.03187   0.03289
     Eigenvalues ---    0.03721   0.04103   0.04716   0.06990   0.07527
     Eigenvalues ---    0.07841   0.07904   0.10154   0.10876   0.12422
     Eigenvalues ---    0.14185   0.20916   0.22803   0.23254   0.24613
     Eigenvalues ---    0.28312   0.28888   0.38087   0.40924   0.41389
     Eigenvalues ---    0.42954   0.48348   0.48856   0.49348   0.51655
     Eigenvalues ---    0.54113   0.55254   0.58556   0.58832   0.59418
     Eigenvalues ---    0.59708   0.60290   0.95749
 RFO step:  Lambda=-5.47016331D-04 EMin= 9.39506997D-05
 Quartic linear search produced a step of -0.00132.
 Iteration  1 RMS(Cart)=  0.10273912 RMS(Int)=  0.00503234
 Iteration  2 RMS(Cart)=  0.00903364 RMS(Int)=  0.00087605
 Iteration  3 RMS(Cart)=  0.00007407 RMS(Int)=  0.00087500
 Iteration  4 RMS(Cart)=  0.00000014 RMS(Int)=  0.00087500
 Variable       Old X    -DE/DX   Delta X   Delta X   Delta X     New X
                                 (Linear)    (Quad)   (Total)
    R1        2.30173  -0.00302  -0.00001  -0.00469  -0.00495   2.29678
    R2        2.44446  -0.00054   0.00000   0.00026   0.00048   2.44494
    R3        2.92816   0.00012   0.00000   0.00107   0.00107   2.92923
    R4        3.44287  -0.00001  -0.00000   0.00754   0.00778   3.45066
    R5        1.95506  -0.00105   0.00001  -0.00444  -0.00391   1.95115
    R6        2.82032   0.00037  -0.00000   0.02395   0.02446   2.84478
    R7        2.52828  -0.00148  -0.00001  -0.00135  -0.00136   2.52692
    R8        2.52820  -0.00125  -0.00001   0.00118   0.00117   2.52936
    R9        2.53752  -0.00112  -0.00001  -0.00238  -0.00239   2.53513
   R10        1.81277  -0.00039  -0.00001  -0.00021  -0.00022   1.81255
   R11        1.86267  -0.00016  -0.00000   0.00281   0.00282   1.86549
   R12        3.10581   0.00028  -0.00000   0.01128   0.01114   3.11695
   R13        3.20780  -0.00001  -0.00000  -0.00128  -0.00127   3.20652
   R14        1.86188   0.00007  -0.00000   0.00139   0.00099   1.86287
   R15        1.81308  -0.00027  -0.00000   0.00024   0.00024   1.81331
   R16        3.22769   0.00029  -0.00000   0.00526   0.00490   3.23259
   R17        1.81491  -0.00034  -0.00001   0.00016   0.00016   1.81507
   R18        1.85620  -0.00002  -0.00000  -0.00350  -0.00369   1.85251
   R19        3.27497   0.00015  -0.00000  -0.00415  -0.00439   3.27058
   R20        1.84007  -0.00006  -0.00001  -0.00137  -0.00119   1.83888
   R21        1.81323  -0.00017  -0.00000   0.00011   0.00011   1.81334
   R22        1.81713   0.00009   0.00000  -0.00088  -0.00088   1.81625
   R23        1.87657   0.00002   0.00000  -0.00397  -0.00408   1.87250
    A1        2.22299   0.00044  -0.00000  -0.00832  -0.00814   2.21486
    A2        2.11587  -0.00150   0.00001   0.00100   0.00087   2.11673
    A3        1.94400   0.00106  -0.00000   0.00767   0.00753   1.95153
    A4        2.31196  -0.00010  -0.00000  -0.00289  -0.00254   2.30942
    A5        1.93874  -0.00043   0.00000  -0.00650  -0.00502   1.93373
    A6        3.13857   0.00029  -0.00000  -0.00190  -0.00073   3.13784
    A7        1.93115   0.00011   0.00001  -0.00205  -0.00205   1.92909
    A8        1.94570  -0.00029   0.00001  -0.00591  -0.00591   1.93979
    A9        1.92084  -0.00051   0.00001   0.00417   0.00419   1.92502
   A10        1.88828   0.00027  -0.00001   0.00124   0.00122   1.88950
   A11        1.88586   0.00019  -0.00001   0.00156   0.00155   1.88741
   A12        1.89039   0.00026  -0.00001   0.00122   0.00122   1.89161
   A13        1.87376   0.00015  -0.00000  -0.00779  -0.00875   1.86501
   A14        2.16786  -0.00013   0.00000   0.02327   0.02301   2.19088
   A15        2.13601  -0.00006   0.00000   0.01487   0.01381   2.14982
   A16        2.06131   0.00058  -0.00000   0.03046   0.02832   2.08963
   A17        2.13839  -0.00001   0.00000  -0.00191  -0.00071   2.13768
   A18        1.86456  -0.00073   0.00000  -0.01347  -0.01342   1.85114
   A19        2.00736   0.00031  -0.00000   0.01108   0.01172   2.01908
   A20        2.02743  -0.00007   0.00000  -0.02664  -0.02941   1.99802
   A21        1.85307  -0.00016  -0.00000   0.00795   0.00941   1.86248
   A22        2.01632   0.00042  -0.00000  -0.00199  -0.00333   2.01299
   A23        2.16367   0.00001  -0.00000   0.02024   0.02103   2.18471
   A24        1.86702  -0.00040   0.00000   0.00038   0.00095   1.86797
   A25        1.95269  -0.00043   0.00000   0.00405   0.00469   1.95738
   A26        1.90301   0.00047  -0.00000   0.02235   0.02230   1.92531
   A27        1.84451   0.00077  -0.00000  -0.00302  -0.00348   1.84102
   A28        3.16088  -0.00036   0.00000   0.01338   0.01298   3.17386
   A29        3.18161  -0.00016   0.00000   0.01639   0.01341   3.19502
   A30        3.14171  -0.00042   0.00000  -0.04407  -0.04689   3.09481
   A31        2.97770   0.00012  -0.00000   0.01309   0.01245   2.99015
   A32        3.08214  -0.00063   0.00000  -0.01895  -0.01999   3.06215
   A33        3.15427  -0.00042   0.00000  -0.02082  -0.02161   3.13266
   A34        3.20436  -0.00038   0.00000  -0.01499  -0.01446   3.18990
   A35        3.07555  -0.00012   0.00000  -0.03278  -0.03097   3.04458
   A36        3.16434  -0.00024   0.00000  -0.02010  -0.02215   3.14219
   A37        3.14626  -0.00030   0.00000  -0.02432  -0.02496   3.12130
    D1       -2.52350  -0.00007   0.00000  -0.15364  -0.15394  -2.67744
    D2        0.64815  -0.00009   0.00000  -0.17000  -0.17034   0.47781
    D3        0.03346   0.00016   0.00000  -0.01332  -0.01402   0.01943
    D4       -3.13574   0.00013   0.00000   0.00164   0.00101  -3.13473
    D5       -0.17409   0.00017  -0.00001   0.07786   0.07795  -0.09615
    D6       -2.27633  -0.00005  -0.00001   0.08164   0.08171  -2.19462
    D7        1.90889   0.00015  -0.00001   0.08117   0.08124   1.99013
    D8        2.99315   0.00016  -0.00001   0.06414   0.06405   3.05721
    D9        0.89092  -0.00006  -0.00001   0.06792   0.06781   0.95873
   D10       -1.20705   0.00014  -0.00001   0.06744   0.06735  -1.13970
   D11        2.17310   0.00018  -0.00001   0.10370   0.10324   2.27634
   D12       -1.61313   0.00013  -0.00001   0.11805   0.11755  -1.49558
   D13       -0.40726  -0.00011   0.00008  -0.05882  -0.06016  -0.46742
   D14       -0.36049  -0.00055  -0.00007  -0.04574  -0.04658  -0.40707
   D15        1.67338   0.00044  -0.00008  -0.03318  -0.03390   1.63948
   D16       -2.47793  -0.00010  -0.00000   0.14095   0.13994  -2.33798
   D17        1.41404   0.00042  -0.00001   0.11345   0.11286   1.52690
   D18        1.13636  -0.00029  -0.00000   0.06829   0.06716   1.20351
   D19       -1.25486   0.00023  -0.00000   0.04079   0.04007  -1.21479
   D20        1.99128   0.00006   0.00000   0.00582   0.00507   1.99635
   D21       -2.20473  -0.00002   0.00000   0.01117   0.01041  -2.19432
   D22       -1.66417   0.00016   0.00000   0.07762   0.07745  -1.58672
   D23        0.42300   0.00008   0.00000   0.08297   0.08279   0.50579
   D24        1.90662  -0.00008   0.00000  -0.18785  -0.18826   1.71837
   D25       -0.29606   0.00005   0.00000  -0.18347  -0.18417  -0.48023
   D26       -1.90017  -0.00023   0.00000  -0.16109  -0.16189  -2.06206
   D27        2.18033  -0.00010   0.00000  -0.15671  -0.15781   2.02252
   D28       -0.26750   0.00028  -0.00000   0.21395   0.21218  -0.05532
   D29       -2.65281   0.00038  -0.00000   0.18113   0.18064  -2.47217
   D30       -2.49838   0.00013  -0.00000   0.22761   0.22679  -2.27160
   D31        1.39950   0.00023  -0.00000   0.19478   0.19525   1.59474
         Item               Value     Threshold  Converged?
 Maximum Force            0.003022     0.000015     NO 
 RMS     Force            0.000532     0.000010     NO 
 Maximum Displacement     0.329238     0.000060     NO 
 RMS     Displacement     0.100962     0.000040     NO 
 Predicted change in Energy=-4.022790D-04
 GradGradGradGradGradGradGradGradGradGradGradGradGradGradGradGradGradGrad

                          Input orientation:                          
 ---------------------------------------------------------------------
 Center     Atomic      Atomic             Coordinates (Angstroms)
 Number     Number       Type             X           Y           Z
 ---------------------------------------------------------------------
      1          6           0        1.241986   -0.453056    0.251952
      2          8           0        0.144966   -0.582180    0.758979
      3          8           0        1.591792   -0.804753   -0.942986
      4          1           0        0.792571   -1.212680   -1.453773
      5          6           0        2.423099    0.172098    1.037382
      6          9           0        2.009755    0.620726    2.227319
      7          9           0        2.960236    1.197862    0.365947
      8          9           0        3.380189   -0.744503    1.246043
      9          8           0       -2.181784    0.084243   -2.527201
     10          1           0       -2.470047    0.468836   -3.357248
     11          1           0       -2.903269    0.242837   -1.872358
     12          8           0       -4.174161    0.539544   -0.787925
     13          1           0       -3.976396    0.882584    0.114843
     14          1           0       -4.916344   -0.060296   -0.687325
     15          8           0       -3.740259    1.430037    1.718194
     16          1           0       -3.846066    2.374779    1.855350
     17          1           0       -2.875314    1.183671    2.108287
     18          8           0       -1.276828    0.854826    2.684550
     19          1           0       -0.714520    0.338756    2.080898
     20          1           0       -1.056618    0.580349    3.577275
     21          8           0       -0.375003   -1.809036   -2.193595
     22          1           0       -0.818302   -2.491016   -1.681605
     23          1           0       -1.063441   -1.117208   -2.364695
 ---------------------------------------------------------------------
                    Distance matrix (angstroms):
                    1          2          3          4          5
     1  C    0.000000
     2  O    1.215402   0.000000
     3  O    1.293805   2.244889   0.000000
     4  H    1.920546   2.390228   1.032503   0.000000
     5  C    1.550079   2.415851   2.359484   3.283608   0.000000
     6  F    2.375827   2.660911   3.501074   4.288747   1.337188
     7  F    2.385563   3.353919   2.756158   3.717642   1.338482
     8  F    2.375936   3.275706   2.827338   3.768815   1.341535
     9  O    4.442362   4.081282   4.188069   3.417754   5.823995
    10  H    5.258840   4.988612   4.893794   4.134657   6.583593
    11  H    4.709575   4.110514   4.708158   3.994118   6.069743
    12  O    5.603681   4.722926   5.922617   5.308678   6.854968
    13  H    5.388344   4.421094   5.913614   5.440012   6.504568
    14  H    6.241917   5.289708   6.555563   5.874277   7.542946
    15  O    5.524371   4.479295   6.364506   6.131221   6.327155
    16  H    6.037864   5.086646   6.892779   6.733283   6.695020
    17  H    4.803854   3.749794   5.763604   5.646605   5.499391
    18  O    3.737982   2.791829   4.913471   5.067810   4.107157
    19  H    2.792834   1.826009   3.971216   4.143932   3.310793
    20  H    4.172443   3.276900   5.418980   5.652070   4.327373
    21  O    3.230175   3.239326   2.537891   1.505393   4.710995
    22  H    3.483778   3.244686   3.032754   2.069049   4.999175
    23  H    3.550061   3.391731   3.028060   2.069704   5.039087
                    6          7          8          9         10
     6  F    0.000000
     7  F    2.168227   0.000000
     8  F    2.169064   2.173410   0.000000
     9  O    6.360996   6.004233   6.771981   0.000000
    10  H    7.160942   6.624321   7.542396   0.959159   0.000000
    11  H    6.409989   6.348446   7.083863   0.987174   1.563220
    12  O    6.880341   7.257025   7.928051   2.683644   3.083898
    13  H    6.353356   6.948332   7.618817   3.292170   3.807322
    14  H    7.545183   8.045673   8.546257   3.299068   3.659623
    15  O    5.828967   6.839526   7.460049   4.718409   5.319536
    16  H    6.124190   7.066060   7.894297   5.217580   5.718149
    17  H    4.918839   6.090123   6.602472   4.814299   5.526962
    18  O    3.326483   4.842138   5.129811   5.345567   6.170582
    19  H    2.742739   4.145232   4.317067   4.842749   5.715963
    20  H    3.350620   5.179678   5.184123   6.227098   7.077982
    21  O    5.579901   5.168801   5.202481   2.638229   3.306357
    22  H    5.741127   5.663713   5.408213   3.034151   3.781106
    23  H    5.792369   5.385715   5.737786   1.649419   2.340777
                   11         12         13         14         15
    11  H    0.000000
    12  O    1.696819   0.000000
    13  H    2.347306   0.985788   0.000000
    14  H    2.355560   0.959565   1.554349   0.000000
    15  O    3.873249   2.694788   1.710614   3.064440   0.000000
    16  H    4.396572   3.234600   2.296300   3.679713   0.960492
    17  H    4.090414   3.238818   2.297140   3.678139   0.980305
    18  O    4.877012   4.533434   3.727175   5.045103   2.707989
    19  H    4.519741   4.498842   3.847202   5.047537   3.236904
    20  H    5.763899   5.364300   4.539261   5.787463   3.373438
    21  O    3.271927   4.682450   5.054082   5.094184   6.092507
    22  H    3.443462   4.609202   4.958020   4.867333   5.955764
    23  H    2.340318   3.861038   4.316549   4.333070   5.506705
                   16         17         18         19         20
    16  H    0.000000
    17  H    1.557265   0.000000
    18  O    3.098195   1.730716   0.000000
    19  H    3.742038   2.320273   0.973095   0.000000
    20  H    3.737115   2.414452   0.959578   1.553880   0.000000
    21  O    6.778388   5.806379   5.630785   4.795787   6.283049
    22  H    6.734491   5.665501   5.519802   4.709013   6.094744
    23  H    6.143758   5.346448   5.424881   4.690936   6.179706
                   21         22         23
    21  O    0.000000
    22  H    0.961116   0.000000
    23  H    0.990882   1.553723   0.000000
 Stoichiometry    C2H11F3O7
 Framework group  C1[X(C2H11F3O7)]
 Deg. of freedom    63
 Full point group                 C1      NOp   1
 Largest Abelian subgroup         C1      NOp   1
 Largest concise Abelian subgroup C1      NOp   1
                         Standard orientation:                         
 ---------------------------------------------------------------------
 Center     Atomic      Atomic             Coordinates (Angstroms)
 Number     Number       Type             X           Y           Z
 ---------------------------------------------------------------------
      1          6           0        1.309041   -0.451680    0.240096
      2          8           0        0.359879    0.123147    0.735946
      3          8           0        1.426601   -1.723815    0.035686
      4          1           0        0.575623   -2.223935    0.338638
      5          6           0        2.571193    0.324053   -0.215925
      6          9           0        2.382334    1.641908   -0.090786
      7          9           0        2.862875    0.061831   -1.495650
      8          9           0        3.626434   -0.020087    0.537569
      9          8           0       -2.659556   -2.177830   -0.762513
     10          1           0       -3.149463   -2.716928   -1.386493
     11          1           0       -3.236727   -1.410876   -0.531934
     12          8           0       -4.269559   -0.114620   -0.168376
     13          1           0       -3.915311    0.805284   -0.160442
     14          1           0       -4.918755   -0.155223    0.537075
     15          8           0       -3.392844    2.431716   -0.071314
     16          1           0       -3.548534    2.962601   -0.856468
     17          1           0       -2.446845    2.542321    0.160744
     18          8           0       -0.740186    2.669422    0.418695
     19          1           0       -0.276160    1.825558    0.558291
     20          1           0       -0.312764    3.321079    0.978554
     21          8           0       -0.666172   -2.949008    0.784083
     22          1           0       -0.930081   -2.702227    1.674699
     23          1           0       -1.432479   -2.706837    0.204450
 ---------------------------------------------------------------------
 Rotational constants (GHZ):           0.7496240           0.3563570           0.2637324
 Standard basis: 6-31++G(d,p) (6D, 7F)
 There are   294 symmetry adapted cartesian basis functions of A   symmetry.
 There are   294 symmetry adapted basis functions of A   symmetry.
   294 basis functions,   472 primitive gaussians,   294 cartesian basis functions
    53 alpha electrons       53 beta electrons
       nuclear repulsion energy       826.8617666956 Hartrees.
 NAtoms=   23 NActive=   23 NUniq=   23 SFac= 1.00D+00 NAtFMM=   60 NAOKFM=F Big=F
 Integral buffers will be    131072 words long.
 Raffenetti 2 integral format.
 Two-electron integral symmetry is turned on.
 Nuclear repulsion after empirical dispersion term =      826.8528144123 Hartrees.
 One-electron integrals computed using PRISM.
 NBasis=   294 RedAO= T EigKep=  4.96D-05  NBF=   294
 NBsUse=   294 1.00D-06 EigRej= -1.00D+00 NBFU=   294
 Initial guess from the checkpoint file:  "/local_scratch/slurm.5660698/Gau-2749134.chk"
 B after Tr=    -0.000000    0.000000    0.000000
         Rot=    0.999966   -0.007803   -0.000184   -0.002730 Ang=  -0.95 deg.
 ExpMin= 3.60D-02 ExpMax= 7.00D+03 ExpMxC= 1.05D+03 IAcc=3 IRadAn=         5 AccDes= 0.00D+00
 Harris functional with IExCor= 4639 and IRadAn=       5 diagonalized for initial guess.
 HarFok:  IExCor= 4639 AccDes= 0.00D+00 IRadAn=         5 IDoV= 1 UseB2=F ITyADJ=14
 ICtDFT=  3500011 ScaDFX=  1.000000  1.000000  1.000000  1.000000
 FoFCou: FMM=F IPFlag=           0 FMFlag=      100000 FMFlg1=           0
         NFxFlg=           0 DoJE=T BraDBF=F KetDBF=T FulRan=T
         wScrn=  0.000000 ICntrl=       500 IOpCl=  0 I1Cent=   200000004 NGrid=           0
         NMat0=    1 NMatS0=      1 NMatT0=    0 NMatD0=    1 NMtDS0=    0 NMtDT0=    0
 Petite list used in FoFCou.
 Requested convergence on RMS density matrix=1.00D-10 within 128 cycles.
 Requested convergence on MAX density matrix=1.00D-08.
 Requested convergence on             energy=1.00D-08.
 No special actions if energy rises.
 SCF Done:  E(RwB97XD) =  -908.810938792     A.U. after   16 cycles
            NFock= 16  Conv=0.48D-10     -V/T= 2.0083
 Calling FoFJK, ICntrl=      2127 FMM=F ISym2X=0 I1Cent= 0 IOpClX= 0 NMat=1 NMatS=1 NMatT=0.
 ***** Axes restored to original set *****
 -------------------------------------------------------------------
 Center     Atomic                   Forces (Hartrees/Bohr)
 Number     Number              X              Y              Z
 -------------------------------------------------------------------
      1        6          -0.001267709   -0.000229556   -0.001996262
      2        8          -0.000245119    0.000469164    0.002332623
      3        8           0.000376574   -0.000665385   -0.000876971
      4        1           0.001086299    0.000217810    0.000814291
      5        6           0.000087385    0.000746449    0.000352273
      6        9           0.000696019   -0.000472388   -0.000917127
      7        9          -0.000407709   -0.000920352    0.000651470
      8        9          -0.000550863    0.000532737   -0.000178716
      9        8          -0.002318934    0.000750879    0.000634063
     10        1           0.000644605   -0.000230369   -0.000157174
     11        1           0.001447776   -0.000419467   -0.000525038
     12        8          -0.000207938    0.000307700    0.000595183
     13        1          -0.000316270   -0.000040438   -0.000495870
     14        1           0.000254969   -0.000256045   -0.000252059
     15        8          -0.002116166    0.000123977   -0.000859646
     16        1           0.000908245   -0.000708241    0.000132915
     17        1           0.001300226    0.000803338    0.000696986
     18        8          -0.000594322    0.000420503    0.000803545
     19        1           0.000628195   -0.000358642   -0.000286555
     20        1           0.000079398   -0.000270967   -0.000481571
     21        8          -0.000117309   -0.000040881    0.000233759
     22        1           0.000572450   -0.000808497    0.000158909
     23        1           0.000060196    0.001048671   -0.000379027
 -------------------------------------------------------------------
 Cartesian Forces:  Max     0.002332623 RMS     0.000790687

 GradGradGradGradGradGradGradGradGradGradGradGradGradGradGradGradGradGrad
 Berny optimization.
 Using GEDIIS/GDIIS optimizer.
 FormGI is forming the generalized inverse of G from B-inverse, IUseBI=4.
 Internal  Forces:  Max     0.002041002 RMS     0.000565201
 Search for a local minimum.
 Step number  12 out of a maximum of  138
 All quantities printed in internal units (Hartrees-Bohrs-Radians)
 Mixed Optimization -- En-DIIS/RFO-DIIS
 Swapping is turned off.
 Update second derivatives using D2CorX and points    9   11   12
 DE= -2.76D-04 DEPred=-4.02D-04 R= 6.86D-01
 TightC=F SS=  1.41D+00  RLast= 6.83D-01 DXNew= 1.2000D+00 2.0498D+00
 Trust test= 6.86D-01 RLast= 6.83D-01 DXMaxT set to 1.20D+00
 ITU=  1  0  0  0 -1  0  1  1  0  0  1  0
     Eigenvalues ---    0.00011   0.00021   0.00037   0.00054   0.00097
     Eigenvalues ---    0.00177   0.00283   0.00362   0.00422   0.00493
     Eigenvalues ---    0.00648   0.00738   0.00829   0.00976   0.01179
     Eigenvalues ---    0.01323   0.01474   0.01549   0.01647   0.01775
     Eigenvalues ---    0.01872   0.01972   0.02125   0.02198   0.02363
     Eigenvalues ---    0.02664   0.02748   0.03089   0.03164   0.03261
     Eigenvalues ---    0.03757   0.04050   0.04597   0.07250   0.07446
     Eigenvalues ---    0.07541   0.07967   0.09813   0.11086   0.12351
     Eigenvalues ---    0.14178   0.20969   0.22788   0.23085   0.24562
     Eigenvalues ---    0.28874   0.29370   0.38978   0.40928   0.41325
     Eigenvalues ---    0.42608   0.45659   0.48959   0.49699   0.49997
     Eigenvalues ---    0.51732   0.55233   0.56069   0.58769   0.59457
     Eigenvalues ---    0.59743   0.60399   0.94147
 En-DIIS/RFO-DIIS/Sim-DIIS IScMMF=       -3 using points:    12   11
 RFO step:  Lambda=-4.55466300D-04.
 DidBck=F Rises=F RFO-DIIS coefs:    1.36713   -0.36713
 New curvilinear step failed, DQL= 5.41D+00 SP=-5.10D-02.
 ITry= 1 IFail=1 DXMaxC= 0.00D+00 DCOld= 1.00D+10 DXMaxT= 1.20D+00 DXLimC= 3.00D+00 Rises=F
 New curvilinear step failed, DQL= 5.41D+00 SP=-5.90D-02.
 ITry= 2 IFail=1 DXMaxC= 0.00D+00 DCOld= 1.00D+10 DXMaxT= 1.20D+00 DXLimC= 3.00D+00 Rises=F
 New curvilinear step failed, DQL= 5.41D+00 SP=-6.88D-02.
 ITry= 3 IFail=1 DXMaxC= 0.00D+00 DCOld= 1.00D+10 DXMaxT= 1.20D+00 DXLimC= 3.00D+00 Rises=F
 New curvilinear step failed, DQL= 5.41D+00 SP=-7.83D-02.
 ITry= 4 IFail=1 DXMaxC= 0.00D+00 DCOld= 1.00D+10 DXMaxT= 1.20D+00 DXLimC= 3.00D+00 Rises=F
 New curvilinear step failed, DQL= 5.41D+00 SP=-8.73D-02.
 ITry= 5 IFail=1 DXMaxC= 0.00D+00 DCOld= 1.00D+10 DXMaxT= 1.20D+00 DXLimC= 3.00D+00 Rises=F
 New curvilinear step failed, DQL= 5.41D+00 SP=-9.53D-02.
 ITry= 6 IFail=1 DXMaxC= 0.00D+00 DCOld= 1.00D+10 DXMaxT= 1.20D+00 DXLimC= 3.00D+00 Rises=F
 New curvilinear step failed, DQL= 5.41D+00 SP=-1.02D-01.
 ITry= 7 IFail=1 DXMaxC= 0.00D+00 DCOld= 1.00D+10 DXMaxT= 1.20D+00 DXLimC= 3.00D+00 Rises=F
 New curvilinear step failed, DQL= 5.41D+00 SP=-1.05D-01.
 ITry= 8 IFail=1 DXMaxC= 0.00D+00 DCOld= 1.00D+10 DXMaxT= 1.20D+00 DXLimC= 3.00D+00 Rises=F
 New curvilinear step failed, DQL= 5.41D+00 SP=-1.03D-01.
 ITry= 9 IFail=1 DXMaxC= 0.00D+00 DCOld= 1.00D+10 DXMaxT= 1.20D+00 DXLimC= 3.00D+00 Rises=F
 New curvilinear step failed, DQL= 5.42D+00 SP=-3.65D-03.
 ITry=10 IFail=1 DXMaxC= 0.00D+00 DCOld= 1.00D+10 DXMaxT= 1.20D+00 DXLimC= 3.00D+00 Rises=F
 RedQX1 iteration     1 Try  1 RMS(Cart)=  0.02177762 RMS(Int)=  0.57174110 XScale=  0.12220322
 RedQX1 iteration     2 Try  1 RMS(Cart)=  0.00435552 RMS(Int)=  0.06669620 XScale= 23.94365139
 RedQX1 iteration     2 Try  2 RMS(Cart)=  0.00435545 RMS(Int)=  0.06211368 XScale=  3.81711007
 RedQX1 iteration     2 Try  3 RMS(Cart)=  0.00435436 RMS(Int)=  0.57261298 XScale=  0.12215307
 RedQX1 iteration     3 Try  1 RMS(Cart)=  0.00400601 RMS(Int)=  0.55582482 XScale=  0.12217060
 RedQX1 iteration     4 Try  1 RMS(Cart)=  0.00080120 RMS(Int)=  0.53494710 XScale=  0.12690620
 RedQX1 iteration     5 Try  1 RMS(Cart)=  0.00016024 RMS(Int)=  0.06266054 XScale=  2.63606207
 RedQX1 iteration     5 Try  2 RMS(Cart)=  0.00016022 RMS(Int)=  0.07052579 XScale=  1.36681141
 RedQX1 iteration     5 Try  3 RMS(Cart)=  0.00016017 RMS(Int)=  0.32259351 XScale=  0.20863011
 RedQX1 iteration     6 Try  1 RMS(Cart)=  0.00015966 RMS(Int)=  0.32040349 XScale=  0.21003549
 RedQX1 iteration     7 Try  1 RMS(Cart)=  0.00003193 RMS(Int)=  0.07684955 XScale=  1.11096311
 RedQX1 iteration     7 Try  2 RMS(Cart)=  0.00003193 RMS(Int)=  0.08937949 XScale=  0.85351205
 RedQX1 iteration     8 Try  1 RMS(Cart)=  0.00003192 RMS(Int)=  0.08937375 XScale=  0.85359512
 RedQX1 iteration     9 Try  1 RMS(Cart)=  0.00000638 RMS(Int)=  0.07867693 XScale=  1.05996486
 RedQX1 iteration     9 Try  2 RMS(Cart)=  0.00000638 RMS(Int)=  0.08077454 XScale=  1.00890562
 RedQX1 iteration     9 Try  3 RMS(Cart)=  0.00000638 RMS(Int)=  0.08319145 XScale=  0.95780557
 RedQX1 iteration    10 Try  1 RMS(Cart)=  0.00000638 RMS(Int)=  0.08319112 XScale=  0.95781213
 RedQX1 iteration    11 Try  1 RMS(Cart)=  0.00000128 RMS(Int)=  0.08122968 XScale=  0.99870912
 RedQX1 iteration    12 Try  1 RMS(Cart)=  0.00000026 RMS(Int)=  0.08086451 XScale=  1.00686725
 RedQX1 iteration    12 Try  2 RMS(Cart)=  0.00000026 RMS(Int)=  0.08095498 XScale=  1.00482881
 RedQX1 iteration    12 Try  3 RMS(Cart)=  0.00000026 RMS(Int)=  0.08104597 XScale=  1.00279031
 RedQX1 iteration    12 Try  4 RMS(Cart)=  0.00000026 RMS(Int)=  0.08113748 XScale=  1.00075174
 RedQX1 iteration    12 Try  5 RMS(Cart)=  0.00000026 RMS(Int)=  0.08122950 XScale=  0.99871311
 RedQX1 iteration    13 Try  1 RMS(Cart)=  0.00000026 RMS(Int)=  0.08122950 XScale=  0.99871313
 RedQX1 iteration    14 Try  1 RMS(Cart)=  0.00000005 RMS(Int)=  0.08115584 XScale=  1.00034406
 B after Tr=    -0.000000    0.000000    0.000000
         Rot=    1.000000    0.000000    0.000000   -0.000000 Ang=   0.00 deg.
 Variable       Old X    -DE/DX   Delta X   Delta X   Delta X     New X
                                 (Linear)    (Quad)   (Total)
    R1        2.29678   0.00099  -0.00182  -0.00739  -0.00077   2.29601
    R2        2.44494   0.00044   0.00017   0.00501   0.00044   2.44538
    R3        2.92923  -0.00023   0.00039   0.00217   0.00024   2.92946
    R4        3.45066  -0.00023   0.00286   0.00808   0.00094   3.45160
    R5        1.95115  -0.00165  -0.00144  -0.02544  -0.00222   1.94892
    R6        2.84478  -0.00033   0.00898   0.04574   0.00460   2.84938
    R7        2.52692  -0.00119  -0.00050  -0.00850  -0.00051   2.52641
    R8        2.52936  -0.00119   0.00043  -0.00193   0.00021   2.52957
    R9        2.53513  -0.00079  -0.00088  -0.00873  -0.00043   2.53471
   R10        1.81255  -0.00015  -0.00008  -0.00309  -0.00023   1.81232
   R11        1.86549  -0.00130   0.00104  -0.00681  -0.00048   1.86501
   R12        3.11695   0.00034   0.00409   0.03185   0.00300   3.11995
   R13        3.20652   0.00017  -0.00047   0.00247   0.00017   3.20669
   R14        1.86287  -0.00022   0.00036  -0.00325  -0.00025   1.86262
   R15        1.81331  -0.00006   0.00009  -0.00126  -0.00008   1.81323
   R16        3.23259   0.00029   0.00180   0.01002   0.00099   3.23358
   R17        1.81507  -0.00078   0.00006  -0.00286  -0.00020   1.81487
   R18        1.85251   0.00145  -0.00135   0.00214   0.00007   1.85258
   R19        3.27058   0.00020  -0.00161   0.00222   0.00006   3.27064
   R20        1.83888   0.00051  -0.00044  -0.00104  -0.00011   1.83877
   R21        1.81334  -0.00035   0.00004  -0.00126  -0.00009   1.81325
   R22        1.81625   0.00039  -0.00032   0.00008   0.00006   1.81631
   R23        1.87250   0.00109  -0.00150  -0.00213  -0.00030   1.87219
    A1        2.21486   0.00204  -0.00299   0.01741   0.00121   2.21606
    A2        2.11673  -0.00068   0.00032  -0.00314  -0.00024   2.11649
    A3        1.95153  -0.00136   0.00276  -0.01424  -0.00096   1.95057
    A4        2.30942   0.00109  -0.00093   0.02128   0.00169   2.31110
    A5        1.93373  -0.00027  -0.00184   0.02084   0.00163   1.93536
    A6        3.13784   0.00005  -0.00027   0.04444   0.00371   3.14155
    A7        1.92909   0.00058  -0.00075   0.00515   0.00028   1.92937
    A8        1.93979   0.00009  -0.00217  -0.00665  -0.00078   1.93901
    A9        1.92502  -0.00022   0.00154   0.00920   0.00090   1.92593
   A10        1.88950  -0.00016   0.00045  -0.00326  -0.00015   1.88934
   A11        1.88741  -0.00024   0.00057  -0.00197  -0.00008   1.88733
   A12        1.89161  -0.00008   0.00045  -0.00273  -0.00018   1.89143
   A13        1.86501   0.00070  -0.00321   0.00750   0.00032   1.86534
   A14        2.19088  -0.00053   0.00845  -0.00300   0.00045   2.19132
   A15        2.14982  -0.00009   0.00507   0.00510   0.00081   2.15063
   A16        2.08963   0.00013   0.01040  -0.01292  -0.00028   2.08935
   A17        2.13768  -0.00040  -0.00026  -0.02081  -0.00172   2.13595
   A18        1.85114   0.00024  -0.00493   0.00646   0.00013   1.85128
   A19        2.01908   0.00014   0.00430  -0.01264  -0.00068   2.01840
   A20        1.99802   0.00064  -0.01080   0.01777   0.00048   1.99851
   A21        1.86248  -0.00083   0.00345  -0.01801  -0.00115   1.86133
   A22        2.01299  -0.00036  -0.00122   0.01109   0.00077   2.01376
   A23        2.18471   0.00052   0.00772   0.00470   0.00106   2.18577
   A24        1.86797  -0.00019   0.00035  -0.01142  -0.00090   1.86707
   A25        1.95738  -0.00034   0.00172   0.03537   0.00312   1.96050
   A26        1.92531  -0.00016   0.00819  -0.02242  -0.00120   1.92411
   A27        1.84102   0.00083  -0.00128   0.02311   0.00181   1.84284
   A28        3.17386   0.00025   0.00477  -0.00493  -0.00003   3.17383
   A29        3.19502  -0.00005   0.00492   0.00143   0.00044   3.19545
   A30        3.09481  -0.00025  -0.01722  -0.01168  -0.00250   3.09232
   A31        2.99015  -0.00073   0.00457   0.04113   0.00379   2.99394
   A32        3.06215   0.00041  -0.00734   0.00132  -0.00053   3.06162
   A33        3.13266   0.00005  -0.00794   0.00623  -0.00017   3.13249
   A34        3.18990  -0.00020  -0.00531  -0.00633  -0.00095   3.18895
   A35        3.04458   0.00031  -0.01137   0.02115   0.00087   3.04545
   A36        3.14219  -0.00066  -0.00813  -0.03515  -0.00367   3.13853
   A37        3.12130  -0.00026  -0.00916   0.02315   0.00115   3.12245
    D1       -2.67744   0.00004  -0.05651   0.11541   0.00491  -2.67252
    D2        0.47781   0.00022  -0.06254   0.11323   0.00423   0.48204
    D3        0.01943   0.00005  -0.00515   0.04361   0.00319   0.02263
    D4       -3.13473  -0.00011   0.00037   0.04566   0.00382  -3.13091
    D5       -0.09615   0.00013   0.02862   0.16964   0.01653  -0.07961
    D6       -2.19462  -0.00013   0.03000   0.17469   0.01706  -2.17757
    D7        1.99013   0.00006   0.02983   0.17636   0.01719   2.00732
    D8        3.05721   0.00026   0.02352   0.16754   0.01593   3.07314
    D9        0.95873   0.00001   0.02490   0.17259   0.01646   0.97519
   D10       -1.13970   0.00019   0.02473   0.17426   0.01659  -1.12311
[truncated: 1,934,415 more chars]
