# Supplementary material for: The Hydration of Trifluoroacetic Acid from 0 to 298 K
Source: J Phys Chem A. 2026 Jan 20;130(4):927–35. doi: 10.1021/acs.jpca.5c08151 (PMC12862820; doi:10.1021/acs.jpca.5c08151)
Supplement: Supplementary file 1 [file jp5c08151_si_001.zip › TFA_SI/within1kcal-hightemps/5-H2O/20K-1-186-3884-wb97xd.log]

 Entering Gaussian System, Link 0=g16
 Initial command:
 /software/commercial/MERCURY/GAUSSIAN/AVX2/g16/l1.exe "/local_scratch/slurm.5660431/Gau-3706749.inp" -scrdir="/local_scratch/slurm.5660431/"
 Entering Link 1 = /software/commercial/MERCURY/GAUSSIAN/AVX2/g16/l1.exe PID=   3706750.
  
 Copyright (c) 1988-2019, Gaussian, Inc.  All Rights Reserved.
  
 This is part of the Gaussian(R) 16 program.  It is based on
 the Gaussian(R) 09 system (copyright 2009, Gaussian, Inc.),
 the Gaussian(R) 03 system (copyright 2003, Gaussian, Inc.),
 the Gaussian(R) 98 system (copyright 1998, Gaussian, Inc.),
 the Gaussian(R) 94 system (copyright 1995, Gaussian, Inc.),
 the Gaussian 92(TM) system (copyright 1992, Gaussian, Inc.),
 the Gaussian 90(TM) system (copyright 1990, Gaussian, Inc.),
 the Gaussian 88(TM) system (copyright 1988, Gaussian, Inc.),
 the Gaussian 86(TM) system (copyright 1986, Carnegie Mellon
 University), and the Gaussian 82(TM) system (copyright 1983,
 Carnegie Mellon University). Gaussian is a federally registered
 trademark of Gaussian, Inc.
  
 This software contains proprietary and confidential information,
 including trade secrets, belonging to Gaussian, Inc.
  
 This software is provided under written license and may be
 used, copied, transmitted, or stored only in accord with that
 written license.
  
 The following legend is applicable only to US Government
 contracts under FAR:
  
                    RESTRICTED RIGHTS LEGEND
  
 Use, reproduction and disclosure by the US Government is
 subject to restrictions as set forth in subparagraphs (a)
 and (c) of the Commercial Computer Software - Restricted
 Rights clause in FAR 52.227-19.
  
 Gaussian, Inc.
 340 Quinnipiac St., Bldg. 40, Wallingford CT 06492
  
  
 ---------------------------------------------------------------
 Warning -- This program may not be used in any manner that
 competes with the business of Gaussian, Inc. or will provide
 assistance to any competitor of Gaussian, Inc.  The licensee
 of this program is prohibited from giving any competitor of
 Gaussian, Inc. access to this program.  By using this program,
 the user acknowledges that Gaussian, Inc. is engaged in the
 business of creating and licensing software in the field of
 computational chemistry and represents and warrants to the
 licensee that it is not a competitor of Gaussian, Inc. and that
 it will not use this program in any manner prohibited above.
 ---------------------------------------------------------------
  

 Cite this work as:
 Gaussian 16, Revision C.01,
 M. J. Frisch, G. W. Trucks, H. B. Schlegel, G. E. Scuseria, 
 M. A. Robb, J. R. Cheeseman, G. Scalmani, V. Barone, 
 G. A. Petersson, H. Nakatsuji, X. Li, M. Caricato, A. V. Marenich, 
 J. Bloino, B. G. Janesko, R. Gomperts, B. Mennucci, H. P. Hratchian, 
 J. V. Ortiz, A. F. Izmaylov, J. L. Sonnenberg, D. Williams-Young, 
 F. Ding, F. Lipparini, F. Egidi, J. Goings, B. Peng, A. Petrone, 
 T. Henderson, D. Ranasinghe, V. G. Zakrzewski, J. Gao, N. Rega, 
 G. Zheng, W. Liang, M. Hada, M. Ehara, K. Toyota, R. Fukuda, 
 J. Hasegawa, M. Ishida, T. Nakajima, Y. Honda, O. Kitao, H. Nakai, 
 T. Vreven, K. Throssell, J. A. Montgomery, Jr., J. E. Peralta, 
 F. Ogliaro, M. J. Bearpark, J. J. Heyd, E. N. Brothers, K. N. Kudin, 
 V. N. Staroverov, T. A. Keith, R. Kobayashi, J. Normand, 
 K. Raghavachari, A. P. Rendell, J. C. Burant, S. S. Iyengar, 
 J. Tomasi, M. Cossi, J. M. Millam, M. Klene, C. Adamo, R. Cammi, 
 J. W. Ochterski, R. L. Martin, K. Morokuma, O. Farkas, 
 J. B. Foresman, and D. J. Fox, Gaussian, Inc., Wallingford CT, 2019.
 
 ******************************************
 Gaussian 16:  ES64L-G16RevC.01  3-Jul-2019
                25-Sep-2025 
 ******************************************
 %nproc=20
 Will use up to   20 processors via shared memory.
 %mem=18gb
 ----------------------------------------------------------------------
 # wb97xd/6-31++g** scf(conver=10) opt(tight,maxcycles=300,calcfc) freq
 ----------------------------------------------------------------------
 1/6=300,7=10,10=4,18=20,19=15,26=3,38=1/1,3;
 2/9=110,12=2,17=6,18=5,40=1/2;
 3/5=1,6=6,7=1111,11=2,25=1,30=1,71=2,74=-58,140=1/1,2,3;
 4//1;
 5/5=2,6=10,38=5/2;
 8/6=4,10=90,11=11/1;
 11/6=1,8=1,9=11,15=111,16=1/1,2,10;
 10/6=1,13=1/2;
 6/7=2,8=2,9=2,10=2,28=1/1;
 7/10=1,25=1/1,2,3,16;
 1/6=300,7=10,10=4,18=20,19=15,26=3/3(2);
 2/9=110/2;
 99//99;
 2/9=110/2;
 3/5=1,6=6,7=1111,11=2,25=1,30=1,71=1,74=-58/1,2,3;
 4/5=5,16=3,69=1/1;
 5/5=2,6=10,38=5/2;
 7//1,2,3,16;
 1/6=300,7=10,18=20,19=15,26=3/3(-5);
 2/9=110/2;
 6/7=2,8=2,9=2,10=2,19=2,28=1/1;
 99/9=1/99;
 --------------
 20K-1-186-3884
 --------------
 Symbolic Z-matrix:
 Charge =  0 Multiplicity = 1
 C                     0.36877   1.13859  -0.66733 
 O                     0.00275   1.0814    0.48378 
 O                     0.1801    0.29711  -1.60236 
 H                    -0.38298  -0.61758  -1.28772 
 C                     1.18213   2.38148  -1.15533 
 F                     0.497     3.08284  -2.06875 
 F                     2.34417   2.02558  -1.71514 
 F                     1.46351   3.21206  -0.14646 
 O                    -2.58892  -1.55099   1.35687 
 H                    -2.2029   -0.82762   1.90891 
 H                    -3.51963  -1.3471    1.25114 
 O                    -1.34401  -3.89662   2.10107 
 H                    -1.89334  -3.13522   1.84167 
 H                    -1.19495  -3.8204    3.04431 
 O                    -1.03357  -1.75212  -0.88413 
 H                    -1.63232  -1.58708  -0.12688 
 H                    -0.33976  -2.36848  -0.53526 
 O                     0.61606  -3.44903   0.29725 
 H                     0.83547  -4.24661  -0.18633 
 H                    -0.01445  -3.71214   1.00075 
 O                    -1.47577   0.42439   2.72116 
 H                    -0.8334    0.29667   3.42179 
 H                    -0.98848   0.82528   1.98392 
 
 Add virtual bond connecting atoms O15        and H4         Dist= 2.59D+00.
 Add virtual bond connecting atoms O21        and H10        Dist= 3.14D+00.
 Add virtual bond connecting atoms O18        and H17        Dist= 3.15D+00.
 Add virtual bond connecting atoms H20        and O12        Dist= 3.28D+00.
 Add virtual bond connecting atoms O2         and H23        Dist= 3.43D+00.
 Add virtual bond connecting atoms H13        and O9         Dist= 3.40D+00.
 Add virtual bond connecting atoms H16        and O9         Dist= 3.34D+00.

 GradGradGradGradGradGradGradGradGradGradGradGradGradGradGradGradGradGrad
 Berny optimization.
 Initialization pass.
                           ----------------------------
                           !    Initial Parameters    !
                           ! (Angstroms and Degrees)  !
 --------------------------                            --------------------------
 ! Name  Definition              Value          Derivative Info.                !
 --------------------------------------------------------------------------------
 ! R1    R(1,2)                  1.2092         calculate D2E/DX2 analytically  !
 ! R2    R(1,3)                  1.272          calculate D2E/DX2 analytically  !
 ! R3    R(1,5)                  1.5635         calculate D2E/DX2 analytically  !
 ! R4    R(2,23)                 1.8162         calculate D2E/DX2 analytically  !
 ! R5    R(3,4)                  1.1193         calculate D2E/DX2 analytically  !
 ! R6    R(4,15)                 1.3687         calculate D2E/DX2 analytically  !
 ! R7    R(5,6)                  1.34           calculate D2E/DX2 analytically  !
 ! R8    R(5,7)                  1.3381         calculate D2E/DX2 analytically  !
 ! R9    R(5,8)                  1.3367         calculate D2E/DX2 analytically  !
 ! R10   R(9,10)                 0.9884         calculate D2E/DX2 analytically  !
 ! R11   R(9,11)                 0.9586         calculate D2E/DX2 analytically  !
 ! R12   R(9,13)                 1.7968         calculate D2E/DX2 analytically  !
 ! R13   R(9,16)                 1.7658         calculate D2E/DX2 analytically  !
 ! R14   R(10,21)                1.6601         calculate D2E/DX2 analytically  !
 ! R15   R(12,13)                0.9741         calculate D2E/DX2 analytically  !
 ! R16   R(12,14)                0.958          calculate D2E/DX2 analytically  !
 ! R17   R(12,20)                1.7356         calculate D2E/DX2 analytically  !
 ! R18   R(15,16)                0.9794         calculate D2E/DX2 analytically  !
 ! R19   R(15,17)                0.9914         calculate D2E/DX2 analytically  !
 ! R20   R(17,18)                1.6656         calculate D2E/DX2 analytically  !
 ! R21   R(18,19)                0.9582         calculate D2E/DX2 analytically  !
 ! R22   R(18,20)                0.9807         calculate D2E/DX2 analytically  !
 ! R23   R(21,22)                0.9591         calculate D2E/DX2 analytically  !
 ! R24   R(21,23)                0.9704         calculate D2E/DX2 analytically  !
 ! A1    A(2,1,3)              128.5774         calculate D2E/DX2 analytically  !
 ! A2    A(2,1,5)              119.4833         calculate D2E/DX2 analytically  !
 ! A3    A(3,1,5)              111.9387         calculate D2E/DX2 analytically  !
 ! A4    A(1,2,23)             163.3614         calculate D2E/DX2 analytically  !
 ! A5    A(1,3,4)              114.1175         calculate D2E/DX2 analytically  !
 ! A6    A(1,5,6)              111.2756         calculate D2E/DX2 analytically  !
 ! A7    A(1,5,7)              111.7731         calculate D2E/DX2 analytically  !
 ! A8    A(1,5,8)              111.5847         calculate D2E/DX2 analytically  !
 ! A9    A(6,5,7)              107.3411         calculate D2E/DX2 analytically  !
 ! A10   A(6,5,8)              107.27           calculate D2E/DX2 analytically  !
 ! A11   A(7,5,8)              107.3505         calculate D2E/DX2 analytically  !
 ! A12   A(10,9,11)            106.5656         calculate D2E/DX2 analytically  !
 ! A13   A(10,9,13)            110.0821         calculate D2E/DX2 analytically  !
 ! A14   A(10,9,16)            105.8241         calculate D2E/DX2 analytically  !
 ! A15   A(11,9,13)            126.3784         calculate D2E/DX2 analytically  !
 ! A16   A(11,9,16)            115.953          calculate D2E/DX2 analytically  !
 ! A17   A(13,9,16)             89.9415         calculate D2E/DX2 analytically  !
 ! A18   A(13,12,14)           106.7242         calculate D2E/DX2 analytically  !
 ! A19   A(13,12,20)           100.3757         calculate D2E/DX2 analytically  !
 ! A20   A(14,12,20)           119.7718         calculate D2E/DX2 analytically  !
 ! A21   A(4,15,16)            112.2661         calculate D2E/DX2 analytically  !
 ! A22   A(4,15,17)            106.6451         calculate D2E/DX2 analytically  !
 ! A23   A(16,15,17)           105.1008         calculate D2E/DX2 analytically  !
 ! A24   A(17,18,19)           114.7815         calculate D2E/DX2 analytically  !
 ! A25   A(17,18,20)            99.4195         calculate D2E/DX2 analytically  !
 ! A26   A(19,18,20)           106.6148         calculate D2E/DX2 analytically  !
 ! A27   A(10,21,22)           123.3908         calculate D2E/DX2 analytically  !
 ! A28   A(10,21,23)            99.195          calculate D2E/DX2 analytically  !
 ! A29   A(22,21,23)           105.8827         calculate D2E/DX2 analytically  !
 ! A30   A(2,23,21)            163.7062         calculate D2E/DX2 analytically  !
 ! A31   L(3,4,15,21,-1)       179.8278         calculate D2E/DX2 analytically  !
 ! A32   L(9,10,21,1,-1)       175.024          calculate D2E/DX2 analytically  !
 ! A33   L(9,13,12,17,-1)      172.8682         calculate D2E/DX2 analytically  !
 ! A34   L(9,16,15,2,-1)       184.328          calculate D2E/DX2 analytically  !
 ! A35   L(15,17,18,7,-1)      187.1863         calculate D2E/DX2 analytically  !
 ! A36   L(12,20,18,2,-1)      169.9181         calculate D2E/DX2 analytically  !
 ! A37   L(3,4,15,21,-2)       181.9255         calculate D2E/DX2 analytically  !
 ! A38   L(9,10,21,1,-2)       180.1495         calculate D2E/DX2 analytically  !
 ! A39   L(9,13,12,17,-2)      170.6083         calculate D2E/DX2 analytically  !
 ! A40   L(9,16,15,2,-2)       170.8034         calculate D2E/DX2 analytically  !
 ! A41   L(15,17,18,7,-2)      170.9064         calculate D2E/DX2 analytically  !
 ! A42   L(12,20,18,2,-2)      187.8879         calculate D2E/DX2 analytically  !
 ! D1    D(3,1,2,23)           -42.692          calculate D2E/DX2 analytically  !
 ! D2    D(5,1,2,23)           136.9933         calculate D2E/DX2 analytically  !
 ! D3    D(2,1,3,4)             -1.3846         calculate D2E/DX2 analytically  !
 ! D4    D(5,1,3,4)            178.9108         calculate D2E/DX2 analytically  !
 ! D5    D(2,1,5,6)           -114.8031         calculate D2E/DX2 analytically  !
 ! D6    D(2,1,5,7)            125.1992         calculate D2E/DX2 analytically  !
 ! D7    D(2,1,5,8)              4.9765         calculate D2E/DX2 analytically  !
 ! D8    D(3,1,5,6)             64.9316         calculate D2E/DX2 analytically  !
 ! D9    D(3,1,5,7)            -55.066          calculate D2E/DX2 analytically  !
 ! D10   D(3,1,5,8)           -175.2887         calculate D2E/DX2 analytically  !
 ! D11   D(1,2,23,21)           71.9232         calculate D2E/DX2 analytically  !
 ! D12   D(1,3,15,16)           28.2315         calculate D2E/DX2 analytically  !
 ! D13   D(1,3,15,17)          -85.9911         calculate D2E/DX2 analytically  !
 ! D14   D(10,9,12,14)          35.6193         calculate D2E/DX2 analytically  !
 ! D15   D(10,9,12,20)         -87.122          calculate D2E/DX2 analytically  !
 ! D16   D(11,9,12,14)         -95.3754         calculate D2E/DX2 analytically  !
 ! D17   D(11,9,12,20)         141.8833         calculate D2E/DX2 analytically  !
 ! D18   D(16,9,12,14)         141.5645         calculate D2E/DX2 analytically  !
 ! D19   D(16,9,12,20)          18.8232         calculate D2E/DX2 analytically  !
 ! D20   D(10,9,15,4)          -27.4735         calculate D2E/DX2 analytically  !
 ! D21   D(10,9,15,17)          86.3742         calculate D2E/DX2 analytically  !
 ! D22   D(11,9,15,4)           92.7349         calculate D2E/DX2 analytically  !
 ! D23   D(11,9,15,17)        -153.4173         calculate D2E/DX2 analytically  !
 ! D24   D(13,9,15,4)         -137.3557         calculate D2E/DX2 analytically  !
 ! D25   D(13,9,15,17)         -23.5079         calculate D2E/DX2 analytically  !
 ! D26   D(11,9,21,22)         138.1411         calculate D2E/DX2 analytically  !
 ! D27   D(11,9,21,23)        -107.0411         calculate D2E/DX2 analytically  !
 ! D28   D(13,9,21,22)          -4.0074         calculate D2E/DX2 analytically  !
 ! D29   D(13,9,21,23)         110.8104         calculate D2E/DX2 analytically  !
 ! D30   D(16,9,21,22)         -98.8891         calculate D2E/DX2 analytically  !
 ! D31   D(16,9,21,23)          15.9287         calculate D2E/DX2 analytically  !
 ! D32   D(13,12,18,17)        -13.6547         calculate D2E/DX2 analytically  !
 ! D33   D(13,12,18,19)       -131.0526         calculate D2E/DX2 analytically  !
 ! D34   D(14,12,18,17)       -127.5912         calculate D2E/DX2 analytically  !
 ! D35   D(14,12,18,19)        115.0109         calculate D2E/DX2 analytically  !
 ! D36   D(4,15,18,19)        -108.738          calculate D2E/DX2 analytically  !
 ! D37   D(4,15,18,20)         139.6511         calculate D2E/DX2 analytically  !
 ! D38   D(16,15,18,19)        133.2879         calculate D2E/DX2 analytically  !
 ! D39   D(16,15,18,20)         21.677          calculate D2E/DX2 analytically  !
 ! D40   D(10,21,23,2)         -40.0182         calculate D2E/DX2 analytically  !
 ! D41   D(22,21,23,2)          88.7151         calculate D2E/DX2 analytically  !
 --------------------------------------------------------------------------------
 Trust Radius=3.00D-01 FncErr=1.00D-07 GrdErr=1.00D-06 EigMax=2.50D+02 EigMin=1.00D-04
 Number of steps in this run=    138 maximum allowed number of steps=    138.
 GradGradGradGradGradGradGradGradGradGradGradGradGradGradGradGradGradGrad

                          Input orientation:                          
 ---------------------------------------------------------------------
 Center     Atomic      Atomic             Coordinates (Angstroms)
 Number     Number       Type             X           Y           Z
 ---------------------------------------------------------------------
      1          6           0        0.368766    1.138586   -0.667332
      2          8           0        0.002754    1.081402    0.483776
      3          8           0        0.180098    0.297114   -1.602361
      4          1           0       -0.382980   -0.617581   -1.287718
      5          6           0        1.182128    2.381484   -1.155335
      6          9           0        0.497005    3.082842   -2.068754
      7          9           0        2.344174    2.025584   -1.715137
      8          9           0        1.463508    3.212059   -0.146460
      9          8           0       -2.588920   -1.550990    1.356873
     10          1           0       -2.202900   -0.827621    1.908913
     11          1           0       -3.519634   -1.347105    1.251138
     12          8           0       -1.344014   -3.896620    2.101070
     13          1           0       -1.893339   -3.135217    1.841672
     14          1           0       -1.194952   -3.820398    3.044311
     15          8           0       -1.033566   -1.752121   -0.884130
     16          1           0       -1.632325   -1.587079   -0.126880
     17          1           0       -0.339761   -2.368477   -0.535260
     18          8           0        0.616062   -3.449029    0.297248
     19          1           0        0.835469   -4.246605   -0.186325
     20          1           0       -0.014449   -3.712143    1.000749
     21          8           0       -1.475774    0.424395    2.721160
     22          1           0       -0.833399    0.296671    3.421785
     23          1           0       -0.988477    0.825284    1.983922
 ---------------------------------------------------------------------
                    Distance matrix (angstroms):
                    1          2          3          4          5
     1  C    0.000000
     2  O    1.209249   0.000000
     3  O    1.271987   2.235738   0.000000
     4  H    2.008513   2.484658   1.119252   0.000000
     5  C    1.563490   2.401629   2.355524   3.385481   0.000000
     6  F    2.400117   3.281075   2.842223   3.882979   1.340012
     7  F    2.405597   3.347977   2.771922   3.821829   1.338056
     8  F    2.401886   2.659079   3.501955   4.402060   1.336734
     9  O    4.480974   3.795860   4.454213   3.568092   5.999695
    10  H    4.137206   3.246581   4.390074   3.684383   5.580894
    11  H    4.997883   4.346688   4.953173   4.100803   6.465295
    12  O    5.995912   5.404639   5.798768   4.812438   7.510003
    13  H    5.447717   4.818602   5.285963   4.291009   6.991033
    14  H    6.388508   5.658488   6.358948   5.448285   7.858173
    15  O    3.220205   3.312699   2.487609   1.368694   4.697823
    16  H    3.424281   3.188600   3.002016   1.961717   4.972761
    17  H    3.580355   3.613504   2.917932   1.906225   5.026208
    18  O    4.694441   4.575559   4.222814   3.395187   6.035338
    19  H    5.426736   5.434161   4.804170   3.983403   6.707512
    20  H    5.143824   4.821372   4.784158   3.866421   6.573643
    21  O    3.923553   2.761084   4.631516   4.283808   5.091350
    22  H    4.344525   3.153863   5.125350   4.818522   5.418378
    23  H    2.994897   1.816197   3.808668   3.626584   4.121676
                    6          7          8          9         10
     6  F    0.000000
     7  F    2.157516   0.000000
     8  F    2.155467   2.155005   0.000000
     9  O    6.536837   6.823821   6.431859   0.000000
    10  H    6.197019   6.476913   5.829762   0.988444   0.000000
    11  H    6.839553   7.386342   6.897170   0.958633   1.560871
    12  O    8.336046   7.952274   7.966611   2.757825   3.192705
    13  H    7.724599   7.565797   7.450437   1.796841   2.329238
    14  H    8.755620   8.327861   8.167245   3.152904   3.355861
    15  O    5.207959   5.135246   5.605588   2.735265   3.165933
    16  H    5.487539   5.602360   5.711067   1.765758   2.246506
    17  H    5.724391   5.282365   5.877527   3.050765   3.437951
    18  O    6.948199   6.083374   6.729423   3.872630   4.173223
    19  H    7.574885   6.629767   7.485165   4.623228   5.031019
    20  H    7.473637   6.772049   7.172518   3.380134   3.732901
    21  O    5.822583   6.069311   4.963234   2.646227   1.660121
    22  H    6.299106   6.282840   5.148557   3.280178   2.329881
    23  H    4.871078   5.121554   4.030812   2.932795   2.052449
                   11         12         13         14         15
    11  H    0.000000
    12  O    3.457707   0.000000
    13  H    2.488154   0.974053   0.000000
    14  H    3.838853   0.957984   1.550341   0.000000
    15  O    3.302111   3.688723   3.175243   4.442574   0.000000
    16  H    2.349139   3.221935   2.517947   3.903263   0.979376
    17  H    3.787612   3.208424   2.941310   3.956357   0.991448
    18  O    4.736240   2.701113   2.963245   3.311200   2.645075
    19  H    5.425893   3.178806   3.576919   3.839436   3.194163
    20  H    4.235850   1.735650   2.137808   2.362510   2.903973
    21  O    3.078399   4.367270   3.690352   4.266328   4.234487
    22  H    3.824862   4.425913   3.924040   4.150116   4.772685
    23  H    3.415114   4.736720   4.065044   4.769636   3.856264
                   16         17         18         19         20
    16  H    0.000000
    17  H    1.564633   0.000000
    18  O    2.949912   1.665611   0.000000
    19  H    3.628583   2.242830   0.958180   0.000000
    20  H    2.899132   2.066541   0.980657   1.554720   0.000000
    21  O    3.490253   4.437897   5.025389   5.967709   4.712349
    22  H    4.096318   4.796342   5.088609   6.036964   4.754228
    23  H    3.269484   4.119128   4.867152   5.810405   4.743797
                   21         22         23
    21  O    0.000000
    22  H    0.959081   0.000000
    23  H    0.970408   1.539783   0.000000
 Stoichiometry    C2H11F3O7
 Framework group  C1[X(C2H11F3O7)]
 Deg. of freedom    63
 Full point group                 C1      NOp   1
 Largest Abelian subgroup         C1      NOp   1
 Largest concise Abelian subgroup C1      NOp   1
                         Standard orientation:                         
 ---------------------------------------------------------------------
 Center     Atomic      Atomic             Coordinates (Angstroms)
 Number     Number       Type             X           Y           Z
 ---------------------------------------------------------------------
      1          6           0       -1.361384   -0.063911    0.127709
      2          8           0       -0.694538    0.865899   -0.263514
      3          8           0       -0.983582   -1.099132    0.762953
      4          1           0        0.118400   -1.141573    0.954153
      5          6           0       -2.902618   -0.069895   -0.135082
      6          9           0       -3.591715    0.002647    1.011877
      7          9           0       -3.294230   -1.183041   -0.765909
      8          9           0       -3.276910    0.968361   -0.889263
      9          8           0        2.841337    1.160533    1.085312
     10          1           0        2.325054    1.775041    0.508376
     11          1           0        2.991961    1.623013    1.911388
     12          8           0        4.594911   -0.207636   -0.545238
     13          1           0        4.074812    0.289817    0.111129
     14          1           0        4.865383    0.420498   -1.216077
     15          8           0        1.472154   -1.206626    1.145053
     16          1           0        1.883442   -0.319011    1.191539
     17          1           0        1.853828   -1.625877    0.331712
     18          8           0        2.715934   -2.090229   -1.015660
     19          1           0        3.086055   -2.972917   -0.971126
     20          1           0        3.469466   -1.466410   -0.946912
     21          8           0        1.349105    2.712854   -0.452890
     22          1           0        1.494747    2.835247   -1.392913
     23          1           0        0.523986    2.207996   -0.375509
 ---------------------------------------------------------------------
 Rotational constants (GHZ):           1.0621066           0.3039284           0.2697670
 Standard basis: 6-31++G(d,p) (6D, 7F)
 There are   294 symmetry adapted cartesian basis functions of A   symmetry.
 There are   294 symmetry adapted basis functions of A   symmetry.
   294 basis functions,   472 primitive gaussians,   294 cartesian basis functions
    53 alpha electrons       53 beta electrons
       nuclear repulsion energy       840.0311650066 Hartrees.
 NAtoms=   23 NActive=   23 NUniq=   23 SFac= 1.00D+00 NAtFMM=   60 NAOKFM=F Big=F
 Integral buffers will be    131072 words long.
 Raffenetti 2 integral format.
 Two-electron integral symmetry is turned on.
 Nuclear repulsion after empirical dispersion term =      840.0207913205 Hartrees.
 One-electron integrals computed using PRISM.
 NBasis=   294 RedAO= T EigKep=  4.37D-05  NBF=   294
 NBsUse=   294 1.00D-06 EigRej= -1.00D+00 NBFU=   294
 ExpMin= 3.60D-02 ExpMax= 7.00D+03 ExpMxC= 1.05D+03 IAcc=3 IRadAn=         5 AccDes= 0.00D+00
 Harris functional with IExCor= 4639 and IRadAn=       5 diagonalized for initial guess.
 HarFok:  IExCor= 4639 AccDes= 0.00D+00 IRadAn=         5 IDoV= 1 UseB2=F ITyADJ=14
 ICtDFT=  3500011 ScaDFX=  1.000000  1.000000  1.000000  1.000000
 FoFCou: FMM=F IPFlag=           0 FMFlag=      100000 FMFlg1=           0
         NFxFlg=           0 DoJE=T BraDBF=F KetDBF=T FulRan=T
         wScrn=  0.000000 ICntrl=       500 IOpCl=  0 I1Cent=   200000004 NGrid=           0
         NMat0=    1 NMatS0=      1 NMatT0=    0 NMatD0=    1 NMtDS0=    0 NMtDT0=    0
 Petite list used in FoFCou.
 Requested convergence on RMS density matrix=1.00D-10 within 128 cycles.
 Requested convergence on MAX density matrix=1.00D-08.
 Requested convergence on             energy=1.00D-08.
 No special actions if energy rises.
 SCF Done:  E(RwB97XD) =  -908.811683027     A.U. after   17 cycles
            NFock= 17  Conv=0.65D-10     -V/T= 2.0081
 DoSCS=F DFT=T ScalE2(SS,OS)=  1.000000  1.000000
 Range of M.O.s used for correlation:     1   294
 NBasis=   294 NAE=    53 NBE=    53 NFC=     0 NFV=     0
 NROrb=    294 NOA=    53 NOB=    53 NVA=   241 NVB=   241

 **** Warning!!: The largest alpha MO coefficient is  0.31875334D+02

 Symmetrizing basis deriv contribution to polar:
 IMax=3 JMax=2 DiffMx= 0.00D+00
 G2DrvN: will do    24 centers at a time, making    1 passes.
 Calling FoFCou, ICntrl=  3107 FMM=F I1Cent=   0 AccDes= 0.00D+00.
 End of G2Drv F.D. properties file   721 does not exist.
 End of G2Drv F.D. properties file   722 does not exist.
 End of G2Drv F.D. properties file   788 does not exist.
          IDoAtm=11111111111111111111111
          Differentiating once with respect to nuclear coordinates.
 Keep R1 ints in memory in canonical form, NReq=1915881174.
          There are    72 degrees of freedom in the 1st order CPHF.  IDoFFX=6 NUNeed=     0.
     66 vectors produced by pass  0 Test12= 1.77D-14 1.39D-09 XBig12= 1.52D-01 7.51D-02.
 AX will form    66 AO Fock derivatives at one time.
     66 vectors produced by pass  1 Test12= 1.77D-14 1.39D-09 XBig12= 4.81D-02 1.01D-01.
     66 vectors produced by pass  2 Test12= 1.77D-14 1.39D-09 XBig12= 1.24D-03 5.36D-03.
     66 vectors produced by pass  3 Test12= 1.77D-14 1.39D-09 XBig12= 1.22D-05 6.22D-04.
     66 vectors produced by pass  4 Test12= 1.77D-14 1.39D-09 XBig12= 9.30D-08 3.85D-05.
     66 vectors produced by pass  5 Test12= 1.77D-14 1.39D-09 XBig12= 5.54D-10 2.25D-06.
     55 vectors produced by pass  6 Test12= 1.77D-14 1.39D-09 XBig12= 3.04D-12 1.48D-07.
     15 vectors produced by pass  7 Test12= 1.77D-14 1.39D-09 XBig12= 1.51D-14 1.61D-08.
 InvSVY:  IOpt=1 It=  1 EMax= 4.44D-16
 Solved reduced A of dimension   466 with    72 vectors.
 End of Minotr F.D. properties file   721 does not exist.
 End of Minotr F.D. properties file   722 does not exist.
 End of Minotr F.D. properties file   788 does not exist.

 **********************************************************************

            Population analysis using the SCF Density.

 **********************************************************************

 Orbital symmetries:
       Occupied  (A) (A) (A) (A) (A) (A) (A) (A) (A) (A) (A) (A)
                 (A) (A) (A) (A) (A) (A) (A) (A) (A) (A) (A) (A)
                 (A) (A) (A) (A) (A) (A) (A) (A) (A) (A) (A) (A)
                 (A) (A) (A) (A) (A) (A) (A) (A) (A) (A) (A) (A)
                 (A) (A) (A) (A) (A)
       Virtual   (A) (A) (A) (A) (A) (A) (A) (A) (A) (A) (A) (A)
                 (A) (A) (A) (A) (A) (A) (A) (A) (A) (A) (A) (A)
                 (A) (A) (A) (A) (A) (A) (A) (A) (A) (A) (A) (A)
                 (A) (A) (A) (A) (A) (A) (A) (A) (A) (A) (A) (A)
                 (A) (A) (A) (A) (A) (A) (A) (A) (A) (A) (A) (A)
                 (A) (A) (A) (A) (A) (A) (A) (A) (A) (A) (A) (A)
                 (A) (A) (A) (A) (A) (A) (A) (A) (A) (A) (A) (A)
                 (A) (A) (A) (A) (A) (A) (A) (A) (A) (A) (A) (A)
                 (A) (A) (A) (A) (A) (A) (A) (A) (A) (A) (A) (A)
                 (A) (A) (A) (A) (A) (A) (A) (A) (A) (A) (A) (A)
                 (A) (A) (A) (A) (A) (A) (A) (A) (A) (A) (A) (A)
                 (A) (A) (A) (A) (A) (A) (A) (A) (A) (A) (A) (A)
                 (A) (A) (A) (A) (A) (A) (A) (A) (A) (A) (A) (A)
                 (A) (A) (A) (A) (A) (A) (A) (A) (A) (A) (A) (A)
                 (A) (A) (A) (A) (A) (A) (A) (A) (A) (A) (A) (A)
                 (A) (A) (A) (A) (A) (A) (A) (A) (A) (A) (A) (A)
                 (A) (A) (A) (A) (A) (A) (A) (A) (A) (A) (A) (A)
                 (A) (A) (A) (A) (A) (A) (A) (A) (A) (A) (A) (A)
                 (A) (A) (A) (A) (A) (A) (A) (A) (A) (A) (A) (A)
                 (A) (A) (A) (A) (A) (A) (A) (A) (A) (A) (A) (A)
                 (A)
 The electronic state is 1-A.
 Alpha  occ. eigenvalues --  -24.87585 -24.87532 -24.87395 -19.32427 -19.31481
 Alpha  occ. eigenvalues --  -19.31254 -19.30739 -19.29907 -19.29782 -19.29060
 Alpha  occ. eigenvalues --  -10.56056 -10.46220  -1.43226  -1.33949  -1.33861
 Alpha  occ. eigenvalues --   -1.22729  -1.16584  -1.15095  -1.14324  -1.14071
 Alpha  occ. eigenvalues --   -1.13324  -1.12127  -0.84561  -0.74902  -0.69479
 Alpha  occ. eigenvalues --   -0.69351  -0.67432  -0.66957  -0.66051  -0.65667
 Alpha  occ. eigenvalues --   -0.64756  -0.63872  -0.60108  -0.57241  -0.56737
 Alpha  occ. eigenvalues --   -0.55687  -0.55403  -0.54699  -0.53015  -0.52455
 Alpha  occ. eigenvalues --   -0.51925  -0.51784  -0.50356  -0.49860  -0.48493
 Alpha  occ. eigenvalues --   -0.46499  -0.44622  -0.43719  -0.43044  -0.42466
 Alpha  occ. eigenvalues --   -0.41600  -0.41135  -0.38715
 Alpha virt. eigenvalues --    0.02104   0.04660   0.04892   0.05391   0.06030
 Alpha virt. eigenvalues --    0.08668   0.09482   0.09957   0.10197   0.10901
 Alpha virt. eigenvalues --    0.11393   0.12007   0.12824   0.14208   0.14893
 Alpha virt. eigenvalues --    0.15550   0.16903   0.18147   0.18860   0.19293
 Alpha virt. eigenvalues --    0.21092   0.22199   0.22395   0.22921   0.23443
 Alpha virt. eigenvalues --    0.24135   0.25148   0.25842   0.26957   0.27073
 Alpha virt. eigenvalues --    0.27851   0.28577   0.29211   0.29970   0.30383
 Alpha virt. eigenvalues --    0.30663   0.30933   0.31142   0.31421   0.32142
 Alpha virt. eigenvalues --    0.32244   0.32869   0.33222   0.33751   0.34673
 Alpha virt. eigenvalues --    0.35471   0.35723   0.36500   0.36650   0.37332
 Alpha virt. eigenvalues --    0.37615   0.37898   0.38630   0.39198   0.39642
 Alpha virt. eigenvalues --    0.40284   0.41108   0.41685   0.43183   0.43707
 Alpha virt. eigenvalues --    0.44119   0.44808   0.45408   0.45830   0.46399
 Alpha virt. eigenvalues --    0.47614   0.48030   0.49551   0.50281   0.51287
 Alpha virt. eigenvalues --    0.53353   0.53820   0.55286   0.59045   0.59912
 Alpha virt. eigenvalues --    0.60440   0.64816   0.83211   0.84196   0.86340
 Alpha virt. eigenvalues --    0.90790   0.92536   0.93490   1.04227   1.05560
 Alpha virt. eigenvalues --    1.06929   1.07624   1.18879   1.19679   1.20089
 Alpha virt. eigenvalues --    1.21154   1.21487   1.22406   1.23652   1.23946
 Alpha virt. eigenvalues --    1.24249   1.25121   1.25491   1.26857   1.27324
 Alpha virt. eigenvalues --    1.27805   1.29378   1.30340   1.30801   1.31323
 Alpha virt. eigenvalues --    1.32085   1.32716   1.33594   1.34408   1.35146
 Alpha virt. eigenvalues --    1.36204   1.36985   1.38041   1.39625   1.41036
 Alpha virt. eigenvalues --    1.42864   1.44775   1.48210   1.49418   1.52743
 Alpha virt. eigenvalues --    1.54554   1.56169   1.56738   1.58082   1.59656
 Alpha virt. eigenvalues --    1.60325   1.60717   1.61366   1.62024   1.63245
 Alpha virt. eigenvalues --    1.64508   1.64859   1.65361   1.65645   1.66737
 Alpha virt. eigenvalues --    1.68297   1.68898   1.70575   1.72089   1.74566
 Alpha virt. eigenvalues --    1.74797   1.75194   1.75740   1.76345   1.77774
 Alpha virt. eigenvalues --    1.78904   1.79178   1.82302   1.83829   1.85440
 Alpha virt. eigenvalues --    1.85843   1.87977   1.88976   1.90766   1.91594
 Alpha virt. eigenvalues --    1.92708   1.93610   1.94923   1.95693   1.95776
 Alpha virt. eigenvalues --    1.97074   2.03163   2.13115   2.13807   2.16280
 Alpha virt. eigenvalues --    2.17545   2.18520   2.18861   2.24950   2.28043
 Alpha virt. eigenvalues --    2.30751   2.32240   2.33364   2.34511   2.36135
 Alpha virt. eigenvalues --    2.37037   2.38423   2.39101   2.41180   2.45123
 Alpha virt. eigenvalues --    2.46811   2.50099   2.50831   2.55235   2.57532
 Alpha virt. eigenvalues --    2.60075   2.63576   2.64267   2.64771   2.66859
 Alpha virt. eigenvalues --    2.67473   2.69502   2.71452   2.72161   2.74040
 Alpha virt. eigenvalues --    2.74880   2.75869   2.76988   2.80393   2.82759
 Alpha virt. eigenvalues --    2.83270   2.84340   2.88248   2.91684   2.92721
 Alpha virt. eigenvalues --    2.97191   3.00875   3.10465   3.12061   3.12339
 Alpha virt. eigenvalues --    3.13649   3.15606   3.20825   3.23794   3.26295
 Alpha virt. eigenvalues --    3.27353   3.39211   3.40888   3.44908   3.47643
 Alpha virt. eigenvalues --    3.51697   3.54643   3.59039   3.72482   3.74961
 Alpha virt. eigenvalues --    3.76238   3.78609   3.83113   3.87672   4.33820
 Alpha virt. eigenvalues --    4.40999   4.44753   4.44819   4.48540   4.55425
 Alpha virt. eigenvalues --    4.71138   4.79399   4.83467   5.58939   5.89825
 Alpha virt. eigenvalues --    6.62058
          Condensed to atoms (all electrons):
               1          2          3          4          5          6
     1  C    5.229207   0.347787   0.367664  -0.034098  -0.039325  -0.059579
     2  O    0.347787   8.372739  -0.177370  -0.002968  -0.057423   0.005237
     3  O    0.367664  -0.177370   8.372546   0.168991  -0.209392   0.014618
     4  H   -0.034098  -0.002968   0.168991   0.254724   0.005714   0.000385
     5  C   -0.039325  -0.057423  -0.209392   0.005714   4.798597   0.178900
     6  F   -0.059579   0.005237   0.014618   0.000385   0.178900   9.235444
     7  F   -0.049813   0.002395   0.014685   0.000265   0.168064  -0.046184
     8  F   -0.082363  -0.002819   0.011800   0.001132   0.212627  -0.038838
     9  O   -0.005525   0.004832  -0.000660   0.000272  -0.003708  -0.000005
    10  H   -0.001430  -0.000044   0.001344   0.000413   0.000262   0.000104
    11  H    0.000524  -0.000013  -0.000101   0.000214  -0.000514  -0.000030
    12  O   -0.001079   0.000007   0.000291   0.001144  -0.000321  -0.000000
    13  H    0.000286   0.000614  -0.000532   0.000535   0.000755   0.000000
    14  H    0.000013  -0.000076   0.000073  -0.000409  -0.000204  -0.000000
    15  O   -0.004765   0.000992  -0.052765   0.075095  -0.002148   0.000072
    16  H    0.003170  -0.001196   0.002259  -0.010889  -0.005779   0.000187
    17  H   -0.000889   0.001815   0.000349  -0.009349   0.004137  -0.000181
    18  O   -0.000853   0.000457   0.002056   0.001295  -0.000166  -0.000000
    19  H    0.000781  -0.000215   0.000021  -0.001112  -0.000699   0.000003
    20  H   -0.000441  -0.000275  -0.000124   0.002193   0.000439   0.000001
    21  O    0.002833  -0.009126   0.000060  -0.000439  -0.007427   0.000061
    22  H    0.000542  -0.000983  -0.000404  -0.000093   0.000099  -0.000022
    23  H   -0.007160   0.051352   0.002219  -0.000278  -0.004116   0.000004
               7          8          9         10         11         12
     1  C   -0.049813  -0.082363  -0.005525  -0.001430   0.000524  -0.001079
     2  O    0.002395  -0.002819   0.004832  -0.000044  -0.000013   0.000007
     3  O    0.014685   0.011800  -0.000660   0.001344  -0.000101   0.000291
     4  H    0.000265   0.001132   0.000272   0.000413   0.000214   0.001144
     5  C    0.168064   0.212627  -0.003708   0.000262  -0.000514  -0.000321
     6  F   -0.046184  -0.038838  -0.000005   0.000104  -0.000030  -0.000000
     7  F    9.238419  -0.039989  -0.000002   0.000052  -0.000006   0.000000
     8  F   -0.039989   9.251395   0.000020  -0.000028   0.000001  -0.000000
     9  O   -0.000002   0.000020   8.529266   0.210423   0.266207  -0.018388
    10  H    0.000052  -0.000028   0.210423   0.285768  -0.016703  -0.004832
    11  H   -0.000006   0.000001   0.266207  -0.016703   0.340231   0.003918
    12  O    0.000000  -0.000000  -0.018388  -0.004832   0.003918   8.321842
    13  H   -0.000004   0.000010   0.011180   0.000507  -0.002145   0.251291
    14  H    0.000000  -0.000002   0.002844  -0.000328  -0.000173   0.281046
    15  O   -0.000261   0.000162  -0.036422  -0.004188   0.002860  -0.001503
    16  H   -0.000019  -0.000089   0.024040  -0.000846  -0.002405  -0.005884
    17  H   -0.000085  -0.000162   0.001600  -0.000747   0.001172   0.005357
    18  O    0.000035   0.000005   0.002389  -0.001314   0.000842  -0.060033
    19  H    0.000014  -0.000000   0.000265   0.000067  -0.000078   0.002115
    20  H   -0.000000   0.000011  -0.000788   0.000708  -0.000158   0.036003
    21  O    0.000027   0.000109  -0.050408   0.061373   0.000726  -0.003640
    22  H   -0.000039  -0.000068   0.003659  -0.007398   0.000565   0.001199
    23  H    0.000072   0.000418   0.004863  -0.006275  -0.000532  -0.000390
              13         14         15         16         17         18
     1  C    0.000286   0.000013  -0.004765   0.003170  -0.000889  -0.000853
     2  O    0.000614  -0.000076   0.000992  -0.001196   0.001815   0.000457
     3  O   -0.000532   0.000073  -0.052765   0.002259   0.000349   0.002056
     4  H    0.000535  -0.000409   0.075095  -0.010889  -0.009349   0.001295
     5  C    0.000755  -0.000204  -0.002148  -0.005779   0.004137  -0.000166
     6  F    0.000000  -0.000000   0.000072   0.000187  -0.000181  -0.000000
     7  F   -0.000004   0.000000  -0.000261  -0.000019  -0.000085   0.000035
     8  F    0.000010  -0.000002   0.000162  -0.000089  -0.000162   0.000005
     9  O    0.011180   0.002844  -0.036422   0.024040   0.001600   0.002389
    10  H    0.000507  -0.000328  -0.004188  -0.000846  -0.000747  -0.001314
    11  H   -0.002145  -0.000173   0.002860  -0.002405   0.001172   0.000842
    12  O    0.251291   0.281046  -0.001503  -0.005884   0.005357  -0.060033
    13  H    0.306483  -0.024462  -0.000093  -0.001865  -0.003676   0.001939
    14  H   -0.024462   0.365429  -0.000439   0.002130   0.000484   0.005786
    15  O   -0.000093  -0.000439   8.514843   0.247148   0.228325  -0.090219
    16  H   -0.001865   0.002130   0.247148   0.291932  -0.024406  -0.000278
    17  H   -0.003676   0.000484   0.228325  -0.024406   0.287659   0.067716
    18  O    0.001939   0.005786  -0.090219  -0.000278   0.067716   8.378297
    19  H    0.000612  -0.000367   0.004090   0.002333  -0.009245   0.274229
    20  H   -0.002261  -0.006646   0.010726  -0.002685  -0.013670   0.237955
    21  O   -0.002588   0.000019  -0.002430   0.000402   0.000191  -0.000081
    22  H   -0.000274  -0.000282   0.000914  -0.000318   0.000442  -0.000019
    23  H    0.000261   0.000177   0.000101  -0.000200  -0.000511   0.000076
              19         20         21         22         23
     1  C    0.000781  -0.000441   0.002833   0.000542  -0.007160
     2  O   -0.000215  -0.000275  -0.009126  -0.000983   0.051352
     3  O    0.000021  -0.000124   0.000060  -0.000404   0.002219
     4  H   -0.001112   0.002193  -0.000439  -0.000093  -0.000278
     5  C   -0.000699   0.000439  -0.007427   0.000099  -0.004116
     6  F    0.000003   0.000001   0.000061  -0.000022   0.000004
     7  F    0.000014  -0.000000   0.000027  -0.000039   0.000072
     8  F   -0.000000   0.000011   0.000109  -0.000068   0.000418
     9  O    0.000265  -0.000788  -0.050408   0.003659   0.004863
    10  H    0.000067   0.000708   0.061373  -0.007398  -0.006275
    11  H   -0.000078  -0.000158   0.000726   0.000565  -0.000532
    12  O    0.002115   0.036003  -0.003640   0.001199  -0.000390
    13  H    0.000612  -0.002261  -0.002588  -0.000274   0.000261
    14  H   -0.000367  -0.006646   0.000019  -0.000282   0.000177
    15  O    0.004090   0.010726  -0.002430   0.000914   0.000101
    16  H    0.002333  -0.002685   0.000402  -0.000318  -0.000200
    17  H   -0.009245  -0.013670   0.000191   0.000442  -0.000511
    18  O    0.274229   0.237955  -0.000081  -0.000019   0.000076
    19  H    0.357758  -0.022710  -0.000160  -0.000003   0.000066
    20  H   -0.022710   0.313731   0.001283  -0.000024  -0.000337
    21  O   -0.000160   0.001283   8.289191   0.286223   0.228661
    22  H   -0.000003  -0.000024   0.286223   0.355084  -0.019638
    23  H    0.000066  -0.000337   0.228661  -0.019638   0.285531
 Mulliken charges:
               1
     1  C    0.334515
     2  O   -0.535718
     3  O   -0.517626
     4  H    0.547266
     5  C    0.961628
     6  F   -0.290176
     7  F   -0.287628
     8  F   -0.313332
     9  O   -0.945957
    10  H    0.483113
    11  H    0.405599
    12  O   -0.808142
    13  H    0.463425
    14  H    0.375387
    15  O   -0.890095
    16  H    0.483257
    17  H    0.463676
    18  O   -0.820111
    19  H    0.392236
    20  H    0.447071
    21  O   -0.794863
    22  H    0.380838
    23  H    0.465638
 Sum of Mulliken charges =  -0.00000
 Mulliken charges with hydrogens summed into heavy atoms:
               1
     1  C    0.334515
     2  O   -0.535718
     3  O    0.029640
     5  C    0.961628
     6  F   -0.290176
     7  F   -0.287628
     8  F   -0.313332
     9  O   -0.057245
    12  O    0.030670
    15  O    0.056838
    18  O    0.019197
    21  O    0.051613
 APT charges:
               1
     1  C    0.219275
     2  O   -0.585452
     3  O   -0.445862
     4  H    0.463860
     5  C    0.367653
     6  F   -0.046401
     7  F   -0.076937
     8  F   -0.093109
     9  O   -1.236023
    10  H    0.275819
    11  H    0.901413
    12  O   -0.711270
    13  H   -0.071431
    14  H    0.800902
    15  O   -0.766832
    16  H    0.449386
    17  H    0.530148
    18  O   -1.693817
    19  H    1.060391
    20  H    0.575050
    21  O   -0.714850
    22  H    0.724559
    23  H    0.073529
 Sum of APT charges =  -0.00000
 APT charges with hydrogens summed into heavy atoms:
               1
     1  C    0.219275
     2  O   -0.585452
     3  O    0.017998
     5  C    0.367653
     6  F   -0.046401
     7  F   -0.076937
     8  F   -0.093109
     9  O   -0.058791
    12  O    0.018201
    15  O    0.212702
    18  O   -0.058376
    21  O    0.083238
 Electronic spatial extent (au):  <R**2>=           3907.3654
 Charge=             -0.0000 electrons
 Dipole moment (field-independent basis, Debye):
    X=              5.5974    Y=              1.9260    Z=             -0.8278  Tot=              5.9770
 Quadrupole moment (field-independent basis, Debye-Ang):
   XX=            -68.7749   YY=            -66.6297   ZZ=            -66.6301
   XY=              4.0336   XZ=             -3.3911   YZ=              1.2359
 Traceless Quadrupole moment (field-independent basis, Debye-Ang):
   XX=             -1.4300   YY=              0.7152   ZZ=              0.7148
   XY=              4.0336   XZ=             -3.3911   YZ=              1.2359
 Octapole moment (field-independent basis, Debye-Ang**2):
  XXX=             40.7099  YYY=            -27.4912  ZZZ=             -0.6686  XYY=             32.7365
  XXY=             20.2181  XXZ=            -19.3660  XZZ=             20.7092  YZZ=             25.9904
  YYZ=            -13.8207  XYZ=              1.6211
 Hexadecapole moment (field-independent basis, Debye-Ang**3):
 XXXX=          -3206.2565 YYYY=           -739.8168 ZZZZ=           -302.0932 XXXY=             95.0790
 XXXZ=           -106.9859 YYYX=            -85.5953 YYYZ=              3.6542 ZZZX=             15.5071
 ZZZY=              4.0381 XXYY=           -556.0126 XXZZ=           -502.1728 YYZZ=           -153.6178
 XXYZ=             17.8548 YYXZ=            -27.6754 ZZXY=             55.4421
 N-N= 8.400207913205D+02 E-N=-3.827779985679D+03  KE= 9.014857442885D+02
  Exact polarizability:       0.000       0.000       0.000       0.000       0.000       0.000
 Approx polarizability:      73.802       3.370      80.109      -1.518      -5.646      70.812
 Calling FoFJK, ICntrl=    100127 FMM=F ISym2X=0 I1Cent= 0 IOpClX= 0 NMat=1 NMatS=1 NMatT=0.
 ***** Axes restored to original set *****
 -------------------------------------------------------------------
 Center     Atomic                   Forces (Hartrees/Bohr)
 Number     Number              X              Y              Z
 -------------------------------------------------------------------
      1        6           0.008805100    0.011968728   -0.007207017
      2        8          -0.006250191    0.000567130    0.018311767
      3        8          -0.009914104   -0.023149684   -0.009443473
      4        1           0.005403761    0.012947121   -0.000703344
      5        6           0.002398270    0.003941669    0.001483578
      6        9          -0.004940013   -0.001149642   -0.001939563
      7        9           0.001896306   -0.004744294   -0.000634377
      8        9          -0.001698919   -0.002151397    0.002559267
      9        8           0.000917666    0.000031748   -0.000673994
     10        1           0.000685540    0.000940481    0.003579441
     11        1          -0.002944700   -0.001068214   -0.000469963
     12        8           0.001744353   -0.001449000   -0.003349031
     13        1          -0.003808035    0.001353667    0.002623853
     14        1           0.000117310   -0.000081896    0.002120767
     15        8           0.006261633    0.005872251   -0.002184046
     16        1          -0.001068044   -0.000041379   -0.002175495
     17        1          -0.001878519   -0.001505081   -0.001372259
     18        8           0.000056082    0.001534081   -0.000074618
     19        1           0.001230057   -0.002125707   -0.001165294
     20        1           0.001425909   -0.002620057    0.002516855
     21        8          -0.002993368   -0.000545968   -0.000119398
     22        1           0.000521919   -0.000368518    0.001255141
     23        1           0.004031986    0.001843962   -0.002938799
 -------------------------------------------------------------------
 Cartesian Forces:  Max     0.023149684 RMS     0.005230646
 FormGI is forming the generalized inverse of G from B-inverse, IUseBI=4.

 GradGradGradGradGradGradGradGradGradGradGradGradGradGradGradGradGradGrad
 Berny optimization.
 Internal  Forces:  Max     0.017103095 RMS     0.003288966
 Search for a local minimum.
 Step number   1 out of a maximum of  138
 All quantities printed in internal units (Hartrees-Bohrs-Radians)
 Mixed Optimization -- RFO/linear search
 Second derivative matrix not updated -- analytic derivatives used.
 ITU=  0
     Eigenvalues ---   -0.00128   0.00010   0.00023   0.00048   0.00092
     Eigenvalues ---    0.00148   0.00210   0.00258   0.00383   0.00499
     Eigenvalues ---    0.00651   0.00719   0.00774   0.00901   0.01016
     Eigenvalues ---    0.01032   0.01183   0.01240   0.01308   0.01553
     Eigenvalues ---    0.01667   0.01736   0.01801   0.02227   0.02329
     Eigenvalues ---    0.02415   0.02548   0.02729   0.02972   0.03201
     Eigenvalues ---    0.03301   0.03740   0.04065   0.05001   0.05727
     Eigenvalues ---    0.06435   0.06565   0.07194   0.07588   0.11692
     Eigenvalues ---    0.13547   0.19687   0.20268   0.21685   0.23015
     Eigenvalues ---    0.23783   0.25892   0.36040   0.37475   0.38318
     Eigenvalues ---    0.43251   0.44117   0.46083   0.48579   0.50255
     Eigenvalues ---    0.51729   0.55637   0.57124   0.57298   0.57465
     Eigenvalues ---    0.57554   0.62170   0.89959
 RFO step:  Lambda=-7.75666277D-03 EMin=-1.27908032D-03
 Linear search not attempted -- first point.
 Maximum step size (   0.300) exceeded in Quadratic search.
    -- Step size scaled by   0.417
 Iteration  1 RMS(Cart)=  0.07215272 RMS(Int)=  0.01208712
 Iteration  2 RMS(Cart)=  0.01006733 RMS(Int)=  0.00127408
 Iteration  3 RMS(Cart)=  0.00035116 RMS(Int)=  0.00117921
 Iteration  4 RMS(Cart)=  0.00000407 RMS(Int)=  0.00117921
 Iteration  5 RMS(Cart)=  0.00000001 RMS(Int)=  0.00117921
 Variable       Old X    -DE/DX   Delta X   Delta X   Delta X     New X
                                 (Linear)    (Quad)   (Total)
    R1        2.28515   0.01710   0.00000   0.00264   0.00369   2.28884
    R2        2.40371   0.01358   0.00000   0.01795   0.01818   2.42189
    R3        2.95457  -0.00494   0.00000  -0.00996  -0.00996   2.94460
    R4        3.43211  -0.00230   0.00000  -0.02360  -0.02227   3.40984
    R5        2.11508  -0.01671   0.00000  -0.11185  -0.11282   2.00226
    R6        2.58646  -0.00316   0.00000   0.14019   0.13929   2.72575
    R7        2.53226   0.00325   0.00000   0.00122   0.00122   2.53348
    R8        2.52856   0.00317   0.00000   0.00088   0.00087   2.52943
    R9        2.52606   0.00024   0.00000  -0.00476  -0.00476   2.52130
   R10        1.86789   0.00384   0.00000   0.00198   0.00218   1.87007
   R11        1.81155   0.00268   0.00000   0.00148   0.00148   1.81303
   R12        3.39554   0.00115   0.00000   0.01185   0.01188   3.40741
   R13        3.33680   0.00405   0.00000   0.05138   0.05034   3.38713
   R14        3.13717   0.00092   0.00000  -0.00604  -0.00569   3.13148
   R15        1.84069   0.00343   0.00000   0.00235   0.00232   1.84302
   R16        1.81033   0.00210   0.00000   0.00153   0.00153   1.81185
   R17        3.27990   0.00108   0.00000   0.02458   0.02435   3.30425
   R18        1.85075   0.00281   0.00000  -0.00510  -0.00620   1.84455
   R19        1.87357   0.00199   0.00000  -0.00798  -0.00797   1.86559
   R20        3.14755   0.00299   0.00000   0.06638   0.06632   3.21387
   R21        1.81070   0.00264   0.00000   0.00152   0.00152   1.81222
   R22        1.85317   0.00237   0.00000  -0.00006  -0.00030   1.85287
   R23        1.81240   0.00131   0.00000   0.00113   0.00113   1.81353
   R24        1.83380   0.00296   0.00000   0.00434   0.00562   1.83943
    A1        2.24410  -0.00042   0.00000   0.00216   0.00502   2.24912
    A2        2.08538   0.00098   0.00000   0.00642   0.00498   2.09035
    A3        1.95370  -0.00056   0.00000  -0.00857  -0.01000   1.94370
    A4        2.85119  -0.00289   0.00000  -0.14329  -0.13998   2.71121
    A5        1.99173  -0.00250   0.00000   0.00628   0.00786   1.99958
    A6        1.94213  -0.00544   0.00000  -0.00887  -0.00890   1.93323
    A7        1.95081  -0.00477   0.00000  -0.00701  -0.00703   1.94377
    A8        1.94752  -0.00407   0.00000  -0.00459  -0.00460   1.94292
    A9        1.87346   0.00529   0.00000   0.00663   0.00660   1.88005
   A10        1.87222   0.00512   0.00000   0.00773   0.00771   1.87993
   A11        1.87362   0.00492   0.00000   0.00760   0.00759   1.88121
   A12        1.85992  -0.00002   0.00000   0.00668   0.00768   1.86760
   A13        1.92129   0.00001   0.00000   0.01344   0.01289   1.93419
   A14        1.84698   0.00088   0.00000  -0.02791  -0.02800   1.81898
   A15        2.20572  -0.00096   0.00000  -0.01362  -0.01415   2.19156
   A16        2.02376  -0.00026   0.00000   0.00578   0.00539   2.02915
   A17        1.56978   0.00075   0.00000   0.01110   0.01174   1.58151
   A18        1.86269  -0.00093   0.00000  -0.00170  -0.00136   1.86133
   A19        1.75189   0.00238   0.00000   0.02709   0.02659   1.77848
   A20        2.09041   0.00006   0.00000  -0.00639  -0.00680   2.08361
   A21        1.95941   0.00111   0.00000   0.03080   0.02900   1.98842
   A22        1.86131   0.00171   0.00000   0.03784   0.03857   1.89987
   A23        1.83436  -0.00043   0.00000  -0.00181  -0.00278   1.83157
   A24        2.00331   0.00004   0.00000   0.00008  -0.00004   2.00328
   A25        1.73520   0.00152   0.00000   0.01247   0.01257   1.74777
   A26        1.86078  -0.00036   0.00000   0.00085   0.00119   1.86197
   A27        2.15358  -0.00028   0.00000  -0.00060  -0.00243   2.15115
   A28        1.73128   0.00003   0.00000   0.05066   0.05498   1.78626
   A29        1.84800   0.00019   0.00000  -0.00249  -0.00482   1.84319
   A30        2.85721  -0.00196   0.00000   0.10673   0.11137   2.96858
   A31        3.13859   0.00492   0.00000   0.04462   0.04449   3.18307
   A32        3.05474  -0.00096   0.00000  -0.04837  -0.04664   3.00810
   A33        3.01712  -0.00185   0.00000  -0.02891  -0.02911   2.98801
   A34        3.21713   0.00057   0.00000  -0.04485  -0.04605   3.17108
   A35        3.26702   0.00001   0.00000   0.01578   0.01515   3.28217
   A36        2.96563  -0.00093   0.00000  -0.01685  -0.01813   2.94750
   A37        3.17520  -0.00077   0.00000  -0.02045  -0.02015   3.15504
   A38        3.14420  -0.00115   0.00000   0.00634   0.00981   3.15401
   A39        2.97768   0.00046   0.00000   0.01410   0.01408   2.99175
   A40        2.98108  -0.00028   0.00000  -0.00638  -0.00752   2.97356
   A41        2.98288   0.00066   0.00000   0.00172   0.00265   2.98553
   A42        3.27926   0.00221   0.00000  -0.00124  -0.00247   3.27680
    D1       -0.74512   0.00027   0.00000   0.12035   0.12081  -0.62430
    D2        2.39098   0.00019   0.00000   0.12151   0.12125   2.51223
    D3       -0.02417   0.00007   0.00000   0.01139   0.00962  -0.01454
    D4        3.12258   0.00013   0.00000   0.01026   0.00918   3.13176
    D5       -2.00369  -0.00008   0.00000  -0.00951  -0.00920  -2.01289
    D6        2.18514   0.00017   0.00000  -0.00711  -0.00681   2.17833
    D7        0.08686  -0.00002   0.00000  -0.00881  -0.00851   0.07835
    D8        1.13327  -0.00014   0.00000  -0.00850  -0.00880   1.12447
    D9       -0.96108   0.00010   0.00000  -0.00610  -0.00641  -0.96750
   D10       -3.05937  -0.00008   0.00000  -0.00780  -0.00810  -3.06747
   D11        1.25530  -0.00044   0.00000  -0.02864  -0.02643   1.22886
   D12        0.49273   0.00113   0.00000   0.07876   0.07729   0.57002
   D13       -1.50083  -0.00102   0.00000   0.03069   0.02709  -1.47373
   D14        0.62167  -0.00037   0.00000   0.03364   0.03388   0.65555
   D15       -1.52057  -0.00099   0.00000   0.03158   0.03208  -1.48849
   D16       -1.66461  -0.00007   0.00000   0.00913   0.00920  -1.65541
   D17        2.47633  -0.00069   0.00000   0.00706   0.00740   2.48373
   D18        2.47077   0.00057   0.00000   0.00558   0.00579   2.47655
   D19        0.32853  -0.00005   0.00000   0.00351   0.00398   0.33251
   D20       -0.47950  -0.00117   0.00000  -0.01515  -0.01627  -0.49577
   D21        1.50751   0.00109   0.00000   0.03014   0.02867   1.53618
   D22        1.61853  -0.00049   0.00000  -0.03300  -0.03337   1.58516
   D23       -2.67764   0.00177   0.00000   0.01229   0.01156  -2.66608
   D24       -2.39731  -0.00139   0.00000  -0.03276  -0.03283  -2.43014
   D25       -0.41029   0.00087   0.00000   0.01254   0.01210  -0.39819
   D26        2.41102  -0.00042   0.00000  -0.04782  -0.04838   2.36264
   D27       -1.86822  -0.00039   0.00000  -0.02213  -0.02175  -1.88997
   D28       -0.06994   0.00055   0.00000  -0.06840  -0.06907  -0.13901
   D29        1.93401   0.00058   0.00000  -0.04271  -0.04244   1.89157
   D30       -1.72594  -0.00068   0.00000  -0.06208  -0.06222  -1.78816
   D31        0.27801  -0.00065   0.00000  -0.03639  -0.03559   0.24241
   D32       -0.23832  -0.00009   0.00000   0.00012   0.00005  -0.23826
   D33       -2.28730  -0.00014   0.00000  -0.00495  -0.00523  -2.29253
   D34       -2.22689  -0.00049   0.00000  -0.01196  -0.01165  -2.23854
   D35        2.00732  -0.00054   0.00000  -0.01702  -0.01694   1.99038
   D36       -1.89784   0.00137   0.00000   0.01812   0.01749  -1.88035
   D37        2.43737   0.00081   0.00000   0.01076   0.00954   2.44691
   D38        2.32631  -0.00041   0.00000  -0.02963  -0.02933   2.29698
   D39        0.37833  -0.00097   0.00000  -0.03699  -0.03728   0.34105
   D40       -0.69845   0.00026   0.00000  -0.11443  -0.11377  -0.81222
   D41        1.54837   0.00004   0.00000  -0.09113  -0.09019   1.45818
         Item               Value     Threshold  Converged?
 Maximum Force            0.017103     0.000015     NO 
 RMS     Force            0.003289     0.000010     NO 
 Maximum Displacement     0.227193     0.000060     NO 
 RMS     Displacement     0.080731     0.000040     NO 
 Predicted change in Energy=-3.149661D-03
 GradGradGradGradGradGradGradGradGradGradGradGradGradGradGradGradGradGrad

                          Input orientation:                          
 ---------------------------------------------------------------------
 Center     Atomic      Atomic             Coordinates (Angstroms)
 Number     Number       Type             X           Y           Z
 ---------------------------------------------------------------------
      1          6           0        0.420926    1.218355   -0.651131
      2          8           0        0.122979    1.176224    0.522098
      3          8           0        0.190997    0.355798   -1.570722
      4          1           0       -0.319572   -0.512642   -1.242432
      5          6           0        1.185085    2.455396   -1.211335
      6          9           0        0.432304    3.115328   -2.103062
      7          9           0        2.318252    2.092217   -1.824245
      8          9           0        1.504187    3.310181   -0.237865
      9          8           0       -2.624270   -1.588154    1.374996
     10          1           0       -2.231772   -0.863463    1.922781
     11          1           0       -3.553823   -1.380597    1.259549
     12          8           0       -1.418218   -3.966838    2.101360
     13          1           0       -1.960534   -3.191971    1.863347
     14          1           0       -1.284692   -3.927687    3.050001
     15          8           0       -0.988108   -1.726640   -0.842692
     16          1           0       -1.624912   -1.606011   -0.112835
     17          1           0       -0.316741   -2.360156   -0.492628
     18          8           0        0.606918   -3.507987    0.356925
     19          1           0        0.835225   -4.291990   -0.145937
     20          1           0       -0.045182   -3.787627    1.033638
     21          8           0       -1.447730    0.394567    2.663493
     22          1           0       -0.831038    0.276082    3.389186
     23          1           0       -0.924802    0.772047    1.934435
 ---------------------------------------------------------------------
                    Distance matrix (angstroms):
                    1          2          3          4          5
     1  C    0.000000
     2  O    1.211203   0.000000
     3  O    1.281608   2.248915   0.000000
     4  H    1.973404   2.482274   1.059548   0.000000
     5  C    1.558216   2.401904   2.350677   3.327794   0.000000
     6  F    2.388878   3.278303   2.820748   3.803704   1.340659
     7  F    2.395762   3.341196   2.757651   3.752587   1.338516
     8  F    2.391648   2.653121   3.497049   4.353071   1.334213
     9  O    4.610304   3.989561   4.514636   3.649560   6.127854
    10  H    4.242145   3.415711   4.422778   3.714587   5.701966
    11  H    5.118973   4.538727   5.004916   4.180148   6.578553
    12  O    6.151819   5.596466   5.895671   4.931474   7.680899
    13  H    5.607577   5.022061   5.385961   4.417853   7.158306
    14  H    6.564241   5.867004   6.471243   5.569468   8.062415
    15  O    3.270331   3.394670   2.501373   1.442402   4.727377
    16  H    3.528775   3.346504   3.044939   2.043369   5.059428
    17  H    3.657187   3.705267   2.965888   1.993872   5.095249
    18  O    4.836226   4.712039   4.337932   3.519719   6.193194
    19  H    5.548943   5.554721   4.903771   4.101138   6.839934
    20  H    5.302411   4.992972   4.899637   3.997664   6.747503
    21  O    3.893229   2.768337   4.540430   4.165576   5.117912
    22  H    4.333526   3.152871   5.064741   4.726052   5.475304
    23  H    2.948783   1.804411   3.701944   3.479829   4.145015
                    6          7          8          9         10
     6  F    0.000000
     7  F    2.163630   0.000000
     8  F    2.160060   2.159337   0.000000
     9  O    6.600172   6.943256   6.605995   0.000000
    10  H    6.255836   6.593858   6.003756   0.989596   0.000000
    11  H    6.885470   7.486754   7.058974   0.959414   1.566884
    12  O    8.441484   8.129189   8.183362   2.764110   3.213206
    13  H    7.825605   7.734920   7.661420   1.803126   2.345006
    14  H    8.894166   8.542759   8.424645   3.173883   3.399567
    15  O    5.201034   5.145788   5.652160   2.759410   3.152716
    16  H    5.521248   5.670481   5.828879   1.792394   2.250198
    17  H    5.756344   5.342286   5.960990   3.067361   3.426607
    18  O    7.067555   6.248876   6.902628   3.893945   4.183727
    19  H    7.672095   6.765662   7.632101   4.646727   5.043893
    20  H    7.597215   6.951682   7.375374   3.406744   3.757990
    21  O    5.801475   6.099543   5.062855   2.641146   1.657110
    22  H    6.310478   6.355803   5.273949   3.278417   2.326147
    23  H    4.861489   5.136917   4.130496   2.961708   2.093609
                   11         12         13         14         15
    11  H    0.000000
    12  O    3.458048   0.000000
    13  H    2.486808   0.975282   0.000000
    14  H    3.852576   0.958792   1.551190   0.000000
    15  O    3.334975   3.724368   3.227298   4.481699   0.000000
    16  H    2.378013   3.243283   2.556014   3.938206   0.976095
    17  H    3.808985   3.243987   2.990751   3.993032   0.987229
    18  O    4.759442   2.711968   2.993490   3.317679   2.675142
    19  H    5.451178   3.199073   3.614351   3.852374   3.223512
    20  H    4.260914   1.748534   2.170667   2.371017   2.942344
    21  O    3.091584   4.397580   3.710317   4.342562   4.123603
    22  H    3.833210   4.472767   3.953649   4.241759   4.684480
    23  H    3.464260   4.767426   4.097711   4.843709   3.736292
                   16         17         18         19         20
    16  H    0.000000
    17  H    1.557014   0.000000
    18  O    2.969723   1.700706   0.000000
    19  H    3.642506   2.275786   0.958986   0.000000
    20  H    2.927353   2.107346   0.980497   1.555923   0.000000
    21  O    3.426617   4.339209   4.977124   5.921874   4.702586
    22  H    4.054215   4.720459   5.057816   6.011722   4.762343
    23  H    3.215062   4.008874   4.811798   5.750662   4.730306
                   21         22         23
    21  O    0.000000
    22  H    0.959676   0.000000
    23  H    0.973382   1.539830   0.000000
 Stoichiometry    C2H11F3O7
 Framework group  C1[X(C2H11F3O7)]
 Deg. of freedom    63
 Full point group                 C1      NOp   1
 Largest Abelian subgroup         C1      NOp   1
 Largest concise Abelian subgroup C1      NOp   1
                         Standard orientation:                         
 ---------------------------------------------------------------------
 Center     Atomic      Atomic             Coordinates (Angstroms)
 Number     Number       Type             X           Y           Z
 ---------------------------------------------------------------------
      1          6           0       -1.417272   -0.036549    0.072355
      2          8           0       -0.780684    0.880631   -0.397272
      3          8           0       -0.999766   -1.042326    0.748092
      4          1           0        0.048804   -1.067608    0.898103
      5          6           0       -2.963526   -0.081009   -0.115156
      6          9           0       -3.588920    0.031094    1.065387
      7          9           0       -3.354009   -1.232253   -0.675322
      8          9           0       -3.386498    0.915653   -0.894827
      9          8           0        2.908309    1.191999    1.089663
     10          1           0        2.387566    1.790414    0.498031
     11          1           0        3.046307    1.663063    1.914000
     12          8           0        4.708035   -0.209748   -0.471233
     13          1           0        4.178594    0.315600    0.157160
     14          1           0        5.018551    0.398397   -1.144303
     15          8           0        1.472663   -1.164472    1.107308
     16          1           0        1.921036   -0.300942    1.185030
     17          1           0        1.882530   -1.594016    0.318561
     18          8           0        2.827045   -2.088628   -1.006450
     19          1           0        3.176868   -2.979100   -0.940579
     20          1           0        3.589249   -1.479089   -0.912214
     21          8           0        1.356805    2.637671   -0.484669
     22          1           0        1.519065    2.779618   -1.419817
     23          1           0        0.541805    2.107528   -0.437812
 ---------------------------------------------------------------------
 Rotational constants (GHZ):           1.0865402           0.2923942           0.2615909
 Standard basis: 6-31++G(d,p) (6D, 7F)
 There are   294 symmetry adapted cartesian basis functions of A   symmetry.
 There are   294 symmetry adapted basis functions of A   symmetry.
   294 basis functions,   472 primitive gaussians,   294 cartesian basis functions
    53 alpha electrons       53 beta electrons
       nuclear repulsion energy       835.2345411801 Hartrees.
 NAtoms=   23 NActive=   23 NUniq=   23 SFac= 1.00D+00 NAtFMM=   60 NAOKFM=F Big=F
 Integral buffers will be    131072 words long.
 Raffenetti 2 integral format.
 Two-electron integral symmetry is turned on.
 Nuclear repulsion after empirical dispersion term =      835.2243243349 Hartrees.
 One-electron integrals computed using PRISM.
 NBasis=   294 RedAO= T EigKep=  4.46D-05  NBF=   294
 NBsUse=   294 1.00D-06 EigRej= -1.00D+00 NBFU=   294
 Initial guess from the checkpoint file:  "/local_scratch/slurm.5660431/Gau-3706750.chk"
 B after Tr=     0.000000    0.000000   -0.000000
         Rot=    0.999945    0.010267   -0.000402   -0.001988 Ang=   1.20 deg.
 ExpMin= 3.60D-02 ExpMax= 7.00D+03 ExpMxC= 1.05D+03 IAcc=3 IRadAn=         5 AccDes= 0.00D+00
 Harris functional with IExCor= 4639 and IRadAn=       5 diagonalized for initial guess.
 HarFok:  IExCor= 4639 AccDes= 0.00D+00 IRadAn=         5 IDoV= 1 UseB2=F ITyADJ=14
 ICtDFT=  3500011 ScaDFX=  1.000000  1.000000  1.000000  1.000000
 FoFCou: FMM=F IPFlag=           0 FMFlag=      100000 FMFlg1=           0
         NFxFlg=           0 DoJE=T BraDBF=F KetDBF=T FulRan=T
         wScrn=  0.000000 ICntrl=       500 IOpCl=  0 I1Cent=   200000004 NGrid=           0
         NMat0=    1 NMatS0=      1 NMatT0=    0 NMatD0=    1 NMtDS0=    0 NMtDT0=    0
 Petite list used in FoFCou.
 Requested convergence on RMS density matrix=1.00D-10 within 128 cycles.
 Requested convergence on MAX density matrix=1.00D-08.
 Requested convergence on             energy=1.00D-08.
 No special actions if energy rises.
 SCF Done:  E(RwB97XD) =  -908.814578155     A.U. after   16 cycles
            NFock= 16  Conv=0.55D-10     -V/T= 2.0082
 Calling FoFJK, ICntrl=      2127 FMM=F ISym2X=0 I1Cent= 0 IOpClX= 0 NMat=1 NMatS=1 NMatT=0.
 ***** Axes restored to original set *****
 -------------------------------------------------------------------
 Center     Atomic                   Forces (Hartrees/Bohr)
 Number     Number              X              Y              Z
 -------------------------------------------------------------------
      1        6           0.005229440    0.007063309   -0.004491631
      2        8          -0.003538982    0.000329530    0.010148703
      3        8          -0.003798211   -0.009638409   -0.006564836
      4        1           0.001013085    0.004593835    0.000652159
      5        6           0.001479577    0.002353307    0.000826500
      6        9          -0.002956177   -0.000741199   -0.000997028
      7        9           0.001195080   -0.002793676   -0.000375218
      8        9          -0.000856550   -0.001147649    0.001609181
      9        8           0.000237972   -0.000037540    0.000238725
     10        1           0.000197401    0.000561596    0.001872001
     11        1          -0.001767905   -0.000783154   -0.000152555
     12        8           0.001059476   -0.000547959   -0.002167971
     13        1          -0.002373359    0.000748167    0.001834869
     14        1          -0.000026201   -0.000263476    0.001258367
     15        8           0.004380098    0.003454177   -0.000680833
     16        1          -0.001317830   -0.000193124   -0.001490534
     17        1          -0.001442533   -0.001090716   -0.001286925
     18        8           0.000214547    0.000623914   -0.000013157
     19        1           0.000775606   -0.001290824   -0.000601165
     20        1           0.000998786   -0.001764197    0.001547540
     21        8          -0.000657225    0.000221232   -0.000823925
     22        1          -0.000138839   -0.000375693    0.001171273
     23        1           0.002092743    0.000718547   -0.001513540
 -------------------------------------------------------------------
 Cartesian Forces:  Max     0.010148703 RMS     0.002701979

 GradGradGradGradGradGradGradGradGradGradGradGradGradGradGradGradGradGrad
 Berny optimization.
 Using GEDIIS/GDIIS optimizer.
 FormGI is forming the generalized inverse of G from B-inverse, IUseBI=4.
 Internal  Forces:  Max     0.009595650 RMS     0.001731314
 Search for a local minimum.
 Step number   2 out of a maximum of  138
 All quantities printed in internal units (Hartrees-Bohrs-Radians)
 Mixed Optimization -- RFO/linear search
 Update second derivatives using D2CorX and points    1    2
 DE= -2.90D-03 DEPred=-3.15D-03 R= 9.19D-01
 TightC=F SS=  1.41D+00  RLast= 4.14D-01 DXNew= 5.0454D-01 1.2423D+00
 Trust test= 9.19D-01 RLast= 4.14D-01 DXMaxT set to 5.05D-01
 ITU=  1  0
 Use linear search instead of GDIIS.
     Eigenvalues ---   -0.00198   0.00010   0.00023   0.00047   0.00092
     Eigenvalues ---    0.00148   0.00213   0.00339   0.00384   0.00543
     Eigenvalues ---    0.00662   0.00729   0.00799   0.00928   0.00975
     Eigenvalues ---    0.01031   0.01182   0.01287   0.01302   0.01554
     Eigenvalues ---    0.01665   0.01706   0.01764   0.02224   0.02279
     Eigenvalues ---    0.02417   0.02499   0.02766   0.02892   0.03171
     Eigenvalues ---    0.03287   0.03740   0.04058   0.04999   0.05717
     Eigenvalues ---    0.06371   0.06546   0.07033   0.07508   0.11688
     Eigenvalues ---    0.13521   0.19485   0.20216   0.21685   0.23302
     Eigenvalues ---    0.25370   0.27201   0.34285   0.37475   0.38297
     Eigenvalues ---    0.43150   0.44098   0.45871   0.48475   0.49951
     Eigenvalues ---    0.51576   0.55057   0.57094   0.57227   0.57418
     Eigenvalues ---    0.57535   0.61534   0.86281
 RFO step:  Lambda=-3.50803703D-03 EMin=-1.97710365D-03
 Quartic linear search produced a step of  0.61267.
 Maximum step size (   0.505) exceeded in Quadratic search.
    -- Step size scaled by   0.832
 Iteration  1 RMS(Cart)=  0.12596094 RMS(Int)=  0.02017109
 Iteration  2 RMS(Cart)=  0.01986957 RMS(Int)=  0.00378855
 Iteration  3 RMS(Cart)=  0.00104720 RMS(Int)=  0.00365610
 Iteration  4 RMS(Cart)=  0.00002613 RMS(Int)=  0.00365609
 Iteration  5 RMS(Cart)=  0.00000017 RMS(Int)=  0.00365609
 Variable       Old X    -DE/DX   Delta X   Delta X   Delta X     New X
                                 (Linear)    (Quad)   (Total)
    R1        2.28884   0.00960   0.00226   0.01750   0.02319   2.31203
    R2        2.42189   0.00765   0.01114   0.00984   0.02256   2.44445
    R3        2.94460  -0.00279  -0.00610  -0.02125  -0.02736   2.91724
    R4        3.40984  -0.00117  -0.01365  -0.03689  -0.04664   3.36320
    R5        2.00226  -0.00488  -0.06912   0.06900  -0.00245   1.99981
    R6        2.72575  -0.00081   0.08534  -0.17546  -0.09225   2.63350
    R7        2.53348   0.00196   0.00075   0.00574   0.00649   2.53996
    R8        2.52943   0.00194   0.00053   0.00508   0.00559   2.53502
    R9        2.52130   0.00023  -0.00292  -0.00133  -0.00425   2.51705
   R10        1.87007   0.00217   0.00133   0.00608   0.00751   1.87757
   R11        1.81303   0.00156   0.00090   0.00489   0.00580   1.81883
   R12        3.40741   0.00078   0.00728   0.01825   0.02625   3.43366
   R13        3.38713   0.00268   0.03084   0.08959   0.11697   3.50411
   R14        3.13148   0.00071  -0.00349   0.04433   0.04129   3.17278
   R15        1.84302   0.00208   0.00142   0.00658   0.00861   1.85162
   R16        1.81185   0.00123   0.00094   0.00366   0.00460   1.81646
   R17        3.30425   0.00086   0.01492   0.02718   0.04188   3.34613
   R18        1.84455   0.00226  -0.00380   0.01057   0.00279   1.84734
   R19        1.86559   0.00143  -0.00489   0.00550  -0.00028   1.86531
   R20        3.21387   0.00228   0.04063   0.01588   0.05547   3.26934
   R21        1.81222   0.00156   0.00093   0.00409   0.00502   1.81724
   R22        1.85287   0.00153  -0.00019   0.00526   0.00459   1.85746
   R23        1.81353   0.00084   0.00069   0.00228   0.00297   1.81650
   R24        1.83943   0.00148   0.00344  -0.00124   0.00568   1.84511
    A1        2.24912  -0.00078   0.00308  -0.03903  -0.02615   2.22297
    A2        2.09035   0.00077   0.00305   0.01549   0.01358   2.10394
    A3        1.94370   0.00001  -0.00612   0.02354   0.01255   1.95626
    A4        2.71121  -0.00109  -0.08576   0.28065   0.20135   2.91256
    A5        1.99958  -0.00174   0.00481  -0.07478  -0.06271   1.93688
    A6        1.93323  -0.00323  -0.00545  -0.01663  -0.02226   1.91097
    A7        1.94377  -0.00284  -0.00431  -0.01254  -0.01699   1.92678
    A8        1.94292  -0.00232  -0.00282  -0.00340  -0.00629   1.93662
    A9        1.88005   0.00308   0.00404   0.01200   0.01579   1.89584
   A10        1.87993   0.00297   0.00472   0.01172   0.01636   1.89628
   A11        1.88121   0.00285   0.00465   0.01080   0.01539   1.89660
   A12        1.86760   0.00007   0.00470  -0.01292  -0.00336   1.86424
   A13        1.93419   0.00017   0.00790   0.04639   0.05051   1.98470
   A14        1.81898   0.00022  -0.01716   0.03953   0.01990   1.83888
   A15        2.19156  -0.00074  -0.00867  -0.08878  -0.09680   2.09476
   A16        2.02915  -0.00010   0.00330  -0.00321  -0.00315   2.02600
   A17        1.58151   0.00058   0.00719   0.04888   0.05544   1.63695
   A18        1.86133  -0.00056  -0.00084  -0.00373  -0.00603   1.85530
   A19        1.77848   0.00164   0.01629   0.06844   0.08292   1.86140
   A20        2.08361  -0.00007  -0.00417   0.02138   0.01104   2.09465
   A21        1.98842   0.00061   0.01777  -0.02321  -0.01169   1.97673
   A22        1.89987   0.00140   0.02363   0.09371   0.12027   2.02014
   A23        1.83157  -0.00029  -0.00170   0.00229  -0.00324   1.82833
   A24        2.00328   0.00001  -0.00002   0.01271   0.01193   2.01521
   A25        1.74777   0.00104   0.00770   0.06694   0.07408   1.82185
   A26        1.86197  -0.00015   0.00073   0.00512   0.00620   1.86817
   A27        2.15115  -0.00041  -0.00149  -0.03634  -0.04060   2.11055
   A28        1.78626   0.00064   0.03368  -0.03900   0.00756   1.79382
   A29        1.84319   0.00010  -0.00295   0.01633   0.00735   1.85053
   A30        2.96858  -0.00039   0.06823  -0.22331  -0.14030   2.82828
   A31        3.18307   0.00285   0.02726  -0.00150   0.02669   3.20976
   A32        3.00810  -0.00074  -0.02858   0.01673  -0.00853   2.99957
   A33        2.98801  -0.00127  -0.01783  -0.06768  -0.08520   2.90281
   A34        3.17108  -0.00007  -0.02822   0.05007   0.02113   3.19221
   A35        3.28217   0.00005   0.00928  -0.01263  -0.00372   3.27845
   A36        2.94750  -0.00087  -0.01111  -0.06265  -0.07847   2.86903
   A37        3.15504  -0.00047  -0.01235  -0.01753  -0.02771   3.12733
   A38        3.15401  -0.00053   0.00601  -0.08905  -0.07260   3.08140
   A39        2.99175   0.00048   0.00862   0.07317   0.08077   3.07253
   A40        2.97356  -0.00037  -0.00461  -0.01352  -0.01958   2.95397
   A41        2.98553   0.00034   0.00162  -0.00441  -0.00145   2.98407
   A42        3.27680   0.00109  -0.00151   0.02779   0.01877   3.29556
    D1       -0.62430   0.00032   0.07402  -0.28500  -0.21072  -0.83503
    D2        2.51223   0.00029   0.07429  -0.28639  -0.21398   2.29825
    D3       -0.01454  -0.00004   0.00590  -0.01450  -0.01511  -0.02965
    D4        3.13176  -0.00002   0.00562  -0.01321  -0.01210   3.11966
    D5       -2.01289  -0.00008  -0.00564   0.01538   0.01072  -2.00217
    D6        2.17833   0.00008  -0.00417   0.01968   0.01633   2.19465
    D7        0.07835  -0.00003  -0.00521   0.01681   0.01252   0.09087
    D8        1.12447  -0.00010  -0.00539   0.01405   0.00782   1.13229
    D9       -0.96750   0.00005  -0.00393   0.01834   0.01342  -0.95407
   D10       -3.06747  -0.00005  -0.00496   0.01547   0.00961  -3.05785
   D11        1.22886  -0.00026  -0.01619   0.00620  -0.00793   1.22093
   D12        0.57002   0.00084   0.04735  -0.12787  -0.08666   0.48337
   D13       -1.47373  -0.00083   0.01660  -0.18355  -0.17654  -1.65028
   D14        0.65555   0.00004   0.02076  -0.05197  -0.03028   0.62527
   D15       -1.48849  -0.00036   0.01965  -0.10940  -0.08873  -1.57722
   D16       -1.65541  -0.00000   0.00564  -0.03280  -0.02528  -1.68070
   D17        2.48373  -0.00040   0.00453  -0.09023  -0.08373   2.40000
   D18        2.47655   0.00032   0.00354  -0.00026   0.00585   2.48240
   D19        0.33251  -0.00008   0.00244  -0.05770  -0.05260   0.27991
   D20       -0.49577  -0.00070  -0.00997   0.03400   0.02137  -0.47440
   D21        1.53618   0.00096   0.01756   0.14037   0.15406   1.69025
   D22        1.58516  -0.00044  -0.02045   0.05735   0.03628   1.62144
   D23       -2.66608   0.00121   0.00708   0.16372   0.16898  -2.49710
   D24       -2.43014  -0.00100  -0.02012  -0.02626  -0.04708  -2.47722
   D25       -0.39819   0.00065   0.00741   0.08011   0.08562  -0.31257
   D26        2.36264  -0.00050  -0.02964   0.05280   0.02182   2.38446
   D27       -1.88997  -0.00014  -0.01332   0.03827   0.02485  -1.86512
   D28       -0.13901  -0.00001  -0.04231   0.15169   0.10957  -0.02944
   D29        1.89157   0.00035  -0.02600   0.13716   0.11260   2.00417
   D30       -1.78816  -0.00071  -0.03812   0.05395   0.01258  -1.77558
   D31        0.24241  -0.00035  -0.02181   0.03941   0.01561   0.25802
   D32       -0.23826  -0.00003   0.00003   0.00730   0.00823  -0.23004
   D33       -2.29253  -0.00016  -0.00320  -0.02398  -0.02770  -2.32023
   D34       -2.23854  -0.00033  -0.00714  -0.03855  -0.04459  -2.28313
   D35        1.99038  -0.00046  -0.01038  -0.06983  -0.08052   1.90987
   D36       -1.88035   0.00081   0.01071   0.02025   0.03091  -1.84944
   D37        2.44691   0.00034   0.00584  -0.02985  -0.02756   2.41935
   D38        2.29698  -0.00039  -0.01797   0.00257  -0.01585   2.28113
   D39        0.34105  -0.00087  -0.02284  -0.04753  -0.07432   0.26673
   D40       -0.81222  -0.00003  -0.06970   0.31463   0.24384  -0.56838
   D41        1.45818  -0.00010  -0.05525   0.25950   0.20463   1.66282
         Item               Value     Threshold  Converged?
 Maximum Force            0.009596     0.000015     NO 
 RMS     Force            0.001731     0.000010     NO 
 Maximum Displacement     0.443935     0.000060     NO 
 RMS     Displacement     0.142729     0.000040     NO 
 Predicted change in Energy=-2.414358D-03
 GradGradGradGradGradGradGradGradGradGradGradGradGradGradGradGradGradGrad

                          Input orientation:                          
 ---------------------------------------------------------------------
 Center     Atomic      Atomic             Coordinates (Angstroms)
 Number     Number       Type             X           Y           Z
 ---------------------------------------------------------------------
      1          6           0        0.392937    1.241510   -0.687716
      2          8           0       -0.030494    1.185231    0.458769
      3          8           0        0.294040    0.336313   -1.606465
      4          1           0       -0.197311   -0.525441   -1.237877
      5          6           0        1.134145    2.499264   -1.189501
      6          9           0        0.411868    3.089179   -2.157435
      7          9           0        2.332654    2.166390   -1.691819
      8          9           0        1.314219    3.372672   -0.200125
      9          8           0       -2.510009   -1.541852    1.425614
     10          1           0       -2.144519   -0.800183    1.976543
     11          1           0       -3.448875   -1.365201    1.308573
     12          8           0       -1.463562   -4.024329    2.100516
     13          1           0       -1.953948   -3.188510    1.955571
     14          1           0       -1.312263   -4.087596    3.047650
     15          8           0       -0.841661   -1.696158   -0.842502
     16          1           0       -1.484632   -1.557541   -0.119300
     17          1           0       -0.254187   -2.421326   -0.521045
     18          8           0        0.533233   -3.742908    0.270476
     19          1           0        0.683825   -4.520789   -0.274484
     20          1           0       -0.089901   -4.006896    0.983326
     21          8           0       -1.478969    0.569507    2.683581
     22          1           0       -0.853552    0.496251    3.409865
     23          1           0       -0.987562    0.976846    1.944712
 ---------------------------------------------------------------------
                    Distance matrix (angstroms):
                    1          2          3          4          5
     1  C    0.000000
     2  O    1.223474   0.000000
     3  O    1.293546   2.256363   0.000000
     4  H    1.942469   2.415125   1.058255   0.000000
     5  C    1.543737   2.408291   2.357540   3.305141   0.000000
     6  F    2.360999   3.265766   2.809933   3.779175   1.344091
     7  F    2.371947   3.342480   2.740879   3.721927   1.341474
     8  F    2.372416   2.650904   3.498290   4.307776   1.331966
     9  O    4.543166   3.810481   4.536926   3.670946   6.037326
    10  H    4.207787   3.273317   4.480641   3.768235   5.626707
    11  H    5.053675   4.348815   5.040040   4.214531   6.494501
    12  O    6.240985   5.646993   5.987159   4.999048   7.754326
    13  H    5.667443   5.006965   5.492352   4.513958   7.195733
    14  H    6.727558   6.012316   6.619061   5.683116   8.205187
    15  O    3.190311   3.264000   2.450387   1.393588   4.650354
    16  H    3.418047   3.157765   2.993663   1.993399   4.945806
    17  H    3.723293   3.743971   3.013845   2.027674   5.156210
    18  O    5.077621   4.963848   4.496683   3.627798   6.438737
    19  H    5.784416   5.797118   5.051490   4.203253   7.093743
    20  H    5.529130   5.218896   5.071282   4.131079   6.967754
    21  O    3.914238   2.725249   4.647841   4.268417   5.055007
    22  H    4.347334   3.140237   5.148409   4.803750   5.396033
    23  H    2.984208   1.779727   3.829313   3.606970   4.079545
                    6          7          8          9         10
     6  F    0.000000
     7  F    2.181229   0.000000
     8  F    2.173860   2.171976   0.000000
     9  O    6.543857   6.849879   6.435860   0.000000
    10  H    6.225113   6.504039   5.840674   0.993569   0.000000
    11  H    6.838133   7.409492   6.885541   0.962483   1.570596
    12  O    8.499964   8.192562   8.229499   2.777271   3.297604
    13  H    7.869135   7.768743   7.640488   1.817014   2.396010
    14  H    9.031702   8.652187   8.549974   3.247524   3.556263
    15  O    5.118578   5.071183   5.545584   2.819848   3.232217
    16  H    5.416892   5.559870   5.669841   1.854293   2.324135
    17  H    5.786801   5.395331   6.011098   3.106716   3.526954
    18  O    7.251682   6.481382   7.173763   3.929416   4.329048
    19  H    7.844175   7.031773   7.918942   4.686680   5.187443
    20  H    7.776274   7.150849   7.604613   3.482669   3.935854
    21  O    5.775764   6.018524   4.896467   2.665214   1.678961
    22  H    6.270518   6.242472   5.099515   3.291651   2.324166
    23  H    4.821615   5.065887   3.954555   2.988503   2.120706
                   11         12         13         14         15
    11  H    0.000000
    12  O    3.411686   0.000000
    13  H    2.444968   0.979837   0.000000
    14  H    3.873104   0.961227   1.553304   0.000000
    15  O    3.396207   3.803748   3.360582   4.590613   0.000000
    16  H    2.435994   3.318595   2.680561   4.057150   0.977572
    17  H    3.830004   3.302240   3.100223   4.078181   0.987081
    18  O    4.752717   2.723130   3.054991   3.352217   2.705224
    19  H    5.435349   3.240119   3.702156   3.899820   3.260106
    20  H    4.285679   1.770696   2.256033   2.400441   3.039457
    21  O    3.084522   4.630717   3.857240   4.674286   4.239418
    22  H    3.823105   4.745752   4.111364   4.620960   4.784290
    23  H    3.456576   5.026192   4.276004   5.193311   3.864557
                   16         17         18         19         20
    16  H    0.000000
    17  H    1.556122   0.000000
    18  O    2.999921   1.730062   0.000000
    19  H    3.675204   2.312662   0.961644   0.000000
    20  H    3.026615   2.191838   0.982925   1.563593   0.000000
    21  O    3.518595   4.551351   5.335631   6.272077   5.075810
    22  H    4.131747   4.931891   5.454302   6.411603   5.172001
    23  H    3.306107   4.262084   5.233732   6.159736   5.154391
                   21         22         23
    21  O    0.000000
    22  H    0.961250   0.000000
    23  H    0.976388   1.547774   0.000000
 Stoichiometry    C2H11F3O7
 Framework group  C1[X(C2H11F3O7)]
 Deg. of freedom    63
 Full point group                 C1      NOp   1
 Largest Abelian subgroup         C1      NOp   1
 Largest concise Abelian subgroup C1      NOp   1
                         Standard orientation:                         
 ---------------------------------------------------------------------
 Center     Atomic      Atomic             Coordinates (Angstroms)
 Number     Number       Type             X           Y           Z
 ---------------------------------------------------------------------
      1          6           0       -1.438952   -0.089157    0.090747
      2          8           0       -0.777566    0.881863   -0.250683
      3          8           0       -1.010993   -1.171021    0.656153
      4          1           0        0.039859   -1.144449    0.778251
      5          6           0       -2.966881   -0.114008   -0.128206
      6          9           0       -3.590293   -0.132809    1.062417
      7          9           0       -3.322921   -1.209611   -0.815552
      8          9           0       -3.369133    0.961835   -0.802659
      9          8           0        2.802674    1.262806    0.996925
     10          1           0        2.267879    1.873883    0.424423
     11          1           0        2.947183    1.718994    1.832020
     12          8           0        4.782607   -0.092988   -0.401260
     13          1           0        4.199064    0.486168    0.131784
     14          1           0        5.161574    0.463684   -1.087159
     15          8           0        1.416743   -1.192934    0.987833
     16          1           0        1.823668   -0.309478    1.085642
     17          1           0        1.942979   -1.635078    0.279375
     18          8           0        3.087260   -2.163422   -0.905778
     19          1           0        3.467957   -3.033346   -0.753918
     20          1           0        3.821441   -1.512863   -0.843390
     21          8           0        1.158931    2.789870   -0.441667
     22          1           0        1.285810    2.963038   -1.378639
     23          1           0        0.341453    2.260305   -0.373671
 ---------------------------------------------------------------------
 Rotational constants (GHZ):           1.0539124           0.2926917           0.2556840
 Standard basis: 6-31++G(d,p) (6D, 7F)
 There are   294 symmetry adapted cartesian basis functions of A   symmetry.
 There are   294 symmetry adapted basis functions of A   symmetry.
   294 basis functions,   472 primitive gaussians,   294 cartesian basis functions
    53 alpha electrons       53 beta electrons
       nuclear repulsion energy       832.1024756470 Hartrees.
 NAtoms=   23 NActive=   23 NUniq=   23 SFac= 1.00D+00 NAtFMM=   60 NAOKFM=F Big=F
 Integral buffers will be    131072 words long.
 Raffenetti 2 integral format.
 Two-electron integral symmetry is turned on.
 Nuclear repulsion after empirical dispersion term =      832.0925213261 Hartrees.
 One-electron integrals computed using PRISM.
 NBasis=   294 RedAO= T EigKep=  4.37D-05  NBF=   294
 NBsUse=   294 1.00D-06 EigRej= -1.00D+00 NBFU=   294
 Initial guess from the checkpoint file:  "/local_scratch/slurm.5660431/Gau-3706750.chk"
 B after Tr=    -0.000000    0.000000   -0.000000
         Rot=    0.999849   -0.012043    0.004273   -0.011804 Ang=  -1.99 deg.
 ExpMin= 3.60D-02 ExpMax= 7.00D+03 ExpMxC= 1.05D+03 IAcc=3 IRadAn=         5 AccDes= 0.00D+00
 Harris functional with IExCor= 4639 and IRadAn=       5 diagonalized for initial guess.
 HarFok:  IExCor= 4639 AccDes= 0.00D+00 IRadAn=         5 IDoV= 1 UseB2=F ITyADJ=14
 ICtDFT=  3500011 ScaDFX=  1.000000  1.000000  1.000000  1.000000
 FoFCou: FMM=F IPFlag=           0 FMFlag=      100000 FMFlg1=           0
         NFxFlg=           0 DoJE=T BraDBF=F KetDBF=T FulRan=T
         wScrn=  0.000000 ICntrl=       500 IOpCl=  0 I1Cent=   200000004 NGrid=           0
         NMat0=    1 NMatS0=      1 NMatT0=    0 NMatD0=    1 NMtDS0=    0 NMtDT0=    0
 Petite list used in FoFCou.
 Requested convergence on RMS density matrix=1.00D-10 within 128 cycles.
 Requested convergence on MAX density matrix=1.00D-08.
 Requested convergence on             energy=1.00D-08.
 No special actions if energy rises.
 SCF Done:  E(RwB97XD) =  -908.814998849     A.U. after   17 cycles
            NFock= 17  Conv=0.22D-10     -V/T= 2.0083
 Calling FoFJK, ICntrl=      2127 FMM=F ISym2X=0 I1Cent= 0 IOpClX= 0 NMat=1 NMatS=1 NMatT=0.
 ***** Axes restored to original set *****
 -------------------------------------------------------------------
 Center     Atomic                   Forces (Hartrees/Bohr)
 Number     Number              X              Y              Z
 -------------------------------------------------------------------
      1        6          -0.005177144   -0.008442721    0.004894461
      2        8           0.003812586    0.003120274   -0.008675726
      3        8           0.001617579    0.007027914    0.005466914
      4        1           0.001016806    0.000171426   -0.003048186
      5        6          -0.001112481   -0.002489963   -0.000937518
      6        9           0.002807077    0.001181750    0.001016816
      7        9          -0.001144300    0.002877754    0.000147660
      8        9           0.000974983    0.001345660   -0.001557123
      9        8          -0.000097872    0.001394503    0.001947959
     10        1          -0.001579784   -0.000971191   -0.001987741
     11        1           0.001554317   -0.000302250    0.000290955
     12        8          -0.001369796    0.002416843    0.002101306
     13        1           0.001836048   -0.001793123   -0.000808254
     14        1          -0.000091714   -0.000713807   -0.001181165
     15        8          -0.002339472   -0.003418626    0.004859775
     16        1           0.000142348   -0.000517277   -0.001427668
     17        1          -0.000602833    0.000203409   -0.001204653
     18        8          -0.000700750   -0.002218138    0.000576920
     19        1          -0.000237857    0.001050936    0.001159394
     20        1           0.000903358    0.001420635   -0.002252621
     21        8           0.000740475    0.000724908   -0.000403940
     22        1          -0.000801300    0.000307738   -0.000524452
     23        1          -0.000150275   -0.002376653    0.001546890
 -------------------------------------------------------------------
 Cartesian Forces:  Max     0.008675726 RMS     0.002569893

 GradGradGradGradGradGradGradGradGradGradGradGradGradGradGradGradGradGrad
 Berny optimization.
 Using GEDIIS/GDIIS optimizer.
 FormGI is forming the generalized inverse of G from B-inverse, IUseBI=4.
 Internal  Forces:  Max     0.008629661 RMS     0.001577257
 Search for a local minimum.
 Step number   3 out of a maximum of  138
 All quantities printed in internal units (Hartrees-Bohrs-Radians)
 Mixed Optimization -- RFO/linear search
 Update second derivatives using D2CorX and points    2    3
 DE= -4.21D-04 DEPred=-2.41D-03 R= 1.74D-01
 Trust test= 1.74D-01 RLast= 7.28D-01 DXMaxT set to 5.05D-01
 ITU=  0  1  0
 Use linear search instead of GDIIS.
     Eigenvalues ---   -0.00947   0.00010   0.00023   0.00048   0.00092
     Eigenvalues ---    0.00148   0.00212   0.00375   0.00381   0.00530
     Eigenvalues ---    0.00634   0.00707   0.00776   0.00877   0.01009
     Eigenvalues ---    0.01040   0.01164   0.01214   0.01305   0.01548
     Eigenvalues ---    0.01647   0.01687   0.01778   0.02239   0.02261
     Eigenvalues ---    0.02411   0.02484   0.02762   0.03025   0.03149
     Eigenvalues ---    0.03282   0.03739   0.04056   0.04994   0.05698
     Eigenvalues ---    0.06435   0.06554   0.07183   0.07706   0.11689
     Eigenvalues ---    0.13536   0.19638   0.20273   0.21686   0.23295
     Eigenvalues ---    0.25247   0.26766   0.34975   0.37476   0.38289
     Eigenvalues ---    0.43072   0.44085   0.45970   0.48536   0.49935
     Eigenvalues ---    0.51503   0.55134   0.57104   0.57216   0.57411
     Eigenvalues ---    0.57531   0.61103   0.85418
 RFO step:  Lambda=-9.90027486D-03 EMin=-9.46740506D-03
 I=     1 Eig=   -9.47D-03 Dot1= -1.21D-03
 I=     1 Stepn= -6.00D-01 RXN=   6.00D-01 EDone=F
 Mixed    1 eigenvectors in step.  Raw Step.Grad=  1.21D-03.
 RFO eigenvector is Hessian eigenvector with negative curvature.
 Taking step of  6.00D-01 in eigenvector direction(s).  Step.Grad=  3.22D-04.
 Quartic linear search produced a step of -0.41802.
 Iteration  1 RMS(Cart)=  0.07939796 RMS(Int)=  0.03730943
 Iteration  2 RMS(Cart)=  0.05708595 RMS(Int)=  0.01505619
 Iteration  3 RMS(Cart)=  0.00645366 RMS(Int)=  0.00417008
 Iteration  4 RMS(Cart)=  0.00042913 RMS(Int)=  0.00415283
 Iteration  5 RMS(Cart)=  0.00000811 RMS(Int)=  0.00415283
 Iteration  6 RMS(Cart)=  0.00000008 RMS(Int)=  0.00415283
 Variable       Old X    -DE/DX   Delta X   Delta X   Delta X     New X
                                 (Linear)    (Quad)   (Total)
    R1        2.31203  -0.00863  -0.00969   0.00629   0.00087   2.31290
    R2        2.44445  -0.00565  -0.00943   0.02280   0.01446   2.45891
    R3        2.91724   0.00354   0.01144  -0.01419  -0.00276   2.91448
    R4        3.36320   0.00106   0.01950  -0.03411  -0.00926   3.35394
    R5        1.99981   0.00296   0.00102  -0.08445  -0.08729   1.91252
    R6        2.63350   0.00460   0.03856   0.12389   0.15902   2.79251
    R7        2.53996  -0.00172  -0.00271   0.00357   0.00086   2.54082
    R8        2.53502  -0.00178  -0.00234   0.00307   0.00070   2.53571
    R9        2.51705  -0.00014   0.00178  -0.00585  -0.00408   2.51297
   R10        1.87757  -0.00246  -0.00314   0.00439   0.00182   1.87939
   R11        1.81883  -0.00161  -0.00242   0.00287   0.00044   1.81927
   R12        3.43366  -0.00003  -0.01097   0.02977   0.01913   3.45279
   R13        3.50411  -0.00064  -0.04890   0.07583   0.02250   3.52661
   R14        3.17278  -0.00005  -0.01726  -0.00172  -0.01746   3.15532
   R15        1.85162  -0.00223  -0.00360   0.00256  -0.00099   1.85063
   R16        1.81646  -0.00113  -0.00192   0.00301   0.00109   1.81755
   R17        3.34613   0.00037  -0.01751   0.04298   0.02474   3.37087
   R18        1.84734  -0.00187  -0.00117   0.00045  -0.00544   1.84191
   R19        1.86531  -0.00102   0.00012  -0.00583  -0.00589   1.85942
   R20        3.26934  -0.00010  -0.02319   0.09637   0.07273   3.34207
   R21        1.81724  -0.00154  -0.00210   0.00309   0.00099   1.81824
   R22        1.85746  -0.00212  -0.00192   0.00139  -0.00139   1.85607
   R23        1.81650  -0.00094  -0.00124   0.00184   0.00059   1.81709
   R24        1.84511  -0.00088  -0.00237   0.00335   0.00622   1.85132
    A1        2.22297   0.00075   0.01093  -0.00684   0.01556   2.23852
    A2        2.10394  -0.00066  -0.00568   0.01052  -0.00097   2.10297
    A3        1.95626  -0.00009  -0.00525  -0.00366  -0.01458   1.94168
    A4        2.91256  -0.00056  -0.08417  -0.21990  -0.28739   2.62517
    A5        1.93688   0.00192   0.02621   0.00058   0.03263   1.96951
    A6        1.91097   0.00357   0.00930  -0.01405  -0.00470   1.90628
    A7        1.92678   0.00316   0.00710  -0.01152  -0.00434   1.92244
    A8        1.93662   0.00250   0.00263  -0.00543  -0.00279   1.93384
    A9        1.89584  -0.00326  -0.00660   0.00983   0.00331   1.89916
   A10        1.89628  -0.00319  -0.00684   0.01118   0.00436   1.90065
   A11        1.89660  -0.00306  -0.00643   0.01086   0.00443   1.90103
   A12        1.86424  -0.00022   0.00140   0.00586   0.01073   1.87497
   A13        1.98470   0.00062  -0.02111   0.01492  -0.00874   1.97596
   A14        1.83888  -0.00020  -0.00832  -0.04200  -0.05136   1.78752
   A15        2.09476  -0.00000   0.04047  -0.00613   0.03282   2.12758
   A16        2.02600   0.00007   0.00132   0.00992   0.01056   2.03656
   A17        1.63695  -0.00027  -0.02317   0.01236  -0.00963   1.62732
   A18        1.85530   0.00055   0.00252  -0.00726  -0.00252   1.85277
   A19        1.86140  -0.00050  -0.03466   0.03714   0.00156   1.86296
   A20        2.09465   0.00005  -0.00462  -0.01388  -0.01793   2.07672
   A21        1.97673  -0.00023   0.00489   0.04127   0.04174   2.01846
   A22        2.02014   0.00017  -0.05028   0.04616  -0.00051   2.01963
   A23        1.82833   0.00054   0.00135  -0.00736  -0.00368   1.82465
   A24        2.01521   0.00008  -0.00499  -0.00458  -0.00941   2.00580
   A25        1.82185  -0.00049  -0.03097   0.01859  -0.01257   1.80928
   A26        1.86817   0.00032  -0.00259  -0.00063  -0.00099   1.86718
   A27        2.11055   0.00025   0.01697   0.00196   0.01295   2.12350
   A28        1.79382   0.00041  -0.00316   0.06236   0.07501   1.86882
   A29        1.85053  -0.00042  -0.00307   0.00122  -0.00996   1.84057
   A30        2.82828   0.00141   0.05865   0.15371   0.22721   3.05550
   A31        3.20976  -0.00284  -0.01116   0.06774   0.05659   3.26635
   A32        2.99957   0.00005   0.00357  -0.07043  -0.06246   2.93711
   A33        2.90281   0.00051   0.03562  -0.03748  -0.00200   2.90081
   A34        3.19221  -0.00068  -0.00883  -0.06254  -0.07748   3.11473
   A35        3.27845   0.00029   0.00155   0.02427   0.02396   3.30242
   A36        2.86903   0.00026   0.03280  -0.01914   0.00831   2.87734
   A37        3.12733  -0.00012   0.01158  -0.02036  -0.00840   3.11893
   A38        3.08140   0.00011   0.03035   0.00997   0.05105   3.13245
   A39        3.07253   0.00024  -0.03377   0.00502  -0.02857   3.04396
   A40        2.95397  -0.00025   0.00819  -0.01994  -0.01370   2.94027
   A41        2.98407  -0.00068   0.00061   0.00600   0.00969   2.99376
   A42        3.29556  -0.00102  -0.00784   0.00918  -0.00353   3.29204
    D1       -0.83503   0.00012   0.08809   0.18952   0.27764  -0.55739
    D2        2.29825   0.00016   0.08945   0.19205   0.27975   2.57800
    D3       -0.02965   0.00039   0.00632   0.01559   0.01643  -0.01323
    D4        3.11966   0.00036   0.00506   0.01318   0.01444   3.13410
    D5       -2.00217   0.00005  -0.00448  -0.01427  -0.01805  -2.02022
    D6        2.19465  -0.00012  -0.00682  -0.01046  -0.01654   2.17811
    D7        0.09087  -0.00003  -0.00523  -0.01288  -0.01740   0.07347
    D8        1.13229   0.00009  -0.00327  -0.01213  -0.01615   1.11614
    D9       -0.95407  -0.00009  -0.00561  -0.00832  -0.01464  -0.96871
   D10       -3.05785   0.00001  -0.00402  -0.01074  -0.01550  -3.07335
   D11        1.22093  -0.00026   0.00332  -0.02356  -0.01458   1.20635
   D12        0.48337   0.00000   0.03622   0.14611   0.17546   0.65882
   D13       -1.65028   0.00008   0.07380   0.06043   0.12690  -1.52338
   D14        0.62527   0.00016   0.01266   0.05627   0.07039   0.69566
   D15       -1.57722   0.00003   0.03709   0.05935   0.10005  -1.47716
   D16       -1.68070  -0.00003   0.01057   0.02558   0.03532  -1.64538
   D17        2.40000  -0.00016   0.03500   0.02866   0.06499   2.46499
   D18        2.48240  -0.00000  -0.00245   0.01196   0.00921   2.49161
   D19        0.27991  -0.00013   0.02199   0.01505   0.03887   0.31879
   D20       -0.47440   0.00042  -0.00893  -0.04182  -0.05389  -0.52829
   D21        1.69025   0.00067  -0.06440   0.01690  -0.05086   1.63939
   D22        1.62144  -0.00011  -0.01517  -0.07113  -0.08819   1.53325
   D23       -2.49710   0.00014  -0.07064  -0.01241  -0.08516  -2.58226
   D24       -2.47722  -0.00012   0.01968  -0.05543  -0.03662  -2.51383
   D25       -0.31257   0.00012  -0.03579   0.00330  -0.03359  -0.34616
   D26        2.38446  -0.00009  -0.00912  -0.06265  -0.07360   2.31086
   D27       -1.86512  -0.00014  -0.01039  -0.02399  -0.03352  -1.89864
   D28       -0.02944  -0.00046  -0.04580  -0.10847  -0.15513  -0.18456
   D29        2.00417  -0.00051  -0.04707  -0.06981  -0.11505   1.88912
   D30       -1.77558  -0.00018  -0.00526  -0.08132  -0.08852  -1.86410
   D31        0.25802  -0.00024  -0.00653  -0.04267  -0.04844   0.20959
   D32       -0.23004   0.00012  -0.00344   0.00197  -0.00174  -0.23178
   D33       -2.32023  -0.00007   0.01158   0.00140   0.01193  -2.30829
   D34       -2.28313  -0.00028   0.01864  -0.00894   0.01096  -2.27217
   D35        1.90987  -0.00048   0.03366  -0.00950   0.02463   1.93450
   D36       -1.84944  -0.00028  -0.01292   0.03244   0.01616  -1.83327
   D37        2.41935  -0.00030   0.01152   0.02465   0.03100   2.45035
   D38        2.28113  -0.00037   0.00663  -0.04031  -0.03230   2.24883
   D39        0.26673  -0.00039   0.03107  -0.04810  -0.01747   0.24926
   D40       -0.56838  -0.00028  -0.10193  -0.19347  -0.29348  -0.86186
   D41        1.66282   0.00002  -0.08554  -0.15690  -0.24003   1.42278
         Item               Value     Threshold  Converged?
 Maximum Force            0.008630     0.000015     NO 
 RMS     Force            0.001577     0.000010     NO 
 Maximum Displacement     0.426089     0.000060     NO 
 RMS     Displacement     0.130807     0.000040     NO 
 Predicted change in Energy=-3.278235D-03
 GradGradGradGradGradGradGradGradGradGradGradGradGradGradGradGradGradGrad

                          Input orientation:                          
 ---------------------------------------------------------------------
 Center     Atomic      Atomic             Coordinates (Angstroms)
 Number     Number       Type             X           Y           Z
 ---------------------------------------------------------------------
      1          6           0        0.468661    1.342588   -0.652981
      2          8           0        0.194982    1.319383    0.539738
      3          8           0        0.246241    0.425300   -1.548656
      4          1           0       -0.201202   -0.397667   -1.165526
      5          6           0        1.159930    2.573757   -1.273455
      6          9           0        0.333683    3.140229   -2.170242
      7          9           0        2.288628    2.204246   -1.897988
      8          9           0        1.458658    3.469505   -0.337086
      9          8           0       -2.620313   -1.611630    1.423107
     10          1           0       -2.225681   -0.879986    1.969050
     11          1           0       -3.552283   -1.406263    1.296293
     12          8           0       -1.543030   -4.090852    2.093631
     13          1           0       -2.058533   -3.273892    1.932734
     14          1           0       -1.428326   -4.151597    3.046636
     15          8           0       -0.847381   -1.669310   -0.779419
     16          1           0       -1.544422   -1.599625   -0.101695
     17          1           0       -0.244054   -2.369675   -0.442270
     18          8           0        0.567175   -3.699973    0.394378
     19          1           0        0.776544   -4.459073   -0.158525
     20          1           0       -0.097138   -3.999315    1.052998
     21          8           0       -1.409221    0.435623    2.593983
     22          1           0       -0.821019    0.352130    3.350059
     23          1           0       -0.856425    0.800530    1.872161
 ---------------------------------------------------------------------
                    Distance matrix (angstroms):
                    1          2          3          4          5
     1  C    0.000000
     2  O    1.223936   0.000000
     3  O    1.301200   2.272312   0.000000
     4  H    1.933884   2.452172   1.012062   0.000000
     5  C    1.542276   2.406709   2.350836   3.270121   0.000000
     6  F    2.356228   3.267830   2.786549   3.716485   1.344545
     7  F    2.367441   3.332993   2.730939   3.675011   1.341842
     8  F    2.367205   2.643619   3.493571   4.289110   1.329808
     9  O    4.751769   4.158974   4.604084   3.745241   6.251332
    10  H    4.367421   3.569281   4.493154   3.762542   5.822761
    11  H    5.246318   4.695052   5.086958   4.278734   6.681999
    12  O    6.411946   5.891173   6.071522   5.105118   7.941050
    13  H    5.863832   5.302541   5.578179   4.617528   7.404941
    14  H    6.889979   6.233081   6.698424   5.774092   8.401943
    15  O    3.289298   3.429137   2.484980   1.477735   4.719850
    16  H    3.607359   3.457972   3.066022   2.093008   5.109174
    17  H    3.785929   3.842686   3.045712   2.100893   5.205723
    18  O    5.151125   5.035235   4.571243   3.732148   6.518644
    19  H    5.830828   5.849473   5.105956   4.297099   7.130971
    20  H    5.636171   5.351385   5.144292   4.231377   7.085047
    21  O    3.858990   2.752166   4.461179   4.035789   5.111676
    22  H    4.320719   3.140978   5.014161   4.619186   5.498788
    23  H    2.902762   1.774829   3.613677   3.330546   4.135810
                    6          7          8          9         10
     6  F    0.000000
     7  F    2.184490   0.000000
     8  F    2.175880   2.173970   0.000000
     9  O    6.649693   7.048992   6.749386   0.000000
    10  H    6.312386   6.696675   6.149040   0.994531   0.000000
    11  H    6.912901   7.573338   7.179873   0.962718   1.577797
    12  O    8.601814   8.381103   8.489848   2.785082   3.284996
    13  H    7.981106   7.973847   7.937009   1.827137   2.400009
    14  H    9.137354   8.869149   8.824140   3.241622   3.535592
    15  O    5.144022   5.107855   5.649858   2.828027   3.174402
    16  H    5.502035   5.691079   5.896607   1.866201   2.295644
    17  H    5.803336   5.427186   6.083281   3.114622   3.458394
    18  O    7.308910   6.563395   7.261625   3.947092   4.269890
    19  H    7.873533   7.050671   7.959869   4.706179   5.133205
    20  H    7.845252   7.272164   7.754747   3.493484   3.885880
    21  O    5.748952   6.081111   5.101013   2.651214   1.669723
    22  H    6.291308   6.375126   5.339475   3.287393   2.323439
    23  H    4.819915   5.106447   4.166991   3.021831   2.169881
                   11         12         13         14         15
    11  H    0.000000
    12  O    3.446718   0.000000
    13  H    2.474749   0.979313   0.000000
    14  H    3.887384   0.961804   1.551872   0.000000
    15  O    3.419689   3.821284   3.375996   4.597603   0.000000
    16  H    2.454234   3.320492   2.684470   4.054384   0.974696
    17  H    3.859423   3.328751   3.122593   4.092703   0.983963
    18  O    4.800467   2.737373   3.072853   3.349696   2.739044
    19  H    5.493167   3.253953   3.716945   3.902442   3.287160
    20  H    4.326793   1.783788   2.268754   2.402050   3.057702
    21  O    3.109543   4.556011   3.823527   4.609539   4.015750
    22  H    3.843137   4.673329   4.085129   4.554607   4.597771
    23  H    3.531177   4.944299   4.248487   5.121526   3.623682
                   16         17         18         19         20
    16  H    0.000000
    17  H    1.549169   0.000000
    18  O    3.019336   1.768549   0.000000
    19  H    3.683280   2.342587   0.962170   0.000000
    20  H    3.030917   2.216560   0.982190   1.562845   0.000000
    21  O    3.380413   4.294897   5.084049   6.025937   4.874923
    22  H    4.030789   4.703495   5.204101   6.165228   4.973486
    23  H    3.182796   3.972630   4.946211   5.869727   4.928088
                   21         22         23
    21  O    0.000000
    22  H    0.961563   0.000000
    23  H    0.979677   1.544829   0.000000
 Stoichiometry    C2H11F3O7
 Framework group  C1[X(C2H11F3O7)]
 Deg. of freedom    63
 Full point group                 C1      NOp   1
 Largest Abelian subgroup         C1      NOp   1
 Largest concise Abelian subgroup C1      NOp   1
                         Standard orientation:                         
 ---------------------------------------------------------------------
 Center     Atomic      Atomic             Coordinates (Angstroms)
 Number     Number       Type             X           Y           Z
 ---------------------------------------------------------------------
      1          6           0       -1.507707   -0.026214    0.015995
      2          8           0       -0.899146    0.905331   -0.493804
      3          8           0       -1.027025   -1.029427    0.690999
      4          1           0       -0.018522   -1.001878    0.771188
      5          6           0       -3.043863   -0.110258   -0.092536
      6          9           0       -3.580723   -0.006881    1.135835
      7          9           0       -3.405840   -1.287391   -0.625331
      8          9           0       -3.517919    0.871631   -0.853820
      9          8           0        2.944355    1.271706    1.052265
     10          1           0        2.412137    1.851494    0.444251
     11          1           0        3.063300    1.752202    1.877977
     12          8           0        4.893408   -0.156007   -0.333200
     13          1           0        4.334723    0.433510    0.213970
     14          1           0        5.292426    0.402724   -1.006751
     15          8           0        1.438847   -1.121324    0.984519
     16          1           0        1.914389   -0.282689    1.127986
     17          1           0        1.940122   -1.569918    0.266417
     18          8           0        3.095643   -2.125433   -0.951754
     19          1           0        3.426044   -3.019345   -0.819361
     20          1           0        3.859465   -1.517959   -0.841085
     21          8           0        1.269713    2.599423   -0.516708
     22          1           0        1.433097    2.781054   -1.446719
     23          1           0        0.466220    2.039254   -0.497310
 ---------------------------------------------------------------------
 Rotational constants (GHZ):           1.1023012           0.2784830           0.2489725
 Standard basis: 6-31++G(d,p) (6D, 7F)
 There are   294 symmetry adapted cartesian basis functions of A   symmetry.
 There are   294 symmetry adapted basis functions of A   symmetry.
   294 basis functions,   472 primitive gaussians,   294 cartesian basis functions
    53 alpha electrons       53 beta electrons
       nuclear repulsion energy       827.4920918777 Hartrees.
 NAtoms=   23 NActive=   23 NUniq=   23 SFac= 1.00D+00 NAtFMM=   60 NAOKFM=F Big=F
 Integral buffers will be    131072 words long.
 Raffenetti 2 integral format.
 Two-electron integral symmetry is turned on.
 Nuclear repulsion after empirical dispersion term =      827.4822018496 Hartrees.
 One-electron integrals computed using PRISM.
 NBasis=   294 RedAO= T EigKep=  4.54D-05  NBF=   294
 NBsUse=   294 1.00D-06 EigRej= -1.00D+00 NBFU=   294
 Initial guess from the checkpoint file:  "/local_scratch/slurm.5660431/Gau-3706750.chk"
 B after Tr=     0.000000   -0.000000    0.000000
         Rot=    0.999794    0.019762   -0.002740    0.003617 Ang=   2.32 deg.
 ExpMin= 3.60D-02 ExpMax= 7.00D+03 ExpMxC= 1.05D+03 IAcc=3 IRadAn=         5 AccDes= 0.00D+00
 Harris functional with IExCor= 4639 and IRadAn=       5 diagonalized for initial guess.
 HarFok:  IExCor= 4639 AccDes= 0.00D+00 IRadAn=         5 IDoV= 1 UseB2=F ITyADJ=14
 ICtDFT=  3500011 ScaDFX=  1.000000  1.000000  1.000000  1.000000
 FoFCou: FMM=F IPFlag=           0 FMFlag=      100000 FMFlg1=           0
         NFxFlg=           0 DoJE=T BraDBF=F KetDBF=T FulRan=T
         wScrn=  0.000000 ICntrl=       500 IOpCl=  0 I1Cent=   200000004 NGrid=           0
         NMat0=    1 NMatS0=      1 NMatT0=    0 NMatD0=    1 NMtDS0=    0 NMtDT0=    0
 Petite list used in FoFCou.
 Requested convergence on RMS density matrix=1.00D-10 within 128 cycles.
 Requested convergence on MAX density matrix=1.00D-08.
 Requested convergence on             energy=1.00D-08.
 No special actions if energy rises.
 SCF Done:  E(RwB97XD) =  -908.815285460     A.U. after   17 cycles
            NFock= 17  Conv=0.21D-10     -V/T= 2.0083
 Calling FoFJK, ICntrl=      2127 FMM=F ISym2X=0 I1Cent= 0 IOpClX= 0 NMat=1 NMatS=1 NMatT=0.
 ***** Axes restored to original set *****
 -------------------------------------------------------------------
 Center     Atomic                   Forces (Hartrees/Bohr)
 Number     Number              X              Y              Z
 -------------------------------------------------------------------
      1        6          -0.005443081   -0.010342064    0.007338181
      2        8           0.002730176    0.001366362   -0.013606259
      3        8           0.008380279    0.020900681    0.002633806
      4        1          -0.005974760   -0.012221903    0.003216021
      5        6          -0.001619345   -0.003451674   -0.000656283
      6        9           0.003940729    0.001410998    0.000956081
      7        9          -0.001513488    0.003787604    0.000254971
      8        9           0.001158183    0.001872236   -0.002171805
      9        8          -0.000630635    0.001526648    0.002352543
     10        1          -0.001518724   -0.001526849   -0.003287684
     11        1           0.002116560   -0.000311101    0.000667885
     12        8          -0.001353064    0.002347855    0.002378181
     13        1           0.002002878   -0.001473286   -0.000676754
     14        1          -0.000170261   -0.000694847   -0.001744837
     15        8          -0.000475192   -0.002500378    0.004265000
     16        1          -0.000554790   -0.000294848   -0.000766176
     17        1          -0.000581705   -0.000070501   -0.001010694
     18        8          -0.000945237   -0.002179949   -0.000097145
     19        1          -0.000545969    0.001423910    0.001595346
     20        1           0.001037500    0.001406592   -0.002092763
     21        8           0.003361350    0.001030119   -0.001177862
     22        1          -0.001381754    0.000069524   -0.000234834
     23        1          -0.002019651   -0.002075129    0.001865079
 -------------------------------------------------------------------
 Cartesian Forces:  Max     0.020900681 RMS     0.004304454

 GradGradGradGradGradGradGradGradGradGradGradGradGradGradGradGradGradGrad
 Berny optimization.
 Using GEDIIS/GDIIS optimizer.
 FormGI is forming the generalized inverse of G from B-inverse, IUseBI=4.
 Internal  Forces:  Max     0.016640398 RMS     0.002662483
 Search for a local minimum.
 Step number   4 out of a maximum of  138
 All quantities printed in internal units (Hartrees-Bohrs-Radians)
 Mixed Optimization -- RFO/linear search
 Update second derivatives using D2CorX and points    2    3    4
 ITU=  0  0  1  0
 Use linear search instead of GDIIS.
     Eigenvalues ---    0.00010   0.00023   0.00047   0.00073   0.00096
     Eigenvalues ---    0.00150   0.00212   0.00379   0.00446   0.00627
     Eigenvalues ---    0.00682   0.00741   0.00866   0.00953   0.01023
     Eigenvalues ---    0.01084   0.01202   0.01304   0.01545   0.01645
     Eigenvalues ---    0.01687   0.01774   0.01842   0.02252   0.02352
     Eigenvalues ---    0.02426   0.02564   0.02869   0.03143   0.03275
     Eigenvalues ---    0.03560   0.03739   0.04041   0.04986   0.05819
     Eigenvalues ---    0.06448   0.06562   0.07184   0.07708   0.11692
     Eigenvalues ---    0.13560   0.19819   0.20404   0.21686   0.23323
     Eigenvalues ---    0.25787   0.32859   0.37475   0.38269   0.42041
     Eigenvalues ---    0.43435   0.44057   0.47004   0.48651   0.50384
     Eigenvalues ---    0.51917   0.56314   0.57135   0.57362   0.57515
     Eigenvalues ---    0.58064   0.62720   0.95135
 RFO step:  Lambda=-1.45692936D-03 EMin= 9.50763672D-05
 Quartic linear search produced a step of -0.31404.
 Iteration  1 RMS(Cart)=  0.08414240 RMS(Int)=  0.00278192
 Iteration  2 RMS(Cart)=  0.00346546 RMS(Int)=  0.00173441
 Iteration  3 RMS(Cart)=  0.00000720 RMS(Int)=  0.00173439
 Iteration  4 RMS(Cart)=  0.00000007 RMS(Int)=  0.00173439
 Variable       Old X    -DE/DX   Delta X   Delta X   Delta X     New X
                                 (Linear)    (Quad)   (Total)
    R1        2.31290  -0.01280  -0.00027  -0.00706  -0.00860   2.30431
    R2        2.45891  -0.00940  -0.00454  -0.00820  -0.01279   2.44612
    R3        2.91448   0.00442   0.00087   0.01289   0.01375   2.92823
    R4        3.35394   0.00132   0.00291   0.00757   0.00867   3.36261
    R5        1.91252   0.01664   0.02741   0.01583   0.04469   1.95721
    R6        2.79251   0.00283  -0.04994   0.02138  -0.02721   2.76530
    R7        2.54082  -0.00246  -0.00027  -0.00223  -0.00250   2.53832
    R8        2.53571  -0.00243  -0.00022  -0.00185  -0.00206   2.53366
    R9        2.51297  -0.00001   0.00128   0.00237   0.00365   2.51662
   R10        1.87939  -0.00360  -0.00057  -0.00417  -0.00521   1.87419
   R11        1.81927  -0.00220  -0.00014  -0.00222  -0.00236   1.81691
   R12        3.45279  -0.00023  -0.00601  -0.02160  -0.02768   3.42511
   R13        3.52661  -0.00155  -0.00707  -0.00929  -0.01515   3.51146
   R14        3.15532   0.00001   0.00548  -0.01314  -0.00847   3.14685
   R15        1.85063  -0.00227   0.00031  -0.00277  -0.00233   1.84831
   R16        1.81755  -0.00171  -0.00034  -0.00240  -0.00274   1.81480
   R17        3.37087   0.00019  -0.00777   0.00092  -0.00632   3.36455
   R18        1.84191  -0.00166   0.00171  -0.00409  -0.00108   1.84083
   R19        1.85942  -0.00138   0.00185  -0.00294  -0.00121   1.85822
   R20        3.34207  -0.00070  -0.02284  -0.00387  -0.02667   3.31540
   R21        1.81824  -0.00216  -0.00031  -0.00255  -0.00287   1.81537
   R22        1.85607  -0.00227   0.00044  -0.00419  -0.00323   1.85284
   R23        1.81709  -0.00103  -0.00019  -0.00154  -0.00172   1.81537
   R24        1.85132  -0.00192  -0.00195  -0.00006  -0.00380   1.84752
    A1        2.23852   0.00024  -0.00488   0.01723   0.00815   2.24668
    A2        2.10297  -0.00080   0.00030  -0.00949  -0.00708   2.09589
    A3        1.94168   0.00056   0.00458  -0.00774  -0.00108   1.94060
    A4        2.62517   0.00205   0.09025  -0.09272  -0.00845   2.61672
    A5        1.96951   0.00124  -0.01025   0.03281   0.02019   1.98969
    A6        1.90628   0.00461   0.00147   0.00961   0.01105   1.91733
    A7        1.92244   0.00408   0.00136   0.00769   0.00901   1.93145
    A8        1.93384   0.00356   0.00087   0.00332   0.00417   1.93801
    A9        1.89916  -0.00426  -0.00104  -0.00681  -0.00790   1.89126
   A10        1.90065  -0.00420  -0.00137  -0.00727  -0.00866   1.89198
   A11        1.90103  -0.00405  -0.00139  -0.00695  -0.00835   1.89267
   A12        1.87497  -0.00008  -0.00337   0.00150  -0.00242   1.87255
   A13        1.97596   0.00075   0.00274   0.04500   0.04910   2.02505
   A14        1.78752  -0.00097   0.01613  -0.01680  -0.00108   1.78644
   A15        2.12758  -0.00009  -0.01031  -0.02163  -0.03175   2.09583
   A16        2.03656   0.00040  -0.00332  -0.01100  -0.01455   2.02200
   A17        1.62732  -0.00015   0.00303   0.00269   0.00508   1.63239
   A18        1.85277   0.00071   0.00079   0.01167   0.01225   1.86503
   A19        1.86296  -0.00058  -0.00049  -0.00503  -0.00518   1.85778
   A20        2.07672  -0.00012   0.00563   0.01049   0.01563   2.09235
   A21        2.01846  -0.00063  -0.01311   0.02420   0.01251   2.03098
   A22        2.01963   0.00046   0.00016   0.01053   0.00967   2.02931
   A23        1.82465   0.00060   0.00116   0.00586   0.00613   1.83078
   A24        2.00580   0.00007   0.00295   0.02435   0.02754   2.03333
   A25        1.80928  -0.00029   0.00395  -0.01085  -0.00693   1.80235
   A26        1.86718   0.00042   0.00031  -0.00141  -0.00148   1.86570
   A27        2.12350  -0.00032  -0.00407   0.01158   0.01007   2.13357
   A28        1.86882   0.00120  -0.02355   0.03186   0.00102   1.86984
   A29        1.84057  -0.00018   0.00313   0.00066   0.00729   1.84786
   A30        3.05550   0.00186  -0.07135   0.08401   0.00538   3.06088
   A31        3.26635  -0.00316  -0.01777   0.00495  -0.01362   3.25273
   A32        2.93711   0.00015   0.01961   0.00354   0.02003   2.95714
   A33        2.90081   0.00043   0.00063   0.00231   0.00183   2.90264
   A34        3.11473  -0.00122   0.02433  -0.01581   0.00953   3.12426
   A35        3.30242   0.00032  -0.00753  -0.00230  -0.00834   3.29407
   A36        2.87734  -0.00036  -0.00261   0.01908   0.01813   2.89547
   A37        3.11893   0.00017   0.00264  -0.00261  -0.00086   3.11807
   A38        3.13245   0.00029  -0.01603   0.02111   0.00075   3.13321
   A39        3.04396   0.00054   0.00897   0.05929   0.06863   3.11259
   A40        2.94027  -0.00069   0.00430   0.00999   0.01475   2.95502
   A41        2.99376  -0.00062  -0.00304  -0.01483  -0.01936   2.97440
   A42        3.29204  -0.00169   0.00111  -0.01190  -0.00936   3.28268
    D1       -0.55739   0.00017  -0.08719   0.09360   0.00655  -0.55084
    D2        2.57800   0.00028  -0.08785   0.09246   0.00557   2.58357
    D3       -0.01323   0.00004  -0.00516   0.00566   0.00318  -0.01004
    D4        3.13410  -0.00006  -0.00453   0.00672   0.00412   3.13822
    D5       -2.02022  -0.00001   0.00567  -0.00184   0.00350  -2.01672
    D6        2.17811  -0.00012   0.00519  -0.00410   0.00073   2.17884
    D7        0.07347  -0.00004   0.00546  -0.00262   0.00250   0.07597
    D8        1.11614   0.00008   0.00507  -0.00271   0.00272   1.11886
    D9       -0.96871  -0.00003   0.00460  -0.00497  -0.00006  -0.96876
   D10       -3.07335   0.00005   0.00487  -0.00349   0.00172  -3.07163
   D11        1.20635  -0.00005   0.00458  -0.05112  -0.04880   1.15755
   D12        0.65882   0.00006  -0.05510  -0.02942  -0.08191   0.57692
   D13       -1.52338   0.00011  -0.03985  -0.07102  -0.10728  -1.63066
   D14        0.69566   0.00069  -0.02210  -0.00597  -0.02860   0.66706
   D15       -1.47716   0.00071  -0.03142  -0.03513  -0.06770  -1.54486
   D16       -1.64538   0.00011  -0.01109  -0.05381  -0.06364  -1.70901
   D17        2.46499   0.00013  -0.02041  -0.08297  -0.10274   2.36225
   D18        2.49161  -0.00029  -0.00289  -0.02007  -0.02331   2.46830
   D19        0.31879  -0.00027  -0.01221  -0.04923  -0.06241   0.25638
   D20       -0.52829   0.00064   0.01692   0.09536   0.11374  -0.41455
   D21        1.63939   0.00084   0.01597   0.12586   0.14378   1.78316
   D22        1.53325  -0.00021   0.02769   0.07670   0.10502   1.63827
   D23       -2.58226  -0.00001   0.02674   0.10720   0.13506  -2.44720
   D24       -2.51383   0.00002   0.01150   0.04921   0.06116  -2.45267
   D25       -0.34616   0.00021   0.01055   0.07971   0.09120  -0.25496
   D26        2.31086  -0.00030   0.02311  -0.11372  -0.08891   2.22195
   D27       -1.89864   0.00039   0.01053  -0.07676  -0.06582  -1.96446
   D28       -0.18456  -0.00089   0.04872  -0.13199  -0.08390  -0.26846
   D29        1.88912  -0.00020   0.03613  -0.09503  -0.06081   1.82831
   D30       -1.86410  -0.00033   0.02780  -0.12965  -0.10093  -1.96503
   D31        0.20959   0.00037   0.01521  -0.09269  -0.07784   0.13175
   D32       -0.23178   0.00022   0.00055   0.01149   0.01240  -0.21937
   D33       -2.30829  -0.00018  -0.00375  -0.01467  -0.01806  -2.32636
   D34       -2.27217  -0.00008  -0.00344  -0.01036  -0.01380  -2.28597
   D35        1.93450  -0.00048  -0.00774  -0.03652  -0.04427   1.89023
   D36       -1.83327  -0.00054  -0.00508  -0.03119  -0.03577  -1.86905
   D37        2.45035  -0.00079  -0.00973  -0.03275  -0.04104   2.40931
   D38        2.24883  -0.00040   0.01014  -0.06742  -0.05738   2.19145
   D39        0.24926  -0.00065   0.00549  -0.06898  -0.06265   0.18661
   D40       -0.86186  -0.00023   0.09217   0.01173   0.10304  -0.75882
   D41        1.42278   0.00001   0.07538   0.04644   0.12087   1.54366
         Item               Value     Threshold  Converged?
 Maximum Force            0.016640     0.000015     NO 
 RMS     Force            0.002662     0.000010     NO 
 Maximum Displacement     0.318500     0.000060     NO 
 RMS     Displacement     0.083939     0.000040     NO 
 Predicted change in Energy=-1.050781D-03
 GradGradGradGradGradGradGradGradGradGradGradGradGradGradGradGradGradGrad

                          Input orientation:                          
 ---------------------------------------------------------------------
 Center     Atomic      Atomic             Coordinates (Angstroms)
 Number     Number       Type             X           Y           Z
 ---------------------------------------------------------------------
      1          6           0        0.475938    1.349763   -0.634749
      2          8           0        0.171104    1.360188    0.545875
      3          8           0        0.279317    0.420037   -1.513670
      4          1           0       -0.194683   -0.420946   -1.138476
      5          6           0        1.191430    2.572212   -1.263089
      6          9           0        0.402988    3.133076   -2.194773
      7          9           0        2.338285    2.199481   -1.849106
      8          9           0        1.469319    3.490404   -0.339386
      9          8           0       -2.580582   -1.632610    1.470909
     10          1           0       -2.233933   -0.853251    1.976926
     11          1           0       -3.522161   -1.490892    1.337625
     12          8           0       -1.478629   -4.092733    2.117928
     13          1           0       -1.971782   -3.256828    1.996654
     14          1           0       -1.314724   -4.185284    3.059652
     15          8           0       -0.856928   -1.670482   -0.762391
     16          1           0       -1.532436   -1.608685   -0.063257
     17          1           0       -0.269217   -2.407161   -0.481626
     18          8           0        0.521954   -3.776100    0.278701
     19          1           0        0.665289   -4.549189   -0.273243
     20          1           0       -0.110058   -4.040062    0.980293
     21          8           0       -1.506272    0.524229    2.565222
     22          1           0       -0.972123    0.520672    3.363673
     23          1           0       -0.926620    0.868594    1.857232
 ---------------------------------------------------------------------
                    Distance matrix (angstroms):
                    1          2          3          4          5
     1  C    0.000000
     2  O    1.219387   0.000000
     3  O    1.294432   2.266565   0.000000
     4  H    1.959307   2.478563   1.035711   0.000000
     5  C    1.549555   2.404665   2.350872   3.300883   0.000000
     6  F    2.370486   3.272316   2.799961   3.755536   1.343222
     7  F    2.380130   3.337217   2.741950   3.713160   1.340753
     8  F    2.378317   2.647049   3.496027   4.325056   1.331738
     9  O    4.761372   4.169449   4.615202   3.737584   6.275615
    10  H    4.360908   3.568112   4.485749   3.748488   5.827915
    11  H    5.286244   4.732413   5.121793   4.283453   6.744662
    12  O    6.404555   5.909934   6.053426   5.072938   7.936118
    13  H    5.842627   5.292784   5.559600   4.585777   7.389827
    14  H    6.891430   6.267298   6.683204   5.748827   8.404204
    15  O    3.303741   3.457364   2.495143   1.463334   4.737818
    16  H    3.621130   3.476679   3.082508   2.087200   5.132148
    17  H    3.833168   3.929702   3.059256   2.093336   5.247697
    18  O    5.206820   5.155184   4.569357   3.712009   6.567067
    19  H    5.913051   5.986310   5.136228   4.304715   7.209090
    20  H    5.657028   5.424986   5.124836   4.194561   7.102731
    21  O    3.853632   2.755028   4.453823   4.041164   5.111535
    22  H    4.332626   3.154638   5.036338   4.664805   5.504243
    23  H    2.899769   1.779416   3.608111   3.342591   4.138218
                    6          7          8          9         10
     6  F    0.000000
     7  F    2.176340   0.000000
     8  F    2.169609   2.168142   0.000000
     9  O    6.711981   7.064182   6.776735   0.000000
    10  H    6.344070   6.697975   6.160090   0.991776   0.000000
    11  H    7.018954   7.623577   7.248486   0.961468   1.573157
    12  O    8.622771   8.360511   8.498986   2.772207   3.329356
    13  H    8.002404   7.945933   7.926122   1.812492   2.417911
    14  H    9.171582   8.843393   8.844238   3.262306   3.622111
    15  O    5.168489   5.134875   5.676716   2.821356   3.172990
    16  H    5.547389   5.716106   5.923470   1.858184   2.285854
    17  H    5.837890   5.467194   6.150123   3.123256   3.509875
    18  O    7.339546   6.598044   7.354020   3.954951   4.361413
    19  H    7.923275   7.129292   8.079969   4.699381   5.208523
    20  H    7.861181   7.275423   7.806658   3.484253   3.957258
    21  O    5.754034   6.088791   5.107747   2.646435   1.665243
    22  H    6.293798   6.399239   5.337845   3.287297   2.324413
    23  H    4.828507   5.115448   4.176068   3.023385   2.165212
                   11         12         13         14         15
    11  H    0.000000
    12  O    3.399187   0.000000
    13  H    2.440599   0.978082   0.000000
    14  H    3.885602   0.960352   1.556830   0.000000
    15  O    3.397910   3.814452   3.372199   4.598023   0.000000
    16  H    2.436258   3.306199   2.674441   4.054481   0.974125
    17  H    3.838082   3.325885   3.124506   4.098226   0.983325
    18  O    4.764280   2.735936   3.072414   3.357753   2.723749
    19  H    5.429809   3.243830   3.711708   3.893721   3.292927
    20  H    4.274156   1.780442   2.261076   2.407497   3.034744
    21  O    3.103468   4.638661   3.851800   4.739268   4.038739
    22  H    3.828048   4.805407   4.139755   4.728195   4.673203
    23  H    3.545983   4.998744   4.258041   5.209426   3.648861
                   16         17         18         19         20
    16  H    0.000000
    17  H    1.551876   0.000000
    18  O    3.005851   1.754435   0.000000
    19  H    3.677045   2.346276   0.960653   0.000000
    20  H    3.003956   2.197477   0.980483   1.559399   0.000000
    21  O    3.385101   4.405297   5.275861   6.205814   5.029331
    22  H    4.073323   4.883913   5.496505   6.450719   5.217658
    23  H    3.192523   4.078359   5.115008   6.035352   5.052791
                   21         22         23
    21  O    0.000000
    22  H    0.960651   0.000000
    23  H    0.977667   1.546765   0.000000
 Stoichiometry    C2H11F3O7
 Framework group  C1[X(C2H11F3O7)]
 Deg. of freedom    63
 Full point group                 C1      NOp   1
 Largest Abelian subgroup         C1      NOp   1
 Largest concise Abelian subgroup C1      NOp   1
                         Standard orientation:                         
 ---------------------------------------------------------------------
 Center     Atomic      Atomic             Coordinates (Angstroms)
 Number     Number       Type             X           Y           Z
 ---------------------------------------------------------------------
      1          6           0       -1.504154   -0.020431    0.015854
      2          8           0       -0.925244    0.937743   -0.467541
      3          8           0       -1.006474   -1.025949    0.661455
      4          1           0        0.023955   -0.994332    0.761029
      5          6           0       -3.045142   -0.135819   -0.098874
      6          9           0       -3.599387   -0.075480    1.123180
      7          9           0       -3.391612   -1.301895   -0.662651
      8          9           0       -3.545097    0.853801   -0.836589
      9          8           0        2.969270    1.296467    0.977583
     10          1           0        2.392149    1.892931    0.434643
     11          1           0        3.144060    1.747053    1.808751
     12          8           0        4.884637   -0.143892   -0.415927
     13          1           0        4.317287    0.471023    0.090668
     14          1           0        5.280824    0.364930   -1.127553
     15          8           0        1.466462   -1.091320    0.987110
     16          1           0        1.945189   -0.249686    1.093844
     17          1           0        1.980010   -1.590552    0.313341
     18          8           0        3.141323   -2.207777   -0.847877
     19          1           0        3.514034   -3.073576   -0.662581
     20          1           0        3.877941   -1.562930   -0.793909
     21          8           0        1.206521    2.682501   -0.427852
     22          1           0        1.333954    2.959818   -1.338734
     23          1           0        0.419269    2.102807   -0.432441
 ---------------------------------------------------------------------
 Rotational constants (GHZ):           1.0833306           0.2781975           0.2459138
 Standard basis: 6-31++G(d,p) (6D, 7F)
 There are   294 symmetry adapted cartesian basis functions of A   symmetry.
 There are   294 symmetry adapted basis functions of A   symmetry.
   294 basis functions,   472 primitive gaussians,   294 cartesian basis functions
    53 alpha electrons       53 beta electrons
       nuclear repulsion energy       825.9190683570 Hartrees.
 NAtoms=   23 NActive=   23 NUniq=   23 SFac= 1.00D+00 NAtFMM=   60 NAOKFM=F Big=F
 Integral buffers will be    131072 words long.
 Raffenetti 2 integral format.
 Two-electron integral symmetry is turned on.
 Nuclear repulsion after empirical dispersion term =      825.9092499813 Hartrees.
 One-electron integrals computed using PRISM.
 NBasis=   294 RedAO= T EigKep=  4.81D-05  NBF=   294
 NBsUse=   294 1.00D-06 EigRej= -1.00D+00 NBFU=   294
 Initial guess from the checkpoint file:  "/local_scratch/slurm.5660431/Gau-3706750.chk"
 B after Tr=     0.000000    0.000000    0.000000
         Rot=    0.999994    0.000006   -0.000858   -0.003300 Ang=   0.39 deg.
 ExpMin= 3.60D-02 ExpMax= 7.00D+03 ExpMxC= 1.05D+03 IAcc=3 IRadAn=         5 AccDes= 0.00D+00
 Harris functional with IExCor= 4639 and IRadAn=       5 diagonalized for initial guess.
 HarFok:  IExCor= 4639 AccDes= 0.00D+00 IRadAn=         5 IDoV= 1 UseB2=F ITyADJ=14
 ICtDFT=  3500011 ScaDFX=  1.000000  1.000000  1.000000  1.000000
 FoFCou: FMM=F IPFlag=           0 FMFlag=      100000 FMFlg1=           0
         NFxFlg=           0 DoJE=T BraDBF=F KetDBF=T FulRan=T
         wScrn=  0.000000 ICntrl=       500 IOpCl=  0 I1Cent=   200000004 NGrid=           0
         NMat0=    1 NMatS0=      1 NMatT0=    0 NMatD0=    1 NMtDS0=    0 NMtDT0=    0
 Petite list used in FoFCou.
 Requested convergence on RMS density matrix=1.00D-10 within 128 cycles.
 Requested convergence on MAX density matrix=1.00D-08.
 Requested convergence on             energy=1.00D-08.
 No special actions if energy rises.
 SCF Done:  E(RwB97XD) =  -908.816435818     A.U. after   16 cycles
            NFock= 16  Conv=0.47D-10     -V/T= 2.0083
 Calling FoFJK, ICntrl=      2127 FMM=F ISym2X=0 I1Cent= 0 IOpClX= 0 NMat=1 NMatS=1 NMatT=0.
 ***** Axes restored to original set *****
 -------------------------------------------------------------------
 Center     Atomic                   Forces (Hartrees/Bohr)
 Number     Number              X              Y              Z
 -------------------------------------------------------------------
      1        6          -0.001616184   -0.003651059    0.002097912
      2        8           0.000616406    0.000351054   -0.005335705
      3        8           0.001528158    0.005709536    0.002403205
      4        1          -0.000809958   -0.002075048    0.000347897
      5        6          -0.000366026   -0.001110963   -0.000175051
      6        9           0.001316612    0.000245435    0.000510920
      7        9          -0.000656273    0.001149985    0.000128943
      8        9           0.000309078    0.000388829   -0.000736198
      9        8          -0.000563387    0.000266261    0.000703225
     10        1          -0.000349421   -0.000379978   -0.001073346
     11        1           0.000675139   -0.000049022    0.000316630
     12        8          -0.000309467    0.000853501    0.000690095
     13        1           0.000944661   -0.000701723   -0.000354983
     14        1          -0.000209209   -0.000138241   -0.000499150
     15        8           0.000082790   -0.000052864    0.001732160
     16        1          -0.000921320    0.000056841   -0.000056048
     17        1           0.000394914   -0.000615474   -0.000595655
     18        8          -0.000437970   -0.000684464   -0.000096498
     19        1          -0.000087642    0.000435327    0.000437565
     20        1           0.000214873    0.000531687   -0.000516520
     21        8           0.001576835    0.000444338   -0.000667019
     22        1          -0.000696045    0.000078823    0.000085606
     23        1          -0.000636565   -0.001052780    0.000652014
 -------------------------------------------------------------------
 Cartesian Forces:  Max     0.005709536 RMS     0.001313686

 GradGradGradGradGradGradGradGradGradGradGradGradGradGradGradGradGradGrad
 Berny optimization.
 Using GEDIIS/GDIIS optimizer.
 FormGI is forming the generalized inverse of G from B-inverse, IUseBI=4.
 Internal  Forces:  Max     0.004974613 RMS     0.000838863
 Search for a local minimum.
 Step number   5 out of a maximum of  138
 All quantities printed in internal units (Hartrees-Bohrs-Radians)
 Mixed Optimization -- En-DIIS/RFO-DIIS
 Update second derivatives using D2CorX and points    4    5
 DE= -1.15D-03 DEPred=-1.05D-03 R= 1.09D+00
 TightC=F SS=  1.41D+00  RLast= 4.64D-01 DXNew= 8.4853D-01 1.3923D+00
 Trust test= 1.09D+00 RLast= 4.64D-01 DXMaxT set to 8.49D-01
 ITU=  1  0  0  1  0
 Use linear search instead of GDIIS.
     Eigenvalues ---    0.00010   0.00024   0.00046   0.00079   0.00096
     Eigenvalues ---    0.00150   0.00210   0.00380   0.00462   0.00645
     Eigenvalues ---    0.00681   0.00740   0.00863   0.00924   0.01021
     Eigenvalues ---    0.01083   0.01201   0.01304   0.01545   0.01643
     Eigenvalues ---    0.01686   0.01777   0.01846   0.02235   0.02354
     Eigenvalues ---    0.02424   0.02499   0.02875   0.03122   0.03274
     Eigenvalues ---    0.03566   0.03740   0.04043   0.04980   0.05758
     Eigenvalues ---    0.06400   0.06563   0.07245   0.07665   0.11690
     Eigenvalues ---    0.13543   0.19743   0.20441   0.21684   0.23322
     Eigenvalues ---    0.25804   0.33206   0.37427   0.37576   0.38293
     Eigenvalues ---    0.43572   0.44046   0.45909   0.48545   0.49846
     Eigenvalues ---    0.51519   0.54993   0.57088   0.57227   0.57432
     Eigenvalues ---    0.57538   0.61020   0.85332
 RFO step:  Lambda=-5.44253744D-04 EMin= 1.04621862D-04
 Quartic linear search produced a step of  0.49190.
 Iteration  1 RMS(Cart)=  0.08140258 RMS(Int)=  0.04016889
 Iteration  2 RMS(Cart)=  0.07428888 RMS(Int)=  0.00373180
 Iteration  3 RMS(Cart)=  0.00280584 RMS(Int)=  0.00146242
 Iteration  4 RMS(Cart)=  0.00001512 RMS(Int)=  0.00145970
 Iteration  5 RMS(Cart)=  0.00000043 RMS(Int)=  0.00145970
 Variable       Old X    -DE/DX   Delta X   Delta X   Delta X     New X
                                 (Linear)    (Quad)   (Total)
    R1        2.30431  -0.00497  -0.00423  -0.00015  -0.00349   2.30082
    R2        2.44612  -0.00438  -0.00629  -0.00084  -0.00648   2.43964
    R3        2.92823   0.00092   0.00677  -0.00249   0.00428   2.93251
    R4        3.36261   0.00038   0.00426  -0.03038  -0.02539   3.33721
    R5        1.95721   0.00296   0.02198  -0.01899   0.00274   1.95995
    R6        2.76530   0.00077  -0.01339   0.02149   0.00794   2.77324
    R7        2.53832  -0.00102  -0.00123  -0.00077  -0.00200   2.53632
    R8        2.53366  -0.00093  -0.00101  -0.00059  -0.00158   2.53207
    R9        2.51662  -0.00018   0.00179  -0.00073   0.00106   2.51768
   R10        1.87419  -0.00110  -0.00256   0.00010  -0.00278   1.87141
   R11        1.81691  -0.00071  -0.00116  -0.00005  -0.00121   1.81570
   R12        3.42511  -0.00003  -0.01361  -0.00451  -0.01802   3.40709
   R13        3.51146  -0.00071  -0.00745   0.00714  -0.00188   3.50958
   R14        3.14685  -0.00011  -0.00416  -0.00993  -0.01442   3.13243
   R15        1.84831  -0.00097  -0.00115  -0.00038  -0.00124   1.84707
   R16        1.81480  -0.00051  -0.00135   0.00002  -0.00133   1.81347
   R17        3.36455   0.00002  -0.00311  -0.00757  -0.00992   3.35463
   R18        1.84083  -0.00011  -0.00053  -0.00105  -0.00320   1.83763
   R19        1.85822   0.00018  -0.00059   0.00191   0.00102   1.85923
   R20        3.31540  -0.00032  -0.01312  -0.01030  -0.02358   3.29182
   R21        1.81537  -0.00061  -0.00141  -0.00005  -0.00146   1.81391
   R22        1.85284  -0.00060  -0.00159   0.00005  -0.00085   1.85199
   R23        1.81537  -0.00032  -0.00085  -0.00071  -0.00156   1.81381
   R24        1.84752  -0.00082  -0.00187   0.00164   0.00049   1.84801
    A1        2.24668  -0.00020   0.00401   0.00253   0.00556   2.25224
    A2        2.09589  -0.00010  -0.00348  -0.00155  -0.00452   2.09137
    A3        1.94060   0.00031  -0.00053  -0.00099  -0.00106   1.93955
    A4        2.61672   0.00116  -0.00416  -0.02667  -0.03334   2.58338
    A5        1.98969   0.00025   0.00993   0.00215   0.00932   1.99901
    A6        1.91733   0.00129   0.00544  -0.00094   0.00447   1.92180
    A7        1.93145   0.00115   0.00443  -0.00073   0.00366   1.93511
    A8        1.93801   0.00099   0.00205  -0.00065   0.00139   1.93940
    A9        1.89126  -0.00124  -0.00389   0.00061  -0.00332   1.88794
   A10        1.89198  -0.00118  -0.00426   0.00108  -0.00319   1.88879
   A11        1.89267  -0.00114  -0.00411   0.00072  -0.00340   1.88927
   A12        1.87255   0.00004  -0.00119  -0.00015  -0.00048   1.87206
   A13        2.02505   0.00020   0.02415   0.02343   0.04825   2.07330
   A14        1.78644  -0.00055  -0.00053  -0.02745  -0.03008   1.75635
   A15        2.09583   0.00002  -0.01562  -0.00399  -0.02037   2.07546
   A16        2.02200   0.00016  -0.00716  -0.00328  -0.01006   2.01194
   A17        1.63239   0.00003   0.00250   0.00697   0.00891   1.64131
   A18        1.86503   0.00018   0.00603   0.00073   0.00770   1.87273
   A19        1.85778  -0.00017  -0.00255  -0.00124  -0.00497   1.85281
   A20        2.09235  -0.00003   0.00769   0.00711   0.01395   2.10630
   A21        2.03098  -0.00000   0.00616   0.03380   0.03869   2.06967
   A22        2.02931   0.00007   0.00476  -0.00388   0.00243   2.03174
   A23        1.83078   0.00039   0.00302   0.00437   0.00515   1.83593
   A24        2.03333   0.00006   0.01354   0.01239   0.02621   2.05954
   A25        1.80235  -0.00008  -0.00341   0.00601   0.00177   1.80411
   A26        1.86570   0.00020  -0.00073   0.00149   0.00214   1.86784
   A27        2.13357  -0.00002   0.00495   0.03866   0.04331   2.17688
   A28        1.86984   0.00021   0.00050   0.02744   0.02331   1.89315
   A29        1.84786   0.00006   0.00358   0.00482   0.00836   1.85622
   A30        3.06088   0.00064   0.00265   0.07210   0.07307   3.13395
   A31        3.25273  -0.00063  -0.00670   0.02318   0.01275   3.26548
   A32        2.95714  -0.00025   0.00985  -0.01169  -0.00627   2.95087
   A33        2.90264   0.00022   0.00090   0.01428   0.01190   2.91454
   A34        3.12426  -0.00033   0.00469   0.00056   0.00373   3.12799
   A35        3.29407   0.00030  -0.00410  -0.02136  -0.02423   3.26984
   A36        2.89547  -0.00001   0.00892   0.00881   0.01462   2.91009
   A37        3.11807   0.00013  -0.00042   0.02121   0.02218   3.14025
   A38        3.13321   0.00019   0.00037  -0.00525  -0.00384   3.12937
   A39        3.11259   0.00019   0.03376   0.02588   0.06061   3.17320
   A40        2.95502  -0.00037   0.00726  -0.00664  -0.00442   2.95060
   A41        2.97440  -0.00043  -0.00952   0.00062  -0.01115   2.96325
   A42        3.28268  -0.00056  -0.00461   0.01072   0.00334   3.28602
    D1       -0.55084   0.00020   0.00322   0.19205   0.19546  -0.35537
    D2        2.58357   0.00031   0.00274   0.19052   0.19295   2.77653
    D3       -0.01004  -0.00015   0.00157  -0.03793  -0.03777  -0.04782
    D4        3.13822  -0.00024   0.00202  -0.03651  -0.03543   3.10279
    D5       -2.01672  -0.00005   0.00172   0.00979   0.01173  -2.00499
    D6        2.17884  -0.00005   0.00036   0.01010   0.01065   2.18949
    D7        0.07597  -0.00004   0.00123   0.01012   0.01156   0.08753
    D8        1.11886   0.00004   0.00134   0.00853   0.00967   1.12853
    D9       -0.96876   0.00003  -0.00003   0.00884   0.00860  -0.96017
   D10       -3.07163   0.00004   0.00085   0.00886   0.00950  -3.06213
   D11        1.15755  -0.00000  -0.02401  -0.10214  -0.12542   1.03213
   D12        0.57692   0.00025  -0.04029  -0.05304  -0.09670   0.48021
   D13       -1.63066  -0.00022  -0.05277  -0.08790  -0.14020  -1.77086
   D14        0.66706   0.00038  -0.01407  -0.04823  -0.06181   0.60525
   D15       -1.54486   0.00036  -0.03330  -0.06356  -0.09582  -1.64069
   D16       -1.70901   0.00012  -0.03130  -0.07352  -0.10342  -1.81244
   D17        2.36225   0.00010  -0.05054  -0.08885  -0.13743   2.22482
   D18        2.46830  -0.00015  -0.01147  -0.07085  -0.08298   2.38532
   D19        0.25638  -0.00016  -0.03070  -0.08618  -0.11699   0.13939
   D20       -0.41455   0.00015   0.05595   0.12051   0.17621  -0.23834
   D21        1.78316   0.00036   0.07072   0.13570   0.20590   1.98906
   D22        1.63827  -0.00014   0.05166   0.10202   0.15410   1.79237
   D23       -2.44720   0.00007   0.06644   0.11722   0.18378  -2.26342
   D24       -2.45267   0.00003   0.03009   0.09837   0.12828  -2.32439
   D25       -0.25496   0.00024   0.04486   0.11356   0.15796  -0.09700
   D26        2.22195  -0.00010  -0.04374  -0.16156  -0.20354   2.01841
   D27       -1.96446   0.00010  -0.03238  -0.10129  -0.13142  -2.09588
   D28       -0.26846  -0.00056  -0.04127  -0.18864  -0.23269  -0.50115
   D29        1.82831  -0.00036  -0.02991  -0.12837  -0.16056   1.66775
   D30       -1.96503  -0.00021  -0.04965  -0.17973  -0.22822  -2.19325
   D31        0.13175  -0.00001  -0.03829  -0.11946  -0.15610  -0.02435
   D32       -0.21937   0.00016   0.00610   0.07587   0.08239  -0.13699
   D33       -2.32636  -0.00005  -0.00888   0.06109   0.05181  -2.27454
   D34       -2.28597   0.00008  -0.00679   0.07161   0.06581  -2.22016
   D35        1.89023  -0.00012  -0.02177   0.05683   0.03523   1.92547
   D36       -1.86905  -0.00000  -0.01760  -0.04680  -0.06573  -1.93478
   D37        2.40931  -0.00013  -0.02019  -0.06089  -0.08339   2.32591
   D38        2.19145  -0.00027  -0.02822  -0.09048  -0.11850   2.07295
   D39        0.18661  -0.00039  -0.03082  -0.10457  -0.13616   0.05045
   D40       -0.75882  -0.00012   0.05069   0.03613   0.08725  -0.67156
   D41        1.54366   0.00004   0.05946   0.10525   0.16503   1.70869
         Item               Value     Threshold  Converged?
 Maximum Force            0.004975     0.000015     NO 
 RMS     Force            0.000839     0.000010     NO 
 Maximum Displacement     0.562243     0.000060     NO 
 RMS     Displacement     0.155346     0.000040     NO 
 Predicted change in Energy=-4.556313D-04
 GradGradGradGradGradGradGradGradGradGradGradGradGradGradGradGradGradGrad

                          Input orientation:                          
 ---------------------------------------------------------------------
 Center     Atomic      Atomic             Coordinates (Angstroms)
 Number     Number       Type             X           Y           Z
 ---------------------------------------------------------------------
      1          6           0        0.467615    1.373018   -0.610825
      2          8           0        0.084697    1.450134    0.542358
      3          8           0        0.279020    0.426962   -1.468789
      4          1           0       -0.239324   -0.392085   -1.099762
      5          6           0        1.295996    2.530984   -1.228107
      6          9           0        0.607600    3.111293   -2.223472
      7          9           0        2.452365    2.076262   -1.729520
      8          9           0        1.573997    3.461590   -0.316127
      9          8           0       -2.564972   -1.707305    1.560681
     10          1           0       -2.289596   -0.864547    2.001855
     11          1           0       -3.518673   -1.672363    1.449239
     12          8           0       -1.291130   -4.080178    2.181311
     13          1           0       -1.805417   -3.253837    2.091683
     14          1           0       -1.017198   -4.147748    3.098543
     15          8           0       -0.928883   -1.634497   -0.732911
     16          1           0       -1.578951   -1.609827   -0.010119
     17          1           0       -0.357243   -2.411452   -0.539115
     18          8           0        0.447901   -3.822223    0.090073
     19          1           0        0.488813   -4.603433   -0.466173
     20          1           0       -0.088227   -4.057458    0.876008
     21          8           0       -1.673197    0.601086    2.470526
     22          1           0       -1.251478    0.771858    3.315661
     23          1           0       -1.048239    0.908199    1.783906
 ---------------------------------------------------------------------
                    Distance matrix (angstroms):
                    1          2          3          4          5
     1  C    0.000000
     2  O    1.217541   0.000000
     3  O    1.291004   2.264808   0.000000
     4  H    1.963266   2.489040   1.037159   0.000000
     5  C    1.551817   2.402089   2.349272   3.304242   0.000000
     6  F    2.375253   3.268439   2.807694   3.775403   1.342162
     7  F    2.384379   3.340557   2.740730   3.706012   1.339916
     8  F    2.381818   2.645934   3.494934   4.330477   1.332299
     9  O    4.837398   4.245839   4.671303   3.770464   6.375540
    10  H    4.408516   3.622864   4.506790   3.747915   5.900743
    11  H    5.422980   4.853524   5.229199   4.346338   6.929456
    12  O    6.373897   5.929875   6.008570   5.047155   7.875584
    13  H    5.820482   5.300969   5.529025   4.563725   7.355537
    14  H    6.814906   6.251763   6.593078   5.686463   8.287112
    15  O    3.318171   3.488352   2.500032   1.467535   4.748320
    16  H    3.666967   3.526516   3.119019   2.113011   5.186052
    17  H    3.873984   4.034445   3.053804   2.099065   5.256956
    18  O    5.242345   5.304171   4.529254   3.695109   6.543707
    19  H    5.978239   6.150294   5.133627   4.320540   7.220249
    20  H    5.657712   5.520398   5.073752   4.166708   7.053435
    21  O    3.830624   2.743884   4.399962   3.973580   5.120596
    22  H    4.328275   3.152241   5.035110   4.677090   5.498179
    23  H    2.872039   1.765978   3.545875   3.265061   4.147420
                    6          7          8          9         10
     6  F    0.000000
     7  F    2.172197   0.000000
     8  F    2.166701   2.165258   0.000000
     9  O    6.899560   7.093269   6.882656   0.000000
    10  H    6.484940   6.712504   6.246268   0.990306   0.000000
    11  H    7.307415   7.733693   7.443742   0.960826   1.571172
    12  O    8.644337   8.198177   8.445379   2.763762   3.371858
    13  H    8.059658   7.819223   7.893982   1.802955   2.439509
    14  H    9.146447   8.607343   8.733630   3.273589   3.687971
    15  O    5.206254   5.118183   5.692822   2.818271   3.150128
    16  H    5.654106   5.726700   5.979464   1.857190   2.260199
    17  H    5.853947   5.426835   6.186440   3.127145   3.547314
    18  O    7.311063   6.490063   7.381532   3.963959   4.460566
    19  H    7.913230   7.076009   8.139087   4.671327   5.271621
    20  H    7.841042   7.132033   7.792320   3.482278   4.038346
    21  O    5.791096   6.069332   5.147056   2.636617   1.657613
    22  H    6.293736   6.393259   5.329901   3.309300   2.341281
    23  H    4.863590   5.095367   4.219723   3.031694   2.175109
                   11         12         13         14         15
    11  H    0.000000
    12  O    3.360871   0.000000
    13  H    2.418479   0.977427   0.000000
    14  H    3.886530   0.959645   1.560171   0.000000
    15  O    3.386772   3.821684   3.371780   4.583042   0.000000
    16  H    2.428201   3.314792   2.677989   4.052208   0.972432
    17  H    3.807158   3.325284   3.118961   4.084461   0.983864
    18  O    4.712000   2.732041   3.067074   3.362049   2.712744
    19  H    5.321647   3.232827   3.691548   3.896527   3.300847
    20  H    4.217254   1.775193   2.252202   2.410560   3.027550
    21  O    3.101190   4.705726   3.875750   4.834891   3.976662
    22  H    3.820723   4.983029   4.243959   4.929965   4.720756
    23  H    3.588085   5.010074   4.241532   5.224159   3.579653
                   16         17         18         19         20
    16  H    0.000000
    17  H    1.554031   0.000000
    18  O    3.002143   1.741955   0.000000
    19  H    3.666785   2.350726   0.959882   0.000000
    20  H    2.999730   2.187299   0.980032   1.559652   0.000000
    21  O    3.324247   4.457024   5.452639   6.354960   5.172683
    22  H    4.103714   5.078624   5.864971   6.798870   5.534198
    23  H    3.136979   4.110230   5.242557   6.148453   5.138449
                   21         22         23
    21  O    0.000000
    22  H    0.959825   0.000000
    23  H    0.977925   1.551182   0.000000
 Stoichiometry    C2H11F3O7
 Framework group  C1[X(C2H11F3O7)]
 Deg. of freedom    63
 Full point group                 C1      NOp   1
 Largest Abelian subgroup         C1      NOp   1
 Largest concise Abelian subgroup C1      NOp   1
                         Standard orientation:                         
 ---------------------------------------------------------------------
 Center     Atomic      Atomic             Coordinates (Angstroms)
 Number     Number       Type             X           Y           Z
 ---------------------------------------------------------------------
      1          6           0       -1.510644    0.028170    0.054542
      2          8           0       -0.973325    1.031694   -0.377470
      3          8           0       -0.987076   -0.963344    0.694439
      4          1           0        0.040978   -0.902074    0.817122
      5          6           0       -3.038330   -0.170608   -0.132001
      6          9           0       -3.653592   -0.164216    1.060815
      7          9           0       -3.297966   -1.341324   -0.729823
      8          9           0       -3.561785    0.802830   -0.875932
      9          8           0        3.078855    1.330932    0.854374
     10          1           0        2.443817    1.944782    0.406465
     11          1           0        3.369763    1.761601    1.662511
     12          8           0        4.820358   -0.202903   -0.646591
     13          1           0        4.290847    0.451306   -0.149608
     14          1           0        5.134571    0.230225   -1.443202
     15          8           0        1.487291   -0.986592    1.050986
     16          1           0        2.000409   -0.161744    1.095258
     17          1           0        1.994789   -1.573772    0.446292
     18          8           0        3.114726   -2.337116   -0.647991
     19          1           0        3.532118   -3.154833   -0.367820
     20          1           0        3.826452   -1.670456   -0.745321
     21          8           0        1.168985    2.743889   -0.289172
     22          1           0        1.199141    3.184193   -1.141514
     23          1           0        0.402518    2.137308   -0.319572
 ---------------------------------------------------------------------
 Rotational constants (GHZ):           1.0543860           0.2795530           0.2443999
 Standard basis: 6-31++G(d,p) (6D, 7F)
 There are   294 symmetry adapted cartesian basis functions of A   symmetry.
 There are   294 symmetry adapted basis functions of A   symmetry.
   294 basis functions,   472 primitive gaussians,   294 cartesian basis functions
    53 alpha electrons       53 beta electrons
       nuclear repulsion energy       825.0506216907 Hartrees.
 NAtoms=   23 NActive=   23 NUniq=   23 SFac= 1.00D+00 NAtFMM=   60 NAOKFM=F Big=F
 Integral buffers will be    131072 words long.
 Raffenetti 2 integral format.
 Two-electron integral symmetry is turned on.
 Nuclear repulsion after empirical dispersion term =      825.0408451211 Hartrees.
 One-electron integrals computed using PRISM.
 NBasis=   294 RedAO= T EigKep=  4.86D-05  NBF=   294
 NBsUse=   294 1.00D-06 EigRej= -1.00D+00 NBFU=   294
 Initial guess from the checkpoint file:  "/local_scratch/slurm.5660431/Gau-3706750.chk"
 B after Tr=    -0.000000   -0.000000   -0.000000
         Rot=    0.999967    0.007848   -0.001770   -0.000940 Ang=   0.93 deg.
 ExpMin= 3.60D-02 ExpMax= 7.00D+03 ExpMxC= 1.05D+03 IAcc=3 IRadAn=         5 AccDes= 0.00D+00
 Harris functional with IExCor= 4639 and IRadAn=       5 diagonalized for initial guess.
 HarFok:  IExCor= 4639 AccDes= 0.00D+00 IRadAn=         5 IDoV= 1 UseB2=F ITyADJ=14
 ICtDFT=  3500011 ScaDFX=  1.000000  1.000000  1.000000  1.000000
 FoFCou: FMM=F IPFlag=           0 FMFlag=      100000 FMFlg1=           0
         NFxFlg=           0 DoJE=T BraDBF=F KetDBF=T FulRan=T
         wScrn=  0.000000 ICntrl=       500 IOpCl=  0 I1Cent=   200000004 NGrid=           0
         NMat0=    1 NMatS0=      1 NMatT0=    0 NMatD0=    1 NMtDS0=    0 NMtDT0=    0
 Petite list used in FoFCou.
 Requested convergence on RMS density matrix=1.00D-10 within 128 cycles.
 Requested convergence on MAX density matrix=1.00D-08.
 Requested convergence on             energy=1.00D-08.
 No special actions if energy rises.
 SCF Done:  E(RwB97XD) =  -908.816859156     A.U. after   16 cycles
            NFock= 16  Conv=0.74D-10     -V/T= 2.0082
 Calling FoFJK, ICntrl=      2127 FMM=F ISym2X=0 I1Cent= 0 IOpClX= 0 NMat=1 NMatS=1 NMatT=0.
 ***** Axes restored to original set *****
 -------------------------------------------------------------------
 Center     Atomic                   Forces (Hartrees/Bohr)
 Number     Number              X              Y              Z
 -------------------------------------------------------------------
      1        6           0.000075822    0.000022785    0.000408805
      2        8           0.000185808   -0.000598525   -0.001852818
      3        8           0.000519145    0.001566722    0.000740254
      4        1          -0.000494930   -0.001037354    0.000286553
      5        6           0.000023048    0.000113829    0.000061048
      6        9          -0.000036274   -0.000051343   -0.000013065
      7        9          -0.000027612   -0.000047906    0.000038338
      8        9          -0.000019545   -0.000026110    0.000017825
      9        8          -0.000585200   -0.000274079   -0.000141024
     10        1           0.000271793    0.000117875    0.000227094
     11        1          -0.000028762    0.000015647    0.000103131
     12        8           0.000101013   -0.000033008   -0.000287586
     13        1           0.000247473   -0.000252188    0.000030183
     14        1          -0.000128074    0.000230748    0.000061094
     15        8           0.000925818    0.000188330   -0.000209592
     16        1          -0.001430857    0.000166209    0.001024786
     17        1           0.000471446   -0.000189355   -0.000587661
     18        8          -0.000079917    0.000061235    0.000145853
     19        1          -0.000074272   -0.000057774    0.000016353
     20        1           0.000040156   -0.000025617   -0.000034916
     21        8           0.001039197    0.000157487   -0.000650753
     22        1          -0.000289439   -0.000022603    0.000328673
     23        1          -0.000705836   -0.000025005    0.000287423
 -------------------------------------------------------------------
 Cartesian Forces:  Max     0.001852818 RMS     0.000490406

 GradGradGradGradGradGradGradGradGradGradGradGradGradGradGradGradGradGrad
 Berny optimization.
 Using GEDIIS/GDIIS optimizer.
 FormGI is forming the generalized inverse of G from B-inverse, IUseBI=4.
 Internal  Forces:  Max     0.001534564 RMS     0.000313497
 Search for a local minimum.
 Step number   6 out of a maximum of  138
 All quantities printed in internal units (Hartrees-Bohrs-Radians)
 Mixed Optimization -- En-DIIS/RFO-DIIS
 Swapping is turned off.
 Update second derivatives using D2CorX and points    5    6
 DE= -4.23D-04 DEPred=-4.56D-04 R= 9.29D-01
 TightC=F SS=  1.41D+00  RLast= 8.31D-01 DXNew= 1.4270D+00 2.4935D+00
 Trust test= 9.29D-01 RLast= 8.31D-01 DXMaxT set to 1.43D+00
 ITU=  1  1  0  0  1  0
     Eigenvalues ---    0.00016   0.00024   0.00046   0.00080   0.00100
     Eigenvalues ---    0.00153   0.00201   0.00378   0.00452   0.00622
     Eigenvalues ---    0.00681   0.00733   0.00835   0.00860   0.01014
     Eigenvalues ---    0.01072   0.01171   0.01305   0.01531   0.01637
     Eigenvalues ---    0.01683   0.01770   0.01847   0.02182   0.02336
     Eigenvalues ---    0.02404   0.02452   0.02869   0.03085   0.03285
     Eigenvalues ---    0.03585   0.03743   0.04029   0.04965   0.05660
     Eigenvalues ---    0.06373   0.06581   0.07181   0.07661   0.11689
     Eigenvalues ---    0.13542   0.19766   0.20491   0.21677   0.23245
     Eigenvalues ---    0.25831   0.33341   0.34392   0.37479   0.38289
     Eigenvalues ---    0.43522   0.44203   0.45932   0.48659   0.49726
     Eigenvalues ---    0.51409   0.54780   0.57078   0.57175   0.57417
     Eigenvalues ---    0.57530   0.60374   0.82290
 En-DIIS/RFO-DIIS/Sim-DIIS IScMMF=       -3 using points:     6    5
 RFO step:  Lambda=-2.13232698D-04.
 DidBck=F Rises=F RFO-DIIS coefs:    1.29136   -0.29136
 Iteration  1 RMS(Cart)=  0.07781527 RMS(Int)=  0.01979567
 Iteration  2 RMS(Cart)=  0.00780072 RMS(Int)=  0.00112764
 Iteration  3 RMS(Cart)=  0.00031045 RMS(Int)=  0.00106013
 Iteration  4 RMS(Cart)=  0.00000520 RMS(Int)=  0.00106013
 Iteration  5 RMS(Cart)=  0.00000001 RMS(Int)=  0.00106013
 Variable       Old X    -DE/DX   Delta X   Delta X   Delta X     New X
                                 (Linear)    (Quad)   (Total)
    R1        2.30082  -0.00153  -0.00102  -0.01022  -0.01042   2.29040
    R2        2.43964  -0.00114  -0.00189  -0.00509  -0.00702   2.43263
    R3        2.93251  -0.00008   0.00125   0.00131   0.00255   2.93506
    R4        3.33721   0.00031  -0.00740   0.04137   0.03507   3.37229
    R5        1.95995   0.00116   0.00080  -0.00281  -0.00298   1.95697
    R6        2.77324  -0.00002   0.00231   0.02665   0.02805   2.80129
    R7        2.53632   0.00001  -0.00058  -0.00223  -0.00282   2.53350
    R8        2.53207  -0.00002  -0.00046  -0.00009  -0.00053   2.53154
    R9        2.51768  -0.00001   0.00031   0.00087   0.00117   2.51885
   R10        1.87141   0.00032  -0.00081  -0.00203  -0.00241   1.86900
   R11        1.81570   0.00002  -0.00035  -0.00072  -0.00108   1.81462
   R12        3.40709   0.00009  -0.00525   0.00323  -0.00201   3.40508
   R13        3.50958  -0.00030  -0.00055   0.01543   0.01321   3.52279
   R14        3.13243   0.00009  -0.00420   0.02138   0.01766   3.15010
   R15        1.84707  -0.00021  -0.00036  -0.00249  -0.00271   1.84436
   R16        1.81347   0.00001  -0.00039  -0.00051  -0.00090   1.81257
   R17        3.35463  -0.00001  -0.00289  -0.00773  -0.00996   3.34466
   R18        1.83763   0.00142  -0.00093   0.00789   0.00518   1.84281
   R19        1.85923   0.00027   0.00030  -0.00007   0.00014   1.85938
   R20        3.29182  -0.00000  -0.00687   0.00459  -0.00225   3.28957
   R21        1.81391   0.00003  -0.00042  -0.00059  -0.00102   1.81290
   R22        1.85199  -0.00006  -0.00025  -0.00146  -0.00106   1.85093
   R23        1.81381   0.00016  -0.00046  -0.00037  -0.00082   1.81298
   R24        1.84801  -0.00035   0.00014  -0.00969  -0.00845   1.83956
    A1        2.25224  -0.00054   0.00162  -0.01816  -0.01624   2.23599
    A2        2.09137   0.00019  -0.00132   0.01026   0.00884   2.10020
    A3        1.93955   0.00036  -0.00031   0.00792   0.00743   1.94697
    A4        2.58338   0.00093  -0.00971   0.12055   0.11423   2.69761
    A5        1.99901   0.00018   0.00272  -0.02293  -0.02237   1.97664
    A6        1.92180  -0.00007   0.00130   0.00523   0.00653   1.92833
    A7        1.93511  -0.00009   0.00107  -0.00083   0.00023   1.93534
    A8        1.93940  -0.00002   0.00041  -0.00022   0.00019   1.93959
    A9        1.88794   0.00007  -0.00097  -0.00136  -0.00233   1.88560
   A10        1.88879   0.00007  -0.00093  -0.00127  -0.00220   1.88659
   A11        1.88927   0.00006  -0.00099  -0.00172  -0.00270   1.88657
   A12        1.87206   0.00010  -0.00014  -0.00952  -0.00913   1.86294
   A13        2.07330  -0.00003   0.01406   0.00467   0.01865   2.09195
   A14        1.75635  -0.00025  -0.00876  -0.00421  -0.01297   1.74338
   A15        2.07546   0.00003  -0.00593   0.01157   0.00526   2.08072
   A16        2.01194   0.00013  -0.00293   0.01615   0.01272   2.02466
   A17        1.64131  -0.00003   0.00260  -0.01974  -0.01706   1.62425
   A18        1.87273  -0.00017   0.00224  -0.00637  -0.00411   1.86862
   A19        1.85281   0.00017  -0.00145  -0.00672  -0.00867   1.84414
   A20        2.10630  -0.00005   0.00407   0.02162   0.02620   2.13251
   A21        2.06967   0.00001   0.01127   0.01261   0.02272   2.09239
   A22        2.03174  -0.00006   0.00071  -0.01895  -0.01714   2.01460
   A23        1.83593   0.00027   0.00150   0.01349   0.01401   1.84994
   A24        2.05954   0.00002   0.00764   0.00168   0.00903   2.06857
   A25        1.80411   0.00011   0.00051  -0.00696  -0.00666   1.79745
   A26        1.86784  -0.00000   0.00062  -0.00321  -0.00166   1.86617
   A27        2.17688  -0.00018   0.01262  -0.00371   0.00829   2.18516
   A28        1.89315   0.00030   0.00679  -0.01629  -0.00821   1.88494
   A29        1.85622   0.00005   0.00244   0.01589   0.01551   1.87172
   A30        3.13395   0.00001   0.02129  -0.10042  -0.08002   3.05394
   A31        3.26548  -0.00010   0.00371  -0.02575  -0.02536   3.24012
   A32        2.95087  -0.00036  -0.00183   0.02648   0.02516   2.97603
   A33        2.91454   0.00001   0.00347   0.02818   0.03010   2.94464
   A34        3.12799  -0.00013   0.00109   0.02265   0.02328   3.15126
   A35        3.26984   0.00021  -0.00706  -0.00689  -0.01364   3.25620
   A36        2.91009  -0.00006   0.00426   0.00730   0.01024   2.92033
   A37        3.14025  -0.00005   0.00646   0.01983   0.02225   3.16250
   A38        3.12937  -0.00008  -0.00112  -0.03855  -0.03802   3.09135
   A39        3.17320  -0.00004   0.01766  -0.02091  -0.00288   3.17032
   A40        2.95060  -0.00034  -0.00129  -0.00112  -0.00193   2.94867
   A41        2.96325  -0.00038  -0.00325  -0.00616  -0.01105   2.95220
   A42        3.28602  -0.00026   0.00097   0.00799   0.00801   3.29403
    D1       -0.35537   0.00002   0.05695  -0.00316   0.05404  -0.30133
    D2        2.77653   0.00000   0.05622   0.00069   0.05772   2.83425
    D3       -0.04782  -0.00003  -0.01101  -0.00170  -0.01066  -0.05848
    D4        3.10279  -0.00002  -0.01032  -0.00530  -0.01409   3.08870
    D5       -2.00499  -0.00002   0.00342  -0.04144  -0.03828  -2.04327
    D6        2.18949  -0.00000   0.00310  -0.04260  -0.03975   2.14974
    D7        0.08753   0.00001   0.00337  -0.03973  -0.03662   0.05091
    D8        1.12853  -0.00004   0.00282  -0.03838  -0.03530   1.09323
    D9       -0.96017  -0.00002   0.00250  -0.03954  -0.03677  -0.99694
   D10       -3.06213  -0.00001   0.00277  -0.03667  -0.03364  -3.09577
   D11        1.03213  -0.00007  -0.03654  -0.14540  -0.18279   0.84934
   D12        0.48021   0.00006  -0.02818  -0.05259  -0.08034   0.39987
   D13       -1.77086  -0.00031  -0.04085  -0.05221  -0.09195  -1.86281
   D14        0.60525   0.00022  -0.01801   0.04093   0.02300   0.62825
   D15       -1.64069   0.00028  -0.02792   0.02134  -0.00646  -1.64714
   D16       -1.81244   0.00006  -0.03013   0.04738   0.01668  -1.79576
   D17        2.22482   0.00012  -0.04004   0.02778  -0.01278   2.21204
   D18        2.38532  -0.00009  -0.02418   0.02992   0.00572   2.39104
   D19        0.13939  -0.00004  -0.03409   0.01032  -0.02373   0.11565
   D20       -0.23834  -0.00006   0.05134  -0.01176   0.03805  -0.20028
   D21        1.98906  -0.00003   0.05999  -0.01444   0.04498   2.03404
   D22        1.79237  -0.00003   0.04490  -0.01567   0.02802   1.82040
   D23       -2.26342   0.00001   0.05355  -0.01836   0.03495  -2.22847
   D24       -2.32439   0.00004   0.03737  -0.01171   0.02402  -2.30037
   D25       -0.09700   0.00007   0.04602  -0.01439   0.03095  -0.06605
   D26        2.01841  -0.00005  -0.05930   0.02311  -0.03661   1.98180
   D27       -2.09588   0.00014  -0.03829   0.03890  -0.00076  -2.09664
   D28       -0.50115  -0.00040  -0.06779   0.02449  -0.04450  -0.54565
   D29        1.66775  -0.00020  -0.04678   0.04029  -0.00866   1.65909
   D30       -2.19325  -0.00008  -0.06649   0.03697  -0.03027  -2.22352
   D31       -0.02435   0.00011  -0.04548   0.05277   0.00557  -0.01878
   D32       -0.13699   0.00009   0.02400   0.00248   0.02626  -0.11073
   D33       -2.27454  -0.00005   0.01510   0.00810   0.02279  -2.25175
   D34       -2.22016   0.00022   0.01917   0.00099   0.02016  -2.20001
   D35        1.92547   0.00008   0.01027   0.00661   0.01669   1.94216
   D36       -1.93478  -0.00001  -0.01915   0.01971  -0.00077  -1.93555
   D37        2.32591  -0.00003  -0.02430   0.02790   0.00174   2.32765
   D38        2.07295  -0.00012  -0.03453   0.00319  -0.03089   2.04205
   D39        0.05045  -0.00013  -0.03967   0.01138  -0.02838   0.02207
   D40       -0.67156  -0.00006   0.02542   0.13862   0.16375  -0.50782
   D41        1.70869  -0.00002   0.04808   0.13372   0.18063   1.88932
         Item               Value     Threshold  Converged?
 Maximum Force            0.001535     0.000015     NO 
 RMS     Force            0.000313     0.000010     NO 
 Maximum Displacement     0.280435     0.000060     NO 
 RMS     Displacement     0.073644     0.000040     NO 
 Predicted change in Energy=-1.234387D-04
 GradGradGradGradGradGradGradGradGradGradGradGradGradGradGradGradGradGrad

                          Input orientation:                          
 ---------------------------------------------------------------------
 Center     Atomic      Atomic             Coordinates (Angstroms)
 Number     Number       Type             X           Y           Z
 ---------------------------------------------------------------------
      1          6           0        0.443809    1.354250   -0.643322
      2          8           0       -0.017028    1.426028    0.475379
      3          8           0        0.299439    0.406871   -1.502827
      4          1           0       -0.243774   -0.396146   -1.138796
      5          6           0        1.326405    2.503078   -1.203280
      6          9           0        0.742525    3.065510   -2.271060
      7          9           0        2.526377    2.042728   -1.581120
      8          9           0        1.516936    3.452688   -0.287521
      9          8           0       -2.544476   -1.715208    1.613790
     10          1           0       -2.274124   -0.863134    2.036954
     11          1           0       -3.501310   -1.693825    1.535660
     12          8           0       -1.215565   -4.073570    2.178939
     13          1           0       -1.735378   -3.251870    2.094257
     14          1           0       -0.928552   -4.132187    3.092279
     15          8           0       -0.961073   -1.626471   -0.727420
     16          1           0       -1.591105   -1.595926    0.016283
     17          1           0       -0.392736   -2.413912   -0.569092
     18          8           0        0.426010   -3.834911    0.014585
     19          1           0        0.425150   -4.621893   -0.534049
     20          1           0       -0.069812   -4.055278    0.830038
     21          8           0       -1.729379    0.646189    2.488557
     22          1           0       -1.319457    0.857301    3.329879
     23          1           0       -1.137408    0.974120    1.788810
 ---------------------------------------------------------------------
                    Distance matrix (angstroms):
                    1          2          3          4          5
     1  C    0.000000
     2  O    1.212029   0.000000
     3  O    1.287291   2.247695   0.000000
     4  H    1.944775   2.444850   1.035584   0.000000
     5  C    1.553169   2.404734   2.353396   3.297745   0.000000
     6  F    2.380583   3.287514   2.802654   3.773310   1.340671
     7  F    2.385489   3.328426   2.764310   3.717189   1.339634
     8  F    2.383619   2.653754   3.498038   4.317208   1.332920
     9  O    4.842104   4.189432   4.722751   3.822288   6.380716
    10  H    4.414502   3.573970   4.556993   3.798129   5.898670
    11  H    5.440835   4.795612   5.300096   4.410014   6.958636
    12  O    6.338762   5.880832   5.993745   5.047295   7.820058
    13  H    5.784422   5.239868   5.519590   4.564282   7.305319
    14  H    6.777837   6.210700   6.574649   5.685852   8.219696
    15  O    3.296280   3.414044   2.514881   1.482379   4.744700
    16  H    3.644104   3.438124   3.145321   2.142190   5.176971
    17  H    3.860617   3.997151   3.050866   2.101935   5.247326
    18  O    5.230732   5.299632   4.506803   3.688361   6.516442
    19  H    5.977171   6.147505   5.122773   4.320893   7.212860
    20  H    5.630062   5.493022   5.048701   4.158824   7.006843
    21  O    3.877211   2.755573   4.483807   4.056005   5.139602
    22  H    4.375202   3.188721   5.116518   4.764166   5.500791
    23  H    2.925750   1.784537   3.636094   3.353668   4.166616
                    6          7          8          9         10
     6  F    0.000000
     7  F    2.168923   0.000000
     8  F    2.164266   2.163413   0.000000
     9  O    6.982242   7.074114   6.842309   0.000000
    10  H    6.564557   6.676773   6.196906   0.989034   0.000000
    11  H    7.426474   7.746557   7.415751   0.960257   1.564394
    12  O    8.637307   8.096250   8.378218   2.765369   3.383430
    13  H    8.068785   7.726818   7.823139   1.801892   2.449406
    14  H    9.130430   8.479786   8.656430   3.261737   3.689306
    15  O    5.224917   5.133628   5.668500   2.827773   3.154132
    16  H    5.692693   5.722338   5.936389   1.864182   2.255352
    17  H    5.848895   5.422828   6.176012   3.143747   3.568755
    18  O    7.276000   6.442395   7.374991   3.984267   4.495793
    19  H    7.887592   7.066023   8.151787   4.677681   5.293808
    20  H    7.809118   7.052628   7.754757   3.494876   4.062687
    21  O    5.883653   6.051781   5.110930   2.646847   1.666959
    22  H    6.363842   6.349298   5.278896   3.326175   2.354346
    23  H    4.938685   5.091333   4.183299   3.040223   2.174673
                   11         12         13         14         15
    11  H    0.000000
    12  O    3.361789   0.000000
    13  H    2.420341   0.975995   0.000000
    14  H    3.871403   0.959168   1.556270   0.000000
    15  O    3.402774   3.807883   3.347137   4.568344   0.000000
    16  H    2.442739   3.310110   2.661004   4.041454   0.975175
    17  H    3.822530   3.314089   3.098111   4.079854   0.983940
    18  O    4.724591   2.726931   3.055580   3.375709   2.711416
    19  H    5.317364   3.217593   3.667811   3.901612   3.306290
    20  H    4.224872   1.769920   2.240050   2.420967   3.019789
    21  O    3.086004   4.757730   3.917955   4.882487   4.012205
    22  H    3.806304   5.064478   4.311037   5.010414   4.770664
    23  H    3.573520   5.063346   4.279001   5.274184   3.622924
                   16         17         18         19         20
    16  H    0.000000
    17  H    1.564561   0.000000
    18  O    3.013604   1.740765   0.000000
    19  H    3.677583   2.354856   0.959344   0.000000
    20  H    3.004154   2.180810   0.979471   1.557810   0.000000
    21  O    3.340411   4.527699   5.553962   6.444442   5.254393
    22  H    4.131832   5.173164   6.004555   6.927854   5.651925
    23  H    3.154811   4.194401   5.359004   6.257205   5.230091
                   21         22         23
    21  O    0.000000
    22  H    0.959389   0.000000
    23  H    0.973455   1.556175   0.000000
 Stoichiometry    C2H11F3O7
 Framework group  C1[X(C2H11F3O7)]
 Deg. of freedom    63
 Full point group                 C1      NOp   1
 Largest Abelian subgroup         C1      NOp   1
 Largest concise Abelian subgroup C1      NOp   1
                         Standard orientation:                         
 ---------------------------------------------------------------------
 Center     Atomic      Atomic             Coordinates (Angstroms)
 Number     Number       Type             X           Y           Z
 ---------------------------------------------------------------------
      1          6           0       -1.504875    0.017193    0.105517
      2          8           0       -0.946883    1.032696   -0.250030
      3          8           0       -0.996658   -0.997761    0.712726
      4          1           0        0.026284   -0.919646    0.853872
      5          6           0       -3.024448   -0.174346   -0.152450
      6          9           0       -3.688330   -0.274848    1.007963
      7          9           0       -3.252144   -1.289779   -0.858553
      8          9           0       -3.530221    0.855510   -0.830879
      9          8           0        3.097708    1.354688    0.793492
     10          1           0        2.448770    1.964099    0.362579
     11          1           0        3.418503    1.803299    1.579579
     12          8           0        4.774897   -0.242945   -0.717094
     13          1           0        4.256595    0.417022   -0.218723
     14          1           0        5.072234    0.183161   -1.523337
     15          8           0        1.491614   -0.955600    1.075153
     16          1           0        2.001838   -0.124632    1.086506
     17          1           0        1.991562   -1.572791    0.494409
     18          8           0        3.090805   -2.383612   -0.584711
     19          1           0        3.532047   -3.178035   -0.277241
     20          1           0        3.786811   -1.711259   -0.735973
     21          8           0        1.156657    2.812632   -0.261268
     22          1           0        1.153149    3.276192   -1.101224
     23          1           0        0.379286    2.226783   -0.251778
 ---------------------------------------------------------------------
 Rotational constants (GHZ):           1.0300838           0.2821695           0.2447489
 Standard basis: 6-31++G(d,p) (6D, 7F)
 There are   294 symmetry adapted cartesian basis functions of A   symmetry.
 There are   294 symmetry adapted basis functions of A   symmetry.
   294 basis functions,   472 primitive gaussians,   294 cartesian basis functions
    53 alpha electrons       53 beta electrons
       nuclear repulsion energy       824.8180320501 Hartrees.
 NAtoms=   23 NActive=   23 NUniq=   23 SFac= 1.00D+00 NAtFMM=   60 NAOKFM=F Big=F
 Integral buffers will be    131072 words long.
 Raffenetti 2 integral format.
 Two-electron integral symmetry is turned on.
 Nuclear repulsion after empirical dispersion term =      824.8082886398 Hartrees.
 One-electron integrals computed using PRISM.
 NBasis=   294 RedAO= T EigKep=  4.84D-05  NBF=   294
 NBsUse=   294 1.00D-06 EigRej= -1.00D+00 NBFU=   294
 Initial guess from the checkpoint file:  "/local_scratch/slurm.5660431/Gau-3706750.chk"
 B after Tr=     0.000000   -0.000000   -0.000000
         Rot=    0.999990   -0.004549    0.000228    0.000391 Ang=  -0.52 deg.
 ExpMin= 3.60D-02 ExpMax= 7.00D+03 ExpMxC= 1.05D+03 IAcc=3 IRadAn=         5 AccDes= 0.00D+00
 Harris functional with IExCor= 4639 and IRadAn=       5 diagonalized for initial guess.
 HarFok:  IExCor= 4639 AccDes= 0.00D+00 IRadAn=         5 IDoV= 1 UseB2=F ITyADJ=14
 ICtDFT=  3500011 ScaDFX=  1.000000  1.000000  1.000000  1.000000
 FoFCou: FMM=F IPFlag=           0 FMFlag=      100000 FMFlg1=           0
         NFxFlg=           0 DoJE=T BraDBF=F KetDBF=T FulRan=T
         wScrn=  0.000000 ICntrl=       500 IOpCl=  0 I1Cent=   200000004 NGrid=           0
         NMat0=    1 NMatS0=      1 NMatT0=    0 NMatD0=    1 NMtDS0=    0 NMtDT0=    0
 Petite list used in FoFCou.
 Requested convergence on RMS density matrix=1.00D-10 within 128 cycles.
 Requested convergence on MAX density matrix=1.00D-08.
 Requested convergence on             energy=1.00D-08.
 No special actions if energy rises.
 SCF Done:  E(RwB97XD) =  -908.816705683     A.U. after   16 cycles
            NFock= 16  Conv=0.57D-10     -V/T= 2.0082
 Calling FoFJK, ICntrl=      2127 FMM=F ISym2X=0 I1Cent= 0 IOpClX= 0 NMat=1 NMatS=1 NMatT=0.
 ***** Axes restored to original set *****
 -------------------------------------------------------------------
 Center     Atomic                   Forces (Hartrees/Bohr)
 Number     Number              X              Y              Z
 -------------------------------------------------------------------
      1        6           0.001943303    0.001557269   -0.002667944
      2        8          -0.001728820    0.002677460    0.006816532
      3        8           0.000351470   -0.003025979   -0.004017088
      4        1          -0.000563679   -0.000749517    0.000376356
      5        6           0.000425592    0.000877658    0.000267324
      6        9          -0.001052023   -0.000189884   -0.000605905
      7        9           0.000401667   -0.001078023    0.000094568
      8        9          -0.000454361   -0.000367115    0.000586763
      9        8           0.000319700    0.000226115   -0.000226350
     10        1           0.000264742    0.000418686    0.000804608
     11        1          -0.000684945   -0.000406767   -0.000320665
     12        8           0.000308036   -0.000642463   -0.000511927
     13        1          -0.000822718    0.000756442    0.000199818
     14        1           0.000352460   -0.000042214    0.000424575
     15        8          -0.000246794    0.001103367    0.000083313
     16        1           0.001263691   -0.000452653   -0.001272424
     17        1          -0.000563140   -0.000055637    0.000251287
     18        8           0.000264863    0.000538782    0.000098374
     19        1          -0.000040970   -0.000432416   -0.000388798
     20        1           0.000008285   -0.000415103    0.000384007
     21        8          -0.002096257   -0.001045454    0.000712130
     22        1           0.000573999    0.000312100   -0.000166035
     23        1           0.001775898    0.000435345   -0.000922517
 -------------------------------------------------------------------
 Cartesian Forces:  Max     0.006816532 RMS     0.001329124

 GradGradGradGradGradGradGradGradGradGradGradGradGradGradGradGradGradGrad
 Berny optimization.
 Using GEDIIS/GDIIS optimizer.
 FormGI is forming the generalized inverse of G from B-inverse, IUseBI=4.
 Internal  Forces:  Max     0.006301463 RMS     0.000939103
 Search for a local minimum.
 Step number   7 out of a maximum of  138
 All quantities printed in internal units (Hartrees-Bohrs-Radians)
 Mixed Optimization -- En-DIIS/RFO-DIIS
 Swapping is turned off.
 Update second derivatives using D2CorX and points    6    7
 DE=  1.53D-04 DEPred=-1.23D-04 R=-1.24D+00
 Trust test=-1.24D+00 RLast= 4.13D-01 DXMaxT set to 7.14D-01
 ITU= -1  1  1  0  0  1  0
     Eigenvalues ---    0.00016   0.00022   0.00038   0.00089   0.00152
     Eigenvalues ---    0.00170   0.00235   0.00373   0.00499   0.00633
     Eigenvalues ---    0.00711   0.00734   0.00857   0.00937   0.01022
     Eigenvalues ---    0.01081   0.01239   0.01298   0.01536   0.01634
     Eigenvalues ---    0.01704   0.01759   0.01897   0.02234   0.02348
     Eigenvalues ---    0.02412   0.02641   0.02896   0.03144   0.03258
     Eigenvalues ---    0.03494   0.03752   0.04018   0.04948   0.05806
     Eigenvalues ---    0.06366   0.06537   0.07267   0.07769   0.11690
     Eigenvalues ---    0.13556   0.19760   0.20570   0.21689   0.23587
     Eigenvalues ---    0.26079   0.33123   0.37468   0.37554   0.38295
     Eigenvalues ---    0.43484   0.44233   0.46138   0.48580   0.50065
     Eigenvalues ---    0.51666   0.55288   0.57108   0.57292   0.57462
     Eigenvalues ---    0.57559   0.61678   0.90788
 En-DIIS/RFO-DIIS/Sim-DIIS IScMMF=       -3 using points:     7    6    5
 RFO step:  Lambda=-4.76589686D-04.
 EnCoef did     3 forward-backward iterations
 DidBck=T Rises=T En-DIIS coefs:    0.43562    0.33262    0.23176
 Iteration  1 RMS(Cart)=  0.00497000 RMS(Int)=  0.02285987
 Iteration  2 RMS(Cart)=  0.00350746 RMS(Int)=  0.02103321
 Iteration  3 RMS(Cart)=  0.00313018 RMS(Int)=  0.01940740
 Iteration  4 RMS(Cart)=  0.00283244 RMS(Int)=  0.01793963
 Iteration  5 RMS(Cart)=  0.00259479 RMS(Int)=  0.01659775
 Iteration  6 RMS(Cart)=  0.00240371 RMS(Int)=  0.01535694
 Iteration  7 RMS(Cart)=  0.00224950 RMS(Int)=  0.01419766
 Iteration  8 RMS(Cart)=  0.00212512 RMS(Int)=  0.01310418
 Iteration  9 RMS(Cart)=  0.00202531 RMS(Int)=  0.01206359
 Iteration 10 RMS(Cart)=  0.00194610 RMS(Int)=  0.01106515
 Iteration 11 RMS(Cart)=  0.00188455 RMS(Int)=  0.01009970
 Iteration 12 RMS(Cart)=  0.00183846 RMS(Int)=  0.00915933
 Iteration 13 RMS(Cart)=  0.00180631 RMS(Int)=  0.00823701
 Iteration 14 RMS(Cart)=  0.00178725 RMS(Int)=  0.00732631
 Iteration 15 RMS(Cart)=  0.00178108 RMS(Int)=  0.00642115
 Iteration 16 RMS(Cart)=  0.00178880 RMS(Int)=  0.00551541
 Iteration 17 RMS(Cart)=  0.00181243 RMS(Int)=  0.00460293
 Iteration 18 RMS(Cart)=  0.00185722 RMS(Int)=  0.00367722
 Iteration 19 RMS(Cart)=  0.00193312 RMS(Int)=  0.00273399
 Iteration 20 RMS(Cart)=  0.00205885 RMS(Int)=  0.00178980
 Iteration 21 RMS(Cart)=  0.00221450 RMS(Int)=  0.00104657
 Iteration 22 RMS(Cart)=  0.00104580 RMS(Int)=  0.00090408
 Iteration 23 RMS(Cart)=  0.00004723 RMS(Int)=  0.00090253
 Iteration 24 RMS(Cart)=  0.00000112 RMS(Int)=  0.00090253
 Iteration 25 RMS(Cart)=  0.00000000 RMS(Int)=  0.00090253
 Variable       Old X    -DE/DX   Delta X   Delta X   Delta X     New X
                                 (Linear)    (Quad)   (Total)
    R1        2.29040   0.00630   0.00669   0.00224   0.00903   2.29944
    R2        2.43263   0.00475   0.00546  -0.00150   0.00399   2.43662
    R3        2.93506  -0.00107  -0.00243  -0.00143  -0.00387   2.93120
    R4        3.37229  -0.00063  -0.01391  -0.01421  -0.02794   3.34435
    R5        1.95697   0.00021   0.00105   0.01458   0.01548   1.97245
    R6        2.80129  -0.00081  -0.01767  -0.02927  -0.04703   2.75426
    R7        2.53350   0.00086   0.00205   0.00029   0.00235   2.53585
    R8        2.53154   0.00070   0.00067   0.00113   0.00177   2.53331
    R9        2.51885   0.00008  -0.00091  -0.00052  -0.00143   2.51743
   R10        1.86900   0.00099   0.00200   0.00242   0.00440   1.87340
   R11        1.81462   0.00070   0.00089   0.00031   0.00120   1.81582
   R12        3.40508   0.00008   0.00531   0.01345   0.01880   3.42388
   R13        3.52279   0.00087  -0.00702  -0.01169  -0.01825   3.50455
   R14        3.15010   0.00019  -0.00663  -0.01262  -0.01916   3.13094
   R15        1.84436   0.00109   0.00181  -0.00121   0.00050   1.84486
   R16        1.81257   0.00051   0.00082   0.00049   0.00131   1.81388
   R17        3.34466  -0.00010   0.00792  -0.00290   0.00444   3.34911
   R18        1.84281  -0.00093  -0.00218   0.00295   0.00113   1.84395
   R19        1.85938   0.00000  -0.00032   0.00193   0.00167   1.86105
   R20        3.28957   0.00021   0.00674  -0.00454   0.00212   3.29169
   R21        1.81290   0.00058   0.00091   0.00034   0.00125   1.81415
   R22        1.85093   0.00027   0.00080  -0.00055  -0.00033   1.85060
   R23        1.81298   0.00017   0.00083   0.00000   0.00083   1.81381
   R24        1.83956   0.00132   0.00466   0.00221   0.00705   1.84661
    A1        2.23599   0.00138   0.00788   0.00366   0.01315   2.24915
    A2        2.10020  -0.00058  -0.00394  -0.00308  -0.00787   2.09233
    A3        1.94697  -0.00080  -0.00395  -0.00058  -0.00530   1.94168
    A4        2.69761  -0.00285  -0.05674  -0.06711  -0.12222   2.57539
    A5        1.97664  -0.00022   0.01047   0.01199   0.02468   2.00132
    A6        1.92833  -0.00106  -0.00472  -0.00024  -0.00495   1.92337
    A7        1.93534  -0.00114  -0.00098  -0.00277  -0.00375   1.93159
    A8        1.93959  -0.00094  -0.00043   0.00075   0.00032   1.93992
    A9        1.88560   0.00114   0.00209   0.00069   0.00278   1.88838
   A10        1.88659   0.00107   0.00198   0.00100   0.00298   1.88957
   A11        1.88657   0.00109   0.00231   0.00068   0.00299   1.88956
   A12        1.86294   0.00003   0.00526   0.00074   0.00669   1.86963
   A13        2.09195  -0.00014  -0.02171   0.01013  -0.01236   2.07959
   A14        1.74338   0.00061   0.01429  -0.02374  -0.00938   1.73400
   A15        2.08072  -0.00004   0.00175   0.00311   0.00522   2.08594
   A16        2.02466  -0.00017  -0.00485   0.00808   0.00297   2.02763
   A17        1.62425  -0.00023   0.00756  -0.00349   0.00398   1.62823
   A18        1.86862  -0.00004   0.00053  -0.00190  -0.00129   1.86733
   A19        1.84414   0.00019   0.00605   0.00587   0.01228   1.85642
   A20        2.13251  -0.00001  -0.01802   0.00427  -0.01413   2.11838
   A21        2.09239   0.00015  -0.02179   0.02590   0.00377   2.09616
   A22        2.01460   0.00002   0.00911   0.01111   0.02045   2.03505
   A23        1.84994  -0.00022  -0.00910   0.00566  -0.00294   1.84700
   A24        2.06857  -0.00004  -0.01117   0.01225   0.00125   2.06982
   A25        1.79745   0.00002   0.00335   0.00583   0.00926   1.80671
   A26        1.86617  -0.00013   0.00044   0.00091   0.00081   1.86699
   A27        2.18516   0.00031  -0.01471   0.01669   0.00119   2.18635
   A28        1.88494   0.00026  -0.00077   0.03501   0.03669   1.92163
   A29        1.87172  -0.00058  -0.01069  -0.00048  -0.01112   1.86061
   A30        3.05394  -0.00035   0.02823   0.05279   0.08461   3.13854
   A31        3.24012   0.00018   0.01136   0.02058   0.03396   3.27408
   A32        2.97603   0.00057  -0.01275  -0.01877  -0.03045   2.94558
   A33        2.94464  -0.00008  -0.01974   0.00120  -0.01716   2.92748
   A34        3.15126   0.00010  -0.01400  -0.01348  -0.02786   3.12340
   A35        3.25620  -0.00037   0.01331  -0.00069   0.01229   3.26848
   A36        2.92033  -0.00009  -0.00917  -0.00446  -0.01319   2.90714
   A37        3.16250  -0.00026  -0.01770   0.00317  -0.01220   3.15030
   A38        3.09135  -0.00031   0.02235  -0.01150   0.01264   3.10398
   A39        3.17032  -0.00009  -0.01242   0.00114  -0.01166   3.15865
   A40        2.94867   0.00036   0.00212  -0.00666  -0.00467   2.94399
   A41        2.95220   0.00036   0.00882  -0.00712   0.00338   2.95558
   A42        3.29403   0.00057  -0.00530   0.00492  -0.00025   3.29378
    D1       -0.30133   0.00012  -0.07580   0.12753   0.05173  -0.24960
    D2        2.83425   0.00008  -0.07729   0.12687   0.04879   2.88304
    D3       -0.05848   0.00021   0.01477  -0.00136   0.01098  -0.04750
    D4        3.08870   0.00025   0.01616  -0.00075   0.01372   3.10242
    D5       -2.04327  -0.00001   0.01888  -0.02342  -0.00421  -2.04748
    D6        2.14974  -0.00001   0.01997  -0.02234  -0.00206   2.14769
    D7        0.05091   0.00001   0.01799  -0.02184  -0.00353   0.04738
    D8        1.09323  -0.00004   0.01768  -0.02396  -0.00660   1.08663
    D9       -0.99694  -0.00003   0.01876  -0.02288  -0.00445  -1.00139
   D10       -3.09577  -0.00002   0.01678  -0.02238  -0.00592  -3.10169
   D11        0.84934  -0.00015   0.13223  -0.10567   0.02825   0.87759
   D12        0.39987  -0.00009   0.06776  -0.02187   0.04459   0.44446
   D13       -1.86281  -0.00006   0.08439  -0.07431   0.00704  -1.85577
   D14        0.62825  -0.00035   0.00134  -0.01201  -0.01073   0.61752
   D15       -1.64714  -0.00044   0.02585  -0.01893   0.00706  -1.64008
   D16       -1.79576  -0.00021   0.01456  -0.03200  -0.01734  -1.81310
   D17        2.21204  -0.00030   0.03906  -0.03892   0.00045   2.21249
   D18        2.39104   0.00019   0.01600  -0.04057  -0.02419   2.36685
   D19        0.11565   0.00010   0.04051  -0.04749  -0.00640   0.10925
   D20       -0.20028  -0.00017  -0.06232   0.03106  -0.03147  -0.23175
   D21        2.03404  -0.00010  -0.07310   0.06623  -0.00764   2.02640
   D22        1.82040   0.00018  -0.05153   0.01783  -0.03352   1.78687
   D23       -2.22847   0.00025  -0.06232   0.05300  -0.00969  -2.23816
   D24       -2.30037  -0.00007  -0.04329   0.02409  -0.01844  -2.31881
   D25       -0.06605   0.00000  -0.05407   0.05925   0.00538  -0.06067
   D26        1.98180  -0.00009   0.06783  -0.08662  -0.01908   1.96272
   D27       -2.09664  -0.00022   0.03089  -0.03044   0.00057  -2.09607
   D28       -0.54565   0.00043   0.07904  -0.11739  -0.03701  -0.58266
   D29        1.65909   0.00031   0.04210  -0.06122  -0.01735   1.64174
   D30       -2.22352   0.00006   0.06997  -0.09200  -0.02252  -2.24604
   D31       -0.01878  -0.00007   0.03303  -0.03583  -0.00287  -0.02164
   D32       -0.11073  -0.00009  -0.03391   0.05661   0.02286  -0.08787
   D33       -2.25175   0.00013  -0.02487   0.04166   0.01701  -2.23474
   D34       -2.20001  -0.00020  -0.02663   0.05352   0.02698  -2.17303
   D35        1.94216   0.00002  -0.01759   0.03857   0.02112   1.96328
   D36       -1.93555   0.00013   0.01567  -0.01597   0.00022  -1.93533
   D37        2.32765   0.00019   0.01835  -0.02611  -0.00710   2.32055
   D38        2.04205   0.00001   0.04490  -0.06292  -0.01802   2.02403
   D39        0.02207   0.00007   0.04757  -0.07306  -0.02534  -0.00327
   D40       -0.50782  -0.00010  -0.11264   0.00772  -0.10420  -0.61202
   D41        1.88932   0.00004  -0.14019   0.05787  -0.08133   1.80799
         Item               Value     Threshold  Converged?
 Maximum Force            0.006301     0.000015     NO 
 RMS     Force            0.000939     0.000010     NO 
 Maximum Displacement     0.153955     0.000060     NO 
 RMS     Displacement     0.049593     0.000040     NO 
 Predicted change in Energy=-2.407970D-04
 GradGradGradGradGradGradGradGradGradGradGradGradGradGradGradGradGradGrad

                          Input orientation:                          
 ---------------------------------------------------------------------
 Center     Atomic      Atomic             Coordinates (Angstroms)
 Number     Number       Type             X           Y           Z
 ---------------------------------------------------------------------
      1          6           0        0.464026    1.396625   -0.610525
      2          8           0        0.044186    1.507498    0.526167
      3          8           0        0.297443    0.426667   -1.443584
      4          1           0       -0.240103   -0.384442   -1.065937
      5          6           0        1.317824    2.532101   -1.233182
      6          9           0        0.690345    3.052382   -2.299160
      7          9           0        2.507653    2.063375   -1.635349
      8          9           0        1.529946    3.510883   -0.354745
      9          8           0       -2.572149   -1.727692    1.592870
     10          1           0       -2.290035   -0.881632    2.025757
     11          1           0       -3.527747   -1.692277    1.498559
     12          8           0       -1.252183   -4.095948    2.177070
     13          1           0       -1.781197   -3.280054    2.090198
     14          1           0       -0.965407   -4.148239    3.091598
     15          8           0       -0.932261   -1.612641   -0.696165
     16          1           0       -1.590236   -1.605649    0.024361
     17          1           0       -0.369730   -2.405466   -0.538481
     18          8           0        0.423814   -3.844003    0.040370
     19          1           0        0.433108   -4.621660   -0.522460
     20          1           0       -0.084910   -4.078572    0.843611
     21          8           0       -1.689755    0.601875    2.454627
     22          1           0       -1.293632    0.815464    3.302409
     23          1           0       -1.073524    0.925836    1.768917
 ---------------------------------------------------------------------
                    Distance matrix (angstroms):
                    1          2          3          4          5
     1  C    0.000000
     2  O    1.216810   0.000000
     3  O    1.289402   2.261029   0.000000
     4  H    1.968603   2.488986   1.043777   0.000000
     5  C    1.551122   2.401516   2.349106   3.310790   0.000000
     6  F    2.375761   3.284305   2.789402   3.768067   1.341914
     7  F    2.381435   3.324127   2.756922   3.723734   1.340572
     8  F    2.381532   2.645192   3.495286   4.337329   1.332164
     9  O    4.882076   4.295290   4.700625   3.783122   6.423729
    10  H    4.441316   3.661325   4.521395   3.742725   5.940615
    11  H    5.470265   4.893138   5.270503   4.369860   6.984793
    12  O    6.394092   5.983699   5.997042   5.031568   7.884528
    13  H    5.848611   5.357132   5.527037   4.552003   7.377664
    14  H    6.818689   6.291906   6.564483   5.654851   8.279120
    15  O    3.318530   3.490389   2.495914   1.457494   4.746595
    16  H    3.692793   3.551736   3.138232   2.122017   5.211450
    17  H    3.893101   4.076283   3.047180   2.092738   5.264030
    18  O    5.281048   5.386899   4.522910   3.692326   6.563223
    19  H    6.019009   6.230365   5.133466   4.324650   7.243214
    20  H    5.691539   5.596571   5.067014   4.161376   7.069775
    21  O    3.829564   2.746937   4.379007   3.933025   5.135294
    22  H    4.328759   3.158510   5.020670   4.651037   5.508006
    23  H    2.871836   1.769755   3.528297   3.232308   4.160677
                    6          7          8          9         10
     6  F    0.000000
     7  F    2.172876   0.000000
     8  F    2.167003   2.165903   0.000000
     9  O    6.974301   7.113225   6.932752   0.000000
    10  H    6.562320   6.715250   6.289136   0.991361   0.000000
    11  H    7.397754   7.768677   7.489183   0.960893   1.570672
    12  O    8.654980   8.161382   8.486118   2.773488   3.381103
    13  H    8.091646   7.799113   7.940922   1.811841   2.452651
    14  H    9.146078   8.543438   8.761634   3.269075   3.682578
    15  O    5.192773   5.121345   5.694694   2.818182   3.128384
    16  H    5.683050   5.745352   6.004845   1.854526   2.240425
    17  H    5.831968   5.427061   6.216567   3.138898   3.547528
    18  O    7.287289   6.484407   7.448087   3.983067   4.481337
    19  H    7.881228   7.087450   8.207889   4.677739   5.281736
    20  H    7.831254   7.112674   7.851346   3.503482   4.059615
    21  O    5.853918   6.040043   5.169272   2.635930   1.656822
    22  H    6.349610   6.355195   5.349079   3.320357   2.345804
    23  H    4.917589   5.070291   4.239158   3.052554   2.193812
                   11         12         13         14         15
    11  H    0.000000
    12  O    3.378787   0.000000
    13  H    2.433415   0.976261   0.000000
    14  H    3.890386   0.959863   1.556297   0.000000
    15  O    3.399956   3.811121   3.356304   4.558235   0.000000
    16  H    2.436127   3.309082   2.666042   4.032756   0.975775
    17  H    3.825081   3.318233   3.109195   4.070573   0.984823
    18  O    4.729807   2.727257   3.062989   3.366376   2.713006
    19  H    5.324864   3.225530   3.678183   3.904023   3.308867
    20  H    4.239869   1.772271   2.251444   2.415280   3.028156
    21  O    3.091183   4.726314   3.900070   4.847061   3.924968
    22  H    3.812336   5.038856   4.298889   4.979008   4.692002
    23  H    3.598725   5.041510   4.277094   5.244751   3.541250
                   16         17         18         19         20
    16  H    0.000000
    17  H    1.564012   0.000000
    18  O    3.011127   1.741887   0.000000
    19  H    3.672773   2.357185   0.960007   0.000000
    20  H    3.008741   2.188740   0.979294   1.558665   0.000000
    21  O    3.284701   4.443564   5.482850   6.376121   5.203603
    22  H    4.085996   5.097099   5.941477   6.868302   5.608768
    23  H    3.117513   4.113026   5.289732   6.188301   5.184366
                   21         22         23
    21  O    0.000000
    22  H    0.959827   0.000000
    23  H    0.977185   1.553135   0.000000
 Stoichiometry    C2H11F3O7
 Framework group  C1[X(C2H11F3O7)]
 Deg. of freedom    63
 Full point group                 C1      NOp   1
 Largest Abelian subgroup         C1      NOp   1
 Largest concise Abelian subgroup C1      NOp   1
                         Standard orientation:                         
 ---------------------------------------------------------------------
 Center     Atomic      Atomic             Coordinates (Angstroms)
 Number     Number       Type             X           Y           Z
 ---------------------------------------------------------------------
      1          6           0       -1.525321    0.046826    0.065234
      2          8           0       -1.009531    1.073788   -0.334684
      3          8           0       -0.978933   -0.948064    0.676963
      4          1           0        0.053539   -0.866044    0.806360
      5          6           0       -3.046532   -0.182156   -0.133419
      6          9           0       -3.659959   -0.277973    1.056227
      7          9           0       -3.269707   -1.316511   -0.812069
      8          9           0       -3.599904    0.824072   -0.808657
      9          8           0        3.116789    1.353904    0.824855
     10          1           0        2.472098    1.957419    0.374366
     11          1           0        3.416710    1.802896    1.619694
     12          8           0        4.818773   -0.236014   -0.681016
     13          1           0        4.305931    0.425455   -0.178486
     14          1           0        5.112343    0.191331   -1.488809
     15          8           0        1.490677   -0.937904    1.038220
     16          1           0        2.020833   -0.119883    1.081956
     17          1           0        1.999255   -1.557266    0.465842
     18          8           0        3.124395   -2.370952   -0.585894
     19          1           0        3.549000   -3.172781   -0.272214
     20          1           0        3.831646   -1.707361   -0.721761
     21          8           0        1.171223    2.743377   -0.285219
     22          1           0        1.174451    3.215897   -1.120673
     23          1           0        0.394299    2.150940   -0.302470
 ---------------------------------------------------------------------
 Rotational constants (GHZ):           1.0513358           0.2784625           0.2427631
 Standard basis: 6-31++G(d,p) (6D, 7F)
 There are   294 symmetry adapted cartesian basis functions of A   symmetry.
 There are   294 symmetry adapted basis functions of A   symmetry.
   294 basis functions,   472 primitive gaussians,   294 cartesian basis functions
    53 alpha electrons       53 beta electrons
       nuclear repulsion energy       824.2945704408 Hartrees.
 NAtoms=   23 NActive=   23 NUniq=   23 SFac= 1.00D+00 NAtFMM=   60 NAOKFM=F Big=F
 Integral buffers will be    131072 words long.
 Raffenetti 2 integral format.
 Two-electron integral symmetry is turned on.
 Nuclear repulsion after empirical dispersion term =      824.2848148722 Hartrees.
 One-electron integrals computed using PRISM.
 NBasis=   294 RedAO= T EigKep=  4.84D-05  NBF=   294
 NBsUse=   294 1.00D-06 EigRej= -1.00D+00 NBFU=   294
 Initial guess from the checkpoint file:  "/local_scratch/slurm.5660431/Gau-3706750.chk"
 B after Tr=    -0.000000   -0.000000    0.000000
         Rot=    0.999993    0.003512   -0.000811   -0.001120 Ang=   0.43 deg.
 ExpMin= 3.60D-02 ExpMax= 7.00D+03 ExpMxC= 1.05D+03 IAcc=3 IRadAn=         5 AccDes= 0.00D+00
 Harris functional with IExCor= 4639 and IRadAn=       5 diagonalized for initial guess.
 HarFok:  IExCor= 4639 AccDes= 0.00D+00 IRadAn=         5 IDoV= 1 UseB2=F ITyADJ=14
 ICtDFT=  3500011 ScaDFX=  1.000000  1.000000  1.000000  1.000000
 FoFCou: FMM=F IPFlag=           0 FMFlag=      100000 FMFlg1=           0
         NFxFlg=           0 DoJE=T BraDBF=F KetDBF=T FulRan=T
         wScrn=  0.000000 ICntrl=       500 IOpCl=  0 I1Cent=   200000004 NGrid=           0
         NMat0=    1 NMatS0=      1 NMatT0=    0 NMatD0=    1 NMtDS0=    0 NMtDT0=    0
 Petite list used in FoFCou.
 Requested convergence on RMS density matrix=1.00D-10 within 128 cycles.
 Requested convergence on MAX density matrix=1.00D-08.
 Requested convergence on             energy=1.00D-08.
 No special actions if energy rises.
 SCF Done:  E(RwB97XD) =  -908.816927741     A.U. after   16 cycles
            NFock= 16  Conv=0.24D-10     -V/T= 2.0083
 Calling FoFJK, ICntrl=      2127 FMM=F ISym2X=0 I1Cent= 0 IOpClX= 0 NMat=1 NMatS=1 NMatT=0.
 ***** Axes restored to original set *****
 -------------------------------------------------------------------
 Center     Atomic                   Forces (Hartrees/Bohr)
 Number     Number              X              Y              Z
 -------------------------------------------------------------------
      1        6          -0.000288347   -0.000046288    0.000046072
      2        8          -0.000137537   -0.000047939    0.000423568
      3        8          -0.000809651   -0.001360199    0.000303913
      4        1           0.001112931    0.001063764   -0.000532771
      5        6          -0.000095930   -0.000164571   -0.000104938
      6        9           0.000207192    0.000113027    0.000078874
      7        9          -0.000002527    0.000147191   -0.000006045
      8        9           0.000066251    0.000040209   -0.000093243
      9        8          -0.000012672    0.000361252    0.000366594
     10        1          -0.000079683   -0.000467647   -0.000452267
     11        1           0.000101363   -0.000074292   -0.000030305
     12        8           0.000166200   -0.000390164    0.000277548
     13        1          -0.000313423    0.000601412   -0.000103745
     14        1           0.000060578   -0.000042639   -0.000166232
     15        8          -0.000850580   -0.000273043    0.001217063
     16        1           0.001159713   -0.000126748   -0.001099492
     17        1          -0.000372584    0.000445286   -0.000000849
     18        8           0.000282398    0.000035654   -0.000504916
     19        1          -0.000013547    0.000149506    0.000000045
     20        1          -0.000289177   -0.000021126    0.000415190
     21        8           0.000388569   -0.000040842    0.000304046
     22        1          -0.000140662    0.000020884    0.000046141
     23        1          -0.000138876    0.000077315   -0.000384253
 -------------------------------------------------------------------
 Cartesian Forces:  Max     0.001360199 RMS     0.000440674

 GradGradGradGradGradGradGradGradGradGradGradGradGradGradGradGradGradGrad
 Berny optimization.
 Using GEDIIS/GDIIS optimizer.
 FormGI is forming the generalized inverse of G from B-inverse, IUseBI=4.
 Internal  Forces:  Max     0.001566307 RMS     0.000254873
 Search for a local minimum.
 Step number   8 out of a maximum of  138
 All quantities printed in internal units (Hartrees-Bohrs-Radians)
 Mixed Optimization -- En-DIIS/RFO-DIIS
 Swapping is turned off.
 Update second derivatives using D2CorX and points    6    7    8
 DE= -2.22D-04 DEPred=-2.41D-04 R= 9.22D-01
 TightC=F SS=  1.41D+00  RLast= 2.63D-01 DXNew= 1.2000D+00 7.8961D-01
 Trust test= 9.22D-01 RLast= 2.63D-01 DXMaxT set to 7.90D-01
 ITU=  1 -1  1  1  0  0  1  0
     Eigenvalues ---    0.00016   0.00023   0.00049   0.00086   0.00152
     Eigenvalues ---    0.00179   0.00240   0.00375   0.00489   0.00580
     Eigenvalues ---    0.00707   0.00765   0.00854   0.00941   0.01046
     Eigenvalues ---    0.01077   0.01232   0.01326   0.01529   0.01642
     Eigenvalues ---    0.01718   0.01738   0.01941   0.02234   0.02341
     Eigenvalues ---    0.02433   0.02648   0.02883   0.03135   0.03224
     Eigenvalues ---    0.03599   0.03799   0.04019   0.04900   0.05838
     Eigenvalues ---    0.06367   0.06535   0.07244   0.07752   0.11694
     Eigenvalues ---    0.13566   0.19779   0.20572   0.21688   0.23582
     Eigenvalues ---    0.26050   0.35717   0.37463   0.37893   0.38289
     Eigenvalues ---    0.43521   0.45945   0.46942   0.48757   0.50042
     Eigenvalues ---    0.51788   0.55272   0.57082   0.57287   0.57469
     Eigenvalues ---    0.57583   0.61624   0.90540
 En-DIIS/RFO-DIIS/Sim-DIIS IScMMF=       -3 using points:     8    7    6    5
 RFO step:  Lambda=-6.21213660D-05.
 DidBck=T Rises=F RFO-DIIS coefs:    0.50523    0.14151    0.72980   -0.37654
 Iteration  1 RMS(Cart)=  0.05477933 RMS(Int)=  0.00655261
 Iteration  2 RMS(Cart)=  0.00314843 RMS(Int)=  0.00091254
 Iteration  3 RMS(Cart)=  0.00002795 RMS(Int)=  0.00086921
 Iteration  4 RMS(Cart)=  0.00000146 RMS(Int)=  0.00086921
 Iteration  5 RMS(Cart)=  0.00000000 RMS(Int)=  0.00086921
 Variable       Old X    -DE/DX   Delta X   Delta X   Delta X     New X
                                 (Linear)    (Quad)   (Total)
    R1        2.29944   0.00019  -0.00210   0.00217   0.00040   2.29984
    R2        2.43662   0.00018  -0.00193   0.00212   0.00046   2.43707
    R3        2.93120   0.00025   0.00262  -0.00247   0.00015   2.93135
    R4        3.34435  -0.00029  -0.00813   0.00433  -0.00357   3.34078
    R5        1.97245  -0.00157  -0.00558  -0.00060  -0.00624   1.96621
    R6        2.75426  -0.00000   0.01635  -0.00925   0.00706   2.76133
    R7        2.53585  -0.00012  -0.00092   0.00047  -0.00046   2.53539
    R8        2.53331  -0.00005  -0.00128   0.00129   0.00002   2.53333
    R9        2.51743  -0.00002   0.00069  -0.00046   0.00023   2.51765
   R10        1.87340  -0.00060  -0.00237   0.00140  -0.00111   1.87229
   R11        1.81582  -0.00010  -0.00067   0.00060  -0.00007   1.81576
   R12        3.42388  -0.00023  -0.01538   0.00404  -0.01139   3.41249
   R13        3.50455   0.00020   0.00365   0.00647   0.00945   3.51400
   R14        3.13094  -0.00001  -0.00219   0.00554   0.00319   3.13413
   R15        1.84486   0.00044   0.00024   0.00131   0.00158   1.84645
   R16        1.81388  -0.00014  -0.00083   0.00074  -0.00009   1.81379
   R17        3.34911  -0.00007  -0.00241  -0.00220  -0.00424   3.34487
   R18        1.84395  -0.00138  -0.00360  -0.00055  -0.00476   1.83918
   R19        1.86105  -0.00067  -0.00049  -0.00003  -0.00057   1.86048
   R20        3.29169  -0.00013  -0.00913   0.00041  -0.00870   3.28299
   R21        1.81415  -0.00012  -0.00081   0.00071  -0.00010   1.81405
   R22        1.85060   0.00044   0.00022   0.00203   0.00261   1.85321
   R23        1.81381  -0.00001  -0.00071   0.00049  -0.00021   1.81360
   R24        1.84661  -0.00008  -0.00032   0.00017   0.00006   1.84668
    A1        2.24915   0.00003   0.00132  -0.00329  -0.00301   2.24613
    A2        2.09233  -0.00003  -0.00093   0.00209   0.00171   2.09404
    A3        1.94168   0.00000  -0.00040   0.00123   0.00132   1.94300
    A4        2.57539  -0.00011   0.00756   0.02611   0.03145   2.60684
    A5        2.00132  -0.00012  -0.00080  -0.00416  -0.00693   1.99439
    A6        1.92337   0.00033   0.00183  -0.00080   0.00103   1.92440
    A7        1.93159   0.00015   0.00315  -0.00355  -0.00040   1.93119
    A8        1.93992   0.00009   0.00030  -0.00076  -0.00046   1.93946
    A9        1.88838  -0.00020  -0.00180   0.00188   0.00009   1.88847
   A10        1.88957  -0.00022  -0.00190   0.00183  -0.00007   1.88950
   A11        1.88956  -0.00018  -0.00180   0.00162  -0.00018   1.88938
   A12        1.86963   0.00003  -0.00027   0.00085   0.00023   1.86986
   A13        2.07959  -0.00008   0.01769  -0.00938   0.00888   2.08847
   A14        1.73400   0.00001  -0.00210   0.00517   0.00260   1.73660
   A15        2.08594   0.00001  -0.01211   0.00456  -0.00805   2.07789
   A16        2.02763  -0.00000  -0.00975   0.00329  -0.00562   2.02201
   A17        1.62823   0.00002   0.00742  -0.00407   0.00316   1.63139
   A18        1.86733   0.00014   0.00499  -0.00310   0.00241   1.86974
   A19        1.85642  -0.00020  -0.00488   0.00680   0.00097   1.85739
   A20        2.11838   0.00002   0.00299  -0.01337  -0.01035   2.10803
   A21        2.09616   0.00019   0.00468  -0.00033   0.00390   2.10006
   A22        2.03505  -0.00023  -0.00315  -0.00256  -0.00514   2.02990
   A23        1.84700   0.00006  -0.00156  -0.00047  -0.00315   1.84385
   A24        2.06982  -0.00001   0.00606  -0.00820  -0.00207   2.06774
   A25        1.80671  -0.00011  -0.00156   0.00160  -0.00049   1.80622
   A26        1.86699  -0.00000   0.00099   0.00033   0.00215   1.86913
   A27        2.18635   0.00007   0.01279   0.00258   0.01518   2.20153
   A28        1.92163  -0.00025  -0.00648   0.00176  -0.00762   1.91401
   A29        1.86061   0.00020   0.00317  -0.00376  -0.00062   1.85999
   A30        3.13854  -0.00011   0.01392  -0.03245  -0.01904   3.11950
   A31        3.27408   0.00007  -0.00304  -0.00068  -0.00589   3.26818
   A32        2.94558   0.00020   0.00382   0.00031   0.00184   2.94742
   A33        2.92748  -0.00006   0.00234  -0.00060  -0.00014   2.92734
   A34        3.12340   0.00007   0.00697   0.00774   0.01436   3.13777
   A35        3.26848  -0.00013  -0.01039  -0.00258  -0.01256   3.25593
   A36        2.90714   0.00006   0.00842  -0.00641   0.00014   2.90728
   A37        3.15030  -0.00008   0.00653  -0.01198  -0.00388   3.14642
   A38        3.10398   0.00005   0.00573  -0.01369  -0.00821   3.09577
   A39        3.15865   0.00005   0.02961  -0.01363   0.01647   3.17513
   A40        2.94399   0.00021   0.00133   0.00614   0.00432   2.94832
   A41        2.95558   0.00020  -0.00197  -0.00059  -0.00389   2.95170
   A42        3.29378   0.00019  -0.00145  -0.00053  -0.00333   3.29045
    D1       -0.24960  -0.00003   0.02891  -0.02040   0.00841  -0.24120
    D2        2.88304   0.00005   0.02813  -0.01665   0.01112   2.89416
    D3       -0.04750  -0.00006  -0.01589   0.01662  -0.00021  -0.04771
    D4        3.10242  -0.00014  -0.01515   0.01312  -0.00274   3.09969
    D5       -2.04748  -0.00001   0.02002  -0.02362  -0.00349  -2.05096
    D6        2.14769  -0.00007   0.01907  -0.02318  -0.00400   2.14369
    D7        0.04738  -0.00001   0.01903  -0.02234  -0.00320   0.04419
    D8        1.08663   0.00006   0.01938  -0.02050  -0.00123   1.08540
    D9       -1.00139  -0.00000   0.01843  -0.02007  -0.00174  -1.00313
   D10       -3.10169   0.00006   0.01839  -0.01923  -0.00094  -3.10264
   D11        0.87759   0.00003   0.00337   0.02389   0.02762   0.90521
   D12        0.44446  -0.00004  -0.03009  -0.03532  -0.06702   0.37743
   D13       -1.85577  -0.00011  -0.02379  -0.03431  -0.05754  -1.91330
   D14        0.61752  -0.00005  -0.02609  -0.03891  -0.06454   0.55298
   D15       -1.64008  -0.00003  -0.03729  -0.02002  -0.05643  -1.69651
   D16       -1.81310  -0.00005  -0.03625  -0.03229  -0.06822  -1.88132
   D17        2.21249  -0.00003  -0.04745  -0.01340  -0.06010   2.15239
   D18        2.36685  -0.00005  -0.02130  -0.03641  -0.05830   2.30855
   D19        0.10925  -0.00002  -0.03250  -0.01752  -0.05019   0.05907
   D20       -0.23175   0.00004   0.06848   0.00010   0.06883  -0.16292
   D21        2.02640  -0.00001   0.06542  -0.00102   0.06415   2.09055
   D22        1.78687   0.00006   0.06471   0.00622   0.07149   1.85837
   D23       -2.23816   0.00001   0.06165   0.00510   0.06682  -2.17134
   D24       -2.31881   0.00009   0.04894   0.00962   0.05862  -2.26019
   D25       -0.06067   0.00005   0.04588   0.00850   0.05395  -0.00672
   D26        1.96272  -0.00009  -0.05427   0.01873  -0.03483   1.92789
   D27       -2.09607   0.00004  -0.04950   0.02014  -0.02778  -2.12385
   D28       -0.58266   0.00006  -0.05358   0.02186  -0.03341  -0.61607
   D29        1.64174   0.00019  -0.04881   0.02327  -0.02637   1.61537
   D30       -2.24604  -0.00003  -0.06410   0.02317  -0.03987  -2.28590
   D31       -0.02164   0.00010  -0.05933   0.02458  -0.03282  -0.05446
   D32       -0.08787  -0.00004   0.01043   0.02449   0.03497  -0.05289
   D33       -2.23474   0.00008   0.00304   0.03431   0.03707  -2.19767
   D34       -2.17303  -0.00008   0.00431   0.03371   0.03841  -2.13461
   D35        1.96328   0.00004  -0.00308   0.04353   0.04051   2.00379
   D36       -1.93533   0.00015  -0.02459  -0.01255  -0.03779  -1.97312
   D37        2.32055   0.00019  -0.02850  -0.01015  -0.03985   2.28071
   D38        2.02403  -0.00006  -0.02479  -0.01016  -0.03500   1.98903
   D39       -0.00327  -0.00002  -0.02871  -0.00777  -0.03705  -0.04032
   D40       -0.61202  -0.00001   0.02657  -0.03099  -0.00419  -0.61621
   D41        1.80799   0.00005   0.03858  -0.02929   0.00949   1.81748
         Item               Value     Threshold  Converged?
 Maximum Force            0.001566     0.000015     NO 
 RMS     Force            0.000255     0.000010     NO 
 Maximum Displacement     0.244350     0.000060     NO 
 RMS     Displacement     0.057515     0.000040     NO 
 Predicted change in Energy=-3.252738D-05
 GradGradGradGradGradGradGradGradGradGradGradGradGradGradGradGradGradGrad

                          Input orientation:                          
 ---------------------------------------------------------------------
 Center     Atomic      Atomic             Coordinates (Angstroms)
 Number     Number       Type             X           Y           Z
 ---------------------------------------------------------------------
      1          6           0        0.460654    1.383137   -0.608208
      2          8           0        0.003781    1.497642    0.513975
      3          8           0        0.317835    0.409138   -1.441340
      4          1           0       -0.232425   -0.392763   -1.071541
      5          6           0        1.339470    2.512819   -1.206314
      6          9           0        0.752468    3.030446   -2.296074
      7          9           0        2.541141    2.037966   -1.563614
      8          9           0        1.524017    3.494985   -0.325249
      9          8           0       -2.551905   -1.737153    1.616247
     10          1           0       -2.297617   -0.876470    2.036006
     11          1           0       -3.508657   -1.737093    1.527512
     12          8           0       -1.180907   -4.070126    2.198999
     13          1           0       -1.717949   -3.257724    2.119577
     14          1           0       -0.836103   -4.094639    3.094407
     15          8           0       -0.951580   -1.610444   -0.703756
     16          1           0       -1.590466   -1.601061    0.030383
     17          1           0       -0.403318   -2.416884   -0.568299
     18          8           0        0.382197   -3.868448   -0.026006
     19          1           0        0.340374   -4.647680   -0.585078
     20          1           0       -0.088028   -4.085575    0.806743
     21          8           0       -1.749059    0.635062    2.442224
     22          1           0       -1.378760    0.894162    3.288863
     23          1           0       -1.129688    0.955135    1.757468
 ---------------------------------------------------------------------
                    Distance matrix (angstroms):
                    1          2          3          4          5
     1  C    0.000000
     2  O    1.217021   0.000000
     3  O    1.289643   2.259808   0.000000
     4  H    1.961850   2.478566   1.040473   0.000000
     5  C    1.551203   2.402924   2.350415   3.306271   0.000000
     6  F    2.376484   3.287308   2.791188   3.766678   1.341673
     7  F    2.381182   3.323631   2.758825   3.720651   1.340582
     8  F    2.381325   2.646656   3.496138   4.330892   1.332285
     9  O    4.874415   4.267368   4.710713   3.796258   6.416534
    10  H    4.439116   3.639976   4.537105   3.762425   5.935346
    11  H    5.482021   4.881392   5.297398   4.392720   7.002849
    12  O    6.349269   5.936568   5.963398   5.011891   7.828387
    13  H    5.807298   5.306206   5.501857   4.538503   7.328611
    14  H    6.737727   6.215919   6.495274   5.605660   8.178498
    15  O    3.311353   3.472144   2.496830   1.461231   4.743709
    16  H    3.677000   3.518160   3.138229   2.125675   5.199803
    17  H    3.897204   4.081736   3.044449   2.092731   5.267480
    18  O    5.284341   5.406450   4.506113   3.681207   6.559731
    19  H    6.032061   6.251896   5.128851   4.320771   7.256506
    20  H    5.675381   5.591642   5.041930   4.145559   7.044782
    21  O    3.840258   2.744929   4.405129   3.962719   5.135837
    22  H    4.337015   3.158419   5.048614   4.688643   5.496858
    23  H    2.882498   1.767863   3.553282   3.259632   4.160184
                    6          7          8          9         10
     6  F    0.000000
     7  F    2.172756   0.000000
     8  F    2.166849   2.165870   0.000000
     9  O    6.996794   7.092401   6.910702   0.000000
    10  H    6.582851   6.698118   6.268176   0.990775   0.000000
    11  H    7.450263   7.772141   7.492340   0.960858   1.570304
    12  O    8.623326   8.082060   8.421363   2.768032   3.387189
    13  H    8.071061   7.729817   7.879504   1.805813   2.452217
    14  H    9.074562   8.409029   8.652549   3.269048   3.689559
    15  O    5.193950   5.123412   5.686585   2.821260   3.139560
    16  H    5.687934   5.731798   5.982989   1.859530   2.246691
    17  H    5.830476   5.431959   6.222852   3.138583   3.569825
    18  O    7.272211   6.473870   7.457442   3.981001   4.515001
    19  H    7.877243   7.106249   8.232346   4.656423   5.296330
    20  H    7.808435   7.073109   7.832303   3.498725   4.085551
    21  O    5.869154   6.034956   5.152775   2.637082   1.658511
    22  H    6.348020   6.341958   5.315279   3.331326   2.355650
    23  H    4.927538   5.067257   4.222640   3.048124   2.190073
                   11         12         13         14         15
    11  H    0.000000
    12  O    3.363385   0.000000
    13  H    2.422704   0.977098   0.000000
    14  H    3.893036   0.959815   1.558324   0.000000
    15  O    3.396062   3.811642   3.357389   4.539890   0.000000
    16  H    2.437079   3.311634   2.669367   4.021845   0.973254
    17  H    3.807580   3.315991   3.108045   4.051861   0.984523
    18  O    4.700515   2.726650   3.063842   3.357439   2.708669
    19  H    5.267788   3.224741   3.672034   3.902379   3.302731
    20  H    4.211363   1.770029   2.250670   2.406887   3.025492
    21  O    3.091925   4.745603   3.906257   4.860956   3.946576
    22  H    3.816061   5.086365   4.326712   5.021994   4.732498
    23  H    3.600065   5.044881   4.269117   5.231999   3.559712
                   16         17         18         19         20
    16  H    0.000000
    17  H    1.559907   0.000000
    18  O    3.005932   1.737283   0.000000
    19  H    3.659074   2.351555   0.959955   0.000000
    20  H    3.005473   2.185104   0.980677   1.560979   0.000000
    21  O    3.292776   4.493177   5.560217   6.437208   5.264811
    22  H    4.109580   5.176119   6.063974   6.976737   5.711803
    23  H    3.119179   4.160207   5.360367   6.248211   5.234281
                   21         22         23
    21  O    0.000000
    22  H    0.959714   0.000000
    23  H    0.977220   1.552715   0.000000
 Stoichiometry    C2H11F3O7
 Framework group  C1[X(C2H11F3O7)]
 Deg. of freedom    63
 Full point group                 C1      NOp   1
 Largest Abelian subgroup         C1      NOp   1
 Largest concise Abelian subgroup C1      NOp   1
                         Standard orientation:                         
 ---------------------------------------------------------------------
 Center     Atomic      Atomic             Coordinates (Angstroms)
 Number     Number       Type             X           Y           Z
 ---------------------------------------------------------------------
      1          6           0       -1.517460    0.042517    0.080060
      2          8           0       -0.999287    1.081547   -0.284702
      3          8           0       -0.972756   -0.965939    0.671240
      4          1           0        0.054345   -0.876073    0.811141
      5          6           0       -3.034510   -0.188447   -0.146759
      6          9           0       -3.665042   -0.322740    1.029880
      7          9           0       -3.241216   -1.303143   -0.862221
      8          9           0       -3.583488    0.834611   -0.800181
      9          8           0        3.122010    1.360085    0.786636
     10          1           0        2.467854    1.976241    0.369421
     11          1           0        3.457130    1.794703    1.575337
     12          8           0        4.769462   -0.235983   -0.762709
     13          1           0        4.266951    0.432098   -0.256872
     14          1           0        5.005647    0.164138   -1.602568
     15          8           0        1.493492   -0.927555    1.058930
     16          1           0        2.018657   -0.108344    1.076775
     17          1           0        2.008520   -1.561162    0.508864
     18          8           0        3.129681   -2.400765   -0.518862
     19          1           0        3.579349   -3.173944   -0.170285
     20          1           0        3.817440   -1.727089   -0.705614
     21          8           0        1.150636    2.787228   -0.228819
     22          1           0        1.120883    3.296901   -1.041469
     23          1           0        0.376856    2.190617   -0.245551
 ---------------------------------------------------------------------
 Rotational constants (GHZ):           1.0348257           0.2808265           0.2435821
 Standard basis: 6-31++G(d,p) (6D, 7F)
 There are   294 symmetry adapted cartesian basis functions of A   symmetry.
 There are   294 symmetry adapted basis functions of A   symmetry.
   294 basis functions,   472 primitive gaussians,   294 cartesian basis functions
    53 alpha electrons       53 beta electrons
       nuclear repulsion energy       824.5015841430 Hartrees.
 NAtoms=   23 NActive=   23 NUniq=   23 SFac= 1.00D+00 NAtFMM=   60 NAOKFM=F Big=F
 Integral buffers will be    131072 words long.
 Raffenetti 2 integral format.
 Two-electron integral symmetry is turned on.
 Nuclear repulsion after empirical dispersion term =      824.4918334777 Hartrees.
 One-electron integrals computed using PRISM.
 NBasis=   294 RedAO= T EigKep=  4.82D-05  NBF=   294
 NBsUse=   294 1.00D-06 EigRej= -1.00D+00 NBFU=   294
 Initial guess from the checkpoint file:  "/local_scratch/slurm.5660431/Gau-3706750.chk"
 B after Tr=     0.000000    0.000000   -0.000000
         Rot=    0.999997   -0.002234   -0.000304   -0.000795 Ang=  -0.27 deg.
 ExpMin= 3.60D-02 ExpMax= 7.00D+03 ExpMxC= 1.05D+03 IAcc=3 IRadAn=         5 AccDes= 0.00D+00
 Harris functional with IExCor= 4639 and IRadAn=       5 diagonalized for initial guess.
 HarFok:  IExCor= 4639 AccDes= 0.00D+00 IRadAn=         5 IDoV= 1 UseB2=F ITyADJ=14
 ICtDFT=  3500011 ScaDFX=  1.000000  1.000000  1.000000  1.000000
 FoFCou: FMM=F IPFlag=           0 FMFlag=      100000 FMFlg1=           0
         NFxFlg=           0 DoJE=T BraDBF=F KetDBF=T FulRan=T
         wScrn=  0.000000 ICntrl=       500 IOpCl=  0 I1Cent=   200000004 NGrid=           0
         NMat0=    1 NMatS0=      1 NMatT0=    0 NMatD0=    1 NMtDS0=    0 NMtDT0=    0
 Petite list used in FoFCou.
 Requested convergence on RMS density matrix=1.00D-10 within 128 cycles.
 Requested convergence on MAX density matrix=1.00D-08.
 Requested convergence on             energy=1.00D-08.
 No special actions if energy rises.
 SCF Done:  E(RwB97XD) =  -908.816948732     A.U. after   15 cycles
            NFock= 15  Conv=0.71D-10     -V/T= 2.0082
 Calling FoFJK, ICntrl=      2127 FMM=F ISym2X=0 I1Cent= 0 IOpClX= 0 NMat=1 NMatS=1 NMatT=0.
 ***** Axes restored to original set *****
 -------------------------------------------------------------------
 Center     Atomic                   Forces (Hartrees/Bohr)
 Number     Number              X              Y              Z
 -------------------------------------------------------------------
      1        6          -0.000518622   -0.000357529    0.000584947
      2        8           0.000337776    0.000439504   -0.000175918
      3        8           0.000083657   -0.000109139   -0.000065167
      4        1           0.000146147    0.000131342   -0.000232860
      5        6          -0.000088651   -0.000099925   -0.000020335
      6        9           0.000143982    0.000055224    0.000048644
      7        9          -0.000065265    0.000105121    0.000018199
      8        9           0.000028205    0.000002403   -0.000084023
      9        8          -0.000003984    0.000324655    0.000216767
     10        1          -0.000131095   -0.000341825   -0.000152117
     11        1           0.000066967   -0.000001939   -0.000005041
     12        8           0.000012218   -0.000093822    0.000034460
     13        1           0.000053547    0.000025382    0.000044103
     14        1          -0.000058246    0.000078860   -0.000089075
     15        8           0.000349007   -0.000390760   -0.000320481
     16        1          -0.000393968    0.000107064    0.000425053
     17        1          -0.000000007    0.000186724   -0.000139764
     18        8          -0.000136438   -0.000124257    0.000410186
     19        1          -0.000047486    0.000020883    0.000143090
     20        1           0.000182771    0.000087292   -0.000554740
     21        8           0.000608929    0.000296457   -0.000066375
     22        1          -0.000191541   -0.000116870    0.000211764
     23        1          -0.000377903   -0.000224845   -0.000231318
 -------------------------------------------------------------------
 Cartesian Forces:  Max     0.000608929 RMS     0.000233642

 GradGradGradGradGradGradGradGradGradGradGradGradGradGradGradGradGradGrad
 Berny optimization.
 Using GEDIIS/GDIIS optimizer.
 FormGI is forming the generalized inverse of G from B-inverse, IUseBI=4.
 Internal  Forces:  Max     0.000569910 RMS     0.000131278
 Search for a local minimum.
 Step number   9 out of a maximum of  138
 All quantities printed in internal units (Hartrees-Bohrs-Radians)
 Mixed Optimization -- En-DIIS/RFO-DIIS
 Swapping is turned off.
 Update second derivatives using D2CorX and points    6    7    8    9
 DE= -2.10D-05 DEPred=-3.25D-05 R= 6.45D-01
 TightC=F SS=  1.41D+00  RLast= 2.76D-01 DXNew= 1.3280D+00 8.2894D-01
 Trust test= 6.45D-01 RLast= 2.76D-01 DXMaxT set to 8.29D-01
 ITU=  1  1 -1  1  1  0  0  1  0
     Eigenvalues ---    0.00020   0.00030   0.00044   0.00082   0.00153
     Eigenvalues ---    0.00178   0.00240   0.00374   0.00492   0.00577
     Eigenvalues ---    0.00709   0.00775   0.00851   0.00956   0.01022
     Eigenvalues ---    0.01081   0.01249   0.01330   0.01565   0.01637
     Eigenvalues ---    0.01714   0.01798   0.01947   0.02235   0.02336
     Eigenvalues ---    0.02442   0.02646   0.02890   0.03120   0.03217
     Eigenvalues ---    0.03635   0.03771   0.04046   0.04864   0.05987
     Eigenvalues ---    0.06372   0.06546   0.07246   0.07992   0.11686
     Eigenvalues ---    0.13568   0.19811   0.20729   0.21682   0.23611
     Eigenvalues ---    0.26241   0.35576   0.37366   0.37558   0.38287
     Eigenvalues ---    0.43401   0.46267   0.48354   0.49631   0.50825
     Eigenvalues ---    0.51681   0.55474   0.57085   0.57312   0.57476
     Eigenvalues ---    0.57614   0.61603   0.91162
 En-DIIS/RFO-DIIS/Sim-DIIS IScMMF=       -3 using points:     9    8    7    6    5
 RFO step:  Lambda=-2.75593700D-05.
 DidBck=T Rises=F RFO-DIIS coefs:    0.79809    0.65415    0.00272   -0.45514    0.00018
 Iteration  1 RMS(Cart)=  0.02041741 RMS(Int)=  0.00291802
 Iteration  2 RMS(Cart)=  0.00344746 RMS(Int)=  0.00032057
 Iteration  3 RMS(Cart)=  0.00030281 RMS(Int)=  0.00019834
 Iteration  4 RMS(Cart)=  0.00000142 RMS(Int)=  0.00019834
 Iteration  5 RMS(Cart)=  0.00000000 RMS(Int)=  0.00019834
 Variable       Old X    -DE/DX   Delta X   Delta X   Delta X     New X
                                 (Linear)    (Quad)   (Total)
    R1        2.29984  -0.00034  -0.00073  -0.00009  -0.00089   2.29895
    R2        2.43707   0.00019  -0.00148   0.00198   0.00040   2.43747
    R3        2.93135   0.00007  -0.00062   0.00136   0.00075   2.93210
    R4        3.34078  -0.00002   0.00405  -0.00378   0.00026   3.34104
    R5        1.96621  -0.00018   0.00691  -0.01051  -0.00364   1.96257
    R6        2.76133   0.00008  -0.00993   0.01742   0.00744   2.76876
    R7        2.53539  -0.00008  -0.00013  -0.00087  -0.00100   2.53440
    R8        2.53333  -0.00010   0.00056   0.00031   0.00087   2.53421
    R9        2.51765  -0.00005  -0.00016   0.00002  -0.00014   2.51751
   R10        1.87229  -0.00032   0.00112  -0.00207  -0.00085   1.87144
   R11        1.81576  -0.00007   0.00007  -0.00028  -0.00021   1.81555
   R12        3.41249  -0.00003   0.00989  -0.01368  -0.00380   3.40869
   R13        3.51400  -0.00001  -0.00415   0.00624   0.00210   3.51610
   R14        3.13413   0.00007  -0.00127   0.00098  -0.00021   3.13392
   R15        1.84645  -0.00002  -0.00132   0.00162   0.00029   1.84674
   R16        1.81379  -0.00011   0.00020  -0.00033  -0.00013   1.81366
   R17        3.34487   0.00005  -0.00167   0.00113  -0.00051   3.34436
   R18        1.83918   0.00057   0.00383  -0.00257   0.00126   1.84044
   R19        1.86048  -0.00015   0.00093  -0.00216  -0.00122   1.85926
   R20        3.28299   0.00003   0.00170   0.00192   0.00363   3.28662
   R21        1.81405  -0.00010   0.00012  -0.00025  -0.00013   1.81392
   R22        1.85321  -0.00052  -0.00116  -0.00010  -0.00123   1.85198
   R23        1.81360   0.00008   0.00004  -0.00011  -0.00006   1.81353
   R24        1.84668  -0.00017  -0.00067   0.00020  -0.00047   1.84621
    A1        2.24613   0.00046  -0.00083   0.00372   0.00238   2.24852
    A2        2.09404  -0.00026   0.00012  -0.00083  -0.00045   2.09358
    A3        1.94300  -0.00019   0.00072  -0.00287  -0.00192   1.94108
    A4        2.60684  -0.00018  -0.00965  -0.00306  -0.01328   2.59356
    A5        1.99439   0.00000   0.00238   0.00277   0.00443   1.99882
    A6        1.92440   0.00022   0.00052   0.00289   0.00341   1.92781
    A7        1.93119   0.00007  -0.00151  -0.00127  -0.00278   1.92841
    A8        1.93946   0.00006   0.00032  -0.00011   0.00022   1.93967
    A9        1.88847  -0.00013   0.00018  -0.00045  -0.00027   1.88820
   A10        1.88950  -0.00014   0.00036  -0.00051  -0.00015   1.88935
   A11        1.88938  -0.00010   0.00016  -0.00061  -0.00045   1.88893
   A12        1.86986  -0.00002  -0.00117   0.00317   0.00184   1.87171
   A13        2.08847   0.00002   0.00109   0.00015   0.00122   2.08969
   A14        1.73660   0.00008  -0.01066   0.00326  -0.00718   1.72941
   A15        2.07789   0.00003   0.00638  -0.00431   0.00199   2.07987
   A16        2.02201  -0.00000   0.00827  -0.00454   0.00374   2.02575
   A17        1.63139  -0.00010  -0.00660   0.00274  -0.00378   1.62761
   A18        1.86974  -0.00011  -0.00294   0.00292   0.00010   1.86984
   A19        1.85739   0.00007   0.00141   0.00041   0.00156   1.85894
   A20        2.10803   0.00001   0.00762  -0.01246  -0.00474   2.10329
   A21        2.10006  -0.00012   0.01125  -0.00641   0.00484   2.10489
   A22        2.02990   0.00003   0.00249  -0.00168   0.00060   2.03051
   A23        1.84385   0.00007   0.00568  -0.00304   0.00231   1.84616
   A24        2.06774   0.00000   0.00509  -0.00415   0.00095   2.06870
   A25        1.80622   0.00003   0.00125  -0.00490  -0.00384   1.80238
   A26        1.86913  -0.00006  -0.00082  -0.00026  -0.00089   1.86824
   A27        2.20153  -0.00014   0.00123  -0.00476  -0.00374   2.19780
   A28        1.91401  -0.00003   0.01439  -0.00481   0.00909   1.92311
   A29        1.85999   0.00018   0.00215   0.00426   0.00580   1.86579
   A30        3.11950   0.00000   0.00569   0.00601   0.01143   3.13093
   A31        3.26818  -0.00032   0.00501  -0.00130   0.00324   3.27142
   A32        2.94742   0.00008  -0.00269   0.00307   0.00045   2.94787
   A33        2.92734   0.00000   0.00596  -0.00407   0.00154   2.92888
   A34        3.13777   0.00002  -0.00491   0.00041  -0.00431   3.13346
   A35        3.25593   0.00006   0.00189   0.00058   0.00237   3.25829
   A36        2.90728   0.00006  -0.00134   0.00171  -0.00000   2.90728
   A37        3.14642  -0.00005   0.00538  -0.00258   0.00293   3.14935
   A38        3.09577   0.00008  -0.00992   0.01685   0.00706   3.10284
   A39        3.17513   0.00002  -0.00992   0.01243   0.00261   3.17773
   A40        2.94832  -0.00008  -0.00387   0.00280  -0.00153   2.94679
   A41        2.95170  -0.00011  -0.00271   0.00124  -0.00181   2.94989
   A42        3.29045  -0.00013   0.00420  -0.00994  -0.00574   3.28471
    D1       -0.24120  -0.00003   0.04625   0.00875   0.05484  -0.18635
    D2        2.89416   0.00002   0.04604   0.01314   0.05903   2.95319
    D3       -0.04771   0.00006   0.00016   0.00037   0.00035  -0.04736
    D4        3.09969   0.00002   0.00036  -0.00372  -0.00354   3.09614
    D5       -2.05096  -0.00003  -0.01862  -0.02548  -0.04409  -2.09506
    D6        2.14369  -0.00005  -0.01821  -0.02597  -0.04417   2.09952
    D7        0.04419  -0.00001  -0.01761  -0.02428  -0.04189   0.00230
    D8        1.08540   0.00001  -0.01880  -0.02178  -0.04058   1.04482
    D9       -1.00313  -0.00001  -0.01839  -0.02226  -0.04065  -1.04378
   D10       -3.10264   0.00003  -0.01779  -0.02058  -0.03837  -3.14101
   D11        0.90521  -0.00015  -0.07594  -0.00741  -0.08366   0.82155
   D12        0.37743  -0.00003  -0.00284  -0.00433  -0.00750   0.36993
   D13       -1.91330   0.00001  -0.02701   0.00942  -0.01748  -1.93079
   D14        0.55298  -0.00001   0.01865  -0.01316   0.00554   0.55852
   D15       -1.69651  -0.00002   0.01167  -0.00215   0.00949  -1.68701
   D16       -1.88132  -0.00004   0.01354  -0.01558  -0.00216  -1.88347
   D17        2.15239  -0.00005   0.00655  -0.00457   0.00180   2.15418
   D18        2.30855   0.00002   0.00345  -0.00827  -0.00481   2.30374
   D19        0.05907   0.00002  -0.00354   0.00274  -0.00085   0.05821
   D20       -0.16292  -0.00005  -0.01085   0.00671  -0.00432  -0.16724
   D21        2.09055  -0.00005   0.00402  -0.00270   0.00121   2.09176
   D22        1.85837   0.00000  -0.01687   0.01060  -0.00635   1.85202
   D23       -2.17134  -0.00000  -0.00201   0.00119  -0.00081  -2.17216
   D24       -2.26019  -0.00005  -0.00927   0.00551  -0.00406  -2.26425
   D25       -0.00672  -0.00005   0.00559  -0.00390   0.00147  -0.00525
   D26        1.92789  -0.00010  -0.01822   0.01330  -0.00512   1.92277
   D27       -2.12385   0.00002   0.00554   0.00513   0.01065  -2.11320
   D28       -0.61607  -0.00010  -0.03019   0.01867  -0.01182  -0.62789
   D29        1.61537   0.00002  -0.00643   0.01051   0.00396   1.61933
   D30       -2.28590  -0.00005  -0.01586   0.01301  -0.00281  -2.28872
   D31       -0.05446   0.00006   0.00790   0.00485   0.01296  -0.04150
   D32       -0.05289  -0.00003   0.01521  -0.01419   0.00090  -0.05200
   D33       -2.19767  -0.00006   0.01057  -0.00945   0.00102  -2.19665
   D34       -2.13461   0.00003   0.01360  -0.01129   0.00233  -2.13228
   D35        2.00379  -0.00000   0.00896  -0.00655   0.00245   2.00624
   D36       -1.97312  -0.00012   0.00739  -0.00595   0.00132  -1.97181
   D37        2.28071  -0.00004   0.00564   0.00026   0.00570   2.28641
   D38        1.98903  -0.00001  -0.01512   0.00686  -0.00831   1.98073
   D39       -0.04032   0.00006  -0.01687   0.01307  -0.00392  -0.04424
   D40       -0.61621  -0.00005   0.02820  -0.01350   0.01459  -0.60162
   D41        1.81748  -0.00011   0.04345  -0.02043   0.02282   1.84030
         Item               Value     Threshold  Converged?
 Maximum Force            0.000570     0.000015     NO 
 RMS     Force            0.000131     0.000010     NO 
 Maximum Displacement     0.108472     0.000060     NO 
 RMS     Displacement     0.024105     0.000040     NO 
 Predicted change in Energy=-1.378281D-05
 GradGradGradGradGradGradGradGradGradGradGradGradGradGradGradGradGradGrad

                          Input orientation:                          
 ---------------------------------------------------------------------
 Center     Atomic      Atomic             Coordinates (Angstroms)
 Number     Number       Type             X           Y           Z
 ---------------------------------------------------------------------
      1          6           0        0.454084    1.397853   -0.608374
      2          8           0       -0.008921    1.526657    0.509229
      3          8           0        0.317849    0.414466   -1.431849
      4          1           0       -0.232680   -0.384607   -1.061740
      5          6           0        1.340781    2.518171   -1.213448
      6          9           0        0.793144    2.990794   -2.342781
      7          9           0        2.560780    2.044578   -1.506213
      8          9           0        1.481007    3.532636   -0.361402
      9          8           0       -2.556700   -1.741712    1.624175
     10          1           0       -2.296992   -0.881395    2.040288
     11          1           0       -3.513647   -1.739353    1.538849
     12          8           0       -1.186362   -4.076468    2.193109
     13          1           0       -1.721895   -3.262443    2.118316
     14          1           0       -0.836578   -4.103719    3.086430
     15          8           0       -0.951623   -1.607156   -0.694034
     16          1           0       -1.594069   -1.603378    0.037927
     17          1           0       -0.403373   -2.413808   -0.564614
     18          8           0        0.378700   -3.872290   -0.029802
     19          1           0        0.333634   -4.649180   -0.591757
     20          1           0       -0.094928   -4.090194    0.800044
     21          8           0       -1.733579    0.624952    2.444985
     22          1           0       -1.361238    0.877876    3.292557
     23          1           0       -1.121918    0.952151    1.757029
 ---------------------------------------------------------------------
                    Distance matrix (angstroms):
                    1          2          3          4          5
     1  C    0.000000
     2  O    1.216552   0.000000
     3  O    1.289853   2.260869   0.000000
     4  H    1.963250   2.484138   1.038547   0.000000
     5  C    1.551599   2.402584   2.349396   3.305286   0.000000
     6  F    2.379199   3.304688   2.773656   3.753227   1.341145
     7  F    2.379609   3.306601   2.773722   3.728528   1.341044
     8  F    2.381778   2.646098   3.495966   4.332666   1.332211
     9  O    4.889372   4.291447   4.717140   3.802228   6.433432
    10  H    4.447336   3.657612   4.535679   3.759091   5.947877
    11  H    5.495044   4.900005   5.305124   4.400357   7.019054
    12  O    6.364554   5.967983   5.964181   5.013321   7.840940
    13  H    5.821347   5.334691   5.503080   4.540095   7.341398
    14  H    6.751642   6.247249   6.493192   5.603910   8.190193
    15  O    3.318648   3.486734   2.498576   1.465166   4.747970
    16  H    3.690531   3.540048   3.144419   2.132616   5.212144
    17  H    3.907161   4.103169   3.044896   2.096170   5.271382
    18  O    5.302343   5.439617   4.510623   3.688173   6.569978
    19  H    6.048255   6.282553   5.132885   4.327607   7.264417
    20  H    5.692426   5.625032   5.044174   4.149288   7.055912
    21  O    3.834872   2.744935   4.391185   3.945761   5.140048
    22  H    4.333940   3.161740   5.035285   4.671982   5.504140
    23  H    2.877076   1.768001   3.539912   3.243937   4.164257
                    6          7          8          9         10
     6  F    0.000000
     7  F    2.172489   0.000000
     8  F    2.166243   2.165830   0.000000
     9  O    7.025297   7.093935   6.932845   0.000000
    10  H    6.614687   6.688568   6.286896   0.990325   0.000000
    11  H    7.482632   7.777480   7.506757   0.960747   1.570918
    12  O    8.627799   8.074234   8.458064   2.766333   3.386051
    13  H    8.082684   7.722888   7.910796   1.803802   2.450759
    14  H    9.080993   8.392614   8.693254   3.267428   3.689254
    15  O    5.186879   5.131449   5.696121   2.822848   3.132614
    16  H    5.698506   5.740621   5.999517   1.860638   2.241609
    17  H    5.814056   5.435993   6.241184   3.143139   3.566455
    18  O    7.254210   6.476928   7.493863   3.986424   4.515535
    19  H    7.851524   7.113565   8.265086   4.660231   5.295664
    20  H    7.797846   7.071565   7.870201   3.500697   4.084566
    21  O    5.907981   6.005733   5.163720   2.636732   1.658401
    22  H    6.392403   6.306474   5.336435   3.327892   2.353475
    23  H    4.963060   5.040279   4.233424   3.055019   2.196115
                   11         12         13         14         15
    11  H    0.000000
    12  O    3.362501   0.000000
    13  H    2.421975   0.977253   0.000000
    14  H    3.892548   0.959747   1.558452   0.000000
    15  O    3.401060   3.806337   3.353000   4.531884   0.000000
    16  H    2.440499   3.305632   2.663992   4.014830   0.973920
    17  H    3.814872   3.313992   3.107538   4.046429   0.983878
    18  O    4.707489   2.726250   3.065749   3.352814   2.709575
    19  H    5.273343   3.223951   3.673245   3.898202   3.303976
    20  H    4.214253   1.769759   2.251673   2.403703   3.021866
    21  O    3.095103   4.739856   3.901115   4.855553   3.930293
    22  H    3.815527   5.077882   4.318699   5.013386   4.715515
    23  H    3.607237   5.047903   4.272389   5.235508   3.547783
                   16         17         18         19         20
    16  H    0.000000
    17  H    1.561285   0.000000
    18  O    3.007385   1.739205   0.000000
    19  H    3.659159   2.353891   0.959886   0.000000
    20  H    3.002082   2.183506   0.980025   1.559885   0.000000
    21  O    3.283115   4.478973   5.550809   6.427413   5.255817
    22  H    4.099201   5.160471   6.052234   6.964828   5.700691
    23  H    3.115921   4.151627   5.359090   6.245825   5.234096
                   21         22         23
    21  O    0.000000
    22  H    0.959681   0.000000
    23  H    0.976970   1.555840   0.000000
 Stoichiometry    C2H11F3O7
 Framework group  C1[X(C2H11F3O7)]
 Deg. of freedom    63
 Full point group                 C1      NOp   1
 Largest Abelian subgroup         C1      NOp   1
 Largest concise Abelian subgroup C1      NOp   1
                         Standard orientation:                         
 ---------------------------------------------------------------------
 Center     Atomic      Atomic             Coordinates (Angstroms)
 Number     Number       Type             X           Y           Z
 ---------------------------------------------------------------------
      1          6           0       -1.524886    0.053803    0.085249
      2          8           0       -1.017908    1.100973   -0.270289
      3          8           0       -0.971300   -0.957304    0.663977
      4          1           0        0.053662   -0.865796    0.804188
      5          6           0       -3.039884   -0.190559   -0.143935
      6          9           0       -3.663553   -0.396635    1.025356
      7          9           0       -3.229666   -1.270803   -0.915592
      8          9           0       -3.609852    0.854347   -0.742345
      9          8           0        3.133290    1.364111    0.785565
     10          1           0        2.476043    1.975267    0.366927
     11          1           0        3.467892    1.801706    1.572704
     12          8           0        4.777002   -0.240799   -0.755562
     13          1           0        4.274410    0.430143   -0.253305
     14          1           0        5.012860    0.154476   -1.597728
     15          8           0        1.496739   -0.920481    1.051675
     16          1           0        2.027228   -0.104023    1.073984
     17          1           0        2.009552   -1.557849    0.505048
     18          8           0        3.134875   -2.403792   -0.516157
     19          1           0        3.582579   -3.176249   -0.163660
     20          1           0        3.823573   -1.730663   -0.697931
     21          8           0        1.156983    2.775395   -0.241489
     22          1           0        1.132103    3.281867   -1.056261
     23          1           0        0.378900    2.184651   -0.250383
 ---------------------------------------------------------------------
 Rotational constants (GHZ):           1.0373884           0.2798980           0.2428433
 Standard basis: 6-31++G(d,p) (6D, 7F)
 There are   294 symmetry adapted cartesian basis functions of A   symmetry.
 There are   294 symmetry adapted basis functions of A   symmetry.
   294 basis functions,   472 primitive gaussians,   294 cartesian basis functions
    53 alpha electrons       53 beta electrons
       nuclear repulsion energy       824.1642227712 Hartrees.
 NAtoms=   23 NActive=   23 NUniq=   23 SFac= 1.00D+00 NAtFMM=   60 NAOKFM=F Big=F
 Integral buffers will be    131072 words long.
 Raffenetti 2 integral format.
 Two-electron integral symmetry is turned on.
 Nuclear repulsion after empirical dispersion term =      824.1544718825 Hartrees.
 One-electron integrals computed using PRISM.
 NBasis=   294 RedAO= T EigKep=  4.84D-05  NBF=   294
 NBsUse=   294 1.00D-06 EigRej= -1.00D+00 NBFU=   294
 Initial guess from the checkpoint file:  "/local_scratch/slurm.5660431/Gau-3706750.chk"
 B after Tr=    -0.000000   -0.000000    0.000000
         Rot=    0.999995   -0.003234   -0.000183   -0.000297 Ang=  -0.37 deg.
 ExpMin= 3.60D-02 ExpMax= 7.00D+03 ExpMxC= 1.05D+03 IAcc=3 IRadAn=         5 AccDes= 0.00D+00
 Harris functional with IExCor= 4639 and IRadAn=       5 diagonalized for initial guess.
 HarFok:  IExCor= 4639 AccDes= 0.00D+00 IRadAn=         5 IDoV= 1 UseB2=F ITyADJ=14
 ICtDFT=  3500011 ScaDFX=  1.000000  1.000000  1.000000  1.000000
 FoFCou: FMM=F IPFlag=           0 FMFlag=      100000 FMFlg1=           0
         NFxFlg=           0 DoJE=T BraDBF=F KetDBF=T FulRan=T
         wScrn=  0.000000 ICntrl=       500 IOpCl=  0 I1Cent=   200000004 NGrid=           0
         NMat0=    1 NMatS0=      1 NMatT0=    0 NMatD0=    1 NMtDS0=    0 NMtDT0=    0
 Petite list used in FoFCou.
 Requested convergence on RMS density matrix=1.00D-10 within 128 cycles.
 Requested convergence on MAX density matrix=1.00D-08.
 Requested convergence on             energy=1.00D-08.
 No special actions if energy rises.
 SCF Done:  E(RwB97XD) =  -908.816960452     A.U. after   15 cycles
            NFock= 15  Conv=0.49D-10     -V/T= 2.0082
 Calling FoFJK, ICntrl=      2127 FMM=F ISym2X=0 I1Cent= 0 IOpClX= 0 NMat=1 NMatS=1 NMatT=0.
 ***** Axes restored to original set *****
 -------------------------------------------------------------------
 Center     Atomic                   Forces (Hartrees/Bohr)
 Number     Number              X              Y              Z
 -------------------------------------------------------------------
      1        6          -0.000097092   -0.000036768   -0.000128701
      2        8           0.000047671    0.000107282    0.000273424
      3        8           0.000249168    0.000177428   -0.000245151
      4        1          -0.000087146   -0.000201767    0.000128532
      5        6          -0.000047340    0.000002702   -0.000005871
      6        9           0.000050084   -0.000016779    0.000039655
      7        9          -0.000028148   -0.000012340    0.000005312
      8        9          -0.000020378   -0.000000949    0.000021666
      9        8           0.000037284    0.000007352   -0.000056321
     10        1          -0.000054583   -0.000012358    0.000036540
     11        1           0.000006483    0.000058518    0.000016159
     12        8          -0.000047403   -0.000017438   -0.000032959
     13        1           0.000093748   -0.000112900    0.000078046
     14        1          -0.000059040    0.000083275   -0.000002536
     15        8          -0.000329872    0.000184446    0.000028163
     16        1           0.000169553   -0.000015304   -0.000112581
     17        1           0.000101698   -0.000198731    0.000041348
     18        8           0.000084775    0.000001145   -0.000054176
     19        1          -0.000011259   -0.000001772    0.000027718
     20        1          -0.000042167   -0.000011417    0.000012153
     21        8          -0.000039293   -0.000155896    0.000150367
     22        1           0.000081113    0.000071956   -0.000111525
     23        1          -0.000057854    0.000100313   -0.000109261
 -------------------------------------------------------------------
 Cartesian Forces:  Max     0.000329872 RMS     0.000103929

 GradGradGradGradGradGradGradGradGradGradGradGradGradGradGradGradGradGrad
 Berny optimization.
 Using GEDIIS/GDIIS optimizer.
 FormGI is forming the generalized inverse of G from B-inverse, IUseBI=4.
 Internal  Forces:  Max     0.000316040 RMS     0.000061431
 Search for a local minimum.
 Step number  10 out of a maximum of  138
 All quantities printed in internal units (Hartrees-Bohrs-Radians)
 Mixed Optimization -- En-DIIS/RFO-DIIS
 Swapping is turned off.
 Update second derivatives using D2CorX and points    7    8    9   10
 DE= -1.17D-05 DEPred=-1.38D-05 R= 8.50D-01
 TightC=F SS=  1.41D+00  RLast= 1.64D-01 DXNew= 1.3941D+00 4.9068D-01
 Trust test= 8.50D-01 RLast= 1.64D-01 DXMaxT set to 8.29D-01
 ITU=  1  1  1 -1  1  1  0  0  1  0
     Eigenvalues ---    0.00017   0.00032   0.00048   0.00075   0.00154
     Eigenvalues ---    0.00184   0.00244   0.00375   0.00495   0.00572
     Eigenvalues ---    0.00737   0.00800   0.00869   0.00949   0.01068
     Eigenvalues ---    0.01126   0.01239   0.01331   0.01586   0.01630
     Eigenvalues ---    0.01718   0.01805   0.01931   0.02235   0.02336
     Eigenvalues ---    0.02458   0.02645   0.02871   0.03123   0.03196
     Eigenvalues ---    0.03692   0.03705   0.04046   0.04928   0.06335
     Eigenvalues ---    0.06422   0.06571   0.07235   0.07864   0.11669
     Eigenvalues ---    0.13569   0.19636   0.20554   0.21678   0.23471
     Eigenvalues ---    0.25785   0.36695   0.37489   0.38190   0.38837
     Eigenvalues ---    0.44507   0.46679   0.48329   0.49717   0.50725
     Eigenvalues ---    0.51731   0.55478   0.57131   0.57328   0.57481
     Eigenvalues ---    0.57618   0.61376   0.90948
 En-DIIS/RFO-DIIS/Sim-DIIS IScMMF=       -3 using points:    10    9    8    7    6    5
 RFO step:  Lambda=-7.76814821D-06.
 DidBck=F Rises=F RFO-DIIS coefs:    1.97945   -0.51957   -0.44210   -0.06545   -0.08212
                  RFO-DIIS coefs:    0.12979
 Iteration  1 RMS(Cart)=  0.02834118 RMS(Int)=  0.00101567
 Iteration  2 RMS(Cart)=  0.00087297 RMS(Int)=  0.00030213
 Iteration  3 RMS(Cart)=  0.00000100 RMS(Int)=  0.00030211
 Variable       Old X    -DE/DX   Delta X   Delta X   Delta X     New X
                                 (Linear)    (Quad)   (Total)
    R1        2.29895   0.00016   0.00043  -0.00058  -0.00025   2.29870
    R2        2.43747   0.00011   0.00184  -0.00186  -0.00008   2.43739
    R3        2.93210  -0.00007   0.00006   0.00005   0.00011   2.93220
    R4        3.34104  -0.00008  -0.00026  -0.00242  -0.00276   3.33828
    R5        1.96257   0.00032  -0.00637   0.00566  -0.00068   1.96189
    R6        2.76876   0.00007   0.00733  -0.00531   0.00204   2.77080
    R7        2.53440  -0.00006  -0.00075  -0.00057  -0.00132   2.53307
    R8        2.53421  -0.00002   0.00113   0.00004   0.00116   2.53537
    R9        2.51751   0.00001  -0.00025   0.00021  -0.00004   2.51747
   R10        1.87144  -0.00001  -0.00079   0.00048  -0.00029   1.87115
   R11        1.81555  -0.00001  -0.00001  -0.00006  -0.00007   1.81548
   R12        3.40869   0.00004  -0.00619   0.00596  -0.00021   3.40848
   R13        3.51610   0.00007   0.00569  -0.00308   0.00283   3.51893
   R14        3.13392  -0.00000   0.00195  -0.00065   0.00133   3.13526
   R15        1.84674  -0.00012   0.00131  -0.00144  -0.00014   1.84660
   R16        1.81366  -0.00003   0.00007  -0.00010  -0.00003   1.81363
   R17        3.34436   0.00001  -0.00061   0.00153   0.00078   3.34514
   R18        1.84044  -0.00013  -0.00077  -0.00002  -0.00057   1.83987
   R19        1.85926   0.00025  -0.00156   0.00175   0.00020   1.85946
   R20        3.28662   0.00002   0.00276  -0.00121   0.00154   3.28816
   R21        1.81392  -0.00001   0.00009  -0.00015  -0.00006   1.81386
   R22        1.85198   0.00004   0.00015  -0.00003  -0.00002   1.85196
   R23        1.81353  -0.00005   0.00010  -0.00020  -0.00010   1.81343
   R24        1.84621  -0.00000   0.00003  -0.00011  -0.00015   1.84606
    A1        2.24852   0.00014   0.00124  -0.00082   0.00079   2.24930
    A2        2.09358  -0.00015   0.00037  -0.00020  -0.00005   2.09354
    A3        1.94108   0.00001  -0.00158   0.00103  -0.00075   1.94033
    A4        2.59356  -0.00006  -0.00184   0.00677   0.00562   2.59918
    A5        1.99882  -0.00009   0.00145  -0.00211   0.00004   1.99886
    A6        1.92781   0.00005   0.00283   0.00119   0.00402   1.93183
    A7        1.92841  -0.00004  -0.00346  -0.00035  -0.00381   1.92459
    A8        1.93967  -0.00004  -0.00018   0.00025   0.00006   1.93973
    A9        1.88820  -0.00001   0.00036  -0.00048  -0.00011   1.88808
   A10        1.88935   0.00001   0.00039  -0.00030   0.00008   1.88943
   A11        1.88893   0.00004   0.00010  -0.00034  -0.00025   1.88867
   A12        1.87171  -0.00004   0.00253  -0.00306  -0.00041   1.87130
   A13        2.08969   0.00002  -0.00209   0.00321   0.00099   2.09068
   A14        1.72941   0.00004  -0.00149   0.00136  -0.00004   1.72937
   A15        2.07987   0.00000   0.00073   0.00039   0.00128   2.08116
   A16        2.02575  -0.00001   0.00183  -0.00178  -0.00013   2.02562
   A17        1.62761   0.00001  -0.00252   0.00029  -0.00225   1.62537
   A18        1.86984  -0.00007   0.00038  -0.00177  -0.00159   1.86825
   A19        1.85894   0.00002   0.00325  -0.00408  -0.00050   1.85845
   A20        2.10329   0.00002  -0.01271   0.01050  -0.00226   2.10103
   A21        2.10489  -0.00001   0.00049   0.00006   0.00063   2.10553
   A22        2.03051   0.00001  -0.00091   0.00312   0.00213   2.03263
   A23        1.84616  -0.00002  -0.00057   0.00013   0.00008   1.84624
   A24        2.06870   0.00003  -0.00383   0.00470   0.00087   2.06957
   A25        1.80238  -0.00005  -0.00373   0.00236  -0.00116   1.80122
   A26        1.86824  -0.00001  -0.00007  -0.00040  -0.00081   1.86743
   A27        2.19780   0.00009  -0.00267   0.01133   0.00878   2.20658
   A28        1.92311   0.00005   0.00342  -0.00269   0.00176   1.92486
   A29        1.86579  -0.00011   0.00338  -0.00593  -0.00227   1.86353
   A30        3.13093  -0.00004  -0.00173  -0.00296  -0.00442   3.12651
   A31        3.27142  -0.00005   0.00062  -0.00270  -0.00137   3.27005
   A32        2.94787   0.00001   0.00036  -0.00118  -0.00020   2.94767
   A33        2.92888   0.00004  -0.00184   0.00271   0.00156   2.93045
   A34        3.13346   0.00002   0.00030   0.00324   0.00349   3.13695
   A35        3.25829  -0.00003   0.00056  -0.00189  -0.00146   3.25683
   A36        2.90728  -0.00001  -0.00256   0.00193   0.00005   2.90733
   A37        3.14935  -0.00005  -0.00307  -0.00181  -0.00538   3.14397
   A38        3.10284  -0.00006   0.00568  -0.01050  -0.00487   3.09796
   A39        3.17773  -0.00000   0.00219  -0.00269  -0.00062   3.17711
   A40        2.94679   0.00001   0.00108   0.00139   0.00361   2.95040
   A41        2.94989  -0.00001  -0.00153  -0.00372  -0.00473   2.94516
   A42        3.28471   0.00000  -0.00797   0.00353  -0.00402   3.28069
    D1       -0.18635  -0.00001   0.03056  -0.00730   0.02339  -0.16296
    D2        2.95319   0.00002   0.03600  -0.00528   0.03095   2.98414
    D3       -0.04736   0.00000   0.00585  -0.00117   0.00509  -0.04227
    D4        3.09614  -0.00002   0.00078  -0.00305  -0.00194   3.09420
    D5       -2.09506  -0.00002  -0.04456  -0.01189  -0.05649  -2.15155
    D6        2.09952  -0.00002  -0.04462  -0.01183  -0.05648   2.04305
    D7        0.00230  -0.00001  -0.04231  -0.01132  -0.05367  -0.05137
    D8        1.04482  -0.00000  -0.04000  -0.01020  -0.05018   0.99464
    D9       -1.04378   0.00000  -0.04006  -0.01013  -0.05016  -1.09395
   D10       -3.14101   0.00001  -0.03775  -0.00963  -0.04736   3.09482
   D11        0.82155   0.00003  -0.04375   0.01864  -0.02504   0.79651
   D12        0.36993  -0.00007  -0.02100  -0.00303  -0.02336   0.34657
   D13       -1.93079  -0.00004  -0.02088  -0.00699  -0.02807  -1.95886
   D14        0.55852  -0.00003  -0.01752   0.00760  -0.01004   0.54848
   D15       -1.68701  -0.00004  -0.00378  -0.00179  -0.00579  -1.69281
   D16       -1.88347   0.00003  -0.02116   0.00921  -0.01203  -1.89551
   D17        2.15418   0.00002  -0.00742  -0.00019  -0.00779   2.14639
   D18        2.30374   0.00003  -0.02145   0.01026  -0.01103   2.29271
   D19        0.05821   0.00002  -0.00771   0.00087  -0.00679   0.05143
   D20       -0.16724   0.00002   0.00218  -0.00160   0.00065  -0.16659
   D21        2.09176   0.00000   0.00169   0.00430   0.00612   2.09788
   D22        1.85202  -0.00001   0.00473  -0.00486  -0.00023   1.85179
   D23       -2.17216  -0.00002   0.00424   0.00103   0.00523  -2.16693
   D24       -2.26425  -0.00001   0.00486  -0.00513  -0.00014  -2.26440
   D25       -0.00525  -0.00002   0.00437   0.00076   0.00532   0.00007
   D26        1.92277   0.00002   0.00679   0.00001   0.00667   1.92944
   D27       -2.11320   0.00002   0.01476   0.00116   0.01550  -2.09770
   D28       -0.62789   0.00005   0.00472  -0.00200   0.00337  -0.62451
   D29        1.61933   0.00005   0.01269  -0.00085   0.01221   1.63153
   D30       -2.28872   0.00002   0.00957  -0.00360   0.00566  -2.28306
   D31       -0.04150   0.00001   0.01754  -0.00245   0.01449  -0.02702
   D32       -0.05200  -0.00003   0.00542   0.00097   0.00646  -0.04553
   D33       -2.19665  -0.00003   0.01054  -0.00486   0.00584  -2.19081
   D34       -2.13228   0.00004   0.01093  -0.00025   0.01055  -2.12173
   D35        2.00624   0.00004   0.01604  -0.00608   0.00993   2.01617
   D36       -1.97181  -0.00002  -0.00752   0.00359  -0.00368  -1.97548
   D37        2.28641   0.00001  -0.00212   0.00007  -0.00163   2.28478
   D38        1.98073  -0.00000  -0.00770   0.00189  -0.00576   1.97497
   D39       -0.04424   0.00003  -0.00230  -0.00163  -0.00371  -0.04795
   D40       -0.60162  -0.00002  -0.00862  -0.00464  -0.01327  -0.61489
   D41        1.84030   0.00005  -0.00476   0.00325  -0.00145   1.83885
         Item               Value     Threshold  Converged?
 Maximum Force            0.000316     0.000015     NO 
 RMS     Force            0.000061     0.000010     NO 
 Maximum Displacement     0.147524     0.000060     NO 
 RMS     Displacement     0.028500     0.000040     NO 
 Predicted change in Energy=-3.720747D-06
 GradGradGradGradGradGradGradGradGradGradGradGradGradGradGradGradGradGrad

                          Input orientation:                          
 ---------------------------------------------------------------------
 Center     Atomic      Atomic             Coordinates (Angstroms)
 Number     Number       Type             X           Y           Z
 ---------------------------------------------------------------------
      1          6           0        0.447246    1.404639   -0.610346
      2          8           0       -0.024783    1.538266    0.502763
      3          8           0        0.326710    0.413736   -1.427167
      4          1           0       -0.222553   -0.385656   -1.056877
      5          6           0        1.335856    2.524028   -1.214475
      6          9           0        0.837574    2.943679   -2.385970
      7          9           0        2.578803    2.066346   -1.428147
      8          9           0        1.412954    3.571224   -0.394621
      9          8           0       -2.550058   -1.740275    1.631652
     10          1           0       -2.286439   -0.882256    2.049676
     11          1           0       -3.506972   -1.733020    1.546628
     12          8           0       -1.188410   -4.082776    2.189688
     13          1           0       -1.720245   -3.266155    2.117857
     14          1           0       -0.830519   -4.107988    3.079837
     15          8           0       -0.947403   -1.606334   -0.690254
     16          1           0       -1.586665   -1.602158    0.044090
     17          1           0       -0.405209   -2.418378   -0.568464
     18          8           0        0.365187   -3.887388   -0.042948
     19          1           0        0.308142   -4.662604   -0.606069
     20          1           0       -0.106363   -4.102232    0.788866
     21          8           0       -1.723509    0.625194    2.453830
     22          1           0       -1.346084    0.885386    3.296882
     23          1           0       -1.121785    0.959155    1.760493
 ---------------------------------------------------------------------
                    Distance matrix (angstroms):
                    1          2          3          4          5
     1  C    0.000000
     2  O    1.216420   0.000000
     3  O    1.289812   2.261138   0.000000
     4  H    1.962951   2.484566   1.038186   0.000000
     5  C    1.551655   2.402493   2.348819   3.304503   0.000000
     6  F    2.381983   3.326203   2.753343   3.738292   1.340445
     7  F    2.377013   3.284195   2.793394   3.741357   1.341658
     8  F    2.381852   2.646753   3.495112   4.332478   1.332187
     9  O    4.888851   4.289550   4.719314   3.805320   6.433121
    10  H    4.447318   3.656085   4.538346   3.762567   5.947981
    11  H    5.489378   4.890461   5.305575   4.402390   7.014209
    12  O    6.373954   5.982964   5.966226   5.014157   7.849211
    13  H    5.827300   5.344678   5.504436   4.540847   7.346456
    14  H    6.755678   6.258651   6.488316   5.598016   8.192554
    15  O    3.319245   3.487553   2.499417   1.466245   4.748470
    16  H    3.688618   3.537248   3.144746   2.133731   5.210617
    17  H    3.917128   4.116708   3.048597   2.098540   5.279774
    18  O    5.322990   5.466956   4.518541   3.692644   6.589457
    19  H    6.068839   6.308022   5.142351   4.333261   7.285193
    20  H    5.708756   5.648338   5.048991   4.151289   7.071117
    21  O    3.835216   2.743362   4.394343   3.949652   5.140209
    22  H    4.330367   3.158985   5.033620   4.672589   5.498208
    23  H    2.877705   1.766541   3.543556   3.248800   4.164043
                    6          7          8          9         10
     6  F    0.000000
     7  F    2.172330   0.000000
     8  F    2.165721   2.166111   0.000000
     9  O    7.039656   7.082228   6.929882   0.000000
    10  H    6.638689   6.667840   6.284392   0.990170   0.000000
    11  H    7.497461   7.766667   7.490602   0.960711   1.570527
    12  O    8.626258   8.067982   8.487017   2.766370   3.386532
    13  H    8.086342   7.713075   7.929643   1.803689   2.451163
    14  H    9.076540   8.370651   8.722117   3.264984   3.685957
    15  O    5.173413   5.144627   5.697876   2.824481   3.134410
    16  H    5.696205   5.742519   5.996171   1.862137   2.242837
    17  H    5.796507   5.454918   6.261890   3.146540   3.571184
    18  O    7.237152   6.501217   7.540052   3.989115   4.521174
    19  H    7.829679   7.149160   8.310309   4.660119   5.298666
    20  H    7.785592   7.083545   7.911440   3.501539   4.087862
    21  O    5.946275   5.971311   5.160442   2.637159   1.659108
    22  H    6.426487   6.255022   5.334155   3.334163   2.358887
    23  H    4.997057   5.008757   4.229931   3.056712   2.197918
                   11         12         13         14         15
    11  H    0.000000
    12  O    3.363125   0.000000
    13  H    2.422643   0.977179   0.000000
    14  H    3.892891   0.959732   1.557466   0.000000
    15  O    3.401630   3.805906   3.352280   4.526094   0.000000
    16  H    2.441787   3.303886   2.662187   4.008329   0.973619
    17  H    3.816315   3.315272   3.108756   4.042990   0.983984
    18  O    4.707618   2.726996   3.066600   3.351144   2.710186
    19  H    5.269883   3.223682   3.672084   3.897442   3.305188
    20  H    4.213254   1.770172   2.251635   2.402704   3.020704
    21  O    3.092722   4.745639   3.905827   4.857193   3.932852
    22  H    3.819538   5.092482   4.331904   5.024610   4.718566
    23  H    3.603146   5.060604   4.282418   5.244182   3.552224
                   16         17         18         19         20
    16  H    0.000000
    17  H    1.561178   0.000000
    18  O    3.006589   1.740019   0.000000
    19  H    3.657777   2.355172   0.959853   0.000000
    20  H    2.999392   2.183349   0.980016   1.559383   0.000000
    21  O    3.284307   4.487261   5.564167   6.438276   5.266481
    22  H    4.102001   5.171170   6.071432   6.982098   5.718687
    23  H    3.118088   4.164762   5.380749   6.264940   5.252882
                   21         22         23
    21  O    0.000000
    22  H    0.959627   0.000000
    23  H    0.976893   1.554427   0.000000
 Stoichiometry    C2H11F3O7
 Framework group  C1[X(C2H11F3O7)]
 Deg. of freedom    63
 Full point group                 C1      NOp   1
 Largest Abelian subgroup         C1      NOp   1
 Largest concise Abelian subgroup C1      NOp   1
                         Standard orientation:                         
 ---------------------------------------------------------------------
 Center     Atomic      Atomic             Coordinates (Angstroms)
 Number     Number       Type             X           Y           Z
 ---------------------------------------------------------------------
      1          6           0       -1.528411    0.054792    0.090943
      2          8           0       -1.025887    1.108877   -0.249722
      3          8           0       -0.970014   -0.965352    0.648719
      4          1           0        0.054541   -0.872931    0.788631
      5          6           0       -3.042377   -0.192715   -0.142036
      6          9           0       -3.657096   -0.487408    1.012117
      7          9           0       -3.220920   -1.220520   -0.985710
      8          9           0       -3.629989    0.882331   -0.665212
      9          8           0        3.129589    1.368609    0.782170
     10          1           0        2.472334    1.978181    0.361608
     11          1           0        3.458938    1.806317    1.571414
     12          8           0        4.782983   -0.232935   -0.752153
     13          1           0        4.276289    0.436184   -0.251735
     14          1           0        5.012243    0.161396   -1.596563
     15          8           0        1.497926   -0.922236    1.041778
     16          1           0        2.025993   -0.104564    1.063941
     17          1           0        2.016217   -1.560980    0.501774
     18          8           0        3.153471   -2.405901   -0.508389
     19          1           0        3.605479   -3.172648   -0.149077
     20          1           0        3.838174   -1.728574   -0.689611
     21          8           0        1.150820    2.778589   -0.243031
     22          1           0        1.115352    3.286927   -1.056185
     23          1           0        0.370103    2.191392   -0.243381
 ---------------------------------------------------------------------
 Rotational constants (GHZ):           1.0371640           0.2795061           0.2422512
 Standard basis: 6-31++G(d,p) (6D, 7F)
 There are   294 symmetry adapted cartesian basis functions of A   symmetry.
 There are   294 symmetry adapted basis functions of A   symmetry.
   294 basis functions,   472 primitive gaussians,   294 cartesian basis functions
    53 alpha electrons       53 beta electrons
       nuclear repulsion energy       823.9137654385 Hartrees.
 NAtoms=   23 NActive=   23 NUniq=   23 SFac= 1.00D+00 NAtFMM=   60 NAOKFM=F Big=F
 Integral buffers will be    131072 words long.
 Raffenetti 2 integral format.
 Two-electron integral symmetry is turned on.
 Nuclear repulsion after empirical dispersion term =      823.9040214195 Hartrees.
 One-electron integrals computed using PRISM.
 NBasis=   294 RedAO= T EigKep=  4.87D-05  NBF=   294
 NBsUse=   294 1.00D-06 EigRej= -1.00D+00 NBFU=   294
 Initial guess from the checkpoint file:  "/local_scratch/slurm.5660431/Gau-3706750.chk"
 B after Tr=    -0.000000   -0.000000    0.000000
         Rot=    0.999982   -0.005843   -0.000017   -0.001024 Ang=  -0.68 deg.
 ExpMin= 3.60D-02 ExpMax= 7.00D+03 ExpMxC= 1.05D+03 IAcc=3 IRadAn=         5 AccDes= 0.00D+00
 Harris functional with IExCor= 4639 and IRadAn=       5 diagonalized for initial guess.
 HarFok:  IExCor= 4639 AccDes= 0.00D+00 IRadAn=         5 IDoV= 1 UseB2=F ITyADJ=14
 ICtDFT=  3500011 ScaDFX=  1.000000  1.000000  1.000000  1.000000
 FoFCou: FMM=F IPFlag=           0 FMFlag=      100000 FMFlg1=           0
         NFxFlg=           0 DoJE=T BraDBF=F KetDBF=T FulRan=T
         wScrn=  0.000000 ICntrl=       500 IOpCl=  0 I1Cent=   200000004 NGrid=           0
         NMat0=    1 NMatS0=      1 NMatT0=    0 NMatD0=    1 NMtDS0=    0 NMtDT0=    0
 Petite list used in FoFCou.
 Requested convergence on RMS density matrix=1.00D-10 within 128 cycles.
 Requested convergence on MAX density matrix=1.00D-08.
 Requested convergence on             energy=1.00D-08.
 No special actions if energy rises.
 EnCoef did     4 forward-backward iterations
 SCF Done:  E(RwB97XD) =  -908.816962325     A.U. after   14 cycles
            NFock= 14  Conv=0.92D-10     -V/T= 2.0082
 Calling FoFJK, ICntrl=      2127 FMM=F ISym2X=0 I1Cent= 0 IOpClX= 0 NMat=1 NMatS=1 NMatT=0.
 ***** Axes restored to original set *****
 -------------------------------------------------------------------
 Center     Atomic                   Forces (Hartrees/Bohr)
 Number     Number              X              Y              Z
 -------------------------------------------------------------------
      1        6           0.000238445    0.000071079   -0.000284956
      2        8          -0.000057047    0.000121674    0.000277630
      3        8           0.000140469    0.000069392   -0.000207314
      4        1          -0.000230220   -0.000207490    0.000134083
      5        6          -0.000033436    0.000057865    0.000011351
      6        9          -0.000007966   -0.000043252    0.000041477
      7        9           0.000005677   -0.000042078   -0.000019750
      8        9          -0.000015747    0.000042816    0.000079693
      9        8           0.000165360    0.000019111   -0.000075842
     10        1          -0.000098239    0.000002332    0.000039054
     11        1          -0.000023614    0.000049116    0.000021960
     12        8          -0.000031945    0.000035936   -0.000009867
     13        1           0.000003293   -0.000069655    0.000009646
     14        1           0.000008553   -0.000016055    0.000034885
     15        8          -0.000000841    0.000027139   -0.000129385
     16        1          -0.000028118    0.000023759    0.000071431
     17        1           0.000018864   -0.000087007    0.000038812
     18        8           0.000019144    0.000003021   -0.000025203
     19        1           0.000018104   -0.000017339   -0.000047195
     20        1          -0.000011676    0.000007181    0.000076021
     21        8           0.000112903    0.000059098    0.000175229
     22        1          -0.000052379   -0.000056373    0.000082960
     23        1          -0.000139584   -0.000050270   -0.000294719
 -------------------------------------------------------------------
 Cartesian Forces:  Max     0.000294719 RMS     0.000101261

 GradGradGradGradGradGradGradGradGradGradGradGradGradGradGradGradGradGrad
 Berny optimization.
 Using GEDIIS/GDIIS optimizer.
 FormGI is forming the generalized inverse of G from B-inverse, IUseBI=4.
 Internal  Forces:  Max     0.000339360 RMS     0.000061527
 Search for a local minimum.
 Step number  11 out of a maximum of  138
 All quantities printed in internal units (Hartrees-Bohrs-Radians)
 Mixed Optimization -- En-DIIS/RFO-DIIS
 Swapping is turned off.
 Update second derivatives using D2CorX and points    7    8    9   10   11
 DE= -1.87D-06 DEPred=-3.72D-06 R= 5.03D-01
 TightC=F SS=  1.41D+00  RLast= 1.49D-01 DXNew= 1.3941D+00 4.4691D-01
 Trust test= 5.03D-01 RLast= 1.49D-01 DXMaxT set to 8.29D-01
 ITU=  1  1  1  1 -1  1  1  0  0  1  0
     Eigenvalues ---    0.00030   0.00032   0.00044   0.00068   0.00153
     Eigenvalues ---    0.00184   0.00246   0.00378   0.00493   0.00600
     Eigenvalues ---    0.00736   0.00791   0.00866   0.00946   0.01062
     Eigenvalues ---    0.01124   0.01230   0.01332   0.01585   0.01624
     Eigenvalues ---    0.01734   0.01805   0.01959   0.02241   0.02344
     Eigenvalues ---    0.02447   0.02635   0.02864   0.03121   0.03172
     Eigenvalues ---    0.03683   0.03768   0.04098   0.04984   0.06312
     Eigenvalues ---    0.06467   0.06649   0.07258   0.07874   0.11651
     Eigenvalues ---    0.13568   0.19295   0.20878   0.21676   0.23373
     Eigenvalues ---    0.25650   0.36656   0.37489   0.38127   0.39406
     Eigenvalues ---    0.44261   0.46457   0.48392   0.49789   0.50390
     Eigenvalues ---    0.52116   0.55558   0.57136   0.57332   0.57486
     Eigenvalues ---    0.57655   0.61184   0.90610
 En-DIIS/RFO-DIIS/Sim-DIIS IScMMF=       -3 using points:    11   10    9    8    7    6    5
 RFO step:  Lambda=-5.02683150D-06.
 DidBck=T Rises=F RFO-DIIS coefs:    0.38476    1.01524   -0.22239   -0.17365   -0.02564
                  RFO-DIIS coefs:   -0.05666    0.07833
 Iteration  1 RMS(Cart)=  0.00930662 RMS(Int)=  0.00020804
 Iteration  2 RMS(Cart)=  0.00007132 RMS(Int)=  0.00019695
 Iteration  3 RMS(Cart)=  0.00000001 RMS(Int)=  0.00019695
 Variable       Old X    -DE/DX   Delta X   Delta X   Delta X     New X
                                 (Linear)    (Quad)   (Total)
    R1        2.29870   0.00029   0.00040  -0.00022   0.00012   2.29882
    R2        2.43739   0.00019   0.00096  -0.00092   0.00001   2.43740
    R3        2.93220  -0.00006  -0.00014   0.00003  -0.00012   2.93209
    R4        3.33828   0.00003   0.00228  -0.00183   0.00039   3.33867
    R5        1.96189   0.00034  -0.00223   0.00303   0.00083   1.96272
    R6        2.77080   0.00001   0.00156  -0.00255  -0.00097   2.76983
    R7        2.53307  -0.00005   0.00056  -0.00025   0.00031   2.53338
    R8        2.53537   0.00002  -0.00022  -0.00013  -0.00035   2.53501
    R9        2.51747   0.00008  -0.00010   0.00018   0.00007   2.51754
   R10        1.87115  -0.00002  -0.00007   0.00015   0.00008   1.87123
   R11        1.81548   0.00002   0.00007  -0.00003   0.00004   1.81552
   R12        3.40848   0.00005  -0.00188   0.00314   0.00127   3.40975
   R13        3.51893  -0.00001   0.00056  -0.00164  -0.00093   3.51800
   R14        3.13526  -0.00002   0.00033  -0.00048  -0.00014   3.13512
   R15        1.84660  -0.00002   0.00064  -0.00075  -0.00011   1.84649
   R16        1.81363   0.00004   0.00008  -0.00006   0.00002   1.81365
   R17        3.34514   0.00001  -0.00043   0.00121   0.00070   3.34584
   R18        1.83987   0.00006   0.00015  -0.00003   0.00027   1.84014
   R19        1.85946   0.00010  -0.00079   0.00092   0.00015   1.85961
   R20        3.28816   0.00001   0.00086  -0.00037   0.00048   3.28864
   R21        1.81386   0.00004   0.00011  -0.00008   0.00003   1.81389
   R22        1.85196   0.00008   0.00007  -0.00005  -0.00007   1.85190
   R23        1.81343   0.00004   0.00014  -0.00011   0.00003   1.81347
   R24        1.84606   0.00014   0.00009  -0.00000   0.00003   1.84609
    A1        2.24930  -0.00003  -0.00010  -0.00024  -0.00007   2.24923
    A2        2.09354  -0.00014   0.00028  -0.00060  -0.00046   2.09308
    A3        1.94033   0.00017  -0.00017   0.00084   0.00054   1.94087
    A4        2.59918   0.00002  -0.00353   0.00458   0.00149   2.60067
    A5        1.99886  -0.00004   0.00037  -0.00113  -0.00024   1.99862
    A6        1.93183  -0.00005  -0.00144   0.00040  -0.00104   1.93079
    A7        1.92459  -0.00003   0.00086   0.00025   0.00111   1.92570
    A8        1.93973  -0.00005  -0.00014  -0.00001  -0.00015   1.93958
    A9        1.88808   0.00003   0.00030  -0.00030  -0.00000   1.88808
   A10        1.88943   0.00005   0.00018  -0.00020  -0.00002   1.88942
   A11        1.88867   0.00005   0.00028  -0.00017   0.00011   1.88878
   A12        1.87130  -0.00005   0.00129  -0.00171  -0.00034   1.87096
   A13        2.09068   0.00003  -0.00278   0.00229  -0.00058   2.09011
   A14        1.72937   0.00005   0.00021   0.00131   0.00158   1.73095
   A15        2.08116   0.00000   0.00008  -0.00042  -0.00023   2.08093
   A16        2.02562  -0.00002   0.00110  -0.00167  -0.00068   2.02494
   A17        1.62537   0.00001   0.00012   0.00058   0.00071   1.62608
   A18        1.86825  -0.00000   0.00093  -0.00100  -0.00021   1.86804
   A19        1.85845   0.00000   0.00173  -0.00248  -0.00052   1.85792
   A20        2.10103   0.00001  -0.00406   0.00532   0.00123   2.10226
   A21        2.10553  -0.00003  -0.00127  -0.00058  -0.00176   2.10377
   A22        2.03263   0.00003  -0.00172   0.00192   0.00013   2.03277
   A23        1.84624  -0.00002  -0.00040  -0.00002  -0.00009   1.84615
   A24        2.06957  -0.00001  -0.00277   0.00238  -0.00040   2.06917
   A25        1.80122  -0.00001  -0.00086   0.00121   0.00049   1.80171
   A26        1.86743   0.00002   0.00040  -0.00027  -0.00010   1.86734
   A27        2.20658  -0.00007  -0.00777   0.00569  -0.00199   2.20459
   A28        1.92486  -0.00003  -0.00030  -0.00203  -0.00166   1.92320
   A29        1.86353   0.00009   0.00257  -0.00249   0.00031   1.86384
   A30        3.12651   0.00002   0.00025  -0.00095  -0.00052   3.12599
   A31        3.27005   0.00001   0.00078  -0.00163  -0.00033   3.26972
   A32        2.94767   0.00001   0.00045  -0.00112  -0.00026   2.94741
   A33        2.93045   0.00001  -0.00202   0.00122  -0.00035   2.93010
   A34        3.13695   0.00003  -0.00222   0.00284   0.00062   3.13757
   A35        3.25683  -0.00002   0.00186  -0.00106   0.00073   3.25757
   A36        2.90733   0.00001  -0.00142   0.00106   0.00008   2.90741
   A37        3.14397   0.00002   0.00152  -0.00088   0.00034   3.14431
   A38        3.09796   0.00003   0.00554  -0.00503   0.00047   3.09844
   A39        3.17711  -0.00001  -0.00038  -0.00118  -0.00168   3.17543
   A40        2.95040   0.00002  -0.00169   0.00111   0.00012   2.95052
   A41        2.94516   0.00000   0.00262  -0.00231   0.00066   2.94582
   A42        3.28069   0.00004  -0.00085   0.00114   0.00056   3.28125
    D1       -0.16296   0.00001  -0.00724   0.00380  -0.00336  -0.16632
    D2        2.98414  -0.00000  -0.00962   0.00436  -0.00513   2.97900
    D3       -0.04227   0.00000   0.00021  -0.00021   0.00024  -0.04204
    D4        3.09420   0.00001   0.00242  -0.00073   0.00189   3.09609
    D5       -2.15155   0.00001   0.01639   0.00186   0.01823  -2.13332
    D6        2.04305   0.00003   0.01639   0.00182   0.01819   2.06124
    D7       -0.05137   0.00001   0.01557   0.00187   0.01742  -0.03395
    D8        0.99464  -0.00000   0.01440   0.00233   0.01675   1.01139
    D9       -1.09395   0.00002   0.01440   0.00229   0.01671  -1.07724
   D10        3.09482   0.00000   0.01358   0.00234   0.01593   3.11076
   D11        0.79651  -0.00002   0.00074   0.00218   0.00297   0.79949
   D12        0.34657  -0.00001   0.00896  -0.00555   0.00381   0.35038
   D13       -1.95886   0.00003   0.01306  -0.00707   0.00587  -1.95299
   D14        0.54848  -0.00004   0.00123   0.00276   0.00390   0.55238
   D15       -1.69281  -0.00005   0.00501  -0.00171   0.00315  -1.68965
   D16       -1.89551   0.00001   0.00210   0.00370   0.00575  -1.88975
   D17        2.14639   0.00000   0.00588  -0.00076   0.00501   2.15140
   D18        2.29271   0.00003   0.00079   0.00513   0.00602   2.29873
   D19        0.05143   0.00002   0.00457   0.00067   0.00527   0.05670
   D20       -0.16659   0.00000  -0.00466  -0.00045  -0.00508  -0.17166
   D21        2.09788   0.00001  -0.00901   0.00277  -0.00616   2.09172
   D22        1.85179  -0.00003  -0.00251  -0.00210  -0.00467   1.84712
   D23       -2.16693  -0.00002  -0.00687   0.00113  -0.00575  -2.17268
   D24       -2.26440  -0.00003  -0.00177  -0.00308  -0.00477  -2.26916
   D25        0.00007  -0.00002  -0.00612   0.00015  -0.00584  -0.00578
   D26        1.92944  -0.00003   0.00432   0.00325   0.00750   1.93694
   D27       -2.09770   0.00000   0.00010   0.00354   0.00337  -2.09433
   D28       -0.62451   0.00001   0.00631   0.00233   0.00905  -0.61546
   D29        1.63153   0.00004   0.00208   0.00262   0.00492   1.63645
   D30       -2.28306  -0.00004   0.00676   0.00072   0.00730  -2.27576
   D31       -0.02702  -0.00001   0.00253   0.00101   0.00317  -0.02385
   D32       -0.04553  -0.00001  -0.00434  -0.00040  -0.00472  -0.05025
   D33       -2.19081   0.00001  -0.00109  -0.00348  -0.00447  -2.19528
   D34       -2.12173  -0.00002  -0.00422  -0.00058  -0.00489  -2.12662
   D35        2.01617  -0.00000  -0.00097  -0.00366  -0.00464   2.01153
   D36       -1.97548  -0.00000   0.00124   0.00219   0.00360  -1.97188
   D37        2.28478  -0.00002   0.00267   0.00043   0.00338   2.28816
   D38        1.97497   0.00003   0.00388   0.00217   0.00608   1.98105
   D39       -0.04795   0.00001   0.00531   0.00041   0.00585  -0.04210
   D40       -0.61489   0.00001   0.00246  -0.00484  -0.00241  -0.61730
   D41        1.83885  -0.00003  -0.00546  -0.00105  -0.00645   1.83240
         Item               Value     Threshold  Converged?
 Maximum Force            0.000339     0.000015     NO 
 RMS     Force            0.000062     0.000010     NO 
 Maximum Displacement     0.046369     0.000060     NO 
 RMS     Displacement     0.009308     0.000040     NO 
 Predicted change in Energy=-2.105546D-06
 GradGradGradGradGradGradGradGradGradGradGradGradGradGradGradGradGradGrad

                          Input orientation:                          
 ---------------------------------------------------------------------
 Center     Atomic      Atomic             Coordinates (Angstroms)
 Number     Number       Type             X           Y           Z
 ---------------------------------------------------------------------
      1          6           0        0.448286    1.403334   -0.611429
      2          8           0       -0.022571    1.535405    0.502433
      3          8           0        0.327430    0.413211   -1.429156
      4          1           0       -0.221322   -0.387055   -1.058767
      5          6           0        1.333370    2.525374   -1.215659
      6          9           0        0.819250    2.959574   -2.375133
      7          9           0        2.571218    2.065922   -1.452684
      8          9           0        1.426154    3.563269   -0.385604
      9          8           0       -2.550775   -1.738042    1.627507
     10          1           0       -2.286094   -0.881305    2.047585
     11          1           0       -3.507500   -1.728090    1.540421
     12          8           0       -1.195669   -4.084176    2.189179
     13          1           0       -1.726362   -3.267039    2.115601
     14          1           0       -0.844180   -4.111656    3.081817
     15          8           0       -0.944635   -1.607925   -0.691794
     16          1           0       -1.584916   -1.602067    0.041837
     17          1           0       -0.401249   -2.418686   -0.566199
     18          8           0        0.370628   -3.885032   -0.034603
     19          1           0        0.319343   -4.660693   -0.597687
     20          1           0       -0.105106   -4.101069    0.794473
     21          8           0       -1.720728    0.624224    2.455185
     22          1           0       -1.339744    0.879156    3.298262
     23          1           0       -1.119350    0.957800    1.761341
 ---------------------------------------------------------------------
                    Distance matrix (angstroms):
                    1          2          3          4          5
     1  C    0.000000
     2  O    1.216485   0.000000
     3  O    1.289817   2.261162   0.000000
     4  H    1.963155   2.484492   1.038625   0.000000
     5  C    1.551594   2.402177   2.349198   3.305136   0.000000
     6  F    2.381208   3.319233   2.760566   3.743733   1.340608
     7  F    2.377725   3.291151   2.786861   3.737720   1.341471
     8  F    2.381711   2.645685   3.495578   4.332712   1.332226
     9  O    4.886250   4.286381   4.717535   3.803628   6.430155
    10  H    4.445983   3.653973   4.538062   3.762577   5.945985
    11  H    5.484935   4.885954   5.301909   4.399218   7.008705
    12  O    6.376422   5.983391   5.969812   5.016693   7.853350
    13  H    5.829079   5.344968   5.507050   4.542693   7.349238
    14  H    6.762074   6.262393   6.495842   5.604020   8.201231
    15  O    3.318790   3.486676   2.499368   1.465733   4.748463
    16  H    3.686882   3.535082   3.143601   2.132362   5.208978
    17  H    3.915558   4.113418   3.048821   2.098219   5.279624
    18  O    5.320298   5.461149   4.519019   3.692581   6.589011
    19  H    6.065413   6.302286   5.141586   4.332308   7.283522
    20  H    5.707999   5.644638   5.050775   4.152337   7.072453
    21  O    3.836111   2.743580   4.396314   3.952058   5.139745
    22  H    4.330992   3.159473   5.034386   4.673099   5.498277
    23  H    2.878545   1.766749   3.545281   3.250861   4.163611
                    6          7          8          9         10
     6  F    0.000000
     7  F    2.172307   0.000000
     8  F    2.165873   2.166075   0.000000
     9  O    7.031770   7.084669   6.926217   0.000000
    10  H    6.629929   6.673193   6.281356   0.990212   0.000000
    11  H    7.485087   7.765566   7.486588   0.960732   1.570379
    12  O    8.631759   8.079376   8.484509   2.766971   3.386364
    13  H    8.088111   7.722844   7.927641   1.804362   2.451459
    14  H    9.085571   8.389822   8.722495   3.265199   3.685637
    15  O    5.177545   5.141724   5.696986   2.824142   3.135552
    16  H    5.694763   5.741183   5.994159   1.861645   2.243697
    17  H    5.804097   5.452809   6.257460   3.145804   3.570441
    18  O    7.247618   6.501338   7.530905   3.988329   4.518413
    19  H    7.840771   7.144880   8.300817   4.661647   5.298070
    20  H    7.794454   7.088314   7.904392   3.501305   4.085814
    21  O    5.936103   5.980864   5.158579   2.637106   1.659034
    22  H    6.416916   6.267019   5.331560   3.332827   2.357751
    23  H    4.987554   5.017787   4.228172   3.055233   2.196710
                   11         12         13         14         15
    11  H    0.000000
    12  O    3.364014   0.000000
    13  H    2.423148   0.977119   0.000000
    14  H    3.892372   0.959741   1.557304   0.000000
    15  O    3.400809   3.807209   3.353390   4.529779   0.000000
    16  H    2.440895   3.305066   2.663201   4.011011   0.973760
    17  H    3.816224   3.316182   3.109289   4.046029   0.984061
    18  O    4.708819   2.727298   3.066376   3.352491   2.710540
    19  H    5.274125   3.224012   3.672753   3.897945   3.305433
    20  H    4.214707   1.770541   2.251545   2.403806   3.021517
    21  O    3.092365   4.745047   3.906056   4.856909   3.935516
    22  H    3.819279   5.087778   4.328867   5.020024   4.718287
    23  H    3.600843   5.060671   4.282899   5.245833   3.554060
                   16         17         18         19         20
    16  H    0.000000
    17  H    1.561295   0.000000
    18  O    3.006980   1.740275   0.000000
    19  H    3.659288   2.355173   0.959867   0.000000
    20  H    3.000219   2.183928   0.979981   1.559310   0.000000
    21  O    3.286193   4.486545   5.559334   6.435236   5.262754
    22  H    4.101326   5.166294   6.060598   6.972870   5.709284
    23  H    3.118712   4.163385   5.375730   6.261175   5.249350
                   21         22         23
    21  O    0.000000
    22  H    0.959645   0.000000
    23  H    0.976907   1.554633   0.000000
 Stoichiometry    C2H11F3O7
 Framework group  C1[X(C2H11F3O7)]
 Deg. of freedom    63
 Full point group                 C1      NOp   1
 Largest Abelian subgroup         C1      NOp   1
 Largest concise Abelian subgroup C1      NOp   1
                         Standard orientation:                         
 ---------------------------------------------------------------------
 Center     Atomic      Atomic             Coordinates (Angstroms)
 Number     Number       Type             X           Y           Z
 ---------------------------------------------------------------------
      1          6           0       -1.527957    0.052629    0.089189
      2          8           0       -1.024077    1.105623   -0.253078
      3          8           0       -0.970767   -0.967335    0.648510
      4          1           0        0.054292   -0.875565    0.788419
      5          6           0       -3.042710   -0.191736   -0.141570
      6          9           0       -3.659453   -0.461953    1.017671
      7          9           0       -3.226486   -1.233713   -0.966224
      8          9           0       -3.624295    0.876803   -0.684534
      9          8           0        3.126244    1.367355    0.785860
     10          1           0        2.470691    1.976911    0.362526
     11          1           0        3.452061    1.805353    1.576434
     12          8           0        4.787363   -0.231030   -0.744493
     13          1           0        4.278877    0.436831   -0.244326
     14          1           0        5.022407    0.166676   -1.585734
     15          8           0        1.497248   -0.925479    1.040927
     16          1           0        2.024035   -0.106850    1.064390
     17          1           0        2.015750   -1.561829    0.498165
     18          8           0        3.153071   -2.402437   -0.515953
     19          1           0        3.603038   -3.172233   -0.160584
     20          1           0        3.839434   -1.725523   -0.692179
     21          8           0        1.151532    2.777125   -0.247285
     22          1           0        1.119550    3.280486   -1.063693
     23          1           0        0.371055    2.189584   -0.247255
 ---------------------------------------------------------------------
 Rotational constants (GHZ):           1.0381830           0.2794154           0.2422486
 Standard basis: 6-31++G(d,p) (6D, 7F)
 There are   294 symmetry adapted cartesian basis functions of A   symmetry.
 There are   294 symmetry adapted basis functions of A   symmetry.
   294 basis functions,   472 primitive gaussians,   294 cartesian basis functions
    53 alpha electrons       53 beta electrons
       nuclear repulsion energy       823.9201264223 Hartrees.
 NAtoms=   23 NActive=   23 NUniq=   23 SFac= 1.00D+00 NAtFMM=   60 NAOKFM=F Big=F
 Integral buffers will be    131072 words long.
 Raffenetti 2 integral format.
 Two-electron integral symmetry is turned on.
 Nuclear repulsion after empirical dispersion term =      823.9103830712 Hartrees.
 One-electron integrals computed using PRISM.
 NBasis=   294 RedAO= T EigKep=  4.86D-05  NBF=   294
 NBsUse=   294 1.00D-06 EigRej= -1.00D+00 NBFU=   294
 Initial guess from the checkpoint file:  "/local_scratch/slurm.5660431/Gau-3706750.chk"
 B after Tr=     0.000000    0.000000   -0.000000
         Rot=    0.999999    0.001163    0.000109    0.000121 Ang=   0.13 deg.
 ExpMin= 3.60D-02 ExpMax= 7.00D+03 ExpMxC= 1.05D+03 IAcc=3 IRadAn=         5 AccDes= 0.00D+00
 Harris functional with IExCor= 4639 and IRadAn=       5 diagonalized for initial guess.
 HarFok:  IExCor= 4639 AccDes= 0.00D+00 IRadAn=         5 IDoV= 1 UseB2=F ITyADJ=14
 ICtDFT=  3500011 ScaDFX=  1.000000  1.000000  1.000000  1.000000
 FoFCou: FMM=F IPFlag=           0 FMFlag=      100000 FMFlg1=           0
         NFxFlg=           0 DoJE=T BraDBF=F KetDBF=T FulRan=T
         wScrn=  0.000000 ICntrl=       500 IOpCl=  0 I1Cent=   200000004 NGrid=           0
         NMat0=    1 NMatS0=      1 NMatT0=    0 NMatD0=    1 NMtDS0=    0 NMtDT0=    0
 Petite list used in FoFCou.
 Requested convergence on RMS density matrix=1.00D-10 within 128 cycles.
 Requested convergence on MAX density matrix=1.00D-08.
 Requested convergence on             energy=1.00D-08.
 No special actions if energy rises.
 SCF Done:  E(RwB97XD) =  -908.816964617     A.U. after   13 cycles
            NFock= 13  Conv=0.44D-10     -V/T= 2.0082
 Calling FoFJK, ICntrl=      2127 FMM=F ISym2X=0 I1Cent= 0 IOpClX= 0 NMat=1 NMatS=1 NMatT=0.
 ***** Axes restored to original set *****
 -------------------------------------------------------------------
 Center     Atomic                   Forces (Hartrees/Bohr)
 Number     Number              X              Y              Z
 -------------------------------------------------------------------
      1        6           0.000182594    0.000057664   -0.000156879
      2        8          -0.000063531    0.000075296    0.000225306
      3        8           0.000072087    0.000019348   -0.000140927
      4        1          -0.000134635   -0.000112523    0.000069784
      5        6          -0.000004306    0.000038460    0.000016417
      6        9          -0.000018638   -0.000029592    0.000003336
      7        9           0.000007472   -0.000026190   -0.000012113
      8        9          -0.000006134    0.000016532    0.000034765
      9        8           0.000118971    0.000015891   -0.000055432
     10        1          -0.000066428   -0.000001111    0.000013934
     11        1          -0.000015210    0.000030007    0.000016147
     12        8          -0.000018435    0.000024193    0.000007680
     13        1          -0.000015552   -0.000023610   -0.000005818
     14        1           0.000016102   -0.000027813    0.000021413
     15        8          -0.000027449    0.000004606   -0.000038472
     16        1           0.000032466    0.000007774   -0.000000909
     17        1          -0.000006306   -0.000028317    0.000034394
     18        8           0.000014945    0.000001501   -0.000046018
     19        1           0.000017577   -0.000007068   -0.000042870
     20        1          -0.000018781    0.000007428    0.000089978
     21        8           0.000089809    0.000026621    0.000165814
     22        1          -0.000034344   -0.000032646    0.000046388
     23        1          -0.000122276   -0.000036450   -0.000245916
 -------------------------------------------------------------------
 Cartesian Forces:  Max     0.000245916 RMS     0.000071312

 GradGradGradGradGradGradGradGradGradGradGradGradGradGradGradGradGradGrad
 Berny optimization.
 Using GEDIIS/GDIIS optimizer.
 FormGI is forming the generalized inverse of G from B-inverse, IUseBI=4.
 Internal  Forces:  Max     0.000223089 RMS     0.000038521
 Search for a local minimum.
 Step number  12 out of a maximum of  138
 All quantities printed in internal units (Hartrees-Bohrs-Radians)
 Mixed Optimization -- En-DIIS/RFO-DIIS
 Swapping is turned off.
 Update second derivatives using D2CorX and points    7    8    9   10   11
                                                     12
 DE= -2.29D-06 DEPred=-2.11D-06 R= 1.09D+00
 TightC=F SS=  1.41D+00  RLast= 5.20D-02 DXNew= 1.3941D+00 1.5594D-01
 Trust test= 1.09D+00 RLast= 5.20D-02 DXMaxT set to 8.29D-01
 ITU=  1  1  1  1  1 -1  1  1  0  0  1  0
     Eigenvalues ---    0.00032   0.00035   0.00042   0.00065   0.00154
     Eigenvalues ---    0.00180   0.00240   0.00373   0.00492   0.00587
     Eigenvalues ---    0.00740   0.00775   0.00857   0.00946   0.01058
     Eigenvalues ---    0.01082   0.01242   0.01336   0.01586   0.01632
     Eigenvalues ---    0.01725   0.01805   0.01945   0.02230   0.02354
     Eigenvalues ---    0.02434   0.02648   0.02872   0.03122   0.03190
     Eigenvalues ---    0.03702   0.03755   0.04070   0.04819   0.06310
     Eigenvalues ---    0.06536   0.06625   0.07256   0.07867   0.11685
     Eigenvalues ---    0.13594   0.19874   0.21286   0.21712   0.23390
     Eigenvalues ---    0.25673   0.36146   0.37545   0.38062   0.38482
     Eigenvalues ---    0.43912   0.46842   0.48333   0.49871   0.51391
     Eigenvalues ---    0.51755   0.55510   0.57173   0.57333   0.57481
     Eigenvalues ---    0.57625   0.61371   0.91018
 En-DIIS/RFO-DIIS/Sim-DIIS IScMMF=       -3 using points:    12   11   10    9    8    7    6    5
 RFO step:  Lambda=-2.45099183D-06.
 DidBck=F Rises=F RFO-DIIS coefs:    2.83677   -1.53310   -0.14718   -0.13623   -0.07846
                  RFO-DIIS coefs:    0.00923    0.07609   -0.02713
 Iteration  1 RMS(Cart)=  0.00591884 RMS(Int)=  0.00008085
 Iteration  2 RMS(Cart)=  0.00003258 RMS(Int)=  0.00007283
 Iteration  3 RMS(Cart)=  0.00000001 RMS(Int)=  0.00007283
 Variable       Old X    -DE/DX   Delta X   Delta X   Delta X     New X
                                 (Linear)    (Quad)   (Total)
    R1        2.29882   0.00022  -0.00009   0.00042   0.00035   2.29917
    R2        2.43740   0.00013  -0.00000   0.00016   0.00018   2.43758
    R3        2.93209  -0.00003   0.00016  -0.00034  -0.00018   2.93190
    R4        3.33867   0.00002  -0.00093   0.00277   0.00186   3.34053
    R5        1.96272   0.00018  -0.00006   0.00109   0.00103   1.96375
    R6        2.76983  -0.00000   0.00173  -0.00329  -0.00156   2.76827
    R7        2.53338  -0.00001  -0.00005   0.00033   0.00028   2.53366
    R8        2.53501   0.00002  -0.00028   0.00009  -0.00018   2.53483
    R9        2.51754   0.00003   0.00016  -0.00016  -0.00000   2.51754
   R10        1.87123  -0.00003  -0.00031   0.00039   0.00007   1.87130
   R11        1.81552   0.00001  -0.00003   0.00013   0.00010   1.81562
   R12        3.40975   0.00002  -0.00004   0.00112   0.00108   3.41083
   R13        3.51800  -0.00001   0.00004  -0.00255  -0.00257   3.51543
   R14        3.13512  -0.00001   0.00004  -0.00073  -0.00070   3.13442
   R15        1.84649   0.00001  -0.00010   0.00012   0.00002   1.84651
   R16        1.81365   0.00003  -0.00007   0.00009   0.00003   1.81367
   R17        3.34584   0.00000   0.00131  -0.00035   0.00100   3.34684
   R18        1.84014  -0.00003   0.00001   0.00015   0.00012   1.84026
   R19        1.85961   0.00003   0.00005   0.00003   0.00008   1.85968
   R20        3.28864   0.00000   0.00109  -0.00084   0.00025   3.28889
   R21        1.81389   0.00003  -0.00006   0.00011   0.00006   1.81394
   R22        1.85190   0.00009  -0.00022   0.00031   0.00012   1.85202
   R23        1.81347   0.00002  -0.00004   0.00007   0.00004   1.81350
   R24        1.84609   0.00011  -0.00005   0.00017   0.00013   1.84622
    A1        2.24923  -0.00003   0.00060  -0.00075  -0.00027   2.24897
    A2        2.09308  -0.00002  -0.00100   0.00104   0.00010   2.09317
    A3        1.94087   0.00005   0.00040  -0.00029   0.00017   1.94104
    A4        2.60067  -0.00001   0.00362   0.00077   0.00417   2.60484
    A5        1.99862  -0.00002   0.00003   0.00001  -0.00015   1.99847
    A6        1.93079  -0.00005  -0.00005  -0.00104  -0.00109   1.92970
    A7        1.92570  -0.00002   0.00074  -0.00004   0.00070   1.92640
    A8        1.93958  -0.00001  -0.00022   0.00036   0.00013   1.93971
    A9        1.88808   0.00002  -0.00022   0.00021  -0.00001   1.88807
   A10        1.88942   0.00004  -0.00018   0.00031   0.00012   1.88954
   A11        1.88878   0.00003  -0.00009   0.00024   0.00015   1.88893
   A12        1.87096  -0.00003  -0.00042  -0.00016  -0.00060   1.87036
   A13        2.09011   0.00002   0.00072   0.00037   0.00114   2.09125
   A14        1.73095   0.00003   0.00217   0.00077   0.00289   1.73384
   A15        2.08093  -0.00000  -0.00099  -0.00178  -0.00281   2.07812
   A16        2.02494  -0.00001  -0.00189   0.00005  -0.00178   2.02316
   A17        1.62608   0.00001   0.00094   0.00150   0.00241   1.62849
   A18        1.86804   0.00002  -0.00032   0.00070   0.00042   1.86846
   A19        1.85792  -0.00001  -0.00127   0.00050  -0.00083   1.85709
   A20        2.10226   0.00000   0.00054   0.00035   0.00088   2.10314
   A21        2.10377  -0.00001  -0.00248  -0.00008  -0.00260   2.10117
   A22        2.03277   0.00001   0.00060  -0.00023   0.00044   2.03321
   A23        1.84615  -0.00001  -0.00023  -0.00030  -0.00061   1.84553
   A24        2.06917  -0.00001  -0.00016  -0.00113  -0.00128   2.06789
   A25        1.80171  -0.00001  -0.00023   0.00148   0.00122   1.80292
   A26        1.86734   0.00002  -0.00043   0.00080   0.00044   1.86777
   A27        2.20459  -0.00004  -0.00056  -0.00206  -0.00262   2.20197
   A28        1.92320  -0.00002  -0.00235  -0.00005  -0.00267   1.92053
   A29        1.86384   0.00005   0.00089   0.00031   0.00123   1.86507
   A30        3.12599   0.00001   0.00007  -0.00179  -0.00182   3.12417
   A31        3.26972   0.00001  -0.00102   0.00112  -0.00011   3.26962
   A32        2.94741   0.00002  -0.00005  -0.00017  -0.00044   2.94698
   A33        2.93010   0.00000  -0.00007  -0.00139  -0.00160   2.92850
   A34        3.13757   0.00002   0.00240   0.00018   0.00253   3.14010
   A35        3.25757  -0.00001   0.00032   0.00003   0.00038   3.25795
   A36        2.90741   0.00001   0.00082  -0.00116  -0.00046   2.90695
   A37        3.14431   0.00002  -0.00041   0.00146   0.00115   3.14546
   A38        3.09844   0.00002   0.00135  -0.00094   0.00039   3.09882
   A39        3.17543  -0.00000  -0.00007   0.00075   0.00075   3.17618
   A40        2.95052   0.00002   0.00141  -0.00089   0.00029   2.95081
   A41        2.94582   0.00002  -0.00055   0.00126   0.00059   2.94641
   A42        3.28125   0.00004  -0.00145   0.00149  -0.00006   3.28119
    D1       -0.16632   0.00002   0.00934   0.00262   0.01196  -0.15436
    D2        2.97900  -0.00000   0.00900   0.00102   0.01002   2.98902
    D3       -0.04204  -0.00000   0.00089  -0.00072   0.00012  -0.04191
    D4        3.09609   0.00001   0.00119   0.00077   0.00193   3.09801
    D5       -2.13332   0.00000   0.01180   0.00016   0.01196  -2.12136
    D6        2.06124   0.00002   0.01162   0.00059   0.01222   2.07345
    D7       -0.03395   0.00001   0.01139   0.00009   0.01148  -0.02247
    D8        1.01139  -0.00001   0.01153  -0.00117   0.01034   1.02173
    D9       -1.07724   0.00001   0.01135  -0.00074   0.01060  -1.06664
   D10        3.11076  -0.00001   0.01111  -0.00124   0.00986   3.12062
   D11        0.79949  -0.00001  -0.01077  -0.00042  -0.01115   0.78833
   D12        0.35038  -0.00001  -0.00391  -0.00079  -0.00481   0.34557
   D13       -1.95299   0.00001  -0.00136   0.00030  -0.00100  -1.95399
   D14        0.55238  -0.00003   0.00150  -0.00016   0.00137   0.55376
   D15       -1.68965  -0.00004   0.00168  -0.00127   0.00048  -1.68918
   D16       -1.88975   0.00001   0.00258   0.00164   0.00426  -1.88549
   D17        2.15140   0.00000   0.00276   0.00053   0.00336   2.15476
   D18        2.29873   0.00002   0.00465   0.00144   0.00605   2.30478
   D19        0.05670   0.00001   0.00484   0.00033   0.00515   0.06185
   D20       -0.17166   0.00001  -0.00366   0.00164  -0.00198  -0.17364
   D21        2.09172   0.00001  -0.00413   0.00058  -0.00356   2.08816
   D22        1.84712  -0.00002  -0.00344   0.00220  -0.00119   1.84593
   D23       -2.17268  -0.00001  -0.00391   0.00114  -0.00277  -2.17545
   D24       -2.26916  -0.00002  -0.00487   0.00097  -0.00389  -2.27305
   D25       -0.00578  -0.00001  -0.00534  -0.00010  -0.00547  -0.01125
   D26        1.93694  -0.00002   0.01168   0.00001   0.01176   1.94870
   D27       -2.09433  -0.00000   0.00844  -0.00161   0.00697  -2.08737
   D28       -0.61546   0.00002   0.01314   0.00252   0.01554  -0.59992
   D29        1.63645   0.00004   0.00991   0.00091   0.01074   1.64720
   D30       -2.27576  -0.00003   0.01047   0.00026   0.01081  -2.26496
   D31       -0.02385  -0.00001   0.00724  -0.00136   0.00601  -0.01784
   D32       -0.05025  -0.00000  -0.00623  -0.00023  -0.00643  -0.05668
   D33       -2.19528   0.00001  -0.00623   0.00053  -0.00571  -2.20099
   D34       -2.12662  -0.00002  -0.00541  -0.00167  -0.00704  -2.13367
   D35        2.01153  -0.00001  -0.00540  -0.00092  -0.00632   2.00521
   D36       -1.97188   0.00001   0.00318   0.00084   0.00397  -1.96791
   D37        2.28816  -0.00001   0.00386  -0.00081   0.00297   2.29113
   D38        1.98105   0.00002   0.00675   0.00102   0.00777   1.98882
   D39       -0.04210   0.00000   0.00743  -0.00064   0.00677  -0.03533
   D40       -0.61730   0.00001  -0.00584   0.00039  -0.00543  -0.62273
   D41        1.83240  -0.00002  -0.00815  -0.00227  -0.01040   1.82201
         Item               Value     Threshold  Converged?
 Maximum Force            0.000223     0.000015     NO 
 RMS     Force            0.000039     0.000010     NO 
 Maximum Displacement     0.023753     0.000060     NO 
 RMS     Displacement     0.005930     0.000040     NO 
 Predicted change in Energy=-1.144284D-06
 GradGradGradGradGradGradGradGradGradGradGradGradGradGradGradGradGradGrad

                          Input orientation:                          
 ---------------------------------------------------------------------
 Center     Atomic      Atomic             Coordinates (Angstroms)
 Number     Number       Type             X           Y           Z
 ---------------------------------------------------------------------
      1          6           0        0.447192    1.403871   -0.613514
      2          8           0       -0.028514    1.537274    0.498328
      3          8           0        0.330719    0.411981   -1.429884
      4          1           0       -0.219051   -0.388478   -1.059897
      5          6           0        1.331268    2.526918   -1.217099
      6          9           0        0.811230    2.966068   -2.372232
      7          9           0        2.567250    2.067174   -1.462589
      8          9           0        1.429402    3.561410   -0.383420
      9          8           0       -2.547508   -1.735251    1.625074
     10          1           0       -2.283265   -0.879584    2.047685
     11          1           0       -3.504081   -1.723945    1.535937
     12          8           0       -1.203230   -4.087679    2.188165
     13          1           0       -1.730524   -3.268282    2.115109
     14          1           0       -0.856750   -4.120641    3.082589
     15          8           0       -0.941769   -1.608781   -0.693167
     16          1           0       -1.581597   -1.600588    0.040919
     17          1           0       -0.398262   -2.419039   -0.564575
     18          8           0        0.373097   -3.884287   -0.028786
     19          1           0        0.325790   -4.659283   -0.593185
     20          1           0       -0.105980   -4.101954    0.798012
     21          8           0       -1.718188    0.624587    2.459171
     22          1           0       -1.331326    0.873285    3.301453
     23          1           0       -1.120427    0.959656    1.762827
 ---------------------------------------------------------------------
                    Distance matrix (angstroms):
                    1          2          3          4          5
     1  C    0.000000
     2  O    1.216670   0.000000
     3  O    1.289911   2.261269   0.000000
     4  H    1.963582   2.484531   1.039169   0.000000
     5  C    1.551496   2.402310   2.349326   3.305712   0.000000
     6  F    2.380352   3.314625   2.764466   3.746556   1.340756
     7  F    2.378139   3.296056   2.782589   3.735754   1.341373
     8  F    2.381734   2.645775   3.495868   4.333202   1.332226
     9  O    4.881966   4.280690   4.714612   3.800602   6.425646
    10  H    4.444271   3.650426   4.538121   3.762875   5.943729
    11  H    5.478680   4.877679   5.297544   4.394685   7.002117
    12  O    6.382039   5.989625   5.974129   5.020219   7.859542
    13  H    5.832396   5.348288   5.509994   4.545160   7.352722
    14  H    6.773601   6.275060   6.505164   5.612120   8.213694
    15  O    3.318377   3.485880   2.499091   1.464906   4.748179
    16  H    3.683889   3.530930   3.141759   2.130150   5.206121
    17  H    3.915588   4.113258   3.048746   2.097770   5.280109
    18  O    5.320903   5.461911   4.519158   3.692493   6.590427
    19  H    6.064403   6.301925   5.139826   4.330640   7.282976
    20  H    5.710736   5.647717   5.052706   4.153855   7.075895
    21  O    3.838951   2.744612   4.400905   3.956962   5.141303
    22  H    4.332622   3.161599   5.035945   4.674460   5.499201
    23  H    2.881276   1.767731   3.549532   3.255413   4.164982
                    6          7          8          9         10
     6  F    0.000000
     7  F    2.172342   0.000000
     8  F    2.166090   2.166113   0.000000
     9  O    7.025808   7.081867   6.921306   0.000000
    10  H    6.625754   6.673298   6.278264   0.990247   0.000000
    11  H    7.476090   7.760464   7.480519   0.960784   1.570103
    12  O    8.637744   8.088680   8.488367   2.767323   3.387932
    13  H    8.090974   7.729028   7.929216   1.804933   2.452742
    14  H    9.097180   8.406632   8.732332   3.266971   3.689230
    15  O    5.178949   5.139832   5.696426   2.822877   3.137453
    16  H    5.692387   5.738114   5.991027   1.860286   2.244837
    17  H    5.807743   5.452229   6.256113   3.143468   3.570303
    18  O    7.253349   6.503075   7.528609   3.985417   4.516219
    19  H    7.845166   7.143194   8.297093   4.661168   5.297876
    20  H    7.800555   7.093279   7.904450   3.499482   4.084840
    21  O    5.934892   5.985502   5.158738   2.636725   1.658663
    22  H    6.415683   6.270594   5.331596   3.330737   2.355987
    23  H    4.985550   5.022834   4.228135   3.052549   2.194571
                   11         12         13         14         15
    11  H    0.000000
    12  O    3.362523   0.000000
    13  H    2.421967   0.977133   0.000000
    14  H    3.891612   0.959755   1.557567   0.000000
    15  O    3.398178   3.809904   3.355964   4.535747   0.000000
    16  H    2.438491   3.307484   2.665642   4.015946   0.973823
    17  H    3.813322   3.318119   3.110763   4.050613   0.984101
    18  O    4.706161   2.727828   3.066100   3.353959   2.710756
    19  H    5.274210   3.224987   3.673986   3.898699   3.304885
    20  H    4.212665   1.771069   2.251421   2.404849   3.022923
    21  O    3.091501   4.748060   3.908063   4.862912   3.940557
    22  H    3.818838   5.085960   4.326587   5.021197   4.719046
    23  H    3.596526   5.065902   4.286231   5.255541   3.558187
                   16         17         18         19         20
    16  H    0.000000
    17  H    1.561016   0.000000
    18  O    3.006821   1.740407   0.000000
    19  H    3.660031   2.354519   0.959897   0.000000
    20  H    3.001244   2.185011   0.980045   1.559638   0.000000
    21  O    3.289072   4.488753   5.558178   6.435371   5.262969
    22  H    4.100459   5.162963   6.052276   6.965885   5.702779
    23  H    3.119694   4.165802   5.376270   6.262173   5.251653
                   21         22         23
    21  O    0.000000
    22  H    0.959663   0.000000
    23  H    0.976977   1.555413   0.000000
 Stoichiometry    C2H11F3O7
 Framework group  C1[X(C2H11F3O7)]
 Deg. of freedom    63
 Full point group                 C1      NOp   1
 Largest Abelian subgroup         C1      NOp   1
 Largest concise Abelian subgroup C1      NOp   1
                         Standard orientation:                         
 ---------------------------------------------------------------------
 Center     Atomic      Atomic             Coordinates (Angstroms)
 Number     Number       Type             X           Y           Z
 ---------------------------------------------------------------------
      1          6           0       -1.528480    0.051489    0.089564
      2          8           0       -1.024610    1.106503   -0.247107
      3          8           0       -0.971129   -0.970803    0.644677
      4          1           0        0.054230   -0.878744    0.786233
      5          6           0       -3.043262   -0.191583   -0.141715
      6          9           0       -3.660823   -0.453526    1.019160
      7          9           0       -3.228717   -1.238250   -0.959871
      8          9           0       -3.622498    0.874785   -0.691415
      9          8           0        3.121398    1.365595    0.786234
     10          1           0        2.468046    1.976454    0.361298
     11          1           0        3.444689    1.802781    1.578356
     12          8           0        4.793659   -0.229142   -0.736407
     13          1           0        4.281775    0.438368   -0.239221
     14          1           0        5.036340    0.169544   -1.575028
     15          8           0        1.496247   -0.928632    1.039309
     16          1           0        2.020936   -0.108581    1.062738
     17          1           0        2.015871   -1.562585    0.494745
     18          8           0        3.154837   -2.399154   -0.521091
     19          1           0        3.602124   -3.171499   -0.167793
     20          1           0        3.842955   -1.722779   -0.692846
     21          8           0        1.151874    2.778566   -0.251459
     22          1           0        1.122941    3.275156   -1.072139
     23          1           0        0.370660    2.191904   -0.247550
 ---------------------------------------------------------------------
 Rotational constants (GHZ):           1.0387878           0.2792945           0.2421306
 Standard basis: 6-31++G(d,p) (6D, 7F)
 There are   294 symmetry adapted cartesian basis functions of A   symmetry.
 There are   294 symmetry adapted basis functions of A   symmetry.
   294 basis functions,   472 primitive gaussians,   294 cartesian basis functions
    53 alpha electrons       53 beta electrons
       nuclear repulsion energy       823.8688457434 Hartrees.
 NAtoms=   23 NActive=   23 NUniq=   23 SFac= 1.00D+00 NAtFMM=   60 NAOKFM=F Big=F
 Integral buffers will be    131072 words long.
 Raffenetti 2 integral format.
 Two-electron integral symmetry is turned on.
 Nuclear repulsion after empirical dispersion term =      823.8591054880 Hartrees.
 One-electron integrals computed using PRISM.
 NBasis=   294 RedAO= T EigKep=  4.85D-05  NBF=   294
 NBsUse=   294 1.00D-06 EigRej= -1.00D+00 NBFU=   294
 Initial guess from the checkpoint file:  "/local_scratch/slurm.5660431/Gau-3706750.chk"
 B after Tr=     0.000000   -0.000000    0.000000
         Rot=    1.000000    0.000124    0.000142   -0.000044 Ang=   0.02 deg.
 ExpMin= 3.60D-02 ExpMax= 7.00D+03 ExpMxC= 1.05D+03 IAcc=3 IRadAn=         5 AccDes= 0.00D+00
 Harris functional with IExCor= 4639 and IRadAn=       5 diagonalized for initial guess.
 HarFok:  IExCor= 4639 AccDes= 0.00D+00 IRadAn=         5 IDoV= 1 UseB2=F ITyADJ=14
 ICtDFT=  3500011 ScaDFX=  1.000000  1.000000  1.000000  1.000000
 FoFCou: FMM=F IPFlag=           0 FMFlag=      100000 FMFlg1=           0
         NFxFlg=           0 DoJE=T BraDBF=F KetDBF=T FulRan=T
         wScrn=  0.000000 ICntrl=       500 IOpCl=  0 I1Cent=   200000004 NGrid=           0
         NMat0=    1 NMatS0=      1 NMatT0=    0 NMatD0=    1 NMtDS0=    0 NMtDT0=    0
 Petite list used in FoFCou.
 Requested convergence on RMS density matrix=1.00D-10 within 128 cycles.
 Requested convergence on MAX density matrix=1.00D-08.
 Requested convergence on             energy=1.00D-08.
 No special actions if energy rises.
 SCF Done:  E(RwB97XD) =  -908.816965942     A.U. after   14 cycles
            NFock= 14  Conv=0.63D-10     -V/T= 2.0082
 Calling FoFJK, ICntrl=      2127 FMM=F ISym2X=0 I1Cent= 0 IOpClX= 0 NMat=1 NMatS=1 NMatT=0.
 ***** Axes restored to original set *****
 -------------------------------------------------------------------
 Center     Atomic                   Forces (Hartrees/Bohr)
 Number     Number              X              Y              Z
 -------------------------------------------------------------------
      1        6          -0.000043967   -0.000073136    0.000024185
      2        8           0.000065860    0.000049403    0.000022235
      3        8           0.000018635    0.000032619    0.000014337
      4        1           0.000001937   -0.000020489   -0.000001210
      5        6          -0.000012819   -0.000015286   -0.000018905
      6        9           0.000010231    0.000013377    0.000013487
      7        9           0.000000564    0.000009905    0.000004529
      8        9           0.000001160   -0.000000605    0.000001675
      9        8          -0.000011981   -0.000011891   -0.000021203
     10        1           0.000001416    0.000006218   -0.000004957
     11        1           0.000006597    0.000006834    0.000007712
     12        8          -0.000009462    0.000028846   -0.000000614
     13        1           0.000020713   -0.000028221   -0.000005084
     14        1          -0.000004331   -0.000003508    0.000001785
     15        8          -0.000034381    0.000002446    0.000005049
     16        1           0.000016248    0.000002828   -0.000003776
     17        1           0.000015441    0.000004523    0.000007379
     18        8          -0.000003267    0.000004416   -0.000011428
     19        1          -0.000001572    0.000001249    0.000013413
     20        1          -0.000000443   -0.000002915   -0.000000294
     21        8           0.000047646   -0.000009863    0.000082773
     22        1           0.000028411    0.000021523   -0.000044413
     23        1          -0.000112634   -0.000018274   -0.000086674
 -------------------------------------------------------------------
 Cartesian Forces:  Max     0.000112634 RMS     0.000028702

 GradGradGradGradGradGradGradGradGradGradGradGradGradGradGradGradGradGrad
 Berny optimization.
 Using GEDIIS/GDIIS optimizer.
 FormGI is forming the generalized inverse of G from B-inverse, IUseBI=4.
 Internal  Forces:  Max     0.000048117 RMS     0.000012349
 Search for a local minimum.
 Step number  13 out of a maximum of  138
 All quantities printed in internal units (Hartrees-Bohrs-Radians)
 Mixed Optimization -- En-DIIS/RFO-DIIS
 Swapping is turned off.
 Update second derivatives using D2CorX and points    7    8    9   10   11
                                                     12   13
 DE= -1.32D-06 DEPred=-1.14D-06 R= 1.16D+00
 TightC=F SS=  1.41D+00  RLast= 5.04D-02 DXNew= 1.3941D+00 1.5108D-01
 Trust test= 1.16D+00 RLast= 5.04D-02 DXMaxT set to 8.29D-01
 ITU=  1  1  1  1  1  1 -1  1  1  0  0  1  0
     Eigenvalues ---    0.00027   0.00034   0.00035   0.00060   0.00154
     Eigenvalues ---    0.00192   0.00242   0.00365   0.00494   0.00598
     Eigenvalues ---    0.00738   0.00743   0.00849   0.00944   0.01058
     Eigenvalues ---    0.01078   0.01242   0.01343   0.01585   0.01637
     Eigenvalues ---    0.01731   0.01804   0.01946   0.02222   0.02368
     Eigenvalues ---    0.02437   0.02688   0.02886   0.03115   0.03206
     Eigenvalues ---    0.03696   0.03818   0.04099   0.04791   0.06345
     Eigenvalues ---    0.06512   0.07091   0.07364   0.08004   0.11703
     Eigenvalues ---    0.13624   0.20129   0.21017   0.21696   0.23413
     Eigenvalues ---    0.25677   0.36497   0.37554   0.38360   0.38547
     Eigenvalues ---    0.43983   0.46712   0.48312   0.49647   0.50582
     Eigenvalues ---    0.52202   0.55601   0.57259   0.57334   0.57492
     Eigenvalues ---    0.57641   0.61962   0.91698
 En-DIIS/RFO-DIIS/Sim-DIIS IScMMF=       -3 using points:    13   12   11   10    9    8    7    6    5
 RFO step:  Lambda=-4.88668533D-07.
 DidBck=F Rises=F RFO-DIIS coefs:    0.92747    0.92816   -0.73449   -0.09779   -0.00845
                  RFO-DIIS coefs:    0.00494   -0.01762    0.00795   -0.01015
 Iteration  1 RMS(Cart)=  0.00266319 RMS(Int)=  0.00004338
 Iteration  2 RMS(Cart)=  0.00000604 RMS(Int)=  0.00004126
 Iteration  3 RMS(Cart)=  0.00000000 RMS(Int)=  0.00004126
 Variable       Old X    -DE/DX   Delta X   Delta X   Delta X     New X
                                 (Linear)    (Quad)   (Total)
    R1        2.29917  -0.00004   0.00016  -0.00016   0.00001   2.29918
    R2        2.43758  -0.00003  -0.00000  -0.00008  -0.00008   2.43750
    R3        2.93190   0.00000  -0.00008   0.00013   0.00005   2.93195
    R4        3.34053  -0.00002  -0.00091   0.00044  -0.00046   3.34007
    R5        1.96375   0.00001   0.00070  -0.00057   0.00013   1.96387
    R6        2.76827  -0.00001  -0.00098   0.00065  -0.00033   2.76794
    R7        2.53366  -0.00001   0.00007   0.00004   0.00011   2.53377
    R8        2.53483  -0.00000  -0.00011  -0.00002  -0.00013   2.53470
    R9        2.51754   0.00000   0.00004  -0.00002   0.00003   2.51757
   R10        1.87130   0.00001   0.00005  -0.00000   0.00005   1.87134
   R11        1.81562  -0.00001   0.00002  -0.00002  -0.00000   1.81562
   R12        3.41083   0.00001   0.00091  -0.00046   0.00045   3.41128
   R13        3.51543  -0.00001  -0.00043  -0.00039  -0.00084   3.51459
   R14        3.13442   0.00000  -0.00035   0.00027  -0.00007   3.13434
   R15        1.84651  -0.00003  -0.00009   0.00002  -0.00007   1.84644
   R16        1.81367   0.00000   0.00002  -0.00002  -0.00000   1.81367
   R17        3.34684  -0.00001   0.00051  -0.00048   0.00004   3.34688
   R18        1.84026  -0.00002   0.00011  -0.00009  -0.00001   1.84025
   R19        1.85968   0.00000   0.00015  -0.00013   0.00002   1.85970
   R20        3.28889  -0.00001   0.00033  -0.00026   0.00007   3.28896
   R21        1.81394  -0.00001   0.00001  -0.00002  -0.00000   1.81394
   R22        1.85202  -0.00001  -0.00007   0.00004  -0.00002   1.85199
   R23        1.81350  -0.00002   0.00001  -0.00002  -0.00001   1.81349
   R24        1.84622  -0.00003   0.00011  -0.00008   0.00005   1.84626
    A1        2.24897   0.00004   0.00035  -0.00008   0.00021   2.24917
    A2        2.09317  -0.00005  -0.00058   0.00028  -0.00026   2.09291
    A3        1.94104   0.00001   0.00023  -0.00021   0.00005   1.94110
    A4        2.60484  -0.00002  -0.00070   0.00053  -0.00026   2.60458
    A5        1.99847  -0.00000   0.00034   0.00000   0.00023   1.99870
    A6        1.92970   0.00003  -0.00027  -0.00003  -0.00030   1.92940
    A7        1.92640   0.00001   0.00033   0.00010   0.00043   1.92683
    A8        1.93971  -0.00001  -0.00011   0.00004  -0.00007   1.93964
    A9        1.88807  -0.00001  -0.00001   0.00000  -0.00001   1.88807
   A10        1.88954  -0.00001   0.00001  -0.00005  -0.00005   1.88949
   A11        1.88893  -0.00001   0.00006  -0.00006  -0.00001   1.88892
   A12        1.87036  -0.00000  -0.00015   0.00004  -0.00010   1.87026
   A13        2.09125   0.00000  -0.00001  -0.00076  -0.00078   2.09047
   A14        1.73384  -0.00000   0.00048  -0.00031   0.00017   1.73401
   A15        2.07812   0.00000  -0.00000   0.00028   0.00026   2.07838
   A16        2.02316   0.00000  -0.00048   0.00077   0.00030   2.02347
   A17        1.62849  -0.00000   0.00025   0.00003   0.00027   1.62876
   A18        1.86846   0.00000  -0.00032   0.00028  -0.00001   1.86845
   A19        1.85709  -0.00000  -0.00022  -0.00002  -0.00029   1.85680
   A20        2.10314  -0.00000   0.00037   0.00020   0.00057   2.10371
   A21        2.10117  -0.00000  -0.00055   0.00036  -0.00022   2.10094
   A22        2.03321  -0.00001   0.00067  -0.00077  -0.00006   2.03314
   A23        1.84553   0.00000   0.00000   0.00001  -0.00005   1.84549
   A24        2.06789   0.00001   0.00016  -0.00010   0.00007   2.06796
   A25        1.80292  -0.00000   0.00028  -0.00006   0.00019   1.80311
   A26        1.86777  -0.00000  -0.00017   0.00007  -0.00006   1.86771
   A27        2.20197   0.00003   0.00017   0.00081   0.00095   2.20291
   A28        1.92053   0.00001   0.00003  -0.00003  -0.00010   1.92042
   A29        1.86507  -0.00004  -0.00007  -0.00053  -0.00066   1.86441
   A30        3.12417  -0.00001   0.00137  -0.00094   0.00043   3.12461
   A31        3.26962  -0.00002   0.00030  -0.00012   0.00007   3.26969
   A32        2.94698  -0.00000  -0.00079   0.00073  -0.00012   2.94685
   A33        2.92850   0.00001  -0.00011   0.00011  -0.00008   2.92842
   A34        3.14010   0.00000   0.00042  -0.00021   0.00019   3.14029
   A35        3.25795   0.00000   0.00026   0.00004   0.00030   3.25825
   A36        2.90695  -0.00000   0.00002   0.00017   0.00010   2.90706
   A37        3.14546   0.00000  -0.00040   0.00037   0.00006   3.14552
   A38        3.09882  -0.00001  -0.00004  -0.00017  -0.00016   3.09866
   A39        3.17618  -0.00000  -0.00088   0.00022  -0.00063   3.17555
   A40        2.95081  -0.00000   0.00041  -0.00026  -0.00001   2.95081
   A41        2.94641   0.00000  -0.00022   0.00038   0.00011   2.94652
   A42        3.28119   0.00000  -0.00014   0.00044   0.00024   3.28144
    D1       -0.15436   0.00001   0.00363   0.00080   0.00441  -0.14995
    D2        2.98902   0.00000   0.00323   0.00054   0.00372   2.99274
    D3       -0.04191   0.00000   0.00063  -0.00008   0.00045  -0.04146
    D4        3.09801   0.00000   0.00100   0.00017   0.00109   3.09911
    D5       -2.12136   0.00001   0.00676   0.00011   0.00688  -2.11448
    D6        2.07345  -0.00001   0.00672   0.00007   0.00680   2.08026
    D7       -0.02247   0.00000   0.00651   0.00005   0.00657  -0.01590
    D8        1.02173   0.00001   0.00643  -0.00011   0.00630   1.02804
    D9       -1.06664  -0.00001   0.00639  -0.00016   0.00622  -1.06042
   D10        3.12062   0.00000   0.00618  -0.00017   0.00599   3.12661
   D11        0.78833   0.00001  -0.00234   0.00036  -0.00197   0.78636
   D12        0.34557  -0.00001  -0.00067  -0.00034  -0.00113   0.34443
   D13       -1.95399  -0.00000  -0.00106   0.00033  -0.00076  -1.95476
   D14        0.55376   0.00000   0.00040   0.00081   0.00123   0.55498
   D15       -1.68918   0.00000   0.00050   0.00033   0.00087  -1.68831
   D16       -1.88549   0.00001   0.00073   0.00147   0.00221  -1.88328
   D17        2.15476   0.00001   0.00083   0.00099   0.00184   2.15661
   D18        2.30478  -0.00000   0.00109   0.00041   0.00149   2.30627
   D19        0.06185  -0.00000   0.00118  -0.00006   0.00113   0.06298
   D20       -0.17364   0.00001  -0.00195   0.00034  -0.00162  -0.17527
   D21        2.08816  -0.00000  -0.00125  -0.00064  -0.00193   2.08623
   D22        1.84593   0.00000  -0.00206   0.00052  -0.00153   1.84440
   D23       -2.17545  -0.00001  -0.00136  -0.00047  -0.00184  -2.17728
   D24       -2.27305   0.00001  -0.00204   0.00117  -0.00089  -2.27395
   D25       -0.01125  -0.00000  -0.00134   0.00018  -0.00120  -0.01244
   D26        1.94870   0.00001   0.00321  -0.00081   0.00241   1.95111
   D27       -2.08737  -0.00000   0.00277  -0.00072   0.00210  -2.08527
   D28       -0.59992   0.00001   0.00306   0.00009   0.00309  -0.59683
   D29        1.64720  -0.00001   0.00262   0.00018   0.00278   1.64998
   D30       -2.26496   0.00001   0.00265   0.00005   0.00273  -2.26223
   D31       -0.01784  -0.00000   0.00221   0.00014   0.00242  -0.01542
   D32       -0.05668   0.00000  -0.00090   0.00023  -0.00066  -0.05734
   D33       -2.20099  -0.00000  -0.00121   0.00045  -0.00077  -2.20176
   D34       -2.13367   0.00000  -0.00052  -0.00031  -0.00082  -2.13448
   D35        2.00521  -0.00000  -0.00084  -0.00009  -0.00093   2.00428
   D36       -1.96791  -0.00001   0.00115  -0.00061   0.00051  -1.96740
   D37        2.29113  -0.00000   0.00103  -0.00059   0.00039   2.29152
   D38        1.98882  -0.00000   0.00160  -0.00066   0.00094   1.98976
   D39       -0.03533   0.00000   0.00148  -0.00063   0.00083  -0.03450
   D40       -0.62273  -0.00001  -0.00382  -0.00097  -0.00478  -0.62751
   D41        1.82201   0.00001  -0.00380  -0.00036  -0.00416   1.81784
         Item               Value     Threshold  Converged?
 Maximum Force            0.000048     0.000015     NO 
 RMS     Force            0.000012     0.000010     NO 
 Maximum Displacement     0.012613     0.000060     NO 
 RMS     Displacement     0.002666     0.000040     NO 
 Predicted change in Energy=-2.103663D-07
 GradGradGradGradGradGradGradGradGradGradGradGradGradGradGradGradGradGrad

                          Input orientation:                          
 ---------------------------------------------------------------------
 Center     Atomic      Atomic             Coordinates (Angstroms)
 Number     Number       Type             X           Y           Z
 ---------------------------------------------------------------------
      1          6           0        0.447148    1.404182   -0.613636
      2          8           0       -0.029796    1.538531    0.497568
      3          8           0        0.332265    0.411487   -1.429186
      4          1           0       -0.217745   -0.388995   -1.059417
      5          6           0        1.330402    2.527714   -1.217583
      6          9           0        0.806130    2.970515   -2.369475
      7          9           0        2.564909    2.067555   -1.469263
      8          9           0        1.432832    3.559890   -0.381531
      9          8           0       -2.547814   -1.734940    1.623551
     10          1           0       -2.282755   -0.879901    2.046979
     11          1           0       -3.504341   -1.722381    1.534094
     12          8           0       -1.205497   -4.088393    2.188033
     13          1           0       -1.732509   -3.268921    2.114287
     14          1           0       -0.860980   -4.121888    3.083195
     15          8           0       -0.940581   -1.609154   -0.693146
     16          1           0       -1.580940   -1.600703    0.040470
     17          1           0       -0.397022   -2.419256   -0.563693
     18          8           0        0.374115   -3.884154   -0.026507
     19          1           0        0.328036   -4.659274   -0.590832
     20          1           0       -0.105983   -4.102003    0.799635
     21          8           0       -1.716561    0.623514    2.459528
     22          1           0       -1.328127    0.871822    3.301196
     23          1           0       -1.119712    0.959184    1.762657
 ---------------------------------------------------------------------
                    Distance matrix (angstroms):
                    1          2          3          4          5
     1  C    0.000000
     2  O    1.216676   0.000000
     3  O    1.289869   2.261349   0.000000
     4  H    1.963743   2.484932   1.039236   0.000000
     5  C    1.551521   2.402159   2.349355   3.305900   0.000000
     6  F    2.380176   3.311991   2.767186   3.748451   1.340816
     7  F    2.378461   3.298604   2.780084   3.734405   1.341304
     8  F    2.381706   2.645371   3.495893   4.333316   1.332239
     9  O    4.881484   4.280639   4.713938   3.799883   6.425172
    10  H    4.443903   3.650385   4.537591   3.762306   5.943409
    11  H    5.477445   4.876515   5.296599   4.393852   7.000699
    12  O    6.383491   5.991846   5.974773   5.020670   7.861417
    13  H    5.833554   5.350197   5.510435   4.545424   7.354166
    14  H    6.776076   6.278271   6.506682   5.613331   8.216816
    15  O    3.318480   3.486439   2.498977   1.464730   4.748271
    16  H    3.683792   3.531258   3.141520   2.129856   5.206001
    17  H    3.915838   4.114026   3.048614   2.097580   5.280538
    18  O    5.321329   5.462903   4.519048   3.692335   6.591297
    19  H    6.064668   6.302813   5.139599   4.330442   7.283567
    20  H    5.711511   5.649131   5.052851   4.153913   7.077113
    21  O    3.838673   2.744398   4.400538   3.956589   5.141119
    22  H    4.331387   3.160774   5.034414   4.673067   5.498101
    23  H    2.880945   1.767487   3.549094   3.255032   4.164755
                    6          7          8          9         10
     6  F    0.000000
     7  F    2.172330   0.000000
     8  F    2.166111   2.166061   0.000000
     9  O    7.023853   7.082684   6.921064   0.000000
    10  H    6.623593   6.674676   6.278136   0.990272   0.000000
    11  H    7.472703   7.760127   7.479819   0.960783   1.570062
    12  O    8.639775   8.092433   8.488797   2.767525   3.387447
    13  H    8.091932   7.732245   7.929763   1.805171   2.452491
    14  H    9.100168   8.412539   8.733592   3.267031   3.688586
    15  O    5.180198   5.138970   5.696421   2.822429   3.137120
    16  H    5.692273   5.737898   5.991046   1.859842   2.244589
    17  H    5.810168   5.452024   6.255536   3.142966   3.569483
    18  O    7.256902   6.504150   7.527331   3.984907   4.514846
    19  H    7.848938   7.143212   8.295724   4.661087   5.296974
    20  H    7.803572   7.095423   7.903652   3.499195   4.083643
    21  O    5.932255   5.987624   5.158740   2.636692   1.658623
    22  H    6.412181   6.272383   5.330205   3.331267   2.356461
    23  H    4.982854   5.024961   4.228085   3.052397   2.194479
                   11         12         13         14         15
    11  H    0.000000
    12  O    3.363083   0.000000
    13  H    2.422354   0.977094   0.000000
    14  H    3.891620   0.959755   1.557530   0.000000
    15  O    3.397982   3.810249   3.356137   4.536620   0.000000
    16  H    2.438276   3.307807   2.665828   4.016577   0.973819
    17  H    3.813368   3.318380   3.110793   4.051420   0.984113
    18  O    4.706502   2.727834   3.065840   3.354433   2.710804
    19  H    5.275203   3.224860   3.673771   3.898848   3.305009
    20  H    4.213178   1.771092   2.251204   2.405215   3.023118
    21  O    3.091247   4.747311   3.907748   4.862080   3.940343
    22  H    3.819482   5.085066   4.326434   5.020249   4.718072
    23  H    3.595759   5.066195   4.286727   5.256240   3.558007
                   16         17         18         19         20
    16  H    0.000000
    17  H    1.560994   0.000000
    18  O    3.006804   1.740445   0.000000
    19  H    3.660271   2.354597   0.959895   0.000000
    20  H    3.001388   2.185179   0.980033   1.559591   0.000000
    21  O    3.288978   4.487705   5.556111   6.433733   5.261152
    22  H    4.099955   5.160961   6.049012   6.963030   5.700033
    23  H    3.119564   4.165098   5.374993   6.261146   5.250778
                   21         22         23
    21  O    0.000000
    22  H    0.959657   0.000000
    23  H    0.977001   1.555046   0.000000
 Stoichiometry    C2H11F3O7
 Framework group  C1[X(C2H11F3O7)]
 Deg. of freedom    63
 Full point group                 C1      NOp   1
 Largest Abelian subgroup         C1      NOp   1
 Largest concise Abelian subgroup C1      NOp   1
                         Standard orientation:                         
 ---------------------------------------------------------------------
 Center     Atomic      Atomic             Coordinates (Angstroms)
 Number     Number       Type             X           Y           Z
 ---------------------------------------------------------------------
      1          6           0       -1.528639    0.051271    0.089149
      2          8           0       -1.025393    1.107008   -0.246205
      3          8           0       -0.970886   -0.971574    0.642739
      4          1           0        0.054465   -0.879414    0.784776
      5          6           0       -3.043588   -0.191563   -0.141456
      6          9           0       -3.661484   -0.447067    1.020744
      7          9           0       -3.230285   -1.241968   -0.954406
      8          9           0       -3.621634    0.872763   -0.696375
      9          8           0        3.120533    1.365208    0.787477
     10          1           0        2.467715    1.975706    0.361144
     11          1           0        3.442450    1.803010    1.579817
     12          8           0        4.795377   -0.228229   -0.734052
     13          1           0        4.282897    0.438746   -0.236838
     14          1           0        5.039645    0.171548   -1.571692
     15          8           0        1.496192   -0.929266    1.038494
     16          1           0        2.020590   -0.109054    1.062595
     17          1           0        2.016160   -1.562624    0.493544
     18          8           0        3.155726   -2.398007   -0.522661
     19          1           0        3.602700   -3.170891   -0.170153
     20          1           0        3.844088   -1.721597   -0.693222
     21          8           0        1.152176    2.777294   -0.253548
     22          1           0        1.122811    3.272315   -1.075152
     23          1           0        0.370668    2.190990   -0.248601
 ---------------------------------------------------------------------
 Rotational constants (GHZ):           1.0393499           0.2792236           0.2420926
 Standard basis: 6-31++G(d,p) (6D, 7F)
 There are   294 symmetry adapted cartesian basis functions of A   symmetry.
 There are   294 symmetry adapted basis functions of A   symmetry.
   294 basis functions,   472 primitive gaussians,   294 cartesian basis functions
    53 alpha electrons       53 beta electrons
       nuclear repulsion energy       823.8686588150 Hartrees.
 NAtoms=   23 NActive=   23 NUniq=   23 SFac= 1.00D+00 NAtFMM=   60 NAOKFM=F Big=F
 Integral buffers will be    131072 words long.
 Raffenetti 2 integral format.
 Two-electron integral symmetry is turned on.
 Nuclear repulsion after empirical dispersion term =      823.8589183111 Hartrees.
 One-electron integrals computed using PRISM.
 NBasis=   294 RedAO= T EigKep=  4.85D-05  NBF=   294
 NBsUse=   294 1.00D-06 EigRej= -1.00D+00 NBFU=   294
 Initial guess from the checkpoint file:  "/local_scratch/slurm.5660431/Gau-3706750.chk"
 B after Tr=    -0.000000   -0.000000   -0.000000
         Rot=    1.000000    0.000309    0.000027   -0.000011 Ang=   0.04 deg.
 Requested convergence on RMS density matrix=1.00D-10 within 128 cycles.
 Requested convergence on MAX density matrix=1.00D-08.
 Requested convergence on             energy=1.00D-08.
 No special actions if energy rises.
 SCF Done:  E(RwB97XD) =  -908.816966118     A.U. after   13 cycles
            NFock= 13  Conv=0.50D-10     -V/T= 2.0082
 Calling FoFJK, ICntrl=      2127 FMM=F ISym2X=0 I1Cent= 0 IOpClX= 0 NMat=1 NMatS=1 NMatT=0.
 ***** Axes restored to original set *****
 -------------------------------------------------------------------
 Center     Atomic                   Forces (Hartrees/Bohr)
 Number     Number              X              Y              Z
 -------------------------------------------------------------------
      1        6          -0.000014408   -0.000012342    0.000028244
      2        8           0.000052792    0.000007456    0.000023732
      3        8           0.000006089    0.000012865    0.000008499
      4        1           0.000003895   -0.000013481   -0.000002295
      5        6          -0.000001170   -0.000008579   -0.000007925
      6        9           0.000000854    0.000005665    0.000002715
      7        9           0.000001306    0.000005446    0.000004483
      8        9           0.000000725   -0.000003215   -0.000004501
      9        8          -0.000006249    0.000006649    0.000004528
     10        1          -0.000001371   -0.000012218   -0.000012642
     11        1           0.000003585    0.000000815    0.000003889
     12        8           0.000002121    0.000009143    0.000000929
     13        1           0.000002455   -0.000000701   -0.000005941
     14        1          -0.000001974   -0.000004323   -0.000000082
     15        8          -0.000009176   -0.000005247   -0.000001691
     16        1          -0.000001045    0.000002528    0.000004091
     17        1           0.000010450    0.000012228    0.000003182
     18        8           0.000000968    0.000007122   -0.000014041
     19        1          -0.000001249    0.000000819    0.000008002
     20        1          -0.000003859   -0.000005037    0.000006224
     21        8           0.000108049    0.000029520    0.000072180
     22        1          -0.000004343   -0.000003041    0.000001461
     23        1          -0.000148445   -0.000032073   -0.000123044
 -------------------------------------------------------------------
 Cartesian Forces:  Max     0.000148445 RMS     0.000030142

 GradGradGradGradGradGradGradGradGradGradGradGradGradGradGradGradGradGrad
 Berny optimization.
 Using GEDIIS/GDIIS optimizer.
 FormGI is forming the generalized inverse of G from B-inverse, IUseBI=4.
 Internal  Forces:  Max     0.000026529 RMS     0.000005066
 Search for a local minimum.
 Step number  14 out of a maximum of  138
 All quantities printed in internal units (Hartrees-Bohrs-Radians)
 Mixed Optimization -- En-DIIS/RFO-DIIS
 Swapping is turned off.
 Update second derivatives using D2CorX and points    7    8    9   10   11
                                                     12   13   14
 DE= -1.75D-07 DEPred=-2.10D-07 R= 8.34D-01
 Trust test= 8.34D-01 RLast= 2.03D-02 DXMaxT set to 8.29D-01
 ITU=  0  1  1  1  1  1  1 -1  1  1  0  0  1  0
     Eigenvalues ---    0.00027   0.00034   0.00037   0.00059   0.00155
     Eigenvalues ---    0.00191   0.00245   0.00362   0.00499   0.00596
     Eigenvalues ---    0.00739   0.00743   0.00872   0.00934   0.01068
     Eigenvalues ---    0.01102   0.01240   0.01346   0.01588   0.01641
     Eigenvalues ---    0.01743   0.01812   0.01947   0.02217   0.02362
     Eigenvalues ---    0.02436   0.02653   0.02903   0.03129   0.03196
     Eigenvalues ---    0.03670   0.03855   0.04099   0.04793   0.06344
     Eigenvalues ---    0.06505   0.07173   0.07578   0.08370   0.11731
     Eigenvalues ---    0.13617   0.20299   0.21405   0.21803   0.23421
     Eigenvalues ---    0.25677   0.36256   0.37569   0.38466   0.38668
     Eigenvalues ---    0.44031   0.46767   0.48341   0.49723   0.50654
     Eigenvalues ---    0.52107   0.55575   0.57279   0.57384   0.57487
     Eigenvalues ---    0.57664   0.61778   0.91282
 En-DIIS/RFO-DIIS/Sim-DIIS IScMMF=       -3 using points:    14   13   12   11   10    9    8    7    6    5
 RFO step:  Lambda=-6.97972322D-08.
 DidBck=F Rises=F RFO-DIIS coefs:    1.39250   -0.29033   -0.14212    0.06864   -0.04274
                  RFO-DIIS coefs:    0.00751    0.00473    0.00266    0.00110   -0.00194
 Iteration  1 RMS(Cart)=  0.00097536 RMS(Int)=  0.00001093
 Iteration  2 RMS(Cart)=  0.00000145 RMS(Int)=  0.00000544
 Iteration  3 RMS(Cart)=  0.00000000 RMS(Int)=  0.00000544
 Variable       Old X    -DE/DX   Delta X   Delta X   Delta X     New X
                                 (Linear)    (Quad)   (Total)
    R1        2.29918  -0.00003   0.00001  -0.00001  -0.00000   2.29918
    R2        2.43750  -0.00001  -0.00005   0.00002  -0.00003   2.43747
    R3        2.93195   0.00000   0.00001  -0.00000   0.00001   2.93196
    R4        3.34007  -0.00001  -0.00004  -0.00021  -0.00024   3.33982
    R5        1.96387  -0.00000   0.00017  -0.00005   0.00012   1.96400
    R6        2.76794  -0.00001  -0.00022  -0.00009  -0.00031   2.76763
    R7        2.53377  -0.00000   0.00003   0.00001   0.00004   2.53381
    R8        2.53470  -0.00000  -0.00004   0.00000  -0.00004   2.53466
    R9        2.51757  -0.00001   0.00001  -0.00000   0.00001   2.51757
   R10        1.87134  -0.00001   0.00002  -0.00003  -0.00001   1.87133
   R11        1.81562  -0.00000   0.00000  -0.00001  -0.00000   1.81561
   R12        3.41128  -0.00000   0.00029  -0.00030  -0.00002   3.41126
   R13        3.51459  -0.00000  -0.00052   0.00026  -0.00026   3.51433
   R14        3.13434   0.00000  -0.00005   0.00012   0.00007   3.13441
   R15        1.84644  -0.00000  -0.00005   0.00004  -0.00001   1.84644
   R16        1.81367  -0.00000  -0.00000  -0.00000  -0.00000   1.81367
   R17        3.34688  -0.00000   0.00011  -0.00028  -0.00017   3.34671
   R18        1.84025   0.00000  -0.00001  -0.00000  -0.00001   1.84024
   R19        1.85970  -0.00001   0.00004  -0.00002   0.00002   1.85972
   R20        3.28896  -0.00001   0.00003  -0.00029  -0.00025   3.28871
   R21        1.81394  -0.00000  -0.00000  -0.00000  -0.00000   1.81394
   R22        1.85199   0.00000   0.00000   0.00002   0.00003   1.85202
   R23        1.81349  -0.00000  -0.00001   0.00001  -0.00000   1.81349
   R24        1.84626  -0.00002   0.00001  -0.00003  -0.00002   1.84625
    A1        2.24917   0.00001   0.00004   0.00000   0.00003   2.24921
    A2        2.09291  -0.00000  -0.00007   0.00001  -0.00005   2.09286
    A3        1.94110  -0.00001   0.00003  -0.00002   0.00002   1.94111
    A4        2.60458   0.00001   0.00066   0.00021   0.00085   2.60544
    A5        1.99870  -0.00000   0.00002  -0.00002  -0.00001   1.99869
    A6        1.92940   0.00001  -0.00010   0.00001  -0.00010   1.92930
    A7        1.92683   0.00001   0.00014   0.00001   0.00015   1.92698
    A8        1.93964  -0.00000  -0.00001  -0.00003  -0.00003   1.93960
    A9        1.88807  -0.00000  -0.00002   0.00004   0.00002   1.88809
   A10        1.88949  -0.00001  -0.00001  -0.00001  -0.00002   1.88947
   A11        1.88892  -0.00001  -0.00001  -0.00001  -0.00002   1.88891
   A12        1.87026   0.00000  -0.00015   0.00012  -0.00003   1.87023
   A13        2.09047  -0.00000  -0.00008  -0.00011  -0.00019   2.09028
   A14        1.73401  -0.00000   0.00033  -0.00023   0.00009   1.73410
   A15        2.07838   0.00000  -0.00016   0.00010  -0.00006   2.07832
   A16        2.02347   0.00000  -0.00007   0.00041   0.00035   2.02381
   A17        1.62876  -0.00000   0.00029  -0.00035  -0.00006   1.62870
   A18        1.86845   0.00000  -0.00000   0.00002   0.00002   1.86847
   A19        1.85680  -0.00000  -0.00026   0.00026   0.00000   1.85680
   A20        2.10371  -0.00000   0.00041   0.00022   0.00062   2.10434
   A21        2.10094   0.00000  -0.00027   0.00021  -0.00006   2.10088
   A22        2.03314  -0.00001   0.00005  -0.00048  -0.00043   2.03272
   A23        1.84549   0.00001  -0.00006   0.00016   0.00009   1.84558
   A24        2.06796   0.00000  -0.00001   0.00004   0.00003   2.06799
   A25        1.80311   0.00000   0.00018  -0.00014   0.00004   1.80315
   A26        1.86771  -0.00000   0.00000  -0.00004  -0.00004   1.86768
   A27        2.20291  -0.00000   0.00048  -0.00068  -0.00020   2.20271
   A28        1.92042  -0.00000  -0.00030   0.00008  -0.00024   1.92018
   A29        1.86441   0.00000  -0.00024   0.00027   0.00004   1.86444
   A30        3.12461  -0.00000  -0.00024  -0.00030  -0.00055   3.12406
   A31        3.26969  -0.00001  -0.00007  -0.00013  -0.00022   3.26947
   A32        2.94685   0.00000  -0.00004   0.00024   0.00018   2.94704
   A33        2.92842   0.00000  -0.00008   0.00022   0.00013   2.92855
   A34        3.14029   0.00000   0.00045  -0.00006   0.00040   3.14069
   A35        3.25825   0.00000   0.00005  -0.00007  -0.00001   3.25824
   A36        2.90706  -0.00000   0.00005  -0.00015  -0.00011   2.90695
   A37        3.14552  -0.00000   0.00004   0.00000   0.00004   3.14557
   A38        3.09866   0.00000  -0.00029   0.00025  -0.00005   3.09862
   A39        3.17555   0.00000  -0.00013   0.00006  -0.00007   3.17548
   A40        2.95081  -0.00000   0.00012  -0.00015  -0.00005   2.95076
   A41        2.94652   0.00000  -0.00005   0.00027   0.00021   2.94673
   A42        3.28144   0.00000   0.00007   0.00020   0.00026   3.28169
    D1       -0.14995   0.00000   0.00327  -0.00010   0.00317  -0.14678
    D2        2.99274  -0.00000   0.00301  -0.00011   0.00290   2.99564
    D3       -0.04146   0.00000   0.00022   0.00036   0.00059  -0.04087
    D4        3.09911   0.00000   0.00046   0.00038   0.00084   3.09994
    D5       -2.11448   0.00000   0.00221  -0.00004   0.00217  -2.11231
    D6        2.08026  -0.00000   0.00221  -0.00010   0.00211   2.08236
    D7       -0.01590   0.00000   0.00212  -0.00007   0.00205  -0.01385
    D8        1.02804   0.00000   0.00200  -0.00006   0.00195   1.02998
    D9       -1.06042  -0.00000   0.00199  -0.00011   0.00189  -1.05853
   D10        3.12661  -0.00000   0.00191  -0.00008   0.00183   3.12844
   D11        0.78636  -0.00000  -0.00220  -0.00020  -0.00240   0.78396
   D12        0.34443  -0.00000  -0.00155  -0.00040  -0.00195   0.34248
   D13       -1.95476  -0.00000  -0.00118  -0.00027  -0.00144  -1.95620
   D14        0.55498   0.00000   0.00044   0.00090   0.00134   0.55633
   D15       -1.68831   0.00000   0.00013   0.00037   0.00050  -1.68781
   D16       -1.88328   0.00000   0.00105   0.00078   0.00183  -1.88146
   D17        2.15661   0.00000   0.00073   0.00025   0.00098   2.15759
   D18        2.30627  -0.00000   0.00098   0.00045   0.00142   2.30770
   D19        0.06298  -0.00000   0.00067  -0.00009   0.00058   0.06356
   D20       -0.17527   0.00000  -0.00058   0.00036  -0.00022  -0.17548
   D21        2.08623  -0.00000  -0.00068  -0.00011  -0.00079   2.08544
   D22        1.84440   0.00000  -0.00054   0.00054   0.00001   1.84441
   D23       -2.17728  -0.00000  -0.00065   0.00007  -0.00057  -2.17786
   D24       -2.27395   0.00000  -0.00058   0.00057  -0.00002  -2.27396
   D25       -0.01244  -0.00000  -0.00069   0.00010  -0.00059  -0.01304
   D26        1.95111  -0.00000   0.00195  -0.00018   0.00176   1.95287
   D27       -2.08527  -0.00000   0.00162  -0.00036   0.00126  -2.08401
   D28       -0.59683  -0.00000   0.00250  -0.00022   0.00227  -0.59456
   D29        1.64998  -0.00000   0.00217  -0.00040   0.00177   1.65174
   D30       -2.26223   0.00000   0.00192   0.00028   0.00220  -2.26003
   D31       -0.01542   0.00000   0.00159   0.00010   0.00170  -0.01372
   D32       -0.05734   0.00000  -0.00064   0.00014  -0.00050  -0.05784
   D33       -2.20176   0.00000  -0.00071   0.00026  -0.00045  -2.20221
   D34       -2.13448  -0.00000  -0.00073  -0.00022  -0.00095  -2.13543
   D35        2.00428  -0.00000  -0.00079  -0.00010  -0.00090   2.00338
   D36       -1.96740  -0.00000   0.00045  -0.00019   0.00026  -1.96714
   D37        2.29152   0.00000   0.00031  -0.00006   0.00024   2.29176
   D38        1.98976  -0.00000   0.00088  -0.00036   0.00052   1.99028
   D39       -0.03450   0.00000   0.00073  -0.00023   0.00050  -0.03401
   D40       -0.62751  -0.00000  -0.00240  -0.00015  -0.00255  -0.63005
   D41        1.81784  -0.00000  -0.00224  -0.00078  -0.00302   1.81483
         Item               Value     Threshold  Converged?
 Maximum Force            0.000027     0.000015     NO 
 RMS     Force            0.000005     0.000010     YES
 Maximum Displacement     0.004055     0.000060     NO 
 RMS     Displacement     0.000976     0.000040     NO 
 Predicted change in Energy=-3.433414D-08
 GradGradGradGradGradGradGradGradGradGradGradGradGradGradGradGradGradGrad

                          Input orientation:                          
 ---------------------------------------------------------------------
 Center     Atomic      Atomic             Coordinates (Angstroms)
 Number     Number       Type             X           Y           Z
 ---------------------------------------------------------------------
      1          6           0        0.446922    1.404112   -0.613895
      2          8           0       -0.031427    1.539026    0.496635
      3          8           0        0.333652    0.410750   -1.428829
      4          1           0       -0.216797   -0.389627   -1.059300
      5          6           0        1.329899    2.527923   -1.217745
      6          9           0        0.805057    2.971080   -2.369261
      7          9           0        2.564381    2.068119   -1.470085
      8          9           0        1.432471    3.559814   -0.381354
      9          8           0       -2.547725   -1.734506    1.623176
     10          1           0       -2.282293   -0.879738    2.046905
     11          1           0       -3.504262   -1.721549    1.533901
     12          8           0       -1.206371   -4.088530    2.187601
     13          1           0       -1.733070   -3.268869    2.113764
     14          1           0       -0.863065   -4.122812    3.083196
     15          8           0       -0.940180   -1.609302   -0.693152
     16          1           0       -1.580616   -1.600479    0.040384
     17          1           0       -0.396630   -2.419364   -0.563343
     18          8           0        0.374428   -3.884062   -0.025932
     19          1           0        0.328680   -4.659190   -0.590270
     20          1           0       -0.105947   -4.102022    0.800036
     21          8           0       -1.715763    0.623388    2.460191
     22          1           0       -1.325981    0.870663    3.301539
     23          1           0       -1.119888    0.959607    1.762766
 ---------------------------------------------------------------------
                    Distance matrix (angstroms):
                    1          2          3          4          5
     1  C    0.000000
     2  O    1.216675   0.000000
     3  O    1.289851   2.261349   0.000000
     4  H    1.963774   2.484954   1.039302   0.000000
     5  C    1.551526   2.402130   2.349358   3.305974   0.000000
     6  F    2.380117   3.311170   2.768018   3.748937   1.340834
     7  F    2.378571   3.299416   2.779339   3.734195   1.341283
     8  F    2.381687   2.645269   3.495885   4.333333   1.332243
     9  O    4.880914   4.279820   4.713724   3.799685   6.424570
    10  H    4.443472   3.649678   4.537538   3.762312   5.942897
    11  H    5.476737   4.875228   5.296608   4.393875   6.999906
    12  O    6.383642   5.992433   5.974425   5.020310   7.861711
    13  H    5.833459   5.350378   5.510073   4.545048   7.354150
    14  H    6.777275   6.279995   6.507203   5.613788   8.218240
    15  O    3.318283   3.486172   2.498896   1.464567   4.748167
    16  H    3.683281   3.530530   3.141345   2.129664   5.205544
    17  H    3.915751   4.114095   3.048265   2.097176   5.280605
    18  O    5.321254   5.463303   4.518317   3.691676   6.591425
    19  H    6.064501   6.303088   5.138823   4.329747   7.283595
    20  H    5.711601   5.649693   5.052346   4.153469   7.077377
    21  O    3.838847   2.744254   4.401113   3.957261   5.141063
    22  H    4.331095   3.160707   5.034112   4.672852   5.497649
    23  H    2.881145   1.767359   3.549690   3.255774   4.164675
                    6          7          8          9         10
     6  F    0.000000
     7  F    2.172344   0.000000
     8  F    2.166109   2.166035   0.000000
     9  O    7.023051   7.082503   6.920255   0.000000
    10  H    6.622918   6.674528   6.277383   0.990267   0.000000
    11  H    7.471658   7.759765   7.478792   0.960781   1.570040
    12  O    8.639961   8.093304   8.488828   2.767532   3.387293
    13  H    8.091759   7.732755   7.929513   1.805162   2.452359
    14  H    9.101386   8.414713   8.734721   3.267069   3.688582
    15  O    5.180260   5.138969   5.696179   2.822278   3.137107
    16  H    5.691834   5.737694   5.990424   1.859703   2.244536
    17  H    5.810531   5.452272   6.255342   3.142786   3.569253
    18  O    7.257382   6.504609   7.527089   3.984862   4.514507
    19  H    7.849380   7.143467   8.295423   4.661204   5.296803
    20  H    7.804047   7.096108   7.903553   3.499281   4.083415
    21  O    5.932099   5.987817   5.158329   2.636744   1.658659
    22  H    6.411790   6.271939   5.329568   3.331136   2.356384
    23  H    4.982477   5.025332   4.227631   3.052286   2.194336
                   11         12         13         14         15
    11  H    0.000000
    12  O    3.363068   0.000000
    13  H    2.422305   0.977092   0.000000
    14  H    3.891310   0.959752   1.557538   0.000000
    15  O    3.398070   3.810009   3.355833   4.537013   0.000000
    16  H    2.438373   3.307719   2.665647   4.016934   0.973813
    17  H    3.813496   3.318055   3.110407   4.051734   0.984122
    18  O    4.706779   2.727720   3.065666   3.354857   2.710703
    19  H    5.275725   3.224686   3.673636   3.899014   3.304907
    20  H    4.213520   1.771002   2.251122   2.405510   3.023113
    21  O    3.091193   4.747206   3.907682   4.862268   3.940813
    22  H    3.819557   5.084168   4.325767   5.019638   4.717693
    23  H    3.595305   5.066721   4.287097   5.257422   3.558528
                   16         17         18         19         20
    16  H    0.000000
    17  H    1.561052   0.000000
    18  O    3.006883   1.740311   0.000000
    19  H    3.660444   2.354490   0.959893   0.000000
    20  H    3.001573   2.185095   0.980046   1.559580   0.000000
    21  O    3.289273   4.487784   5.555790   6.433560   5.260905
    22  H    4.099575   5.159970   6.047385   6.961563   5.698561
    23  H    3.119761   4.165493   5.375272   6.261470   5.251192
                   21         22         23
    21  O    0.000000
    22  H    0.959657   0.000000
    23  H    0.976992   1.555059   0.000000
 Stoichiometry    C2H11F3O7
 Framework group  C1[X(C2H11F3O7)]
 Deg. of freedom    63
 Full point group                 C1      NOp   1
 Largest Abelian subgroup         C1      NOp   1
 Largest concise Abelian subgroup C1      NOp   1
                         Standard orientation:                         
 ---------------------------------------------------------------------
 Center     Atomic      Atomic             Coordinates (Angstroms)
 Number     Number       Type             X           Y           Z
 ---------------------------------------------------------------------
      1          6           0       -1.528573    0.051015    0.089207
      2          8           0       -1.025556    1.107356   -0.244578
      3          8           0       -0.970626   -0.972576    0.641180
      4          1           0        0.054695   -0.880233    0.783790
      5          6           0       -3.043579   -0.191547   -0.141346
      6          9           0       -3.661484   -0.446339    1.021028
      7          9           0       -3.230701   -1.242203   -0.953841
      8          9           0       -3.621326    0.872739   -0.696660
      9          8           0        3.119885    1.365251    0.787738
     10          1           0        2.467266    1.975571    0.360857
     11          1           0        3.441459    1.803421    1.580012
     12          8           0        4.795760   -0.227962   -0.732903
     13          1           0        4.282891    0.438872   -0.235906
     14          1           0        5.041361    0.172302   -1.569918
     15          8           0        1.496162   -0.929542    1.038145
     16          1           0        2.020200   -0.109111    1.062410
     17          1           0        2.016317   -1.562612    0.493023
     18          8           0        3.155957   -2.397643   -0.523159
     19          1           0        3.602821   -3.170682   -0.170856
     20          1           0        3.844427   -1.721230   -0.693356
     21          8           0        1.152131    2.777240   -0.254688
     22          1           0        1.123024    3.270787   -1.077188
     23          1           0        0.370352    2.191323   -0.248664
 ---------------------------------------------------------------------
 Rotational constants (GHZ):           1.0394706           0.2792293           0.2420884
 Standard basis: 6-31++G(d,p) (6D, 7F)
 There are   294 symmetry adapted cartesian basis functions of A   symmetry.
 There are   294 symmetry adapted basis functions of A   symmetry.
   294 basis functions,   472 primitive gaussians,   294 cartesian basis functions
    53 alpha electrons       53 beta electrons
       nuclear repulsion energy       823.8783973005 Hartrees.
 NAtoms=   23 NActive=   23 NUniq=   23 SFac= 1.00D+00 NAtFMM=   60 NAOKFM=F Big=F
 Integral buffers will be    131072 words long.
 Raffenetti 2 integral format.
 Two-electron integral symmetry is turned on.
 Nuclear repulsion after empirical dispersion term =      823.8686566155 Hartrees.
 One-electron integrals computed using PRISM.
 NBasis=   294 RedAO= T EigKep=  4.85D-05  NBF=   294
 NBsUse=   294 1.00D-06 EigRej= -1.00D+00 NBFU=   294
 Initial guess from the checkpoint file:  "/local_scratch/slurm.5660431/Gau-3706750.chk"
 B after Tr=     0.000000    0.000000    0.000000
         Rot=    1.000000   -0.000008    0.000010   -0.000012 Ang=  -0.00 deg.
 Requested convergence on RMS density matrix=1.00D-10 within 128 cycles.
 Requested convergence on MAX density matrix=1.00D-08.
 Requested convergence on             energy=1.00D-08.
 No special actions if energy rises.
 SCF Done:  E(RwB97XD) =  -908.816966157     A.U. after   12 cycles
            NFock= 12  Conv=0.49D-10     -V/T= 2.0082
 Calling FoFJK, ICntrl=      2127 FMM=F ISym2X=0 I1Cent= 0 IOpClX= 0 NMat=1 NMatS=1 NMatT=0.
 ***** Axes restored to original set *****
 -------------------------------------------------------------------
 Center     Atomic                   Forces (Hartrees/Bohr)
 Number     Number              X              Y              Z
 -------------------------------------------------------------------
      1        6          -0.000009305   -0.000000954    0.000021155
      2        8           0.000052748    0.000005419    0.000026288
      3        8          -0.000004840    0.000001176    0.000005812
      4        1           0.000006295   -0.000000800    0.000000495
      5        6           0.000001963   -0.000003548    0.000001447
      6        9           0.000001252    0.000000554   -0.000000559
      7        9           0.000000146    0.000002903    0.000000430
      8        9           0.000001589   -0.000000075   -0.000003734
      9        8          -0.000003831    0.000002134    0.000008989
     10        1           0.000000327   -0.000003923   -0.000007742
     11        1           0.000001558   -0.000000088   -0.000000008
     12        8           0.000000605    0.000006296    0.000003831
     13        1          -0.000002089    0.000001920   -0.000004530
     14        1           0.000000649   -0.000003947   -0.000001098
     15        8           0.000009327   -0.000000960   -0.000016319
     16        1          -0.000006921   -0.000002469    0.000008496
     17        1          -0.000000471    0.000007632    0.000004909
     18        8          -0.000000535    0.000000163    0.000001126
     19        1          -0.000000982    0.000000840    0.000003931
     20        1           0.000001662   -0.000000229   -0.000005386
     21        8           0.000095135    0.000022449    0.000076637
     22        1          -0.000002841   -0.000001066   -0.000000258
     23        1          -0.000141443   -0.000033428   -0.000123911
 -------------------------------------------------------------------
 Cartesian Forces:  Max     0.000141443 RMS     0.000028739

 GradGradGradGradGradGradGradGradGradGradGradGradGradGradGradGradGradGrad
 Berny optimization.
 Using GEDIIS/GDIIS optimizer.
 FormGI is forming the generalized inverse of G from B-inverse, IUseBI=4.
 Internal  Forces:  Max     0.000020173 RMS     0.000003453
 Search for a local minimum.
 Step number  15 out of a maximum of  138
 All quantities printed in internal units (Hartrees-Bohrs-Radians)
 Mixed Optimization -- En-DIIS/RFO-DIIS
 Swapping is turned off.
 Update second derivatives using D2CorX and points    7    8    9   10   11
                                                     12   13   14   15
 DE= -3.98D-08 DEPred=-3.43D-08 R= 1.16D+00
 Trust test= 1.16D+00 RLast= 1.03D-02 DXMaxT set to 8.29D-01
 ITU=  0  0  1  1  1  1  1  1 -1  1  1  0  0  1  0
     Eigenvalues ---    0.00026   0.00033   0.00036   0.00059   0.00154
     Eigenvalues ---    0.00179   0.00254   0.00363   0.00512   0.00595
     Eigenvalues ---    0.00734   0.00754   0.00870   0.00944   0.01076
     Eigenvalues ---    0.01082   0.01241   0.01346   0.01580   0.01641
     Eigenvalues ---    0.01701   0.01786   0.01954   0.02201   0.02356
     Eigenvalues ---    0.02442   0.02639   0.02919   0.03127   0.03201
     Eigenvalues ---    0.03661   0.03866   0.04109   0.04790   0.06280
     Eigenvalues ---    0.06533   0.07156   0.07641   0.08329   0.11753
     Eigenvalues ---    0.13664   0.20394   0.21498   0.21962   0.23478
     Eigenvalues ---    0.25776   0.36583   0.37553   0.38461   0.38674
     Eigenvalues ---    0.44030   0.46588   0.48424   0.50017   0.50573
     Eigenvalues ---    0.52008   0.55563   0.57270   0.57384   0.57469
     Eigenvalues ---    0.57667   0.61688   0.90710
 En-DIIS/RFO-DIIS/Sim-DIIS IScMMF=       -3 using points:    15   14   13   12   11   10    9    8    7    6
 RFO step:  Lambda=-1.62607798D-08.
 DIIS inversion failure, remove point  10.
 DIIS inversion failure, remove point   9.
 RFO-DIIS uses    8 points instead of   10
 DidBck=F Rises=F RFO-DIIS coefs:    1.30747   -0.07169   -0.21680   -0.24631    0.20640
                  RFO-DIIS coefs:   -0.00991    0.01943    0.01140    0.00000    0.00000
 Iteration  1 RMS(Cart)=  0.00033046 RMS(Int)=  0.00000500
 Iteration  2 RMS(Cart)=  0.00000041 RMS(Int)=  0.00000497
 Variable       Old X    -DE/DX   Delta X   Delta X   Delta X     New X
                                 (Linear)    (Quad)   (Total)
    R1        2.29918  -0.00002   0.00001  -0.00002  -0.00001   2.29917
    R2        2.43747  -0.00001  -0.00004   0.00003  -0.00002   2.43745
    R3        2.93196   0.00000   0.00001  -0.00000   0.00001   2.93197
    R4        3.33982   0.00000  -0.00015   0.00006  -0.00008   3.33974
    R5        1.96400  -0.00001   0.00010  -0.00008   0.00002   1.96402
    R6        2.76763  -0.00001  -0.00034   0.00019  -0.00014   2.76749
    R7        2.53381   0.00000   0.00004  -0.00002   0.00002   2.53383
    R8        2.53466  -0.00000  -0.00002  -0.00000  -0.00002   2.53464
    R9        2.51757  -0.00000  -0.00001   0.00001  -0.00000   2.51757
   R10        1.87133  -0.00001   0.00004  -0.00003   0.00001   1.87134
   R11        1.81561  -0.00000  -0.00000  -0.00000  -0.00000   1.81561
   R12        3.41126  -0.00000   0.00008  -0.00023  -0.00014   3.41112
   R13        3.51433  -0.00000  -0.00035   0.00040   0.00005   3.51438
   R14        3.13441  -0.00000  -0.00004  -0.00000  -0.00004   3.13437
   R15        1.84644   0.00000  -0.00002   0.00001  -0.00000   1.84643
   R16        1.81367  -0.00000   0.00000  -0.00000  -0.00000   1.81367
   R17        3.34671   0.00000  -0.00013   0.00004  -0.00010   3.34661
   R18        1.84024   0.00001  -0.00004   0.00004   0.00000   1.84024
   R19        1.85972  -0.00001   0.00002  -0.00001   0.00001   1.85973
   R20        3.28871  -0.00000  -0.00021   0.00006  -0.00015   3.28856
   R21        1.81394  -0.00000  -0.00000  -0.00000  -0.00000   1.81393
   R22        1.85202  -0.00000   0.00003  -0.00002   0.00000   1.85202
   R23        1.81349  -0.00000  -0.00000   0.00000   0.00000   1.81349
   R24        1.84625  -0.00001   0.00002  -0.00002  -0.00000   1.84625
    A1        2.24921   0.00000   0.00002  -0.00001   0.00002   2.24923
    A2        2.09286   0.00001   0.00003  -0.00002  -0.00000   2.09286
    A3        1.94111  -0.00001  -0.00004   0.00003  -0.00002   1.94109
    A4        2.60544   0.00000  -0.00013  -0.00003  -0.00014   2.60530
    A5        1.99869   0.00000   0.00005  -0.00002   0.00004   1.99874
    A6        1.92930  -0.00000  -0.00008   0.00002  -0.00006   1.92924
    A7        1.92698   0.00000   0.00008  -0.00001   0.00007   1.92705
    A8        1.93960   0.00001   0.00001  -0.00000   0.00000   1.93961
    A9        1.88809  -0.00000   0.00002  -0.00001   0.00001   1.88809
   A10        1.88947  -0.00000  -0.00001  -0.00000  -0.00001   1.88946
   A11        1.88891  -0.00000  -0.00001  -0.00000  -0.00001   1.88890
   A12        1.87023   0.00000  -0.00002   0.00002   0.00001   1.87023
   A13        2.09028   0.00000  -0.00025   0.00012  -0.00013   2.09014
   A14        1.73410  -0.00000  -0.00004  -0.00012  -0.00016   1.73394
   A15        2.07832   0.00000   0.00004   0.00006   0.00011   2.07843
   A16        2.02381   0.00000   0.00025  -0.00008   0.00017   2.02398
   A17        1.62870  -0.00000   0.00006  -0.00008  -0.00002   1.62868
   A18        1.86847   0.00000   0.00006   0.00001   0.00008   1.86855
   A19        1.85680   0.00000  -0.00001   0.00011   0.00010   1.85691
   A20        2.10434  -0.00000   0.00037  -0.00009   0.00028   2.10462
   A21        2.10088   0.00000   0.00007   0.00004   0.00011   2.10099
   A22        2.03272  -0.00000  -0.00017  -0.00006  -0.00024   2.03247
   A23        1.84558  -0.00000  -0.00001  -0.00001  -0.00001   1.84557
   A24        2.06799  -0.00000   0.00007  -0.00004   0.00002   2.06802
   A25        1.80315   0.00000   0.00012  -0.00016  -0.00005   1.80310
   A26        1.86768  -0.00000   0.00002  -0.00004  -0.00002   1.86766
   A27        2.20271  -0.00000   0.00032  -0.00052  -0.00020   2.20251
   A28        1.92018   0.00000  -0.00000   0.00005   0.00007   1.92025
   A29        1.86444  -0.00000  -0.00032   0.00025  -0.00007   1.86438
   A30        3.12406   0.00000  -0.00002   0.00005   0.00004   3.12410
   A31        3.26947  -0.00000   0.00002   0.00004   0.00008   3.26955
   A32        2.94704   0.00000   0.00005   0.00009   0.00015   2.94719
   A33        2.92855  -0.00000  -0.00001  -0.00002  -0.00002   2.92853
   A34        3.14069  -0.00000  -0.00003  -0.00010  -0.00013   3.14056
   A35        3.25824   0.00000   0.00001  -0.00002  -0.00001   3.25824
   A36        2.90695  -0.00000  -0.00004   0.00004   0.00000   2.90695
   A37        3.14557  -0.00000   0.00004   0.00000   0.00004   3.14561
   A38        3.09862   0.00000  -0.00017   0.00024   0.00007   3.09868
   A39        3.17548  -0.00000  -0.00003   0.00003  -0.00000   3.17548
   A40        2.95076  -0.00000  -0.00011  -0.00005  -0.00016   2.95060
   A41        2.94673   0.00000   0.00015   0.00006   0.00022   2.94695
   A42        3.28169  -0.00000   0.00031  -0.00015   0.00016   3.28185
    D1       -0.14678   0.00000   0.00073   0.00006   0.00079  -0.14600
    D2        2.99564   0.00000   0.00053   0.00013   0.00066   2.99630
    D3       -0.04087  -0.00000   0.00012  -0.00011   0.00001  -0.04086
    D4        3.09994  -0.00000   0.00030  -0.00017   0.00013   3.10007
    D5       -2.11231  -0.00000   0.00095  -0.00008   0.00087  -2.11143
    D6        2.08236  -0.00000   0.00094  -0.00008   0.00086   2.08323
    D7       -0.01385  -0.00000   0.00089  -0.00007   0.00082  -0.01303
    D8        1.02998  -0.00000   0.00079  -0.00002   0.00077   1.03075
    D9       -1.05853   0.00000   0.00077  -0.00002   0.00076  -1.05777
   D10        3.12844  -0.00000   0.00073  -0.00001   0.00072   3.12916
   D11        0.78396  -0.00000   0.00070   0.00014   0.00084   0.78480
   D12        0.34248  -0.00000  -0.00034   0.00015  -0.00019   0.34229
   D13       -1.95620   0.00000  -0.00019   0.00019  -0.00001  -1.95621
   D14        0.55633   0.00000   0.00062   0.00018   0.00079   0.55712
   D15       -1.68781   0.00000   0.00012   0.00020   0.00032  -1.68749
   D16       -1.88146  -0.00000   0.00095  -0.00015   0.00080  -1.88065
   D17        2.15759  -0.00000   0.00045  -0.00012   0.00033   2.15792
   D18        2.30770  -0.00000   0.00058  -0.00001   0.00057   2.30827
   D19        0.06356  -0.00000   0.00008   0.00002   0.00010   0.06366
   D20       -0.17548   0.00000   0.00000   0.00017   0.00017  -0.17531
   D21        2.08544  -0.00000  -0.00026   0.00006  -0.00021   2.08523
   D22        1.84441   0.00000   0.00007   0.00008   0.00014   1.84455
   D23       -2.17786  -0.00000  -0.00020  -0.00004  -0.00024  -2.17809
   D24       -2.27396   0.00000   0.00025   0.00008   0.00033  -2.27363
   D25       -0.01304  -0.00000  -0.00001  -0.00004  -0.00004  -0.01308
   D26        1.95287  -0.00000   0.00004   0.00009   0.00013   1.95301
   D27       -2.08401  -0.00000  -0.00009  -0.00000  -0.00010  -2.08410
   D28       -0.59456  -0.00000   0.00034  -0.00014   0.00021  -0.59436
   D29        1.65174  -0.00000   0.00021  -0.00024  -0.00003   1.65172
   D30       -2.26003  -0.00000   0.00029   0.00001   0.00030  -2.25973
   D31       -0.01372   0.00000   0.00016  -0.00009   0.00006  -0.01366
   D32       -0.05784   0.00000   0.00008  -0.00005   0.00003  -0.05782
   D33       -2.20221   0.00000   0.00001   0.00006   0.00007  -2.20214
   D34       -2.13543  -0.00000  -0.00024  -0.00012  -0.00036  -2.13579
   D35        2.00338  -0.00000  -0.00030  -0.00001  -0.00031   2.00307
   D36       -1.96714  -0.00000  -0.00008  -0.00013  -0.00020  -1.96734
   D37        2.29176  -0.00000  -0.00023   0.00006  -0.00017   2.29159
   D38        1.99028  -0.00000  -0.00008  -0.00014  -0.00022   1.99006
   D39       -0.03401   0.00000  -0.00023   0.00005  -0.00018  -0.03419
   D40       -0.63005  -0.00000  -0.00159  -0.00015  -0.00174  -0.63180
   D41        1.81483  -0.00000  -0.00142  -0.00060  -0.00202   1.81280
         Item               Value     Threshold  Converged?
 Maximum Force            0.000020     0.000015     NO 
 RMS     Force            0.000003     0.000010     YES
 Maximum Displacement     0.001392     0.000060     NO 
 RMS     Displacement     0.000331     0.000040     NO 
 Predicted change in Energy=-6.104593D-09
 GradGradGradGradGradGradGradGradGradGradGradGradGradGradGradGradGradGrad

                          Input orientation:                          
 ---------------------------------------------------------------------
 Center     Atomic      Atomic             Coordinates (Angstroms)
 Number     Number       Type             X           Y           Z
 ---------------------------------------------------------------------
      1          6           0        0.446917    1.404077   -0.613834
      2          8           0       -0.031675    1.539225    0.496558
      3          8           0        0.333758    0.410608   -1.428638
      4          1           0       -0.216859   -0.389690   -1.059160
      5          6           0        1.330009    2.527776   -1.217734
      6          9           0        0.804766    2.971374   -2.368911
      7          9           0        2.564259    2.067740   -1.470730
      8          9           0        1.433208    3.559430   -0.381127
      9          8           0       -2.547954   -1.734606    1.623119
     10          1           0       -2.282430   -0.879805    2.046735
     11          1           0       -3.504509   -1.721665    1.534051
     12          8           0       -1.206175   -4.088291    2.187560
     13          1           0       -1.733041   -3.268740    2.113718
     14          1           0       -0.863207   -4.122790    3.083275
     15          8           0       -0.940357   -1.609255   -0.693177
     16          1           0       -1.580907   -1.600512    0.040262
     17          1           0       -0.396678   -2.419213   -0.563228
     18          8           0        0.374635   -3.883703   -0.025876
     19          1           0        0.328952   -4.658871   -0.590163
     20          1           0       -0.105662   -4.101692    0.800131
     21          8           0       -1.715807    0.623251    2.460070
     22          1           0       -1.325767    0.870218    3.301389
     23          1           0       -1.119999    0.959565    1.762634
 ---------------------------------------------------------------------
                    Distance matrix (angstroms):
                    1          2          3          4          5
     1  C    0.000000
     2  O    1.216670   0.000000
     3  O    1.289842   2.261348   0.000000
     4  H    1.963801   2.485008   1.039312   0.000000
     5  C    1.551531   2.402128   2.349340   3.305988   0.000000
     6  F    2.380078   3.310830   2.768299   3.749122   1.340845
     7  F    2.378625   3.299762   2.779028   3.734029   1.341273
     8  F    2.381694   2.645268   3.495876   4.333359   1.332243
     9  O    4.881039   4.280043   4.713749   3.799661   6.424714
    10  H    4.443431   3.649747   4.537381   3.762098   5.942902
    11  H    5.476992   4.875486   5.296830   4.394035   7.000189
    12  O    6.383309   5.992318   5.973975   5.019919   7.861337
    13  H    5.833265   5.350363   5.509769   4.544766   7.353942
    14  H    6.777263   6.280204   6.507056   5.613695   8.218206
    15  O    3.318282   3.486273   2.498824   1.464490   4.748131
    16  H    3.683404   3.530761   3.141371   2.129659   5.205646
    17  H    3.915579   4.114073   3.048009   2.096961   5.280391
    18  O    5.320858   5.463165   4.517800   3.691296   6.590928
    19  H    6.064142   6.302968   5.138355   4.329408   7.283122
    20  H    5.711229   5.649564   5.051867   4.153106   7.076919
    21  O    3.838743   2.744210   4.400907   3.957004   5.141056
    22  H    4.330864   3.160589   5.033728   4.672412   5.497556
    23  H    2.881044   1.767315   3.549504   3.255561   4.164664
                    6          7          8          9         10
     6  F    0.000000
     7  F    2.172349   0.000000
     8  F    2.166110   2.166022   0.000000
     9  O    7.023053   7.082687   6.920511   0.000000
    10  H    6.622710   6.674652   6.277522   0.990272   0.000000
    11  H    7.471785   7.760042   7.479233   0.960779   1.570047
    12  O    8.639686   8.092959   8.488353   2.767454   3.387115
    13  H    8.091566   7.732599   7.929268   1.805087   2.452209
    14  H    9.101408   8.414817   8.734535   3.267086   3.688572
    15  O    5.180318   5.138795   5.696182   2.822288   3.136937
    16  H    5.691896   5.737732   5.990614   1.859730   2.244435
    17  H    5.810540   5.451922   6.255063   3.142736   3.568998
    18  O    7.257196   6.503978   7.526420   3.984887   4.514323
    19  H    7.849266   7.142779   8.294791   4.661173   5.296593
    20  H    7.803843   7.095575   7.902929   3.499313   4.083246
    21  O    5.931781   5.988047   5.158473   2.636749   1.658639
    22  H    6.411422   6.272120   5.329609   3.330982   2.356256
    23  H    4.982144   5.025580   4.227751   3.052389   2.194366
                   11         12         13         14         15
    11  H    0.000000
    12  O    3.363084   0.000000
    13  H    2.422303   0.977090   0.000000
    14  H    3.891268   0.959751   1.557579   0.000000
    15  O    3.398243   3.809846   3.355726   4.537113   0.000000
    16  H    2.438510   3.307622   2.665587   4.017077   0.973814
    17  H    3.813629   3.317823   3.110242   4.051766   0.984126
    18  O    4.706967   2.727658   3.065671   3.355031   2.710646
    19  H    5.275878   3.224581   3.673589   3.899073   3.304832
    20  H    4.213707   1.770951   2.251151   2.405632   3.023065
    21  O    3.091212   4.746853   3.907409   4.862120   3.940605
    22  H    3.819458   5.083476   4.325206   5.019130   4.717296
    23  H    3.595432   5.066443   4.286916   5.257411   3.558387
                   16         17         18         19         20
    16  H    0.000000
    17  H    1.561048   0.000000
    18  O    3.006905   1.740230   0.000000
    19  H    3.660404   2.354429   0.959892   0.000000
    20  H    3.001608   2.184989   0.980047   1.559569   0.000000
    21  O    3.289193   4.487429   5.555403   6.433178   5.260518
    22  H    4.099336   5.159344   6.046637   6.960826   5.697792
    23  H    3.119775   4.165209   5.374936   6.261145   5.250868
                   21         22         23
    21  O    0.000000
    22  H    0.959657   0.000000
    23  H    0.976991   1.555021   0.000000
 Stoichiometry    C2H11F3O7
 Framework group  C1[X(C2H11F3O7)]
 Deg. of freedom    63
 Full point group                 C1      NOp   1
 Largest Abelian subgroup         C1      NOp   1
 Largest concise Abelian subgroup C1      NOp   1
                         Standard orientation:                         
 ---------------------------------------------------------------------
 Center     Atomic      Atomic             Coordinates (Angstroms)
 Number     Number       Type             X           Y           Z
 ---------------------------------------------------------------------
      1          6           0       -1.528516    0.051137    0.089200
      2          8           0       -1.025613    1.107583   -0.244412
      3          8           0       -0.970509   -0.972451    0.641092
      4          1           0        0.054798   -0.880047    0.783842
      5          6           0       -3.043508   -0.191532   -0.141365
      6          9           0       -3.661487   -0.445509    1.021159
      7          9           0       -3.230662   -1.242704   -0.953168
      8          9           0       -3.621173    0.872418   -0.697409
      9          8           0        3.120107    1.365235    0.787766
     10          1           0        2.467402    1.975437    0.360838
     11          1           0        3.441815    1.803607    1.579871
     12          8           0        4.795444   -0.228230   -0.733062
     13          1           0        4.282768    0.438700   -0.235997
     14          1           0        5.041407    0.172074   -1.569950
     15          8           0        1.496155   -0.929385    1.038376
     16          1           0        2.020303   -0.109026    1.062696
     17          1           0        2.016189   -1.562451    0.493127
     18          8           0        3.155479   -2.397691   -0.523136
     19          1           0        3.602343   -3.170737   -0.170850
     20          1           0        3.843986   -1.721357   -0.693499
     21          8           0        1.152335    2.777050   -0.254873
     22          1           0        1.123384    3.270197   -1.077618
     23          1           0        0.370472    2.191248   -0.248713
 ---------------------------------------------------------------------
 Rotational constants (GHZ):           1.0394818           0.2792436           0.2421027
 Standard basis: 6-31++G(d,p) (6D, 7F)
 There are   294 symmetry adapted cartesian basis functions of A   symmetry.
 There are   294 symmetry adapted basis functions of A   symmetry.
   294 basis functions,   472 primitive gaussians,   294 cartesian basis functions
    53 alpha electrons       53 beta electrons
       nuclear repulsion energy       823.8882009035 Hartrees.
 NAtoms=   23 NActive=   23 NUniq=   23 SFac= 1.00D+00 NAtFMM=   60 NAOKFM=F Big=F
 Integral buffers will be    131072 words long.
 Raffenetti 2 integral format.
 Two-electron integral symmetry is turned on.
 Nuclear repulsion after empirical dispersion term =      823.8784599144 Hartrees.
 One-electron integrals computed using PRISM.
 NBasis=   294 RedAO= T EigKep=  4.85D-05  NBF=   294
 NBsUse=   294 1.00D-06 EigRej= -1.00D+00 NBFU=   294
 Initial guess from the checkpoint file:  "/local_scratch/slurm.5660431/Gau-3706750.chk"
 B after Tr=    -0.000000    0.000000    0.000000
         Rot=    1.000000    0.000073   -0.000005    0.000019 Ang=   0.01 deg.
 Requested convergence on RMS density matrix=1.00D-10 within 128 cycles.
 Requested convergence on MAX density matrix=1.00D-08.
 Requested convergence on             energy=1.00D-08.
 No special actions if energy rises.
 SCF Done:  E(RwB97XD) =  -908.816966163     A.U. after   11 cycles
            NFock= 11  Conv=0.30D-10     -V/T= 2.0082
 Calling FoFJK, ICntrl=      2127 FMM=F ISym2X=0 I1Cent= 0 IOpClX= 0 NMat=1 NMatS=1 NMatT=0.
 ***** Axes restored to original set *****
 -------------------------------------------------------------------
 Center     Atomic                   Forces (Hartrees/Bohr)
 Number     Number              X              Y              Z
 -------------------------------------------------------------------
      1        6          -0.000002802    0.000005769    0.000010043
      2        8           0.000050358    0.000004241    0.000037356
      3        8          -0.000002096   -0.000001234    0.000001652
      4        1           0.000002510    0.000001098    0.000000950
      5        6           0.000000529   -0.000000327    0.000002514
      6        9           0.000002539   -0.000000460   -0.000001278
      7        9          -0.000000833    0.000001075   -0.000000094
      8        9           0.000000919    0.000000521   -0.000001837
      9        8          -0.000001144    0.000005877    0.000008591
     10        1          -0.000000904   -0.000004481   -0.000005902
     11        1           0.000000438   -0.000000445   -0.000001082
     12        8           0.000001309   -0.000001725    0.000002217
     13        1          -0.000002543    0.000003562   -0.000001114
     14        1          -0.000000432   -0.000000035   -0.000001507
     15        8           0.000008368   -0.000004664   -0.000011396
     16        1          -0.000006055   -0.000000002    0.000006449
     17        1          -0.000001548    0.000003371    0.000000970
     18        8           0.000000305   -0.000001335    0.000004718
     19        1          -0.000000567    0.000000987    0.000001404
     20        1           0.000002044    0.000000777   -0.000005171
     21        8           0.000097684    0.000022120    0.000080221
     22        1          -0.000005477   -0.000001543    0.000003603
     23        1          -0.000142602   -0.000033146   -0.000131305
 -------------------------------------------------------------------
 Cartesian Forces:  Max     0.000142602 RMS     0.000029461

 GradGradGradGradGradGradGradGradGradGradGradGradGradGradGradGradGradGrad
 Berny optimization.
 Using GEDIIS/GDIIS optimizer.
 FormGI is forming the generalized inverse of G from B-inverse, IUseBI=4.
 Internal  Forces:  Max     0.000009837 RMS     0.000002212
 Search for a local minimum.
 Step number  16 out of a maximum of  138
 All quantities printed in internal units (Hartrees-Bohrs-Radians)
 Mixed Optimization -- En-DIIS/RFO-DIIS
 Swapping is turned off.
 Update second derivatives using D2CorX and points    7    8    9   10   11
                                                     12   13   14   15   16
 DE= -5.52D-09 DEPred=-6.10D-09 R= 9.04D-01
 Trust test= 9.04D-01 RLast= 4.00D-03 DXMaxT set to 8.29D-01
 ITU=  0  0  0  1  1  1  1  1  1 -1  1  1  0  0  1  0
     Eigenvalues ---    0.00025   0.00033   0.00035   0.00056   0.00134
     Eigenvalues ---    0.00166   0.00253   0.00363   0.00514   0.00575
     Eigenvalues ---    0.00723   0.00768   0.00863   0.00945   0.01051
     Eigenvalues ---    0.01079   0.01238   0.01353   0.01557   0.01640
     Eigenvalues ---    0.01663   0.01782   0.01973   0.02192   0.02369
     Eigenvalues ---    0.02439   0.02677   0.02951   0.03127   0.03232
     Eigenvalues ---    0.03641   0.03873   0.04136   0.04810   0.06259
     Eigenvalues ---    0.06538   0.07150   0.07676   0.08636   0.11760
     Eigenvalues ---    0.13756   0.20547   0.21373   0.21870   0.23427
     Eigenvalues ---    0.25741   0.36435   0.37554   0.38567   0.38968
     Eigenvalues ---    0.43945   0.46473   0.48479   0.48799   0.50484
     Eigenvalues ---    0.52492   0.55551   0.57291   0.57405   0.57484
     Eigenvalues ---    0.57668   0.61895   0.88856
 En-DIIS/RFO-DIIS/Sim-DIIS IScMMF=       -3 using points:    16   15   14   13   12   11   10    9    8    7
 RFO step:  Lambda=-1.47487851D-08.
 DIIS inversion failure, remove point  10.
 DIIS inversion failure, remove point   9.
 DIIS inversion failure, remove point   8.
 DIIS inversion failure, remove point   7.
 DIIS inversion failure, remove point   6.
 RFO-DIIS uses    5 points instead of   10
 DidBck=F Rises=F RFO-DIIS coefs:    1.09936    0.65712   -0.89213    0.03872    0.09693
                  RFO-DIIS coefs:    0.00000    0.00000    0.00000    0.00000    0.00000
 Iteration  1 RMS(Cart)=  0.00054868 RMS(Int)=  0.00000076
 Iteration  2 RMS(Cart)=  0.00000029 RMS(Int)=  0.00000072
 Variable       Old X    -DE/DX   Delta X   Delta X   Delta X     New X
                                 (Linear)    (Quad)   (Total)
    R1        2.29917  -0.00001  -0.00004   0.00003  -0.00001   2.29917
    R2        2.43745   0.00000  -0.00003   0.00003  -0.00000   2.43745
    R3        2.93197   0.00000   0.00002  -0.00001   0.00001   2.93198
    R4        3.33974   0.00000  -0.00031   0.00024  -0.00007   3.33967
    R5        1.96402  -0.00000  -0.00002  -0.00001  -0.00003   1.96398
    R6        2.76749  -0.00000  -0.00005   0.00005  -0.00000   2.76748
    R7        2.53383   0.00000  -0.00001   0.00000  -0.00001   2.53382
    R8        2.53464  -0.00000   0.00000   0.00001   0.00001   2.53465
    R9        2.51757  -0.00000   0.00000  -0.00000  -0.00000   2.51757
   R10        1.87134  -0.00001  -0.00002   0.00001  -0.00001   1.87134
   R11        1.81561  -0.00000  -0.00001   0.00001  -0.00000   1.81561
   R12        3.41112  -0.00000  -0.00019   0.00004  -0.00015   3.41097
   R13        3.51438   0.00000   0.00017  -0.00004   0.00013   3.51451
   R14        3.13437  -0.00000   0.00013  -0.00015  -0.00002   3.13435
   R15        1.84643   0.00000   0.00000   0.00000   0.00001   1.84644
   R16        1.81367  -0.00000  -0.00001   0.00000  -0.00000   1.81366
   R17        3.34661   0.00000  -0.00024   0.00019  -0.00005   3.34657
   R18        1.84024   0.00001  -0.00002   0.00001  -0.00001   1.84023
   R19        1.85973  -0.00000   0.00000  -0.00001  -0.00000   1.85973
   R20        3.28856  -0.00000  -0.00024   0.00016  -0.00008   3.28848
   R21        1.81393  -0.00000  -0.00001   0.00001  -0.00000   1.81393
   R22        1.85202  -0.00000   0.00001  -0.00001   0.00000   1.85202
   R23        1.81349   0.00000  -0.00000   0.00000  -0.00000   1.81349
   R24        1.84625  -0.00000  -0.00003   0.00003   0.00000   1.84625
    A1        2.24923  -0.00000   0.00002  -0.00001   0.00002   2.24925
    A2        2.09286   0.00001  -0.00001   0.00002   0.00001   2.09287
    A3        1.94109  -0.00000  -0.00001  -0.00001  -0.00003   1.94106
    A4        2.60530   0.00000   0.00026  -0.00028  -0.00001   2.60529
    A5        1.99874   0.00000  -0.00002   0.00005   0.00003   1.99877
    A6        1.92924   0.00000   0.00007  -0.00003   0.00004   1.92928
    A7        1.92705   0.00000  -0.00001  -0.00003  -0.00004   1.92702
    A8        1.93961   0.00000  -0.00003   0.00004   0.00001   1.93962
    A9        1.88809  -0.00000   0.00002  -0.00002  -0.00000   1.88809
   A10        1.88946  -0.00000  -0.00003   0.00002  -0.00000   1.88946
   A11        1.88890  -0.00000  -0.00003   0.00002  -0.00001   1.88889
   A12        1.87023   0.00000   0.00005  -0.00004   0.00001   1.87025
   A13        2.09014   0.00000  -0.00016   0.00019   0.00003   2.09017
   A14        1.73394  -0.00000  -0.00025   0.00013  -0.00011   1.73383
   A15        2.07843   0.00000   0.00020  -0.00018   0.00002   2.07845
   A16        2.02398  -0.00000   0.00041  -0.00036   0.00005   2.02404
   A17        1.62868  -0.00000  -0.00032   0.00029  -0.00003   1.62865
   A18        1.86855   0.00000  -0.00002   0.00006   0.00005   1.86859
   A19        1.85691   0.00000   0.00013  -0.00005   0.00008   1.85699
   A20        2.10462  -0.00000   0.00034  -0.00029   0.00005   2.10467
   A21        2.10099  -0.00000   0.00025  -0.00016   0.00009   2.10108
   A22        2.03247   0.00000  -0.00038   0.00025  -0.00013   2.03234
   A23        1.84557  -0.00000   0.00013  -0.00015  -0.00002   1.84555
   A24        2.06802  -0.00000   0.00014  -0.00015  -0.00001   2.06801
   A25        1.80310   0.00000  -0.00012   0.00006  -0.00006   1.80304
   A26        1.86766  -0.00000  -0.00006   0.00005  -0.00001   1.86765
   A27        2.20251  -0.00000  -0.00005   0.00001  -0.00004   2.20247
   A28        1.92025  -0.00000   0.00010  -0.00002   0.00007   1.92032
   A29        1.86438   0.00000  -0.00001  -0.00000  -0.00001   1.86437
   A30        3.12410   0.00000  -0.00029   0.00029   0.00000   3.12411
   A31        3.26955  -0.00000  -0.00016   0.00021   0.00005   3.26960
   A32        2.94719   0.00000   0.00021  -0.00013   0.00008   2.94727
   A33        2.92853  -0.00000   0.00027  -0.00028  -0.00001   2.92852
   A34        3.14056  -0.00000   0.00001  -0.00001   0.00000   3.14057
   A35        3.25824   0.00000  -0.00008   0.00002  -0.00007   3.25817
   A36        2.90695   0.00000  -0.00005   0.00005  -0.00001   2.90694
   A37        3.14561  -0.00000  -0.00008   0.00005  -0.00003   3.14558
[truncated: 640,249 more chars]
