# Supplementary material for: The Hydration of Trifluoroacetic Acid from 0 to 298 K
Source: J Phys Chem A. 2026 Jan 20;130(4):927–35. doi: 10.1021/acs.jpca.5c08151 (PMC12862820; doi:10.1021/acs.jpca.5c08151)
Supplement: Supplementary file 1 [file jp5c08151_si_001.zip › TFA_SI/within1kcal-hightemps/5-H2O/PM7-1-70-20062-wb97xd.log]

 Entering Gaussian System, Link 0=g16
 Initial command:
 /software/commercial/MERCURY/GAUSSIAN/AVX2/g16/l1.exe "/local_scratch/slurm.5660541/Gau-1746796.inp" -scrdir="/local_scratch/slurm.5660541/"
 Entering Link 1 = /software/commercial/MERCURY/GAUSSIAN/AVX2/g16/l1.exe PID=   1746797.
  
 Copyright (c) 1988-2019, Gaussian, Inc.  All Rights Reserved.
  
 This is part of the Gaussian(R) 16 program.  It is based on
 the Gaussian(R) 09 system (copyright 2009, Gaussian, Inc.),
 the Gaussian(R) 03 system (copyright 2003, Gaussian, Inc.),
 the Gaussian(R) 98 system (copyright 1998, Gaussian, Inc.),
 the Gaussian(R) 94 system (copyright 1995, Gaussian, Inc.),
 the Gaussian 92(TM) system (copyright 1992, Gaussian, Inc.),
 the Gaussian 90(TM) system (copyright 1990, Gaussian, Inc.),
 the Gaussian 88(TM) system (copyright 1988, Gaussian, Inc.),
 the Gaussian 86(TM) system (copyright 1986, Carnegie Mellon
 University), and the Gaussian 82(TM) system (copyright 1983,
 Carnegie Mellon University). Gaussian is a federally registered
 trademark of Gaussian, Inc.
  
 This software contains proprietary and confidential information,
 including trade secrets, belonging to Gaussian, Inc.
  
 This software is provided under written license and may be
 used, copied, transmitted, or stored only in accord with that
 written license.
  
 The following legend is applicable only to US Government
 contracts under FAR:
  
                    RESTRICTED RIGHTS LEGEND
  
 Use, reproduction and disclosure by the US Government is
 subject to restrictions as set forth in subparagraphs (a)
 and (c) of the Commercial Computer Software - Restricted
 Rights clause in FAR 52.227-19.
  
 Gaussian, Inc.
 340 Quinnipiac St., Bldg. 40, Wallingford CT 06492
  
  
 ---------------------------------------------------------------
 Warning -- This program may not be used in any manner that
 competes with the business of Gaussian, Inc. or will provide
 assistance to any competitor of Gaussian, Inc.  The licensee
 of this program is prohibited from giving any competitor of
 Gaussian, Inc. access to this program.  By using this program,
 the user acknowledges that Gaussian, Inc. is engaged in the
 business of creating and licensing software in the field of
 computational chemistry and represents and warrants to the
 licensee that it is not a competitor of Gaussian, Inc. and that
 it will not use this program in any manner prohibited above.
 ---------------------------------------------------------------
  

 Cite this work as:
 Gaussian 16, Revision C.01,
 M. J. Frisch, G. W. Trucks, H. B. Schlegel, G. E. Scuseria, 
 M. A. Robb, J. R. Cheeseman, G. Scalmani, V. Barone, 
 G. A. Petersson, H. Nakatsuji, X. Li, M. Caricato, A. V. Marenich, 
 J. Bloino, B. G. Janesko, R. Gomperts, B. Mennucci, H. P. Hratchian, 
 J. V. Ortiz, A. F. Izmaylov, J. L. Sonnenberg, D. Williams-Young, 
 F. Ding, F. Lipparini, F. Egidi, J. Goings, B. Peng, A. Petrone, 
 T. Henderson, D. Ranasinghe, V. G. Zakrzewski, J. Gao, N. Rega, 
 G. Zheng, W. Liang, M. Hada, M. Ehara, K. Toyota, R. Fukuda, 
 J. Hasegawa, M. Ishida, T. Nakajima, Y. Honda, O. Kitao, H. Nakai, 
 T. Vreven, K. Throssell, J. A. Montgomery, Jr., J. E. Peralta, 
 F. Ogliaro, M. J. Bearpark, J. J. Heyd, E. N. Brothers, K. N. Kudin, 
 V. N. Staroverov, T. A. Keith, R. Kobayashi, J. Normand, 
 K. Raghavachari, A. P. Rendell, J. C. Burant, S. S. Iyengar, 
 J. Tomasi, M. Cossi, J. M. Millam, M. Klene, C. Adamo, R. Cammi, 
 J. W. Ochterski, R. L. Martin, K. Morokuma, O. Farkas, 
 J. B. Foresman, and D. J. Fox, Gaussian, Inc., Wallingford CT, 2019.
 
 ******************************************
 Gaussian 16:  ES64L-G16RevC.01  3-Jul-2019
                25-Sep-2025 
 ******************************************
 %nproc=20
 Will use up to   20 processors via shared memory.
 %mem=18gb
 ----------------------------------------------------------------------
 # wb97xd/6-31++g** scf(conver=10) opt(tight,maxcycles=300,calcfc) freq
 ----------------------------------------------------------------------
 1/6=300,7=10,10=4,18=20,19=15,26=3,38=1/1,3;
 2/9=110,12=2,17=6,18=5,40=1/2;
 3/5=1,6=6,7=1111,11=2,25=1,30=1,71=2,74=-58,140=1/1,2,3;
 4//1;
 5/5=2,6=10,38=5/2;
 8/6=4,10=90,11=11/1;
 11/6=1,8=1,9=11,15=111,16=1/1,2,10;
 10/6=1,13=1/2;
 6/7=2,8=2,9=2,10=2,28=1/1;
 7/10=1,25=1/1,2,3,16;
 1/6=300,7=10,10=4,18=20,19=15,26=3/3(2);
 2/9=110/2;
 99//99;
 2/9=110/2;
 3/5=1,6=6,7=1111,11=2,25=1,30=1,71=1,74=-58/1,2,3;
 4/5=5,16=3,69=1/1;
 5/5=2,6=10,38=5/2;
 7//1,2,3,16;
 1/6=300,7=10,18=20,19=15,26=3/3(-5);
 2/9=110/2;
 6/7=2,8=2,9=2,10=2,19=2,28=1/1;
 99/9=1/99;
 --------------
 PM7-1-70-20062
 --------------
 Symbolic Z-matrix:
 Charge =  0 Multiplicity = 1
 C                     0.83806  -0.85782  -0.11516 
 O                    -0.05484  -0.63112   0.67015 
 O                     1.15893  -0.20938  -1.18667 
 H                     0.5412    0.6881   -1.43591 
 C                     1.78626  -2.06816   0.0809 
 F                     3.05571  -1.70557   0.21407 
 F                     1.74482  -2.91765  -0.93814 
 F                     1.48879  -2.77667   1.16267 
 O                    -0.92967   3.83862   1.40069 
 H                    -0.57229   3.70706   2.27607 
 H                    -1.31797   2.98162   1.14428 
 O                    -0.29812   1.76526  -1.7281 
 H                    -0.98443   1.67082  -1.02453 
 H                     0.18208   2.59504  -1.44758 
 O                    -1.7373    1.44528   0.50322 
 H                    -2.65264   1.13431   0.5679 
 H                    -1.16801   0.67986   0.70348 
 O                    -4.2217    0.44356   0.62086 
 H                    -4.28545  -0.47491   0.88742 
 H                    -4.73393   0.52385  -0.18495 
 O                     0.7543    3.98351  -0.67459 
 H                     0.57698   4.80492  -1.12725 
 H                     0.19526   4.00125   0.13215 
 
 Add virtual bond connecting atoms O12        and H4         Dist= 2.64D+00.
 Add virtual bond connecting atoms O21        and H14        Dist= 3.19D+00.
 Add virtual bond connecting atoms H23        and O9         Dist= 3.22D+00.
 Add virtual bond connecting atoms O18        and H16        Dist= 3.24D+00.
 Add virtual bond connecting atoms O15        and H11        Dist= 3.24D+00.
 Add virtual bond connecting atoms O15        and H13        Dist= 3.25D+00.
 Add virtual bond connecting atoms H17        and O2         Dist= 3.25D+00.

 GradGradGradGradGradGradGradGradGradGradGradGradGradGradGradGradGradGrad
 Berny optimization.
 Initialization pass.
                           ----------------------------
                           !    Initial Parameters    !
                           ! (Angstroms and Degrees)  !
 --------------------------                            --------------------------
 ! Name  Definition              Value          Derivative Info.                !
 --------------------------------------------------------------------------------
 ! R1    R(1,2)                  1.2105         calculate D2E/DX2 analytically  !
 ! R2    R(1,3)                  1.2929         calculate D2E/DX2 analytically  !
 ! R3    R(1,5)                  1.55           calculate D2E/DX2 analytically  !
 ! R4    R(2,17)                 1.7202         calculate D2E/DX2 analytically  !
 ! R5    R(3,4)                  1.1177         calculate D2E/DX2 analytically  !
 ! R6    R(4,12)                 1.3965         calculate D2E/DX2 analytically  !
 ! R7    R(5,6)                  1.3269         calculate D2E/DX2 analytically  !
 ! R8    R(5,7)                  1.3273         calculate D2E/DX2 analytically  !
 ! R9    R(5,8)                  1.3269         calculate D2E/DX2 analytically  !
 ! R10   R(9,10)                 0.9546         calculate D2E/DX2 analytically  !
 ! R11   R(9,11)                 0.9752         calculate D2E/DX2 analytically  !
 ! R12   R(9,23)                 1.7033         calculate D2E/DX2 analytically  !
 ! R13   R(11,15)                1.7167         calculate D2E/DX2 analytically  !
 ! R14   R(12,13)                0.9874         calculate D2E/DX2 analytically  !
 ! R15   R(12,14)                0.9989         calculate D2E/DX2 analytically  !
 ! R16   R(13,15)                1.7181         calculate D2E/DX2 analytically  !
 ! R17   R(14,21)                1.689          calculate D2E/DX2 analytically  !
 ! R18   R(15,16)                0.9689         calculate D2E/DX2 analytically  !
 ! R19   R(15,17)                0.9747         calculate D2E/DX2 analytically  !
 ! R20   R(16,18)                1.7152         calculate D2E/DX2 analytically  !
 ! R21   R(18,19)                0.9585         calculate D2E/DX2 analytically  !
 ! R22   R(18,20)                0.9582         calculate D2E/DX2 analytically  !
 ! R23   R(21,22)                0.9545         calculate D2E/DX2 analytically  !
 ! R24   R(21,23)                0.9817         calculate D2E/DX2 analytically  !
 ! A1    A(2,1,3)              128.8134         calculate D2E/DX2 analytically  !
 ! A2    A(2,1,5)              121.0248         calculate D2E/DX2 analytically  !
 ! A3    A(3,1,5)              110.1607         calculate D2E/DX2 analytically  !
 ! A4    A(1,2,17)             129.2444         calculate D2E/DX2 analytically  !
 ! A5    A(1,3,4)              116.7682         calculate D2E/DX2 analytically  !
 ! A6    A(1,5,6)              112.6172         calculate D2E/DX2 analytically  !
 ! A7    A(1,5,7)              112.5536         calculate D2E/DX2 analytically  !
 ! A8    A(1,5,8)              112.5154         calculate D2E/DX2 analytically  !
 ! A9    A(6,5,7)              106.3674         calculate D2E/DX2 analytically  !
 ! A10   A(6,5,8)              106.1744         calculate D2E/DX2 analytically  !
 ! A11   A(7,5,8)              106.0916         calculate D2E/DX2 analytically  !
 ! A12   A(10,9,11)            105.608          calculate D2E/DX2 analytically  !
 ! A13   A(10,9,23)            116.6694         calculate D2E/DX2 analytically  !
 ! A14   A(11,9,23)             98.6882         calculate D2E/DX2 analytically  !
 ! A15   A(4,12,13)            101.2388         calculate D2E/DX2 analytically  !
 ! A16   A(4,12,14)            107.0416         calculate D2E/DX2 analytically  !
 ! A17   A(13,12,14)           102.3269         calculate D2E/DX2 analytically  !
 ! A18   A(12,13,15)           161.9465         calculate D2E/DX2 analytically  !
 ! A19   A(11,15,13)            96.1733         calculate D2E/DX2 analytically  !
 ! A20   A(11,15,16)           119.5423         calculate D2E/DX2 analytically  !
 ! A21   A(11,15,17)           118.9059         calculate D2E/DX2 analytically  !
 ! A22   A(13,15,16)           121.031          calculate D2E/DX2 analytically  !
 ! A23   A(13,15,17)            91.7102         calculate D2E/DX2 analytically  !
 ! A24   A(16,15,17)           106.6205         calculate D2E/DX2 analytically  !
 ! A25   A(16,18,19)           117.0867         calculate D2E/DX2 analytically  !
 ! A26   A(16,18,20)           115.4241         calculate D2E/DX2 analytically  !
 ! A27   A(19,18,20)           106.1767         calculate D2E/DX2 analytically  !
 ! A28   A(14,21,22)           115.3067         calculate D2E/DX2 analytically  !
 ! A29   A(14,21,23)           101.4216         calculate D2E/DX2 analytically  !
 ! A30   A(22,21,23)           105.5689         calculate D2E/DX2 analytically  !
 ! A31   L(3,4,12,17,-1)       177.6066         calculate D2E/DX2 analytically  !
 ! A32   L(9,11,15,14,-1)      169.7849         calculate D2E/DX2 analytically  !
 ! A33   L(12,14,21,6,-1)      180.8576         calculate D2E/DX2 analytically  !
 ! A34   L(15,16,18,8,-1)      175.3409         calculate D2E/DX2 analytically  !
 ! A35   L(2,17,15,12,-1)      166.9146         calculate D2E/DX2 analytically  !
 ! A36   L(9,23,21,1,-1)       173.9961         calculate D2E/DX2 analytically  !
 ! A37   L(3,4,12,17,-2)       182.4637         calculate D2E/DX2 analytically  !
 ! A38   L(9,11,15,14,-2)      176.0561         calculate D2E/DX2 analytically  !
 ! A39   L(12,14,21,6,-2)      193.7485         calculate D2E/DX2 analytically  !
 ! A40   L(15,16,18,8,-2)      183.0063         calculate D2E/DX2 analytically  !
 ! A41   L(2,17,15,12,-2)      176.7122         calculate D2E/DX2 analytically  !
 ! A42   L(9,23,21,1,-2)       172.6826         calculate D2E/DX2 analytically  !
 ! D1    D(3,1,2,17)            -3.826          calculate D2E/DX2 analytically  !
 ! D2    D(5,1,2,17)           176.6005         calculate D2E/DX2 analytically  !
 ! D3    D(2,1,3,4)              0.257          calculate D2E/DX2 analytically  !
 ! D4    D(5,1,3,4)            179.8677         calculate D2E/DX2 analytically  !
 ! D5    D(2,1,5,6)           -119.6375         calculate D2E/DX2 analytically  !
 ! D6    D(2,1,5,7)            120.1255         calculate D2E/DX2 analytically  !
 ! D7    D(2,1,5,8)              0.3206         calculate D2E/DX2 analytically  !
 ! D8    D(3,1,5,6)             60.7165         calculate D2E/DX2 analytically  !
 ! D9    D(3,1,5,7)            -59.5205         calculate D2E/DX2 analytically  !
 ! D10   D(3,1,5,8)           -179.3254         calculate D2E/DX2 analytically  !
 ! D11   D(1,2,15,11)          -84.7679         calculate D2E/DX2 analytically  !
 ! D12   D(1,2,15,13)            8.3653         calculate D2E/DX2 analytically  !
 ! D13   D(1,2,15,16)          128.9665         calculate D2E/DX2 analytically  !
 ! D14   D(1,3,12,13)           -5.3181         calculate D2E/DX2 analytically  !
 ! D15   D(1,3,12,14)          101.3465         calculate D2E/DX2 analytically  !
 ! D16   D(10,9,15,13)        -133.3747         calculate D2E/DX2 analytically  !
 ! D17   D(10,9,15,16)          96.1384         calculate D2E/DX2 analytically  !
 ! D18   D(10,9,15,17)         -40.0225         calculate D2E/DX2 analytically  !
 ! D19   D(23,9,15,13)         -14.6145         calculate D2E/DX2 analytically  !
 ! D20   D(23,9,15,16)        -145.1014         calculate D2E/DX2 analytically  !
 ! D21   D(23,9,15,17)          78.7377         calculate D2E/DX2 analytically  !
 ! D22   D(10,9,21,14)         116.3083         calculate D2E/DX2 analytically  !
 ! D23   D(10,9,21,22)        -124.9881         calculate D2E/DX2 analytically  !
 ! D24   D(11,9,21,14)           5.1575         calculate D2E/DX2 analytically  !
 ! D25   D(11,9,21,22)         123.8611         calculate D2E/DX2 analytically  !
 ! D26   D(4,12,13,15)          46.498          calculate D2E/DX2 analytically  !
 ! D27   D(14,12,13,15)        -63.9447         calculate D2E/DX2 analytically  !
 ! D28   D(4,12,21,22)         149.75           calculate D2E/DX2 analytically  !
 ! D29   D(4,12,21,23)         -99.015          calculate D2E/DX2 analytically  !
 ! D30   D(13,12,21,22)       -106.8997         calculate D2E/DX2 analytically  !
 ! D31   D(13,12,21,23)          4.3353         calculate D2E/DX2 analytically  !
 ! D32   D(12,13,15,11)         72.7171         calculate D2E/DX2 analytically  !
 ! D33   D(12,13,15,16)       -157.2041         calculate D2E/DX2 analytically  !
 ! D34   D(12,13,15,17)        -46.5998         calculate D2E/DX2 analytically  !
 ! D35   D(11,15,18,19)       -134.9882         calculate D2E/DX2 analytically  !
 ! D36   D(11,15,18,20)        100.418          calculate D2E/DX2 analytically  !
 ! D37   D(13,15,18,19)        103.9374         calculate D2E/DX2 analytically  !
 ! D38   D(13,15,18,20)        -20.6564         calculate D2E/DX2 analytically  !
 ! D39   D(17,15,18,19)          3.8534         calculate D2E/DX2 analytically  !
 ! D40   D(17,15,18,20)       -120.7404         calculate D2E/DX2 analytically  !
 --------------------------------------------------------------------------------
 Trust Radius=3.00D-01 FncErr=1.00D-07 GrdErr=1.00D-06 EigMax=2.50D+02 EigMin=1.00D-04
 Number of steps in this run=    138 maximum allowed number of steps=    138.
 GradGradGradGradGradGradGradGradGradGradGradGradGradGradGradGradGradGrad

                          Input orientation:                          
 ---------------------------------------------------------------------
 Center     Atomic      Atomic             Coordinates (Angstroms)
 Number     Number       Type             X           Y           Z
 ---------------------------------------------------------------------
      1          6           0        0.838063   -0.857822   -0.115161
      2          8           0       -0.054843   -0.631121    0.670153
      3          8           0        1.158931   -0.209381   -1.186673
      4          1           0        0.541196    0.688098   -1.435912
      5          6           0        1.786257   -2.068157    0.080903
      6          9           0        3.055713   -1.705570    0.214068
      7          9           0        1.744822   -2.917650   -0.938141
      8          9           0        1.488787   -2.776666    1.162671
      9          8           0       -0.929675    3.838624    1.400695
     10          1           0       -0.572290    3.707058    2.276070
     11          1           0       -1.317967    2.981616    1.144284
     12          8           0       -0.298118    1.765255   -1.728097
     13          1           0       -0.984430    1.670818   -1.024533
     14          1           0        0.182082    2.595040   -1.447581
     15          8           0       -1.737305    1.445276    0.503217
     16          1           0       -2.652635    1.134311    0.567904
     17          1           0       -1.168012    0.679858    0.703478
     18          8           0       -4.221701    0.443564    0.620863
     19          1           0       -4.285452   -0.474910    0.887416
     20          1           0       -4.733926    0.523848   -0.184950
     21          8           0        0.754299    3.983511   -0.674593
     22          1           0        0.576985    4.804922   -1.127255
     23          1           0        0.195262    4.001248    0.132149
 ---------------------------------------------------------------------
                    Distance matrix (angstroms):
                    1          2          3          4          5
     1  C    0.000000
     2  O    1.210533   0.000000
     3  O    1.292892   2.258077   0.000000
     4  H    2.054843   2.555603   1.117669   0.000000
     5  C    1.549976   2.408722   2.335666   3.383467   0.000000
     6  F    2.396881   3.322350   2.792568   3.843810   1.326922
     7  F    2.396330   3.324698   2.782042   3.833785   1.327330
     8  F    2.395466   2.688630   3.495593   4.433412   1.326912
     9  O    5.242072   4.612769   5.238615   4.487272   6.633868
    10  H    5.342772   4.654730   5.506923   4.912512   6.613216
    11  H    4.579951   3.856442   4.663780   3.920984   6.022225
    12  O    3.282226   3.399030   2.513030   1.396456   4.723574
    13  H    3.246915   3.005830   2.855772   1.860781   4.783161
    14  H    3.758711   3.866399   2.981121   1.940497   5.162853
    15  O    3.509867   2.677680   3.739224   3.086276   4.993801
    16  H    4.076781   3.142567   4.405915   3.796701   5.495156
    17  H    2.656871   1.720151   3.126992   2.738329   4.082511
    18  O    5.276035   4.303497   5.713556   5.193775   6.534207
    19  H    5.234710   4.239063   5.832123   5.481511   6.328867
    20  H    5.741162   4.894791   6.022196   5.423910   7.021536
    21  O    4.874268   4.874205   4.243383   3.388918   6.185338
    22  H    5.758399   5.760246   5.048309   4.128534   7.082457
    23  H    4.907639   4.670208   4.516342   3.681773   6.274678
                    6          7          8          9         10
     6  F    0.000000
     7  F    2.124891   0.000000
     8  F    2.121874   2.121047   0.000000
     9  O    6.930331   7.633500   7.047530   0.000000
    10  H    6.834530   7.719256   6.893938   0.954628   0.000000
    11  H    6.477969   6.965522   6.405936   0.975182   1.537283
    12  O    5.202578   5.169839   5.672620   3.806187   4.458601
    13  H    5.408963   5.339505   5.539023   3.253323   3.900014
    14  H    5.432686   5.752516   6.113601   3.300784   3.958691
    15  O    5.743209   5.765227   5.354189   2.680644   3.100956
    16  H    6.385559   6.166376   5.727204   3.312921   3.723533
    17  H    4.875412   4.911372   4.383719   3.243566   3.462928
    18  O    7.599014   7.023364   6.578230   4.792912   5.168007
    19  H    7.473997   6.757503   6.222193   5.489196   5.762360
    20  H    8.112213   7.374645   7.171585   5.289077   5.788666
    21  O    6.200957   6.976863   7.043792   2.676486   3.246948
    22  H    7.094346   7.812664   7.972177   3.097464   3.756162
    23  H    6.384095   7.170621   6.976769   1.703272   2.296101
                   11         12         13         14         15
    11  H    0.000000
    12  O    3.281798   0.000000
    13  H    2.556013   0.987393   0.000000
    14  H    3.019495   0.998911   1.547225   0.000000
    15  O    1.716727   2.674399   1.718054   2.968436   0.000000
    16  H    2.350763   3.348651   2.367827   3.772470   0.968872
    17  H    2.348379   2.801314   2.000431   3.180838   0.974712
    18  O    3.891959   4.760145   3.833198   5.319832   2.681322
    19  H    4.562841   5.268594   4.376808   5.902174   3.213686
    20  H    4.413192   4.857859   4.009883   5.481898   3.209726
    21  O    2.933665   2.671724   2.914478   1.689022   3.746727
    22  H    3.474935   3.219688   3.503023   2.267627   4.393358
    23  H    2.086607   2.950187   2.856657   2.114980   3.225756
                   16         17         18         19         20
    16  H    0.000000
    17  H    1.558530   0.000000
    18  O    1.715197   3.063931   0.000000
    19  H    2.314686   3.329528   0.958493   0.000000
    20  H    2.295915   3.678232   0.958204   1.532519   0.000000
    21  O    4.611826   4.063063   6.242596   6.907712   6.506123
    22  H    5.174688   4.838672   6.716006   7.455120   6.886313
    23  H    4.064448   3.635460   5.692585   6.378340   6.040676
                   21         22         23
    21  O    0.000000
    22  H    0.954494   0.000000
    23  H    0.981667   1.541980   0.000000
 Stoichiometry    C2H11F3O7
 Framework group  C1[X(C2H11F3O7)]
 Deg. of freedom    63
 Full point group                 C1      NOp   1
 Largest Abelian subgroup         C1      NOp   1
 Largest concise Abelian subgroup C1      NOp   1
                         Standard orientation:                         
 ---------------------------------------------------------------------
 Center     Atomic      Atomic             Coordinates (Angstroms)
 Number     Number       Type             X           Y           Z
 ---------------------------------------------------------------------
      1          6           0       -1.283717    0.020036   -0.078113
      2          8           0       -0.558139    0.803217    0.492461
      3          8           0       -0.977327   -0.872515   -0.961882
      4          1           0        0.100475   -0.948611   -1.247778
      5          6           0       -2.808383   -0.004660    0.199753
      6          9           0       -3.222231   -1.173790    0.671544
      7          9           0       -3.528289    0.235222   -0.889281
      8          9           0       -3.177033    0.905481    1.092186
      9          8           0        3.648907   -0.800983    1.494929
     10          1           0        3.376020   -0.782264    2.409531
     11          1           0        3.151822   -0.084698    1.058096
     12          8           0        1.449744   -0.960840   -1.607519
     13          1           0        1.790483   -0.183491   -1.102968
     14          1           0        1.873454   -1.728277   -1.128630
     15          8           0        2.096349    0.933697    0.165908
     16          1           0        2.360877    1.846026   -0.024862
     17          1           0        1.152595    0.961878    0.407976
     18          8           0        2.681990    3.482543   -0.425612
     19          1           0        1.973172    4.112828   -0.287668
     20          1           0        3.003235    3.632672   -1.315791
     21          8           0        2.726344   -2.750842   -0.089528
     22          1           0        3.483607   -3.185266   -0.475389
     23          1           0        3.091891   -2.109494    0.557557
 ---------------------------------------------------------------------
 Rotational constants (GHZ):           0.7985512           0.3293137           0.2734075
 Standard basis: 6-31++G(d,p) (6D, 7F)
 There are   294 symmetry adapted cartesian basis functions of A   symmetry.
 There are   294 symmetry adapted basis functions of A   symmetry.
   294 basis functions,   472 primitive gaussians,   294 cartesian basis functions
    53 alpha electrons       53 beta electrons
       nuclear repulsion energy       838.3533040320 Hartrees.
 NAtoms=   23 NActive=   23 NUniq=   23 SFac= 1.00D+00 NAtFMM=   60 NAOKFM=F Big=F
 Integral buffers will be    131072 words long.
 Raffenetti 2 integral format.
 Two-electron integral symmetry is turned on.
 Nuclear repulsion after empirical dispersion term =      838.3429699424 Hartrees.
 One-electron integrals computed using PRISM.
 NBasis=   294 RedAO= T EigKep=  4.10D-05  NBF=   294
 NBsUse=   294 1.00D-06 EigRej= -1.00D+00 NBFU=   294
 ExpMin= 3.60D-02 ExpMax= 7.00D+03 ExpMxC= 1.05D+03 IAcc=3 IRadAn=         5 AccDes= 0.00D+00
 Harris functional with IExCor= 4639 and IRadAn=       5 diagonalized for initial guess.
 HarFok:  IExCor= 4639 AccDes= 0.00D+00 IRadAn=         5 IDoV= 1 UseB2=F ITyADJ=14
 ICtDFT=  3500011 ScaDFX=  1.000000  1.000000  1.000000  1.000000
 FoFCou: FMM=F IPFlag=           0 FMFlag=      100000 FMFlg1=           0
         NFxFlg=           0 DoJE=T BraDBF=F KetDBF=T FulRan=T
         wScrn=  0.000000 ICntrl=       500 IOpCl=  0 I1Cent=   200000004 NGrid=           0
         NMat0=    1 NMatS0=      1 NMatT0=    0 NMatD0=    1 NMtDS0=    0 NMtDT0=    0
 Petite list used in FoFCou.
 Requested convergence on RMS density matrix=1.00D-10 within 128 cycles.
 Requested convergence on MAX density matrix=1.00D-08.
 Requested convergence on             energy=1.00D-08.
 No special actions if energy rises.
 SCF Done:  E(RwB97XD) =  -908.806396855     A.U. after   17 cycles
            NFock= 17  Conv=0.50D-10     -V/T= 2.0080
 DoSCS=F DFT=T ScalE2(SS,OS)=  1.000000  1.000000
 Range of M.O.s used for correlation:     1   294
 NBasis=   294 NAE=    53 NBE=    53 NFC=     0 NFV=     0
 NROrb=    294 NOA=    53 NOB=    53 NVA=   241 NVB=   241

 **** Warning!!: The largest alpha MO coefficient is  0.25643097D+02

 Symmetrizing basis deriv contribution to polar:
 IMax=3 JMax=2 DiffMx= 0.00D+00
 G2DrvN: will do    24 centers at a time, making    1 passes.
 Calling FoFCou, ICntrl=  3107 FMM=F I1Cent=   0 AccDes= 0.00D+00.
 End of G2Drv F.D. properties file   721 does not exist.
 End of G2Drv F.D. properties file   722 does not exist.
 End of G2Drv F.D. properties file   788 does not exist.
          IDoAtm=11111111111111111111111
          Differentiating once with respect to nuclear coordinates.
 Keep R1 ints in memory in canonical form, NReq=1915881174.
          There are    72 degrees of freedom in the 1st order CPHF.  IDoFFX=6 NUNeed=     0.
     66 vectors produced by pass  0 Test12= 1.77D-14 1.39D-09 XBig12= 1.37D-01 6.31D-02.
 AX will form    66 AO Fock derivatives at one time.
     66 vectors produced by pass  1 Test12= 1.77D-14 1.39D-09 XBig12= 3.65D-02 7.11D-02.
     66 vectors produced by pass  2 Test12= 1.77D-14 1.39D-09 XBig12= 8.94D-04 4.12D-03.
     66 vectors produced by pass  3 Test12= 1.77D-14 1.39D-09 XBig12= 8.40D-06 4.98D-04.
     66 vectors produced by pass  4 Test12= 1.77D-14 1.39D-09 XBig12= 6.35D-08 3.45D-05.
     66 vectors produced by pass  5 Test12= 1.77D-14 1.39D-09 XBig12= 3.79D-10 1.69D-06.
     55 vectors produced by pass  6 Test12= 1.77D-14 1.39D-09 XBig12= 2.24D-12 1.57D-07.
     15 vectors produced by pass  7 Test12= 1.77D-14 1.39D-09 XBig12= 1.13D-14 9.44D-09.
 InvSVY:  IOpt=1 It=  1 EMax= 2.78D-16
 Solved reduced A of dimension   466 with    72 vectors.
 End of Minotr F.D. properties file   721 does not exist.
 End of Minotr F.D. properties file   722 does not exist.
 End of Minotr F.D. properties file   788 does not exist.

 **********************************************************************

            Population analysis using the SCF Density.

 **********************************************************************

 Orbital symmetries:
       Occupied  (A) (A) (A) (A) (A) (A) (A) (A) (A) (A) (A) (A)
                 (A) (A) (A) (A) (A) (A) (A) (A) (A) (A) (A) (A)
                 (A) (A) (A) (A) (A) (A) (A) (A) (A) (A) (A) (A)
                 (A) (A) (A) (A) (A) (A) (A) (A) (A) (A) (A) (A)
                 (A) (A) (A) (A) (A)
       Virtual   (A) (A) (A) (A) (A) (A) (A) (A) (A) (A) (A) (A)
                 (A) (A) (A) (A) (A) (A) (A) (A) (A) (A) (A) (A)
                 (A) (A) (A) (A) (A) (A) (A) (A) (A) (A) (A) (A)
                 (A) (A) (A) (A) (A) (A) (A) (A) (A) (A) (A) (A)
                 (A) (A) (A) (A) (A) (A) (A) (A) (A) (A) (A) (A)
                 (A) (A) (A) (A) (A) (A) (A) (A) (A) (A) (A) (A)
                 (A) (A) (A) (A) (A) (A) (A) (A) (A) (A) (A) (A)
                 (A) (A) (A) (A) (A) (A) (A) (A) (A) (A) (A) (A)
                 (A) (A) (A) (A) (A) (A) (A) (A) (A) (A) (A) (A)
                 (A) (A) (A) (A) (A) (A) (A) (A) (A) (A) (A) (A)
                 (A) (A) (A) (A) (A) (A) (A) (A) (A) (A) (A) (A)
                 (A) (A) (A) (A) (A) (A) (A) (A) (A) (A) (A) (A)
                 (A) (A) (A) (A) (A) (A) (A) (A) (A) (A) (A) (A)
                 (A) (A) (A) (A) (A) (A) (A) (A) (A) (A) (A) (A)
                 (A) (A) (A) (A) (A) (A) (A) (A) (A) (A) (A) (A)
                 (A) (A) (A) (A) (A) (A) (A) (A) (A) (A) (A) (A)
                 (A) (A) (A) (A) (A) (A) (A) (A) (A) (A) (A) (A)
                 (A) (A) (A) (A) (A) (A) (A) (A) (A) (A) (A) (A)
                 (A) (A) (A) (A) (A) (A) (A) (A) (A) (A) (A) (A)
                 (A) (A) (A) (A) (A) (A) (A) (A) (A) (A) (A) (A)
                 (A)
 The electronic state is 1-A.
 Alpha  occ. eigenvalues --  -24.87707 -24.87684 -24.87437 -19.34121 -19.31889
 Alpha  occ. eigenvalues --  -19.30218 -19.29913 -19.29453 -19.29224 -19.28820
 Alpha  occ. eigenvalues --  -10.56234 -10.47020  -1.44346  -1.34443  -1.34249
 Alpha  occ. eigenvalues --   -1.22825  -1.17852  -1.14815  -1.14629  -1.13098
 Alpha  occ. eigenvalues --   -1.12632  -1.11146  -0.85269  -0.75549  -0.70054
 Alpha  occ. eigenvalues --   -0.69914  -0.68252  -0.67078  -0.66471  -0.64750
 Alpha  occ. eigenvalues --   -0.63521  -0.62725  -0.60193  -0.57652  -0.57205
 Alpha  occ. eigenvalues --   -0.55952  -0.55679  -0.54053  -0.53496  -0.52471
 Alpha  occ. eigenvalues --   -0.52028  -0.51561  -0.50371  -0.49759  -0.48276
 Alpha  occ. eigenvalues --   -0.46724  -0.45329  -0.42883  -0.42214  -0.41704
 Alpha  occ. eigenvalues --   -0.41496  -0.40864  -0.39698
 Alpha virt. eigenvalues --    0.01627   0.04131   0.04423   0.05717   0.06445
 Alpha virt. eigenvalues --    0.08300   0.09544   0.10392   0.10809   0.11043
 Alpha virt. eigenvalues --    0.11494   0.12150   0.13423   0.14034   0.14714
 Alpha virt. eigenvalues --    0.15651   0.16824   0.17342   0.19473   0.19535
 Alpha virt. eigenvalues --    0.21638   0.21998   0.22734   0.23679   0.24227
 Alpha virt. eigenvalues --    0.24854   0.25513   0.25645   0.26751   0.27739
 Alpha virt. eigenvalues --    0.27769   0.28204   0.28796   0.29404   0.29831
 Alpha virt. eigenvalues --    0.30897   0.31235   0.31550   0.32005   0.32431
 Alpha virt. eigenvalues --    0.32933   0.33406   0.33871   0.34249   0.34759
 Alpha virt. eigenvalues --    0.35637   0.36433   0.37075   0.37141   0.37608
 Alpha virt. eigenvalues --    0.37824   0.38909   0.39219   0.39301   0.39831
 Alpha virt. eigenvalues --    0.40752   0.41528   0.42039   0.42789   0.43340
 Alpha virt. eigenvalues --    0.43718   0.44444   0.44994   0.46132   0.46394
 Alpha virt. eigenvalues --    0.48146   0.48263   0.48990   0.49544   0.51312
 Alpha virt. eigenvalues --    0.53524   0.54837   0.56364   0.58131   0.58615
 Alpha virt. eigenvalues --    0.62986   0.63398   0.82927   0.83535   0.84484
 Alpha virt. eigenvalues --    0.89925   0.91833   0.94321   1.00360   1.07112
 Alpha virt. eigenvalues --    1.07605   1.08412   1.16052   1.19108   1.19519
 Alpha virt. eigenvalues --    1.20852   1.21146   1.21901   1.22925   1.23287
 Alpha virt. eigenvalues --    1.23747   1.25121   1.25960   1.26902   1.27838
 Alpha virt. eigenvalues --    1.28349   1.28713   1.29551   1.30535   1.31133
 Alpha virt. eigenvalues --    1.32468   1.32807   1.33726   1.35231   1.35747
 Alpha virt. eigenvalues --    1.36690   1.37672   1.39190   1.40197   1.40616
 Alpha virt. eigenvalues --    1.43122   1.46358   1.47072   1.48377   1.53147
 Alpha virt. eigenvalues --    1.53910   1.55779   1.56066   1.57119   1.58352
 Alpha virt. eigenvalues --    1.59527   1.60645   1.62398   1.62819   1.63627
 Alpha virt. eigenvalues --    1.64411   1.64592   1.65757   1.66565   1.68385
 Alpha virt. eigenvalues --    1.68585   1.68906   1.69180   1.71318   1.72985
 Alpha virt. eigenvalues --    1.73910   1.74475   1.74848   1.75624   1.77243
 Alpha virt. eigenvalues --    1.78938   1.80121   1.81701   1.83037   1.84749
 Alpha virt. eigenvalues --    1.85963   1.87532   1.89734   1.90471   1.92010
 Alpha virt. eigenvalues --    1.92288   1.93534   1.94337   1.95122   1.95584
 Alpha virt. eigenvalues --    1.97876   2.01623   2.13288   2.13983   2.18750
 Alpha virt. eigenvalues --    2.19734   2.20896   2.21118   2.25713   2.26746
 Alpha virt. eigenvalues --    2.29375   2.31150   2.32360   2.33851   2.35074
 Alpha virt. eigenvalues --    2.36463   2.38842   2.40709   2.43356   2.47305
 Alpha virt. eigenvalues --    2.50245   2.50888   2.51512   2.55816   2.57635
 Alpha virt. eigenvalues --    2.58241   2.59388   2.64728   2.67549   2.68500
 Alpha virt. eigenvalues --    2.69578   2.70320   2.70630   2.72577   2.73562
 Alpha virt. eigenvalues --    2.75365   2.76139   2.78412   2.80256   2.80898
 Alpha virt. eigenvalues --    2.85766   2.86903   2.90570   2.91363   2.96273
 Alpha virt. eigenvalues --    2.99065   3.02180   3.08854   3.10770   3.12600
 Alpha virt. eigenvalues --    3.14290   3.16827   3.20355   3.25331   3.26298
 Alpha virt. eigenvalues --    3.26876   3.37948   3.41124   3.41584   3.46710
 Alpha virt. eigenvalues --    3.54770   3.58652   3.61975   3.65741   3.77730
 Alpha virt. eigenvalues --    3.80184   3.83341   3.86360   3.89003   4.31796
 Alpha virt. eigenvalues --    4.38092   4.42343   4.44539   4.46727   4.57238
 Alpha virt. eigenvalues --    4.76024   4.78797   4.85027   5.61602   5.98224
 Alpha virt. eigenvalues --    6.70427
          Condensed to atoms (all electrons):
               1          2          3          4          5          6
     1  C    5.604302   0.376071   0.434963  -0.044695  -0.602917  -0.028812
     2  O    0.376071   8.290002  -0.146734   0.001024  -0.051154   0.000799
     3  O    0.434963  -0.146734   8.371462   0.145164  -0.273924   0.013397
     4  H   -0.044695   0.001024   0.145164   0.263650   0.014454  -0.000158
     5  C   -0.602917  -0.051154  -0.273924   0.014454   5.510724   0.153889
     6  F   -0.028812   0.000799   0.013397  -0.000158   0.153889   9.235841
     7  F   -0.036152   0.000283   0.014996   0.000750   0.156417  -0.050592
     8  F   -0.057607   0.008991   0.012656   0.001139   0.174557  -0.040671
     9  O   -0.000043  -0.002680   0.000528   0.001197  -0.001661   0.000000
    10  H    0.000132  -0.000153  -0.000076  -0.000325  -0.001089  -0.000001
    11  H   -0.001740   0.000191  -0.000066   0.001311   0.003122  -0.000032
    12  O   -0.007281   0.004230  -0.053180   0.112906  -0.013875  -0.000342
    13  H   -0.000607  -0.004203   0.009536  -0.013800  -0.009717   0.000102
    14  H    0.004539   0.001647   0.001089  -0.017541   0.004953  -0.000025
    15  O   -0.001858  -0.018311   0.001612   0.002580  -0.020895   0.000058
    16  H    0.005349  -0.002052  -0.000427   0.000470  -0.001765  -0.000041
    17  H   -0.029299   0.065761  -0.000359  -0.000909   0.012119   0.000639
    18  O   -0.000067  -0.001413   0.000053  -0.000119  -0.001557  -0.000000
    19  H   -0.000310   0.000117  -0.000079   0.000076   0.000409  -0.000002
    20  H    0.000241   0.000125   0.000013   0.000006   0.000067   0.000001
    21  O    0.002131  -0.000321   0.000916  -0.002602  -0.001350   0.000026
    22  H    0.000054  -0.000169  -0.000297   0.000349  -0.000583   0.000003
    23  H   -0.001660   0.000219   0.000168   0.001881   0.001280   0.000018
               7          8          9         10         11         12
     1  C   -0.036152  -0.057607  -0.000043   0.000132  -0.001740  -0.007281
     2  O    0.000283   0.008991  -0.002680  -0.000153   0.000191   0.004230
     3  O    0.014996   0.012656   0.000528  -0.000076  -0.000066  -0.053180
     4  H    0.000750   0.001139   0.001197  -0.000325   0.001311   0.112906
     5  C    0.156417   0.174557  -0.001661  -0.001089   0.003122  -0.013875
     6  F   -0.050592  -0.040671   0.000000  -0.000001  -0.000032  -0.000342
     7  F    9.239417  -0.040221   0.000000  -0.000000  -0.000013  -0.000055
     8  F   -0.040221   9.257472  -0.000001  -0.000001   0.000016   0.000197
     9  O    0.000000  -0.000001   8.352123   0.277486   0.248111  -0.002516
    10  H   -0.000000  -0.000001   0.277486   0.362437  -0.023179   0.000156
    11  H   -0.000013   0.000016   0.248111  -0.023179   0.314838   0.001825
    12  O   -0.000055   0.000197  -0.002516   0.000156   0.001825   8.522116
    13  H    0.000350  -0.000028  -0.002556   0.001268  -0.002756   0.227164
    14  H   -0.000211  -0.000168   0.000303   0.000125  -0.001121   0.228107
    15  O    0.000082   0.000265  -0.026697   0.002379   0.005274  -0.047353
    16  H   -0.000064  -0.000053   0.003403   0.000309  -0.011539   0.003016
    17  H    0.000376  -0.000086  -0.008406   0.000383   0.004641  -0.006389
    18  O   -0.000001  -0.000004  -0.000296   0.000543  -0.007202  -0.000770
    19  H   -0.000000   0.000001   0.000022   0.000010   0.000718   0.000066
    20  H   -0.000000   0.000002   0.000066  -0.000083   0.000607   0.000337
    21  O    0.000001   0.000003  -0.063762   0.005881  -0.001504  -0.082822
    22  H    0.000001   0.000003   0.003617  -0.000267   0.000092   0.004338
    23  H    0.000005   0.000011   0.039568  -0.006256  -0.005378   0.005607
              13         14         15         16         17         18
     1  C   -0.000607   0.004539  -0.001858   0.005349  -0.029299  -0.000067
     2  O   -0.004203   0.001647  -0.018311  -0.002052   0.065761  -0.001413
     3  O    0.009536   0.001089   0.001612  -0.000427  -0.000359   0.000053
     4  H   -0.013800  -0.017541   0.002580   0.000470  -0.000909  -0.000119
     5  C   -0.009717   0.004953  -0.020895  -0.001765   0.012119  -0.001557
     6  F    0.000102  -0.000025   0.000058  -0.000041   0.000639  -0.000000
     7  F    0.000350  -0.000211   0.000082  -0.000064   0.000376  -0.000001
     8  F   -0.000028  -0.000168   0.000265  -0.000053  -0.000086  -0.000004
     9  O   -0.002556   0.000303  -0.026697   0.003403  -0.008406  -0.000296
    10  H    0.001268   0.000125   0.002379   0.000309   0.000383   0.000543
    11  H   -0.002756  -0.001121   0.005274  -0.011539   0.004641  -0.007202
    12  O    0.227164   0.228107  -0.047353   0.003016  -0.006389  -0.000770
    13  H    0.316717  -0.026414   0.048432  -0.004195  -0.001806  -0.001949
    14  H   -0.026414   0.289586   0.001570   0.000104  -0.000514   0.000185
    15  O    0.048432   0.001570   8.631907   0.246627   0.204739  -0.049219
    16  H   -0.004195   0.000104   0.246627   0.293006  -0.021204   0.034189
    17  H   -0.001806  -0.000514   0.204739  -0.021204   0.296956  -0.001496
    18  O   -0.001949   0.000185  -0.049219   0.034189  -0.001496   8.198428
    19  H    0.000087  -0.000033   0.003761  -0.003214  -0.001559   0.290170
    20  H   -0.000672   0.000089   0.001642  -0.001853  -0.000035   0.287069
    21  O    0.001330   0.061397   0.004164   0.002921  -0.002485   0.000008
    22  H    0.000300  -0.008880  -0.000384   0.000052   0.000270  -0.000013
    23  H   -0.000317  -0.011016   0.003361  -0.000203   0.000074   0.000326
              19         20         21         22         23
     1  C   -0.000310   0.000241   0.002131   0.000054  -0.001660
     2  O    0.000117   0.000125  -0.000321  -0.000169   0.000219
     3  O   -0.000079   0.000013   0.000916  -0.000297   0.000168
     4  H    0.000076   0.000006  -0.002602   0.000349   0.001881
     5  C    0.000409   0.000067  -0.001350  -0.000583   0.001280
     6  F   -0.000002   0.000001   0.000026   0.000003   0.000018
     7  F   -0.000000  -0.000000   0.000001   0.000001   0.000005
     8  F    0.000001   0.000002   0.000003   0.000003   0.000011
     9  O    0.000022   0.000066  -0.063762   0.003617   0.039568
    10  H    0.000010  -0.000083   0.005881  -0.000267  -0.006256
    11  H    0.000718   0.000607  -0.001504   0.000092  -0.005378
    12  O    0.000066   0.000337  -0.082822   0.004338   0.005607
    13  H    0.000087  -0.000672   0.001330   0.000300  -0.000317
    14  H   -0.000033   0.000089   0.061397  -0.008880  -0.011016
    15  O    0.003761   0.001642   0.004164  -0.000384   0.003361
    16  H   -0.003214  -0.001853   0.002921   0.000052  -0.000203
    17  H   -0.001559  -0.000035  -0.002485   0.000270   0.000074
    18  O    0.290170   0.287069   0.000008  -0.000013   0.000326
    19  H    0.345037  -0.027332  -0.000049   0.000004  -0.000053
    20  H   -0.027332   0.349301   0.000002  -0.000005  -0.000014
    21  O   -0.000049   0.000002   8.398554   0.269215   0.237789
    22  H    0.000004  -0.000005   0.269215   0.364799  -0.021436
    23  H   -0.000053  -0.000014   0.237789  -0.021436   0.307365
 Mulliken charges:
               1
     1  C    0.385266
     2  O   -0.522269
     3  O   -0.531410
     4  H    0.533193
     5  C    0.948494
     6  F   -0.284099
     7  F   -0.285369
     8  F   -0.316473
     9  O   -0.817808
    10  H    0.380321
    11  H    0.473781
    12  O   -0.895484
    13  H    0.463734
    14  H    0.472231
    15  O   -0.993735
    16  H    0.457165
    17  H    0.488588
    18  O   -0.746864
    19  H    0.392154
    20  H    0.390426
    21  O   -0.829443
    22  H    0.388938
    23  H    0.448661
 Sum of Mulliken charges =  -0.00000
 Mulliken charges with hydrogens summed into heavy atoms:
               1
     1  C    0.385266
     2  O   -0.522269
     3  O    0.001783
     5  C    0.948494
     6  F   -0.284099
     7  F   -0.285369
     8  F   -0.316473
     9  O    0.036294
    12  O    0.040480
    15  O   -0.047982
    18  O    0.035717
    21  O    0.008156
 APT charges:
               1
     1  C    0.224612
     2  O   -0.564826
     3  O   -0.470291
     4  H    0.486704
     5  C    0.337861
     6  F   -0.059373
     7  F   -0.026617
     8  F   -0.079506
     9  O   -0.489315
    10  H    0.573579
    11  H   -0.039187
    12  O   -0.727795
    13  H    0.318569
    14  H    0.582614
    15  O   -1.034027
    16  H    0.777767
    17  H    0.261283
    18  O   -1.358607
    19  H    0.526636
    20  H    0.836350
    21  O   -1.531405
    22  H    1.143445
    23  H    0.311532
 Sum of APT charges =  -0.00000
 APT charges with hydrogens summed into heavy atoms:
               1
     1  C    0.224612
     2  O   -0.564826
     3  O    0.016412
     5  C    0.337861
     6  F   -0.059373
     7  F   -0.026617
     8  F   -0.079506
     9  O    0.045077
    12  O    0.173388
    15  O    0.005022
    18  O    0.004379
    21  O   -0.076428
 Electronic spatial extent (au):  <R**2>=           3919.7184
 Charge=             -0.0000 electrons
 Dipole moment (field-independent basis, Debye):
    X=              4.2051    Y=              4.0756    Z=             -0.3913  Tot=              5.8691
 Quadrupole moment (field-independent basis, Debye-Ang):
   XX=            -75.5444   YY=            -54.5875   ZZ=            -68.8596
   XY=              3.0707   XZ=             -3.6594   YZ=             -7.8921
 Traceless Quadrupole moment (field-independent basis, Debye-Ang):
   XX=             -9.2139   YY=             11.7430   ZZ=             -2.5291
   XY=              3.0707   XZ=             -3.6594   YZ=             -7.8921
 Octapole moment (field-independent basis, Debye-Ang**2):
  XXX=              9.7276  YYY=             81.7759  ZZZ=             25.1484  XYY=             47.7218
  XXY=             -8.5727  XXZ=            -23.0092  XZZ=             17.8400  YZZ=              8.8987
  YYZ=            -33.3348  XYZ=            -12.4466
 Hexadecapole moment (field-independent basis, Debye-Ang**3):
 XXXX=          -2947.9911 YYYY=           -725.4488 ZZZZ=           -354.4850 XXXY=            -74.9858
 XXXZ=           -123.8048 YYYX=             77.7936 YYYZ=            -69.0732 ZZZX=             46.2177
 ZZZY=            -42.9266 XXYY=           -514.8559 XXZZ=           -486.8188 YYZZ=           -202.8035
 XXYZ=            -41.5239 YYXZ=           -102.9318 ZZXY=             24.1058
 N-N= 8.383429699424D+02 E-N=-3.824483345489D+03  KE= 9.016014413396D+02
  Exact polarizability:       0.000       0.000       0.000       0.000       0.000       0.000
 Approx polarizability:      74.531       1.285      77.062       0.810       7.351      73.123
 Calling FoFJK, ICntrl=    100127 FMM=F ISym2X=0 I1Cent= 0 IOpClX= 0 NMat=1 NMatS=1 NMatT=0.
 ***** Axes restored to original set *****
 -------------------------------------------------------------------
 Center     Atomic                   Forces (Hartrees/Bohr)
 Number     Number              X              Y              Z
 -------------------------------------------------------------------
      1        6           0.014322419    0.004515926   -0.022329930
      2        8          -0.009617759   -0.000792922    0.013190633
      3        8          -0.008641654    0.011760856   -0.000897371
      4        1           0.003810099   -0.013035404    0.003928543
      5        6           0.004351606   -0.011521270    0.007410594
      6        9           0.012529005    0.015458173    0.000206730
      7        9          -0.007968208   -0.003760730   -0.018122396
      8        9          -0.011257684   -0.000719916    0.013689773
      9        8           0.000441468    0.004595556   -0.003489531
     10        1           0.002473737    0.000791585    0.006216521
     11        1          -0.003433607   -0.005159333    0.000439092
     12        8           0.009403888   -0.001583367    0.010865510
     13        1          -0.000964371    0.001748327   -0.006100315
     14        1          -0.002874557   -0.003621722   -0.005775771
     15        8           0.003114439    0.005394864   -0.000595265
     16        1          -0.006954369   -0.001690056    0.000427412
     17        1           0.003623823   -0.003620283    0.001613450
     18        8          -0.001945150    0.000639155    0.000896953
     19        1           0.000028892   -0.003157974    0.001833444
     20        1          -0.002330350    0.000904291   -0.002933155
     21        8           0.001254006   -0.005304381   -0.000074006
     22        1           0.000262362    0.005684486   -0.004052994
     23        1           0.000371966    0.002474140    0.003652079
 -------------------------------------------------------------------
 Cartesian Forces:  Max     0.022329930 RMS     0.007021049
 FormGI is forming the generalized inverse of G from B-inverse, IUseBI=4.

 GradGradGradGradGradGradGradGradGradGradGradGradGradGradGradGradGradGrad
 Berny optimization.
 Internal  Forces:  Max     0.017595150 RMS     0.005417767
 Search for a local minimum.
 Step number   1 out of a maximum of  138
 All quantities printed in internal units (Hartrees-Bohrs-Radians)
 Mixed Optimization -- RFO/linear search
 Second derivative matrix not updated -- analytic derivatives used.
 ITU=  0
     Eigenvalues ---   -0.00032   0.00007   0.00048   0.00070   0.00079
     Eigenvalues ---    0.00147   0.00193   0.00358   0.00423   0.00512
     Eigenvalues ---    0.00598   0.00643   0.00856   0.00936   0.01109
     Eigenvalues ---    0.01129   0.01382   0.01545   0.01704   0.01759
     Eigenvalues ---    0.01982   0.02081   0.02266   0.02370   0.02547
     Eigenvalues ---    0.02688   0.02788   0.02927   0.03011   0.03187
     Eigenvalues ---    0.03388   0.03657   0.04296   0.05359   0.05903
     Eigenvalues ---    0.06524   0.06915   0.06933   0.08868   0.12115
     Eigenvalues ---    0.14016   0.19228   0.20545   0.21879   0.22907
     Eigenvalues ---    0.24028   0.26212   0.35835   0.40856   0.41099
     Eigenvalues ---    0.41321   0.41609   0.47780   0.48687   0.49978
     Eigenvalues ---    0.53571   0.54921   0.56895   0.58003   0.58890
     Eigenvalues ---    0.58948   0.61232   0.86877
 RFO step:  Lambda=-1.10146831D-02 EMin=-3.22515806D-04
 Linear search not attempted -- first point.
 Maximum step size (   0.300) exceeded in Quadratic search.
    -- Step size scaled by   0.292
 Iteration  1 RMS(Cart)=  0.04524002 RMS(Int)=  0.00113018
 Iteration  2 RMS(Cart)=  0.00173999 RMS(Int)=  0.00007755
 Iteration  3 RMS(Cart)=  0.00000205 RMS(Int)=  0.00007754
 Iteration  4 RMS(Cart)=  0.00000000 RMS(Int)=  0.00007754
 Variable       Old X    -DE/DX   Delta X   Delta X   Delta X     New X
                                 (Linear)    (Quad)   (Total)
    R1        2.28758   0.01616   0.00000  -0.00207  -0.00213   2.28545
    R2        2.44321  -0.00699   0.00000   0.00922   0.00912   2.45234
    R3        2.92903  -0.00061   0.00000  -0.00031  -0.00031   2.92872
    R4        3.25061   0.00067   0.00000   0.06741   0.06742   3.31803
    R5        2.11209  -0.01760   0.00000  -0.13485  -0.13488   1.97721
    R6        2.63892  -0.00420   0.00000   0.21027   0.21025   2.84917
    R7        2.50752   0.01623   0.00000   0.00541   0.00542   2.51293
    R8        2.50829   0.01657   0.00000   0.00563   0.00563   2.51392
    R9        2.50750   0.01406   0.00000   0.00110   0.00110   2.50860
   R10        1.80399   0.00652   0.00000   0.00286   0.00286   1.80685
   R11        1.84283   0.00797   0.00000   0.00311   0.00312   1.84595
   R12        3.21872   0.00238   0.00000   0.03110   0.03110   3.24982
   R13        3.24414   0.00226   0.00000   0.01762   0.01764   3.26178
   R14        1.86590  -0.00005   0.00000  -0.01122  -0.01114   1.85477
   R15        1.88767  -0.00432   0.00000  -0.01519  -0.01521   1.87246
   R16        3.24665   0.00360   0.00000   0.08146   0.08154   3.32820
   R17        3.19179   0.00188   0.00000   0.07916   0.07914   3.27093
   R18        1.83090   0.01167   0.00000   0.00339   0.00339   1.83429
   R19        1.84194   0.00593   0.00000  -0.00335  -0.00333   1.83861
   R20        3.24125   0.00452   0.00000   0.03373   0.03373   3.27498
   R21        1.81129   0.00353   0.00000   0.00136   0.00136   1.81265
   R22        1.81074   0.00379   0.00000   0.00181   0.00181   1.81255
   R23        1.80373   0.00677   0.00000   0.00284   0.00284   1.80657
   R24        1.85508   0.00505   0.00000  -0.00068  -0.00068   1.85440
    A1        2.24822   0.00188   0.00000  -0.00139  -0.00155   2.24667
    A2        2.11228  -0.00559   0.00000   0.00201   0.00209   2.11437
    A3        1.92267   0.00371   0.00000  -0.00061  -0.00053   1.92213
    A4        2.25574  -0.00340   0.00000   0.04210   0.04201   2.29775
    A5        2.03799  -0.00194   0.00000  -0.03199  -0.03220   2.00579
    A6        1.96554  -0.01330   0.00000  -0.01073  -0.01078   1.95476
    A7        1.96443  -0.01318   0.00000  -0.01050  -0.01056   1.95387
    A8        1.96376  -0.01158   0.00000  -0.01053  -0.01058   1.95319
    A9        1.85646   0.01407   0.00000   0.01065   0.01059   1.86706
   A10        1.85309   0.01401   0.00000   0.01222   0.01218   1.86527
   A11        1.85165   0.01405   0.00000   0.01229   0.01224   1.86389
   A12        1.84321   0.00103   0.00000   0.00287   0.00288   1.84608
   A13        2.03627   0.00022   0.00000  -0.00034  -0.00058   2.03569
   A14        1.72243   0.00083   0.00000   0.01818   0.01819   1.74062
   A15        1.76695   0.00322   0.00000   0.01444   0.01449   1.78144
   A16        1.86823   0.00206   0.00000   0.00702   0.00689   1.87512
   A17        1.78594   0.00206   0.00000   0.00888   0.00881   1.79475
   A18        2.82650  -0.00086   0.00000  -0.00896  -0.00883   2.81767
   A19        1.67854   0.00025   0.00000  -0.00794  -0.00812   1.67042
   A20        2.08641  -0.00009   0.00000   0.00405   0.00405   2.09045
   A21        2.07530  -0.00135   0.00000   0.00072   0.00068   2.07598
   A22        2.11239   0.00084   0.00000   0.00254   0.00262   2.11501
   A23        1.60064  -0.00138   0.00000  -0.01292  -0.01276   1.58789
   A24        1.86088   0.00131   0.00000   0.00800   0.00788   1.86875
   A25        2.04355  -0.00034   0.00000   0.01665   0.01669   2.06024
   A26        2.01453   0.00040   0.00000  -0.00784  -0.00780   2.00673
   A27        1.85313   0.00039   0.00000   0.00126   0.00133   1.85446
   A28        2.01248  -0.00018   0.00000  -0.00335  -0.00327   2.00921
   A29        1.77014   0.00188   0.00000  -0.00258  -0.00260   1.76754
   A30        1.84252   0.00034   0.00000   0.00288   0.00285   1.84538
   A31        3.09982   0.00602   0.00000   0.01316   0.01313   3.11295
   A32        2.96331  -0.00223   0.00000   0.00286   0.00288   2.96619
   A33        3.15656  -0.00016   0.00000  -0.00965  -0.00967   3.14689
   A34        3.06028   0.00094   0.00000   0.02902   0.02901   3.08929
   A35        2.91321  -0.00381   0.00000  -0.01781  -0.01765   2.89555
   A36        3.03681  -0.00144   0.00000  -0.01402  -0.01395   3.02286
   A37        3.18459  -0.00229   0.00000  -0.00441  -0.00432   3.18027
   A38        3.07276   0.00079   0.00000   0.01072   0.01077   3.08352
   A39        3.38155  -0.00019   0.00000   0.00569   0.00577   3.38732
   A40        3.19406   0.00029   0.00000   0.01345   0.01342   3.20748
   A41        3.08421   0.00087   0.00000   0.01184   0.01184   3.09605
   A42        3.01388  -0.00174   0.00000   0.00318   0.00314   3.01702
    D1       -0.06678   0.00007   0.00000  -0.00522  -0.00536  -0.07213
    D2        3.08226   0.00013   0.00000  -0.00620  -0.00633   3.07593
    D3        0.00449   0.00027   0.00000  -0.00031  -0.00042   0.00406
    D4        3.13928   0.00019   0.00000   0.00060   0.00047   3.13975
    D5       -2.08807  -0.00042   0.00000  -0.00107  -0.00107  -2.08914
    D6        2.09659   0.00042   0.00000   0.00043   0.00042   2.09701
    D7        0.00560  -0.00010   0.00000  -0.00046  -0.00046   0.00513
    D8        1.05970  -0.00037   0.00000  -0.00188  -0.00187   1.05783
    D9       -1.03883   0.00047   0.00000  -0.00038  -0.00038  -1.03921
   D10       -3.12982  -0.00005   0.00000  -0.00127  -0.00126  -3.13108
   D11       -1.47948   0.00077   0.00000   0.03410   0.03387  -1.44561
   D12        0.14600  -0.00091   0.00000   0.01062   0.01070   0.15670
   D13        2.25089  -0.00104   0.00000   0.00617   0.00608   2.25697
   D14       -0.09282  -0.00206   0.00000  -0.00080  -0.00087  -0.09369
   D15        1.76883   0.00278   0.00000   0.01841   0.01836   1.78719
   D16       -2.32783   0.00087   0.00000  -0.00023  -0.00033  -2.32816
   D17        1.67793   0.00011   0.00000   0.00300   0.00292   1.68085
   D18       -0.69852  -0.00118   0.00000  -0.01846  -0.01851  -0.71703
   D19       -0.25507   0.00143   0.00000   0.00875   0.00878  -0.24629
   D20       -2.53250   0.00067   0.00000   0.01197   0.01203  -2.52047
   D21        1.37423  -0.00062   0.00000  -0.00948  -0.00940   1.36484
   D22        2.02996   0.00078   0.00000   0.01669   0.01667   2.04663
   D23       -2.18145   0.00103   0.00000   0.01277   0.01274  -2.16871
   D24        0.09001  -0.00071   0.00000   0.00452   0.00448   0.09449
   D25        2.16178  -0.00046   0.00000   0.00060   0.00055   2.16234
   D26        0.81154   0.00136   0.00000   0.00062   0.00060   0.81214
   D27       -1.11605  -0.00243   0.00000  -0.01390  -0.01406  -1.13011
   D28        2.61363  -0.00340   0.00000  -0.01183  -0.01188   2.60175
   D29       -1.72814  -0.00171   0.00000  -0.00994  -0.01003  -1.73817
   D30       -1.86575   0.00100   0.00000   0.00567   0.00569  -1.86006
   D31        0.07566   0.00269   0.00000   0.00757   0.00754   0.08321
   D32        1.26915  -0.00099   0.00000  -0.00680  -0.00679   1.26236
   D33       -2.74373  -0.00034   0.00000  -0.00672  -0.00683  -2.75056
   D34       -0.81332   0.00054   0.00000  -0.00495  -0.00510  -0.81842
   D35       -2.35599   0.00063   0.00000  -0.02498  -0.02502  -2.38101
   D36        1.75263  -0.00005   0.00000  -0.03760  -0.03761   1.71502
   D37        1.81405   0.00017   0.00000   0.00169   0.00168   1.81573
   D38       -0.36052  -0.00050   0.00000  -0.01093  -0.01091  -0.37143
   D39        0.06725   0.00033   0.00000   0.00299   0.00299   0.07025
   D40       -2.10732  -0.00034   0.00000  -0.00963  -0.00959  -2.11691
         Item               Value     Threshold  Converged?
 Maximum Force            0.017595     0.000015     NO 
 RMS     Force            0.005418     0.000010     NO 
 Maximum Displacement     0.206790     0.000060     NO 
 RMS     Displacement     0.045413     0.000040     NO 
 Predicted change in Energy=-3.537911D-03
 GradGradGradGradGradGradGradGradGradGradGradGradGradGradGradGradGradGrad

                          Input orientation:                          
 ---------------------------------------------------------------------
 Center     Atomic      Atomic             Coordinates (Angstroms)
 Number     Number       Type             X           Y           Z
 ---------------------------------------------------------------------
      1          6           0        0.878211   -0.876081   -0.135303
      2          8           0       -0.022571   -0.645119    0.637944
      3          8           0        1.209737   -0.231108   -1.211491
      4          1           0        0.613241    0.600675   -1.428419
      5          6           0        1.827822   -2.082261    0.077517
      6          9           0        3.093951   -1.700743    0.217853
      7          9           0        1.789325   -2.931947   -0.945360
      8          9           0        1.511692   -2.775843    1.164367
      9          8           0       -0.936509    3.837710    1.412381
     10          1           0       -0.572974    3.717510    2.288511
     11          1           0       -1.323222    2.975530    1.164780
     12          8           0       -0.303773    1.757981   -1.733258
     13          1           0       -0.990790    1.663933   -1.038632
     14          1           0        0.166893    2.588050   -1.466299
     15          8           0       -1.759381    1.431303    0.528848
     16          1           0       -2.677356    1.123449    0.597711
     17          1           0       -1.187025    0.666782    0.714715
     18          8           0       -4.284324    0.475403    0.631385
     19          1           0       -4.394881   -0.443308    0.884038
     20          1           0       -4.785694    0.593502   -0.177731
     21          8           0        0.751240    4.013512   -0.677243
     22          1           0        0.570386    4.833448   -1.134328
     23          1           0        0.192046    4.029390    0.128988
 ---------------------------------------------------------------------
                    Distance matrix (angstroms):
                    1          2          3          4          5
     1  C    0.000000
     2  O    1.209406   0.000000
     3  O    1.297721   2.260619   0.000000
     4  H    1.980698   2.495218   1.046292   0.000000
     5  C    1.549814   2.409027   2.338876   3.307748   0.000000
     6  F    2.390458   3.317157   2.784441   3.763064   1.329787
     7  F    2.390168   3.319548   2.775117   3.754455   1.330310
     8  F    2.387370   2.677885   3.494503   4.350933   1.327492
     9  O    5.282837   4.640129   5.295881   4.577147   6.668542
    10  H    5.392763   4.696792   5.569529   4.993730   6.655048
    11  H    4.622925   3.883085   4.727058   4.014288   6.057431
    12  O    3.299823   3.387708   2.553317   1.507714   4.750796
    13  H    3.280372   3.013317   2.909189   1.963510   4.819164
    14  H    3.778588   3.862269   3.016638   2.037234   5.191711
    15  O    3.566793   2.709233   3.822049   3.185934   5.041514
    16  H    4.144573   3.190193   4.496390   3.899554   5.553720
    17  H    2.714435   1.755828   3.203271   2.799706   4.129475
    18  O    5.391298   4.406603   5.837813   5.314568   6.648816
    19  H    5.388121   4.383877   5.987321   5.614147   6.485266
    20  H    5.851607   4.988672   6.139531   5.541911   7.138870
    21  O    4.921173   4.902178   4.302609   3.497252   6.235956
    22  H    5.804441   5.788545   5.105336   4.243195   7.132794
    23  H    4.960274   4.707030   4.580876   3.789328   6.326981
                    6          7          8          9         10
     6  F    0.000000
     7  F    2.137984   0.000000
     8  F    2.134309   2.133634   0.000000
     9  O    6.953127   7.669248   7.056507   0.000000
    10  H    6.862319   7.762322   6.911814   0.956143   0.000000
    11  H    6.501970   7.002780   6.412100   0.976835   1.541485
    12  O    5.226293   5.195889   5.678706   3.823699   4.481835
    13  H    5.439201   5.372137   5.552228   3.276540   3.932128
    14  H    5.458735   5.777026   6.123744   3.326551   3.990198
    15  O    5.784571   5.814168   5.366925   2.692312   3.119410
    16  H    6.436485   6.227241   5.750973   3.325876   3.743846
    17  H    4.917195   4.956345   4.397377   3.256421   3.487238
    18  O    7.703608   7.140404   6.666969   4.808630   5.199178
    19  H    7.622831   6.912628   6.356642   5.528706   5.821677
    20  H    8.216377   7.499928   7.267103   5.279164   5.795584
    21  O    6.240369   7.027724   7.075674   2.691827   3.261419
    22  H    7.133893   7.862753   8.004459   3.122171   3.777355
    23  H    6.423657   7.222585   7.008899   1.719731   2.312155
                   11         12         13         14         15
    11  H    0.000000
    12  O    3.304592   0.000000
    13  H    2.585696   0.981500   0.000000
    14  H    3.048468   0.990862   1.541792   0.000000
    15  O    1.726059   2.709730   1.761205   3.004864   0.000000
    16  H    2.363356   3.386730   2.411275   3.807223   0.970667
    17  H    2.356146   2.821953   2.026584   3.206429   0.972949
    18  O    3.911940   4.804303   3.879295   5.355081   2.701777
    19  H    4.604602   5.332267   4.441279   5.960117   3.253642
    20  H    4.411928   4.885007   4.035873   5.492426   3.218655
    21  O    2.962068   2.704744   2.947167   1.730899   3.798115
    22  H    3.510485   3.252902   3.534438   2.305390   4.446185
    23  H    2.116488   2.978774   2.890990   2.150124   3.273837
                   16         17         18         19         20
    16  H    0.000000
    17  H    1.563113   0.000000
    18  O    1.733045   3.104325   0.000000
    19  H    2.342349   3.398722   0.959211   0.000000
    20  H    2.308083   3.708403   0.959160   1.534622   0.000000
    21  O    4.661893   4.110355   6.291870   6.984511   6.527145
    22  H    5.226077   4.885546   6.758588   7.521425   6.897813
    23  H    4.110676   3.681309   5.737692   6.450970   6.056178
                   21         22         23
    21  O    0.000000
    22  H    0.955996   0.000000
    23  H    0.981305   1.544545   0.000000
 Stoichiometry    C2H11F3O7
 Framework group  C1[X(C2H11F3O7)]
 Deg. of freedom    63
 Full point group                 C1      NOp   1
 Largest Abelian subgroup         C1      NOp   1
 Largest concise Abelian subgroup C1      NOp   1
                         Standard orientation:                         
 ---------------------------------------------------------------------
 Center     Atomic      Atomic             Coordinates (Angstroms)
 Number     Number       Type             X           Y           Z
 ---------------------------------------------------------------------
      1          6           0       -1.314465    0.021323   -0.089570
      2          8           0       -0.569370    0.793581    0.468207
      3          8           0       -1.031253   -0.882748   -0.976433
      4          1           0       -0.019125   -0.945930   -1.233982
      5          6           0       -2.835860    0.020527    0.205864
      6          9           0       -3.249590   -1.148796    0.685286
      7          9           0       -3.554491    0.268911   -0.885739
      8          9           0       -3.167073    0.942968    1.101206
      9          8           0        3.648479   -0.840725    1.502419
     10          1           0        3.382012   -0.829547    2.420613
     11          1           0        3.157478   -0.112669    1.074564
     12          8           0        1.439258   -0.966620   -1.615941
     13          1           0        1.792296   -0.196879   -1.119749
     14          1           0        1.856516   -1.736972   -1.153058
     15          8           0        2.120818    0.941239    0.183556
     16          1           0        2.403394    1.850942   -0.002953
     17          1           0        1.175978    0.976996    0.412965
     18          8           0        2.805014    3.482985   -0.425540
     19          1           0        2.132115    4.156985   -0.311451
     20          1           0        3.152551    3.597983   -1.312097
     21          8           0        2.718043   -2.799459   -0.092443
     22          1           0        3.469084   -3.242644   -0.484176
     23          1           0        3.092119   -2.163147    0.554190
 ---------------------------------------------------------------------
 Rotational constants (GHZ):           0.7872580           0.3240155           0.2689593
 Standard basis: 6-31++G(d,p) (6D, 7F)
 There are   294 symmetry adapted cartesian basis functions of A   symmetry.
 There are   294 symmetry adapted basis functions of A   symmetry.
   294 basis functions,   472 primitive gaussians,   294 cartesian basis functions
    53 alpha electrons       53 beta electrons
       nuclear repulsion energy       833.8886705159 Hartrees.
 NAtoms=   23 NActive=   23 NUniq=   23 SFac= 1.00D+00 NAtFMM=   60 NAOKFM=F Big=F
 Integral buffers will be    131072 words long.
 Raffenetti 2 integral format.
 Two-electron integral symmetry is turned on.
 Nuclear repulsion after empirical dispersion term =      833.8784800476 Hartrees.
 One-electron integrals computed using PRISM.
 NBasis=   294 RedAO= T EigKep=  4.15D-05  NBF=   294
 NBsUse=   294 1.00D-06 EigRej= -1.00D+00 NBFU=   294
 Initial guess from the checkpoint file:  "/local_scratch/slurm.5660541/Gau-1746797.chk"
 B after Tr=    -0.000000   -0.000000    0.000000
         Rot=    0.999981   -0.000337   -0.000259    0.006100 Ang=  -0.70 deg.
 ExpMin= 3.60D-02 ExpMax= 7.00D+03 ExpMxC= 1.05D+03 IAcc=3 IRadAn=         5 AccDes= 0.00D+00
 Harris functional with IExCor= 4639 and IRadAn=       5 diagonalized for initial guess.
 HarFok:  IExCor= 4639 AccDes= 0.00D+00 IRadAn=         5 IDoV= 1 UseB2=F ITyADJ=14
 ICtDFT=  3500011 ScaDFX=  1.000000  1.000000  1.000000  1.000000
 FoFCou: FMM=F IPFlag=           0 FMFlag=      100000 FMFlg1=           0
         NFxFlg=           0 DoJE=T BraDBF=F KetDBF=T FulRan=T
         wScrn=  0.000000 ICntrl=       500 IOpCl=  0 I1Cent=   200000004 NGrid=           0
         NMat0=    1 NMatS0=      1 NMatT0=    0 NMatD0=    1 NMtDS0=    0 NMtDT0=    0
 Petite list used in FoFCou.
 Requested convergence on RMS density matrix=1.00D-10 within 128 cycles.
 Requested convergence on MAX density matrix=1.00D-08.
 Requested convergence on             energy=1.00D-08.
 No special actions if energy rises.
 SCF Done:  E(RwB97XD) =  -908.809532203     A.U. after   16 cycles
            NFock= 16  Conv=0.59D-10     -V/T= 2.0080
 Calling FoFJK, ICntrl=      2127 FMM=F ISym2X=0 I1Cent= 0 IOpClX= 0 NMat=1 NMatS=1 NMatT=0.
 ***** Axes restored to original set *****
 -------------------------------------------------------------------
 Center     Atomic                   Forces (Hartrees/Bohr)
 Number     Number              X              Y              Z
 -------------------------------------------------------------------
      1        6           0.011152244    0.002751863   -0.016367434
      2        8          -0.006920761   -0.000583423    0.009491292
      3        8          -0.002011873    0.001799590    0.001676811
      4        1          -0.001336519   -0.003102377    0.000706681
      5        6           0.003008264   -0.008305164    0.005580415
      6        9           0.008946395    0.011121222    0.000127151
      7        9          -0.005579738   -0.002771122   -0.013043187
      8        9          -0.008128630   -0.000532592    0.009773037
      9        8           0.000362259    0.002905308   -0.002605651
     10        1           0.001726273    0.000773168    0.004484480
     11        1          -0.002364866   -0.003570476    0.000585424
     12        8           0.006702611   -0.001409674    0.007755803
     13        1          -0.001112496    0.001898815   -0.004789063
     14        1          -0.001976486   -0.002071569   -0.004272587
     15        8           0.001649325    0.003746048   -0.000008038
     16        1          -0.004627364   -0.001262427    0.000402138
     17        1           0.002473882   -0.002539212    0.001143572
     18        8          -0.001625561    0.000279369    0.000469344
     19        1          -0.000112576   -0.002263787    0.001365832
     20        1          -0.001655668    0.000808000   -0.002055290
     21        8           0.000759080   -0.003783316   -0.000122674
     22        1           0.000288980    0.004096821   -0.002902745
     23        1           0.000383224    0.002014935    0.002604690
 -------------------------------------------------------------------
 Cartesian Forces:  Max     0.016367434 RMS     0.004793497

 GradGradGradGradGradGradGradGradGradGradGradGradGradGradGradGradGradGrad
 Berny optimization.
 Using GEDIIS/GDIIS optimizer.
 FormGI is forming the generalized inverse of G from B-inverse, IUseBI=4.
 Internal  Forces:  Max     0.012064268 RMS     0.003727693
 Search for a local minimum.
 Step number   2 out of a maximum of  138
 All quantities printed in internal units (Hartrees-Bohrs-Radians)
 Mixed Optimization -- RFO/linear search
 Update second derivatives using D2CorX and points    1    2
 DE= -3.14D-03 DEPred=-3.54D-03 R= 8.86D-01
 TightC=F SS=  1.41D+00  RLast= 3.09D-01 DXNew= 5.0454D-01 9.2801D-01
 Trust test= 8.86D-01 RLast= 3.09D-01 DXMaxT set to 5.05D-01
 ITU=  1  0
 Use linear search instead of GDIIS.
     Eigenvalues ---   -0.00136   0.00007   0.00048   0.00070   0.00079
     Eigenvalues ---    0.00151   0.00195   0.00361   0.00421   0.00514
     Eigenvalues ---    0.00604   0.00644   0.00860   0.00935   0.01115
     Eigenvalues ---    0.01134   0.01385   0.01535   0.01701   0.01706
     Eigenvalues ---    0.01984   0.02004   0.02140   0.02334   0.02496
     Eigenvalues ---    0.02683   0.02759   0.02882   0.03006   0.03219
     Eigenvalues ---    0.03392   0.03656   0.04277   0.05351   0.05871
     Eigenvalues ---    0.06509   0.06881   0.06917   0.08866   0.12114
     Eigenvalues ---    0.13887   0.18237   0.20535   0.22906   0.23892
     Eigenvalues ---    0.24544   0.27248   0.31568   0.40855   0.41052
     Eigenvalues ---    0.41244   0.41448   0.44946   0.48178   0.49830
     Eigenvalues ---    0.51413   0.54035   0.56377   0.57175   0.58004
     Eigenvalues ---    0.58914   0.59162   0.85733
 RFO step:  Lambda=-1.31545153D-02 EMin=-1.35566858D-03
 Quartic linear search produced a step of  0.42587.
 Maximum step size (   0.505) exceeded in Quadratic search.
    -- Step size scaled by   0.516
 Iteration  1 RMS(Cart)=  0.05181008 RMS(Int)=  0.01095351
 Iteration  2 RMS(Cart)=  0.01956621 RMS(Int)=  0.00077759
 Iteration  3 RMS(Cart)=  0.00010075 RMS(Int)=  0.00077425
 Iteration  4 RMS(Cart)=  0.00000018 RMS(Int)=  0.00077425
 Variable       Old X    -DE/DX   Delta X   Delta X   Delta X     New X
                                 (Linear)    (Quad)   (Total)
    R1        2.28545   0.01206  -0.00091   0.03996   0.03866   2.32410
    R2        2.45234  -0.00523   0.00389  -0.04230  -0.03858   2.41376
    R3        2.92872  -0.00036  -0.00013   0.00441   0.00428   2.93300
    R4        3.31803   0.00126   0.02871  -0.02644   0.00192   3.31995
    R5        1.97721  -0.00427  -0.05744   0.14401   0.08683   2.06403
    R6        2.84917  -0.00245   0.08954  -0.40124  -0.31144   2.53772
    R7        2.51293   0.01173   0.00231   0.03072   0.03303   2.54596
    R8        2.51392   0.01196   0.00240   0.03162   0.03402   2.54794
    R9        2.50860   0.01021   0.00047   0.01714   0.01761   2.52621
   R10        1.80685   0.00467   0.00122   0.01265   0.01387   1.82072
   R11        1.84595   0.00576   0.00133   0.01631   0.01764   1.86360
   R12        3.24982   0.00189   0.01325   0.02322   0.03660   3.28642
   R13        3.26178   0.00187   0.00751   0.05497   0.06246   3.32424
   R14        1.85477   0.00035  -0.00474   0.00587   0.00126   1.85603
   R15        1.87246  -0.00257  -0.00648   0.00008  -0.00644   1.86602
   R16        3.32820   0.00310   0.03473  -0.00910   0.02590   3.35410
   R17        3.27093   0.00139   0.03370  -0.08085  -0.04714   3.22379
   R18        1.83429   0.00838   0.00144   0.01989   0.02133   1.85562
   R19        1.83861   0.00488  -0.00142   0.02561   0.02393   1.86254
   R20        3.27498   0.00358   0.01436   0.09186   0.10622   3.38120
   R21        1.81265   0.00254   0.00058   0.00711   0.00769   1.82034
   R22        1.81255   0.00270   0.00077   0.00688   0.00764   1.82020
   R23        1.80657   0.00485   0.00121   0.01288   0.01408   1.82066
   R24        1.85440   0.00370  -0.00029   0.01141   0.01125   1.86565
    A1        2.24667   0.00099  -0.00066   0.00802   0.00703   2.25370
    A2        2.11437  -0.00400   0.00089  -0.05008  -0.04906   2.06531
    A3        1.92213   0.00301  -0.00023   0.04208   0.04204   1.96417
    A4        2.29775  -0.00172   0.01789  -0.03296  -0.01572   2.28203
    A5        2.00579  -0.00157  -0.01371   0.00176  -0.01158   1.99420
    A6        1.95476  -0.00964  -0.00459  -0.03952  -0.04491   1.90985
    A7        1.95387  -0.00957  -0.00450  -0.03866  -0.04395   1.90993
    A8        1.95319  -0.00823  -0.00450  -0.01545  -0.02037   1.93282
    A9        1.86706   0.00996   0.00451   0.03213   0.03547   1.90253
   A10        1.86527   0.00992   0.00519   0.03481   0.03958   1.90485
   A11        1.86389   0.00995   0.00521   0.03488   0.03970   1.90359
   A12        1.84608   0.00070   0.00122   0.00970   0.01018   1.85626
   A13        2.03569   0.00013  -0.00025   0.00517   0.00291   2.03860
   A14        1.74062   0.00094   0.00775   0.05603   0.06336   1.80399
   A15        1.78144   0.00217   0.00617   0.05036   0.05419   1.83563
   A16        1.87512   0.00156   0.00294   0.06447   0.06575   1.94087
   A17        1.79475   0.00166   0.00375   0.03746   0.03709   1.83184
   A18        2.81767  -0.00087  -0.00376  -0.05986  -0.06272   2.75495
   A19        1.67042  -0.00006  -0.00346   0.00752   0.00348   1.67390
   A20        2.09045   0.00011   0.00172   0.01149   0.01344   2.10389
   A21        2.07598  -0.00094   0.00029  -0.03472  -0.03507   2.04090
   A22        2.11501   0.00059   0.00111   0.01191   0.01261   2.12762
   A23        1.58789  -0.00075  -0.00543  -0.00986  -0.01513   1.57276
   A24        1.86875   0.00077   0.00335   0.00806   0.01181   1.88056
   A25        2.06024  -0.00023   0.00711  -0.03164  -0.02441   2.03583
   A26        2.00673   0.00033  -0.00332   0.03526   0.03205   2.03878
   A27        1.85446   0.00029   0.00056   0.00331   0.00405   1.85851
   A28        2.00921  -0.00011  -0.00139   0.01711   0.01500   2.02421
   A29        1.76754   0.00133  -0.00111   0.04371   0.04235   1.80990
   A30        1.84538   0.00037   0.00121   0.02058   0.02039   1.86577
   A31        3.11295   0.00341   0.00559   0.03003   0.03619   3.14915
   A32        2.96619  -0.00156   0.00123  -0.05019  -0.04907   2.91712
   A33        3.14689  -0.00029  -0.00412  -0.01041  -0.01391   3.13298
   A34        3.08929   0.00066   0.01236  -0.01333  -0.00098   3.08831
   A35        2.89555  -0.00193  -0.00752  -0.00460  -0.01209   2.88347
   A36        3.02286  -0.00128  -0.00594  -0.06983  -0.07551   2.94735
   A37        3.18027  -0.00167  -0.00184  -0.03857  -0.04073   3.13954
   A38        3.08352   0.00067   0.00458   0.02933   0.03321   3.11673
   A39        3.38732  -0.00001   0.00246  -0.00233   0.00071   3.38803
   A40        3.20748   0.00024   0.00572  -0.01209  -0.00625   3.20123
   A41        3.09605   0.00058   0.00504   0.00331   0.00914   3.10519
   A42        3.01702  -0.00125   0.00134  -0.02864  -0.02670   2.99032
    D1       -0.07213   0.00007  -0.00228   0.01775   0.01577  -0.05636
    D2        3.07593   0.00009  -0.00269   0.01418   0.01196   3.08790
    D3        0.00406   0.00012  -0.00018  -0.00179  -0.00128   0.00279
    D4        3.13975   0.00008   0.00020   0.00119   0.00208  -3.14135
    D5       -2.08914  -0.00032  -0.00045  -0.00517  -0.00535  -2.09449
    D6        2.09701   0.00033   0.00018   0.00831   0.00811   2.10511
    D7        0.00513  -0.00006  -0.00020   0.00118   0.00094   0.00607
    D8        1.05783  -0.00031  -0.00080  -0.00808  -0.00849   1.04935
    D9       -1.03921   0.00035  -0.00016   0.00539   0.00497  -1.03424
   D10       -3.13108  -0.00005  -0.00054  -0.00173  -0.00220  -3.13328
   D11       -1.44561   0.00035   0.01442  -0.02866  -0.01451  -1.46012
   D12        0.15670  -0.00061   0.00456  -0.02183  -0.01654   0.14017
   D13        2.25697  -0.00054   0.00259  -0.01242  -0.00973   2.24724
   D14       -0.09369  -0.00166  -0.00037  -0.06915  -0.07015  -0.16384
   D15        1.78719   0.00188   0.00782   0.01357   0.02376   1.81095
   D16       -2.32816   0.00048  -0.00014   0.00946   0.00837  -2.31979
   D17        1.68085   0.00008   0.00124  -0.00735  -0.00661   1.67424
   D18       -0.71703  -0.00082  -0.00788  -0.00956  -0.01767  -0.73470
   D19       -0.24629   0.00105   0.00374   0.03582   0.03940  -0.20689
   D20       -2.52047   0.00065   0.00512   0.01901   0.02441  -2.49605
   D21        1.36484  -0.00025  -0.00400   0.01680   0.01335   1.37819
   D22        2.04663   0.00067   0.00710   0.00593   0.01300   2.05963
   D23       -2.16871   0.00089   0.00543   0.03902   0.04462  -2.12409
   D24        0.09449  -0.00053   0.00191  -0.02868  -0.02694   0.06755
   D25        2.16234  -0.00031   0.00023   0.00441   0.00469   2.16702
   D26        0.81214   0.00097   0.00026   0.02944   0.03182   0.84396
   D27       -1.13011  -0.00194  -0.00599  -0.06821  -0.07510  -1.20521
   D28        2.60175  -0.00241  -0.00506  -0.06098  -0.06768   2.53407
   D29       -1.73817  -0.00107  -0.00427  -0.00261  -0.00746  -1.74563
   D30       -1.86006   0.00070   0.00242   0.01874   0.02174  -1.83832
   D31        0.08321   0.00204   0.00321   0.07712   0.08196   0.16517
   D32        1.26236  -0.00069  -0.00289  -0.01709  -0.02004   1.24232
   D33       -2.75056  -0.00022  -0.00291   0.01242   0.00964  -2.74092
   D34       -0.81842   0.00036  -0.00217   0.01855   0.01688  -0.80153
   D35       -2.38101   0.00045  -0.01065   0.04660   0.03602  -2.34499
   D36        1.71502  -0.00011  -0.01602   0.03635   0.02049   1.73550
   D37        1.81573   0.00026   0.00071  -0.00093  -0.00015   1.81557
   D38       -0.37143  -0.00030  -0.00465  -0.01118  -0.01569  -0.38712
   D39        0.07025   0.00022   0.00127   0.00436   0.00538   0.07563
   D40       -2.11691  -0.00034  -0.00409  -0.00589  -0.01016  -2.12707
         Item               Value     Threshold  Converged?
 Maximum Force            0.012064     0.000015     NO 
 RMS     Force            0.003728     0.000010     NO 
 Maximum Displacement     0.237108     0.000060     NO 
 RMS     Displacement     0.059248     0.000040     NO 
 Predicted change in Energy=-6.714269D-03
 GradGradGradGradGradGradGradGradGradGradGradGradGradGradGradGradGradGrad

                          Input orientation:                          
 ---------------------------------------------------------------------
 Center     Atomic      Atomic             Coordinates (Angstroms)
 Number     Number       Type             X           Y           Z
 ---------------------------------------------------------------------
      1          6           0        0.900403   -0.852209   -0.167086
      2          8           0       -0.009536   -0.651019    0.635469
      3          8           0        1.204429   -0.198485   -1.221471
      4          1           0        0.555991    0.657394   -1.421444
      5          6           0        1.846268   -2.057959    0.078778
      6          9           0        3.110739   -1.614374    0.218306
      7          9           0        1.788666   -2.895634   -0.976173
      8          9           0        1.490173   -2.721527    1.183285
      9          8           0       -0.886772    3.822644    1.422435
     10          1           0       -0.517434    3.735484    2.308036
     11          1           0       -1.302757    2.954507    1.208351
     12          8           0       -0.234363    1.713211   -1.674395
     13          1           0       -0.978039    1.636090   -1.037485
     14          1           0        0.215389    2.560378   -1.439670
     15          8           0       -1.786334    1.406925    0.525990
     16          1           0       -2.717955    1.103034    0.588948
     17          1           0       -1.204747    0.634108    0.715584
     18          8           0       -4.382235    0.446964    0.623282
     19          1           0       -4.477645   -0.475498    0.883800
     20          1           0       -4.911166    0.562078   -0.173428
     21          8           0        0.781370    3.991361   -0.703304
     22          1           0        0.638758    4.805576   -1.198229
     23          1           0        0.242841    4.058720    0.121396
 ---------------------------------------------------------------------
                    Distance matrix (angstroms):
                    1          2          3          4          5
     1  C    0.000000
     2  O    1.229862   0.000000
     3  O    1.277307   2.264227   0.000000
     4  H    1.992721   2.502531   1.092240   0.000000
     5  C    1.552077   2.394450   2.358018   3.359855   0.000000
     6  F    2.369600   3.292141   2.776998   3.791628   1.347264
     7  F    2.370489   3.296849   2.770581   3.787052   1.348310
     8  F    2.380269   2.614619   3.497177   4.367427   1.336811
     9  O    5.251173   4.626286   5.247174   4.493108   6.622417
    10  H    5.402168   4.721955   5.558628   4.953373   6.642338
    11  H    4.608343   3.873040   4.704399   3.955692   6.026368
    12  O    3.184502   3.312945   2.435127   1.342905   4.650201
    13  H    3.236938   2.994602   2.857040   1.859709   4.782128
    14  H    3.706004   3.830126   2.938900   1.933311   5.127815
    15  O    3.578071   2.721054   3.817803   3.137002   5.039962
    16  H    4.181756   3.227136   4.511836   3.867687   5.575328
    17  H    2.723950   1.756844   3.201488   2.769049   4.118427
    18  O    5.497163   4.508461   5.918660   5.348950   6.735383
    19  H    5.492693   4.478445   6.065876   5.651114   6.568418
    20  H    5.981186   5.113893   6.251188   5.608604   7.251974
    21  O    4.874614   4.895870   4.242910   3.417873   6.191924
    22  H    5.756930   5.792855   5.035985   4.155007   7.084979
    23  H    4.963147   4.744429   4.566370   3.747991   6.323492
                    6          7          8          9         10
     6  F    0.000000
     7  F    2.194604   0.000000
     8  F    2.187054   2.186931   0.000000
     9  O    6.855012   7.618828   6.966580   0.000000
    10  H    6.793496   7.750861   6.854820   0.963482   0.000000
    11  H    6.429137   6.968012   6.326014   0.986172   1.560757
    12  O    5.083783   5.081497   5.550429   3.803380   4.475430
    13  H    5.372209   5.309890   5.478386   3.292500   3.976447
    14  H    5.344202   5.697201   6.033531   3.316582   3.995398
    15  O    5.762312   5.792161   5.311465   2.729198   3.194994
    16  H    6.441689   6.224836   5.717417   3.382929   3.837624
    17  H    4.891460   4.927641   4.329160   3.281388   3.553426
    18  O    7.781888   7.198002   6.696127   4.924644   5.346911
    19  H    7.702174   6.970165   6.383509   5.626590   5.953494
    20  H    8.321139   7.582079   7.321194   5.419762   5.960961
    21  O    6.139999   6.965615   7.008886   2.707384   3.289457
    22  H    7.023746   7.789751   7.940642   3.187676   3.843926
    23  H    6.357532   7.208139   6.975327   1.739097   2.337497
                   11         12         13         14         15
    11  H    0.000000
    12  O    3.315495   0.000000
    13  H    2.624395   0.982169   0.000000
    14  H    3.077681   0.987453   1.562156   0.000000
    15  O    1.759112   2.710003   1.774911   3.033342   0.000000
    16  H    2.411307   3.415153   2.440644   3.852746   0.981954
    17  H    2.374169   2.796089   2.031900   3.220625   0.985614
    18  O    4.014133   4.907906   3.969977   5.464470   2.769422
    19  H    4.685102   5.416664   4.516346   6.053067   3.303740
    20  H    4.544629   5.044849   4.167684   5.646073   3.311726
    21  O    3.012155   2.676695   2.958800   1.705955   3.844941
    22  H    3.603826   3.248352   3.561673   2.297487   4.517170
    23  H    2.188522   2.992323   2.950032   2.163957   3.363519
                   16         17         18         19         20
    16  H    0.000000
    17  H    1.589254   0.000000
    18  O    1.789255   3.184332   0.000000
    19  H    2.382269   3.459968   0.963280   0.000000
    20  H    2.384119   3.812227   0.963206   1.543449   0.000000
    21  O    4.717799   4.150789   6.401984   7.080181   6.666763
    22  H    5.307574   4.945942   6.893894   7.642131   7.061101
    23  H    4.209631   3.765174   5.889652   6.589641   6.235160
                   21         22         23
    21  O    0.000000
    22  H    0.963450   0.000000
    23  H    0.987259   1.567149   0.000000
 Stoichiometry    C2H11F3O7
 Framework group  C1[X(C2H11F3O7)]
 Deg. of freedom    63
 Full point group                 C1      NOp   1
 Largest Abelian subgroup         C1      NOp   1
 Largest concise Abelian subgroup C1      NOp   1
                         Standard orientation:                         
 ---------------------------------------------------------------------
 Center     Atomic      Atomic             Coordinates (Angstroms)
 Number     Number       Type             X           Y           Z
 ---------------------------------------------------------------------
      1          6           0       -1.314152    0.016160   -0.111851
      2          8           0       -0.571222    0.799075    0.477776
      3          8           0       -1.024197   -0.860556   -0.994353
      4          1           0        0.037383   -0.909305   -1.246665
      5          6           0       -2.830741    0.051013    0.216303
      6          9           0       -3.215092   -1.151399    0.687048
      7          9           0       -3.526200    0.326125   -0.905566
      8          9           0       -3.095138    0.986058    1.134371
      9          8           0        3.587627   -0.946575    1.506950
     10          1           0        3.345799   -0.963217    2.439441
     11          1           0        3.124336   -0.169869    1.113727
     12          8           0        1.340962   -0.978372   -1.561793
     13          1           0        1.752874   -0.201875   -1.123574
     14          1           0        1.768493   -1.763831   -1.143061
     15          8           0        2.129821    0.941391    0.180713
     16          1           0        2.440215    1.854644   -0.003291
     17          1           0        1.174065    0.990660    0.416380
     18          8           0        2.899545    3.533109   -0.419470
     19          1           0        2.227934    4.210570   -0.285702
     20          1           0        3.263031    3.678596   -1.299514
     21          8           0        2.623315   -2.857282   -0.151131
     22          1           0        3.336351   -3.345116   -0.577550
     23          1           0        3.039934   -2.277666    0.530892
 ---------------------------------------------------------------------
 Rotational constants (GHZ):           0.7640860           0.3298135           0.2703246
 Standard basis: 6-31++G(d,p) (6D, 7F)
 There are   294 symmetry adapted cartesian basis functions of A   symmetry.
 There are   294 symmetry adapted basis functions of A   symmetry.
   294 basis functions,   472 primitive gaussians,   294 cartesian basis functions
    53 alpha electrons       53 beta electrons
       nuclear repulsion energy       832.8720770680 Hartrees.
 NAtoms=   23 NActive=   23 NUniq=   23 SFac= 1.00D+00 NAtFMM=   60 NAOKFM=F Big=F
 Integral buffers will be    131072 words long.
 Raffenetti 2 integral format.
 Two-electron integral symmetry is turned on.
 Nuclear repulsion after empirical dispersion term =      832.8620138976 Hartrees.
 One-electron integrals computed using PRISM.
 NBasis=   294 RedAO= T EigKep=  3.98D-05  NBF=   294
 NBsUse=   294 1.00D-06 EigRej= -1.00D+00 NBFU=   294
 Initial guess from the checkpoint file:  "/local_scratch/slurm.5660541/Gau-1746797.chk"
 B after Tr=     0.000000   -0.000000   -0.000000
         Rot=    0.999953   -0.005347   -0.000967    0.008034 Ang=  -1.11 deg.
 ExpMin= 3.60D-02 ExpMax= 7.00D+03 ExpMxC= 1.05D+03 IAcc=3 IRadAn=         5 AccDes= 0.00D+00
 Harris functional with IExCor= 4639 and IRadAn=       5 diagonalized for initial guess.
 HarFok:  IExCor= 4639 AccDes= 0.00D+00 IRadAn=         5 IDoV= 1 UseB2=F ITyADJ=14
 ICtDFT=  3500011 ScaDFX=  1.000000  1.000000  1.000000  1.000000
 FoFCou: FMM=F IPFlag=           0 FMFlag=      100000 FMFlg1=           0
         NFxFlg=           0 DoJE=T BraDBF=F KetDBF=T FulRan=T
         wScrn=  0.000000 ICntrl=       500 IOpCl=  0 I1Cent=   200000004 NGrid=           0
         NMat0=    1 NMatS0=      1 NMatT0=    0 NMatD0=    1 NMtDS0=    0 NMtDT0=    0
 Petite list used in FoFCou.
 Requested convergence on RMS density matrix=1.00D-10 within 128 cycles.
 Requested convergence on MAX density matrix=1.00D-08.
 Requested convergence on             energy=1.00D-08.
 No special actions if energy rises.
 SCF Done:  E(RwB97XD) =  -908.811328243     A.U. after   17 cycles
            NFock= 17  Conv=0.32D-10     -V/T= 2.0083
 Calling FoFJK, ICntrl=      2127 FMM=F ISym2X=0 I1Cent= 0 IOpClX= 0 NMat=1 NMatS=1 NMatT=0.
 ***** Axes restored to original set *****
 -------------------------------------------------------------------
 Center     Atomic                   Forces (Hartrees/Bohr)
 Number     Number              X              Y              Z
 -------------------------------------------------------------------
      1        6          -0.007702700   -0.003300595    0.012227899
      2        8           0.005351879    0.000583926   -0.006045738
      3        8           0.000128589    0.002774275   -0.004389303
      4        1           0.003885067   -0.003253838    0.000092390
      5        6          -0.003599571    0.006492144   -0.003097374
      6        9          -0.004107296   -0.007084813    0.000149397
      7        9           0.003709820    0.000639706    0.007364215
      8        9           0.005592298   -0.000206922   -0.005999290
      9        8           0.000014290   -0.004621249    0.001791597
     10        1          -0.001617786    0.000526872   -0.002872499
     11        1           0.002098292    0.003723671    0.001591571
     12        8          -0.002763635   -0.001062166    0.000509768
     13        1          -0.000017781    0.002822262   -0.001495546
     14        1           0.000285927    0.001894941    0.000268722
     15        8          -0.003871366   -0.004848142    0.001430751
     16        1           0.006282644    0.001372470   -0.000191352
     17        1          -0.002818033    0.002992829   -0.000868095
     18        8          -0.001713829   -0.001915128   -0.001442549
     19        1           0.000032493    0.001860391   -0.000370847
     20        1           0.000908064   -0.000277170    0.001749457
     21        8          -0.002444859    0.002987271   -0.000101489
     22        1           0.000853524   -0.002519128    0.002319591
     23        1           0.001513969    0.000418392   -0.002621274
 -------------------------------------------------------------------
 Cartesian Forces:  Max     0.012227899 RMS     0.003483853

 GradGradGradGradGradGradGradGradGradGradGradGradGradGradGradGradGradGrad
 Berny optimization.
 Using GEDIIS/GDIIS optimizer.
 FormGI is forming the generalized inverse of G from B-inverse, IUseBI=4.
 Internal  Forces:  Max     0.007132041 RMS     0.002416096
 Search for a local minimum.
 Step number   3 out of a maximum of  138
 All quantities printed in internal units (Hartrees-Bohrs-Radians)
 Mixed Optimization -- RFO/linear search
 Update second derivatives using D2CorX and points    1    2    3
 DE= -1.80D-03 DEPred=-6.71D-03 R= 2.67D-01
 Trust test= 2.67D-01 RLast= 4.63D-01 DXMaxT set to 5.05D-01
 ITU=  0  1  0
 Use linear search instead of GDIIS.
     Eigenvalues ---   -0.00203   0.00007   0.00048   0.00070   0.00079
     Eigenvalues ---    0.00154   0.00195   0.00361   0.00424   0.00513
     Eigenvalues ---    0.00601   0.00643   0.00854   0.00936   0.01104
     Eigenvalues ---    0.01129   0.01380   0.01539   0.01702   0.01763
     Eigenvalues ---    0.01980   0.02077   0.02236   0.02346   0.02594
     Eigenvalues ---    0.02654   0.02776   0.02932   0.03007   0.03227
     Eigenvalues ---    0.03392   0.03656   0.04287   0.05357   0.05861
     Eigenvalues ---    0.06521   0.06907   0.06927   0.08868   0.12102
     Eigenvalues ---    0.13956   0.19207   0.20553   0.22906   0.23212
     Eigenvalues ---    0.24008   0.26393   0.35590   0.40853   0.41115
     Eigenvalues ---    0.41302   0.41594   0.47578   0.48530   0.49852
     Eigenvalues ---    0.52746   0.54569   0.56697   0.57433   0.58004
     Eigenvalues ---    0.58914   0.59159   0.86005
 RFO step:  Lambda=-4.17037282D-03 EMin=-2.03102503D-03
 Quartic linear search produced a step of -0.34677.
 Maximum step size (   0.505) exceeded in Quadratic search.
    -- Step size scaled by   0.491
 Iteration  1 RMS(Cart)=  0.06636744 RMS(Int)=  0.02703358
 Iteration  2 RMS(Cart)=  0.02990999 RMS(Int)=  0.00692795
 Iteration  3 RMS(Cart)=  0.01129584 RMS(Int)=  0.00029107
 Iteration  4 RMS(Cart)=  0.00003712 RMS(Int)=  0.00029007
 Iteration  5 RMS(Cart)=  0.00000001 RMS(Int)=  0.00029007
 Variable       Old X    -DE/DX   Delta X   Delta X   Delta X     New X
                                 (Linear)    (Quad)   (Total)
    R1        2.32410  -0.00713  -0.01340  -0.00757  -0.02072   2.30339
    R2        2.41376   0.00548   0.01338   0.01839   0.03189   2.44566
    R3        2.93300   0.00085  -0.00148  -0.00063  -0.00211   2.93089
    R4        3.31995   0.00083  -0.00067   0.12025   0.11978   3.43974
    R5        2.06403  -0.00100  -0.03011  -0.19260  -0.22287   1.84117
    R6        2.53772   0.00387   0.10800   0.37307   0.48091   3.01863
    R7        2.54596  -0.00617  -0.01145   0.00663  -0.00483   2.54113
    R8        2.54794  -0.00632  -0.01180   0.00687  -0.00493   2.54301
    R9        2.52621  -0.00634  -0.00611   0.00102  -0.00508   2.52112
   R10        1.82072  -0.00331  -0.00481   0.00294  -0.00187   1.81885
   R11        1.86360  -0.00402  -0.00612   0.00281  -0.00334   1.86026
   R12        3.28642   0.00031  -0.01269   0.05033   0.03757   3.32399
   R13        3.32424   0.00046  -0.02166   0.02587   0.00420   3.32844
   R14        1.85603  -0.00085  -0.00044  -0.01731  -0.01795   1.83808
   R15        1.86602   0.00196   0.00223  -0.02237  -0.02010   1.84592
   R16        3.35410   0.00046  -0.00898   0.14485   0.13576   3.48985
   R17        3.22379   0.00014   0.01635   0.13681   0.15316   3.37694
   R18        1.85562  -0.00556  -0.00740   0.00268  -0.00472   1.85090
   R19        1.86254  -0.00342  -0.00830  -0.00829  -0.01643   1.84611
   R20        3.38120   0.00084  -0.03683   0.05158   0.01475   3.39595
   R21        1.82034  -0.00189  -0.00267   0.00116  -0.00150   1.81883
   R22        1.82020  -0.00198  -0.00265   0.00187  -0.00078   1.81942
   R23        1.82066  -0.00345  -0.00488   0.00288  -0.00201   1.81865
   R24        1.86565  -0.00278  -0.00390  -0.00269  -0.00665   1.85900
    A1        2.25370  -0.00107  -0.00244  -0.00512  -0.00732   2.24638
    A2        2.06531   0.00322   0.01701   0.01084   0.02774   2.09305
    A3        1.96417  -0.00215  -0.01458  -0.00572  -0.02042   1.94375
    A4        2.28203   0.00182   0.00545   0.07022   0.07610   2.35813
    A5        1.99420   0.00014   0.00402  -0.04887  -0.04503   1.94918
    A6        1.90985   0.00690   0.01557  -0.01206   0.00380   1.91365
    A7        1.90993   0.00679   0.01524  -0.01206   0.00346   1.91338
    A8        1.93282   0.00624   0.00706  -0.01373  -0.00651   1.92631
    A9        1.90253  -0.00662  -0.01230   0.01141  -0.00049   1.90204
   A10        1.90485  -0.00679  -0.01372   0.01343  -0.00014   1.90471
   A11        1.90359  -0.00680  -0.01377   0.01355  -0.00007   1.90352
   A12        1.85626  -0.00035  -0.00353   0.00279  -0.00032   1.85593
   A13        2.03860   0.00002  -0.00101  -0.00068  -0.00111   2.03749
   A14        1.80399   0.00105  -0.02197   0.02515   0.00327   1.80725
   A15        1.83563   0.00014  -0.01879   0.02062   0.00206   1.83769
   A16        1.94087   0.00047  -0.02280   0.00296  -0.01879   1.92209
   A17        1.83184  -0.00015  -0.01286   0.00920  -0.00211   1.82973
   A18        2.75495  -0.00091   0.02175  -0.01159   0.00985   2.76480
   A19        1.67390  -0.00017  -0.00121  -0.01909  -0.02002   1.65388
   A20        2.10389   0.00036  -0.00466   0.00957   0.00478   2.10867
   A21        2.04090   0.00006   0.01216  -0.00187   0.00996   2.05087
   A22        2.12762  -0.00001  -0.00437   0.01073   0.00620   2.13382
   A23        1.57276   0.00012   0.00525  -0.01616  -0.01072   1.56204
   A24        1.88056  -0.00039  -0.00410   0.00848   0.00447   1.88503
   A25        2.03583   0.00015   0.00847   0.03467   0.04333   2.07916
   A26        2.03878   0.00026  -0.01111  -0.01576  -0.02667   2.01211
   A27        1.85851  -0.00018  -0.00140   0.00129   0.00018   1.85869
   A28        2.02421   0.00050  -0.00520  -0.00009  -0.00513   2.01908
   A29        1.80990  -0.00030  -0.01469  -0.01037  -0.02507   1.78483
   A30        1.86577   0.00020  -0.00707   0.00217  -0.00463   1.86114
   A31        3.14915  -0.00162  -0.01255   0.01316   0.00019   3.14933
   A32        2.91712   0.00034   0.01702   0.01101   0.02802   2.94513
   A33        3.13298  -0.00031   0.00482  -0.01529  -0.01050   3.12248
   A34        3.08831   0.00010   0.00034   0.04652   0.04705   3.13536
   A35        2.88347   0.00113   0.00419  -0.02163  -0.01748   2.86599
   A36        2.94735  -0.00077   0.02618  -0.01166   0.01437   2.96172
   A37        3.13954   0.00064   0.01412   0.00243   0.01676   3.15630
   A38        3.11673   0.00034  -0.01151   0.01189   0.00066   3.11739
   A39        3.38803   0.00033  -0.00025   0.01302   0.01252   3.40055
   A40        3.20123  -0.00007   0.00217   0.02145   0.02362   3.22485
   A41        3.10519  -0.00006  -0.00317   0.01982   0.01678   3.12197
   A42        2.99032   0.00047   0.00926   0.00802   0.01720   3.00751
    D1       -0.05636   0.00033  -0.00547   0.00153  -0.00367  -0.06003
    D2        3.08790   0.00025  -0.00415   0.00118  -0.00280   3.08510
    D3        0.00279   0.00004   0.00044   0.00204   0.00248   0.00527
    D4       -3.14135   0.00012  -0.00072   0.00239   0.00173  -3.13962
    D5       -2.09449   0.00010   0.00186  -0.00083   0.00095  -2.09353
    D6        2.10511  -0.00008  -0.00281  -0.00019  -0.00286   2.10225
    D7        0.00607   0.00005  -0.00032  -0.00060  -0.00089   0.00518
    D8        1.04935   0.00004   0.00294  -0.00112   0.00167   1.05102
    D9       -1.03424  -0.00015  -0.00172  -0.00049  -0.00214  -1.03638
   D10       -3.13328  -0.00001   0.00076  -0.00089  -0.00017  -3.13345
   D11       -1.46012  -0.00007   0.00503   0.04056   0.04584  -1.41428
   D12        0.14017   0.00010   0.00573   0.00525   0.01141   0.15158
   D13        2.24724   0.00031   0.00337   0.00642   0.00986   2.25710
   D14       -0.16384  -0.00037   0.02433  -0.00386   0.02105  -0.14279
   D15        1.81095  -0.00047  -0.00824   0.02206   0.01307   1.82402
   D16       -2.31979  -0.00021  -0.00290  -0.00250  -0.00523  -2.32502
   D17        1.67424  -0.00029   0.00229  -0.00453  -0.00201   1.67223
   D18       -0.73470  -0.00004   0.00613  -0.02807  -0.02193  -0.75663
   D19       -0.20689   0.00030  -0.01366   0.01456   0.00067  -0.20623
   D20       -2.49605   0.00021  -0.00847   0.01253   0.00389  -2.49216
   D21        1.37819   0.00047  -0.00463  -0.01101  -0.01603   1.36216
   D22        2.05963   0.00002  -0.00451   0.02140   0.01673   2.07636
   D23       -2.12409   0.00054  -0.01547   0.01784   0.00232  -2.12177
   D24        0.06755  -0.00015   0.00934   0.00290   0.01209   0.07965
   D25        2.16702   0.00037  -0.00162  -0.00066  -0.00232   2.16470
   D26        0.84396  -0.00009  -0.01103  -0.01697  -0.02828   0.81568
   D27       -1.20521  -0.00062   0.02604  -0.03350  -0.00713  -1.21234
   D28        2.53407   0.00010   0.02347  -0.00488   0.01909   2.55316
   D29       -1.74563   0.00032   0.00259  -0.00804  -0.00522  -1.75085
   D30       -1.83832   0.00029  -0.00754   0.01788   0.01003  -1.82829
   D31        0.16517   0.00051  -0.02842   0.01472  -0.01429   0.15088
   D32        1.24232   0.00005   0.00695   0.00124   0.00843   1.25075
   D33       -2.74092   0.00037  -0.00334   0.00408   0.00074  -2.74018
   D34       -0.80153  -0.00002  -0.00585   0.00608   0.00041  -0.80112
   D35       -2.34499   0.00014  -0.01249  -0.01851  -0.03096  -2.37595
   D36        1.73550  -0.00007  -0.00710  -0.04338  -0.05031   1.68519
   D37        1.81557   0.00007   0.00005   0.02439   0.02424   1.83982
   D38       -0.38712  -0.00013   0.00544  -0.00047   0.00489  -0.38223
   D39        0.07563   0.00018  -0.00187   0.02094   0.01904   0.09467
   D40       -2.12707  -0.00003   0.00352  -0.00393  -0.00031  -2.12738
         Item               Value     Threshold  Converged?
 Maximum Force            0.007132     0.000015     NO 
 RMS     Force            0.002416     0.000010     NO 
 Maximum Displacement     0.293640     0.000060     NO 
 RMS     Displacement     0.074913     0.000040     NO 
 Predicted change in Energy=-2.719647D-03
 GradGradGradGradGradGradGradGradGradGradGradGradGradGradGradGradGradGrad

                          Input orientation:                          
 ---------------------------------------------------------------------
 Center     Atomic      Atomic             Coordinates (Angstroms)
 Number     Number       Type             X           Y           Z
 ---------------------------------------------------------------------
      1          6           0        0.958466   -0.895158   -0.181603
      2          8           0        0.040788   -0.665285    0.586994
      3          8           0        1.294023   -0.255839   -1.255656
      4          1           0        0.704822    0.502006   -1.422330
      5          6           0        1.902476   -2.097975    0.078303
      6          9           0        3.164531   -1.658247    0.226969
      7          9           0        1.854218   -2.944540   -0.966645
      8          9           0        1.532935   -2.748030    1.183177
      9          8           0       -0.917798    3.823172    1.437360
     10          1           0       -0.542268    3.733808    2.319055
     11          1           0       -1.320249    2.951934    1.218189
     12          8           0       -0.268606    1.733663   -1.717496
     13          1           0       -0.991879    1.649276   -1.072639
     14          1           0        0.173699    2.574011   -1.488690
     15          8           0       -1.815256    1.394710    0.560681
     16          1           0       -2.743012    1.090011    0.636594
     17          1           0       -1.231480    0.629034    0.725958
     18          8           0       -4.441250    0.502397    0.647784
     19          1           0       -4.619720   -0.409789    0.897670
     20          1           0       -4.938648    0.666866   -0.160001
     21          8           0        0.761575    4.064562   -0.697466
     22          1           0        0.594647    4.883636   -1.174375
     23          1           0        0.214031    4.097545    0.119143
 ---------------------------------------------------------------------
                    Distance matrix (angstroms):
                    1          2          3          4          5
     1  C    0.000000
     2  O    1.218899   0.000000
     3  O    1.294185   2.265745   0.000000
     4  H    1.885684   2.416794   0.974304   0.000000
     5  C    1.550960   2.403591   2.354384   3.232055   0.000000
     6  F    2.369801   3.297477   2.768343   3.665658   1.344710
     7  F    2.370365   3.301110   2.761604   3.661618   1.345703
     8  F    2.371871   2.630544   3.495139   4.247019   1.334120
     9  O    5.329544   4.667789   5.364962   4.673421   6.697833
    10  H    5.471089   4.763613   5.662845   5.098798   6.708759
    11  H    4.685304   3.916006   4.821218   4.132239   6.098105
    12  O    3.282586   3.340861   2.571619   1.597392   4.756043
    13  H    3.327451   3.029517   2.981326   2.077812   4.872766
    14  H    3.789389   3.849567   3.052455   2.140023   5.222221
    15  O    3.672603   2.772936   3.961188   3.328670   5.123775
    16  H    4.279168   3.291362   4.657206   4.058629   5.661758
    17  H    2.818278   1.820231   3.329859   2.894917   4.204488
    18  O    5.638969   4.632045   6.090267   5.546839   6.879615
    19  H    5.702331   4.677835   6.295465   5.879160   6.786780
    20  H    6.100519   5.208398   6.395157   5.785275   7.382555
    21  O    4.990361   4.953869   4.388729   3.635994   6.315088
    22  H    5.874727   5.848051   5.187479   4.390023   7.212664
    23  H    5.056847   4.788887   4.691312   3.942703   6.421602
                    6          7          8          9         10
     6  F    0.000000
     7  F    2.190019   0.000000
     8  F    2.182673   2.182560   0.000000
     9  O    6.940922   7.698392   7.017933   0.000000
    10  H    6.869603   7.819162   6.900066   0.962493   0.000000
    11  H    6.507652   7.044086   6.374282   0.984407   1.558360
    12  O    5.203117   5.191892   5.634272   3.839351   4.513227
    13  H    5.468494   5.405057   5.549746   3.321356   4.006371
    14  H    5.458990   5.792330   6.108233   3.363560   4.044336
    15  O    5.850657   5.884459   5.362851   2.733390   3.191199
    16  H    6.528382   6.323171   5.771744   3.382721   3.829310
    17  H    4.980518   5.015663   4.388120   3.287401   3.557048
    18  O    7.917914   7.356675   6.822228   4.905680   5.332656
    19  H    7.912209   7.198090   6.588175   5.649200   5.984593
    20  H    8.439040   7.735370   7.439558   5.355471   5.905930
    21  O    6.275294   7.098862   7.109375   2.726911   3.302848
    22  H    7.166889   7.931584   8.042435   3.198942   3.849510
    23  H    6.468864   7.311641   7.052202   1.758981   2.354550
                   11         12         13         14         15
    11  H    0.000000
    12  O    3.347893   0.000000
    13  H    2.655681   0.972670   0.000000
    14  H    3.114788   0.976817   1.544929   0.000000
    15  O    1.761334   2.774367   1.846751   3.089759   0.000000
    16  H    2.414388   3.475445   2.510124   3.902088   0.979457
    17  H    2.376139   2.849176   2.081647   3.265292   0.976919
    18  O    4.008272   4.951921   4.021610   5.491253   2.774825
    19  H    4.721274   5.510507   4.613361   6.129816   3.351835
    20  H    4.495972   5.037176   4.168336   5.615933   3.287053
    21  O    3.040011   2.744964   3.008150   1.787002   3.918048
    22  H    3.622521   3.310969   3.603956   2.368620   4.581556
    23  H    2.207791   3.032181   2.978017   2.215380   3.408559
                   16         17         18         19         20
    16  H    0.000000
    17  H    1.582786   0.000000
    18  O    1.797061   3.213218   0.000000
    19  H    2.416526   3.548071   0.962485   0.000000
    20  H    2.373696   3.811751   0.962793   1.542585   0.000000
    21  O    4.786418   4.219154   6.447333   7.177926   6.657759
    22  H    5.367604   5.004762   6.919232   7.713841   7.030467
    23  H    4.249367   3.806349   5.905607   6.654872   6.196578
                   21         22         23
    21  O    0.000000
    22  H    0.962388   0.000000
    23  H    0.983739   1.560768   0.000000
 Stoichiometry    C2H11F3O7
 Framework group  C1[X(C2H11F3O7)]
 Deg. of freedom    63
 Full point group                 C1      NOp   1
 Largest Abelian subgroup         C1      NOp   1
 Largest concise Abelian subgroup C1      NOp   1
                         Standard orientation:                         
 ---------------------------------------------------------------------
 Center     Atomic      Atomic             Coordinates (Angstroms)
 Number     Number       Type             X           Y           Z
 ---------------------------------------------------------------------
      1          6           0       -1.367485    0.016944   -0.118422
      2          8           0       -0.589407    0.774535    0.435082
      3          8           0       -1.119690   -0.889640   -1.008152
      4          1           0       -0.170564   -0.932113   -1.224080
      5          6           0       -2.879481    0.076425    0.221881
      6          9           0       -3.280485   -1.111447    0.708092
      7          9           0       -3.582841    0.353627   -0.891385
      8          9           0       -3.113666    1.023101    1.132287
      9          8           0        3.610545   -0.947709    1.522523
     10          1           0        3.362247   -0.959541    2.452363
     11          1           0        3.146509   -0.177557    1.121783
     12          8           0        1.380156   -0.995143   -1.602174
     13          1           0        1.784003   -0.230338   -1.157127
     14          1           0        1.796132   -1.774945   -1.186189
     15          8           0        2.167352    0.960799    0.201080
     16          1           0        2.487189    1.869592    0.024629
     17          1           0        1.215176    1.011719    0.413537
     18          8           0        3.041761    3.518727   -0.425072
     19          1           0        2.436318    4.260183   -0.324774
     20          1           0        3.427342    3.597581   -1.303753
     21          8           0        2.673696   -2.910947   -0.121877
     22          1           0        3.400246   -3.390380   -0.532316
     23          1           0        3.074812   -2.306910    0.542943
 ---------------------------------------------------------------------
 Rotational constants (GHZ):           0.7547923           0.3178728           0.2619363
 Standard basis: 6-31++G(d,p) (6D, 7F)
 There are   294 symmetry adapted cartesian basis functions of A   symmetry.
 There are   294 symmetry adapted basis functions of A   symmetry.
   294 basis functions,   472 primitive gaussians,   294 cartesian basis functions
    53 alpha electrons       53 beta electrons
       nuclear repulsion energy       825.4002776195 Hartrees.
 NAtoms=   23 NActive=   23 NUniq=   23 SFac= 1.00D+00 NAtFMM=   60 NAOKFM=F Big=F
 Integral buffers will be    131072 words long.
 Raffenetti 2 integral format.
 Two-electron integral symmetry is turned on.
 Nuclear repulsion after empirical dispersion term =      825.3904097540 Hartrees.
 One-electron integrals computed using PRISM.
 NBasis=   294 RedAO= T EigKep=  4.17D-05  NBF=   294
 NBsUse=   294 1.00D-06 EigRej= -1.00D+00 NBFU=   294
 Initial guess from the checkpoint file:  "/local_scratch/slurm.5660541/Gau-1746797.chk"
 B after Tr=    -0.000000    0.000000   -0.000000
         Rot=    0.999983    0.003010    0.000234    0.004940 Ang=   0.66 deg.
 ExpMin= 3.60D-02 ExpMax= 7.00D+03 ExpMxC= 1.05D+03 IAcc=3 IRadAn=         5 AccDes= 0.00D+00
 Harris functional with IExCor= 4639 and IRadAn=       5 diagonalized for initial guess.
 HarFok:  IExCor= 4639 AccDes= 0.00D+00 IRadAn=         5 IDoV= 1 UseB2=F ITyADJ=14
 ICtDFT=  3500011 ScaDFX=  1.000000  1.000000  1.000000  1.000000
 FoFCou: FMM=F IPFlag=           0 FMFlag=      100000 FMFlg1=           0
         NFxFlg=           0 DoJE=T BraDBF=F KetDBF=T FulRan=T
         wScrn=  0.000000 ICntrl=       500 IOpCl=  0 I1Cent=   200000004 NGrid=           0
         NMat0=    1 NMatS0=      1 NMatT0=    0 NMatD0=    1 NMtDS0=    0 NMtDT0=    0
 Petite list used in FoFCou.
 Requested convergence on RMS density matrix=1.00D-10 within 128 cycles.
 Requested convergence on MAX density matrix=1.00D-08.
 Requested convergence on             energy=1.00D-08.
 No special actions if energy rises.
 SCF Done:  E(RwB97XD) =  -908.810132372     A.U. after   16 cycles
            NFock= 16  Conv=0.92D-10     -V/T= 2.0082
 Calling FoFJK, ICntrl=      2127 FMM=F ISym2X=0 I1Cent= 0 IOpClX= 0 NMat=1 NMatS=1 NMatT=0.
 ***** Axes restored to original set *****
 -------------------------------------------------------------------
 Center     Atomic                   Forces (Hartrees/Bohr)
 Number     Number              X              Y              Z
 -------------------------------------------------------------------
      1        6          -0.003579821   -0.002969170    0.007082028
      2        8           0.004397769   -0.000179879   -0.004226890
      3        8           0.019764931   -0.025995930    0.006252363
      4        1          -0.021268318    0.029260476   -0.009200328
      5        6          -0.002930212    0.004828133   -0.002084636
      6        9          -0.003555850   -0.005490857   -0.000003169
      7        9           0.002816258    0.000866829    0.005903758
      8        9           0.004336451   -0.000384719   -0.004365436
      9        8           0.000117497   -0.003716647    0.001098399
     10        1          -0.001269682    0.000452142   -0.002105610
     11        1           0.001544972    0.002976659    0.001370331
     12        8           0.001880101   -0.006276896   -0.000632064
     13        1          -0.002020636    0.002506906    0.000070310
     14        1           0.000977912    0.004192855    0.000731121
     15        8          -0.003366433   -0.002822662    0.001124197
     16        1           0.004821879    0.000877898   -0.000173471
     17        1          -0.001789841    0.001624440   -0.000439983
     18        8          -0.001497688   -0.001327630   -0.001284540
     19        1           0.000176357    0.001326382   -0.000186270
     20        1           0.000592379   -0.000234283    0.001361292
     21        8          -0.001838781    0.001739136   -0.000434271
     22        1           0.000671355   -0.001905512    0.001690050
     23        1           0.001019399    0.000652328   -0.001547183
 -------------------------------------------------------------------
 Cartesian Forces:  Max     0.029260476 RMS     0.006542251

 GradGradGradGradGradGradGradGradGradGradGradGradGradGradGradGradGradGrad
 Berny optimization.
 Using GEDIIS/GDIIS optimizer.
 FormGI is forming the generalized inverse of G from B-inverse, IUseBI=4.
 Internal  Forces:  Max     0.034819415 RMS     0.003909770
 Search for a local minimum.
 Step number   4 out of a maximum of  138
 All quantities printed in internal units (Hartrees-Bohrs-Radians)
 Mixed Optimization -- RFO/linear search
 Update second derivatives using D2CorX and points    1    2    4    3
 DE=  1.20D-03 DEPred=-2.72D-03 R=-4.40D-01
 Trust test=-4.40D-01 RLast= 6.09D-01 DXMaxT set to 2.52D-01
 ITU= -1  0  1  0
 Use linear search instead of GDIIS.
     Eigenvalues ---   -0.44377   0.00007   0.00048   0.00070   0.00080
     Eigenvalues ---    0.00156   0.00196   0.00362   0.00420   0.00516
     Eigenvalues ---    0.00606   0.00644   0.00860   0.00933   0.01110
     Eigenvalues ---    0.01127   0.01380   0.01538   0.01620   0.01711
     Eigenvalues ---    0.01917   0.02019   0.02084   0.02250   0.02348
     Eigenvalues ---    0.02654   0.02764   0.02796   0.02999   0.03026
     Eigenvalues ---    0.03369   0.03655   0.03989   0.04312   0.05370
     Eigenvalues ---    0.05902   0.06544   0.06912   0.07053   0.08870
     Eigenvalues ---    0.12099   0.14087   0.20067   0.20674   0.22905
     Eigenvalues ---    0.24031   0.27408   0.34752   0.40009   0.40853
     Eigenvalues ---    0.41154   0.41346   0.42656   0.48130   0.49770
     Eigenvalues ---    0.50527   0.53869   0.56131   0.57078   0.58004
     Eigenvalues ---    0.58913   0.59139   0.85081
 RFO step:  Lambda=-4.44916842D-01 EMin=-4.43766089D-01
 I=     1 Eig=   -4.44D-01 Dot1=  1.36D-02
 I=     1 Stepn=  6.00D-01 RXN=   6.00D-01 EDone=F
 Mixed    1 eigenvectors in step.  Raw Step.Grad=  1.36D-02.
 RFO eigenvector is Hessian eigenvector with negative curvature.
 Taking step of  6.00D-01 in eigenvector direction(s).  Step.Grad=  4.22D-03.
 Quartic linear search produced a step of -0.54989.
 Maximum step size (   0.252) exceeded in Quadratic search.
    -- Step size not scaled.
 Iteration  1 RMS(Cart)=  0.10841282 RMS(Int)=  0.00999658
 Iteration  2 RMS(Cart)=  0.01407025 RMS(Int)=  0.00273345
 Iteration  3 RMS(Cart)=  0.00011628 RMS(Int)=  0.00273157
 Iteration  4 RMS(Cart)=  0.00000089 RMS(Int)=  0.00273157
 Variable       Old X    -DE/DX   Delta X   Delta X   Delta X     New X
                                 (Linear)    (Quad)   (Total)
    R1        2.30339  -0.00448   0.01139  -0.14602  -0.13505   2.16833
    R2        2.44566   0.00272  -0.01754   0.11446   0.09632   2.54197
    R3        2.93089   0.00046   0.00116   0.00894   0.01010   2.94099
    R4        3.43974   0.00237  -0.06587  -0.01952  -0.08536   3.35438
    R5        1.84117   0.03482   0.12255   0.05783   0.18020   2.02137
    R6        3.01863  -0.00238  -0.26445   0.02408  -0.24050   2.77813
    R7        2.54113  -0.00512   0.00265  -0.13983  -0.13717   2.40397
    R8        2.54301  -0.00523   0.00271  -0.14393  -0.14122   2.40179
    R9        2.52112  -0.00463   0.00280  -0.11893  -0.11614   2.40499
   R10        1.81885  -0.00247   0.00103  -0.07145  -0.07042   1.74843
   R11        1.86026  -0.00289   0.00183  -0.09856  -0.09656   1.76370
   R12        3.32399   0.00033  -0.02066  -0.01884  -0.03954   3.28446
   R13        3.32844   0.00064  -0.00231  -0.00592  -0.00807   3.32036
   R14        1.83808   0.00113   0.00987  -0.00702   0.00348   1.84156
   R15        1.84592   0.00384   0.01105   0.05441   0.06531   1.91122
   R16        3.48985   0.00024  -0.07465  -0.03917  -0.11326   3.37660
   R17        3.37694  -0.00037  -0.08422  -0.04491  -0.12928   3.24767
   R18        1.85090  -0.00410   0.00259  -0.13027  -0.12768   1.72323
   R19        1.84611  -0.00012   0.00904  -0.08688  -0.07773   1.76838
   R20        3.39595   0.00076  -0.00811  -0.01285  -0.02096   3.37499
   R21        1.81883  -0.00134   0.00083  -0.04040  -0.03957   1.77926
   R22        1.81942  -0.00149   0.00043  -0.04269  -0.04226   1.77716
   R23        1.81865  -0.00258   0.00110  -0.07424  -0.07314   1.74551
   R24        1.85900  -0.00163   0.00366  -0.06486  -0.06126   1.79774
    A1        2.24638  -0.00133   0.00403  -0.02622  -0.02325   2.22313
    A2        2.09305   0.00176  -0.01525   0.10623   0.09152   2.18457
    A3        1.94375  -0.00043   0.01123  -0.08001  -0.06827   1.87548
    A4        2.35813   0.00341  -0.04184   0.02724  -0.01528   2.34284
    A5        1.94918   0.00062   0.02476   0.02854   0.05194   2.00112
    A6        1.91365   0.00511  -0.00209   0.18262   0.16715   2.08080
    A7        1.91338   0.00504  -0.00190   0.17974   0.16465   2.07803
    A8        1.92631   0.00502   0.00358   0.14543   0.13803   2.06433
    A9        1.90204  -0.00508   0.00027  -0.16990  -0.18176   1.72028
   A10        1.90471  -0.00516   0.00008  -0.17260  -0.18123   1.72348
   A11        1.90352  -0.00516   0.00004  -0.17277  -0.18114   1.72238
   A12        1.85593  -0.00044   0.00018  -0.00867  -0.00867   1.84726
   A13        2.03749  -0.00009   0.00061   0.00493   0.00550   2.04299
   A14        1.80725   0.00137  -0.00180   0.00752   0.00608   1.81333
   A15        1.83769  -0.00150  -0.00113  -0.00807  -0.00829   1.82941
   A16        1.92209   0.00078   0.01033   0.00456   0.01419   1.93627
   A17        1.82973   0.00038   0.00116  -0.01933  -0.01795   1.81177
   A18        2.76480  -0.00164  -0.00542  -0.01196  -0.01672   2.74808
   A19        1.65388  -0.00051   0.01101   0.00130   0.01147   1.66534
   A20        2.10867   0.00054  -0.00263   0.00678   0.00415   2.11282
   A21        2.05087   0.00036  -0.00548   0.00481   0.00009   2.05096
   A22        2.13382  -0.00045  -0.00341  -0.00398  -0.00699   2.12683
   A23        1.56204   0.00103   0.00590   0.01009   0.01650   1.57854
   A24        1.88503  -0.00084  -0.00246  -0.01608  -0.01919   1.86584
   A25        2.07916   0.00006  -0.02382  -0.00311  -0.02692   2.05223
   A26        2.01211   0.00027   0.01466   0.01008   0.02476   2.03687
   A27        1.85869  -0.00008  -0.00010  -0.00634  -0.00641   1.85227
   A28        2.01908   0.00022   0.00282   0.01728   0.02030   2.03939
   A29        1.78483  -0.00035   0.01378  -0.01052   0.00290   1.78773
   A30        1.86114   0.00053   0.00255  -0.00016   0.00232   1.86346
   A31        3.14933  -0.00470  -0.00010  -0.06123  -0.06136   3.08798
   A32        2.94513   0.00053  -0.01541   0.01156  -0.00339   2.94174
   A33        3.12248  -0.00071   0.00577   0.00086   0.00633   3.12882
   A34        3.13536  -0.00020  -0.02587  -0.01540  -0.04119   3.09416
   A35        2.86599   0.00361   0.00961   0.03908   0.04988   2.91587
   A36        2.96172  -0.00122  -0.00790  -0.00586  -0.01351   2.94821
   A37        3.15630   0.00018  -0.00921   0.02856   0.01931   3.17561
   A38        3.11739   0.00027  -0.00036   0.00263   0.00247   3.11987
   A39        3.40055   0.00049  -0.00689  -0.00613  -0.01254   3.38801
   A40        3.22485  -0.00008  -0.01299  -0.00913  -0.02199   3.20286
   A41        3.12197  -0.00031  -0.00923  -0.00867  -0.01855   3.10342
   A42        3.00751   0.00071  -0.00946   0.01545   0.00544   3.01296
    D1       -0.06003   0.00035   0.00202   0.00935   0.01066  -0.04937
    D2        3.08510   0.00010   0.00154   0.00859   0.00953   3.09463
    D3        0.00527  -0.00047  -0.00136   0.00355   0.00185   0.00712
    D4       -3.13962  -0.00023  -0.00095   0.00457   0.00308  -3.13654
    D5       -2.09353   0.00008  -0.00052   0.00685   0.00738  -2.08616
    D6        2.10225   0.00008   0.00157  -0.00698  -0.00665   2.09560
    D7        0.00518   0.00011   0.00049   0.00113   0.00165   0.00683
    D8        1.05102  -0.00013  -0.00092   0.00619   0.00642   1.05744
    D9       -1.03638  -0.00012   0.00118  -0.00765  -0.00761  -1.04399
   D10       -3.13345  -0.00009   0.00009   0.00046   0.00069  -3.13276
   D11       -1.41428  -0.00062  -0.02520  -0.01440  -0.04043  -1.45471
   D12        0.15158   0.00041  -0.00628   0.00156  -0.00501   0.14657
   D13        2.25710   0.00115  -0.00542   0.00878   0.00277   2.25986
   D14       -0.14279  -0.00053  -0.01158   0.00209  -0.00920  -0.15199
   D15        1.82402  -0.00119  -0.00719  -0.02817  -0.03623   1.78779
   D16       -2.32502  -0.00074   0.00288  -0.00544  -0.00275  -2.32777
   D17        1.67223  -0.00008   0.00110  -0.00781  -0.00676   1.66548
   D18       -0.75663   0.00030   0.01206   0.00973   0.02205  -0.73458
   D19       -0.20623  -0.00021  -0.00037   0.00257   0.00225  -0.20398
   D20       -2.49216   0.00045  -0.00214   0.00020  -0.00176  -2.49392
   D21        1.36216   0.00083   0.00881   0.01774   0.02705   1.38921
   D22        2.07636   0.00014  -0.00920  -0.00912  -0.01816   2.05820
   D23       -2.12177   0.00048  -0.00128   0.00834   0.00706  -2.11471
   D24        0.07965   0.00007  -0.00665  -0.00471  -0.01140   0.06824
   D25        2.16470   0.00041   0.00127   0.01275   0.01382   2.17852
   D26        0.81568  -0.00007   0.01555  -0.00625   0.00868   0.82436
   D27       -1.21234  -0.00046   0.00392   0.00050   0.00396  -1.20839
   D28        2.55316   0.00103  -0.01050   0.01427   0.00345   2.55661
   D29       -1.75085   0.00139   0.00287   0.01341   0.01580  -1.73505
   D30       -1.82829  -0.00033  -0.00551   0.00149  -0.00381  -1.83210
   D31        0.15088   0.00003   0.00786   0.00064   0.00854   0.15942
   D32        1.25075   0.00043  -0.00464   0.00464  -0.00003   1.25072
   D33       -2.74018   0.00041  -0.00041   0.01239   0.01140  -2.72878
   D34       -0.80112  -0.00000  -0.00023  -0.00113  -0.00230  -0.80342
   D35       -2.37595  -0.00010   0.01703   0.00976   0.02692  -2.34903
   D36        1.68519  -0.00029   0.02767   0.01191   0.03972   1.72491
   D37        1.83982   0.00040  -0.01333  -0.00550  -0.01884   1.82098
   D38       -0.38223   0.00021  -0.00269  -0.00335  -0.00604  -0.38827
   D39        0.09467   0.00003  -0.01047  -0.00141  -0.01202   0.08265
   D40       -2.12738  -0.00016   0.00017   0.00074   0.00078  -2.12660
         Item               Value     Threshold  Converged?
 Maximum Force            0.034819     0.000015     NO 
 RMS     Force            0.003910     0.000010     NO 
 Maximum Displacement     0.440678     0.000060     NO 
 RMS     Displacement     0.108309     0.000040     NO 
 Predicted change in Energy=-9.457508D-02
 GradGradGradGradGradGradGradGradGradGradGradGradGradGradGradGradGradGrad

                          Input orientation:                          
 ---------------------------------------------------------------------
 Center     Atomic      Atomic             Coordinates (Angstroms)
 Number     Number       Type             X           Y           Z
 ---------------------------------------------------------------------
      1          6           0        0.832812   -0.882435   -0.091036
      2          8           0       -0.035172   -0.621925    0.612765
      3          8           0        1.206003   -0.226823   -1.204742
      4          1           0        0.614685    0.634300   -1.434920
      5          6           0        1.800014   -2.088644    0.086896
      6          9           0        3.045166   -1.870469    0.229358
      7          9           0        1.865431   -2.967825   -0.828599
      8          9           0        1.623649   -2.861054    1.082864
      9          8           0       -0.928315    3.805727    1.404004
     10          1           0       -0.567178    3.707646    2.250174
     11          1           0       -1.302589    2.978160    1.189260
     12          8           0       -0.269937    1.775492   -1.711308
     13          1           0       -0.999530    1.685936   -1.071509
     14          1           0        0.172778    2.647096   -1.452094
     15          8           0       -1.781446    1.428181    0.514332
     16          1           0       -2.640182    1.129572    0.584704
     17          1           0       -1.223987    0.694622    0.678128
     18          8           0       -4.292431    0.453392    0.635022
     19          1           0       -4.386523   -0.449705    0.884163
     20          1           0       -4.819684    0.568191   -0.135198
     21          8           0        0.712180    4.088438   -0.687154
     22          1           0        0.559258    4.881205   -1.135851
     23          1           0        0.181043    4.112690    0.101718
 ---------------------------------------------------------------------
                    Distance matrix (angstroms):
                    1          2          3          4          5
     1  C    0.000000
     2  O    1.147431   0.000000
     3  O    1.345154   2.236057   0.000000
     4  H    2.038158   2.488660   1.069660   0.000000
     5  C    1.556303   2.407429   2.342553   3.336968   0.000000
     6  F    2.444049   3.345796   2.853197   3.866643   1.272124
     7  F    2.441137   3.345604   2.844190   3.860997   1.270971
     8  F    2.432776   2.826019   3.513793   4.424336   1.272664
     9  O    5.226430   4.585615   5.255695   4.527503   6.627380
    10  H    5.339483   4.659326   5.528170   4.941879   6.624224
    11  H    4.593831   3.859961   4.721885   4.006986   6.042669
    12  O    3.302410   3.347243   2.538558   1.470124   4.738120
    13  H    3.303837   3.015458   2.922461   1.960535   4.840125
    14  H    3.840014   3.872129   3.064009   2.060807   5.238666
    15  O    3.541152   2.694827   3.823494   3.189243   5.037620
    16  H    4.070194   3.139204   4.453657   3.862426   5.506366
    17  H    2.703543   1.775062   3.209223   2.801664   4.152193
    18  O    5.346000   4.391019   5.837825   5.328900   6.624219
    19  H    5.327263   4.363207   5.974073   5.618300   6.449419
    20  H    5.835835   4.986719   6.171294   5.588024   7.136421
    21  O    5.007942   4.943262   4.374156   3.535495   6.319721
    22  H    5.863959   5.804778   5.149270   4.257783   7.184245
    23  H    5.041153   4.767021   4.646370   3.827335   6.409198
                    6          7          8          9         10
     6  F    0.000000
     7  F    1.927495   0.000000
     8  F    1.931435   1.929650   0.000000
     9  O    7.027628   7.659670   7.145741   0.000000
    10  H    6.946085   7.743277   7.022119   0.925227   0.000000
    11  H    6.582825   7.032982   6.532274   0.933308   1.482740
    12  O    5.296142   5.276175   5.735035   3.776306   4.417569
    13  H    5.540744   5.470329   5.674285   3.259869   3.912520
    14  H    5.611264   5.897555   6.234641   3.272938   3.921618
    15  O    5.853075   5.867541   5.505945   2.678073   3.111841
    16  H    6.438144   6.251930   5.861187   3.280785   3.703728
    17  H    5.000675   5.022772   4.573365   3.208317   3.461364
    18  O    7.707479   7.194871   6.796037   4.811108   5.203499
    19  H    7.594561   6.954237   6.478909   5.508007   5.808352
    20  H    8.242319   7.594403   7.399995   5.290892   5.799136
    21  O    6.464626   7.151282   7.229051   2.672843   3.226400
    22  H    7.323158   7.962899   8.123927   3.133750   3.756497
    23  H    6.634582   7.337325   7.188662   1.738059   2.310792
                   11         12         13         14         15
    11  H    0.000000
    12  O    3.305462   0.000000
    13  H    2.621596   0.974510   0.000000
    14  H    3.043528   1.011376   1.563003   0.000000
    15  O    1.757061   2.712703   1.786818   3.028460   0.000000
    16  H    2.360491   3.362581   2.396731   3.790009   0.911893
    17  H    2.341363   2.790680   2.023441   3.209509   0.935788
    18  O    3.952314   4.840834   3.908274   5.395042   2.696262
    19  H    4.621038   5.351099   4.456157   5.986276   3.232594
    20  H    4.464537   4.964061   4.088962   5.566034   3.223719
    21  O    2.968661   2.713515   2.974844   1.718591   3.839102
    22  H    3.534714   3.265604   3.555799   2.289240   4.486131
    23  H    2.161266   2.992146   2.942677   2.135969   3.350850
                   16         17         18         19         20
    16  H    0.000000
    17  H    1.484425   0.000000
    18  O    1.785967   3.078214   0.000000
    19  H    2.373499   3.369506   0.941546   0.000000
    20  H    2.362972   3.688701   0.940432   1.504272   0.000000
    21  O    4.648747   4.138928   6.325176   7.004324   6.580146
    22  H    5.222210   4.898771   6.802971   7.547173   6.966808
    23  H    4.134196   3.740260   5.804037   6.503101   6.134075
                   21         22         23
    21  O    0.000000
    22  H    0.923685   0.000000
    23  H    0.951322   1.505071   0.000000
 Stoichiometry    C2H11F3O7
 Framework group  C1[X(C2H11F3O7)]
 Deg. of freedom    63
 Full point group                 C1      NOp   1
 Largest Abelian subgroup         C1      NOp   1
 Largest concise Abelian subgroup C1      NOp   1
                         Standard orientation:                         
 ---------------------------------------------------------------------
 Center     Atomic      Atomic             Coordinates (Angstroms)
 Number     Number       Type             X           Y           Z
 ---------------------------------------------------------------------
      1          6           0       -1.274314    0.049090   -0.070100
      2          8           0       -0.538730    0.770522    0.434925
      3          8           0       -0.991581   -0.902478   -0.977855
      4          1           0        0.043497   -0.978895   -1.236595
      5          6           0       -2.808918    0.009024    0.185763
      6          9           0       -3.334696   -1.055299    0.643007
      7          9           0       -3.602402    0.209488   -0.786639
      8          9           0       -3.304224    0.840224    1.012474
      9          8           0        3.633676   -0.794993    1.515691
     10          1           0        3.379383   -0.802858    2.405252
     11          1           0        3.159969   -0.094077    1.121505
     12          8           0        1.473909   -0.993218   -1.575683
     13          1           0        1.840895   -0.201711   -1.141507
     14          1           0        1.946401   -1.760960   -1.117203
     15          8           0        2.135680    0.972556    0.172616
     16          1           0        2.383150    1.833526    0.002211
     17          1           0        1.222058    0.986927    0.374572
     18          8           0        2.772663    3.524629   -0.419841
     19          1           0        2.094810    4.168726   -0.309555
     20          1           0        3.138309    3.673716   -1.273356
     21          8           0        2.850441   -2.790941   -0.080187
     22          1           0        3.571074   -3.231239   -0.454379
     23          1           0        3.203278   -2.180186    0.558169
 ---------------------------------------------------------------------
 Rotational constants (GHZ):           0.8032784           0.3178347           0.2636693
 Standard basis: 6-31++G(d,p) (6D, 7F)
 There are   294 symmetry adapted cartesian basis functions of A   symmetry.
 There are   294 symmetry adapted basis functions of A   symmetry.
   294 basis functions,   472 primitive gaussians,   294 cartesian basis functions
    53 alpha electrons       53 beta electrons
       nuclear repulsion energy       840.9355972383 Hartrees.
 NAtoms=   23 NActive=   23 NUniq=   23 SFac= 1.00D+00 NAtFMM=   60 NAOKFM=F Big=F
 Integral buffers will be    131072 words long.
 Raffenetti 2 integral format.
 Two-electron integral symmetry is turned on.
 Nuclear repulsion after empirical dispersion term =      840.9254699307 Hartrees.
 One-electron integrals computed using PRISM.
 NBasis=   294 RedAO= T EigKep=  4.51D-05  NBF=   294
 NBsUse=   294 1.00D-06 EigRej= -1.00D+00 NBFU=   294
 Lowest energy guess from the checkpoint file:  "/local_scratch/slurm.5660541/Gau-1746797.chk"
 B after Tr=    -0.000000    0.000000    0.000000
         Rot=    0.999871    0.007924    0.003933   -0.013422 Ang=   1.84 deg.
 B after Tr=     0.000000   -0.000000    0.000000
         Rot=    0.999814    0.004988    0.003641   -0.018294 Ang=   2.21 deg.
 Requested convergence on RMS density matrix=1.00D-10 within 128 cycles.
 Requested convergence on MAX density matrix=1.00D-08.
 Requested convergence on             energy=1.00D-08.
 No special actions if energy rises.
 SCF Done:  E(RwB97XD) =  -908.734760595     A.U. after   17 cycles
            NFock= 17  Conv=0.59D-10     -V/T= 2.0064
 Calling FoFJK, ICntrl=      2127 FMM=F ISym2X=0 I1Cent= 0 IOpClX= 0 NMat=1 NMatS=1 NMatT=0.
 ***** Axes restored to original set *****
 -------------------------------------------------------------------
 Center     Atomic                   Forces (Hartrees/Bohr)
 Number     Number              X              Y              Z
 -------------------------------------------------------------------
      1        6           0.106932442   -0.001224517   -0.118628888
      2        8          -0.091279624    0.016855493    0.085378232
      3        8          -0.011434620   -0.008046986    0.022048000
      4        1           0.004494333   -0.012774128    0.006127343
      5        6           0.007020504   -0.012890130    0.007067978
      6        9           0.104091570    0.093544132    0.008758895
      7        9          -0.044566369   -0.046260705   -0.126578161
      8        9          -0.073593171   -0.031217444    0.114830727
      9        8           0.003610207    0.044612359   -0.022519804
     10        1           0.016751332   -0.001138348    0.038825032
     11        1          -0.020728497   -0.041123747   -0.012584567
     12        8           0.014128686    0.015092672    0.004641710
     13        1          -0.002309586    0.001874865   -0.000728920
     14        1          -0.008301465   -0.016651359   -0.006303948
     15        8           0.042628298    0.051096677   -0.011594573
     16        1          -0.070136448   -0.021067110    0.005318783
     17        1           0.025052034   -0.029988412    0.008196527
     18        8           0.011480159    0.014875547    0.011728535
     19        1          -0.001891067   -0.021128183    0.007465202
     20        1          -0.013282169    0.004481370   -0.019254928
     21        8           0.022217211   -0.036814629   -0.004687243
     22        1          -0.005655233    0.037463598   -0.022610966
     23        1          -0.015228528    0.000428984    0.025105033
 -------------------------------------------------------------------
 Cartesian Forces:  Max     0.126578161 RMS     0.042933046

 GradGradGradGradGradGradGradGradGradGradGradGradGradGradGradGradGradGrad
 Berny optimization.
 Using GEDIIS/GDIIS optimizer.
 FormGI is forming the generalized inverse of G from B-inverse, IUseBI=4.
 Internal  Forces:  Max     0.121863222 RMS     0.032619032
 Search for a local minimum.
 Step number   5 out of a maximum of  138
 All quantities printed in internal units (Hartrees-Bohrs-Radians)
 Mixed Optimization -- RFO/linear search
 Iteration  1 RMS(Cart)=  0.10868555 RMS(Int)=  0.00772619
 Iteration  2 RMS(Cart)=  0.01051083 RMS(Int)=  0.00008419
 Iteration  3 RMS(Cart)=  0.00009807 RMS(Int)=  0.00000001
 Iteration  4 RMS(Cart)=  0.00000001 RMS(Int)=  0.00000000
 Update second derivatives using D2CorX and points    1    2    4    3
 ITU=  0 -1  0  1  0
 Use linear search instead of GDIIS.
 Energy rises -- skip Quadratic/GDIIS search.
 Quartic linear search produced a step of -0.54989.
 Iteration  1 RMS(Cart)=  0.03774878 RMS(Int)=  0.00619794
 Iteration  2 RMS(Cart)=  0.01029314 RMS(Int)=  0.00025320
 Iteration  3 RMS(Cart)=  0.00002981 RMS(Int)=  0.00025237
 Iteration  4 RMS(Cart)=  0.00000001 RMS(Int)=  0.00025237
 Variable       Old X    -DE/DX   Delta X   Delta X   Delta X     New X
                                 (Linear)    (Quad)   (Total)
    R1        2.30339  -0.00448   0.01139   0.00000  -0.12398   2.17941
    R2        2.44566   0.00272  -0.01754   0.00000   0.07841   2.52406
    R3        2.93089   0.00046   0.00116   0.00000   0.01126   2.94215
    R4        3.43974   0.00237  -0.06587   0.00000  -0.15126   3.28847
    R5        1.84117   0.03482   0.12255   0.00000   0.30269   2.14385
    R6        3.01863  -0.00238  -0.26445   0.00000  -0.50499   2.51365
    R7        2.54113  -0.00512   0.00265   0.00000  -0.13451   2.40662
    R8        2.54301  -0.00523   0.00271   0.00000  -0.13851   2.40450
    R9        2.52112  -0.00463   0.00280   0.00000  -0.11334   2.40778
   R10        1.81885  -0.00247   0.00103   0.00000  -0.06940   1.74945
   R11        1.86026  -0.00289   0.00183   0.00000  -0.09470   1.76556
   R12        3.32399   0.00033  -0.02066   0.00000  -0.06021   3.26378
   R13        3.32844   0.00064  -0.00231   0.00000  -0.01036   3.31808
   R14        1.83808   0.00113   0.00987   0.00000   0.01374   1.85182
   R15        1.84592   0.00384   0.01105   0.00000   0.07633   1.92225
   R16        3.48985   0.00024  -0.07465   0.00000  -0.18751   3.30234
   R17        3.37694  -0.00037  -0.08422   0.00000  -0.21352   3.16342
   R18        1.85090  -0.00410   0.00259   0.00000  -0.12508   1.72582
   R19        1.84611  -0.00012   0.00904   0.00000  -0.06866   1.77745
   R20        3.39595   0.00076  -0.00811   0.00000  -0.02908   3.36688
   R21        1.81883  -0.00134   0.00083   0.00000  -0.03874   1.78009
   R22        1.81942  -0.00149   0.00043   0.00000  -0.04183   1.77759
   R23        1.81865  -0.00258   0.00110   0.00000  -0.07203   1.74662
   R24        1.85900  -0.00163   0.00366   0.00000  -0.05762   1.80138
    A1        2.24638  -0.00133   0.00403   0.00000  -0.01994   2.22644
    A2        2.09305   0.00176  -0.01525   0.00000   0.07663   2.16968
    A3        1.94375  -0.00043   0.01123   0.00000  -0.05669   1.88706
    A4        2.35813   0.00341  -0.04184   0.00000  -0.05774   2.30039
    A5        1.94918   0.00062   0.02476   0.00000   0.07591   2.02509
    A6        1.91365   0.00511  -0.00209   0.00000   0.16522   2.07887
    A7        1.91338   0.00504  -0.00190   0.00000   0.16291   2.07629
    A8        1.92631   0.00502   0.00358   0.00000   0.14137   2.06768
    A9        1.90204  -0.00508   0.00027   0.00000  -0.18106   1.72098
   A10        1.90471  -0.00516   0.00008   0.00000  -0.18133   1.72337
   A11        1.90352  -0.00516   0.00004   0.00000  -0.18129   1.72223
   A12        1.85593  -0.00044   0.00018   0.00000  -0.00852   1.84741
   A13        2.03749  -0.00009   0.00061   0.00000   0.00608   2.04357
   A14        1.80725   0.00137  -0.00180   0.00000   0.00441   1.81167
   A15        1.83769  -0.00150  -0.00113   0.00000  -0.00899   1.82870
   A16        1.92209   0.00078   0.01033   0.00000   0.02444   1.94652
   A17        1.82973   0.00038   0.00116   0.00000  -0.01655   1.81318
   A18        2.76480  -0.00164  -0.00542   0.00000  -0.02158   2.74322
   A19        1.65388  -0.00051   0.01101   0.00000   0.02196   1.67583
   A20        2.10867   0.00054  -0.00263   0.00000   0.00150   2.11017
   A21        2.05087   0.00036  -0.00548   0.00000  -0.00526   2.04561
   A22        2.13382  -0.00045  -0.00341   0.00000  -0.01029   2.12353
   A23        1.56204   0.00103   0.00590   0.00000   0.02288   1.58492
   A24        1.88503  -0.00084  -0.00246   0.00000  -0.02193   1.86311
   A25        2.07916   0.00006  -0.02382   0.00000  -0.05059   2.02857
   A26        2.01211   0.00027   0.01466   0.00000   0.03958   2.05169
   A27        1.85869  -0.00008  -0.00010   0.00000  -0.00627   1.85241
   A28        2.01908   0.00022   0.00282   0.00000   0.02317   2.04226
   A29        1.78483  -0.00035   0.01378   0.00000   0.01656   1.80139
   A30        1.86114   0.00053   0.00255   0.00000   0.00456   1.86570
   A31        3.14933  -0.00470  -0.00010   0.00000  -0.06133   3.08801
   A32        2.94513   0.00053  -0.01541   0.00000  -0.01867   2.92646
   A33        3.12248  -0.00071   0.00577   0.00000   0.01209   3.13457
   A34        3.13536  -0.00020  -0.02587   0.00000  -0.06688   3.06848
   A35        2.86599   0.00361   0.00961   0.00000   0.06012   2.92611
   A36        2.96172  -0.00122  -0.00790   0.00000  -0.02111   2.94061
   A37        3.15630   0.00018  -0.00921   0.00000   0.01024   3.16654
   A38        3.11739   0.00027  -0.00036   0.00000   0.00223   3.11962
   A39        3.40055   0.00049  -0.00689   0.00000  -0.01924   3.38131
   A40        3.22485  -0.00008  -0.01299   0.00000  -0.03488   3.18997
   A41        3.12197  -0.00031  -0.00923   0.00000  -0.02787   3.09410
   A42        3.00751   0.00071  -0.00946   0.00000  -0.00433   3.00318
    D1       -0.06003   0.00035   0.00202   0.00000   0.01238  -0.04765
    D2        3.08510   0.00010   0.00154   0.00000   0.01081   3.09590
    D3        0.00527  -0.00047  -0.00136   0.00000   0.00027   0.00554
    D4       -3.13962  -0.00023  -0.00095   0.00000   0.00186  -3.13775
    D5       -2.09353   0.00008  -0.00052   0.00000   0.00663  -2.08690
    D6        2.10225   0.00008   0.00157   0.00000  -0.00488   2.09737
    D7        0.00518   0.00011   0.00049   0.00000   0.00212   0.00730
    D8        1.05102  -0.00013  -0.00092   0.00000   0.00530   1.05633
    D9       -1.03638  -0.00012   0.00118   0.00000  -0.00621  -1.04259
   D10       -3.13345  -0.00009   0.00009   0.00000   0.00080  -3.13265
   D11       -1.41428  -0.00062  -0.02520   0.00000  -0.06591  -1.48019
   D12        0.15158   0.00041  -0.00628   0.00000  -0.01129   0.14029
   D13        2.25710   0.00115  -0.00542   0.00000  -0.00297   2.25413
   D14       -0.14279  -0.00053  -0.01158   0.00000  -0.02055  -0.16334
   D15        1.82402  -0.00119  -0.00719   0.00000  -0.04392   1.78010
   D16       -2.32502  -0.00074   0.00288   0.00000  -0.00005  -2.32507
   D17        1.67223  -0.00008   0.00110   0.00000  -0.00566   1.66658
   D18       -0.75663   0.00030   0.01206   0.00000   0.03427  -0.72236
   D19       -0.20623  -0.00021  -0.00037   0.00000   0.00178  -0.20444
   D20       -2.49216   0.00045  -0.00214   0.00000  -0.00382  -2.49598
   D21        1.36216   0.00083   0.00881   0.00000   0.03611   1.39826
   D22        2.07636   0.00014  -0.00920   0.00000  -0.02733   2.04902
   D23       -2.12177   0.00048  -0.00128   0.00000   0.00578  -2.11599
   D24        0.07965   0.00007  -0.00665   0.00000  -0.01817   0.06148
   D25        2.16470   0.00041   0.00127   0.00000   0.01495   2.17965
   D26        0.81568  -0.00007   0.01555   0.00000   0.02403   0.83971
   D27       -1.21234  -0.00046   0.00392   0.00000   0.00760  -1.20474
   D28        2.55316   0.00103  -0.01050   0.00000  -0.00742   2.54574
   D29       -1.75085   0.00139   0.00287   0.00000   0.01830  -1.73256
   D30       -1.82829  -0.00033  -0.00551   0.00000  -0.00924  -1.83753
   D31        0.15088   0.00003   0.00786   0.00000   0.01648   0.16736
   D32        1.25075   0.00043  -0.00464   0.00000  -0.00461   1.24614
   D33       -2.74018   0.00041  -0.00041   0.00000   0.01061  -2.72956
   D34       -0.80112  -0.00000  -0.00023   0.00000  -0.00293  -0.80404
   D35       -2.37595  -0.00010   0.01703   0.00000   0.04406  -2.33189
   D36        1.68519  -0.00029   0.02767   0.00000   0.06761   1.75280
   D37        1.83982   0.00040  -0.01333   0.00000  -0.03231   1.80750
   D38       -0.38223   0.00021  -0.00269   0.00000  -0.00877  -0.39100
   D39        0.09467   0.00003  -0.01047   0.00000  -0.02262   0.07205
   D40       -2.12738  -0.00016   0.00017   0.00000   0.00092  -2.12646
         Item               Value     Threshold  Converged?
 Maximum Force            0.121863     0.000015     NO 
 RMS     Force            0.032619     0.000010     NO 
 Maximum Displacement     0.164408     0.000060     NO 
 RMS     Displacement     0.041000     0.000040     NO 
 Predicted change in Energy=-7.737772D-02
 GradGradGradGradGradGradGradGradGradGradGradGradGradGradGradGradGradGrad

                          Input orientation:                          
 ---------------------------------------------------------------------
 Center     Atomic      Atomic             Coordinates (Angstroms)
 Number     Number       Type             X           Y           Z
 ---------------------------------------------------------------------
      1          6           0        0.801388   -0.859365   -0.082205
      2          8           0       -0.063916   -0.613117    0.639385
      3          8           0        1.156302   -0.194563   -1.184976
      4          1           0        0.535493    0.721301   -1.435636
      5          6           0        1.769366   -2.066876    0.087885
      6          9           0        3.016239   -1.846878    0.224939
      7          9           0        1.830635   -2.942019   -0.833736
      8          9           0        1.599786   -2.845933    1.081743
      9          8           0       -0.912968    3.805189    1.395280
     10          1           0       -0.555344    3.708767    2.243725
     11          1           0       -1.293868    2.978768    1.183504
     12          8           0       -0.250847    1.764147   -1.687587
     13          1           0       -0.991600    1.677990   -1.051865
     14          1           0        0.195231    2.639942   -1.425453
     15          8           0       -1.765911    1.433783    0.495598
     16          1           0       -2.626695    1.135367    0.559255
     17          1           0       -1.209584    0.696306    0.672591
     18          8           0       -4.258405    0.422670    0.622098
     19          1           0       -4.307588   -0.483053    0.876223
     20          1           0       -4.800982    0.509812   -0.141351
     21          8           0        0.722234    4.049032   -0.691255
     22          1           0        0.581289    4.839232   -1.149503
     23          1           0        0.195789    4.091268    0.102316
 ---------------------------------------------------------------------
                    Distance matrix (angstroms):
                    1          2          3          4          5
     1  C    0.000000
     2  O    1.153292   0.000000
     3  O    1.335676   2.234370   0.000000
     4  H    2.097851   2.538833   1.134478   0.000000
     5  C    1.556918   2.403848   2.345544   3.408444   0.000000
     6  F    2.444399   3.343843   2.859611   3.937913   1.273529
     7  F    2.441637   3.344128   2.850721   3.931868   1.272405
     8  F    2.436937   2.819406   3.516313   4.493893   1.274143
     9  O    5.184597   4.562203   5.190146   4.429727   6.586755
    10  H    5.302689   4.636172   5.470074   4.863391   6.588624
    11  H    4.552294   3.835425   4.656507   3.911855   6.003524
    12  O    3.250733   3.331835   2.463581   1.330164   4.680843
    13  H    3.254722   2.995011   2.852657   1.842429   4.790196
    14  H    3.796958   3.861749   3.002649   1.948606   5.188663
    15  O    3.490474   2.665944   3.743684   3.087677   4.991895
    16  H    4.017733   3.103458   4.372885   3.761711   5.459111
    17  H    2.652139   1.740186   3.137136   2.736885   4.105021
    18  O    5.266988   4.320520   5.741563   5.225410   6.543488
    19  H    5.211702   4.252266   5.846868   5.500055   6.329245
    20  H    5.767556   4.930549   6.088886   5.495259   7.061256
    21  O    4.946673   4.911646   4.294214   3.415080   6.253629
    22  H    5.801860   5.774471   5.066655   4.128114   7.115967
    23  H    4.990948   4.742059   4.576904   3.719861   6.356027
                    6          7          8          9         10
     6  F    0.000000
     7  F    1.930229   0.000000
     8  F    1.933536   1.931731   0.000000
     9  O    6.982423   7.617131   7.116857   0.000000
    10  H    6.906294   7.706920   6.997062   0.925770   0.000000
    11  H    6.540851   6.991959   6.504669   0.934294   1.484043
    12  O    5.231741   5.216284   5.687430   3.756105   4.396530
    13  H    5.487959   5.418216   5.633244   3.243405   3.895547
    14  H    5.550985   5.846619   6.193030   3.246912   3.894690
    15  O    5.805597   5.818067   5.476079   2.675912   3.113996
    16  H    6.391264   6.199458   5.829826   3.280815   3.708142
    17  H    4.952349   4.974873   4.539540   3.205528   3.459973
    18  O    7.630795   7.107530   6.724093   4.819875   5.209680
    19  H    7.478145   6.829953   6.365729   5.493804   5.789711
    20  H    8.172950   7.508187   7.329857   5.323289   5.826435
    21  O    6.392467   7.079806   7.173155   2.662136   3.219020
    22  H    7.247217   7.887233   8.067066   3.126974   3.752850
    23  H    6.575071   7.281211   7.145294   1.727118   2.301334
                   11         12         13         14         15
    11  H    0.000000
    12  O    3.287302   0.000000
    13  H    2.603894   0.979939   0.000000
    14  H    3.023057   1.017210   1.572733   0.000000
    15  O    1.755852   2.677845   1.747522   2.998555   0.000000
    16  H    2.358865   3.329912   2.358746   3.763785   0.913265
    17  H    2.340463   2.762227   1.996238   3.186379   0.940584
    18  O    3.954402   4.816091   3.879433   5.379929   2.692746
    19  H    4.600124   5.299074   4.402659   5.943585   3.206129
    20  H    4.488969   4.966682   4.087184   5.581086   3.235906
    21  O    2.953786   2.675867   2.947729   1.674011   3.799870
    22  H    3.524267   3.230810   3.532275   2.249903   4.451156
    23  H    2.150744   2.969634   2.926762   2.107232   3.326433
                   16         17         18         19         20
    16  H    0.000000
    17  H    1.487892   0.000000
    18  O    1.781675   3.061493   0.000000
    19  H    2.354815   3.321142   0.941983   0.000000
    20  H    2.368479   3.687197   0.940658   1.504884   0.000000
    21  O    4.611783   4.102776   6.299378   6.949525   6.582886
    22  H    5.189377   4.867349   6.787285   7.505425   6.980623
    23  H    4.112488   3.718340   5.793844   6.465582   6.152554
                   21         22         23
    21  O    0.000000
    22  H    0.924269   0.000000
    23  H    0.953249   1.508348   0.000000
 Stoichiometry    C2H11F3O7
 Framework group  C1[X(C2H11F3O7)]
 Deg. of freedom    63
 Full point group                 C1      NOp   1
 Largest Abelian subgroup         C1      NOp   1
 Largest concise Abelian subgroup C1      NOp   1
                         Standard orientation:                         
 ---------------------------------------------------------------------
 Center     Atomic      Atomic             Coordinates (Angstroms)
 Number     Number       Type             X           Y           Z
 ---------------------------------------------------------------------
      1          6           0       -1.246271    0.049803   -0.065438
      2          8           0       -0.528453    0.785372    0.457779
      3          8           0       -0.938595   -0.884488   -0.969023
      4          1           0        0.157958   -0.964671   -1.248639
      5          6           0       -2.782233   -0.004337    0.183328
      6          9           0       -3.299631   -1.077760    0.632704
      7          9           0       -3.572114    0.192887   -0.794530
      8          9           0       -3.292716    0.818258    1.011690
      9          8           0        3.621932   -0.791705    1.506982
     10          1           0        3.371493   -0.801881    2.398176
     11          1           0        3.147705   -0.087647    1.116704
     12          8           0        1.452615   -0.984403   -1.553288
     13          1           0        1.822878   -0.185727   -1.122822
     14          1           0        1.932603   -1.754351   -1.093386
     15          8           0        2.114998    0.962960    0.161320
     16          1           0        2.357114    1.826057   -0.013316
     17          1           0        1.199265    0.976415    0.375678
     18          8           0        2.692724    3.528537   -0.417408
     19          1           0        1.982850    4.134443   -0.289783
     20          1           0        3.043010    3.712277   -1.270859
     21          8           0        2.823910   -2.761289   -0.096410
     22          1           0        3.538396   -3.205575   -0.479024
     23          1           0        3.184840   -2.162473    0.551534
 ---------------------------------------------------------------------
 Rotational constants (GHZ):           0.8096737           0.3241576           0.2682267
 Standard basis: 6-31++G(d,p) (6D, 7F)
 There are   294 symmetry adapted cartesian basis functions of A   symmetry.
 There are   294 symmetry adapted basis functions of A   symmetry.
   294 basis functions,   472 primitive gaussians,   294 cartesian basis functions
    53 alpha electrons       53 beta electrons
       nuclear repulsion energy       845.1065167760 Hartrees.
 NAtoms=   23 NActive=   23 NUniq=   23 SFac= 1.00D+00 NAtFMM=   60 NAOKFM=F Big=F
 Integral buffers will be    131072 words long.
 Raffenetti 2 integral format.
 Two-electron integral symmetry is turned on.
 Nuclear repulsion after empirical dispersion term =      845.0962762412 Hartrees.
 One-electron integrals computed using PRISM.
 NBasis=   294 RedAO= T EigKep=  4.42D-05  NBF=   294
 NBsUse=   294 1.00D-06 EigRej= -1.00D+00 NBFU=   294
 Lowest energy guess from the checkpoint file:  "/local_scratch/slurm.5660541/Gau-1746797.chk"
 B after Tr=    -0.000000   -0.000000    0.000000
         Rot=    0.999838    0.006411    0.003803   -0.016366 Ang=   2.06 deg.
 B after Tr=     0.000000   -0.000000   -0.000000
         Rot=    0.999995   -0.001473   -0.000158   -0.002908 Ang=  -0.37 deg.
 Requested convergence on RMS density matrix=1.00D-10 within 128 cycles.
 Requested convergence on MAX density matrix=1.00D-08.
 Requested convergence on             energy=1.00D-08.
 No special actions if energy rises.
 SCF Done:  E(RwB97XD) =  -908.736020155     A.U. after   17 cycles
            NFock= 17  Conv=0.28D-10     -V/T= 2.0065
 Calling FoFJK, ICntrl=      2127 FMM=F ISym2X=0 I1Cent= 0 IOpClX= 0 NMat=1 NMatS=1 NMatT=0.
 ***** Axes restored to original set *****
 -------------------------------------------------------------------
 Center     Atomic                   Forces (Hartrees/Bohr)
 Number     Number              X              Y              Z
 -------------------------------------------------------------------
      1        6           0.101720582    0.002241609   -0.116933887
      2        8          -0.086255874    0.013939521    0.083388751
      3        8          -0.012009824   -0.008228812    0.022380925
      4        1           0.006811315   -0.015425589    0.007284821
      5        6           0.006740727   -0.012136482    0.006473237
      6        9           0.102494611    0.092112834    0.008485080
      7        9          -0.044371107   -0.045004111   -0.124634107
      8        9          -0.071790904   -0.031596341    0.113467633
      9        8           0.003908857    0.043550282   -0.022326296
     10        1           0.016331307   -0.001011332    0.038352759
     11        1          -0.020607039   -0.040194400   -0.012083423
     12        8           0.011056829    0.016692465    0.004339704
     13        1          -0.001257486    0.001791284   -0.001363427
     14        1          -0.007609418   -0.016161577   -0.006059589
     15        8           0.042803034    0.048751312   -0.011297198
     16        1          -0.068715665   -0.020520511    0.004641265
     17        1           0.023153899   -0.027910889    0.008353443
     18        8           0.010702016    0.015211079    0.011340913
     19        1          -0.000849718   -0.020813581    0.007449190
     20        1          -0.013570707    0.003695598   -0.018814384
     21        8           0.020752211   -0.036693874   -0.004058808
     22        1          -0.004924617    0.036799730   -0.022704446
     23        1          -0.014513025    0.000911785    0.024317842
 -------------------------------------------------------------------
 Cartesian Forces:  Max     0.124634107 RMS     0.041967013

 GradGradGradGradGradGradGradGradGradGradGradGradGradGradGradGradGradGrad
 Berny optimization.
 Using GEDIIS/GDIIS optimizer.
 FormGI is forming the generalized inverse of G from B-inverse, IUseBI=4.
 Internal  Forces:  Max     0.119091143 RMS     0.032006203
 Search for a local minimum.
 Step number   6 out of a maximum of  138
 All quantities printed in internal units (Hartrees-Bohrs-Radians)
 Mixed Optimization -- RFO/linear search
 Update second derivatives using D2CorX and points    1    2    6    3
 ITU=  0  0 -1  0  1  0
 Use linear search instead of GDIIS.
 Energy rises -- skip Quadratic/GDIIS search.
 Quartic linear search produced a step of -0.90852.
 Iteration  1 RMS(Cart)=  0.08562074 RMS(Int)=  0.00540173
 Iteration  2 RMS(Cart)=  0.00842111 RMS(Int)=  0.00022519
 Iteration  3 RMS(Cart)=  0.00005629 RMS(Int)=  0.00021912
 Iteration  4 RMS(Cart)=  0.00000001 RMS(Int)=  0.00021912
 Variable       Old X    -DE/DX   Delta X   Delta X   Delta X     New X
                                 (Linear)    (Quad)   (Total)
    R1        2.17941   0.11694   0.13146   0.00000   0.13147   2.31088
    R2        2.52406  -0.03864  -0.10021   0.00000  -0.10019   2.42387
    R3        2.94215  -0.00652  -0.00831   0.00000  -0.00831   2.93384
    R4        3.28847  -0.00170   0.02860   0.00000   0.02859   3.31706
    R5        2.14385  -0.01177  -0.07252   0.00000  -0.07250   2.07135
    R6        2.51365   0.00615   0.02187   0.00000   0.02189   2.53553
    R7        2.40662   0.11710   0.12659   0.00000   0.12659   2.53321
    R8        2.40450   0.11909   0.13032   0.00000   0.13032   2.53482
    R9        2.40778   0.11738   0.10759   0.00000   0.10759   2.51537
   R10        1.74945   0.04156   0.06475   0.00000   0.06475   1.81420
   R11        1.76556   0.04757   0.08907   0.00000   0.08906   1.85462
   R12        3.26378   0.00139   0.02057   0.00000   0.02057   3.28435
   R13        3.31808   0.00125   0.00560   0.00000   0.00558   3.32366
   R14        1.85182   0.01001   0.00383   0.00000   0.00381   1.85563
   R15        1.92225  -0.01603  -0.05109   0.00000  -0.05108   1.87117
   R16        3.30234   0.00907   0.04702   0.00000   0.04700   3.34934
   R17        3.16342   0.00261   0.05484   0.00000   0.05485   3.21828
   R18        1.72582   0.07593   0.11793   0.00000   0.11793   1.84375
   R19        1.77745   0.03603   0.07731   0.00000   0.07730   1.85474
   R20        3.36688   0.00416   0.01301   0.00000   0.01301   3.37989
   R21        1.78009   0.02207   0.03656   0.00000   0.03656   1.81665
   R22        1.77759   0.02344   0.03871   0.00000   0.03871   1.81630
   R23        1.74662   0.04347   0.06727   0.00000   0.06727   1.81388
   R24        1.80138   0.03027   0.05839   0.00000   0.05840   1.85978
    A1        2.22644   0.00382   0.02477   0.00000   0.02480   2.25124
    A2        2.16968  -0.01032  -0.09482   0.00000  -0.09484   2.07484
    A3        1.88706   0.00650   0.07005   0.00000   0.07004   1.95710
    A4        2.30039  -0.01727  -0.01668   0.00000  -0.01667   2.28371
    A5        2.02509  -0.00236  -0.02806   0.00000  -0.02800   1.99709
    A6        2.07887  -0.06642  -0.15356   0.00000  -0.15257   1.92629
    A7        2.07629  -0.06643  -0.15114   0.00000  -0.15017   1.92612
    A8        2.06768  -0.06599  -0.12252   0.00000  -0.12171   1.94597
    A9        1.72098   0.08600   0.16494   0.00000   0.16605   1.88702
   A10        1.72337   0.08435   0.16487   0.00000   0.16566   1.88903
   A11        1.72223   0.08465   0.16478   0.00000   0.16554   1.88777
   A12        1.84741   0.00428   0.00804   0.00000   0.00805   1.85546
   A13        2.04357   0.00237  -0.00451   0.00000  -0.00451   2.03906
   A14        1.81167  -0.00642  -0.00698   0.00000  -0.00700   1.80467
   A15        1.82870   0.00714   0.00629   0.00000   0.00627   1.83498
   A16        1.94652   0.00094  -0.00514   0.00000  -0.00511   1.94142
   A17        1.81318   0.00093   0.01696   0.00000   0.01694   1.83012
   A18        2.74322   0.00605   0.01066   0.00000   0.01064   2.75386
   A19        1.67583  -0.00018  -0.00176   0.00000  -0.00173   1.67411
   A20        2.11017  -0.00074  -0.00571   0.00000  -0.00570   2.10447
   A21        2.04561  -0.00212  -0.00427   0.00000  -0.00430   2.04130
   A22        2.12353   0.00222   0.00372   0.00000   0.00370   2.12723
   A23        1.58492  -0.00124  -0.01105   0.00000  -0.01107   1.57385
   A24        1.86311   0.00185   0.01586   0.00000   0.01589   1.87899
   A25        2.02857   0.00012   0.00660   0.00000   0.00660   2.03516
   A26        2.05169  -0.00022  -0.01173   0.00000  -0.01173   2.03996
   A27        1.85241   0.00125   0.00553   0.00000   0.00553   1.85795
   A28        2.04226  -0.00044  -0.01639   0.00000  -0.01640   2.02585
   A29        1.80139   0.00373   0.00773   0.00000   0.00776   1.80915
   A30        1.86570  -0.00238   0.00006   0.00000   0.00005   1.86576
   A31        3.08801   0.01455   0.05554   0.00000   0.05556   3.14357
   A32        2.92646  -0.00486  -0.00849   0.00000  -0.00852   2.91794
   A33        3.13457   0.00283  -0.00145   0.00000  -0.00143   3.13314
   A34        3.06848   0.00017   0.01802   0.00000   0.01802   3.08649
   A35        2.92611  -0.00884  -0.03874   0.00000  -0.03880   2.88731
   A36        2.94061   0.00443   0.00612   0.00000   0.00612   2.94674
   A37        3.16654  -0.00233  -0.02453   0.00000  -0.02453   3.14201
   A38        3.11962  -0.00031  -0.00263   0.00000  -0.00264   3.11698
   A39        3.38131  -0.00584   0.00610   0.00000   0.00607   3.38739
   A40        3.18997   0.00090   0.01023   0.00000   0.01023   3.20020
   A41        3.09410   0.00143   0.01007   0.00000   0.01010   3.10420
   A42        3.00318  -0.00549  -0.01169   0.00000  -0.01167   2.99151
    D1       -0.04765  -0.00087  -0.00792   0.00000  -0.00790  -0.05555
    D2        3.09590   0.00043  -0.00727   0.00000  -0.00725   3.08865
    D3        0.00554   0.00257  -0.00250   0.00000  -0.00249   0.00305
    D4       -3.13775   0.00143  -0.00327   0.00000  -0.00325  -3.14100
    D5       -2.08690  -0.00017  -0.00689   0.00000  -0.00702  -2.09392
    D6        2.09737  -0.00056   0.00703   0.00000   0.00718   2.10455
    D7        0.00730  -0.00085  -0.00113   0.00000  -0.00113   0.00617
    D8        1.05633   0.00090  -0.00634   0.00000  -0.00647   1.04985
    D9       -1.04259   0.00052   0.00759   0.00000   0.00773  -1.03486
   D10       -3.13265   0.00023  -0.00057   0.00000  -0.00058  -3.13324
   D11       -1.48019   0.00012   0.01824   0.00000   0.01828  -1.46191
   D12        0.14029  -0.00291  -0.00011   0.00000  -0.00012   0.14017
   D13        2.25413  -0.00219  -0.00626   0.00000  -0.00624   2.24789
   D14       -0.16334  -0.00050  -0.00045   0.00000  -0.00047  -0.16382
   D15        1.78010   0.00757   0.02803   0.00000   0.02807   1.80817
   D16       -2.32507   0.00187   0.00480   0.00000   0.00481  -2.32026
   D17        1.66658   0.00072   0.00696   0.00000   0.00696   1.67354
   D18       -0.72236  -0.00121  -0.01121   0.00000  -0.01122  -0.73358
   D19       -0.20444   0.00238  -0.00223   0.00000  -0.00222  -0.20667
   D20       -2.49598   0.00123  -0.00006   0.00000  -0.00007  -2.49605
   D21        1.39826  -0.00070  -0.01824   0.00000  -0.01826   1.38001
   D22        2.04902   0.00109   0.00963   0.00000   0.00963   2.05865
   D23       -2.11599   0.00093  -0.00736   0.00000  -0.00736  -2.12335
   D24        0.06148  -0.00137   0.00552   0.00000   0.00553   0.06700
   D25        2.17965  -0.00153  -0.01147   0.00000  -0.01147   2.16818
   D26        0.83971   0.00168   0.00386   0.00000   0.00388   0.84359
   D27       -1.20474  -0.00270  -0.00043   0.00000  -0.00041  -1.20515
   D28        2.54574  -0.00735  -0.01060   0.00000  -0.01060   2.53514
   D29       -1.73256  -0.00663  -0.01187   0.00000  -0.01186  -1.74442
   D30       -1.83753   0.00214  -0.00072   0.00000  -0.00073  -1.83825
   D31        0.16736   0.00287  -0.00199   0.00000  -0.00199   0.16537
   D32        1.24614  -0.00158  -0.00348   0.00000  -0.00348   1.24266
   D33       -2.72956  -0.00121  -0.01032   0.00000  -0.01030  -2.73986
   D34       -0.80404   0.00072   0.00228   0.00000   0.00232  -0.80173
   D35       -2.33189   0.00124  -0.01190   0.00000  -0.01191  -2.34379
   D36        1.75280   0.00024  -0.01571   0.00000  -0.01572   1.73708
   D37        1.80750   0.00067   0.00733   0.00000   0.00733   1.81484
   D38       -0.39100  -0.00033   0.00352   0.00000   0.00352  -0.38748
   D39        0.07205  -0.00029   0.00326   0.00000   0.00326   0.07531
   D40       -2.12646  -0.00130  -0.00056   0.00000  -0.00055  -2.12701
         Item               Value     Threshold  Converged?
 Maximum Force            0.119091     0.000015     NO 
 RMS     Force            0.032006     0.000010     NO 
 Maximum Displacement     0.398566     0.000060     NO 
 RMS     Displacement     0.087767     0.000040     NO 
 Predicted change in Energy=-8.510936D-03
 GradGradGradGradGradGradGradGradGradGradGradGradGradGradGradGradGradGrad

                          Input orientation:                          
 ---------------------------------------------------------------------
 Center     Atomic      Atomic             Coordinates (Angstroms)
 Number     Number       Type             X           Y           Z
 ---------------------------------------------------------------------
      1          6           0        0.892112   -0.852261   -0.159234
      2          8           0       -0.014000   -0.646929    0.635871
      3          8           0        1.200337   -0.197430   -1.218200
      4          1           0        0.553826    0.663734   -1.422845
      5          6           0        1.840616   -2.057877    0.079822
      6          9           0        3.105266   -1.635967    0.219982
      7          9           0        1.795276   -2.901121   -0.962363
      8          9           0        1.503294   -2.734079    1.175601
      9          8           0       -0.890554    3.821446    1.419501
     10          1           0       -0.522222    3.733654    2.301706
     11          1           0       -1.302966    2.956920    1.205729
     12          8           0       -0.236536    1.718059   -1.675854
     13          1           0       -0.979896    1.639935   -1.039027
     14          1           0        0.212626    2.568067   -1.438789
     15          8           0       -1.784915    1.409308    0.523069
     16          1           0       -2.709917    1.105469    0.586200
     17          1           0       -1.205315    0.639992    0.711582
     18          8           0       -4.371062    0.443525    0.623328
     19          1           0       -4.461801   -0.477491    0.883436
     20          1           0       -4.901431    0.555765   -0.170339
     21          8           0        0.774508    3.997389   -0.702809
     22          1           0        0.631749    4.809329   -1.194453
     23          1           0        0.237049    4.062331    0.119062
 ---------------------------------------------------------------------
                    Distance matrix (angstroms):
                    1          2          3          4          5
     1  C    0.000000
     2  O    1.222863   0.000000
     3  O    1.282659   2.261469   0.000000
     4  H    2.002347   2.505709   1.096112   0.000000
     5  C    1.552520   2.395740   2.357134   3.364670   0.000000
     6  F    2.378245   3.298633   2.786846   3.807539   1.340519
     7  F    2.378770   3.302910   2.780171   3.802819   1.341367
     8  F    2.386748   2.636225   3.500950   4.381615   1.331078
     9  O    5.245364   4.620476   5.242199   4.487349   6.619703
    10  H    5.393253   4.714107   5.550708   4.945156   6.637892
    11  H    4.603407   3.869613   4.700200   3.951681   6.024780
    12  O    3.190694   3.314629   2.437858   1.341747   4.653456
    13  H    3.238748   2.994659   2.856821   1.858113   4.783401
    14  H    3.714513   3.832985   2.944861   1.934723   5.133798
    15  O    3.570253   2.716058   3.811213   3.132438   5.036101
    16  H    4.166892   3.215794   4.499276   3.857902   5.565117
    17  H    2.717415   1.755315   3.195699   2.766029   4.117684
    18  O    5.476538   4.491463   5.902757   5.337587   6.718435
    19  H    5.467357   4.457906   6.046082   5.637183   6.547051
    20  H    5.962198   5.097395   6.236737   5.598237   7.235255
    21  O    4.881435   4.897295   4.247760   3.417661   6.198011
    22  H    5.761343   5.791186   5.038997   4.152613   7.088276
    23  H    4.965861   4.744181   4.567467   3.745435   6.326920
                    6          7          8          9         10
     6  F    0.000000
     7  F    2.171319   0.000000
     8  F    2.164572   2.164266   0.000000
     9  O    6.869408   7.621014   6.983187   0.000000
    10  H    6.806252   7.748882   6.870400   0.960032   0.000000
    11  H    6.441957   6.972544   6.345351   0.981421   1.553719
    12  O    5.100129   5.096484   5.565908   3.799104   4.468245
    13  H    5.385645   5.322466   5.495708   3.288059   3.969083
    14  H    5.365890   5.713473   6.050918   3.310254   3.986213
    15  O    5.768832   5.796901   5.329706   2.724313   3.187558
    16  H    6.439404   6.224754   5.730677   3.373574   3.825745
    17  H    4.899262   4.934078   4.351578   3.274427   3.544835
    18  O    7.770615   7.191996   6.701510   4.915097   5.334367
    19  H    7.683927   6.959308   6.384348   5.614448   5.938477
    20  H    8.310429   7.577813   7.324967   5.411044   5.948736
    21  O    6.165928   6.978450   7.026536   2.703254   3.283013
    22  H    7.047039   7.801199   7.954857   3.182149   3.835603
    23  H    6.380239   7.217147   6.993629   1.738003   2.334192
                   11         12         13         14         15
    11  H    0.000000
    12  O    3.312940   0.000000
    13  H    2.622547   0.981955   0.000000
    14  H    3.072735   0.990181   1.563121   0.000000
    15  O    1.758808   2.707040   1.772396   3.030145   0.000000
    16  H    2.406491   3.407311   2.433102   3.844610   0.975670
    17  H    2.371049   2.792957   2.028627   3.217471   0.981488
    18  O    4.008686   4.899488   3.961670   5.456758   2.762417
    19  H    4.677316   5.405855   4.505887   6.043047   3.294782
    20  H    4.539610   5.037733   4.160346   5.640204   3.304849
    21  O    3.006824   2.676634   2.957798   1.703038   3.840779
    22  H    3.596584   3.246785   3.559019   2.293168   4.511130
    23  H    2.185046   2.990253   2.947902   2.158778   3.360073
                   16         17         18         19         20
    16  H    0.000000
    17  H    1.579941   0.000000
    18  O    1.788562   3.173065   0.000000
    19  H    2.379749   3.447173   0.961332   0.000000
    20  H    2.382701   3.800810   0.961143   1.539914   0.000000
    21  O    4.708074   4.146361   6.392612   7.068214   6.659173
    22  H    5.296795   4.938739   6.884235   7.629701   7.053914
    23  H    4.200697   3.760837   5.880878   6.578254   6.227659
                   21         22         23
    21  O    0.000000
    22  H    0.959866   0.000000
    23  H    0.984151   1.561767   0.000000
 Stoichiometry    C2H11F3O7
 Framework group  C1[X(C2H11F3O7)]
 Deg. of freedom    63
 Full point group                 C1      NOp   1
 Largest Abelian subgroup         C1      NOp   1
 Largest concise Abelian subgroup C1      NOp   1
                         Standard orientation:                         
 ---------------------------------------------------------------------
 Center     Atomic      Atomic             Coordinates (Angstroms)
 Number     Number       Type             X           Y           Z
 ---------------------------------------------------------------------
      1          6           0       -1.307287    0.018586   -0.108126
      2          8           0       -0.566861    0.797424    0.475460
      3          8           0       -1.015323   -0.863281   -0.992594
      4          1           0        0.049571   -0.914591   -1.247211
      5          6           0       -2.826135    0.045074    0.212367
      6          9           0       -3.224610   -1.145376    0.682512
      7          9           0       -3.532331    0.313448   -0.896022
      8          9           0       -3.116285    0.971024    1.123520
      9          8           0        3.591710   -0.931641    1.507650
     10          1           0        3.348831   -0.947630    2.436314
     11          1           0        3.127133   -0.161724    1.114480
     12          8           0        1.352510   -0.978919   -1.561053
     13          1           0        1.760405   -0.200227   -1.123449
     14          1           0        1.784906   -1.763084   -1.138468
     15          8           0        2.129010    0.943825    0.179111
     16          1           0        2.432766    1.852748   -0.003980
     17          1           0        1.176780    0.989488    0.412549
     18          8           0        2.880622    3.533882   -0.418912
     19          1           0        2.205046    4.204745   -0.285873
     20          1           0        3.243278    3.683025   -1.296427
     21          8           0        2.643274   -2.848480   -0.145765
     22          1           0        3.356786   -3.332250   -0.567913
     23          1           0        3.054529   -2.266796    0.533253
 ---------------------------------------------------------------------
 Rotational constants (GHZ):           0.7679531           0.3290888           0.2699949
 Standard basis: 6-31++G(d,p) (6D, 7F)
 There are   294 symmetry adapted cartesian basis functions of A   symmetry.
 There are   294 symmetry adapted basis functions of A   symmetry.
   294 basis functions,   472 primitive gaussians,   294 cartesian basis functions
    53 alpha electrons       53 beta electrons
       nuclear repulsion energy       833.6887453185 Hartrees.
 NAtoms=   23 NActive=   23 NUniq=   23 SFac= 1.00D+00 NAtFMM=   60 NAOKFM=F Big=F
 Integral buffers will be    131072 words long.
 Raffenetti 2 integral format.
 Two-electron integral symmetry is turned on.
 Nuclear repulsion after empirical dispersion term =      833.6786683450 Hartrees.
 One-electron integrals computed using PRISM.
 NBasis=   294 RedAO= T EigKep=  4.04D-05  NBF=   294
 NBsUse=   294 1.00D-06 EigRej= -1.00D+00 NBFU=   294
 Lowest energy guess from the checkpoint file:  "/local_scratch/slurm.5660541/Gau-1746797.chk"
 B after Tr=    -0.000000    0.000000   -0.000000
         Rot=    0.999998    0.000594    0.000422   -0.001606 Ang=   0.20 deg.
 B after Tr=     0.000000    0.000000   -0.000000
         Rot=    0.999868   -0.005818   -0.003384    0.014759 Ang=  -1.86 deg.
 Requested convergence on RMS density matrix=1.00D-10 within 128 cycles.
 Requested convergence on MAX density matrix=1.00D-08.
 Requested convergence on             energy=1.00D-08.
 No special actions if energy rises.
 SCF Done:  E(RwB97XD) =  -908.811947427     A.U. after   13 cycles
            NFock= 13  Conv=0.33D-10     -V/T= 2.0082
 Calling FoFJK, ICntrl=      2127 FMM=F ISym2X=0 I1Cent= 0 IOpClX= 0 NMat=1 NMatS=1 NMatT=0.
 ***** Axes restored to original set *****
 -------------------------------------------------------------------
 Center     Atomic                   Forces (Hartrees/Bohr)
 Number     Number              X              Y              Z
 -------------------------------------------------------------------
      1        6           0.000421695   -0.001405097    0.001114861
      2        8          -0.000758994    0.000705029    0.000649875
      3        8          -0.001251383    0.001364072   -0.001174099
      4        1           0.004316377   -0.004520188    0.000788357
      5        6          -0.000374822    0.002191979   -0.001975866
      6        9           0.001160779    0.000013556    0.000282685
      7        9           0.000098262   -0.000972758   -0.000647913
      8        9          -0.000347683   -0.000764176    0.001205806
      9        8           0.000294037   -0.000979702   -0.000231577
     10        1          -0.000174548    0.000454488    0.000467465
     11        1           0.000303382    0.000414207    0.000582557
     12        8          -0.001347937    0.000715845    0.000883747
     13        1          -0.000150792    0.002729421   -0.001470350
     14        1          -0.000562527    0.000053852   -0.000329981
     15        8          -0.000594059   -0.000931175    0.000475201
     16        1           0.000804127   -0.000109396    0.000128939
     17        1          -0.000849931    0.000605857   -0.000101514
     18        8          -0.000635843   -0.000508599   -0.000337890
     19        1          -0.000132018   -0.000068932    0.000302796
     20        1          -0.000265070    0.000116501   -0.000029772
     21        8          -0.000596866   -0.000225742   -0.000403309
     22        1           0.000408235    0.000606385    0.000237831
     23        1           0.000235577    0.000514572   -0.000417849
 -------------------------------------------------------------------
 Cartesian Forces:  Max     0.004520188 RMS     0.001105817

 GradGradGradGradGradGradGradGradGradGradGradGradGradGradGradGradGradGrad
 Berny optimization.
 Using GEDIIS/GDIIS optimizer.
 FormGI is forming the generalized inverse of G from B-inverse, IUseBI=4.
 Internal  Forces:  Max     0.003980882 RMS     0.000638793
 Search for a local minimum.
 Step number   7 out of a maximum of  138
 All quantities printed in internal units (Hartrees-Bohrs-Radians)
 Mixed Optimization -- En-DIIS/RFO-DIIS
 Update second derivatives using D2CorX and points    1    2    6    3    7
 ITU=  0  0  0 -1  0  1  0
 Use linear search instead of GDIIS.
     Eigenvalues ---    0.00007   0.00048   0.00070   0.00080   0.00156
     Eigenvalues ---    0.00196   0.00363   0.00419   0.00517   0.00609
     Eigenvalues ---    0.00645   0.00872   0.00932   0.01115   0.01134
     Eigenvalues ---    0.01357   0.01402   0.01550   0.01712   0.01804
     Eigenvalues ---    0.01995   0.02085   0.02257   0.02343   0.02620
     Eigenvalues ---    0.02728   0.02776   0.02940   0.03019   0.03340
     Eigenvalues ---    0.03510   0.03657   0.04305   0.05361   0.05883
     Eigenvalues ---    0.06531   0.06910   0.06982   0.08869   0.12110
     Eigenvalues ---    0.14002   0.19543   0.20591   0.22906   0.24005
     Eigenvalues ---    0.26407   0.33172   0.36739   0.40854   0.41153
     Eigenvalues ---    0.41319   0.41753   0.47861   0.48811   0.49908
     Eigenvalues ---    0.53125   0.54958   0.56648   0.57249   0.58004
     Eigenvalues ---    0.58913   0.59149   0.86202
 RFO step:  Lambda=-1.67731977D-03 EMin= 6.66585007D-05
 Quartic linear search produced a step of -0.03142.
 Maximum step size (   0.252) exceeded in Quadratic search.
    -- Step size scaled by   0.873
 Iteration  1 RMS(Cart)=  0.04357982 RMS(Int)=  0.00100042
 Iteration  2 RMS(Cart)=  0.00077584 RMS(Int)=  0.00021652
 Iteration  3 RMS(Cart)=  0.00000121 RMS(Int)=  0.00021652
 Iteration  4 RMS(Cart)=  0.00000000 RMS(Int)=  0.00021652
 Variable       Old X    -DE/DX   Delta X   Delta X   Delta X     New X
                                 (Linear)    (Quad)   (Total)
    R1        2.31088   0.00159   0.00042  -0.00627  -0.00596   2.30492
    R2        2.42387   0.00052  -0.00032   0.01056   0.01015   2.43403
    R3        2.93384  -0.00021  -0.00003  -0.00210  -0.00213   2.93171
    R4        3.31706   0.00068   0.00009   0.06171   0.06176   3.37882
    R5        2.07135  -0.00226  -0.00023  -0.06440  -0.06462   2.00673
    R6        2.53553   0.00398   0.00007   0.18519   0.18527   2.72081
    R7        2.53321   0.00113   0.00040   0.00068   0.00108   2.53430
    R8        2.53482   0.00111   0.00041   0.00063   0.00104   2.53586
    R9        2.51537   0.00147   0.00034   0.00259   0.00293   2.51830
   R10        1.81420   0.00032   0.00020   0.00008   0.00028   1.81448
   R11        1.85462  -0.00005   0.00028  -0.00103  -0.00064   1.85397
   R12        3.28435   0.00043   0.00007   0.01879   0.01899   3.30334
   R13        3.32366   0.00057   0.00002   0.01433   0.01442   3.33809
   R14        1.85563   0.00002   0.00001  -0.00825  -0.00829   1.84734
   R15        1.87117   0.00006  -0.00016  -0.00765  -0.00792   1.86325
   R16        3.34934   0.00111   0.00015   0.08743   0.08759   3.43693
   R17        3.21828   0.00033   0.00017   0.05302   0.05312   3.27139
   R18        1.84375   0.00040   0.00037  -0.00197  -0.00160   1.84215
   R19        1.85474  -0.00034   0.00025  -0.00686  -0.00664   1.84810
   R20        3.37989   0.00113   0.00004   0.03385   0.03389   3.41378
   R21        1.81665   0.00016   0.00012  -0.00018  -0.00007   1.81659
   R22        1.81630   0.00018   0.00012   0.00009   0.00021   1.81651
   R23        1.81388   0.00033   0.00021   0.00005   0.00026   1.81414
   R24        1.85978  -0.00006   0.00018  -0.00196  -0.00166   1.85812
    A1        2.25124  -0.00025   0.00008  -0.00369  -0.00377   2.24747
    A2        2.07484   0.00155  -0.00030   0.01404   0.01381   2.08865
    A3        1.95710  -0.00130   0.00022  -0.01036  -0.01005   1.94705
    A4        2.28371   0.00035  -0.00005   0.03095   0.03076   2.31448
    A5        1.99709  -0.00014  -0.00009  -0.01563  -0.01583   1.98126
    A6        1.92629   0.00061  -0.00052   0.00171   0.00119   1.92749
    A7        1.92612   0.00056  -0.00051   0.00122   0.00072   1.92684
    A8        1.94597  -0.00025  -0.00041  -0.00465  -0.00506   1.94091
    A9        1.88702  -0.00034   0.00049   0.00109   0.00159   1.88861
   A10        1.88903  -0.00031   0.00050   0.00032   0.00082   1.88985
   A11        1.88777  -0.00030   0.00050   0.00042   0.00092   1.88868
   A12        1.85546   0.00005   0.00003   0.00364   0.00327   1.85872
   A13        2.03906   0.00019  -0.00001   0.01895   0.01836   2.05742
   A14        1.80467   0.00044  -0.00002   0.02248   0.02236   1.82703
   A15        1.83498   0.00063   0.00002   0.02125   0.02162   1.85659
   A16        1.94142   0.00047  -0.00002   0.01040   0.01046   1.95188
   A17        1.83012  -0.00001   0.00005  -0.00206  -0.00306   1.82706
   A18        2.75386  -0.00044   0.00003  -0.01715  -0.01769   2.73617
   A19        1.67411  -0.00016  -0.00001  -0.02199  -0.02245   1.65165
   A20        2.10447   0.00026  -0.00002   0.01689   0.01712   2.12158
   A21        2.04130  -0.00012  -0.00001  -0.01816  -0.01834   2.02296
   A22        2.12723   0.00018   0.00001   0.01964   0.01977   2.14700
   A23        1.57385  -0.00004  -0.00003  -0.00262  -0.00266   1.57119
   A24        1.87899  -0.00017   0.00005   0.00039   0.00034   1.87933
   A25        2.03516   0.00014   0.00002   0.02806   0.02781   2.06298
   A26        2.03996   0.00021  -0.00004   0.00496   0.00465   2.04461
   A27        1.85795  -0.00006   0.00002   0.00103   0.00066   1.85861
   A28        2.02585   0.00042  -0.00005   0.03445   0.03442   2.06027
   A29        1.80915   0.00002   0.00002  -0.00968  -0.00979   1.79936
   A30        1.86576   0.00003   0.00000   0.00040   0.00045   1.86621
   A31        3.14357  -0.00036   0.00018  -0.00102  -0.00078   3.14279
   A32        2.91794  -0.00010  -0.00003   0.00341   0.00333   2.92127
   A33        3.13314  -0.00010  -0.00001  -0.01189  -0.01181   3.12133
   A34        3.08649   0.00012   0.00006   0.01803   0.01788   3.10437
   A35        2.88731   0.00015  -0.00012   0.00339   0.00336   2.89067
   A36        2.94674  -0.00042   0.00002  -0.00736  -0.00733   2.93941
   A37        3.14201   0.00039  -0.00008   0.01543   0.01501   3.15702
   A38        3.11698   0.00029  -0.00001   0.01565   0.01558   3.13257
   A39        3.38739  -0.00015   0.00002   0.00757   0.00814   3.39552
   A40        3.20020   0.00001   0.00003   0.00418   0.00421   3.20441
   A41        3.10420   0.00006   0.00003   0.02218   0.02225   3.12646
   A42        2.99151   0.00005  -0.00004   0.00826   0.00820   2.99972
    D1       -0.05555   0.00024  -0.00003   0.02077   0.02060  -0.03495
    D2        3.08865   0.00026  -0.00002   0.02263   0.02264   3.11129
    D3        0.00305   0.00022  -0.00001   0.01007   0.01048   0.01353
    D4       -3.14100   0.00020  -0.00001   0.00834   0.00860  -3.13240
    D5       -2.09392   0.00014  -0.00002  -0.00109  -0.00118  -2.09510
    D6        2.10455  -0.00018   0.00002  -0.00432  -0.00437   2.10017
    D7        0.00617  -0.00001  -0.00000  -0.00260  -0.00268   0.00349
    D8        1.04985   0.00016  -0.00002   0.00047   0.00053   1.05038
    D9       -1.03486  -0.00016   0.00002  -0.00276  -0.00266  -1.03752
   D10       -3.13324   0.00001  -0.00000  -0.00105  -0.00097  -3.13421
   D11       -1.46191   0.00001   0.00006   0.00412   0.00383  -1.45808
   D12        0.14017  -0.00013  -0.00000  -0.01600  -0.01634   0.12382
   D13        2.24789   0.00007  -0.00002   0.00584   0.00582   2.25372
   D14       -0.16382  -0.00041  -0.00000  -0.00851  -0.00776  -0.17157
   D15        1.80817   0.00012   0.00009   0.00742   0.00777   1.81594
   D16       -2.32026  -0.00002   0.00001  -0.00851  -0.00871  -2.32896
   D17        1.67354  -0.00021   0.00002  -0.02309  -0.02323   1.65031
   D18       -0.73358  -0.00017  -0.00004  -0.02238  -0.02245  -0.75604
   D19       -0.20667   0.00047  -0.00001   0.02907   0.02906  -0.17761
   D20       -2.49605   0.00028   0.00000   0.01449   0.01454  -2.48152
   D21        1.38001   0.00032  -0.00006   0.01520   0.01531   1.39532
   D22        2.05865   0.00009   0.00003   0.00754   0.00762   2.06627
   D23       -2.12335   0.00058  -0.00002   0.04441   0.04451  -2.07884
   D24        0.06700  -0.00027   0.00002  -0.01878  -0.01896   0.04804
   D25        2.16818   0.00021  -0.00004   0.01809   0.01793   2.18611
   D26        0.84359   0.00001   0.00001  -0.07181  -0.07164   0.77195
   D27       -1.20515  -0.00079  -0.00000  -0.09193  -0.09177  -1.29692
   D28        2.53514  -0.00047  -0.00003   0.01222   0.01226   2.54740
   D29       -1.74442  -0.00017  -0.00004   0.02142   0.02132  -1.72310
   D30       -1.83825   0.00041  -0.00000   0.03493   0.03489  -1.80336
   D31        0.16537   0.00070  -0.00001   0.04413   0.04395   0.20932
   D32        1.24266  -0.00008  -0.00001   0.04042   0.04034   1.28301
   D33       -2.73986   0.00024  -0.00003   0.05679   0.05665  -2.68321
   D34       -0.80173   0.00005   0.00001   0.06027   0.06014  -0.74159
   D35       -2.34379   0.00024  -0.00004   0.02643   0.02636  -2.31743
   D36        1.73708  -0.00004  -0.00005  -0.01043  -0.01069   1.72639
   D37        1.81484   0.00011   0.00002   0.03262   0.03286   1.84769
   D38       -0.38748  -0.00017   0.00001  -0.00425  -0.00419  -0.39166
   D39        0.07531   0.00016   0.00001   0.02194   0.02202   0.09732
   D40       -2.12701  -0.00012  -0.00000  -0.01493  -0.01502  -2.14203
         Item               Value     Threshold  Converged?
 Maximum Force            0.003981     0.000015     NO 
 RMS     Force            0.000639     0.000010     NO 
 Maximum Displacement     0.174942     0.000060     NO 
 RMS     Displacement     0.043285     0.000040     NO 
 Predicted change in Energy=-9.086795D-04
 GradGradGradGradGradGradGradGradGradGradGradGradGradGradGradGradGradGrad

                          Input orientation:                          
 ---------------------------------------------------------------------
 Center     Atomic      Atomic             Coordinates (Angstroms)
 Number     Number       Type             X           Y           Z
 ---------------------------------------------------------------------
      1          6           0        0.923253   -0.871975   -0.159077
      2          8           0        0.010389   -0.651132    0.619125
      3          8           0        1.248567   -0.226103   -1.224931
      4          1           0        0.626414    0.612348   -1.418822
      5          6           0        1.867869   -2.077681    0.087488
      6          9           0        3.133515   -1.658837    0.233217
      7          9           0        1.823961   -2.926320   -0.951083
      8          9           0        1.519582   -2.746041    1.186527
      9          8           0       -0.873172    3.798272    1.429288
     10          1           0       -0.504132    3.712000    2.311508
     11          1           0       -1.291095    2.936511    1.216625
     12          8           0       -0.229342    1.736911   -1.694566
     13          1           0       -0.981532    1.669576   -1.073825
     14          1           0        0.205320    2.592594   -1.468613
     15          8           0       -1.813550    1.399292    0.520704
     16          1           0       -2.736460    1.093891    0.593180
     17          1           0       -1.232377    0.632144    0.694357
     18          8           0       -4.423811    0.450252    0.637891
     19          1           0       -4.554376   -0.463863    0.905167
     20          1           0       -4.965860    0.585915   -0.144278
     21          8           0        0.761347    4.051230   -0.720226
     22          1           0        0.620613    4.879182   -1.185302
     23          1           0        0.230921    4.093602    0.106622
 ---------------------------------------------------------------------
                    Distance matrix (angstroms):
                    1          2          3          4          5
     1  C    0.000000
     2  O    1.219710   0.000000
     3  O    1.288031   2.261477   0.000000
     4  H    1.969336   2.475701   1.061917   0.000000
     5  C    1.551393   2.401647   2.352514   3.323618   0.000000
     6  F    2.378718   3.304286   2.780638   3.764713   1.341091
     7  F    2.378840   3.306218   2.774391   3.764980   1.341919
     8  F    2.382935   2.643530   3.498381   4.343313   1.332628
     9  O    5.249882   4.608063   5.267091   4.528863   6.621220
    10  H    5.399449   4.708058   5.575573   4.980094   6.640261
    11  H    4.615243   3.862907   4.734259   4.003018   6.032920
    12  O    3.239211   3.333675   2.501639   1.439790   4.703735
    13  H    3.305216   3.039025   2.930831   1.955056   4.848677
    14  H    3.772738   3.862435   3.015427   2.025135   5.195863
    15  O    3.620891   2.746030   3.881457   3.214726   5.082309
    16  H    4.221851   3.254376   4.574752   3.948285   5.613772
    17  H    2.763597   1.787994   3.251975   2.814431   4.162086
    18  O    5.565477   4.568975   6.008614   5.455375   6.802839
    19  H    5.594961   4.577551   6.186113   5.779251   6.672199
    20  H    6.066904   5.184219   6.359740   5.735738   7.338141
    21  O    4.957727   4.946717   4.334476   3.511716   6.280155
    22  H    5.849832   5.849162   5.143912   4.273223   7.181475
    23  H    5.020645   4.777425   4.633409   3.821324   6.384723
                    6          7          8          9         10
     6  F    0.000000
     7  F    2.173479   0.000000
     8  F    2.166932   2.166685   0.000000
     9  O    6.874894   7.626325   6.972248   0.000000
    10  H    6.811583   7.754470   6.860561   0.960180   0.000000
    11  H    6.454571   6.983933   6.339732   0.981080   1.555462
    12  O    5.153276   5.149228   5.608591   3.797656   4.474943
    13  H    5.451633   5.385918   5.555397   3.287653   3.982448
    14  H    5.435551   5.774621   6.105578   3.318830   4.005710
    15  O    5.823079   5.840253   5.360678   2.732205   3.204712
    16  H    6.493357   6.272502   5.762901   3.388893   3.845833
    17  H    4.951995   4.971050   4.384933   3.270095   3.554017
    18  O    7.856538   7.277412   6.770613   4.943944   5.366924
    19  H    7.809170   7.084669   6.494648   5.656126   5.984990
    20  H    8.413161   7.686898   7.411743   5.435572   5.975810
    21  O    6.256285   7.061774   7.100248   2.712204   3.302716
    22  H    7.146507   7.901187   8.036028   3.199350   3.854225
    23  H    6.444504   7.275700   7.043263   1.748052   2.355302
                   11         12         13         14         15
    11  H    0.000000
    12  O    3.322859   0.000000
    13  H    2.635738   0.977570   0.000000
    14  H    3.093225   0.985991   1.554490   0.000000
    15  O    1.766440   2.744289   1.818744   3.075254   0.000000
    16  H    2.423429   3.454402   2.487989   3.892450   0.974825
    17  H    2.363540   2.816655   2.065346   3.254040   0.977974
    18  O    4.041079   4.968844   4.033113   5.518681   2.779904
    19  H    4.723193   5.505264   4.607948   6.134449   3.336358
    20  H    4.569601   5.114957   4.232404   5.702782   3.322776
    21  O    3.034224   2.699421   2.972363   1.731147   3.899075
    22  H    3.632885   3.294789   3.588993   2.341200   4.576597
    23  H    2.210769   3.001684   2.956247   2.176016   3.407438
                   16         17         18         19         20
    16  H    0.000000
    17  H    1.576614   0.000000
    18  O    1.806495   3.197111   0.000000
    19  H    2.414281   3.504475   0.961296   0.000000
    20  H    2.402521   3.826792   0.961255   1.540353   0.000000
    21  O    4.765033   4.203110   6.457351   7.161346   6.718707
    22  H    5.362962   5.000402   6.955980   7.726493   7.122117
    23  H    4.247393   3.803730   5.934877   6.656367   6.274818
                   21         22         23
    21  O    0.000000
    22  H    0.960003   0.000000
    23  H    0.983273   1.561430   0.000000
 Stoichiometry    C2H11F3O7
 Framework group  C1[X(C2H11F3O7)]
 Deg. of freedom    63
 Full point group                 C1      NOp   1
 Largest Abelian subgroup         C1      NOp   1
 Largest concise Abelian subgroup C1      NOp   1
                         Standard orientation:                         
 ---------------------------------------------------------------------
 Center     Atomic      Atomic             Coordinates (Angstroms)
 Number     Number       Type             X           Y           Z
 ---------------------------------------------------------------------
      1          6           0       -1.331655    0.016489   -0.109853
      2          8           0       -0.573305    0.784881    0.457748
      3          8           0       -1.059168   -0.879626   -0.994021
      4          1           0       -0.025833   -0.940655   -1.231008
      5          6           0       -2.848902    0.057703    0.211211
      6          9           0       -3.258759   -1.126436    0.689081
      7          9           0       -3.554405    0.329388   -0.897481
      8          9           0       -3.124139    0.993008    1.119696
      9          8           0        3.561608   -0.941427    1.533203
     10          1           0        3.315976   -0.954347    2.461344
     11          1           0        3.108492   -0.167271    1.135853
     12          8           0        1.372021   -1.010028   -1.568924
     13          1           0        1.795880   -0.235786   -1.148763
     14          1           0        1.810951   -1.790188   -1.155558
     15          8           0        2.152038    0.962651    0.172120
     16          1           0        2.459664    1.870839   -0.003506
     17          1           0        1.199299    1.008363    0.388065
     18          8           0        2.949386    3.559322   -0.418981
     19          1           0        2.306774    4.262923   -0.292147
     20          1           0        3.342469    3.701582   -1.284578
     21          8           0        2.686952   -2.886751   -0.142129
     22          1           0        3.412176   -3.380324   -0.532054
     23          1           0        3.076965   -2.296108    0.540407
 ---------------------------------------------------------------------
 Rotational constants (GHZ):           0.7547080           0.3239649           0.2653593
 Standard basis: 6-31++G(d,p) (6D, 7F)
 There are   294 symmetry adapted cartesian basis functions of A   symmetry.
 There are   294 symmetry adapted basis functions of A   symmetry.
   294 basis functions,   472 primitive gaussians,   294 cartesian basis functions
    53 alpha electrons       53 beta electrons
       nuclear repulsion energy       829.0408101129 Hartrees.
 NAtoms=   23 NActive=   23 NUniq=   23 SFac= 1.00D+00 NAtFMM=   60 NAOKFM=F Big=F
 Integral buffers will be    131072 words long.
 Raffenetti 2 integral format.
 Two-electron integral symmetry is turned on.
 Nuclear repulsion after empirical dispersion term =      829.0308821887 Hartrees.
 One-electron integrals computed using PRISM.
 NBasis=   294 RedAO= T EigKep=  4.13D-05  NBF=   294
 NBsUse=   294 1.00D-06 EigRej= -1.00D+00 NBFU=   294
 Initial guess from the checkpoint file:  "/local_scratch/slurm.5660541/Gau-1746797.chk"
 B after Tr=    -0.000000    0.000000    0.000000
         Rot=    0.999995    0.001712    0.001128    0.002364 Ang=   0.36 deg.
 ExpMin= 3.60D-02 ExpMax= 7.00D+03 ExpMxC= 1.05D+03 IAcc=3 IRadAn=         5 AccDes= 0.00D+00
 Harris functional with IExCor= 4639 and IRadAn=       5 diagonalized for initial guess.
 HarFok:  IExCor= 4639 AccDes= 0.00D+00 IRadAn=         5 IDoV= 1 UseB2=F ITyADJ=14
 ICtDFT=  3500011 ScaDFX=  1.000000  1.000000  1.000000  1.000000
 FoFCou: FMM=F IPFlag=           0 FMFlag=      100000 FMFlg1=           0
         NFxFlg=           0 DoJE=T BraDBF=F KetDBF=T FulRan=T
         wScrn=  0.000000 ICntrl=       500 IOpCl=  0 I1Cent=   200000004 NGrid=           0
         NMat0=    1 NMatS0=      1 NMatT0=    0 NMatD0=    1 NMtDS0=    0 NMtDT0=    0
 Petite list used in FoFCou.
 Requested convergence on RMS density matrix=1.00D-10 within 128 cycles.
 Requested convergence on MAX density matrix=1.00D-08.
 Requested convergence on             energy=1.00D-08.
 No special actions if energy rises.
 SCF Done:  E(RwB97XD) =  -908.812910969     A.U. after   14 cycles
            NFock= 14  Conv=0.98D-10     -V/T= 2.0083
 Calling FoFJK, ICntrl=      2127 FMM=F ISym2X=0 I1Cent= 0 IOpClX= 0 NMat=1 NMatS=1 NMatT=0.
 ***** Axes restored to original set *****
 -------------------------------------------------------------------
 Center     Atomic                   Forces (Hartrees/Bohr)
 Number     Number              X              Y              Z
 -------------------------------------------------------------------
      1        6          -0.000449333   -0.000618967    0.000788756
      2        8           0.000247310   -0.000086538    0.000335907
      3        8          -0.002424698    0.004322982   -0.001711875
      4        1           0.002346729   -0.003510254    0.000435868
      5        6          -0.000173486    0.000544599   -0.000394570
      6        9          -0.000129833   -0.000347276    0.000018579
      7        9           0.000183340   -0.000027499    0.000310821
      8        9           0.000212009   -0.000030944   -0.000199067
      9        8           0.000144473   -0.000901665    0.000019431
     10        1          -0.000193155    0.000280011    0.000032567
     11        1           0.000200108    0.000571075    0.000315844
     12        8           0.001362107   -0.001950672    0.001079962
     13        1          -0.000484804    0.001376825   -0.000691886
     14        1           0.000016197    0.000457453   -0.000448950
     15        8          -0.000503197   -0.000544048    0.000290854
     16        1           0.000617865   -0.000013867    0.000061525
     17        1          -0.000417404    0.000265598   -0.000007685
     18        8          -0.000483564   -0.000392957   -0.000335869
     19        1          -0.000019475    0.000088758    0.000201030
     20        1          -0.000050133    0.000079143    0.000096886
     21        8          -0.000652462    0.000137795    0.000030217
     22        1           0.000240263    0.000055015    0.000204661
     23        1           0.000411141    0.000245433   -0.000433004
 -------------------------------------------------------------------
 Cartesian Forces:  Max     0.004322982 RMS     0.000946417

 GradGradGradGradGradGradGradGradGradGradGradGradGradGradGradGradGradGrad
 Berny optimization.
 Using GEDIIS/GDIIS optimizer.
 FormGI is forming the generalized inverse of G from B-inverse, IUseBI=4.
 Internal  Forces:  Max     0.004831952 RMS     0.000533536
 Search for a local minimum.
 Step number   8 out of a maximum of  138
 All quantities printed in internal units (Hartrees-Bohrs-Radians)
 Mixed Optimization -- En-DIIS/RFO-DIIS
 Swapping is turned off.
 Update second derivatives using D2CorX and points    1    2    5    4    3
                                                      7    8
 DE= -9.64D-04 DEPred=-9.09D-04 R= 1.06D+00
 TightC=F SS=  1.41D+00  RLast= 3.14D-01 DXNew= 4.2426D-01 9.4155D-01
 Trust test= 1.06D+00 RLast= 3.14D-01 DXMaxT set to 4.24D-01
 ITU=  1  0  0  0 -1  0  1  0
     Eigenvalues ---    0.00007   0.00048   0.00070   0.00080   0.00156
     Eigenvalues ---    0.00195   0.00363   0.00413   0.00516   0.00605
     Eigenvalues ---    0.00645   0.00849   0.00921   0.01086   0.01126
     Eigenvalues ---    0.01217   0.01382   0.01540   0.01695   0.01843
     Eigenvalues ---    0.01967   0.02079   0.02179   0.02327   0.02607
     Eigenvalues ---    0.02728   0.02774   0.02949   0.03017   0.03361
     Eigenvalues ---    0.03589   0.03666   0.04310   0.05359   0.05858
     Eigenvalues ---    0.06529   0.06902   0.06986   0.08866   0.12108
     Eigenvalues ---    0.14016   0.19338   0.20593   0.22906   0.24009
     Eigenvalues ---    0.26211   0.34482   0.40685   0.40856   0.41224
     Eigenvalues ---    0.41305   0.44642   0.48225   0.48558   0.50163
     Eigenvalues ---    0.53772   0.55636   0.56995   0.58003   0.58913
     Eigenvalues ---    0.59124   0.61343   0.87158
 Eigenvalue     1 is   6.66D-05 Eigenvector:
                          D40       D38       D39       D36       D37
   1                    0.42695   0.41311   0.41268   0.40221   0.39884
                          D35       D17       D20       D11       D26
   1                    0.38793   0.02483   0.02256   0.02014  -0.01996
 En-DIIS/RFO-DIIS/Sim-DIIS IScMMF=       -3 using points:     8    7
 RFO step:  Lambda=-5.11708592D-04.
 DidBck=F Rises=F RFO-DIIS coefs:    1.84808   -0.84808
 Iteration  1 RMS(Cart)=  0.03416113 RMS(Int)=  0.00240765
 Iteration  2 RMS(Cart)=  0.00127916 RMS(Int)=  0.00069715
 Iteration  3 RMS(Cart)=  0.00001015 RMS(Int)=  0.00069711
 Iteration  4 RMS(Cart)=  0.00000002 RMS(Int)=  0.00069711
 Variable       Old X    -DE/DX   Delta X   Delta X   Delta X     New X
                                 (Linear)    (Quad)   (Total)
    R1        2.30492   0.00017  -0.00505  -0.00046  -0.00591   2.29900
    R2        2.43403   0.00098   0.00861  -0.00136   0.00697   2.44099
    R3        2.93171  -0.00009  -0.00181   0.00057  -0.00124   2.93046
    R4        3.37882   0.00023   0.05237  -0.00066   0.05149   3.43031
    R5        2.00673  -0.00483  -0.05480   0.00889  -0.04578   1.96095
    R6        2.72081  -0.00061   0.15713  -0.08922   0.06802   2.78883
    R7        2.53430  -0.00023   0.00092  -0.00223  -0.00130   2.53299
    R8        2.53586  -0.00023   0.00088  -0.00200  -0.00111   2.53475
    R9        2.51830  -0.00020   0.00248  -0.00303  -0.00054   2.51776
   R10        1.81448  -0.00007   0.00024  -0.00126  -0.00102   1.81345
   R11        1.85397  -0.00036  -0.00055  -0.00218  -0.00241   1.85156
   R12        3.30334   0.00028   0.01611   0.00295   0.01958   3.32292
   R13        3.33809   0.00029   0.01223   0.00746   0.01990   3.35799
   R14        1.84734   0.00048  -0.00703   0.00225  -0.00495   1.84239
   R15        1.86325   0.00043  -0.00672   0.00360  -0.00344   1.85982
   R16        3.43693   0.00067   0.07428   0.00450   0.07870   3.51563
   R17        3.27139   0.00015   0.04505  -0.01409   0.03076   3.30216
   R18        1.84215   0.00002  -0.00135  -0.00205  -0.00340   1.83875
   R19        1.84810  -0.00023  -0.00563   0.00043  -0.00535   1.84276
   R20        3.41378   0.00059   0.02874   0.01192   0.04065   3.45443
   R21        1.81659  -0.00003  -0.00006  -0.00071  -0.00077   1.81582
   R22        1.81651  -0.00004   0.00018  -0.00089  -0.00071   1.81579
   R23        1.81414  -0.00009   0.00022  -0.00129  -0.00107   1.81307
   R24        1.85812  -0.00033  -0.00141  -0.00133  -0.00226   1.85585
    A1        2.24747   0.00009  -0.00320   0.00120  -0.00254   2.24493
    A2        2.08865   0.00028   0.01171  -0.00447   0.00748   2.09614
    A3        1.94705  -0.00037  -0.00852   0.00328  -0.00494   1.94211
    A4        2.31448  -0.00050   0.02609  -0.02156   0.00392   2.31839
    A5        1.98126   0.00026  -0.01343   0.01102  -0.00260   1.97866
    A6        1.92749   0.00039   0.00101   0.00186   0.00285   1.93034
    A7        1.92684   0.00036   0.00061   0.00115   0.00177   1.92860
    A8        1.94091   0.00019  -0.00429   0.00365  -0.00065   1.94026
    A9        1.88861  -0.00035   0.00135  -0.00266  -0.00131   1.88730
   A10        1.88985  -0.00032   0.00069  -0.00211  -0.00142   1.88843
   A11        1.88868  -0.00032   0.00078  -0.00218  -0.00141   1.88727
   A12        1.85872   0.00002   0.00277   0.00017   0.00182   1.86054
   A13        2.05742   0.00003   0.01557   0.00901   0.02347   2.08088
   A14        1.82703   0.00032   0.01897   0.00773   0.02651   1.85355
   A15        1.85659   0.00050   0.01833   0.01306   0.03263   1.88922
   A16        1.95188   0.00039   0.00887   0.01956   0.02846   1.98034
   A17        1.82706  -0.00003  -0.00260   0.00154  -0.00495   1.82211
   A18        2.73617  -0.00027  -0.01500  -0.01892  -0.03553   2.70064
   A19        1.65165  -0.00009  -0.01904  -0.01221  -0.03290   1.61875
   A20        2.12158   0.00010   0.01452   0.00244   0.01783   2.13942
   A21        2.02296  -0.00009  -0.01555  -0.00038  -0.01618   2.00679
   A22        2.14700   0.00014   0.01677   0.00666   0.02421   2.17121
   A23        1.57119  -0.00009  -0.00226   0.00700   0.00492   1.57611
   A24        1.87933  -0.00002   0.00029  -0.00224  -0.00250   1.87683
   A25        2.06298   0.00003   0.02359  -0.00010   0.02287   2.08585
   A26        2.04461   0.00009   0.00395   0.00836   0.01167   2.05628
   A27        1.85861   0.00001   0.00056   0.00109   0.00077   1.85937
   A28        2.06027   0.00017   0.02919   0.00803   0.03729   2.09757
   A29        1.79936   0.00012  -0.00830   0.00548  -0.00324   1.79612
   A30        1.86621   0.00003   0.00039   0.00138   0.00173   1.86794
   A31        3.14279   0.00035  -0.00066   0.01179   0.01158   3.15437
   A32        2.92127  -0.00004   0.00282  -0.00284  -0.00034   2.92093
   A33        3.12133  -0.00003  -0.01002   0.00292  -0.00667   3.11466
   A34        3.10437   0.00007   0.01516  -0.00405   0.01055   3.11492
   A35        2.89067  -0.00042   0.00285   0.00553   0.00879   2.89946
   A36        2.93941  -0.00015  -0.00622  -0.00086  -0.00682   2.93258
   A37        3.15702  -0.00019   0.01273  -0.01334  -0.00151   3.15551
   A38        3.13257   0.00007   0.01322  -0.00474   0.00827   3.14083
   A39        3.39552   0.00024   0.00690   0.01524   0.02417   3.41969
   A40        3.20441  -0.00001   0.00357  -0.00516  -0.00152   3.20289
   A41        3.12646   0.00010   0.01887  -0.00421   0.01490   3.14135
   A42        2.99972   0.00004   0.00696  -0.00994  -0.00329   2.99643
    D1       -0.03495   0.00014   0.01747   0.01052   0.02711  -0.00784
    D2        3.11129   0.00010   0.01920   0.00919   0.02812   3.13941
    D3        0.01353  -0.00001   0.00889  -0.00734   0.00259   0.01611
    D4       -3.13240   0.00002   0.00729  -0.00611   0.00167  -3.13074
    D5       -2.09510   0.00004  -0.00100  -0.00417  -0.00541  -2.10051
    D6        2.10017  -0.00001  -0.00371  -0.00278  -0.00674   2.09343
    D7        0.00349   0.00002  -0.00228  -0.00319  -0.00572  -0.00224
    D8        1.05038   0.00000   0.00045  -0.00528  -0.00455   1.04583
    D9       -1.03752  -0.00005  -0.00226  -0.00389  -0.00589  -1.04342
   D10       -3.13421  -0.00002  -0.00082  -0.00430  -0.00487  -3.13908
   D11       -1.45808   0.00014   0.00324  -0.00646  -0.00395  -1.46203
   D12        0.12382  -0.00011  -0.01386  -0.01537  -0.03105   0.09277
   D13        2.25372  -0.00009   0.00494  -0.00439   0.00009   2.25381
   D14       -0.17157  -0.00031  -0.00658  -0.00866  -0.01310  -0.18467
   D15        1.81594   0.00017   0.00659   0.01066   0.01804   1.83398
   D16       -2.32896   0.00001  -0.00738  -0.01733  -0.02502  -2.35398
   D17        1.65031  -0.00015  -0.01970  -0.01728  -0.03725   1.61306
   D18       -0.75604  -0.00014  -0.01904  -0.01557  -0.03467  -0.79071
   D19       -0.17761   0.00023   0.02465  -0.00397   0.02068  -0.15693
   D20       -2.48152   0.00007   0.01233  -0.00392   0.00844  -2.47307
   D21        1.39532   0.00008   0.01299  -0.00221   0.01102   1.40634
   D22        2.06627   0.00005   0.00646  -0.00180   0.00490   2.07118
   D23       -2.07884   0.00031   0.03775   0.00777   0.04588  -2.03296
   D24        0.04804  -0.00021  -0.01608  -0.01236  -0.02900   0.01904
   D25        2.18611   0.00005   0.01520  -0.00278   0.01198   2.19809
   D26        0.77195   0.00018  -0.06076  -0.04371  -0.10418   0.66777
   D27       -1.29692  -0.00048  -0.07782  -0.07269  -0.15004  -1.44696
   D28        2.54740  -0.00033   0.01040   0.00774   0.01833   2.56573
   D29       -1.72310  -0.00015   0.01808   0.01411   0.03193  -1.69116
   D30       -1.80336   0.00028   0.02959   0.02578   0.05513  -1.74823
   D31        0.20932   0.00046   0.03727   0.03215   0.06874   0.27807
   D32        1.28301  -0.00003   0.03421   0.05986   0.09354   1.37654
   D33       -2.68321   0.00013   0.04804   0.05626   0.10365  -2.57957
   D34       -0.74159   0.00007   0.05100   0.06010   0.11052  -0.63107
   D35       -2.31743   0.00015   0.02235   0.03732   0.05961  -2.25783
   D36        1.72639  -0.00003  -0.00906   0.02609   0.01661   1.74300
   D37        1.84769   0.00008   0.02787   0.04290   0.07133   1.91902
   D38       -0.39166  -0.00009  -0.00355   0.03167   0.02833  -0.36334
   D39        0.09732   0.00011   0.01867   0.03341   0.05211   0.14944
   D40       -2.14203  -0.00006  -0.01274   0.02218   0.00911  -2.13292
         Item               Value     Threshold  Converged?
 Maximum Force            0.004832     0.000015     NO 
 RMS     Force            0.000534     0.000010     NO 
 Maximum Displacement     0.137858     0.000060     NO 
 RMS     Displacement     0.033720     0.000040     NO 
 Predicted change in Energy=-2.864405D-04
 GradGradGradGradGradGradGradGradGradGradGradGradGradGradGradGradGradGrad

                          Input orientation:                          
 ---------------------------------------------------------------------
 Center     Atomic      Atomic             Coordinates (Angstroms)
 Number     Number       Type             X           Y           Z
 ---------------------------------------------------------------------
      1          6           0        0.937416   -0.883635   -0.150856
      2          8           0        0.024760   -0.659346    0.621687
      3          8           0        1.268479   -0.235119   -1.217795
      4          1           0        0.663699    0.587332   -1.403860
      5          6           0        1.880281   -2.091236    0.088901
      6          9           0        3.147853   -1.679058    0.230490
      7          9           0        1.830543   -2.939383   -0.949049
      8          9           0        1.535067   -2.760385    1.188081
      9          8           0       -0.854681    3.780468    1.426533
     10          1           0       -0.500137    3.699794    2.314618
     11          1           0       -1.282080    2.924087    1.216872
     12          8           0       -0.198184    1.749452   -1.694691
     13          1           0       -0.970504    1.712905   -1.100791
     14          1           0        0.226797    2.613370   -1.490646
     15          8           0       -1.838177    1.390195    0.512916
     16          1           0       -2.757453    1.080866    0.590551
     17          1           0       -1.255959    0.625788    0.679076
     18          8           0       -4.468163    0.438971    0.645829
     19          1           0       -4.627327   -0.458583    0.949764
     20          1           0       -5.020366    0.566913   -0.130048
     21          8           0        0.760644    4.097768   -0.738936
     22          1           0        0.624105    4.938421   -1.180728
     23          1           0        0.239431    4.122185    0.093056
 ---------------------------------------------------------------------
                    Distance matrix (angstroms):
                    1          2          3          4          5
     1  C    0.000000
     2  O    1.216581   0.000000
     3  O    1.291718   2.260642   0.000000
     4  H    1.951585   2.462781   1.037692   0.000000
     5  C    1.550735   2.403566   2.350941   3.298959   0.000000
     6  F    2.379949   3.308559   2.777506   3.738803   1.340402
     7  F    2.379262   3.305545   2.775101   3.742472   1.341330
     8  F    2.381623   2.648809   3.498039   4.322574   1.332340
     9  O    5.239620   4.597080   5.255970   4.529097   6.614090
    10  H    5.399346   4.705702   5.575794   4.986884   6.645015
    11  H    4.614714   3.860449   4.734293   4.014313   6.035421
    12  O    3.256710   3.349271   2.513374   1.475787   4.717213
    13  H    3.359249   3.095974   2.970106   2.007333   4.900390
    14  H    3.811700   3.900441   3.045232   2.074427   5.230898
    15  O    3.648947   2.771820   3.910028   3.252384   5.111466
    16  H    4.249824   3.281770   4.605438   3.990680   5.641140
    17  H    2.788913   1.815242   3.272929   2.832876   4.191244
    18  O    5.621768   4.625282   6.069313   5.528041   6.856738
    19  H    5.688445   4.667960   6.285601   5.884594   6.764289
    20  H    6.131859   5.246153   6.432420   5.825085   7.398150
    21  O    5.019110   5.002295   4.388748   3.574169   6.343711
    22  H    5.920737   5.911253   5.213646   4.356986   7.253000
    23  H    5.060129   4.815452   4.665123   3.862117   6.426431
                    6          7          8          9         10
     6  F    0.000000
     7  F    2.171414   0.000000
     8  F    2.165024   2.164872   0.000000
     9  O    6.874389   7.616444   6.967820   0.000000
    10  H    6.825208   7.756433   6.866225   0.959638   0.000000
    11  H    6.464224   6.982829   6.344317   0.979804   1.555057
    12  O    5.163038   5.163030   5.626114   3.781277   4.468733
    13  H    5.498962   5.432556   5.614903   3.267353   3.979194
    14  H    5.469901   5.805032   6.145274   3.322897   4.023528
    15  O    5.861790   5.860213   5.390912   2.741416   3.220361
    16  H    6.528358   6.291460   5.791198   3.406943   3.863504
    17  H    4.990701   4.988759   4.417586   3.266761   3.563113
    18  O    7.915949   7.323292   6.824125   4.983207   5.400282
    19  H    7.903186   7.173837   6.582567   5.694710   6.015698
    20  H    8.479044   7.739498   7.468740   5.486603   6.018622
    21  O    6.325368   7.121118   7.165709   2.720149   3.327484
    22  H    7.221625   7.973014   8.106338   3.213327   3.874992
    23  H    6.490935   7.313232   7.088549   1.758412   2.379225
                   11         12         13         14         15
    11  H    0.000000
    12  O    3.321415   0.000000
    13  H    2.633553   0.974952   0.000000
    14  H    3.115109   0.984174   1.548016   0.000000
    15  O    1.776969   2.773477   1.860389   3.126425   0.000000
    16  H    2.442635   3.495597   2.540334   3.947872   0.973026
    17  H    2.360526   2.831304   2.105050   3.294957   0.975144
    18  O    4.080811   5.042630   4.111838   5.597784   2.799879
    19  H    4.764922   5.611228   4.721493   6.241395   3.374637
    20  H    4.620092   5.205762   4.319378   5.794129   3.349258
    21  O    3.061933   2.710610   2.969072   1.747426   3.956255
    22  H    3.666002   3.333143   3.599044   2.379026   4.639091
    23  H    2.239062   3.002901   2.948533   2.187417   3.457818
                   16         17         18         19         20
    16  H    0.000000
    17  H    1.571438   0.000000
    18  O    1.828008   3.217804   0.000000
    19  H    2.448544   3.551796   0.960891   0.000000
    20  H    2.429854   3.850833   0.960877   1.540168   0.000000
    21  O    4.821436   4.258180   6.530299   7.255500   6.801307
    22  H    5.427070   5.058885   7.036516   7.825867   7.216237
    23  H    4.298656   3.847650   6.002755   6.738154   6.352575
                   21         22         23
    21  O    0.000000
    22  H    0.959437   0.000000
    23  H    0.982075   1.561006   0.000000
 Stoichiometry    C2H11F3O7
 Framework group  C1[X(C2H11F3O7)]
 Deg. of freedom    63
 Full point group                 C1      NOp   1
 Largest Abelian subgroup         C1      NOp   1
 Largest concise Abelian subgroup C1      NOp   1
                         Standard orientation:                         
 ---------------------------------------------------------------------
 Center     Atomic      Atomic             Coordinates (Angstroms)
 Number     Number       Type             X           Y           Z
 ---------------------------------------------------------------------
      1          6           0       -1.342182    0.017383   -0.103409
      2          8           0       -0.581668    0.782158    0.459446
      3          8           0       -1.070318   -0.887016   -0.984708
      4          1           0       -0.059351   -0.951932   -1.209507
      5          6           0       -2.860888    0.062075    0.206934
      6          9           0       -3.280182   -1.119197    0.681765
      7          9           0       -3.559590    0.337028   -0.904545
      8          9           0       -3.139324    0.997602    1.113793
      9          8           0        3.537964   -0.946821    1.542223
     10          1           0        3.303619   -0.948321    2.472806
     11          1           0        3.096948   -0.167891    1.143739
     12          8           0        1.372202   -1.045056   -1.555821
     13          1           0        1.831612   -0.279993   -1.163197
     14          1           0        1.820435   -1.827969   -1.162461
     15          8           0        2.166634    0.983461    0.160619
     16          1           0        2.470866    1.891699   -0.010633
     17          1           0        1.214693    1.026616    0.367625
     18          8           0        2.979739    3.598314   -0.423098
     19          1           0        2.369890    4.324555   -0.268278
     20          1           0        3.375153    3.752329   -1.285196
     21          8           0        2.726616   -2.921103   -0.143937
     22          1           0        3.460794   -3.421245   -0.506372
     23          1           0        3.096274   -2.324974    0.543416
 ---------------------------------------------------------------------
 Rotational constants (GHZ):           0.7428948           0.3215280           0.2620768
 Standard basis: 6-31++G(d,p) (6D, 7F)
 There are   294 symmetry adapted cartesian basis functions of A   symmetry.
 There are   294 symmetry adapted basis functions of A   symmetry.
   294 basis functions,   472 primitive gaussians,   294 cartesian basis functions
    53 alpha electrons       53 beta electrons
       nuclear repulsion energy       826.2756110259 Hartrees.
 NAtoms=   23 NActive=   23 NUniq=   23 SFac= 1.00D+00 NAtFMM=   60 NAOKFM=F Big=F
 Integral buffers will be    131072 words long.
 Raffenetti 2 integral format.
 Two-electron integral symmetry is turned on.
 Nuclear repulsion after empirical dispersion term =      826.2657950071 Hartrees.
 One-electron integrals computed using PRISM.
 NBasis=   294 RedAO= T EigKep=  4.20D-05  NBF=   294
 NBsUse=   294 1.00D-06 EigRej= -1.00D+00 NBFU=   294
 Initial guess from the checkpoint file:  "/local_scratch/slurm.5660541/Gau-1746797.chk"
 B after Tr=     0.000000   -0.000000    0.000000
         Rot=    0.999999    0.001191    0.000910    0.000558 Ang=   0.18 deg.
 ExpMin= 3.60D-02 ExpMax= 7.00D+03 ExpMxC= 1.05D+03 IAcc=3 IRadAn=         5 AccDes= 0.00D+00
 Harris functional with IExCor= 4639 and IRadAn=       5 diagonalized for initial guess.
 HarFok:  IExCor= 4639 AccDes= 0.00D+00 IRadAn=         5 IDoV= 1 UseB2=F ITyADJ=14
 ICtDFT=  3500011 ScaDFX=  1.000000  1.000000  1.000000  1.000000
 FoFCou: FMM=F IPFlag=           0 FMFlag=      100000 FMFlg1=           0
         NFxFlg=           0 DoJE=T BraDBF=F KetDBF=T FulRan=T
         wScrn=  0.000000 ICntrl=       500 IOpCl=  0 I1Cent=   200000004 NGrid=           0
         NMat0=    1 NMatS0=      1 NMatT0=    0 NMatD0=    1 NMtDS0=    0 NMtDT0=    0
 Petite list used in FoFCou.
 Requested convergence on RMS density matrix=1.00D-10 within 128 cycles.
 Requested convergence on MAX density matrix=1.00D-08.
 Requested convergence on             energy=1.00D-08.
 No special actions if energy rises.
 SCF Done:  E(RwB97XD) =  -908.813146116     A.U. after   15 cycles
            NFock= 15  Conv=0.99D-10     -V/T= 2.0082
 Calling FoFJK, ICntrl=      2127 FMM=F ISym2X=0 I1Cent= 0 IOpClX= 0 NMat=1 NMatS=1 NMatT=0.
 ***** Axes restored to original set *****
 -------------------------------------------------------------------
 Center     Atomic                   Forces (Hartrees/Bohr)
 Number     Number              X              Y              Z
 -------------------------------------------------------------------
      1        6           0.001088036    0.000025295   -0.001679369
      2        8          -0.001393424    0.000165852    0.001681829
      3        8           0.001466854   -0.001651761    0.000233760
      4        1          -0.001202735    0.001611283   -0.000463569
      5        6           0.000285316   -0.000488435    0.000256242
      6        9           0.000144783    0.000381593   -0.000040866
      7        9          -0.000211311    0.000044581   -0.000353474
      8        9          -0.000302274    0.000060513    0.000277765
      9        8           0.000035843   -0.000194823   -0.000194607
     10        1           0.000118470    0.000151625    0.000313695
     11        1          -0.000160228    0.000031263   -0.000109122
     12        8           0.000214650    0.000216454    0.000552856
     13        1          -0.000714415   -0.000415238   -0.000001490
     14        1           0.000668129    0.000250884   -0.000477458
     15        8          -0.000037594    0.000635450   -0.000102655
     16        1          -0.000617319   -0.000079467    0.000035503
     17        1           0.000684358   -0.000740319    0.000073952
     18        8           0.000123393    0.000053507   -0.000069770
     19        1           0.000017679   -0.000157527    0.000231854
     20        1          -0.000109605    0.000102547   -0.000172804
     21        8          -0.000307348   -0.000273046    0.000322304
     22        1           0.000002333    0.000270357   -0.000125892
     23        1           0.000206410   -0.000000589   -0.000188684
 -------------------------------------------------------------------
 Cartesian Forces:  Max     0.001681829 RMS     0.000582135

 GradGradGradGradGradGradGradGradGradGradGradGradGradGradGradGradGradGrad
 Berny optimization.
 Using GEDIIS/GDIIS optimizer.
 FormGI is forming the generalized inverse of G from B-inverse, IUseBI=4.
 Internal  Forces:  Max     0.001988879 RMS     0.000337369
 Search for a local minimum.
 Step number   9 out of a maximum of  138
 All quantities printed in internal units (Hartrees-Bohrs-Radians)
 Mixed Optimization -- En-DIIS/RFO-DIIS
 Swapping is turned off.
 Update second derivatives using D2CorX and points    4    8    9
 DE= -2.35D-04 DEPred=-2.86D-04 R= 8.21D-01
 TightC=F SS=  1.41D+00  RLast= 3.55D-01 DXNew= 7.1352D-01 1.0656D+00
 Trust test= 8.21D-01 RLast= 3.55D-01 DXMaxT set to 7.14D-01
 ITU=  1  1  0  0  0 -1  0  1  0
     Eigenvalues ---    0.00007   0.00048   0.00071   0.00087   0.00154
     Eigenvalues ---    0.00195   0.00362   0.00404   0.00513   0.00593
     Eigenvalues ---    0.00647   0.00824   0.00920   0.01050   0.01124
     Eigenvalues ---    0.01351   0.01407   0.01559   0.01709   0.01934
     Eigenvalues ---    0.01965   0.02091   0.02187   0.02322   0.02602
     Eigenvalues ---    0.02741   0.02795   0.02975   0.03014   0.03378
     Eigenvalues ---    0.03651   0.03971   0.04337   0.05364   0.05859
     Eigenvalues ---    0.06512   0.06887   0.06961   0.08862   0.12108
     Eigenvalues ---    0.14003   0.19344   0.20581   0.22906   0.24022
     Eigenvalues ---    0.25972   0.35275   0.38747   0.40855   0.41112
     Eigenvalues ---    0.41193   0.41707   0.47501   0.49109   0.49999
     Eigenvalues ---    0.53357   0.53937   0.56838   0.58000   0.58449
     Eigenvalues ---    0.58917   0.59617   0.87410
 Eigenvalue     1 is   6.62D-05 Eigenvector:
                          D40       D39       D38       D36       D37
   1                   -0.42586  -0.41315  -0.41238  -0.40157  -0.39967
                          D35       D17       D27       D20       D26
   1                   -0.38886  -0.02338   0.02302  -0.02263   0.02256
 En-DIIS/RFO-DIIS/Sim-DIIS IScMMF=       -3 using points:     9    8    7
 RFO step:  Lambda=-8.29059643D-05.
 DidBck=T Rises=F RFO-DIIS coefs:    0.47323    1.40153   -0.87476
 Iteration  1 RMS(Cart)=  0.02261887 RMS(Int)=  0.00117932
 Iteration  2 RMS(Cart)=  0.00108348 RMS(Int)=  0.00050658
 Iteration  3 RMS(Cart)=  0.00000228 RMS(Int)=  0.00050657
 Iteration  4 RMS(Cart)=  0.00000000 RMS(Int)=  0.00050657
 Variable       Old X    -DE/DX   Delta X   Delta X   Delta X     New X
                                 (Linear)    (Quad)   (Total)
    R1        2.29900   0.00193  -0.00210   0.00246   0.00008   2.29908
    R2        2.44099   0.00003   0.00521  -0.00396   0.00101   2.44200
    R3        2.93046  -0.00003  -0.00121   0.00118  -0.00003   2.93043
    R4        3.43031  -0.00017   0.02690  -0.02552   0.00126   3.43157
    R5        1.96095   0.00199  -0.03241   0.02370  -0.00866   1.95230
    R6        2.78883  -0.00007   0.12624  -0.10591   0.02037   2.80921
    R7        2.53299   0.00025   0.00163  -0.00155   0.00009   2.53308
    R8        2.53475   0.00025   0.00150  -0.00120   0.00030   2.53504
    R9        2.51776   0.00028   0.00285  -0.00274   0.00011   2.51786
   R10        1.81345   0.00032   0.00079  -0.00063   0.00015   1.81360
   R11        1.85156   0.00013   0.00071  -0.00090   0.00007   1.85163
   R12        3.32292   0.00009   0.00630  -0.00524   0.00138   3.32430
   R13        3.35799   0.00004   0.00213  -0.00164   0.00069   3.35868
   R14        1.84239   0.00065  -0.00464   0.00430  -0.00042   1.84197
   R15        1.85982   0.00029  -0.00512   0.00447  -0.00092   1.85890
   R16        3.51563   0.00009   0.03516  -0.03004   0.00513   3.52076
   R17        3.30216  -0.00008   0.03026  -0.02357   0.00650   3.30866
   R18        1.83875   0.00058   0.00039  -0.00003   0.00037   1.83912
   R19        1.84276   0.00086  -0.00299   0.00315   0.00009   1.84285
   R20        3.45443  -0.00003   0.00823  -0.00909  -0.00087   3.45357
   R21        1.81582   0.00022   0.00034  -0.00029   0.00005   1.81588
   R22        1.81579   0.00022   0.00056  -0.00045   0.00011   1.81590
   R23        1.81307   0.00029   0.00079  -0.00060   0.00019   1.81326
   R24        1.85585  -0.00019  -0.00026  -0.00034  -0.00032   1.85553
    A1        2.24493   0.00035  -0.00196   0.00266   0.00024   2.24517
    A2        2.09614  -0.00038   0.00814  -0.00794   0.00041   2.09655
    A3        1.94211   0.00003  -0.00618   0.00528  -0.00066   1.94145
    A4        2.31839  -0.00032   0.02485  -0.02276   0.00163   2.32002
    A5        1.97866  -0.00029  -0.01248   0.01063  -0.00216   1.97650
    A6        1.93034  -0.00040  -0.00046   0.00027  -0.00020   1.93014
    A7        1.92860  -0.00041  -0.00030  -0.00045  -0.00074   1.92786
    A8        1.94026  -0.00035  -0.00408   0.00344  -0.00064   1.93962
    A9        1.88730   0.00039   0.00208  -0.00155   0.00053   1.88783
   A10        1.88843   0.00041   0.00147  -0.00088   0.00059   1.88902
   A11        1.88727   0.00041   0.00154  -0.00100   0.00054   1.88781
   A12        1.86054   0.00007   0.00190  -0.00085   0.00010   1.86064
   A13        2.08088  -0.00006   0.00370  -0.00133   0.00115   2.08203
   A14        1.85355   0.00015   0.00560  -0.00360   0.00183   1.85537
   A15        1.88922   0.00011   0.00172  -0.00175   0.00084   1.89006
   A16        1.98034  -0.00005  -0.00584   0.00523  -0.00053   1.97981
   A17        1.82211   0.00032  -0.00007   0.00419   0.00163   1.82374
   A18        2.70064   0.00001   0.00325  -0.00146   0.00070   2.70134
   A19        1.61875  -0.00019  -0.00231  -0.00170  -0.00508   1.61367
   A20        2.13942   0.00007   0.00558  -0.00339   0.00273   2.14214
   A21        2.00679  -0.00004  -0.00752   0.00974   0.00198   2.00877
   A22        2.17121   0.00006   0.00454  -0.00506  -0.00009   2.17111
   A23        1.57611   0.00011  -0.00492   0.00377  -0.00116   1.57495
   A24        1.87683  -0.00000   0.00161  -0.00100   0.00026   1.87709
   A25        2.08585  -0.00005   0.01229  -0.00764   0.00402   2.08986
   A26        2.05628  -0.00001  -0.00208  -0.00118  -0.00390   2.05238
   A27        1.85937   0.00010   0.00017   0.00070  -0.00002   1.85935
   A28        2.09757   0.00001   0.01046  -0.01037   0.00018   2.09774
   A29        1.79612   0.00008  -0.00686   0.00495  -0.00225   1.79387
   A30        1.86794   0.00002  -0.00051   0.00028  -0.00018   1.86775
   A31        3.15437  -0.00009  -0.00678   0.00676   0.00017   3.15455
   A32        2.92093   0.00001   0.00309  -0.00154   0.00148   2.92241
   A33        3.11466   0.00010  -0.00682   0.00766   0.00099   3.11565
   A34        3.11492  -0.00012   0.01008  -0.01173  -0.00213   3.11278
   A35        2.89946   0.00010  -0.00169   0.00391   0.00249   2.90195
   A36        2.93258   0.00012  -0.00282   0.00493   0.00228   2.93486
   A37        3.15551  -0.00008   0.01393  -0.01218   0.00095   3.15646
   A38        3.14083  -0.00008   0.00928  -0.01297  -0.00377   3.13706
   A39        3.41969   0.00047  -0.00561   0.00881   0.00454   3.42423
   A40        3.20289  -0.00001   0.00448  -0.00360   0.00089   3.20378
   A41        3.14135  -0.00002   0.01162  -0.01051   0.00114   3.14249
   A42        2.99643  -0.00003   0.00891  -0.00941  -0.00073   2.99569
    D1       -0.00784   0.00006   0.00374   0.00171   0.00492  -0.00292
    D2        3.13941   0.00002   0.00499   0.00018   0.00510  -3.13868
    D3        0.01611   0.00002   0.00780  -0.00906  -0.00037   0.01574
    D4       -3.13074   0.00006   0.00664  -0.00767  -0.00053  -3.13126
    D5       -2.10051  -0.00000   0.00182  -0.00568  -0.00404  -2.10455
    D6        2.09343   0.00003  -0.00027  -0.00363  -0.00409   2.08934
    D7       -0.00224   0.00001   0.00067  -0.00433  -0.00386  -0.00609
    D8        1.04583  -0.00004   0.00286  -0.00697  -0.00390   1.04193
    D9       -1.04342  -0.00000   0.00077  -0.00492  -0.00395  -1.04737
   D10       -3.13908  -0.00002   0.00172  -0.00562  -0.00372   3.14039
   D11       -1.46203  -0.00001   0.00543  -0.00469  -0.00002  -1.46205
   D12        0.09277  -0.00012   0.00206  -0.00648  -0.00554   0.08723
   D13        2.25381   0.00002   0.00505  -0.01037  -0.00549   2.24832
   D14       -0.18467  -0.00015   0.00012  -0.00123   0.00061  -0.18406
   D15        1.83398   0.00025  -0.00271   0.00518   0.00302   1.83700
   D16       -2.35398  -0.00005   0.00556  -0.00894  -0.00379  -2.35777
   D17        1.61306  -0.00000  -0.00070  -0.00036  -0.00139   1.61167
   D18       -0.79071  -0.00001  -0.00138  -0.00562  -0.00705  -0.79776
   D19       -0.15693  -0.00001   0.01453  -0.01636  -0.00179  -0.15872
   D20       -2.47307   0.00003   0.00827  -0.00778   0.00061  -2.47246
   D21        1.40634   0.00002   0.00759  -0.01304  -0.00505   1.40129
   D22        2.07118   0.00007   0.00408  -0.00296   0.00125   2.07243
   D23       -2.03296   0.00013   0.01477  -0.01503   0.00002  -2.03294
   D24        0.01904  -0.00015  -0.00132   0.00014  -0.00166   0.01738
   D25        2.19809  -0.00008   0.00937  -0.01193  -0.00289   2.19520
   D26        0.66777   0.00015  -0.00779  -0.00255  -0.01013   0.65764
   D27       -1.44696  -0.00002  -0.00123  -0.01004  -0.01081  -1.45777
   D28        2.56573  -0.00010   0.00107   0.00163   0.00287   2.56860
   D29       -1.69116  -0.00011   0.00183  -0.00167  -0.00005  -1.69121
   D30       -1.74823   0.00008   0.00148   0.00207   0.00340  -1.74483
   D31        0.27807   0.00006   0.00223  -0.00123   0.00048   0.27855
   D32        1.37654  -0.00004  -0.01398   0.02645   0.01225   1.38880
   D33       -2.57957  -0.00009  -0.00504   0.01640   0.01102  -2.56855
   D34       -0.63107   0.00000  -0.00561   0.01654   0.01046  -0.62061
   D35       -2.25783   0.00005  -0.00834   0.10512   0.09671  -2.16112
   D36        1.74300  -0.00003  -0.01810   0.11552   0.09699   1.84000
   D37        1.91902   0.00013  -0.00883   0.10938   0.10101   2.02003
   D38       -0.36334   0.00005  -0.01859   0.11978   0.10130  -0.26204
   D39        0.14944   0.00002  -0.00819   0.11153   0.10349   0.25292
   D40       -2.13292  -0.00006  -0.01794   0.12193   0.10377  -2.02915
         Item               Value     Threshold  Converged?
 Maximum Force            0.001989     0.000015     NO 
 RMS     Force            0.000337     0.000010     NO 
 Maximum Displacement     0.144220     0.000060     NO 
 RMS     Displacement     0.022568     0.000040     NO 
 Predicted change in Energy=-7.502588D-06
 GradGradGradGradGradGradGradGradGradGradGradGradGradGradGradGradGradGrad

                          Input orientation:                          
 ---------------------------------------------------------------------
 Center     Atomic      Atomic             Coordinates (Angstroms)
 Number     Number       Type             X           Y           Z
 ---------------------------------------------------------------------
      1          6           0        0.935124   -0.883766   -0.152604
      2          8           0        0.022976   -0.656434    0.619716
      3          8           0        1.269597   -0.235721   -1.219410
      4          1           0        0.669533    0.584996   -1.402889
      5          6           0        1.873295   -2.095216    0.086044
      6          9           0        3.143059   -1.688225    0.223366
      7          9           0        1.816050   -2.944058   -0.951153
      8          9           0        1.527515   -2.760958    1.187182
      9          8           0       -0.854517    3.783961    1.426051
     10          1           0       -0.503611    3.701919    2.315541
     11          1           0       -1.284213    2.929138    1.214567
     12          8           0       -0.196356    1.757691   -1.694274
     13          1           0       -0.968531    1.722904   -1.100446
     14          1           0        0.231504    2.619928   -1.491484
     15          8           0       -1.840704    1.394000    0.512718
     16          1           0       -2.760171    1.083885    0.587329
     17          1           0       -1.258228    0.629187    0.676382
     18          8           0       -4.468795    0.437203    0.635790
     19          1           0       -4.639966   -0.429303    1.014255
     20          1           0       -4.987954    0.490595   -0.171066
     21          8           0        0.766728    4.105632   -0.735338
     22          1           0        0.629604    4.947441   -1.174954
     23          1           0        0.244104    4.126970    0.095653
 ---------------------------------------------------------------------
                    Distance matrix (angstroms):
                    1          2          3          4          5
     1  C    0.000000
     2  O    1.216623   0.000000
     3  O    1.292250   2.261294   0.000000
     4  H    1.947053   2.459699   1.033111   0.000000
     5  C    1.550719   2.403868   2.350826   3.293858   0.000000
     6  F    2.379808   3.310076   2.775109   3.732368   1.340448
     7  F    2.378763   3.303932   2.775907   3.738019   1.341487
     8  F    2.381134   2.648523   3.497860   4.317407   1.332396
     9  O    5.242390   4.597530   5.260055   4.534205   6.618255
    10  H    5.402796   4.706204   5.580784   4.991813   6.650346
    11  H    4.618750   3.862501   4.739465   4.020349   6.040493
    12  O    3.261026   3.351217   2.519565   1.486568   4.722063
    13  H    3.364080   3.098918   2.976505   2.017315   4.905280
    14  H    3.816223   3.903229   3.050639   2.083427   5.236092
    15  O    3.651862   2.772911   3.915384   3.259652   5.113753
    16  H    4.251395   3.282631   4.609197   3.996590   5.641540
    17  H    2.790527   1.815907   3.275973   2.835769   4.192530
    18  O    5.618617   4.623019   6.068257   5.529961   6.851093
    19  H    5.713993   4.685112   6.320575   5.921332   6.786708
    20  H    6.080465   5.201003   6.386197   5.790808   7.336843
    21  O    5.026134   5.006656   4.397107   3.584682   6.352139
    22  H    5.928029   5.915425   5.222714   4.368578   7.261949
    23  H    5.064249   4.817104   4.670556   3.869392   6.431947
                    6          7          8          9         10
     6  F    0.000000
     7  F    2.171996   0.000000
     8  F    2.165567   2.165468   0.000000
     9  O    6.882724   7.619007   6.969010   0.000000
    10  H    6.835865   7.760227   6.867856   0.959718   0.000000
    11  H    6.473273   6.985442   6.346948   0.979840   1.555208
    12  O    5.167531   5.168022   5.629627   3.778277   4.466883
    13  H    5.503949   5.436608   5.618585   3.262537   3.975125
    14  H    5.475222   5.810395   6.148888   3.323616   4.025486
    15  O    5.867004   5.859481   5.391055   2.742017   3.219391
    16  H    6.531860   6.287531   5.790241   3.409602   3.864309
    17  H    4.994693   4.986796   4.417507   3.267658   3.563421
    18  O    7.913777   7.310991   6.818211   4.988818   5.403944
    19  H    7.923754   7.201872   6.595782   5.678978   5.989137
    20  H    8.427112   7.661582   7.407346   5.521082   6.050219
    21  O    6.335206   7.130622   7.171118   2.720940   3.329355
    22  H    7.232207   7.983326   8.112049   3.212714   3.875443
    23  H    6.498980   7.318896   7.090989   1.759143   2.380682
                   11         12         13         14         15
    11  H    0.000000
    12  O    3.319199   0.000000
    13  H    2.629438   0.974728   0.000000
    14  H    3.117006   0.983687   1.548433   0.000000
    15  O    1.777336   2.776142   1.863106   3.132694   0.000000
    16  H    2.444757   3.497553   2.543012   3.953608   0.973220
    17  H    2.362222   2.832156   2.106481   3.298787   0.975194
    18  O    4.084884   5.042481   4.113319   5.601999   2.799548
    19  H    4.751875   5.644886   4.752199   6.269590   3.378141
    20  H    4.645876   5.185085   4.305589   5.789672   3.344979
    21  O    3.064740   2.712916   2.970154   1.750867   3.963495
    22  H    3.666887   3.335628   3.599615   2.382434   4.645170
    23  H    2.241099   3.001887   2.946297   2.188684   3.462584
                   16         17         18         19         20
    16  H    0.000000
    17  H    1.571786   0.000000
    18  O    1.827550   3.216557   0.000000
    19  H    2.450638   3.559594   0.960920   0.000000
    20  H    2.426968   3.827301   0.960934   1.540226   0.000000
    21  O    4.829019   4.263692   6.538200   7.270422   6.819330
    22  H    5.433534   5.063465   7.043771   7.840305   7.240734
    23  H    4.304391   3.850809   6.009787   6.742224   6.377209
                   21         22         23
    21  O    0.000000
    22  H    0.959536   0.000000
    23  H    0.981905   1.560842   0.000000
 Stoichiometry    C2H11F3O7
 Framework group  C1[X(C2H11F3O7)]
 Deg. of freedom    63
 Full point group                 C1      NOp   1
 Largest Abelian subgroup         C1      NOp   1
 Largest concise Abelian subgroup C1      NOp   1
                         Standard orientation:                         
 ---------------------------------------------------------------------
 Center     Atomic      Atomic             Coordinates (Angstroms)
 Number     Number       Type             X           Y           Z
 ---------------------------------------------------------------------
      1          6           0       -1.342626    0.013292   -0.102147
      2          8           0       -0.581978    0.777701    0.461116
      3          8           0       -1.071027   -0.891405   -0.984002
      4          1           0       -0.064152   -0.954599   -1.206550
      5          6           0       -2.861506    0.058058    0.207252
      6          9           0       -3.281981   -1.124944    0.676833
      7          9           0       -3.558359    0.338421   -0.904225
      8          9           0       -3.138986    0.990441    1.117717
      9          8           0        3.543981   -0.940167    1.539389
     10          1           0        3.311742   -0.939663    2.470584
     11          1           0        3.102449   -0.161832    1.140227
     12          8           0        1.378191   -1.045687   -1.554734
     13          1           0        1.836749   -0.280727   -1.161470
     14          1           0        1.826358   -1.829124   -1.163564
     15          8           0        2.166557    0.989158    0.161324
     16          1           0        2.466879    1.898480   -0.012164
     17          1           0        1.214096    1.028250    0.366975
     18          8           0        2.964149    3.606796   -0.429676
     19          1           0        2.387601    4.340583   -0.200509
     20          1           0        3.277171    3.773563   -1.322760
     21          8           0        2.737731   -2.921173   -0.142601
     22          1           0        3.474595   -3.418058   -0.504326
     23          1           0        3.104409   -2.322018    0.543474
 ---------------------------------------------------------------------
 Rotational constants (GHZ):           0.7415569           0.3214885           0.2618734
 Standard basis: 6-31++G(d,p) (6D, 7F)
 There are   294 symmetry adapted cartesian basis functions of A   symmetry.
 There are   294 symmetry adapted basis functions of A   symmetry.
   294 basis functions,   472 primitive gaussians,   294 cartesian basis functions
    53 alpha electrons       53 beta electrons
       nuclear repulsion energy       826.0068832618 Hartrees.
 NAtoms=   23 NActive=   23 NUniq=   23 SFac= 1.00D+00 NAtFMM=   60 NAOKFM=F Big=F
 Integral buffers will be    131072 words long.
 Raffenetti 2 integral format.
 Two-electron integral symmetry is turned on.
 Nuclear repulsion after empirical dispersion term =      825.9970719011 Hartrees.
 One-electron integrals computed using PRISM.
 NBasis=   294 RedAO= T EigKep=  4.20D-05  NBF=   294
 NBsUse=   294 1.00D-06 EigRej= -1.00D+00 NBFU=   294
 Initial guess from the checkpoint file:  "/local_scratch/slurm.5660541/Gau-1746797.chk"
 B after Tr=    -0.000000   -0.000000    0.000000
         Rot=    0.999999   -0.000084   -0.000204   -0.001142 Ang=  -0.13 deg.
 ExpMin= 3.60D-02 ExpMax= 7.00D+03 ExpMxC= 1.05D+03 IAcc=3 IRadAn=         5 AccDes= 0.00D+00
 Harris functional with IExCor= 4639 and IRadAn=       5 diagonalized for initial guess.
 HarFok:  IExCor= 4639 AccDes= 0.00D+00 IRadAn=         5 IDoV= 1 UseB2=F ITyADJ=14
 ICtDFT=  3500011 ScaDFX=  1.000000  1.000000  1.000000  1.000000
 FoFCou: FMM=F IPFlag=           0 FMFlag=      100000 FMFlg1=           0
         NFxFlg=           0 DoJE=T BraDBF=F KetDBF=T FulRan=T
         wScrn=  0.000000 ICntrl=       500 IOpCl=  0 I1Cent=   200000004 NGrid=           0
         NMat0=    1 NMatS0=      1 NMatT0=    0 NMatD0=    1 NMtDS0=    0 NMtDT0=    0
 Petite list used in FoFCou.
 Requested convergence on RMS density matrix=1.00D-10 within 128 cycles.
 Requested convergence on MAX density matrix=1.00D-08.
 Requested convergence on             energy=1.00D-08.
 No special actions if energy rises.
 SCF Done:  E(RwB97XD) =  -908.813138149     A.U. after   15 cycles
            NFock= 15  Conv=0.39D-10     -V/T= 2.0082
 Calling FoFJK, ICntrl=      2127 FMM=F ISym2X=0 I1Cent= 0 IOpClX= 0 NMat=1 NMatS=1 NMatT=0.
 ***** Axes restored to original set *****
 -------------------------------------------------------------------
 Center     Atomic                   Forces (Hartrees/Bohr)
 Number     Number              X              Y              Z
 -------------------------------------------------------------------
      1        6           0.000865616   -0.000040220   -0.001298784
      2        8          -0.000971983    0.000110344    0.001234562
      3        8           0.001993948   -0.002580981    0.000622167
      4        1          -0.002059964    0.002814332   -0.000855090
      5        6           0.000181021   -0.000371862    0.000233704
      6        9           0.000004450    0.000202467   -0.000045777
      7        9          -0.000119975    0.000092261   -0.000151097
      8        9          -0.000155174    0.000065247    0.000111360
      9        8           0.000022589   -0.000240462   -0.000137125
     10        1           0.000080926    0.000137998    0.000210874
     11        1          -0.000099857    0.000068232   -0.000052665
     12        8           0.000420706   -0.000207060    0.000476625
     13        1          -0.000675604   -0.000310496    0.000002434
     14        1           0.000546484    0.000391539   -0.000349693
     15        8          -0.000109128    0.000496082   -0.000076013
     16        1          -0.000397362   -0.000032100    0.000036685
     17        1           0.000523513   -0.000594106    0.000061164
     18        8           0.000094132    0.000000310   -0.000116330
     19        1           0.000026946   -0.000095611    0.000226350
     20        1          -0.000087922    0.000094071   -0.000135723
     21        8          -0.000233911   -0.000211419    0.000205441
     22        1           0.000002206    0.000168769   -0.000061661
     23        1           0.000148346    0.000042665   -0.000141409
 -------------------------------------------------------------------
 Cartesian Forces:  Max     0.002814332 RMS     0.000684437

 GradGradGradGradGradGradGradGradGradGradGradGradGradGradGradGradGradGrad
 Berny optimization.
 Using GEDIIS/GDIIS optimizer.
 FormGI is forming the generalized inverse of G from B-inverse, IUseBI=4.
 Internal  Forces:  Max     0.003204669 RMS     0.000375574
 Search for a local minimum.
 Step number  10 out of a maximum of  138
 All quantities printed in internal units (Hartrees-Bohrs-Radians)
 Mixed Optimization -- En-DIIS/RFO-DIIS
 Swapping is turned off.
 Update second derivatives using D2CorX and points    8    9   10
 DE=  7.97D-06 DEPred=-7.50D-06 R=-1.06D+00
 Trust test=-1.06D+00 RLast= 2.50D-01 DXMaxT set to 3.57D-01
 ITU= -1  1  1  0  0  0 -1  0  1  0
     Eigenvalues ---    0.00006   0.00048   0.00071   0.00085   0.00153
     Eigenvalues ---    0.00194   0.00363   0.00404   0.00513   0.00592
     Eigenvalues ---    0.00645   0.00831   0.00923   0.01045   0.01124
     Eigenvalues ---    0.01359   0.01459   0.01600   0.01706   0.01950
     Eigenvalues ---    0.02016   0.02070   0.02205   0.02321   0.02601
     Eigenvalues ---    0.02761   0.02821   0.02952   0.03011   0.03345
     Eigenvalues ---    0.03638   0.03790   0.04306   0.05364   0.05845
     Eigenvalues ---    0.06512   0.06891   0.06978   0.08863   0.12108
     Eigenvalues ---    0.14003   0.19360   0.20575   0.22906   0.24025
     Eigenvalues ---    0.25969   0.35291   0.40839   0.40907   0.41121
     Eigenvalues ---    0.41190   0.43544   0.47500   0.49178   0.50144
     Eigenvalues ---    0.53580   0.53939   0.56827   0.58000   0.58511
     Eigenvalues ---    0.58919   0.59620   0.87336
 Eigenvalue     1 is   6.24D-05 Eigenvector:
                          D40       D39       D38       D36       D37
   1                   -0.42475  -0.41325  -0.41153  -0.40113  -0.40003
                          D35       D27       D26       D17       D20
   1                   -0.38964   0.02800   0.02725  -0.02299  -0.02224
 En-DIIS/RFO-DIIS/Sim-DIIS IScMMF=       -3 using points:    10    9    8    7
 RFO step:  Lambda=-1.11310102D-04.
 EnCoef did   100 forward-backward iterations
 EnCoef did   100 forward-backward iterations
 DidBck=T Rises=T En-DIIS coefs:    0.32151    0.67849    0.00000    0.00000
 Iteration  1 RMS(Cart)=  0.01261430 RMS(Int)=  0.00018353
 Iteration  2 RMS(Cart)=  0.00018937 RMS(Int)=  0.00000753
 Iteration  3 RMS(Cart)=  0.00000006 RMS(Int)=  0.00000753
 Variable       Old X    -DE/DX   Delta X   Delta X   Delta X     New X
                                 (Linear)    (Quad)   (Total)
    R1        2.29908   0.00141  -0.00005   0.00279   0.00274   2.30182
    R2        2.44200  -0.00000  -0.00068  -0.00188  -0.00257   2.43943
    R3        2.93043  -0.00002   0.00002   0.00036   0.00038   2.93081
    R4        3.43157  -0.00006  -0.00085  -0.01166  -0.01252   3.41905
    R5        1.95230   0.00320   0.00587   0.01378   0.01965   1.97195
    R6        2.80921  -0.00038  -0.01382  -0.02644  -0.04026   2.76894
    R7        2.53308   0.00006  -0.00006   0.00013   0.00007   2.53315
    R8        2.53504   0.00006  -0.00020   0.00031   0.00011   2.53515
    R9        2.51786   0.00010  -0.00007  -0.00003  -0.00011   2.51776
   R10        1.81360   0.00021  -0.00010   0.00030   0.00020   1.81381
   R11        1.85163   0.00005  -0.00005   0.00002  -0.00003   1.85160
   R12        3.32430   0.00008  -0.00094  -0.00140  -0.00233   3.32196
   R13        3.35868   0.00005  -0.00047   0.00192   0.00145   3.36013
   R14        1.84197   0.00057   0.00029   0.00160   0.00189   1.84386
   R15        1.85890   0.00038   0.00062   0.00110   0.00173   1.86063
   R16        3.52076   0.00006  -0.00348  -0.00495  -0.00843   3.51233
   R17        3.30866  -0.00009  -0.00441  -0.00777  -0.01218   3.29648
   R18        1.83912   0.00036  -0.00025   0.00072   0.00047   1.83959
   R19        1.84285   0.00075  -0.00006   0.00236   0.00230   1.84515
   R20        3.45357  -0.00003   0.00059  -0.00008   0.00051   3.45407
   R21        1.81588   0.00017  -0.00004   0.00019   0.00015   1.81602
   R22        1.81590   0.00017  -0.00007   0.00017   0.00010   1.81600
   R23        1.81326   0.00018  -0.00013   0.00034   0.00021   1.81347
   R24        1.85553  -0.00013   0.00022  -0.00054  -0.00033   1.85520
    A1        2.24517   0.00023  -0.00016   0.00196   0.00178   2.24695
    A2        2.09655  -0.00032  -0.00028  -0.00341  -0.00368   2.09287
    A3        1.94145   0.00010   0.00045   0.00145   0.00190   1.94335
    A4        2.32002  -0.00014  -0.00111  -0.00423  -0.00536   2.31467
    A5        1.97650  -0.00018   0.00147   0.00080   0.00225   1.97875
    A6        1.93014  -0.00025   0.00014  -0.00077  -0.00063   1.92950
    A7        1.92786  -0.00026   0.00051  -0.00106  -0.00056   1.92730
    A8        1.93962  -0.00018   0.00044   0.00010   0.00054   1.94016
    A9        1.88783   0.00023  -0.00036   0.00050   0.00014   1.88797
   A10        1.88902   0.00025  -0.00040   0.00068   0.00028   1.88930
   A11        1.88781   0.00025  -0.00037   0.00062   0.00025   1.88807
   A12        1.86064   0.00005  -0.00007   0.00093   0.00086   1.86150
   A13        2.08203  -0.00005  -0.00078   0.00314   0.00235   2.08438
   A14        1.85537   0.00016  -0.00124   0.00351   0.00227   1.85764
   A15        1.89006   0.00002  -0.00057  -0.00003  -0.00062   1.88943
   A16        1.97981   0.00001   0.00036   0.00251   0.00287   1.98269
   A17        1.82374   0.00026  -0.00111   0.00747   0.00637   1.83011
   A18        2.70134  -0.00007  -0.00047  -0.00059  -0.00106   2.70028
   A19        1.61367  -0.00016   0.00345  -0.00323   0.00022   1.61389
   A20        2.14214   0.00006  -0.00185   0.00241   0.00056   2.14270
   A21        2.00877  -0.00001  -0.00135  -0.00191  -0.00326   2.00551
   A22        2.17111   0.00003   0.00006   0.00245   0.00250   2.17361
   A23        1.57495   0.00013   0.00079  -0.00235  -0.00156   1.57339
   A24        1.87709  -0.00003  -0.00018   0.00100   0.00083   1.87793
   A25        2.08986  -0.00006  -0.00272   0.00226  -0.00045   2.08941
   A26        2.05238   0.00001   0.00265   0.00080   0.00346   2.05584
   A27        1.85935   0.00011   0.00001   0.00043   0.00046   1.85982
   A28        2.09774   0.00000  -0.00012   0.00437   0.00425   2.10199
   A29        1.79387   0.00005   0.00153   0.00002   0.00155   1.79542
   A30        1.86775   0.00003   0.00012   0.00039   0.00051   1.86826
   A31        3.15455  -0.00026  -0.00012  -0.00135  -0.00148   3.15307
   A32        2.92241   0.00002  -0.00101  -0.00115  -0.00216   2.92025
   A33        3.11565   0.00004  -0.00067   0.00215   0.00148   3.11713
   A34        3.11278  -0.00012   0.00145  -0.00570  -0.00423   3.10855
   A35        2.90195   0.00022  -0.00169   0.00416   0.00246   2.90441
   A36        2.93486   0.00004  -0.00155   0.00077  -0.00077   2.93409
   A37        3.15646  -0.00009  -0.00064   0.00018  -0.00045   3.15601
   A38        3.13706  -0.00005   0.00256  -0.00550  -0.00294   3.13412
   A39        3.42423   0.00038  -0.00308   0.00480   0.00173   3.42595
   A40        3.20378   0.00001  -0.00060  -0.00341  -0.00401   3.19977
   A41        3.14249  -0.00003  -0.00077   0.00054  -0.00022   3.14228
   A42        2.99569   0.00000   0.00050  -0.00372  -0.00323   2.99247
    D1       -0.00292   0.00006  -0.00334   0.01489   0.01155   0.00864
    D2       -3.13868   0.00001  -0.00346   0.01399   0.01053  -3.12814
    D3        0.01574  -0.00001   0.00025  -0.00024   0.00001   0.01575
    D4       -3.13126   0.00003   0.00036   0.00059   0.00094  -3.13032
    D5       -2.10455  -0.00000   0.00274  -0.00180   0.00094  -2.10361
    D6        2.08934   0.00004   0.00278  -0.00125   0.00153   2.09087
    D7       -0.00609   0.00002   0.00262  -0.00139   0.00123  -0.00486
    D8        1.04193  -0.00004   0.00265  -0.00256   0.00008   1.04201
    D9       -1.04737   0.00000   0.00268  -0.00201   0.00067  -1.04669
   D10        3.14039  -0.00002   0.00252  -0.00215   0.00037   3.14076
   D11       -1.46205  -0.00004   0.00001  -0.01231  -0.01228  -1.47433
   D12        0.08723  -0.00009   0.00376  -0.01517  -0.01139   0.07584
   D13        2.24832   0.00005   0.00372  -0.01226  -0.00854   2.23978
   D14       -0.18406  -0.00014  -0.00041  -0.01191  -0.01233  -0.19639
   D15        1.83700   0.00015  -0.00205  -0.00143  -0.00348   1.83352
   D16       -2.35777  -0.00007   0.00257  -0.00603  -0.00346  -2.36124
   D17        1.61167   0.00000   0.00094  -0.00881  -0.00787   1.60380
   D18       -0.79776   0.00001   0.00478  -0.00994  -0.00516  -0.80292
   D19       -0.15872  -0.00002   0.00122  -0.00114   0.00007  -0.15865
   D20       -2.47246   0.00004  -0.00041  -0.00392  -0.00433  -2.47680
   D21        1.40129   0.00006   0.00343  -0.00506  -0.00163   1.39967
   D22        2.07243   0.00007  -0.00085   0.00141   0.00057   2.07299
   D23       -2.03294   0.00012  -0.00001   0.00570   0.00569  -2.02725
   D24        0.01738  -0.00010   0.00112  -0.00483  -0.00371   0.01367
   D25        2.19520  -0.00005   0.00196  -0.00055   0.00141   2.19661
   D26        0.65764   0.00013   0.00687   0.00856   0.01544   0.67308
   D27       -1.45777  -0.00003   0.00733   0.00159   0.00892  -1.44885
   D28        2.56860  -0.00003  -0.00195  -0.00207  -0.00402   2.56457
   D29       -1.69121  -0.00004   0.00003  -0.00067  -0.00065  -1.69185
   D30       -1.74483   0.00005  -0.00230   0.00182  -0.00048  -1.74531
   D31        0.27855   0.00005  -0.00033   0.00322   0.00290   0.28145
   D32        1.38880  -0.00002  -0.00831  -0.00201  -0.01032   1.37848
   D33       -2.56855  -0.00007  -0.00747  -0.00008  -0.00755  -2.57610
   D34       -0.62061  -0.00001  -0.00710   0.00010  -0.00699  -0.62759
   D35       -2.16112   0.00004  -0.06561   0.11242   0.04681  -2.11431
   D36        1.84000  -0.00004  -0.06581   0.10808   0.04228   1.88228
   D37        2.02003   0.00012  -0.06853   0.10736   0.03882   2.05885
   D38       -0.26204   0.00004  -0.06873   0.10302   0.03429  -0.22775
   D39        0.25292   0.00002  -0.07022   0.11025   0.04003   0.29295
   D40       -2.02915  -0.00006  -0.07041   0.10590   0.03550  -1.99365
         Item               Value     Threshold  Converged?
 Maximum Force            0.003205     0.000015     NO 
 RMS     Force            0.000376     0.000010     NO 
 Maximum Displacement     0.080784     0.000060     NO 
 RMS     Displacement     0.012597     0.000040     NO 
 Predicted change in Energy=-5.510614D-05
 GradGradGradGradGradGradGradGradGradGradGradGradGradGradGradGradGradGrad

                          Input orientation:                          
 ---------------------------------------------------------------------
 Center     Atomic      Atomic             Coordinates (Angstroms)
 Number     Number       Type             X           Y           Z
 ---------------------------------------------------------------------
      1          6           0        0.930803   -0.877505   -0.153330
      2          8           0        0.021790   -0.648203    0.624368
      3          8           0        1.263520   -0.231401   -1.220218
      4          1           0        0.661110    0.600318   -1.405312
      5          6           0        1.864724   -2.092518    0.085173
      6          9           0        3.136160   -1.689590    0.219352
      7          9           0        1.802123   -2.941761   -0.951461
      8          9           0        1.518780   -2.756020    1.187543
      9          8           0       -0.853017    3.783331    1.422584
     10          1           0       -0.508016    3.701658    2.314530
     11          1           0       -1.285938    2.930497    1.209725
     12          8           0       -0.187977    1.760026   -1.690130
     13          1           0       -0.964640    1.722352   -1.100707
     14          1           0        0.241529    2.622410   -1.487004
     15          8           0       -1.841315    1.395281    0.505228
     16          1           0       -2.760725    1.083942    0.578689
     17          1           0       -1.256706    0.631141    0.671663
     18          8           0       -4.466205    0.428683    0.632456
     19          1           0       -4.636588   -0.422830    1.044054
     20          1           0       -4.979370    0.447846   -0.179817
     21          8           0        0.773560    4.102690   -0.732871
     22          1           0        0.641888    4.946179   -1.171180
     23          1           0        0.250551    4.125245    0.097641
 ---------------------------------------------------------------------
                    Distance matrix (angstroms):
                    1          2          3          4          5
     1  C    0.000000
     2  O    1.218071   0.000000
     3  O    1.290892   2.262325   0.000000
     4  H    1.955545   2.467212   1.043510   0.000000
     5  C    1.550919   2.402745   2.351436   3.304785   0.000000
     6  F    2.379490   3.308750   2.775871   3.742871   1.340487
     7  F    2.378521   3.303518   2.776396   3.748895   1.341545
     8  F    2.381696   2.645948   3.498024   4.327066   1.332341
     9  O    5.233441   4.587039   5.251876   4.518976   6.610627
    10  H    5.397154   4.696662   5.576893   4.982208   6.646233
    11  H    4.612238   3.854852   4.733071   4.007387   6.035062
    12  O    3.251153   3.346710   2.508673   1.465262   4.712471
    13  H    3.354025   3.093292   2.965827   1.998701   4.895390
    14  H    3.808306   3.899113   3.043004   2.066779   5.228485
    15  O    3.644707   2.767883   3.906821   3.247192   5.106458
    16  H    4.243878   3.277926   4.600080   3.984860   5.632782
    17  H    2.782413   1.809284   3.267220   2.827153   4.183971
    18  O    5.608144   4.615392   6.057876   5.520083   6.836420
    19  H    5.712819   4.682671   6.322566   5.925524   6.780440
    20  H    6.057012   5.182628   6.365334   5.774089   7.305155
    21  O    5.016267   4.997823   4.388839   3.568113   6.343535
    22  H    5.919019   5.908098   5.214994   4.352206   7.253759
    23  H    5.055021   4.807866   4.662962   3.853899   6.423884
                    6          7          8          9         10
     6  F    0.000000
     7  F    2.172186   0.000000
     8  F    2.165776   2.165669   0.000000
     9  O    6.878529   7.610041   6.960156   0.000000
    10  H    6.836326   7.754899   6.861458   0.959825   0.000000
    11  H    6.471552   6.977841   6.340616   0.979824   1.555778
    12  O    5.157117   5.158772   5.620382   3.771608   4.462025
    13  H    5.495495   5.425053   5.608857   3.259922   3.973664
    14  H    5.466615   5.803642   6.141016   3.318353   4.022221
    15  O    5.862884   5.848633   5.384152   2.742455   3.220347
    16  H    6.526473   6.274330   5.781883   3.411482   3.865266
    17  H    4.988752   4.975600   4.409344   3.265447   3.561969
    18  O    7.902765   7.291133   6.802242   4.993305   5.404535
    19  H    7.918360   7.196116   6.584293   5.670140   5.972488
    20  H    8.401773   7.620598   7.372949   5.542557   6.066471
    21  O    6.327647   7.122501   7.161372   2.719141   3.330153
    22  H    7.224154   7.975840   8.102863   3.211630   3.875730
    23  H    6.492600   7.310989   7.081532   1.757908   2.381060
                   11         12         13         14         15
    11  H    0.000000
    12  O    3.314315   0.000000
    13  H    2.626965   0.975728   0.000000
    14  H    3.114550   0.984602   1.553760   0.000000
    15  O    1.778103   2.772393   1.858645   3.132582   0.000000
    16  H    2.446011   3.496235   2.540445   3.955692   0.973470
    17  H    2.361653   2.827478   2.101746   3.296923   0.976411
    18  O    4.087348   5.046793   4.115628   5.609572   2.800098
    19  H    4.743322   5.659573   4.762878   6.282974   3.377782
    20  H    4.662170   5.192332   4.311666   5.804761   3.348777
    21  O    3.064188   2.707207   2.970295   1.744421   3.962388
    22  H    3.667178   3.333100   3.602632   2.379062   4.646021
    23  H    2.241641   2.997114   2.947307   2.183963   3.463341
                   16         17         18         19         20
    16  H    0.000000
    17  H    1.573450   0.000000
    18  O    1.827817   3.216117   0.000000
    19  H    2.450671   3.559934   0.960999   0.000000
    20  H    2.429472   3.823198   0.960985   1.540596   0.000000
    21  O    4.829513   4.259853   6.543514   7.273754   6.838125
    22  H    5.436607   5.061648   7.053615   7.848301   7.267486
    23  H    4.306822   3.848387   6.016509   6.742760   6.399400
                   21         22         23
    21  O    0.000000
    22  H    0.959649   0.000000
    23  H    0.981732   1.561084   0.000000
 Stoichiometry    C2H11F3O7
 Framework group  C1[X(C2H11F3O7)]
 Deg. of freedom    63
 Full point group                 C1      NOp   1
 Largest Abelian subgroup         C1      NOp   1
 Largest concise Abelian subgroup C1      NOp   1
                         Standard orientation:                         
 ---------------------------------------------------------------------
 Center     Atomic      Atomic             Coordinates (Angstroms)
 Number     Number       Type             X           Y           Z
 ---------------------------------------------------------------------
      1          6           0       -1.337260    0.009328   -0.101476
      2          8           0       -0.577897    0.772712    0.468008
      3          8           0       -1.064798   -0.891793   -0.984737
      4          1           0       -0.047749   -0.957802   -1.208716
      5          6           0       -2.856424    0.056128    0.207225
      6          9           0       -3.278646   -1.127733    0.673174
      7          9           0       -3.551551    0.340275   -0.904441
      8          9           0       -3.133376    0.986502    1.119823
      9          8           0        3.543015   -0.936345    1.534841
     10          1           0        3.315170   -0.931932    2.467220
     11          1           0        3.103134   -0.157675    1.134549
     12          8           0        1.374510   -1.049491   -1.548958
     13          1           0        1.831837   -0.279793   -1.161063
     14          1           0        1.823638   -1.833528   -1.157792
     15          8           0        2.163538    0.990534    0.154537
     16          1           0        2.460841    1.900957   -0.019774
     17          1           0        1.210516    1.026207    0.363950
     18          8           0        2.945895    3.614449   -0.431582
     19          1           0        2.381130    4.345857   -0.167762
     20          1           0        3.226769    3.796390   -1.332415
     21          8           0        2.735200   -2.919226   -0.141269
     22          1           0        3.471074   -3.419245   -0.500987
     23          1           0        3.102195   -2.320285    0.544575
 ---------------------------------------------------------------------
 Rotational constants (GHZ):           0.7410765           0.3227372           0.2625249
 Standard basis: 6-31++G(d,p) (6D, 7F)
 There are   294 symmetry adapted cartesian basis functions of A   symmetry.
 There are   294 symmetry adapted basis functions of A   symmetry.
   294 basis functions,   472 primitive gaussians,   294 cartesian basis functions
    53 alpha electrons       53 beta electrons
       nuclear repulsion energy       826.5735353038 Hartrees.
 NAtoms=   23 NActive=   23 NUniq=   23 SFac= 1.00D+00 NAtFMM=   60 NAOKFM=F Big=F
 Integral buffers will be    131072 words long.
 Raffenetti 2 integral format.
 Two-electron integral symmetry is turned on.
 Nuclear repulsion after empirical dispersion term =      826.5637143305 Hartrees.
 One-electron integrals computed using PRISM.
 NBasis=   294 RedAO= T EigKep=  4.18D-05  NBF=   294
 NBsUse=   294 1.00D-06 EigRej= -1.00D+00 NBFU=   294
 Initial guess from the checkpoint file:  "/local_scratch/slurm.5660541/Gau-1746797.chk"
 B after Tr=    -0.000000   -0.000000    0.000000
         Rot=    1.000000   -0.000049   -0.000187   -0.000654 Ang=  -0.08 deg.
 ExpMin= 3.60D-02 ExpMax= 7.00D+03 ExpMxC= 1.05D+03 IAcc=3 IRadAn=         5 AccDes= 0.00D+00
 Harris functional with IExCor= 4639 and IRadAn=       5 diagonalized for initial guess.
 HarFok:  IExCor= 4639 AccDes= 0.00D+00 IRadAn=         5 IDoV= 1 UseB2=F ITyADJ=14
 ICtDFT=  3500011 ScaDFX=  1.000000  1.000000  1.000000  1.000000
 FoFCou: FMM=F IPFlag=           0 FMFlag=      100000 FMFlg1=           0
         NFxFlg=           0 DoJE=T BraDBF=F KetDBF=T FulRan=T
         wScrn=  0.000000 ICntrl=       500 IOpCl=  0 I1Cent=   200000004 NGrid=           0
         NMat0=    1 NMatS0=      1 NMatT0=    0 NMatD0=    1 NMtDS0=    0 NMtDT0=    0
 Petite list used in FoFCou.
 Requested convergence on RMS density matrix=1.00D-10 within 128 cycles.
 Requested convergence on MAX density matrix=1.00D-08.
 Requested convergence on             energy=1.00D-08.
 No special actions if energy rises.
 SCF Done:  E(RwB97XD) =  -908.813200666     A.U. after   14 cycles
            NFock= 14  Conv=0.84D-10     -V/T= 2.0082
 Calling FoFJK, ICntrl=      2127 FMM=F ISym2X=0 I1Cent= 0 IOpClX= 0 NMat=1 NMatS=1 NMatT=0.
 ***** Axes restored to original set *****
 -------------------------------------------------------------------
 Center     Atomic                   Forces (Hartrees/Bohr)
 Number     Number              X              Y              Z
 -------------------------------------------------------------------
      1        6           0.000156175   -0.000122307   -0.000194961
      2        8          -0.000296028    0.000143957    0.000310319
      3        8           0.000129022   -0.000104688   -0.000017201
      4        1          -0.000147490    0.000242440   -0.000127001
      5        6          -0.000021882    0.000071737   -0.000047322
      6        9           0.000134385    0.000067068    0.000008326
      7        9          -0.000028304   -0.000075736   -0.000128423
      8        9          -0.000061108   -0.000052073    0.000131804
      9        8           0.000043097   -0.000132271   -0.000031564
     10        1           0.000019841    0.000078893    0.000080100
     11        1          -0.000048097   -0.000000512   -0.000019361
     12        8           0.000068710   -0.000277451    0.000335312
     13        1          -0.000057053    0.000155143   -0.000144731
     14        1           0.000061857    0.000135356   -0.000059720
     15        8           0.000128844    0.000021943   -0.000082164
     16        1          -0.000129032   -0.000033335    0.000031002
     17        1           0.000048038   -0.000111139    0.000014113
     18        8           0.000077181   -0.000022353   -0.000117943
     19        1           0.000031587   -0.000015040    0.000160885
     20        1          -0.000051194    0.000048922   -0.000070532
     21        8          -0.000035622   -0.000076155   -0.000062421
     22        1           0.000010335    0.000042280   -0.000023186
     23        1          -0.000033262    0.000015319    0.000054669
 -------------------------------------------------------------------
 Cartesian Forces:  Max     0.000335312 RMS     0.000115515

 GradGradGradGradGradGradGradGradGradGradGradGradGradGradGradGradGradGrad
 Berny optimization.
 Using GEDIIS/GDIIS optimizer.
 FormGI is forming the generalized inverse of G from B-inverse, IUseBI=4.
 Internal  Forces:  Max     0.000353020 RMS     0.000061767
 Search for a local minimum.
 Step number  11 out of a maximum of  138
 All quantities printed in internal units (Hartrees-Bohrs-Radians)
 Mixed Optimization -- En-DIIS/RFO-DIIS
 Swapping is turned off.
 Update second derivatives using D2CorX and points    8    9   10   11
 DE= -6.25D-05 DEPred=-5.51D-05 R= 1.13D+00
 TightC=F SS=  1.41D+00  RLast= 1.17D-01 DXNew= 6.0000D-01 3.5086D-01
 Trust test= 1.13D+00 RLast= 1.17D-01 DXMaxT set to 3.57D-01
 ITU=  1 -1  1  1  0  0  0 -1  0  1  0
     Eigenvalues ---    0.00005   0.00048   0.00071   0.00087   0.00148
     Eigenvalues ---    0.00192   0.00363   0.00393   0.00512   0.00584
     Eigenvalues ---    0.00645   0.00822   0.00923   0.01027   0.01123
     Eigenvalues ---    0.01363   0.01427   0.01560   0.01726   0.01887
     Eigenvalues ---    0.01966   0.02073   0.02139   0.02317   0.02588
     Eigenvalues ---    0.02769   0.02798   0.02950   0.03007   0.03340
     Eigenvalues ---    0.03638   0.03734   0.04297   0.05386   0.05777
     Eigenvalues ---    0.06503   0.06881   0.06992   0.08841   0.12108
     Eigenvalues ---    0.14008   0.19553   0.20551   0.22906   0.24026
     Eigenvalues ---    0.26045   0.35405   0.40652   0.40855   0.41164
     Eigenvalues ---    0.41895   0.42244   0.47511   0.49357   0.50379
     Eigenvalues ---    0.53365   0.54081   0.56715   0.57996   0.58308
     Eigenvalues ---    0.58919   0.59593   0.86206
 Eigenvalue     1 is   5.29D-05 Eigenvector:
                          D40       D39       D38       D37       D36
   1                   -0.41967  -0.41382  -0.40856  -0.40271  -0.40044
                          D35       D27       D26       D32       D33
   1                   -0.39459   0.03505   0.02976  -0.02702  -0.02321
 En-DIIS/RFO-DIIS/Sim-DIIS IScMMF=       -3 using points:    11   10    9    8    7
 RFO step:  Lambda=-3.55269621D-05.
 DidBck=F Rises=F RFO-DIIS coefs:    1.20852    1.95733   -2.00000   -0.42076    0.25491
 Iteration  1 RMS(Cart)=  0.04764083 RMS(Int)=  0.02919050
 Iteration  2 RMS(Cart)=  0.02624450 RMS(Int)=  0.00161059
 Iteration  3 RMS(Cart)=  0.00163717 RMS(Int)=  0.00012451
 Iteration  4 RMS(Cart)=  0.00000487 RMS(Int)=  0.00012443
 Iteration  5 RMS(Cart)=  0.00000000 RMS(Int)=  0.00012443
 Variable       Old X    -DE/DX   Delta X   Delta X   Delta X     New X
                                 (Linear)    (Quad)   (Total)
    R1        2.30182   0.00035   0.00128   0.00038   0.00171   2.30353
    R2        2.43943   0.00006   0.00021  -0.00190  -0.00163   2.43780
    R3        2.93081   0.00000   0.00035  -0.00012   0.00023   2.93104
    R4        3.41905  -0.00010  -0.00709  -0.00969  -0.01677   3.40228
    R5        1.97195   0.00016  -0.00577   0.01646   0.01069   1.98264
    R6        2.76894  -0.00014  -0.00022  -0.01984  -0.02006   2.74889
    R7        2.53315   0.00015  -0.00029   0.00013  -0.00017   2.53299
    R8        2.53515   0.00015   0.00022   0.00044   0.00066   2.53581
    R9        2.51776   0.00015  -0.00063   0.00087   0.00024   2.51800
   R10        1.81381   0.00007   0.00013  -0.00002   0.00011   1.81391
   R11        1.85160   0.00001  -0.00009   0.00035   0.00019   1.85179
   R12        3.32196  -0.00001   0.00091  -0.00340  -0.00255   3.31941
   R13        3.36013  -0.00001   0.00142  -0.00212  -0.00075   3.35938
   R14        1.84386  -0.00006   0.00077  -0.00043   0.00036   1.84422
   R15        1.86063   0.00007  -0.00018   0.00093   0.00082   1.86144
   R16        3.51233   0.00000   0.00009  -0.00555  -0.00547   3.50686
   R17        3.29648  -0.00006   0.00311  -0.01021  -0.00705   3.28942
   R18        1.83959   0.00008   0.00074  -0.00020   0.00054   1.84013
   R19        1.84515   0.00003   0.00149   0.00005   0.00154   1.84669
   R20        3.45407  -0.00006  -0.00366  -0.00241  -0.00607   3.44800
   R21        1.81602   0.00008   0.00004   0.00005   0.00009   1.81612
   R22        1.81600   0.00009   0.00008   0.00002   0.00010   1.81610
   R23        1.81347   0.00005   0.00021  -0.00000   0.00020   1.81367
   R24        1.85520   0.00005  -0.00072   0.00150   0.00074   1.85594
    A1        2.24695   0.00000   0.00144  -0.00055   0.00095   2.24790
    A2        2.09287   0.00005  -0.00215   0.00036  -0.00182   2.09105
    A3        1.94335  -0.00005   0.00071   0.00019   0.00087   1.94422
    A4        2.31467  -0.00009  -0.00478  -0.00478  -0.00951   2.30516
    A5        1.97875   0.00000  -0.00061   0.00338   0.00282   1.98157
    A6        1.92950  -0.00002  -0.00040   0.00121   0.00081   1.93032
    A7        1.92730  -0.00004  -0.00162  -0.00004  -0.00166   1.92564
    A8        1.94016  -0.00004  -0.00010   0.00040   0.00030   1.94046
    A9        1.88797   0.00003   0.00056  -0.00037   0.00019   1.88816
   A10        1.88930   0.00004   0.00089  -0.00062   0.00026   1.88956
   A11        1.88807   0.00004   0.00076  -0.00064   0.00012   1.88818
   A12        1.86150   0.00005  -0.00013   0.00197   0.00205   1.86355
   A13        2.08438   0.00000   0.00219   0.00035   0.00290   2.08728
   A14        1.85764   0.00001   0.00313   0.00318   0.00632   1.86396
   A15        1.88943   0.00006   0.00158   0.00418   0.00555   1.89498
   A16        1.98269   0.00005   0.00150   0.00617   0.00766   1.99035
   A17        1.83011   0.00003   0.00482  -0.00493   0.00035   1.83047
   A18        2.70028  -0.00005  -0.00010  -0.00749  -0.00742   2.69285
   A19        1.61389  -0.00001  -0.01069   0.00105  -0.00945   1.60444
   A20        2.14270  -0.00001   0.00461  -0.00005   0.00445   2.14715
   A21        2.00551   0.00003   0.00561  -0.00234   0.00330   2.00881
   A22        2.17361   0.00000  -0.00071  -0.00016  -0.00091   2.17270
   A23        1.57339   0.00005  -0.00134   0.00376   0.00244   1.57583
   A24        1.87793  -0.00004   0.00024  -0.00118  -0.00087   1.87705
   A25        2.08941  -0.00006   0.00531  -0.00045   0.00514   2.09456
   A26        2.05584   0.00003  -0.00698   0.00821   0.00152   2.05736
   A27        1.85982   0.00007   0.00001   0.00069   0.00110   1.86092
   A28        2.10199   0.00000  -0.00132   0.00281   0.00149   2.10348
   A29        1.79542  -0.00000  -0.00259   0.00074  -0.00178   1.79363
   A30        1.86826   0.00002  -0.00012   0.00085   0.00072   1.86898
   A31        3.15307  -0.00002   0.00219  -0.00065   0.00147   3.15454
   A32        2.92025   0.00001   0.00186  -0.00482  -0.00298   2.91727
   A33        3.11713   0.00002   0.00436   0.00059   0.00497   3.12210
   A34        3.10855  -0.00005  -0.00831  -0.00940  -0.01753   3.09102
   A35        2.90441   0.00003   0.00651   0.00412   0.01055   2.91496
   A36        2.93409  -0.00002   0.00552  -0.00586  -0.00037   2.93372
   A37        3.15601   0.00001  -0.00212   0.00445   0.00260   3.15860
   A38        3.13412   0.00000  -0.01139   0.00791  -0.00348   3.13064
   A39        3.42595   0.00004   0.01213  -0.00043   0.01145   3.43741
   A40        3.19977   0.00001  -0.00024  -0.00295  -0.00315   3.19662
   A41        3.14228  -0.00002  -0.00078   0.00567   0.00496   3.14723
   A42        2.99247  -0.00001  -0.00489   0.00415  -0.00076   2.99171
    D1        0.00864   0.00002   0.01232   0.00402   0.01640   0.02504
    D2       -3.12814   0.00002   0.01212   0.00552   0.01760  -3.11054
    D3        0.01575  -0.00000  -0.00304   0.00036  -0.00295   0.01280
    D4       -3.13032   0.00001  -0.00286  -0.00104  -0.00407  -3.13439
    D5       -2.10361   0.00000  -0.00915  -0.00974  -0.01885  -2.12246
    D6        2.09087  -0.00000  -0.00855  -0.01003  -0.01854   2.07233
    D7       -0.00486   0.00000  -0.00836  -0.00946  -0.01778  -0.02264
    D8        1.04201  -0.00000  -0.00932  -0.00848  -0.01784   1.02417
    D9       -1.04669  -0.00001  -0.00872  -0.00877  -0.01753  -1.06423
   D10        3.14076  -0.00001  -0.00853  -0.00820  -0.01677   3.12399
   D11       -1.47433  -0.00004  -0.00423  -0.00482  -0.00884  -1.48317
   D12        0.07584  -0.00002  -0.01537   0.00034  -0.01483   0.06100
   D13        2.23978   0.00000  -0.01513   0.00308  -0.01207   2.22772
   D14       -0.19639  -0.00005  -0.00145   0.00222   0.00034  -0.19605
   D15        1.83352   0.00006   0.00682   0.00320   0.00989   1.84341
   D16       -2.36124  -0.00003  -0.01086   0.00804  -0.00271  -2.36394
   D17        1.60380  -0.00002  -0.00491   0.00967   0.00490   1.60870
   D18       -0.80292   0.00002  -0.01637   0.01164  -0.00473  -0.80765
   D19       -0.15865   0.00001  -0.00784   0.01196   0.00408  -0.15457
   D20       -2.47680   0.00002  -0.00189   0.01359   0.01169  -2.46511
   D21        1.39967   0.00006  -0.01335   0.01556   0.00206   1.40173
   D22        2.07299   0.00004   0.00170  -0.00529  -0.00359   2.06940
   D23       -2.02725   0.00005  -0.00252  -0.00067  -0.00324  -2.03049
   D24        0.01367  -0.00003  -0.00434  -0.00902  -0.01327   0.00040
   D25        2.19661  -0.00003  -0.00856  -0.00440  -0.01292   2.18369
   D26        0.67308   0.00005  -0.01773  -0.01550  -0.03328   0.63981
   D27       -1.44885  -0.00007  -0.02305  -0.02216  -0.04537  -1.49422
   D28        2.56457  -0.00005   0.00529   0.00689   0.01214   2.57671
   D29       -1.69185  -0.00004  -0.00037   0.00981   0.00945  -1.68241
   D30       -1.74531   0.00005   0.00751   0.01160   0.01912  -1.72619
   D31        0.28145   0.00007   0.00184   0.01452   0.01643   0.29787
   D32        1.37848   0.00002   0.02962   0.00665   0.03627   1.41475
   D33       -2.57610   0.00000   0.02503   0.00751   0.03260  -2.54350
   D34       -0.62759  -0.00000   0.02420   0.00878   0.03307  -0.59452
   D35       -2.11431   0.00007   0.22238   0.09974   0.32214  -1.79217
   D36        1.88228   0.00000   0.22437   0.09035   0.31490   2.19718
   D37        2.05885   0.00006   0.23032   0.09041   0.32057   2.37942
   D38       -0.22775  -0.00001   0.23231   0.08102   0.31334   0.08558
   D39        0.29295   0.00004   0.23551   0.08993   0.32534   0.61829
   D40       -1.99365  -0.00002   0.23750   0.08055   0.31810  -1.67555
         Item               Value     Threshold  Converged?
 Maximum Force            0.000353     0.000015     NO 
 RMS     Force            0.000062     0.000010     NO 
 Maximum Displacement     0.499472     0.000060     NO 
 RMS     Displacement     0.070670     0.000040     NO 
 Predicted change in Energy=-2.980529D-05
 GradGradGradGradGradGradGradGradGradGradGradGradGradGradGradGradGradGrad

                          Input orientation:                          
 ---------------------------------------------------------------------
 Center     Atomic      Atomic             Coordinates (Angstroms)
 Number     Number       Type             X           Y           Z
 ---------------------------------------------------------------------
      1          6           0        0.916991   -0.873242   -0.153324
      2          8           0        0.007246   -0.642358    0.624467
      3          8           0        1.259814   -0.221512   -1.212517
      4          1           0        0.663174    0.621504   -1.397166
      5          6           0        1.835995   -2.101153    0.077729
      6          9           0        3.114637   -1.717292    0.197708
      7          9           0        1.749025   -2.950032   -0.957893
      8          9           0        1.491783   -2.758642    1.184389
      9          8           0       -0.848692    3.784597    1.422248
     10          1           0       -0.509449    3.699793    2.316169
     11          1           0       -1.286541    2.935483    1.204195
     12          8           0       -0.168063    1.780826   -1.681807
     13          1           0       -0.951581    1.751772   -1.100712
     14          1           0        0.263745    2.643149   -1.481230
     15          8           0       -1.841196    1.404721    0.490500
     16          1           0       -2.762047    1.093942    0.550907
     17          1           0       -1.259670    0.636523    0.653806
     18          8           0       -4.454306    0.412782    0.589061
     19          1           0       -4.675524   -0.290630    1.205411
     20          1           0       -4.865436    0.183537   -0.248801
     21          8           0        0.782620    4.122825   -0.725370
     22          1           0        0.645884    4.966855   -1.161314
     23          1           0        0.257634    4.138323    0.104517
 ---------------------------------------------------------------------
                    Distance matrix (angstroms):
                    1          2          3          4          5
     1  C    0.000000
     2  O    1.218975   0.000000
     3  O    1.290028   2.262863   0.000000
     4  H    1.961079   2.472769   1.049166   0.000000
     5  C    1.551038   2.402358   2.351547   3.311146   0.000000
     6  F    2.380188   3.315642   2.768838   3.744764   1.340400
     7  F    2.377535   3.295910   2.783700   3.758711   1.341892
     8  F    2.382140   2.644999   3.497999   4.333175   1.332467
     9  O    5.224512   4.578975   5.238005   4.498887   6.607369
    10  H    5.389414   4.688615   5.564041   4.963846   6.645502
    11  H    4.604867   3.848496   4.721339   3.990359   6.032152
    12  O    3.249258   3.349843   2.503681   1.454648   4.709774
    13  H    3.358542   3.102814   2.965910   1.993195   4.899422
    14  H    3.815111   3.910794   3.044773   2.062440   5.235526
    15  O    3.634724   2.761380   3.893734   3.232426   5.097378
    16  H    4.230966   3.269424   4.584261   3.968667   5.619120
    17  H    2.769242   1.800409   3.250721   2.811413   4.172514
    18  O    5.572774   4.584759   6.024880   5.493383   6.793321
    19  H    5.784619   4.731759   6.409320   6.008917   6.851973
    20  H    5.878976   5.018738   6.213815   5.663575   7.087708
    21  O    5.030505   5.013006   4.397532   3.567187   6.363369
    22  H    5.932645   5.921160   5.224814   4.351781   7.273811
    23  H    5.061326   4.815387   4.663380   3.845456   6.436071
                    6          7          8          9         10
     6  F    0.000000
     7  F    2.172547   0.000000
     8  F    2.166012   2.166144   0.000000
     9  O    6.890447   7.600555   6.953299   0.000000
    10  H    6.853225   7.748572   6.855453   0.959882   0.000000
    11  H    6.483186   6.966246   6.335813   0.979925   1.557090
    12  O    5.152234   5.155608   5.619335   3.756795   4.447785
    13  H    5.500403   5.424080   5.615652   3.241649   3.957947
    14  H    5.473561   5.810647   6.147597   3.312190   4.016786
    15  O    5.864552   5.826784   5.378087   2.741720   3.220866
    16  H    6.524048   6.243395   5.773973   3.414643   3.870505
    17  H    4.988290   4.951081   4.402176   3.266463   3.565096
    18  O    7.872691   7.223773   6.765228   5.006375   5.417494
    19  H    7.983573   7.281974   6.642830   5.594563   5.874814
    20  H    8.215479   7.353446   7.150152   5.647502   6.157740
    21  O    6.355890   7.142361   7.176675   2.718058   3.331570
    22  H    7.253930   7.995962   8.117953   3.210340   3.877258
    23  H    6.516086   7.321049   7.089243   1.756557   2.381623
                   11         12         13         14         15
    11  H    0.000000
    12  O    3.303518   0.000000
    13  H    2.612655   0.975918   0.000000
    14  H    3.114539   0.985033   1.554466   0.000000
    15  O    1.777705   2.767624   1.855751   3.138821   0.000000
    16  H    2.448505   3.490784   2.537395   3.960434   0.973755
    17  H    2.364079   2.820660   2.101674   3.302382   0.977226
    18  O    4.095992   5.039868   4.113066   5.614325   2.796784
    19  H    4.678997   5.739700   4.832945   6.342040   3.379161
    20  H    4.742668   5.164316   4.301555   5.820402   3.344232
    21  O    3.068294   2.702504   2.961457   1.740689   3.968732
    22  H    3.668292   3.329294   3.590588   2.376549   4.647886
    23  H    2.245126   2.988305   2.934349   2.179491   3.467945
                   16         17         18         19         20
    16  H    0.000000
    17  H    1.573834   0.000000
    18  O    1.824603   3.203115   0.000000
    19  H    2.450879   3.582169   0.961047   0.000000
    20  H    2.427472   3.744522   0.961039   1.541309   0.000000
    21  O    4.834012   4.269353   6.551148   7.279960   6.902583
    22  H    5.435544   5.067304   7.057997   7.846012   7.354417
    23  H    4.311147   3.855715   6.026343   6.720389   6.481590
                   21         22         23
    21  O    0.000000
    22  H    0.959755   0.000000
    23  H    0.982122   1.561900   0.000000
 Stoichiometry    C2H11F3O7
 Framework group  C1[X(C2H11F3O7)]
 Deg. of freedom    63
 Full point group                 C1      NOp   1
 Largest Abelian subgroup         C1      NOp   1
 Largest concise Abelian subgroup C1      NOp   1
                         Standard orientation:                         
 ---------------------------------------------------------------------
 Center     Atomic      Atomic             Coordinates (Angstroms)
 Number     Number       Type             X           Y           Z
 ---------------------------------------------------------------------
      1          6           0       -1.330604   -0.004438   -0.094236
      2          8           0       -0.578335    0.766055    0.477019
      3          8           0       -1.049325   -0.907002   -0.971979
      4          1           0       -0.026203   -0.969298   -1.195789
      5          6           0       -2.851637    0.037911    0.206403
      6          9           0       -3.277235   -1.151807    0.653737
      7          9           0       -3.538757    0.336969   -0.906748
      8          9           0       -3.134589    0.956564    1.129163
      9          8           0        3.552909   -0.905068    1.529247
     10          1           0        3.328248   -0.901199    2.462460
     11          1           0        3.107349   -0.130057    1.127892
     12          8           0        1.385617   -1.054151   -1.535738
     13          1           0        1.844227   -0.281857   -1.154092
     14          1           0        1.844611   -1.836320   -1.151256
     15          8           0        2.152880    1.004644    0.147239
     16          1           0        2.438289    1.917326   -0.036479
     17          1           0        1.198343    1.030618    0.354974
     18          8           0        2.870011    3.639664   -0.456414
     19          1           0        2.455575    4.367610    0.014699
     20          1           0        2.883876    3.885762   -1.385305
     21          8           0        2.780316   -2.903386   -0.143376
     22          1           0        3.525371   -3.387666   -0.506000
     23          1           0        3.136405   -2.297335    0.542530
 ---------------------------------------------------------------------
 Rotational constants (GHZ):           0.7399919           0.3241631           0.2630905
 Standard basis: 6-31++G(d,p) (6D, 7F)
 There are   294 symmetry adapted cartesian basis functions of A   symmetry.
 There are   294 symmetry adapted basis functions of A   symmetry.
   294 basis functions,   472 primitive gaussians,   294 cartesian basis functions
    53 alpha electrons       53 beta electrons
       nuclear repulsion energy       827.0527655806 Hartrees.
 NAtoms=   23 NActive=   23 NUniq=   23 SFac= 1.00D+00 NAtFMM=   60 NAOKFM=F Big=F
 Integral buffers will be    131072 words long.
 Raffenetti 2 integral format.
 Two-electron integral symmetry is turned on.
 Nuclear repulsion after empirical dispersion term =      827.0429261318 Hartrees.
 One-electron integrals computed using PRISM.
 NBasis=   294 RedAO= T EigKep=  4.18D-05  NBF=   294
 NBsUse=   294 1.00D-06 EigRej= -1.00D+00 NBFU=   294
 Initial guess from the checkpoint file:  "/local_scratch/slurm.5660541/Gau-1746797.chk"
 B after Tr=     0.000000    0.000000   -0.000000
         Rot=    0.999988    0.000029   -0.000471   -0.004927 Ang=   0.57 deg.
 ExpMin= 3.60D-02 ExpMax= 7.00D+03 ExpMxC= 1.05D+03 IAcc=3 IRadAn=         5 AccDes= 0.00D+00
 Harris functional with IExCor= 4639 and IRadAn=       5 diagonalized for initial guess.
 HarFok:  IExCor= 4639 AccDes= 0.00D+00 IRadAn=         5 IDoV= 1 UseB2=F ITyADJ=14
 ICtDFT=  3500011 ScaDFX=  1.000000  1.000000  1.000000  1.000000
 FoFCou: FMM=F IPFlag=           0 FMFlag=      100000 FMFlg1=           0
         NFxFlg=           0 DoJE=T BraDBF=F KetDBF=T FulRan=T
         wScrn=  0.000000 ICntrl=       500 IOpCl=  0 I1Cent=   200000004 NGrid=           0
         NMat0=    1 NMatS0=      1 NMatT0=    0 NMatD0=    1 NMtDS0=    0 NMtDT0=    0
 Petite list used in FoFCou.
 Requested convergence on RMS density matrix=1.00D-10 within 128 cycles.
 Requested convergence on MAX density matrix=1.00D-08.
 Requested convergence on             energy=1.00D-08.
 No special actions if energy rises.
 SCF Done:  E(RwB97XD) =  -908.813230564     A.U. after   17 cycles
            NFock= 17  Conv=0.38D-10     -V/T= 2.0083
 Calling FoFJK, ICntrl=      2127 FMM=F ISym2X=0 I1Cent= 0 IOpClX= 0 NMat=1 NMatS=1 NMatT=0.
 ***** Axes restored to original set *****
 -------------------------------------------------------------------
 Center     Atomic                   Forces (Hartrees/Bohr)
 Number     Number              X              Y              Z
 -------------------------------------------------------------------
      1        6          -0.000307404   -0.000092951    0.000520602
      2        8           0.000232553    0.000006753   -0.000306704
      3        8          -0.000772333    0.001213340   -0.000465642
      4        1           0.000708597   -0.001027011    0.000290866
      5        6          -0.000112204    0.000276083   -0.000133907
      6        9           0.000091650   -0.000074946    0.000027166
      7        9           0.000041700   -0.000101136   -0.000016426
      8        9           0.000040984   -0.000053427    0.000015963
      9        8          -0.000030130    0.000002330    0.000024502
     10        1          -0.000031468   -0.000044103   -0.000058485
     11        1           0.000123073   -0.000006165    0.000063659
     12        8           0.000075181    0.000005638    0.000071077
     13        1          -0.000002235   -0.000169889   -0.000028403
     14        1           0.000017076   -0.000042394    0.000017245
     15        8          -0.000065081   -0.000190817   -0.000064927
     16        1           0.000174505    0.000050998   -0.000022867
     17        1          -0.000183712    0.000220735    0.000110147
     18        8           0.000017500   -0.000083939   -0.000037819
     19        1           0.000013383    0.000067829    0.000012161
     20        1          -0.000033739    0.000014548    0.000007099
     21        8          -0.000073276    0.000039896    0.000122876
     22        1          -0.000006675   -0.000051816    0.000067170
     23        1           0.000082054    0.000040446   -0.000215353
 -------------------------------------------------------------------
 Cartesian Forces:  Max     0.001213340 RMS     0.000267299

 GradGradGradGradGradGradGradGradGradGradGradGradGradGradGradGradGradGrad
 Berny optimization.
 Using GEDIIS/GDIIS optimizer.
 FormGI is forming the generalized inverse of G from B-inverse, IUseBI=4.
 Internal  Forces:  Max     0.001441637 RMS     0.000157393
 Search for a local minimum.
 Step number  12 out of a maximum of  138
 All quantities printed in internal units (Hartrees-Bohrs-Radians)
 Mixed Optimization -- En-DIIS/RFO-DIIS
 Swapping is turned off.
 Update second derivatives using D2CorX and points   11   12
 DE= -2.99D-05 DEPred=-2.98D-05 R= 1.00D+00
 TightC=F SS=  1.41D+00  RLast= 7.90D-01 DXNew= 6.0000D-01 2.3700D+00
 Trust test= 1.00D+00 RLast= 7.90D-01 DXMaxT set to 6.00D-01
 ITU=  1  1 -1  1  1  0  0  0 -1  0  1  0
     Eigenvalues ---    0.00006   0.00047   0.00071   0.00094   0.00144
     Eigenvalues ---    0.00195   0.00362   0.00387   0.00513   0.00577
     Eigenvalues ---    0.00646   0.00822   0.00911   0.01027   0.01126
     Eigenvalues ---    0.01349   0.01445   0.01562   0.01725   0.01826
     Eigenvalues ---    0.01959   0.02078   0.02125   0.02318   0.02593
     Eigenvalues ---    0.02743   0.02796   0.02951   0.03008   0.03338
     Eigenvalues ---    0.03636   0.03747   0.04299   0.05388   0.05764
     Eigenvalues ---    0.06529   0.06879   0.06987   0.08828   0.12108
     Eigenvalues ---    0.14012   0.19590   0.20550   0.22906   0.24031
     Eigenvalues ---    0.26061   0.35614   0.40827   0.40881   0.41162
     Eigenvalues ---    0.41878   0.42213   0.47688   0.49557   0.50745
     Eigenvalues ---    0.53451   0.54120   0.56700   0.57996   0.58339
     Eigenvalues ---    0.58918   0.59586   0.86552
 Eigenvalue     1 is   5.66D-05 Eigenvector:
                          D39       D40       D37       D38       D35
   1                   -0.41529  -0.41291  -0.40679  -0.40441  -0.40307
                          D36       D20       D17       D27       D25
   1                   -0.40069  -0.02174  -0.01944   0.01802   0.01679
 En-DIIS/RFO-DIIS/Sim-DIIS IScMMF=       -3 using points:    12   11   10    9    8    7
 RFO step:  Lambda=-1.51016079D-05.
 DidBck=F Rises=F RFO-DIIS coefs:    1.12156    0.18169   -0.13690   -0.43254    0.55584
                  RFO-DIIS coefs:   -0.28965
 Iteration  1 RMS(Cart)=  0.01543195 RMS(Int)=  0.00043113
 Iteration  2 RMS(Cart)=  0.00042432 RMS(Int)=  0.00011865
 Iteration  3 RMS(Cart)=  0.00000033 RMS(Int)=  0.00011864
 Variable       Old X    -DE/DX   Delta X   Delta X   Delta X     New X
                                 (Linear)    (Quad)   (Total)
    R1        2.30353  -0.00032   0.00090  -0.00211  -0.00128   2.30225
    R2        2.43780   0.00017   0.00028   0.00166   0.00186   2.43966
    R3        2.93104  -0.00002  -0.00015  -0.00012  -0.00027   2.93077
    R4        3.40228   0.00000  -0.00144   0.01457   0.01311   3.41539
    R5        1.98264  -0.00144  -0.00071  -0.01112  -0.01183   1.97081
    R6        2.74889  -0.00016   0.02430  -0.00527   0.01903   2.76791
    R7        2.53299   0.00007   0.00068  -0.00068  -0.00000   2.53299
    R8        2.53581   0.00007   0.00076  -0.00071   0.00005   2.53586
    R9        2.51800   0.00003   0.00101  -0.00087   0.00013   2.51813
   R10        1.81391  -0.00006   0.00045  -0.00059  -0.00014   1.81378
   R11        1.85179  -0.00007   0.00048  -0.00092  -0.00037   1.85142
   R12        3.31941   0.00002  -0.00050   0.00316   0.00271   3.32212
   R13        3.35938  -0.00001  -0.00066   0.00297   0.00237   3.36174
   R14        1.84422  -0.00004  -0.00054  -0.00029  -0.00082   1.84340
   R15        1.86144  -0.00001  -0.00091   0.00018  -0.00080   1.86064
   R16        3.50686  -0.00005   0.00205   0.00725   0.00934   3.51620
   R17        3.28942   0.00001   0.00373   0.00330   0.00698   3.29640
   R18        1.84013  -0.00018   0.00071  -0.00122  -0.00050   1.83963
   R19        1.84669  -0.00027   0.00040  -0.00185  -0.00146   1.84523
   R20        3.44800   0.00000  -0.00174   0.00434   0.00260   3.45060
   R21        1.81612  -0.00005   0.00025  -0.00046  -0.00021   1.81591
   R22        1.81610   0.00001   0.00031  -0.00039  -0.00008   1.81602
   R23        1.81367  -0.00008   0.00048  -0.00064  -0.00016   1.81352
   R24        1.85594  -0.00021   0.00006  -0.00098  -0.00088   1.85506
    A1        2.24790  -0.00004   0.00028  -0.00069  -0.00055   2.24735
    A2        2.09105   0.00016   0.00074   0.00113   0.00194   2.09299
    A3        1.94422  -0.00012  -0.00102  -0.00044  -0.00140   1.94283
    A4        2.30516  -0.00002   0.00536   0.00083   0.00606   2.31122
    A5        1.98157   0.00005  -0.00323   0.00150  -0.00186   1.97971
    A6        1.93032   0.00014  -0.00054   0.00115   0.00061   1.93093
    A7        1.92564   0.00010  -0.00076   0.00103   0.00027   1.92591
    A8        1.94046   0.00005  -0.00120   0.00088  -0.00032   1.94014
    A9        1.88816  -0.00011   0.00096  -0.00111  -0.00015   1.88801
   A10        1.88956  -0.00011   0.00083  -0.00107  -0.00024   1.88932
   A11        1.88818  -0.00009   0.00082  -0.00101  -0.00019   1.88799
   A12        1.86355  -0.00005   0.00099  -0.00113  -0.00037   1.86318
   A13        2.08728   0.00001   0.00033   0.00075   0.00071   2.08799
   A14        1.86396   0.00002   0.00118  -0.00013   0.00101   1.86497
   A15        1.89498   0.00003  -0.00180   0.00076  -0.00085   1.89413
   A16        1.99035  -0.00002  -0.00283   0.00279  -0.00003   1.99032
   A17        1.83047  -0.00001   0.00268  -0.00076   0.00148   1.83195
   A18        2.69285   0.00004   0.00323  -0.00107   0.00198   2.69483
   A19        1.60444  -0.00001   0.00033  -0.00052  -0.00039   1.60404
   A20        2.14715   0.00003   0.00138   0.00118   0.00264   2.14979
   A21        2.00881  -0.00008  -0.00126  -0.00214  -0.00344   2.00538
   A22        2.17270   0.00001  -0.00009  -0.00135  -0.00138   2.17132
   A23        1.57583  -0.00002  -0.00245   0.00264   0.00015   1.57598
   A24        1.87705   0.00004   0.00095   0.00021   0.00109   1.87815
   A25        2.09456  -0.00003   0.00313   0.00352   0.00642   2.10097
   A26        2.05736   0.00005  -0.00117  -0.00002  -0.00143   2.05593
   A27        1.86092   0.00000   0.00026  -0.00064  -0.00071   1.86021
   A28        2.10348   0.00002   0.00154  -0.00031   0.00125   2.10473
   A29        1.79363  -0.00000  -0.00210   0.00065  -0.00153   1.79210
   A30        1.86898  -0.00003  -0.00012  -0.00003  -0.00011   1.86887
   A31        3.15454   0.00014  -0.00355   0.00339  -0.00015   3.15439
   A32        2.91727   0.00001   0.00028   0.00219   0.00251   2.91977
   A33        3.12210   0.00002  -0.00043  -0.00118  -0.00163   3.12047
   A34        3.09102   0.00002  -0.00140   0.00603   0.00450   3.09552
   A35        2.91496  -0.00018   0.00107  -0.00830  -0.00717   2.90778
   A36        2.93372  -0.00000  -0.00021  -0.00083  -0.00102   2.93270
   A37        3.15860   0.00000   0.00509  -0.00489  -0.00004   3.15856
   A38        3.13064   0.00003   0.00037  -0.00016   0.00021   3.13084
   A39        3.43741  -0.00000  -0.00141  -0.00134  -0.00251   3.43490
   A40        3.19662  -0.00000   0.00017   0.00080   0.00097   3.19758
   A41        3.14723  -0.00000   0.00321   0.00056   0.00371   3.15095
   A42        2.99171   0.00001   0.00206  -0.00132   0.00072   2.99243
    D1        0.02504  -0.00001   0.00507  -0.00503  -0.00005   0.02499
    D2       -3.11054   0.00001   0.00525  -0.00490   0.00038  -3.11017
    D3        0.01280   0.00003   0.00193  -0.00029   0.00188   0.01468
    D4       -3.13439   0.00002   0.00175  -0.00041   0.00149  -3.13290
    D5       -2.12246   0.00000  -0.00158  -0.00006  -0.00168  -2.12414
    D6        2.07233  -0.00002  -0.00194  -0.00007  -0.00206   2.07027
    D7       -0.02264  -0.00001  -0.00168  -0.00006  -0.00178  -0.02442
    D8        1.02417   0.00002  -0.00143   0.00005  -0.00133   1.02284
    D9       -1.06423  -0.00001  -0.00179   0.00004  -0.00171  -1.06593
   D10        3.12399   0.00001  -0.00153   0.00006  -0.00143   3.12255
   D11       -1.48317   0.00005  -0.00264   0.00568   0.00282  -1.48036
   D12        0.06100  -0.00002  -0.00265   0.00423   0.00138   0.06239
   D13        2.22772  -0.00005  -0.00331   0.00199  -0.00133   2.22639
   D14       -0.19605  -0.00002  -0.00236  -0.00074  -0.00267  -0.19872
   D15        1.84341   0.00001  -0.00191   0.00029  -0.00150   1.84191
   D16       -2.36394   0.00002   0.00213   0.00275   0.00474  -2.35920
   D17        1.60870  -0.00001   0.00117   0.00409   0.00515   1.61386
   D18       -0.80765  -0.00000  -0.00059   0.00587   0.00527  -0.80238
   D19       -0.15457   0.00003   0.00313   0.00330   0.00645  -0.14812
   D20       -2.46511   0.00001   0.00217   0.00464   0.00686  -2.45824
   D21        1.40173   0.00001   0.00042   0.00642   0.00698   1.40871
   D22        2.06940  -0.00002   0.00084  -0.00482  -0.00396   2.06544
   D23       -2.03049  -0.00001   0.00201  -0.00532  -0.00325  -2.03374
   D24        0.00040   0.00002  -0.00079  -0.00335  -0.00425  -0.00385
   D25        2.18369   0.00002   0.00038  -0.00385  -0.00354   2.18015
   D26        0.63981   0.00001   0.00594   0.00392   0.00990   0.64971
   D27       -1.49422   0.00002   0.00875   0.00066   0.00955  -1.48467
   D28        2.57671  -0.00000  -0.00059   0.00245   0.00190   2.57861
   D29       -1.68241  -0.00004  -0.00138   0.00320   0.00178  -1.68063
   D30       -1.72619   0.00002  -0.00183   0.00398   0.00215  -1.72404
   D31        0.29787  -0.00001  -0.00261   0.00473   0.00203   0.29991
   D32        1.41475  -0.00007  -0.00990  -0.00543  -0.01531   1.39944
   D33       -2.54350  -0.00002  -0.00768  -0.00522  -0.01295  -2.55646
   D34       -0.59452   0.00002  -0.00836  -0.00338  -0.01186  -0.60638
   D35       -1.79217   0.00004   0.06121   0.00177   0.06299  -1.72918
   D36        2.19718   0.00000   0.05972  -0.00318   0.05642   2.25359
   D37        2.37942   0.00003   0.05807   0.00746   0.06565   2.44507
   D38        0.08558  -0.00001   0.05658   0.00250   0.05907   0.14465
   D39        0.61829   0.00001   0.06141   0.00203   0.06350   0.68179
   D40       -1.67555  -0.00003   0.05991  -0.00293   0.05693  -1.61863
         Item               Value     Threshold  Converged?
 Maximum Force            0.001442     0.000015     NO 
 RMS     Force            0.000157     0.000010     NO 
 Maximum Displacement     0.093836     0.000060     NO 
 RMS     Displacement     0.015471     0.000040     NO 
 Predicted change in Energy=-4.595649D-06
 GradGradGradGradGradGradGradGradGradGradGradGradGradGradGradGradGradGrad

                          Input orientation:                          
 ---------------------------------------------------------------------
 Center     Atomic      Atomic             Coordinates (Angstroms)
 Number     Number       Type             X           Y           Z
 ---------------------------------------------------------------------
      1          6           0        0.922153   -0.873980   -0.155204
      2          8           0        0.011059   -0.643784    0.620147
      3          8           0        1.265212   -0.222419   -1.215627
      4          1           0        0.670461    0.614497   -1.398646
      5          6           0        1.844462   -2.099052    0.076806
      6          9           0        3.122376   -1.712432    0.195668
      7          9           0        1.759025   -2.949902   -0.957361
      8          9           0        1.502386   -2.755765    1.184673
      9          8           0       -0.844296    3.777280    1.426729
     10          1           0       -0.502601    3.687348    2.319136
     11          1           0       -1.284327    2.930182    1.206131
     12          8           0       -0.168904    1.780370   -1.684308
     13          1           0       -0.952604    1.747631   -1.104383
     14          1           0        0.260779    2.643000   -1.482570
     15          8           0       -1.846861    1.401852    0.490270
     16          1           0       -2.768472    1.093759    0.548510
     17          1           0       -1.267485    0.633187    0.654406
     18          8           0       -4.467016    0.424328    0.580234
     19          1           0       -4.715105   -0.240974    1.227711
     20          1           0       -4.857544    0.153279   -0.254949
     21          8           0        0.781662    4.125204   -0.724538
     22          1           0        0.643235    4.970231   -1.157824
     23          1           0        0.258447    4.137932    0.105962
 ---------------------------------------------------------------------
                    Distance matrix (angstroms):
                    1          2          3          4          5
     1  C    0.000000
     2  O    1.218299   0.000000
     3  O    1.291014   2.262855   0.000000
     4  H    1.955777   2.468524   1.042907   0.000000
     5  C    1.550898   2.402997   2.351098   3.304329   0.000000
     6  F    2.380566   3.317000   2.767842   3.737422   1.340398
     7  F    2.377659   3.295770   2.783831   3.752952   1.341919
     8  F    2.381817   2.646358   3.497932   4.327159   1.332538
     9  O    5.220831   4.574714   5.237334   4.503380   6.601742
    10  H    5.381263   4.680717   5.559316   4.963909   6.634695
    11  H    4.603633   3.846379   4.722706   3.996055   6.029750
    12  O    3.251790   3.349541   2.507492   1.464717   4.712227
    13  H    3.359836   3.101856   2.968532   2.001231   4.900588
    14  H    3.816866   3.909824   3.048077   2.071161   5.237057
    15  O    3.641907   2.766470   3.902991   3.244201   5.104229
    16  H    4.241217   3.278715   4.595118   3.980875   5.629894
    17  H    2.778765   1.807346   3.262459   2.823297   4.181264
    18  O    5.591924   4.603869   6.041675   5.508703   6.815838
    19  H    5.838821   4.782051   6.460220   6.052595   6.914113
    20  H    5.871124   5.010428   6.209041   5.663886   7.078131
    21  O    5.033460   5.014504   4.401911   3.576569   6.364987
    22  H    5.936148   5.922667   5.230087   4.362471   7.276127
    23  H    5.062408   4.815640   4.666137   3.853335   6.435547
                    6          7          8          9         10
     6  F    0.000000
     7  F    2.172448   0.000000
     8  F    2.165882   2.166070   0.000000
     9  O    6.883817   7.597114   6.945947   0.000000
    10  H    6.841579   7.739733   6.842564   0.959809   0.000000
    11  H    6.480273   6.965492   6.332158   0.979727   1.556655
    12  O    5.154270   5.159538   5.621457   3.757973   4.446964
    13  H    5.501603   5.425990   5.616701   3.246188   3.960491
    14  H    5.474944   5.813875   6.148369   3.312371   4.015767
    15  O    5.871871   5.834022   5.383812   2.743128   3.221068
    16  H    6.534623   6.254364   5.784787   3.416871   3.872466
    17  H    4.998325   4.959443   4.408896   3.265102   3.561499
    18  O    7.893828   7.246600   6.790589   5.008287   5.421039
    19  H    8.040922   7.350319   6.706953   5.582932   5.862432
    20  H    8.207500   7.341805   7.140290   5.662824   6.170987
    21  O    6.356392   7.146088   7.177204   2.718960   3.332417
    22  H    7.255072   8.000855   8.118895   3.211821   3.879173
    23  H    6.514361   7.322553   7.087599   1.757993   2.383350
                   11         12         13         14         15
    11  H    0.000000
    12  O    3.304675   0.000000
    13  H    2.616666   0.975486   0.000000
    14  H    3.114312   0.984610   1.554674   0.000000
    15  O    1.778959   2.772654   1.860692   3.142402   0.000000
    16  H    2.451041   3.494949   2.541058   3.962549   0.973488
    17  H    2.362387   2.827100   2.105818   3.307809   0.976454
    18  O    4.098849   5.043885   4.115842   5.615132   2.798010
    19  H    4.671931   5.764862   4.852795   6.357857   3.386668
    20  H    4.755400   5.164672   4.302563   5.822627   3.343426
    21  O    3.069832   2.706101   2.967291   1.744380   3.975115
    22  H    3.669547   3.333462   3.596486   2.380701   4.652969
    23  H    2.247038   2.990952   2.940259   2.181344   3.473636
                   16         17         18         19         20
    16  H    0.000000
    17  H    1.573627   0.000000
    18  O    1.825978   3.207199   0.000000
    19  H    2.456055   3.602627   0.960938   0.000000
    20  H    2.427812   3.734402   0.960994   1.540780   0.000000
    21  O    4.838777   4.277227   6.553437   7.286236   6.913562
    22  H    5.438599   5.073951   7.056964   7.845970   7.367277
    23  H    4.315678   3.861670   6.028747   6.720815   6.494696
                   21         22         23
    21  O    0.000000
    22  H    0.959672   0.000000
    23  H    0.981655   1.561390   0.000000
 Stoichiometry    C2H11F3O7
 Framework group  C1[X(C2H11F3O7)]
 Deg. of freedom    63
 Full point group                 C1      NOp   1
 Largest Abelian subgroup         C1      NOp   1
 Largest concise Abelian subgroup C1      NOp   1
                         Standard orientation:                         
 ---------------------------------------------------------------------
 Center     Atomic      Atomic             Coordinates (Angstroms)
 Number     Number       Type             X           Y           Z
 ---------------------------------------------------------------------
      1          6           0       -1.333411    0.000121   -0.095349
      2          8           0       -0.577968    0.767130    0.474963
      3          8           0       -1.055922   -0.902580   -0.975604
      4          1           0       -0.038911   -0.966613   -1.197510
      5          6           0       -2.854024    0.044762    0.206359
      6          9           0       -3.282605   -1.145102    0.650439
      7          9           0       -3.541504    0.349075   -0.905177
      8          9           0       -3.134041    0.961280    1.132233
      9          8           0        3.540399   -0.919093    1.535019
     10          1           0        3.309493   -0.915134    2.466631
     11          1           0        3.101349   -0.141506    1.131959
     12          8           0        1.382748   -1.054877   -1.538817
     13          1           0        1.841617   -0.283305   -1.157126
     14          1           0        1.839546   -1.837975   -1.154695
     15          8           0        2.159063    1.003316    0.149017
     16          1           0        2.451176    1.913540   -0.034945
     17          1           0        1.205433    1.035340    0.356452
     18          8           0        2.903721    3.631206   -0.458058
     19          1           0        2.540260    4.366767    0.042189
     20          1           0        2.873508    3.887533   -1.383744
     21          8           0        2.770803   -2.913410   -0.145209
     22          1           0        3.515847   -3.398998   -0.505880
     23          1           0        3.125894   -2.309754    0.542655
 ---------------------------------------------------------------------
 Rotational constants (GHZ):           0.7388552           0.3234771           0.2626599
 Standard basis: 6-31++G(d,p) (6D, 7F)
 There are   294 symmetry adapted cartesian basis functions of A   symmetry.
 There are   294 symmetry adapted basis functions of A   symmetry.
   294 basis functions,   472 primitive gaussians,   294 cartesian basis functions
    53 alpha electrons       53 beta electrons
       nuclear repulsion energy       826.6106729746 Hartrees.
 NAtoms=   23 NActive=   23 NUniq=   23 SFac= 1.00D+00 NAtFMM=   60 NAOKFM=F Big=F
 Integral buffers will be    131072 words long.
 Raffenetti 2 integral format.
 Two-electron integral symmetry is turned on.
 Nuclear repulsion after empirical dispersion term =      826.6008495854 Hartrees.
 One-electron integrals computed using PRISM.
 NBasis=   294 RedAO= T EigKep=  4.18D-05  NBF=   294
 NBsUse=   294 1.00D-06 EigRej= -1.00D+00 NBFU=   294
 Initial guess from the checkpoint file:  "/local_scratch/slurm.5660541/Gau-1746797.chk"
 B after Tr=    -0.000000    0.000000   -0.000000
         Rot=    0.999998   -0.000548    0.000230    0.001903 Ang=  -0.23 deg.
 ExpMin= 3.60D-02 ExpMax= 7.00D+03 ExpMxC= 1.05D+03 IAcc=3 IRadAn=         5 AccDes= 0.00D+00
 Harris functional with IExCor= 4639 and IRadAn=       5 diagonalized for initial guess.
 HarFok:  IExCor= 4639 AccDes= 0.00D+00 IRadAn=         5 IDoV= 1 UseB2=F ITyADJ=14
 ICtDFT=  3500011 ScaDFX=  1.000000  1.000000  1.000000  1.000000
 FoFCou: FMM=F IPFlag=           0 FMFlag=      100000 FMFlg1=           0
         NFxFlg=           0 DoJE=T BraDBF=F KetDBF=T FulRan=T
         wScrn=  0.000000 ICntrl=       500 IOpCl=  0 I1Cent=   200000004 NGrid=           0
         NMat0=    1 NMatS0=      1 NMatT0=    0 NMatD0=    1 NMtDS0=    0 NMtDT0=    0
 Petite list used in FoFCou.
 Requested convergence on RMS density matrix=1.00D-10 within 128 cycles.
 Requested convergence on MAX density matrix=1.00D-08.
 Requested convergence on             energy=1.00D-08.
 No special actions if energy rises.
 SCF Done:  E(RwB97XD) =  -908.813237828     A.U. after   14 cycles
            NFock= 14  Conv=0.90D-10     -V/T= 2.0082
 Calling FoFJK, ICntrl=      2127 FMM=F ISym2X=0 I1Cent= 0 IOpClX= 0 NMat=1 NMatS=1 NMatT=0.
 ***** Axes restored to original set *****
 -------------------------------------------------------------------
 Center     Atomic                   Forces (Hartrees/Bohr)
 Number     Number              X              Y              Z
 -------------------------------------------------------------------
      1        6           0.000041514    0.000046055   -0.000057482
      2        8           0.000015804    0.000012182   -0.000044976
      3        8           0.000243287   -0.000458889    0.000181758
      4        1          -0.000339623    0.000488103   -0.000140151
      5        6           0.000003753   -0.000034122    0.000039395
      6        9          -0.000006782    0.000009289   -0.000007158
      7        9          -0.000009565    0.000009810   -0.000015701
      8        9          -0.000004861    0.000013250   -0.000005507
      9        8          -0.000036472    0.000040926    0.000017783
     10        1           0.000020179   -0.000021315    0.000004871
     11        1           0.000025801   -0.000046441   -0.000011692
     12        8           0.000120954   -0.000130861   -0.000003761
     13        1          -0.000060747    0.000078329    0.000042334
     14        1          -0.000059288    0.000029083    0.000058399
     15        8          -0.000004337    0.000056564   -0.000127745
     16        1          -0.000022527    0.000001965    0.000028273
     17        1           0.000027715   -0.000067832    0.000100264
     18        8           0.000070828   -0.000088508   -0.000086676
     19        1           0.000030752    0.000032480    0.000139936
     20        1          -0.000047624    0.000061847   -0.000085633
     21        8           0.000067098   -0.000050894   -0.000069148
     22        1          -0.000023064    0.000001118    0.000014163
     23        1          -0.000052795    0.000017861    0.000028452
 -------------------------------------------------------------------
 Cartesian Forces:  Max     0.000488103 RMS     0.000111360

 GradGradGradGradGradGradGradGradGradGradGradGradGradGradGradGradGradGrad
 Berny optimization.
 Using GEDIIS/GDIIS optimizer.
 FormGI is forming the generalized inverse of G from B-inverse, IUseBI=4.
 Internal  Forces:  Max     0.000511687 RMS     0.000057778
 Search for a local minimum.
 Step number  13 out of a maximum of  138
 All quantities printed in internal units (Hartrees-Bohrs-Radians)
 Mixed Optimization -- En-DIIS/RFO-DIIS
 Swapping is turned off.
 Update second derivatives using D2CorX and points   12   13
 DE= -7.26D-06 DEPred=-4.60D-06 R= 1.58D+00
 TightC=F SS=  1.41D+00  RLast= 1.56D-01 DXNew= 1.0091D+00 4.6815D-01
 Trust test= 1.58D+00 RLast= 1.56D-01 DXMaxT set to 6.00D-01
 ITU=  1  1  1 -1  1  1  0  0  0 -1  0  1  0
     Eigenvalues ---    0.00005   0.00047   0.00071   0.00094   0.00144
     Eigenvalues ---    0.00195   0.00361   0.00383   0.00509   0.00579
     Eigenvalues ---    0.00647   0.00832   0.00912   0.01029   0.01127
     Eigenvalues ---    0.01370   0.01398   0.01585   0.01737   0.01825
     Eigenvalues ---    0.01954   0.02057   0.02127   0.02312   0.02593
     Eigenvalues ---    0.02789   0.02798   0.02945   0.03008   0.03337
     Eigenvalues ---    0.03641   0.03675   0.04296   0.05389   0.05805
     Eigenvalues ---    0.06529   0.06892   0.06993   0.08860   0.12108
     Eigenvalues ---    0.14015   0.19556   0.20545   0.22906   0.24025
     Eigenvalues ---    0.26093   0.35681   0.38063   0.40854   0.41178
     Eigenvalues ---    0.41207   0.42127   0.47781   0.49188   0.50079
     Eigenvalues ---    0.53461   0.53922   0.56738   0.57992   0.58338
     Eigenvalues ---    0.58918   0.59564   0.86016
 Eigenvalue     1 is   5.36D-05 Eigenvector:
                          D39       D40       D37       D35       D38
   1                   -0.41561  -0.40975  -0.40899  -0.40543  -0.40313
                          D36       D20       D17       D25       D27
   1                   -0.39958  -0.02301  -0.02127   0.01824   0.01704
 En-DIIS/RFO-DIIS/Sim-DIIS IScMMF=       -3 using points:    13   12   11   10    9    8    7
 RFO step:  Lambda=-7.01612724D-06.
 DidBck=F Rises=F RFO-DIIS coefs:    1.62447   -0.23854   -0.44776   -0.67238    0.74223
                  RFO-DIIS coefs:   -0.00695   -0.00106
 Iteration  1 RMS(Cart)=  0.01874109 RMS(Int)=  0.00073219
 Iteration  2 RMS(Cart)=  0.00074832 RMS(Int)=  0.00001764
 Iteration  3 RMS(Cart)=  0.00000116 RMS(Int)=  0.00001762
 Iteration  4 RMS(Cart)=  0.00000000 RMS(Int)=  0.00001762
 Variable       Old X    -DE/DX   Delta X   Delta X   Delta X     New X
                                 (Linear)    (Quad)   (Total)
    R1        2.30225  -0.00003  -0.00042   0.00066   0.00024   2.30249
    R2        2.43966  -0.00009   0.00002  -0.00069  -0.00067   2.43899
    R3        2.93077  -0.00001  -0.00009   0.00014   0.00005   2.93082
    R4        3.41539  -0.00001   0.00204  -0.00450  -0.00246   3.41293
    R5        1.97081   0.00051   0.00144   0.00185   0.00329   1.97410
    R6        2.76791  -0.00010  -0.00759  -0.00117  -0.00876   2.75916
    R7        2.53299  -0.00000  -0.00014   0.00009  -0.00005   2.53293
    R8        2.53586   0.00001   0.00005   0.00024   0.00029   2.53615
    R9        2.51813  -0.00001   0.00010  -0.00004   0.00006   2.51819
   R10        1.81378   0.00001  -0.00018   0.00024   0.00006   1.81384
   R11        1.85142   0.00001  -0.00023   0.00035   0.00012   1.85154
   R12        3.32212  -0.00001   0.00002   0.00013   0.00016   3.32228
   R13        3.36174  -0.00002   0.00077  -0.00156  -0.00079   3.36095
   R14        1.84340   0.00001  -0.00023   0.00072   0.00048   1.84388
   R15        1.86064  -0.00002   0.00035  -0.00019   0.00015   1.86080
   R16        3.51620  -0.00005   0.00119  -0.00647  -0.00529   3.51091
   R17        3.29640  -0.00003  -0.00208  -0.00031  -0.00239   3.29401
   R18        1.83963  -0.00003  -0.00043   0.00048   0.00004   1.83967
   R19        1.84523   0.00008  -0.00058   0.00088   0.00031   1.84554
   R20        3.45060  -0.00005   0.00024  -0.00455  -0.00431   3.44629
   R21        1.81591   0.00006  -0.00015   0.00016   0.00001   1.81592
   R22        1.81602   0.00008  -0.00010   0.00014   0.00003   1.81605
   R23        1.81352  -0.00000  -0.00018   0.00022   0.00004   1.81355
   R24        1.85506   0.00004  -0.00003   0.00012   0.00011   1.85517
    A1        2.24735  -0.00000  -0.00029   0.00041   0.00013   2.24748
    A2        2.09299  -0.00002   0.00051  -0.00097  -0.00047   2.09252
    A3        1.94283   0.00003  -0.00022   0.00056   0.00033   1.94316
    A4        2.31122   0.00005  -0.00069   0.00010  -0.00058   2.31064
    A5        1.97971  -0.00001   0.00134  -0.00079   0.00055   1.98026
    A6        1.93093  -0.00001   0.00090  -0.00037   0.00053   1.93146
    A7        1.92591  -0.00003   0.00012  -0.00077  -0.00065   1.92526
    A8        1.94014  -0.00001   0.00034  -0.00022   0.00012   1.94026
    A9        1.88801   0.00001  -0.00043   0.00041  -0.00002   1.88800
   A10        1.88932   0.00002  -0.00051   0.00052   0.00001   1.88934
   A11        1.88799   0.00002  -0.00050   0.00049  -0.00000   1.88799
   A12        1.86318   0.00000   0.00045  -0.00003   0.00043   1.86361
   A13        2.08799   0.00000   0.00078  -0.00287  -0.00210   2.08589
   A14        1.86497  -0.00003   0.00182  -0.00268  -0.00088   1.86409
   A15        1.89413  -0.00000   0.00132  -0.00048   0.00086   1.89499
   A16        1.99032   0.00002   0.00339  -0.00171   0.00168   1.99200
   A17        1.83195  -0.00002  -0.00057   0.00035  -0.00029   1.83166
   A18        2.69483  -0.00003  -0.00238   0.00090  -0.00150   2.69333
   A19        1.60404   0.00001  -0.00046   0.00071   0.00021   1.60426
   A20        2.14979  -0.00001   0.00149  -0.00136   0.00016   2.14995
   A21        2.00538  -0.00000  -0.00228  -0.00271  -0.00499   2.00039
   A22        2.17132  -0.00001  -0.00108   0.00165   0.00057   2.17189
   A23        1.57598   0.00003   0.00202   0.00201   0.00405   1.58003
   A24        1.87815  -0.00001   0.00008   0.00060   0.00068   1.87882
   A25        2.10097  -0.00008   0.00328  -0.00131   0.00193   2.10290
   A26        2.05593   0.00003   0.00244   0.00668   0.00907   2.06500
   A27        1.86021   0.00008  -0.00002   0.00112   0.00103   1.86124
   A28        2.10473  -0.00000   0.00130  -0.00181  -0.00050   2.10423
   A29        1.79210  -0.00001  -0.00012  -0.00046  -0.00061   1.79150
   A30        1.86887  -0.00001   0.00033  -0.00043  -0.00011   1.86876
   A31        3.15439  -0.00004   0.00053  -0.00013   0.00041   3.15480
   A32        2.91977   0.00002  -0.00054   0.00157   0.00099   2.92076
   A33        3.12047  -0.00001   0.00002   0.00106   0.00108   3.12155
   A34        3.09552  -0.00003  -0.00202  -0.00129  -0.00334   3.09218
   A35        2.90778  -0.00000  -0.00232  -0.00158  -0.00389   2.90389
   A36        2.93270  -0.00002  -0.00247   0.00122  -0.00126   2.93144
   A37        3.15856   0.00001   0.00031   0.00003   0.00034   3.15891
   A38        3.13084   0.00002   0.00182  -0.00184  -0.00003   3.13082
   A39        3.43490  -0.00005  -0.00038   0.00029  -0.00003   3.43487
   A40        3.19758   0.00001  -0.00103  -0.00429  -0.00531   3.19227
   A41        3.15095  -0.00002   0.00355  -0.00034   0.00321   3.15416
   A42        2.99243   0.00001   0.00087   0.00018   0.00106   2.99348
    D1        0.02499  -0.00000   0.00221   0.00263   0.00485   0.02984
    D2       -3.11017   0.00000   0.00288   0.00306   0.00595  -3.10421
    D3        0.01468  -0.00001   0.00034  -0.00012   0.00023   0.01490
    D4       -3.13290  -0.00001  -0.00029  -0.00053  -0.00081  -3.13371
    D5       -2.12414  -0.00001  -0.00546  -0.00275  -0.00821  -2.13235
    D6        2.07027  -0.00000  -0.00559  -0.00253  -0.00812   2.06216
    D7       -0.02442  -0.00000  -0.00527  -0.00249  -0.00776  -0.03218
    D8        1.02284  -0.00000  -0.00489  -0.00239  -0.00729   1.01555
    D9       -1.06593   0.00000  -0.00502  -0.00217  -0.00719  -1.07312
   D10        3.12255   0.00000  -0.00470  -0.00213  -0.00683   3.11572
   D11       -1.48036  -0.00001  -0.00091  -0.00484  -0.00573  -1.48608
   D12        0.06239   0.00001  -0.00035  -0.00323  -0.00361   0.05878
   D13        2.22639   0.00000  -0.00092  -0.00082  -0.00172   2.22467
   D14       -0.19872  -0.00000  -0.00133  -0.00107  -0.00239  -0.20112
   D15        1.84191  -0.00003   0.00104  -0.00201  -0.00099   1.84093
   D16       -2.35920  -0.00001   0.00470   0.00626   0.01096  -2.34824
   D17        1.61386   0.00001   0.00629   0.00344   0.00974   1.62360
   D18       -0.80238   0.00003   0.00666   0.00921   0.01584  -0.78653
   D19       -0.14812  -0.00001   0.00711   0.00076   0.00787  -0.14025
   D20       -2.45824   0.00000   0.00870  -0.00206   0.00665  -2.45159
   D21        1.40871   0.00003   0.00907   0.00370   0.01275   1.42146
   D22        2.06544  -0.00001  -0.00477  -0.00643  -0.01120   2.05424
   D23       -2.03374  -0.00002  -0.00323  -0.00887  -0.01211  -2.04585
   D24       -0.00385   0.00002  -0.00658  -0.00249  -0.00907  -0.01292
   D25        2.18015   0.00001  -0.00504  -0.00493  -0.00998   2.17018
   D26        0.64971  -0.00000  -0.00109  -0.00097  -0.00205   0.64765
   D27       -1.48467  -0.00001  -0.00546   0.00110  -0.00433  -1.48900
   D28        2.57861   0.00001   0.00417   0.00313   0.00731   2.58592
   D29       -1.68063  -0.00000   0.00511   0.00103   0.00614  -1.67448
   D30       -1.72404   0.00002   0.00674   0.00219   0.00891  -1.71513
   D31        0.29991   0.00000   0.00767   0.00008   0.00775   0.30766
   D32        1.39944   0.00001  -0.00313  -0.00024  -0.00338   1.39606
   D33       -2.55646  -0.00000  -0.00224  -0.00031  -0.00256  -2.55901
   D34       -0.60638   0.00001  -0.00095   0.00238   0.00144  -0.60494
   D35       -1.72918   0.00005   0.09026   0.00827   0.09855  -1.63063
   D36        2.25359  -0.00002   0.08305  -0.00065   0.08239   2.33599
   D37        2.44507   0.00004   0.08875   0.00441   0.09319   2.53826
   D38        0.14465  -0.00003   0.08154  -0.00451   0.07703   0.22169
   D39        0.68179   0.00003   0.08719   0.00028   0.08747   0.76926
   D40       -1.61863  -0.00004   0.07998  -0.00864   0.07131  -1.54731
         Item               Value     Threshold  Converged?
 Maximum Force            0.000512     0.000015     NO 
 RMS     Force            0.000058     0.000010     NO 
 Maximum Displacement     0.112287     0.000060     NO 
 RMS     Displacement     0.018763     0.000040     NO 
 Predicted change in Energy=-3.358642D-06
 GradGradGradGradGradGradGradGradGradGradGradGradGradGradGradGradGradGrad

                          Input orientation:                          
 ---------------------------------------------------------------------
 Center     Atomic      Atomic             Coordinates (Angstroms)
 Number     Number       Type             X           Y           Z
 ---------------------------------------------------------------------
      1          6           0        0.922996   -0.870706   -0.155171
      2          8           0        0.009898   -0.641703    0.618372
      3          8           0        1.268353   -0.218087   -1.213764
      4          1           0        0.673260    0.620493   -1.397989
      5          6           0        1.843920   -2.096750    0.077374
      6          9           0        3.123136   -1.712799    0.190421
      7          9           0        1.752647   -2.950237   -0.954319
      8          9           0        1.504454   -2.749747    1.188273
      9          8           0       -0.840882    3.766940    1.430985
     10          1           0       -0.494085    3.667848    2.320486
     11          1           0       -1.282756    2.922416    1.204005
     12          8           0       -0.162363    1.782954   -1.684800
     13          1           0       -0.949344    1.749720   -1.108933
     14          1           0        0.265186    2.646253   -1.481001
     15          8           0       -1.848741    1.400288    0.478755
     16          1           0       -2.771534    1.094956    0.533076
     17          1           0       -1.271764    0.630437    0.646715
     18          8           0       -4.468146    0.426966    0.567232
     19          1           0       -4.738663   -0.181554    1.260006
     20          1           0       -4.844030    0.095255   -0.252660
     21          8           0        0.780182    4.128441   -0.721826
     22          1           0        0.636531    4.973403   -1.153578
     23          1           0        0.257791    4.136985    0.109314
 ---------------------------------------------------------------------
                    Distance matrix (angstroms):
                    1          2          3          4          5
     1  C    0.000000
     2  O    1.218425   0.000000
     3  O    1.290659   2.262715   0.000000
     4  H    1.957201   2.469595   1.044648   0.000000
     5  C    1.550922   2.402805   2.351104   3.306137   0.000000
     6  F    2.381002   3.320036   2.765162   3.737538   1.340371
     7  F    2.377269   3.292394   2.786844   3.756598   1.342074
     8  F    2.381959   2.646191   3.497832   4.328758   1.332569
     9  O    5.209119   4.562927   5.227237   4.493979   6.589634
    10  H    5.360548   4.660840   5.540542   4.947335   6.612746
    11  H    4.593526   3.836257   4.713440   3.986881   6.019753
    12  O    3.249566   3.348617   2.504593   1.460083   4.709833
    13  H    3.358862   3.102037   2.966721   1.997887   4.899487
    14  H    3.815696   3.909372   3.046670   2.068120   5.236125
    15  O    3.638928   2.764735   3.898721   3.238940   5.101580
    16  H    4.241116   3.280187   4.593062   3.977529   5.630014
    17  H    2.777305   1.806046   3.260915   2.822062   4.179615
    18  O    5.591980   4.604080   6.041147   5.507596   6.815517
    19  H    5.876397   4.813758   6.496546   6.082527   6.956795
    20  H    5.848176   4.986223   6.195411   5.659341   7.045741
    21  O    5.033186   5.014353   4.401433   3.574119   6.365787
    22  H    5.935696   5.921308   5.230142   4.359921   7.277368
    23  H    5.058599   4.812115   4.662448   3.848414   6.432439
                    6          7          8          9         10
     6  F    0.000000
     7  F    2.172539   0.000000
     8  F    2.165896   2.166217   0.000000
     9  O    6.876044   7.585284   6.930130   0.000000
    10  H    6.824429   7.718239   6.816274   0.959843   0.000000
    11  H    6.474910   6.954141   6.319985   0.979792   1.556985
    12  O    5.150849   5.157902   5.619448   3.755623   4.439052
    13  H    5.501132   5.423491   5.616358   3.245323   3.955679
    14  H    5.473834   5.814691   6.146350   3.310436   4.008922
    15  O    5.873160   5.826727   5.382389   2.742912   3.220078
    16  H    6.538199   6.248531   5.787494   3.416600   3.873162
    17  H    5.001411   4.952938   4.407529   3.261654   3.554175
    18  O    7.896085   7.240089   6.793316   5.005851   5.419445
    19  H    8.080632   7.396347   6.751094   5.550904   5.827432
    20  H    8.181755   7.299553   7.104475   5.686926   6.189227
    21  O    6.359379   7.148945   7.175131   2.719031   3.330400
    22  H    7.259121   8.004342   8.116933   3.212207   3.879676
    23  H    6.514350   7.320835   7.081341   1.758076   2.382161
                   11         12         13         14         15
    11  H    0.000000
    12  O    3.301340   0.000000
    13  H    2.614586   0.975739   0.000000
    14  H    3.111534   0.984692   1.554764   0.000000
    15  O    1.778539   2.769705   1.857893   3.140343   0.000000
    16  H    2.450758   3.492862   2.538756   3.960391   0.973512
    17  H    2.358784   2.827548   2.106905   3.309517   0.976618
    18  O    4.096274   5.044811   4.115966   5.614707   2.795795
    19  H    4.645542   5.785646   4.868329   6.367740   3.385887
    20  H    4.774660   5.178547   4.317294   5.841275   3.348109
    21  O    3.069045   2.704999   2.966383   1.743115   3.974349
    22  H    3.667207   3.331575   3.592928   2.379229   4.648466
    23  H    2.246511   2.989454   2.939445   2.179779   3.473251
                   16         17         18         19         20
    16  H    0.000000
    17  H    1.574167   0.000000
    18  O    1.823697   3.203838   0.000000
    19  H    2.455097   3.613149   0.960943   0.000000
    20  H    2.431465   3.722416   0.961012   1.541390   0.000000
    21  O    4.836476   4.280119   6.550385   7.277456   6.936748
    22  H    5.431580   5.073855   7.049043   7.828901   7.392194
    23  H    4.313968   3.863188   6.025646   6.703613   6.518833
                   21         22         23
    21  O    0.000000
    22  H    0.959691   0.000000
    23  H    0.981712   1.561389   0.000000
 Stoichiometry    C2H11F3O7
 Framework group  C1[X(C2H11F3O7)]
 Deg. of freedom    63
 Full point group                 C1      NOp   1
 Largest Abelian subgroup         C1      NOp   1
 Largest concise Abelian subgroup C1      NOp   1
                         Standard orientation:                         
 ---------------------------------------------------------------------
 Center     Atomic      Atomic             Coordinates (Angstroms)
 Number     Number       Type             X           Y           Z
 ---------------------------------------------------------------------
      1          6           0       -1.331695   -0.000518   -0.094818
      2          8           0       -0.576058    0.766898    0.474956
      3          8           0       -1.054550   -0.903881   -0.973981
      4          1           0       -0.035936   -0.969146   -1.196365
      5          6           0       -2.852438    0.046311    0.206030
      6          9           0       -3.285232   -1.144918    0.642213
      7          9           0       -3.537577    0.359555   -0.904656
      8          9           0       -3.130917    0.958015    1.137149
      9          8           0        3.528113   -0.918493    1.540575
     10          1           0        3.286037   -0.915334    2.469385
     11          1           0        3.092675   -0.141573    1.132183
     12          8           0        1.380898   -1.058926   -1.537485
     13          1           0        1.841301   -0.286409   -1.158919
     14          1           0        1.838846   -1.841159   -1.152761
     15          8           0        2.158357    1.002272    0.141290
     16          1           0        2.453891    1.910998   -0.044728
     17          1           0        1.205227    1.038012    0.351170
     18          8           0        2.907906    3.627344   -0.461737
     19          1           0        2.605731    4.357991    0.084392
     20          1           0        2.821515    3.912562   -1.375374
     21          8           0        2.772250   -2.913954   -0.144635
     22          1           0        3.520325   -3.394910   -0.505291
     23          1           0        3.123395   -2.309726    0.544831
 ---------------------------------------------------------------------
 Rotational constants (GHZ):           0.7388612           0.3238500           0.2629492
 Standard basis: 6-31++G(d,p) (6D, 7F)
 There are   294 symmetry adapted cartesian basis functions of A   symmetry.
 There are   294 symmetry adapted basis functions of A   symmetry.
   294 basis functions,   472 primitive gaussians,   294 cartesian basis functions
    53 alpha electrons       53 beta electrons
       nuclear repulsion energy       826.8427118517 Hartrees.
 NAtoms=   23 NActive=   23 NUniq=   23 SFac= 1.00D+00 NAtFMM=   60 NAOKFM=F Big=F
 Integral buffers will be    131072 words long.
 Raffenetti 2 integral format.
 Two-electron integral symmetry is turned on.
 Nuclear repulsion after empirical dispersion term =      826.8328812351 Hartrees.
 One-electron integrals computed using PRISM.
 NBasis=   294 RedAO= T EigKep=  4.17D-05  NBF=   294
 NBsUse=   294 1.00D-06 EigRej= -1.00D+00 NBFU=   294
 Initial guess from the checkpoint file:  "/local_scratch/slurm.5660541/Gau-1746797.chk"
 B after Tr=     0.000000   -0.000000    0.000000
         Rot=    1.000000   -0.000163    0.000200    0.000352 Ang=  -0.05 deg.
 ExpMin= 3.60D-02 ExpMax= 7.00D+03 ExpMxC= 1.05D+03 IAcc=3 IRadAn=         5 AccDes= 0.00D+00
 Harris functional with IExCor= 4639 and IRadAn=       5 diagonalized for initial guess.
 HarFok:  IExCor= 4639 AccDes= 0.00D+00 IRadAn=         5 IDoV= 1 UseB2=F ITyADJ=14
 ICtDFT=  3500011 ScaDFX=  1.000000  1.000000  1.000000  1.000000
 FoFCou: FMM=F IPFlag=           0 FMFlag=      100000 FMFlg1=           0
         NFxFlg=           0 DoJE=T BraDBF=F KetDBF=T FulRan=T
         wScrn=  0.000000 ICntrl=       500 IOpCl=  0 I1Cent=   200000004 NGrid=           0
         NMat0=    1 NMatS0=      1 NMatT0=    0 NMatD0=    1 NMtDS0=    0 NMtDT0=    0
 Petite list used in FoFCou.
 Requested convergence on RMS density matrix=1.00D-10 within 128 cycles.
 Requested convergence on MAX density matrix=1.00D-08.
 Requested convergence on             energy=1.00D-08.
 No special actions if energy rises.
 SCF Done:  E(RwB97XD) =  -908.813242970     A.U. after   13 cycles
            NFock= 13  Conv=0.95D-10     -V/T= 2.0082
 Calling FoFJK, ICntrl=      2127 FMM=F ISym2X=0 I1Cent= 0 IOpClX= 0 NMat=1 NMatS=1 NMatT=0.
 ***** Axes restored to original set *****
 -------------------------------------------------------------------
 Center     Atomic                   Forces (Hartrees/Bohr)
 Number     Number              X              Y              Z
 -------------------------------------------------------------------
      1        6           0.000011740   -0.000020489    0.000007255
      2        8          -0.000005081   -0.000002550    0.000008684
      3        8           0.000120463   -0.000162578    0.000041605
      4        1          -0.000109469    0.000171827   -0.000062240
      5        6          -0.000003865   -0.000000231    0.000002589
      6        9          -0.000023981   -0.000018799   -0.000002130
      7        9           0.000009220    0.000011367    0.000023982
      8        9           0.000015512    0.000002709   -0.000020371
      9        8          -0.000023986    0.000062763    0.000003452
     10        1          -0.000003748   -0.000046202   -0.000031621
     11        1           0.000024324   -0.000014812    0.000024255
     12        8          -0.000079249    0.000015607    0.000004604
     13        1           0.000049733   -0.000016881    0.000000128
     14        1           0.000000394    0.000021227    0.000024189
     15        8           0.000003440    0.000045600   -0.000040853
     16        1           0.000033702   -0.000024324    0.000016625
     17        1          -0.000017395   -0.000005232    0.000007683
     18        8           0.000000591   -0.000071916   -0.000024953
     19        1           0.000010465    0.000025820    0.000046427
     20        1          -0.000011627    0.000043782   -0.000029223
     21        8           0.000024616   -0.000010708   -0.000028858
     22        1          -0.000005585   -0.000008149    0.000010150
     23        1          -0.000020214    0.000002169    0.000018619
 -------------------------------------------------------------------
 Cartesian Forces:  Max     0.000171827 RMS     0.000043555

 GradGradGradGradGradGradGradGradGradGradGradGradGradGradGradGradGradGrad
 Berny optimization.
 Using GEDIIS/GDIIS optimizer.
 FormGI is forming the generalized inverse of G from B-inverse, IUseBI=4.
 Internal  Forces:  Max     0.000229790 RMS     0.000026819
 Search for a local minimum.
 Step number  14 out of a maximum of  138
 All quantities printed in internal units (Hartrees-Bohrs-Radians)
 Mixed Optimization -- En-DIIS/RFO-DIIS
 Swapping is turned off.
 Update second derivatives using D2CorX and points   12   13   14
 DE= -5.14D-06 DEPred=-3.36D-06 R= 1.53D+00
 TightC=F SS=  1.41D+00  RLast= 2.15D-01 DXNew= 1.0091D+00 6.4440D-01
 Trust test= 1.53D+00 RLast= 2.15D-01 DXMaxT set to 6.44D-01
 ITU=  1  1  1  1 -1  1  1  0  0  0 -1  0  1  0
     Eigenvalues ---    0.00008   0.00047   0.00066   0.00092   0.00131
     Eigenvalues ---    0.00194   0.00298   0.00380   0.00490   0.00575
     Eigenvalues ---    0.00648   0.00822   0.00897   0.01038   0.01127
     Eigenvalues ---    0.01322   0.01392   0.01568   0.01709   0.01812
     Eigenvalues ---    0.01927   0.02053   0.02119   0.02298   0.02593
     Eigenvalues ---    0.02759   0.02794   0.02942   0.03008   0.03345
     Eigenvalues ---    0.03635   0.03670   0.04297   0.05380   0.05674
     Eigenvalues ---    0.06522   0.06909   0.06997   0.08712   0.12107
     Eigenvalues ---    0.14014   0.19570   0.20539   0.22905   0.24025
     Eigenvalues ---    0.26088   0.35662   0.37760   0.40853   0.41154
     Eigenvalues ---    0.41195   0.42298   0.47758   0.49112   0.50046
     Eigenvalues ---    0.53455   0.53921   0.56643   0.57993   0.58345
     Eigenvalues ---    0.58923   0.59569   0.85809
 Eigenvalue     1 is   7.52D-05 Eigenvector:
                          D39       D37       D35       D40       D38
   1                   -0.41849  -0.41792  -0.41278  -0.39841  -0.39783
                          D36       D17       D23       D20       D18
   1                   -0.39270  -0.03145   0.02538  -0.02432  -0.02388
 En-DIIS/RFO-DIIS/Sim-DIIS IScMMF=       -3 using points:    14   13   12   11   10    9    8    7
 RFO step:  Lambda=-1.56058362D-06.
 DidBck=F Rises=F RFO-DIIS coefs:    1.48031   -0.76167   -0.03757    0.38881    0.07867
                  RFO-DIIS coefs:   -0.13212   -0.02393    0.00750
 Iteration  1 RMS(Cart)=  0.01344977 RMS(Int)=  0.00038957
 Iteration  2 RMS(Cart)=  0.00039728 RMS(Int)=  0.00000703
 Iteration  3 RMS(Cart)=  0.00000027 RMS(Int)=  0.00000703
 Variable       Old X    -DE/DX   Delta X   Delta X   Delta X     New X
                                 (Linear)    (Quad)   (Total)
    R1        2.30249   0.00001   0.00008   0.00004   0.00011   2.30260
    R2        2.43899   0.00003  -0.00032   0.00024  -0.00007   2.43892
    R3        2.93082   0.00000   0.00004  -0.00002   0.00002   2.93084
    R4        3.41293   0.00000   0.00018  -0.00120  -0.00103   3.41190
    R5        1.97410   0.00023   0.00132   0.00014   0.00146   1.97555
    R6        2.75916   0.00002  -0.00322   0.00100  -0.00222   2.75694
    R7        2.53293  -0.00003   0.00002  -0.00002  -0.00000   2.53293
    R8        2.53615  -0.00003  -0.00006  -0.00002  -0.00008   2.53608
    R9        2.51819  -0.00002  -0.00011   0.00008  -0.00003   2.51816
   R10        1.81384  -0.00003   0.00005  -0.00004   0.00001   1.81385
   R11        1.85154  -0.00001   0.00008  -0.00003   0.00005   1.85159
   R12        3.32228  -0.00001   0.00035  -0.00062  -0.00027   3.32201
   R13        3.36095  -0.00001  -0.00039  -0.00020  -0.00058   3.36037
   R14        1.84388  -0.00006   0.00039  -0.00042  -0.00002   1.84386
   R15        1.86080   0.00001   0.00003   0.00017   0.00019   1.86099
   R16        3.51091  -0.00002  -0.00261  -0.00039  -0.00300   3.50791
   R17        3.29401  -0.00001  -0.00064  -0.00059  -0.00123   3.29278
   R18        1.83967  -0.00002   0.00003  -0.00006  -0.00003   1.83965
   R19        1.84554   0.00000   0.00020  -0.00011   0.00010   1.84564
   R20        3.44629   0.00000  -0.00054   0.00010  -0.00044   3.44585
   R21        1.81592   0.00001   0.00004  -0.00005  -0.00001   1.81591
   R22        1.81605   0.00001   0.00002  -0.00005  -0.00003   1.81602
   R23        1.81355  -0.00001   0.00002  -0.00003  -0.00001   1.81354
   R24        1.85517   0.00002  -0.00003   0.00016   0.00013   1.85530
    A1        2.24748  -0.00001   0.00006   0.00003   0.00009   2.24757
    A2        2.09252  -0.00001  -0.00037   0.00016  -0.00020   2.09232
    A3        1.94316   0.00002   0.00030  -0.00019   0.00011   1.94327
    A4        2.31064   0.00000   0.00075  -0.00120  -0.00045   2.31018
    A5        1.98026   0.00000  -0.00020   0.00069   0.00049   1.98075
    A6        1.93146   0.00001  -0.00021   0.00015  -0.00006   1.93140
    A7        1.92526   0.00001   0.00002   0.00013   0.00015   1.92541
    A8        1.94026   0.00002   0.00002   0.00006   0.00008   1.94034
    A9        1.88800  -0.00001   0.00003  -0.00009  -0.00006   1.88794
   A10        1.88934  -0.00002   0.00007  -0.00014  -0.00007   1.88927
   A11        1.88799  -0.00001   0.00008  -0.00013  -0.00005   1.88794
   A12        1.86361  -0.00003  -0.00026  -0.00032  -0.00061   1.86300
   A13        2.08589   0.00000  -0.00155  -0.00065  -0.00220   2.08369
   A14        1.86409  -0.00000  -0.00202   0.00006  -0.00195   1.86213
   A15        1.89499  -0.00001  -0.00066  -0.00047  -0.00113   1.89386
   A16        1.99200  -0.00000  -0.00111   0.00021  -0.00091   1.99109
   A17        1.83166   0.00000  -0.00004  -0.00001  -0.00004   1.83162
   A18        2.69333   0.00001   0.00067   0.00000   0.00068   2.69401
   A19        1.60426   0.00000   0.00211   0.00028   0.00240   1.60666
   A20        2.14995   0.00000  -0.00148  -0.00097  -0.00246   2.14750
   A21        2.00039   0.00001  -0.00254   0.00145  -0.00111   1.99928
   A22        2.17189  -0.00000   0.00136   0.00047   0.00184   2.17373
   A23        1.58003   0.00001   0.00094  -0.00050   0.00044   1.58046
   A24        1.87882  -0.00002   0.00035  -0.00035  -0.00001   1.87881
   A25        2.10290  -0.00003  -0.00179   0.00187   0.00010   2.10300
   A26        2.06500   0.00000   0.00409  -0.00024   0.00386   2.06886
   A27        1.86124   0.00004   0.00038  -0.00000   0.00039   1.86163
   A28        2.10423   0.00001  -0.00039   0.00016  -0.00024   2.10400
   A29        1.79150  -0.00001   0.00050   0.00024   0.00076   1.79225
   A30        1.86876  -0.00001  -0.00022   0.00014  -0.00008   1.86868
   A31        3.15480  -0.00004  -0.00011  -0.00050  -0.00061   3.15418
   A32        2.92076   0.00000   0.00076  -0.00046   0.00032   2.92109
   A33        3.12155  -0.00001  -0.00038   0.00009  -0.00029   3.12126
   A34        3.09218   0.00001   0.00215   0.00233   0.00447   3.09665
   A35        2.90389   0.00003  -0.00255   0.00186  -0.00069   2.90320
   A36        2.93144  -0.00000   0.00003  -0.00036  -0.00033   2.93110
   A37        3.15891  -0.00000  -0.00068   0.00029  -0.00039   3.15851
   A38        3.13082   0.00001   0.00029   0.00019   0.00047   3.13129
   A39        3.43487  -0.00001  -0.00183   0.00034  -0.00150   3.43337
   A40        3.19227   0.00000  -0.00202   0.00007  -0.00196   3.19032
   A41        3.15416   0.00000  -0.00085   0.00091   0.00005   3.15421
   A42        2.99348  -0.00001   0.00010   0.00059   0.00070   2.99418
    D1        0.02984  -0.00000  -0.00106   0.00094  -0.00013   0.02971
    D2       -3.10421  -0.00000  -0.00107   0.00074  -0.00034  -3.10456
    D3        0.01490  -0.00000   0.00043  -0.00051  -0.00008   0.01483
    D4       -3.13371  -0.00000   0.00044  -0.00032   0.00012  -3.13358
    D5       -2.13235  -0.00000   0.00192  -0.00053   0.00139  -2.13096
    D6        2.06216  -0.00000   0.00201  -0.00061   0.00141   2.06356
    D7       -0.03218  -0.00000   0.00188  -0.00057   0.00131  -0.03087
    D8        1.01555  -0.00000   0.00191  -0.00070   0.00121   1.01676
    D9       -1.07312   0.00000   0.00200  -0.00078   0.00123  -1.07190
   D10        3.11572  -0.00000   0.00187  -0.00074   0.00113   3.11685
   D11       -1.48608  -0.00001  -0.00168  -0.00051  -0.00220  -1.48828
   D12        0.05878   0.00000   0.00060  -0.00002   0.00058   0.05936
   D13        2.22467   0.00001   0.00194   0.00075   0.00268   2.22735
   D14       -0.20112   0.00001  -0.00144   0.00050  -0.00094  -0.20206
   D15        1.84093  -0.00001  -0.00276   0.00025  -0.00251   1.83841
   D16       -2.34824   0.00000   0.00364   0.00078   0.00444  -2.34380
   D17        1.62360   0.00000   0.00047   0.00056   0.00103   1.62463
   D18       -0.78653   0.00002   0.00583   0.00021   0.00604  -0.78049
   D19       -0.14025  -0.00001   0.00052  -0.00019   0.00035  -0.13990
   D20       -2.45159  -0.00001  -0.00265  -0.00041  -0.00306  -2.45465
   D21        1.42146   0.00001   0.00271  -0.00076   0.00195   1.42341
   D22        2.05424  -0.00002  -0.00287  -0.00034  -0.00320   2.05104
   D23       -2.04585  -0.00002  -0.00305   0.00019  -0.00285  -2.04869
   D24       -0.01292   0.00002   0.00023   0.00053   0.00076  -0.01216
   D25        2.17018   0.00002   0.00005   0.00106   0.00111   2.17129
   D26        0.64765  -0.00000   0.00524  -0.00008   0.00516   0.65281
   D27       -1.48900   0.00001   0.00694  -0.00008   0.00685  -1.48215
   D28        2.58592   0.00001  -0.00054  -0.00067  -0.00122   2.58471
   D29       -1.67448  -0.00000  -0.00025  -0.00026  -0.00051  -1.67499
   D30       -1.71513  -0.00000  -0.00131  -0.00122  -0.00252  -1.71765
   D31        0.30766  -0.00001  -0.00102  -0.00081  -0.00182   0.30584
   D32        1.39606   0.00000  -0.00655   0.00058  -0.00597   1.39009
   D33       -2.55901   0.00001  -0.00559  -0.00018  -0.00578  -2.56479
   D34       -0.60494  -0.00001  -0.00408  -0.00085  -0.00494  -0.60988
   D35       -1.63063   0.00002  -0.05471   0.00024  -0.05448  -1.68511
   D36        2.33599  -0.00002  -0.05901  -0.00259  -0.06161   2.27438
   D37        2.53826   0.00002  -0.05730   0.00203  -0.05527   2.48299
   D38        0.22169  -0.00002  -0.06161  -0.00080  -0.06240   0.15929
   D39        0.76926   0.00001  -0.06075   0.00175  -0.05899   0.71027
   D40       -1.54731  -0.00002  -0.06505  -0.00107  -0.06612  -1.61343
         Item               Value     Threshold  Converged?
 Maximum Force            0.000230     0.000015     NO 
 RMS     Force            0.000027     0.000010     NO 
 Maximum Displacement     0.101110     0.000060     NO 
 RMS     Displacement     0.013475     0.000040     NO 
 Predicted change in Energy=-4.012483D-07
 GradGradGradGradGradGradGradGradGradGradGradGradGradGradGradGradGradGrad

                          Input orientation:                          
 ---------------------------------------------------------------------
 Center     Atomic      Atomic             Coordinates (Angstroms)
 Number     Number       Type             X           Y           Z
 ---------------------------------------------------------------------
      1          6           0        0.925659   -0.870443   -0.154288
      2          8           0        0.012667   -0.641857    0.619598
      3          8           0        1.269476   -0.218661   -1.213850
      4          1           0        0.672886    0.619530   -1.399366
      5          6           0        1.848544   -2.094781    0.079537
      6          9           0        3.127022   -1.708510    0.193025
      7          9           0        1.759431   -2.949161   -0.951553
      8          9           0        1.509723   -2.747657    1.190686
      9          8           0       -0.842549    3.764539    1.431251
     10          1           0       -0.492676    3.663439    2.319327
     11          1           0       -1.283147    2.919508    1.203574
     12          8           0       -0.163713    1.779727   -1.686515
     13          1           0       -0.950299    1.744688   -1.110233
     14          1           0        0.262920    2.643344   -1.481655
     15          8           0       -1.847601    1.397656    0.477307
     16          1           0       -2.770186    1.092276    0.534582
     17          1           0       -1.270053    0.628471    0.646644
     18          8           0       -4.469409    0.432044    0.576528
     19          1           0       -4.726715   -0.210058    1.243534
     20          1           0       -4.872365    0.148760   -0.248632
     21          8           0        0.777398    4.124963   -0.722516
     22          1           0        0.634134    4.969795   -1.154638
     23          1           0        0.254897    4.134157    0.108629
 ---------------------------------------------------------------------
                    Distance matrix (angstroms):
                    1          2          3          4          5
     1  C    0.000000
     2  O    1.218485   0.000000
     3  O    1.290620   2.262784   0.000000
     4  H    1.958094   2.470466   1.045419   0.000000
     5  C    1.550934   2.402727   2.351169   3.307085   0.000000
     6  F    2.380962   3.319475   2.765759   3.738751   1.340370
     7  F    2.377368   3.292924   2.786482   3.757216   1.342033
     8  F    2.382020   2.646075   3.497904   4.329736   1.332553
     9  O    5.208027   4.561414   5.227149   4.494443   6.587924
    10  H    5.355981   4.656181   5.537077   4.944957   6.607198
    11  H    4.591987   3.834512   4.712529   3.986385   6.017810
    12  O    3.249284   3.348632   2.504197   1.458907   4.709557
    13  H    3.357373   3.100841   2.965279   1.996073   4.898019
    14  H    3.814160   3.907740   3.045644   2.066559   5.234630
    15  O    3.637878   2.764138   3.897264   3.237320   5.100669
    16  H    4.241000   3.280048   4.592869   3.977234   5.630015
    17  H    2.776578   1.805502   3.260104   2.821569   4.178918
    18  O    5.597975   4.609135   6.046790   5.512033   6.822637
    19  H    5.859978   4.799738   6.480209   6.068676   6.938378
    20  H    5.887679   5.024185   6.228070   5.682924   7.093080
    21  O    5.029805   5.010854   4.398934   3.571710   6.362064
    22  H    5.932458   5.918172   5.227546   4.357315   7.273665
    23  H    5.056191   4.809374   4.661046   3.847255   6.429637
                    6          7          8          9         10
     6  F    0.000000
     7  F    2.172459   0.000000
     8  F    2.165828   2.166136   0.000000
     9  O    6.873497   7.584314   6.928185   0.000000
    10  H    6.817713   7.713438   6.810696   0.959850   0.000000
    11  H    6.472198   6.952922   6.317994   0.979817   1.556658
    12  O    5.150670   5.157619   5.619242   3.757760   4.438846
    13  H    5.499782   5.422180   5.614899   3.248161   3.956375
    14  H    5.472318   5.813490   6.144820   3.311217   4.007366
    15  O    5.871623   5.826417   5.381836   2.742677   3.219104
    16  H    6.537440   6.249739   5.787329   3.414790   3.870819
    17  H    5.000152   4.952924   4.406969   3.260873   3.551508
    18  O    7.901570   7.250244   6.799832   4.999019   5.412362
    19  H    8.064124   7.375037   6.733153   5.560522   5.838527
    20  H    8.224032   7.353362   7.154852   5.668799   6.174873
    21  O    6.355183   7.145634   7.171440   2.718978   3.328498
    22  H    7.254683   8.001087   8.113338   3.212484   3.878749
    23  H    6.510989   7.318538   7.078474   1.757934   2.380678
                   11         12         13         14         15
    11  H    0.000000
    12  O    3.302248   0.000000
    13  H    2.616236   0.975728   0.000000
    14  H    3.110794   0.984793   1.554811   0.000000
    15  O    1.778231   2.768317   1.856304   3.137446   0.000000
    16  H    2.449002   3.492787   2.538315   3.958630   0.973499
    17  H    2.357794   2.827191   2.105896   3.307472   0.976669
    18  O    4.090590   5.047438   4.117321   5.614347   2.795734
    19  H    4.653379   5.776280   4.860305   6.361211   3.385431
    20  H    4.761137   5.186421   4.321104   5.840757   3.352003
    21  O    3.067375   2.704647   2.966643   1.742463   3.970944
    22  H    3.666170   3.331064   3.593566   2.378469   4.645689
    23  H    2.244963   2.990170   2.940695   2.179815   3.470571
                   16         17         18         19         20
    16  H    0.000000
    17  H    1.574189   0.000000
    18  O    1.823465   3.206147   0.000000
    19  H    2.454932   3.606649   0.960936   0.000000
    20  H    2.433681   3.742766   0.960996   1.541598   0.000000
    21  O    4.833512   4.276928   6.546308   7.276882   6.924924
    22  H    5.429365   5.071256   7.045159   7.830760   7.374602
    23  H    4.311102   3.860670   6.020269   6.706465   6.503833
                   21         22         23
    21  O    0.000000
    22  H    0.959684   0.000000
    23  H    0.981781   1.561395   0.000000
 Stoichiometry    C2H11F3O7
 Framework group  C1[X(C2H11F3O7)]
 Deg. of freedom    63
 Full point group                 C1      NOp   1
 Largest Abelian subgroup         C1      NOp   1
 Largest concise Abelian subgroup C1      NOp   1
                         Standard orientation:                         
 ---------------------------------------------------------------------
 Center     Atomic      Atomic             Coordinates (Angstroms)
 Number     Number       Type             X           Y           Z
 ---------------------------------------------------------------------
      1          6           0       -1.332306    0.001462   -0.095768
      2          8           0       -0.575616    0.768039    0.473868
      3          8           0       -1.056526   -0.902249   -0.974944
      4          1           0       -0.037407   -0.969171   -1.198147
      5          6           0       -2.852860    0.050130    0.205798
      6          9           0       -3.286494   -1.140157    0.643716
      7          9           0       -3.538419    0.362570   -0.904807
      8          9           0       -3.130079    0.963187    1.135945
      9          8           0        3.524483   -0.921309    1.542412
     10          1           0        3.278262   -0.917949    2.470138
     11          1           0        3.090011   -0.144742    1.132268
     12          8           0        1.378178   -1.060804   -1.538930
     13          1           0        1.838495   -0.288068   -1.160733
     14          1           0        1.834817   -1.842850   -1.152017
     15          8           0        2.158424    0.998468    0.138627
     16          1           0        2.456246    1.906828   -0.045448
     17          1           0        1.205500    1.036271    0.349314
     18          8           0        2.922840    3.620979   -0.456545
     19          1           0        2.585949    4.355939    0.062815
     20          1           0        2.892569    3.896939   -1.376569
     21          8           0        2.764770   -2.915860   -0.142059
     22          1           0        3.511592   -3.399391   -0.501847
     23          1           0        3.117464   -2.311879    0.546930
 ---------------------------------------------------------------------
 Rotational constants (GHZ):           0.7394649           0.3237100           0.2629535
 Standard basis: 6-31++G(d,p) (6D, 7F)
 There are   294 symmetry adapted cartesian basis functions of A   symmetry.
 There are   294 symmetry adapted basis functions of A   symmetry.
   294 basis functions,   472 primitive gaussians,   294 cartesian basis functions
    53 alpha electrons       53 beta electrons
       nuclear repulsion energy       826.8834524236 Hartrees.
 NAtoms=   23 NActive=   23 NUniq=   23 SFac= 1.00D+00 NAtFMM=   60 NAOKFM=F Big=F
 Integral buffers will be    131072 words long.
 Raffenetti 2 integral format.
 Two-electron integral symmetry is turned on.
 Nuclear repulsion after empirical dispersion term =      826.8736208999 Hartrees.
 One-electron integrals computed using PRISM.
 NBasis=   294 RedAO= T EigKep=  4.17D-05  NBF=   294
 NBsUse=   294 1.00D-06 EigRej= -1.00D+00 NBFU=   294
 Initial guess from the checkpoint file:  "/local_scratch/slurm.5660541/Gau-1746797.chk"
 B after Tr=    -0.000000   -0.000000    0.000000
         Rot=    1.000000    0.000203    0.000177    0.000937 Ang=   0.11 deg.
 ExpMin= 3.60D-02 ExpMax= 7.00D+03 ExpMxC= 1.05D+03 IAcc=3 IRadAn=         5 AccDes= 0.00D+00
 Harris functional with IExCor= 4639 and IRadAn=       5 diagonalized for initial guess.
 HarFok:  IExCor= 4639 AccDes= 0.00D+00 IRadAn=         5 IDoV= 1 UseB2=F ITyADJ=14
 ICtDFT=  3500011 ScaDFX=  1.000000  1.000000  1.000000  1.000000
 FoFCou: FMM=F IPFlag=           0 FMFlag=      100000 FMFlg1=           0
         NFxFlg=           0 DoJE=T BraDBF=F KetDBF=T FulRan=T
         wScrn=  0.000000 ICntrl=       500 IOpCl=  0 I1Cent=   200000004 NGrid=           0
         NMat0=    1 NMatS0=      1 NMatT0=    0 NMatD0=    1 NMtDS0=    0 NMtDT0=    0
 Petite list used in FoFCou.
 Requested convergence on RMS density matrix=1.00D-10 within 128 cycles.
 Requested convergence on MAX density matrix=1.00D-08.
 Requested convergence on             energy=1.00D-08.
 No special actions if energy rises.
 SCF Done:  E(RwB97XD) =  -908.813243004     A.U. after   14 cycles
            NFock= 14  Conv=0.60D-10     -V/T= 2.0082
 Calling FoFJK, ICntrl=      2127 FMM=F ISym2X=0 I1Cent= 0 IOpClX= 0 NMat=1 NMatS=1 NMatT=0.
 ***** Axes restored to original set *****
 -------------------------------------------------------------------
 Center     Atomic                   Forces (Hartrees/Bohr)
 Number     Number              X              Y              Z
 -------------------------------------------------------------------
      1        6          -0.000007070    0.000015731   -0.000007320
      2        8           0.000010073    0.000002403   -0.000006221
      3        8          -0.000001957   -0.000011485    0.000008074
      4        1           0.000008019   -0.000018744    0.000015939
      5        6           0.000003050   -0.000000350   -0.000009404
      6        9           0.000002756    0.000002756   -0.000000472
      7        9          -0.000001914    0.000000331   -0.000003068
      8        9          -0.000002143   -0.000001057    0.000003993
      9        8           0.000010288    0.000024301   -0.000002023
     10        1          -0.000001339   -0.000009804   -0.000006645
     11        1          -0.000009202   -0.000004822    0.000004936
     12        8           0.000013252    0.000017354   -0.000020576
     13        1          -0.000006508    0.000011678    0.000027590
     14        1          -0.000013590   -0.000012837    0.000002803
     15        8           0.000006728   -0.000005085    0.000002350
     16        1           0.000000209   -0.000000332    0.000016730
     17        1          -0.000003772    0.000004670   -0.000027103
     18        8          -0.000010403   -0.000035127   -0.000031325
     19        1          -0.000000635    0.000012549    0.000034771
     20        1           0.000008607    0.000014817   -0.000008332
     21        8          -0.000006541   -0.000001309    0.000000245
     22        1           0.000002778    0.000002647   -0.000001267
     23        1          -0.000000687   -0.000008285    0.000006325
 -------------------------------------------------------------------
 Cartesian Forces:  Max     0.000035127 RMS     0.000012062

 GradGradGradGradGradGradGradGradGradGradGradGradGradGradGradGradGradGrad
 Berny optimization.
 Using GEDIIS/GDIIS optimizer.
 FormGI is forming the generalized inverse of G from B-inverse, IUseBI=4.
 Internal  Forces:  Max     0.000023766 RMS     0.000006647
 Search for a local minimum.
 Step number  15 out of a maximum of  138
 All quantities printed in internal units (Hartrees-Bohrs-Radians)
 Mixed Optimization -- En-DIIS/RFO-DIIS
 Swapping is turned off.
 Update second derivatives using D2CorX and points   12   13   14   15
 DE= -3.47D-08 DEPred=-4.01D-07 R= 8.64D-02
 Trust test= 8.64D-02 RLast= 1.48D-01 DXMaxT set to 3.22D-01
 ITU= -1  1  1  1  1 -1  1  1  0  0  0 -1  0  1  0
     Eigenvalues ---    0.00009   0.00047   0.00067   0.00090   0.00125
     Eigenvalues ---    0.00184   0.00271   0.00379   0.00473   0.00578
     Eigenvalues ---    0.00646   0.00827   0.00946   0.01023   0.01123
     Eigenvalues ---    0.01338   0.01399   0.01613   0.01720   0.01837
     Eigenvalues ---    0.01953   0.02056   0.02140   0.02289   0.02594
     Eigenvalues ---    0.02785   0.02810   0.02943   0.02996   0.03319
     Eigenvalues ---    0.03643   0.03750   0.04297   0.05367   0.05658
     Eigenvalues ---    0.06483   0.06868   0.06984   0.08607   0.12108
     Eigenvalues ---    0.14014   0.19581   0.20543   0.22906   0.24027
     Eigenvalues ---    0.26084   0.35657   0.38019   0.40854   0.41154
     Eigenvalues ---    0.41198   0.41998   0.47782   0.49259   0.50134
     Eigenvalues ---    0.53466   0.53890   0.56638   0.58006   0.58265
     Eigenvalues ---    0.58922   0.59570   0.85884
 Eigenvalue     1 is   8.78D-05 Eigenvector:
                          D35       D37       D39       D36       D38
   1                   -0.43318  -0.43053  -0.41706  -0.38456  -0.38191
                          D40       D18       D23       D16       D17
   1                   -0.36844  -0.05407   0.04514  -0.04505  -0.04501
 En-DIIS/RFO-DIIS/Sim-DIIS IScMMF=       -3 using points:    15   14   13   12   11   10    9    8    7
 RFO step:  Lambda=-1.50748961D-06.
 DidBck=T Rises=F RFO-DIIS coefs:    0.72984    0.60585   -0.28859   -0.04389   -0.00510
                  RFO-DIIS coefs:    0.10244   -0.10753   -0.00328    0.01027
 Iteration  1 RMS(Cart)=  0.01223792 RMS(Int)=  0.00035097
 Iteration  2 RMS(Cart)=  0.00036027 RMS(Int)=  0.00001492
 Iteration  3 RMS(Cart)=  0.00000026 RMS(Int)=  0.00001492
 Variable       Old X    -DE/DX   Delta X   Delta X   Delta X     New X
                                 (Linear)    (Quad)   (Total)
    R1        2.30260  -0.00001   0.00010  -0.00008   0.00003   2.30263
    R2        2.43892  -0.00002  -0.00017   0.00010  -0.00006   2.43886
    R3        2.93084  -0.00000   0.00002  -0.00002   0.00000   2.93084
    R4        3.41190   0.00000  -0.00083   0.00044  -0.00038   3.41153
    R5        1.97555  -0.00001   0.00026   0.00015   0.00041   1.97597
    R6        2.75694   0.00002  -0.00176   0.00092  -0.00085   2.75609
    R7        2.53293   0.00000  -0.00001  -0.00004  -0.00006   2.53288
    R8        2.53608   0.00000   0.00015  -0.00008   0.00007   2.53614
    R9        2.51816   0.00001   0.00002   0.00000   0.00002   2.51818
   R10        1.81385  -0.00001   0.00003  -0.00003   0.00000   1.81386
   R11        1.85159   0.00001   0.00004  -0.00006  -0.00002   1.85156
   R12        3.32201  -0.00001   0.00006  -0.00015  -0.00010   3.32191
   R13        3.36037   0.00000  -0.00022   0.00056   0.00033   3.36070
   R14        1.84386   0.00001   0.00020  -0.00011   0.00009   1.84395
   R15        1.86099  -0.00002  -0.00003   0.00003   0.00002   1.86100
   R16        3.50791  -0.00001  -0.00146   0.00027  -0.00119   3.50672
   R17        3.29278  -0.00000  -0.00025  -0.00001  -0.00025   3.29252
   R18        1.83965   0.00001   0.00008  -0.00010  -0.00002   1.83962
   R19        1.84564  -0.00001   0.00012  -0.00012   0.00001   1.84564
   R20        3.44585   0.00000  -0.00195   0.00080  -0.00114   3.44471
   R21        1.81591   0.00002   0.00001  -0.00004  -0.00003   1.81588
   R22        1.81602  -0.00000   0.00003  -0.00005  -0.00002   1.81600
   R23        1.81354   0.00000   0.00003  -0.00003   0.00000   1.81354
   R24        1.85530  -0.00000  -0.00004   0.00003  -0.00001   1.85528
    A1        2.24757   0.00000   0.00007  -0.00006   0.00002   2.24760
    A2        2.09232   0.00000  -0.00016   0.00012  -0.00004   2.09228
    A3        1.94327  -0.00001   0.00009  -0.00007   0.00001   1.94329
    A4        2.31018   0.00001   0.00001  -0.00008  -0.00006   2.31013
    A5        1.98075  -0.00001  -0.00007   0.00005  -0.00002   1.98074
    A6        1.93140  -0.00000   0.00018   0.00005   0.00023   1.93163
    A7        1.92541  -0.00000  -0.00034   0.00014  -0.00020   1.92520
    A8        1.94034  -0.00000  -0.00000   0.00002   0.00002   1.94035
    A9        1.88794   0.00000   0.00005  -0.00006  -0.00001   1.88793
   A10        1.88927   0.00000   0.00007  -0.00009  -0.00002   1.88925
   A11        1.88794   0.00000   0.00006  -0.00008  -0.00002   1.88792
   A12        1.86300  -0.00000   0.00026  -0.00039  -0.00011   1.86289
   A13        2.08369  -0.00000  -0.00031  -0.00078  -0.00107   2.08263
   A14        1.86213  -0.00000   0.00006   0.00006   0.00013   1.86226
   A15        1.89386  -0.00000   0.00021  -0.00009   0.00009   1.89395
   A16        1.99109   0.00000   0.00047  -0.00009   0.00038   1.99147
   A17        1.83162  -0.00000   0.00020  -0.00017   0.00012   1.83173
   A18        2.69401   0.00000  -0.00012   0.00047   0.00038   2.69440
   A19        1.60666   0.00000  -0.00068  -0.00013  -0.00077   1.60589
   A20        2.14750   0.00000   0.00083   0.00025   0.00106   2.14856
   A21        1.99928   0.00000  -0.00102   0.00063  -0.00039   1.99889
   A22        2.17373   0.00000  -0.00076  -0.00004  -0.00082   2.17291
   A23        1.58046  -0.00001   0.00114  -0.00073   0.00041   1.58087
   A24        1.87881  -0.00000   0.00032  -0.00019   0.00013   1.87894
   A25        2.10300  -0.00001   0.00090   0.00160   0.00250   2.10549
   A26        2.06886  -0.00001   0.00141  -0.00041   0.00099   2.06985
   A27        1.86163   0.00002   0.00020   0.00006   0.00025   1.86188
   A28        2.10400   0.00000  -0.00064   0.00060  -0.00004   2.10395
   A29        1.79225  -0.00000  -0.00059   0.00004  -0.00054   1.79171
   A30        1.86868   0.00000  -0.00006   0.00002  -0.00004   1.86864
   A31        3.15418   0.00001   0.00025  -0.00027  -0.00003   3.15415
   A32        2.92109  -0.00001   0.00048  -0.00016   0.00031   2.92140
   A33        3.12126  -0.00000   0.00064  -0.00044   0.00019   3.12145
   A34        3.09665  -0.00000  -0.00264   0.00151  -0.00112   3.09553
   A35        2.90320   0.00000  -0.00127   0.00085  -0.00043   2.90276
   A36        2.93110   0.00000  -0.00003  -0.00015  -0.00019   2.93092
   A37        3.15851   0.00000   0.00018  -0.00005   0.00015   3.15867
   A38        3.13129  -0.00001  -0.00073  -0.00052  -0.00125   3.13004
   A39        3.43337  -0.00001   0.00052  -0.00010   0.00037   3.43374
   A40        3.19032   0.00002  -0.00115   0.00100  -0.00015   3.19017
   A41        3.15421   0.00000   0.00104   0.00062   0.00166   3.15586
   A42        2.99418   0.00000   0.00007   0.00039   0.00047   2.99465
    D1        0.02971   0.00000   0.00178   0.00026   0.00206   0.03178
    D2       -3.10456   0.00000   0.00223   0.00018   0.00242  -3.10214
    D3        0.01483   0.00000   0.00001   0.00008   0.00007   0.01489
    D4       -3.13358   0.00000  -0.00040   0.00015  -0.00026  -3.13385
    D5       -2.13096  -0.00000  -0.00363   0.00057  -0.00306  -2.13402
    D6        2.06356  -0.00000  -0.00358   0.00052  -0.00306   2.06050
    D7       -0.03087  -0.00000  -0.00342   0.00050  -0.00291  -0.03378
    D8        1.01676   0.00000  -0.00326   0.00051  -0.00276   1.01400
    D9       -1.07190  -0.00000  -0.00321   0.00046  -0.00276  -1.07466
   D10        3.11685   0.00000  -0.00305   0.00044  -0.00261   3.11424
   D11       -1.48828   0.00000  -0.00121   0.00005  -0.00114  -1.48943
   D12        0.05936  -0.00000  -0.00150  -0.00019  -0.00165   0.05771
   D13        2.22735  -0.00000  -0.00200  -0.00034  -0.00232   2.22503
   D14       -0.20206  -0.00000  -0.00042   0.00018  -0.00029  -0.20234
   D15        1.83841  -0.00000   0.00041  -0.00021   0.00018   1.83859
   D16       -2.34380   0.00000   0.00259   0.00114   0.00374  -2.34007
   D17        1.62463   0.00000   0.00362   0.00109   0.00472   1.62935
   D18       -0.78049  -0.00000   0.00369   0.00026   0.00395  -0.77654
   D19       -0.13990  -0.00000   0.00224  -0.00015   0.00209  -0.13781
   D20       -2.45465  -0.00001   0.00328  -0.00020   0.00308  -2.45157
   D21        1.42341  -0.00001   0.00335  -0.00103   0.00231   1.42572
   D22        2.05104  -0.00001  -0.00308  -0.00067  -0.00376   2.04729
   D23       -2.04869  -0.00000  -0.00424   0.00021  -0.00404  -2.05273
   D24       -0.01216  -0.00000  -0.00326   0.00034  -0.00290  -0.01505
   D25        2.17129   0.00000  -0.00442   0.00123  -0.00318   2.16811
   D26        0.65281  -0.00000  -0.00131  -0.00041  -0.00172   0.65109
   D27       -1.48215  -0.00000  -0.00212  -0.00016  -0.00228  -1.48443
   D28        2.58471  -0.00000   0.00295  -0.00126   0.00169   2.58639
   D29       -1.67499   0.00000   0.00187  -0.00081   0.00107  -1.67393
   D30       -1.71765  -0.00000   0.00344  -0.00152   0.00192  -1.71573
   D31        0.30584  -0.00000   0.00235  -0.00107   0.00130   0.30714
   D32        1.39009   0.00000   0.00006   0.00065   0.00071   1.39081
   D33       -2.56479   0.00000   0.00001   0.00084   0.00087  -2.56391
   D34       -0.60988   0.00000   0.00104   0.00005   0.00111  -0.60877
   D35       -1.68511   0.00001   0.06075  -0.00005   0.06070  -1.62441
   D36        2.27438  -0.00001   0.05764  -0.00206   0.05558   2.32995
   D37        2.48299   0.00001   0.05958   0.00129   0.06087   2.54386
   D38        0.15929  -0.00001   0.05647  -0.00072   0.05575   0.21503
   D39        0.71027   0.00002   0.05908   0.00197   0.06105   0.77132
   D40       -1.61343   0.00001   0.05596  -0.00004   0.05592  -1.55751
         Item               Value     Threshold  Converged?
 Maximum Force            0.000024     0.000015     NO 
 RMS     Force            0.000007     0.000010     YES
 Maximum Displacement     0.080933     0.000060     NO 
 RMS     Displacement     0.012237     0.000040     NO 
 Predicted change in Energy=-8.069400D-07
 GradGradGradGradGradGradGradGradGradGradGradGradGradGradGradGradGradGrad

                          Input orientation:                          
 ---------------------------------------------------------------------
 Center     Atomic      Atomic             Coordinates (Angstroms)
 Number     Number       Type             X           Y           Z
 ---------------------------------------------------------------------
      1          6           0        0.925478   -0.869422   -0.154837
      2          8           0        0.012095   -0.641011    0.618661
      3          8           0        1.270110   -0.217173   -1.213808
      4          1           0        0.673788    0.621508   -1.399202
      5          6           0        1.847550   -2.094446    0.078612
      6          9           0        3.126665   -1.709638    0.189514
      7          9           0        1.755599   -2.949634   -0.951606
      8          9           0        1.509923   -2.745988    1.190920
      9          8           0       -0.841238    3.762165    1.432812
     10          1           0       -0.489625    3.657522    2.319791
     11          1           0       -1.283140    2.918374    1.203123
     12          8           0       -0.162124    1.781689   -1.686141
     13          1           0       -0.949250    1.746463   -1.110524
     14          1           0        0.264330    2.645294   -1.480822
     15          8           0       -1.848551    1.397673    0.474764
     16          1           0       -2.771439    1.092793    0.529564
     17          1           0       -1.271748    0.627931    0.644133
     18          8           0       -4.469857    0.431914    0.567409
     19          1           0       -4.744603   -0.172854    1.261773
     20          1           0       -4.854858    0.105932   -0.250517
     21          8           0        0.777933    4.126610   -0.720807
     22          1           0        0.633621    4.971662   -1.152148
     23          1           0        0.255382    4.134406    0.110312
 ---------------------------------------------------------------------
                    Distance matrix (angstroms):
                    1          2          3          4          5
     1  C    0.000000
     2  O    1.218499   0.000000
     3  O    1.290589   2.262782   0.000000
     4  H    1.958230   2.470540   1.045637   0.000000
     5  C    1.550935   2.402712   2.351157   3.307274   0.000000
     6  F    2.381127   3.320645   2.764699   3.738297   1.340341
     7  F    2.377230   3.291699   2.787613   3.758153   1.342069
     8  F    2.382045   2.646110   3.497875   4.329883   1.332564
     9  O    5.205143   4.558396   5.224703   4.492141   6.585084
    10  H    5.349721   4.650048   5.531387   4.939819   6.600788
    11  H    4.590147   3.832551   4.710870   3.984628   6.016154
    12  O    3.249025   3.348424   2.503966   1.458459   4.709307
    13  H    3.357201   3.100693   2.965146   1.995773   4.897828
    14  H    3.814261   3.907846   3.045753   2.066405   5.234842
    15  O    3.637493   2.763863   3.896800   3.236723   5.100294
    16  H    4.240977   3.280560   4.592327   3.976410   5.630001
    17  H    2.776369   1.805302   3.259937   2.821413   4.178657
    18  O    5.596852   4.608870   6.044937   5.510044   6.821367
    19  H    5.885729   4.822752   6.504401   6.088576   6.967701
    20  H    5.862828   5.000062   6.208668   5.670205   7.062029
    21  O    5.030152   5.011077   4.399289   3.571667   6.362759
    22  H    5.932796   5.918121   5.228091   4.357348   7.274495
    23  H    5.055455   4.808556   4.660387   3.846315   6.429199
                    6          7          8          9         10
     6  F    0.000000
     7  F    2.172456   0.000000
     8  F    2.165800   2.166158   0.000000
     9  O    6.872458   7.581375   6.924055   0.000000
    10  H    6.813372   7.706981   6.802755   0.959851   0.000000
    11  H    6.472425   6.950561   6.315564   0.979805   1.556584
    12  O    5.150105   5.157772   5.618993   3.756508   4.435482
    13  H    5.499801   5.421696   5.614828   3.247042   3.953538
    14  H    5.472515   5.814394   6.144562   3.310430   4.004711
    15  O    5.872778   5.824388   5.381650   2.742874   3.218341
    16  H    6.538875   6.247331   5.788237   3.415711   3.871617
    17  H    5.001695   4.950776   4.406813   3.260487   3.549361
    18  O    7.901658   7.245589   6.800411   5.000637   5.414576
    19  H    8.091249   7.406900   6.763515   5.545258   5.822028
    20  H    8.197233   7.316156   7.121911   5.684258   6.186723
    21  O    6.356651   7.147190   7.170992   2.718936   3.327459
    22  H    7.256383   8.002873   8.112953   3.212493   3.878532
    23  H    6.511788   7.318602   7.076822   1.757881   2.379969
                   11         12         13         14         15
    11  H    0.000000
    12  O    3.300996   0.000000
    13  H    2.614923   0.975778   0.000000
    14  H    3.110112   0.984801   1.554926   0.000000
    15  O    1.778406   2.767854   1.855676   3.137697   0.000000
    16  H    2.449788   3.491769   2.537232   3.958257   0.973487
    17  H    2.357696   2.827119   2.105693   3.308281   0.976673
    18  O    4.091672   5.045487   4.115601   5.613094   2.795088
    19  H    4.641212   5.788743   4.869935   6.368139   3.387190
    20  H    4.772847   5.185646   4.322583   5.845348   3.351494
    21  O    3.067469   2.704484   2.966504   1.742328   3.971763
    22  H    3.665688   3.330809   3.592927   2.378316   4.645580
    23  H    2.244999   2.989453   2.940042   2.179275   3.471176
                   16         17         18         19         20
    16  H    0.000000
    17  H    1.574260   0.000000
    18  O    1.822860   3.205028   0.000000
    19  H    2.455884   3.617106   0.960922   0.000000
    20  H    2.433733   3.729820   0.960986   1.541720   0.000000
    21  O    4.833789   4.278436   6.545959   7.274230   6.936524
    22  H    5.428463   5.071988   7.043556   7.824216   7.389971
    23  H    4.311475   3.861665   6.020403   6.699118   6.517158
                   21         22         23
    21  O    0.000000
    22  H    0.959684   0.000000
    23  H    0.981774   1.561368   0.000000
 Stoichiometry    C2H11F3O7
 Framework group  C1[X(C2H11F3O7)]
 Deg. of freedom    63
 Full point group                 C1      NOp   1
 Largest Abelian subgroup         C1      NOp   1
 Largest concise Abelian subgroup C1      NOp   1
                         Standard orientation:                         
 ---------------------------------------------------------------------
 Center     Atomic      Atomic             Coordinates (Angstroms)
 Number     Number       Type             X           Y           Z
 ---------------------------------------------------------------------
      1          6           0       -1.331730    0.000930   -0.095282
      2          8           0       -0.575119    0.767249    0.474836
      3          8           0       -1.055855   -0.902342   -0.974834
      4          1           0       -0.036485   -0.969211   -1.197930
      5          6           0       -2.852378    0.049807    0.205782
      6          9           0       -3.287407   -1.141418    0.639655
      7          9           0       -3.536993    0.366422   -0.904266
      8          9           0       -3.129336    0.960178    1.138652
      9          8           0        3.521802   -0.921565    1.543540
     10          1           0        3.271678   -0.919028    2.470225
     11          1           0        3.088817   -0.144756    1.132309
     12          8           0        1.378700   -1.060562   -1.538529
     13          1           0        1.838995   -0.287848   -1.160133
     14          1           0        1.835645   -1.842750   -1.152242
     15          8           0        2.158335    0.999101    0.138066
     16          1           0        2.456416    1.907111   -0.047257
     17          1           0        1.205399    1.037331    0.348641
     18          8           0        2.921429    3.620648   -0.460014
     19          1           0        2.626069    4.353451    0.086916
     20          1           0        2.846349    3.910314   -1.373223
     21          8           0        2.766181   -2.915791   -0.143087
     22          1           0        3.513928   -3.397811   -0.502982
     23          1           0        3.117666   -2.311780    0.546485
 ---------------------------------------------------------------------
 Rotational constants (GHZ):           0.7393307           0.3238195           0.2630343
 Standard basis: 6-31++G(d,p) (6D, 7F)
 There are   294 symmetry adapted cartesian basis functions of A   symmetry.
 There are   294 symmetry adapted basis functions of A   symmetry.
   294 basis functions,   472 primitive gaussians,   294 cartesian basis functions
    53 alpha electrons       53 beta electrons
       nuclear repulsion energy       826.9296251693 Hartrees.
 NAtoms=   23 NActive=   23 NUniq=   23 SFac= 1.00D+00 NAtFMM=   60 NAOKFM=F Big=F
 Integral buffers will be    131072 words long.
 Raffenetti 2 integral format.
 Two-electron integral symmetry is turned on.
 Nuclear repulsion after empirical dispersion term =      826.9197918981 Hartrees.
 One-electron integrals computed using PRISM.
 NBasis=   294 RedAO= T EigKep=  4.17D-05  NBF=   294
 NBsUse=   294 1.00D-06 EigRej= -1.00D+00 NBFU=   294
 Initial guess from the checkpoint file:  "/local_scratch/slurm.5660541/Gau-1746797.chk"
 B after Tr=     0.000000   -0.000000   -0.000000
         Rot=    1.000000   -0.000260    0.000004   -0.000050 Ang=  -0.03 deg.
 ExpMin= 3.60D-02 ExpMax= 7.00D+03 ExpMxC= 1.05D+03 IAcc=3 IRadAn=         5 AccDes= 0.00D+00
 Harris functional with IExCor= 4639 and IRadAn=       5 diagonalized for initial guess.
 HarFok:  IExCor= 4639 AccDes= 0.00D+00 IRadAn=         5 IDoV= 1 UseB2=F ITyADJ=14
 ICtDFT=  3500011 ScaDFX=  1.000000  1.000000  1.000000  1.000000
 FoFCou: FMM=F IPFlag=           0 FMFlag=      100000 FMFlg1=           0
         NFxFlg=           0 DoJE=T BraDBF=F KetDBF=T FulRan=T
         wScrn=  0.000000 ICntrl=       500 IOpCl=  0 I1Cent=   200000004 NGrid=           0
         NMat0=    1 NMatS0=      1 NMatT0=    0 NMatD0=    1 NMtDS0=    0 NMtDT0=    0
 Petite list used in FoFCou.
 Requested convergence on RMS density matrix=1.00D-10 within 128 cycles.
 Requested convergence on MAX density matrix=1.00D-08.
 Requested convergence on             energy=1.00D-08.
 No special actions if energy rises.
 SCF Done:  E(RwB97XD) =  -908.813243809     A.U. after   13 cycles
            NFock= 13  Conv=0.35D-10     -V/T= 2.0082
 Calling FoFJK, ICntrl=      2127 FMM=F ISym2X=0 I1Cent= 0 IOpClX= 0 NMat=1 NMatS=1 NMatT=0.
 ***** Axes restored to original set *****
 -------------------------------------------------------------------
 Center     Atomic                   Forces (Hartrees/Bohr)
 Number     Number              X              Y              Z
 -------------------------------------------------------------------
      1        6          -0.000001906    0.000009575   -0.000004384
      2        8           0.000010138   -0.000005343   -0.000009983
      3        8          -0.000032943    0.000037092   -0.000002658
      4        1           0.000035872   -0.000054644    0.000020181
      5        6           0.000003116   -0.000004811    0.000000258
      6        9           0.000003001    0.000004647   -0.000001327
      7        9          -0.000002289    0.000000002   -0.000004922
      8        9          -0.000002599    0.000000514    0.000000564
      9        8          -0.000004520    0.000026801    0.000003104
     10        1           0.000003468   -0.000008256   -0.000003310
     11        1           0.000000344   -0.000012497    0.000001995
     12        8           0.000002872    0.000014778   -0.000017215
     13        1           0.000009863    0.000014748    0.000009820
     14        1          -0.000016352   -0.000020687    0.000001071
     15        8           0.000004254    0.000001606   -0.000004035
     16        1           0.000000316   -0.000003892    0.000010401
     17        1          -0.000001271    0.000007834   -0.000001781
     18        8          -0.000011912   -0.000027333   -0.000005291
     19        1           0.000001236    0.000006052    0.000016811
     20        1          -0.000001812    0.000013894   -0.000014016
     21        8          -0.000005435    0.000003891   -0.000000685
     22        1           0.000005137    0.000003876   -0.000006234
     23        1           0.000001424   -0.000007847    0.000011634
 -------------------------------------------------------------------
 Cartesian Forces:  Max     0.000054644 RMS     0.000013410

 GradGradGradGradGradGradGradGradGradGradGradGradGradGradGradGradGradGrad
 Berny optimization.
 Using GEDIIS/GDIIS optimizer.
 FormGI is forming the generalized inverse of G from B-inverse, IUseBI=4.
 Internal  Forces:  Max     0.000054608 RMS     0.000007537
 Search for a local minimum.
 Step number  16 out of a maximum of  138
 All quantities printed in internal units (Hartrees-Bohrs-Radians)
 Mixed Optimization -- En-DIIS/RFO-DIIS
 Swapping is turned off.
 Update second derivatives using D2CorX and points   12   13   14   15   16
 DE= -8.05D-07 DEPred=-8.07D-07 R= 9.97D-01
 Trust test= 9.97D-01 RLast= 1.44D-01 DXMaxT set to 3.22D-01
 ITU=  0 -1  1  1  1  1 -1  1  1  0  0  0 -1  0  1  0
     Eigenvalues ---    0.00009   0.00047   0.00067   0.00098   0.00124
     Eigenvalues ---    0.00180   0.00269   0.00379   0.00469   0.00575
     Eigenvalues ---    0.00647   0.00827   0.00944   0.01005   0.01122
     Eigenvalues ---    0.01369   0.01414   0.01631   0.01709   0.01836
     Eigenvalues ---    0.01955   0.02057   0.02135   0.02284   0.02595
     Eigenvalues ---    0.02782   0.02794   0.02940   0.02989   0.03315
     Eigenvalues ---    0.03641   0.03723   0.04297   0.05374   0.05645
     Eigenvalues ---    0.06486   0.06849   0.07004   0.08544   0.12108
     Eigenvalues ---    0.14015   0.19592   0.20543   0.22907   0.24027
     Eigenvalues ---    0.26117   0.35696   0.38177   0.40853   0.41159
     Eigenvalues ---    0.41198   0.42151   0.47820   0.49231   0.50103
     Eigenvalues ---    0.53618   0.53889   0.56604   0.58002   0.58257
     Eigenvalues ---    0.58918   0.59572   0.85887
 Eigenvalue     1 is   9.25D-05 Eigenvector:
                          D37       D35       D39       D38       D36
   1                   -0.42937  -0.42470  -0.42011  -0.38710  -0.38243
                          D40       D18       D17       D16       D23
   1                   -0.37784  -0.04842  -0.04828  -0.04179   0.03897
 En-DIIS/RFO-DIIS/Sim-DIIS IScMMF=       -3 using points:    16   15   14   13   12   11   10    9    8    7
 RFO step:  Lambda=-1.56715432D-07.
 DidBck=F Rises=F RFO-DIIS coefs:    1.62102   -0.40486   -0.32682   -0.03235    0.05327
                  RFO-DIIS coefs:    0.06277   -0.01293    0.05749   -0.01247   -0.00511
 Iteration  1 RMS(Cart)=  0.00620259 RMS(Int)=  0.00008240
 Iteration  2 RMS(Cart)=  0.00008277 RMS(Int)=  0.00001681
 Iteration  3 RMS(Cart)=  0.00000001 RMS(Int)=  0.00001681
 Variable       Old X    -DE/DX   Delta X   Delta X   Delta X     New X
                                 (Linear)    (Quad)   (Total)
    R1        2.30263  -0.00001  -0.00017   0.00010  -0.00007   2.30256
    R2        2.43886  -0.00001   0.00010  -0.00003   0.00006   2.43892
    R3        2.93084   0.00000  -0.00002   0.00002  -0.00001   2.93084
    R4        3.41153   0.00001   0.00095  -0.00010   0.00085   3.41238
    R5        1.97597  -0.00005  -0.00038  -0.00030  -0.00067   1.97530
    R6        2.75609   0.00001   0.00146   0.00009   0.00155   2.75764
    R7        2.53288   0.00000  -0.00004   0.00008   0.00004   2.53292
    R8        2.53614   0.00000  -0.00010   0.00008  -0.00003   2.53612
    R9        2.51818   0.00000  -0.00004   0.00002  -0.00001   2.51817
   R10        1.81386  -0.00000  -0.00002   0.00004   0.00002   1.81387
   R11        1.85156   0.00001  -0.00003   0.00006   0.00004   1.85160
   R12        3.32191  -0.00000   0.00015   0.00007   0.00023   3.32214
   R13        3.36070   0.00000   0.00025  -0.00006   0.00020   3.36090
   R14        1.84395   0.00000  -0.00008   0.00005  -0.00003   1.84392
   R15        1.86100  -0.00002  -0.00004  -0.00009  -0.00013   1.86087
   R16        3.50672   0.00000   0.00021  -0.00008   0.00013   3.50685
   R17        3.29252   0.00000   0.00036   0.00033   0.00069   3.29321
   R18        1.83962   0.00002  -0.00010   0.00009  -0.00000   1.83962
   R19        1.84564  -0.00000  -0.00013   0.00008  -0.00006   1.84559
   R20        3.44471   0.00001   0.00075   0.00002   0.00078   3.44548
   R21        1.81588   0.00001  -0.00002   0.00001  -0.00000   1.81587
   R22        1.81600   0.00001  -0.00004   0.00004  -0.00000   1.81600
   R23        1.81354   0.00001  -0.00003   0.00004   0.00000   1.81354
   R24        1.85528   0.00001   0.00004  -0.00003   0.00003   1.85531
    A1        2.24760  -0.00000  -0.00011   0.00006  -0.00005   2.24754
    A2        2.09228   0.00000   0.00015  -0.00007   0.00009   2.09237
    A3        1.94329  -0.00000  -0.00005   0.00001  -0.00003   1.94325
    A4        2.31013   0.00000   0.00022   0.00012   0.00033   2.31046
    A5        1.98074  -0.00000  -0.00005  -0.00013  -0.00018   1.98056
    A6        1.93163  -0.00000  -0.00001  -0.00010  -0.00011   1.93152
    A7        1.92520  -0.00000   0.00017  -0.00009   0.00007   1.92528
    A8        1.94035  -0.00000   0.00001  -0.00004  -0.00004   1.94032
    A9        1.88793   0.00000  -0.00005   0.00007   0.00002   1.88795
   A10        1.88925   0.00000  -0.00007   0.00009   0.00002   1.88928
   A11        1.88792   0.00000  -0.00005   0.00009   0.00003   1.88795
   A12        1.86289  -0.00000  -0.00036   0.00020  -0.00019   1.86269
   A13        2.08263  -0.00000  -0.00087  -0.00016  -0.00105   2.08157
   A14        1.86226  -0.00001  -0.00051  -0.00001  -0.00052   1.86174
   A15        1.89395  -0.00000   0.00001  -0.00013  -0.00009   1.89386
   A16        1.99147   0.00000  -0.00033   0.00001  -0.00032   1.99115
   A17        1.83173  -0.00001  -0.00049   0.00025  -0.00033   1.83141
   A18        2.69440   0.00000   0.00022   0.00023   0.00042   2.69481
   A19        1.60589   0.00000   0.00042  -0.00001   0.00038   1.60626
   A20        2.14856  -0.00000  -0.00039   0.00004  -0.00033   2.14823
   A21        1.99889  -0.00000  -0.00010   0.00001  -0.00010   1.99879
   A22        2.17291   0.00000   0.00057  -0.00046   0.00013   2.17304
   A23        1.58087  -0.00001  -0.00018   0.00015  -0.00003   1.58084
   A24        1.87894   0.00000  -0.00015   0.00023   0.00006   1.87900
   A25        2.10549  -0.00000   0.00037   0.00026   0.00062   2.10611
   A26        2.06985  -0.00001   0.00081  -0.00006   0.00074   2.07059
   A27        1.86188   0.00001   0.00013   0.00005   0.00017   1.86205
   A28        2.10395  -0.00000   0.00037  -0.00005   0.00033   2.10428
   A29        1.79171   0.00000   0.00021   0.00010   0.00030   1.79202
   A30        1.86864   0.00000  -0.00005   0.00013   0.00008   1.86873
   A31        3.15415   0.00001  -0.00008   0.00011   0.00005   3.15421
   A32        2.92140  -0.00000   0.00007  -0.00004   0.00004   2.92143
   A33        3.12145  -0.00000  -0.00053   0.00028  -0.00025   3.12121
   A34        3.09553   0.00001   0.00205   0.00027   0.00230   3.09784
   A35        2.90276  -0.00001   0.00010  -0.00037  -0.00026   2.90250
   A36        2.93092   0.00000  -0.00010   0.00018   0.00009   2.93101
   A37        3.15867   0.00000  -0.00023   0.00011  -0.00015   3.15852
   A38        3.13004   0.00000   0.00007   0.00028   0.00034   3.13039
   A39        3.43374  -0.00001  -0.00052   0.00055   0.00007   3.43382
   A40        3.19017   0.00001   0.00028   0.00053   0.00081   3.19098
   A41        3.15586  -0.00000   0.00004  -0.00024  -0.00019   3.15568
   A42        2.99465  -0.00000   0.00039  -0.00008   0.00030   2.99494
    D1        0.03178  -0.00000  -0.00067   0.00015  -0.00055   0.03122
    D2       -3.10214  -0.00000  -0.00074   0.00007  -0.00068  -3.10281
    D3        0.01489   0.00000   0.00011  -0.00004   0.00010   0.01499
    D4       -3.13385  -0.00000   0.00017   0.00003   0.00021  -3.13364
    D5       -2.13402  -0.00000   0.00128   0.00006   0.00133  -2.13269
    D6        2.06050  -0.00000   0.00124   0.00010   0.00133   2.06183
    D7       -0.03378   0.00000   0.00119   0.00008   0.00126  -0.03252
    D8        1.01400   0.00000   0.00122   0.00000   0.00123   1.01523
    D9       -1.07466   0.00000   0.00118   0.00004   0.00123  -1.07343
   D10        3.11424   0.00000   0.00113   0.00002   0.00116   3.11540
   D11       -1.48943   0.00000   0.00012  -0.00016  -0.00006  -1.48948
   D12        0.05771   0.00000   0.00053  -0.00024   0.00025   0.05796
   D13        2.22503  -0.00000   0.00108  -0.00076   0.00030   2.22533
   D14       -0.20234   0.00000   0.00027   0.00003   0.00036  -0.20198
   D15        1.83859  -0.00000  -0.00066   0.00032  -0.00033   1.83827
   D16       -2.34007   0.00001   0.00139  -0.00004   0.00134  -2.33872
   D17        1.62935   0.00000   0.00040   0.00067   0.00105   1.63041
   D18       -0.77654   0.00000   0.00137   0.00010   0.00147  -0.77507
   D19       -0.13781   0.00000  -0.00020  -0.00007  -0.00027  -0.13808
   D20       -2.45157  -0.00000  -0.00120   0.00064  -0.00056  -2.45213
   D21        1.42572  -0.00000  -0.00022   0.00007  -0.00014   1.42557
[truncated: 361,009 more chars]
