# Supplementary material for: The Hydration of Trifluoroacetic Acid from 0 to 298 K
Source: J Phys Chem A. 2026 Jan 20;130(4):927–35. doi: 10.1021/acs.jpca.5c08151 (PMC12862820; doi:10.1021/acs.jpca.5c08151)
Supplement: Supplementary file 1 [file jp5c08151_si_001.zip › TFA_SI/within1kcal-hightemps/5-H2O/20K-1-343-11953-wb97xd.log]

 Entering Gaussian System, Link 0=g16
 Initial command:
 /software/commercial/MERCURY/GAUSSIAN/AVX2/g16/l1.exe "/local_scratch/slurm.5660466/Gau-6914.inp" -scrdir="/local_scratch/slurm.5660466/"
 Entering Link 1 = /software/commercial/MERCURY/GAUSSIAN/AVX2/g16/l1.exe PID=      6915.
  
 Copyright (c) 1988-2019, Gaussian, Inc.  All Rights Reserved.
  
 This is part of the Gaussian(R) 16 program.  It is based on
 the Gaussian(R) 09 system (copyright 2009, Gaussian, Inc.),
 the Gaussian(R) 03 system (copyright 2003, Gaussian, Inc.),
 the Gaussian(R) 98 system (copyright 1998, Gaussian, Inc.),
 the Gaussian(R) 94 system (copyright 1995, Gaussian, Inc.),
 the Gaussian 92(TM) system (copyright 1992, Gaussian, Inc.),
 the Gaussian 90(TM) system (copyright 1990, Gaussian, Inc.),
 the Gaussian 88(TM) system (copyright 1988, Gaussian, Inc.),
 the Gaussian 86(TM) system (copyright 1986, Carnegie Mellon
 University), and the Gaussian 82(TM) system (copyright 1983,
 Carnegie Mellon University). Gaussian is a federally registered
 trademark of Gaussian, Inc.
  
 This software contains proprietary and confidential information,
 including trade secrets, belonging to Gaussian, Inc.
  
 This software is provided under written license and may be
 used, copied, transmitted, or stored only in accord with that
 written license.
  
 The following legend is applicable only to US Government
 contracts under FAR:
  
                    RESTRICTED RIGHTS LEGEND
  
 Use, reproduction and disclosure by the US Government is
 subject to restrictions as set forth in subparagraphs (a)
 and (c) of the Commercial Computer Software - Restricted
 Rights clause in FAR 52.227-19.
  
 Gaussian, Inc.
 340 Quinnipiac St., Bldg. 40, Wallingford CT 06492
  
  
 ---------------------------------------------------------------
 Warning -- This program may not be used in any manner that
 competes with the business of Gaussian, Inc. or will provide
 assistance to any competitor of Gaussian, Inc.  The licensee
 of this program is prohibited from giving any competitor of
 Gaussian, Inc. access to this program.  By using this program,
 the user acknowledges that Gaussian, Inc. is engaged in the
 business of creating and licensing software in the field of
 computational chemistry and represents and warrants to the
 licensee that it is not a competitor of Gaussian, Inc. and that
 it will not use this program in any manner prohibited above.
 ---------------------------------------------------------------
  

 Cite this work as:
 Gaussian 16, Revision C.01,
 M. J. Frisch, G. W. Trucks, H. B. Schlegel, G. E. Scuseria, 
 M. A. Robb, J. R. Cheeseman, G. Scalmani, V. Barone, 
 G. A. Petersson, H. Nakatsuji, X. Li, M. Caricato, A. V. Marenich, 
 J. Bloino, B. G. Janesko, R. Gomperts, B. Mennucci, H. P. Hratchian, 
 J. V. Ortiz, A. F. Izmaylov, J. L. Sonnenberg, D. Williams-Young, 
 F. Ding, F. Lipparini, F. Egidi, J. Goings, B. Peng, A. Petrone, 
 T. Henderson, D. Ranasinghe, V. G. Zakrzewski, J. Gao, N. Rega, 
 G. Zheng, W. Liang, M. Hada, M. Ehara, K. Toyota, R. Fukuda, 
 J. Hasegawa, M. Ishida, T. Nakajima, Y. Honda, O. Kitao, H. Nakai, 
 T. Vreven, K. Throssell, J. A. Montgomery, Jr., J. E. Peralta, 
 F. Ogliaro, M. J. Bearpark, J. J. Heyd, E. N. Brothers, K. N. Kudin, 
 V. N. Staroverov, T. A. Keith, R. Kobayashi, J. Normand, 
 K. Raghavachari, A. P. Rendell, J. C. Burant, S. S. Iyengar, 
 J. Tomasi, M. Cossi, J. M. Millam, M. Klene, C. Adamo, R. Cammi, 
 J. W. Ochterski, R. L. Martin, K. Morokuma, O. Farkas, 
 J. B. Foresman, and D. J. Fox, Gaussian, Inc., Wallingford CT, 2019.
 
 ******************************************
 Gaussian 16:  ES64L-G16RevC.01  3-Jul-2019
                25-Sep-2025 
 ******************************************
 %nproc=20
 Will use up to   20 processors via shared memory.
 %mem=18gb
 ----------------------------------------------------------------------
 # wb97xd/6-31++g** scf(conver=10) opt(tight,maxcycles=300,calcfc) freq
 ----------------------------------------------------------------------
 1/6=300,7=10,10=4,18=20,19=15,26=3,38=1/1,3;
 2/9=110,12=2,17=6,18=5,40=1/2;
 3/5=1,6=6,7=1111,11=2,25=1,30=1,71=2,74=-58,140=1/1,2,3;
 4//1;
 5/5=2,6=10,38=5/2;
 8/6=4,10=90,11=11/1;
 11/6=1,8=1,9=11,15=111,16=1/1,2,10;
 10/6=1,13=1/2;
 6/7=2,8=2,9=2,10=2,28=1/1;
 7/10=1,25=1/1,2,3,16;
 1/6=300,7=10,10=4,18=20,19=15,26=3/3(2);
 2/9=110/2;
 99//99;
 2/9=110/2;
 3/5=1,6=6,7=1111,11=2,25=1,30=1,71=1,74=-58/1,2,3;
 4/5=5,16=3,69=1/1;
 5/5=2,6=10,38=5/2;
 7//1,2,3,16;
 1/6=300,7=10,18=20,19=15,26=3/3(-5);
 2/9=110/2;
 6/7=2,8=2,9=2,10=2,19=2,28=1/1;
 99/9=1/99;
 ---------------
 20K-1-343-11953
 ---------------
 Symbolic Z-matrix:
 Charge =  0 Multiplicity = 1
 C                    -0.1049   -1.33409  -0.5356 
 O                     0.97858  -0.91703  -0.8624 
 O                    -1.1673   -0.66792  -0.27658 
 H                    -1.04371   0.41142  -0.37373 
 C                    -0.34647  -2.86877  -0.3797 
 F                    -1.40645  -3.27099  -1.09277 
 F                    -0.58119  -3.1917    0.89867 
 F                     0.70356  -3.58227  -0.78761 
 O                    -3.26463   4.3262    1.07259 
 H                    -4.12402   4.25628   1.49053 
 H                    -3.35345   3.934     0.17974 
 O                    -3.32336   2.86821  -1.22613 
 H                    -3.89365   2.10066  -1.29801 
 H                    -2.41514   2.52776  -1.16603 
 O                    -1.10392   2.94106   1.82376 
 H                    -0.40832   3.56079   2.05011 
 H                    -1.91353   3.47835   1.66584 
 O                     1.70885   1.74872  -1.18171 
 H                     1.73462   0.78658  -1.04473 
 H                     2.07844   1.91277  -2.05107 
 O                    -0.85788   1.80856  -0.51856 
 H                     0.08074   1.92508  -0.80014 
 H                    -0.91952   2.19143   0.4026 
 
 Add virtual bond connecting atoms O21        and H4         Dist= 2.68D+00.
 Add virtual bond connecting atoms H23        and O15        Dist= 3.06D+00.
 Add virtual bond connecting atoms H22        and O18        Dist= 3.18D+00.
 Add virtual bond connecting atoms H17        and O9         Dist= 3.22D+00.
 Add virtual bond connecting atoms O12        and H11        Dist= 3.33D+00.
 Add virtual bond connecting atoms H14        and O21        Dist= 3.46D+00.

 GradGradGradGradGradGradGradGradGradGradGradGradGradGradGradGradGradGrad
 Berny optimization.
 Initialization pass.
                           ----------------------------
                           !    Initial Parameters    !
                           ! (Angstroms and Degrees)  !
 --------------------------                            --------------------------
 ! Name  Definition              Value          Derivative Info.                !
 --------------------------------------------------------------------------------
 ! R1    R(1,2)                  1.2061         calculate D2E/DX2 analytically  !
 ! R2    R(1,3)                  1.2805         calculate D2E/DX2 analytically  !
 ! R3    R(1,5)                  1.5614         calculate D2E/DX2 analytically  !
 ! R4    R(3,4)                  1.0907         calculate D2E/DX2 analytically  !
 ! R5    R(4,21)                 1.4169         calculate D2E/DX2 analytically  !
 ! R6    R(5,6)                  1.3393         calculate D2E/DX2 analytically  !
 ! R7    R(5,7)                  1.3393         calculate D2E/DX2 analytically  !
 ! R8    R(5,8)                  1.3334         calculate D2E/DX2 analytically  !
 ! R9    R(9,10)                 0.9582         calculate D2E/DX2 analytically  !
 ! R10   R(9,11)                 0.9792         calculate D2E/DX2 analytically  !
 ! R11   R(9,17)                 1.7018         calculate D2E/DX2 analytically  !
 ! R12   R(11,12)                1.7645         calculate D2E/DX2 analytically  !
 ! R13   R(12,13)                0.9589         calculate D2E/DX2 analytically  !
 ! R14   R(12,14)                0.9718         calculate D2E/DX2 analytically  !
 ! R15   R(14,21)                1.8334         calculate D2E/DX2 analytically  !
 ! R16   R(15,16)                0.9587         calculate D2E/DX2 analytically  !
 ! R17   R(15,17)                0.9844         calculate D2E/DX2 analytically  !
 ! R18   R(15,23)                1.6173         calculate D2E/DX2 analytically  !
 ! R19   R(18,19)                0.9722         calculate D2E/DX2 analytically  !
 ! R20   R(18,20)                0.9588         calculate D2E/DX2 analytically  !
 ! R21   R(18,22)                1.6815         calculate D2E/DX2 analytically  !
 ! R22   R(21,22)                0.9868         calculate D2E/DX2 analytically  !
 ! R23   R(21,23)                0.9995         calculate D2E/DX2 analytically  !
 ! A1    A(2,1,3)              128.335          calculate D2E/DX2 analytically  !
 ! A2    A(2,1,5)              120.3927         calculate D2E/DX2 analytically  !
 ! A3    A(3,1,5)              111.2724         calculate D2E/DX2 analytically  !
 ! A4    A(1,3,4)              113.7533         calculate D2E/DX2 analytically  !
 ! A5    A(1,5,6)              111.3743         calculate D2E/DX2 analytically  !
 ! A6    A(1,5,7)              111.0652         calculate D2E/DX2 analytically  !
 ! A7    A(1,5,8)              111.935          calculate D2E/DX2 analytically  !
 ! A8    A(6,5,7)              107.2829         calculate D2E/DX2 analytically  !
 ! A9    A(6,5,8)              107.4372         calculate D2E/DX2 analytically  !
 ! A10   A(7,5,8)              107.517          calculate D2E/DX2 analytically  !
 ! A11   A(10,9,11)            106.6859         calculate D2E/DX2 analytically  !
 ! A12   A(10,9,17)            121.5771         calculate D2E/DX2 analytically  !
 ! A13   A(11,9,17)            100.9719         calculate D2E/DX2 analytically  !
 ! A14   A(11,12,13)           122.2128         calculate D2E/DX2 analytically  !
 ! A15   A(11,12,14)           100.2691         calculate D2E/DX2 analytically  !
 ! A16   A(13,12,14)           106.2622         calculate D2E/DX2 analytically  !
 ! A17   A(12,14,21)           162.3759         calculate D2E/DX2 analytically  !
 ! A18   A(16,15,17)           106.3653         calculate D2E/DX2 analytically  !
 ! A19   A(16,15,23)           115.1096         calculate D2E/DX2 analytically  !
 ! A20   A(17,15,23)           101.8751         calculate D2E/DX2 analytically  !
 ! A21   A(19,18,20)           106.6702         calculate D2E/DX2 analytically  !
 ! A22   A(19,18,22)            95.595          calculate D2E/DX2 analytically  !
 ! A23   A(20,18,22)           124.1277         calculate D2E/DX2 analytically  !
 ! A24   A(4,21,14)            108.1498         calculate D2E/DX2 analytically  !
 ! A25   A(4,21,22)            105.6843         calculate D2E/DX2 analytically  !
 ! A26   A(4,21,23)            105.9886         calculate D2E/DX2 analytically  !
 ! A27   A(14,21,22)           131.3592         calculate D2E/DX2 analytically  !
 ! A28   A(14,21,23)            97.0552         calculate D2E/DX2 analytically  !
 ! A29   A(22,21,23)           106.0457         calculate D2E/DX2 analytically  !
 ! A30   L(3,4,21,19,-1)       178.8219         calculate D2E/DX2 analytically  !
 ! A31   L(9,11,12,23,-1)      167.4582         calculate D2E/DX2 analytically  !
 ! A32   L(9,17,15,14,-1)      169.0775         calculate D2E/DX2 analytically  !
 ! A33   L(18,22,21,1,-1)      167.0019         calculate D2E/DX2 analytically  !
 ! A34   L(15,23,21,11,-1)     174.5344         calculate D2E/DX2 analytically  !
 ! A35   L(3,4,21,19,-2)       179.4656         calculate D2E/DX2 analytically  !
 ! A36   L(9,11,12,23,-2)      171.9828         calculate D2E/DX2 analytically  !
 ! A37   L(9,17,15,14,-2)      177.203          calculate D2E/DX2 analytically  !
 ! A38   L(18,22,21,1,-2)      177.3069         calculate D2E/DX2 analytically  !
 ! A39   L(15,23,21,11,-2)     177.3781         calculate D2E/DX2 analytically  !
 ! D1    D(2,1,3,4)              0.0507         calculate D2E/DX2 analytically  !
 ! D2    D(5,1,3,4)           -179.9746         calculate D2E/DX2 analytically  !
 ! D3    D(2,1,5,6)           -127.2462         calculate D2E/DX2 analytically  !
 ! D4    D(2,1,5,7)            113.2404         calculate D2E/DX2 analytically  !
 ! D5    D(2,1,5,8)             -6.9468         calculate D2E/DX2 analytically  !
 ! D6    D(3,1,5,6)             52.7769         calculate D2E/DX2 analytically  !
 ! D7    D(3,1,5,7)            -66.7366         calculate D2E/DX2 analytically  !
 ! D8    D(3,1,5,8)            173.0762         calculate D2E/DX2 analytically  !
 ! D9    D(1,3,21,14)          144.8193         calculate D2E/DX2 analytically  !
 ! D10   D(1,3,21,22)            0.5066         calculate D2E/DX2 analytically  !
 ! D11   D(1,3,21,23)         -111.7059         calculate D2E/DX2 analytically  !
 ! D12   D(10,9,12,13)         -29.342          calculate D2E/DX2 analytically  !
 ! D13   D(10,9,12,14)        -142.5691         calculate D2E/DX2 analytically  !
 ! D14   D(17,9,12,13)          95.1204         calculate D2E/DX2 analytically  !
 ! D15   D(17,9,12,14)         -18.1067         calculate D2E/DX2 analytically  !
 ! D16   D(10,9,15,16)        -122.0705         calculate D2E/DX2 analytically  !
 ! D17   D(10,9,15,23)         119.3819         calculate D2E/DX2 analytically  !
 ! D18   D(11,9,15,16)         122.181          calculate D2E/DX2 analytically  !
 ! D19   D(11,9,15,23)           3.6335         calculate D2E/DX2 analytically  !
 ! D20   D(11,12,14,21)         47.8688         calculate D2E/DX2 analytically  !
 ! D21   D(13,12,14,21)        -80.2411         calculate D2E/DX2 analytically  !
 ! D22   D(12,14,21,4)          76.3942         calculate D2E/DX2 analytically  !
 ! D23   D(12,14,21,22)       -151.7221         calculate D2E/DX2 analytically  !
 ! D24   D(12,14,21,23)        -33.0355         calculate D2E/DX2 analytically  !
 ! D25   D(16,15,21,4)         131.812          calculate D2E/DX2 analytically  !
 ! D26   D(16,15,21,14)       -117.5344         calculate D2E/DX2 analytically  !
 ! D27   D(16,15,21,22)         17.9798         calculate D2E/DX2 analytically  !
 ! D28   D(17,15,21,4)        -114.8391         calculate D2E/DX2 analytically  !
 ! D29   D(17,15,21,14)         -4.1855         calculate D2E/DX2 analytically  !
 ! D30   D(17,15,21,22)        131.3288         calculate D2E/DX2 analytically  !
 ! D31   D(19,18,21,4)          -4.3986         calculate D2E/DX2 analytically  !
 ! D32   D(19,18,21,14)       -132.3428         calculate D2E/DX2 analytically  !
 ! D33   D(19,18,21,23)        105.0073         calculate D2E/DX2 analytically  !
 ! D34   D(20,18,21,4)         107.1168         calculate D2E/DX2 analytically  !
 ! D35   D(20,18,21,14)        -20.8274         calculate D2E/DX2 analytically  !
 ! D36   D(20,18,21,23)       -143.4773         calculate D2E/DX2 analytically  !
 --------------------------------------------------------------------------------
 Trust Radius=3.00D-01 FncErr=1.00D-07 GrdErr=1.00D-06 EigMax=2.50D+02 EigMin=1.00D-04
 Number of steps in this run=    138 maximum allowed number of steps=    138.
 GradGradGradGradGradGradGradGradGradGradGradGradGradGradGradGradGradGrad

                          Input orientation:                          
 ---------------------------------------------------------------------
 Center     Atomic      Atomic             Coordinates (Angstroms)
 Number     Number       Type             X           Y           Z
 ---------------------------------------------------------------------
      1          6           0       -0.104904   -1.334095   -0.535599
      2          8           0        0.978580   -0.917033   -0.862402
      3          8           0       -1.167305   -0.667917   -0.276582
      4          1           0       -1.043711    0.411423   -0.373730
      5          6           0       -0.346474   -2.868773   -0.379696
      6          9           0       -1.406448   -3.270986   -1.092769
      7          9           0       -0.581190   -3.191703    0.898671
      8          9           0        0.703564   -3.582272   -0.787605
      9          8           0       -3.264625    4.326198    1.072585
     10          1           0       -4.124024    4.256284    1.490534
     11          1           0       -3.353453    3.934003    0.179740
     12          8           0       -3.323363    2.868213   -1.226133
     13          1           0       -3.893655    2.100665   -1.298007
     14          1           0       -2.415136    2.527758   -1.166029
     15          8           0       -1.103916    2.941055    1.823763
     16          1           0       -0.408320    3.560793    2.050108
     17          1           0       -1.913532    3.478354    1.665838
     18          8           0        1.708847    1.748717   -1.181706
     19          1           0        1.734620    0.786578   -1.044734
     20          1           0        2.078436    1.912768   -2.051073
     21          8           0       -0.857880    1.808561   -0.518561
     22          1           0        0.080739    1.925076   -0.800137
     23          1           0       -0.919519    2.191434    0.402599
 ---------------------------------------------------------------------
                    Distance matrix (angstroms):
                    1          2          3          4          5
     1  C    0.000000
     2  O    1.206100   0.000000
     3  O    1.280460   2.238317   0.000000
     4  H    1.988565   2.468451   1.090728   0.000000
     5  C    1.561377   2.407916   2.351204   3.353484   0.000000
     6  F    2.399167   3.358946   2.738488   3.769447   1.339326
     7  F    2.394720   3.272367   2.845039   3.849084   1.339252
     8  F    2.402379   2.680434   3.500680   4.378796   1.333436
     9  O    6.678998   7.017153   5.582132   4.727553   7.898882
    10  H    7.177108   7.637806   6.009380   5.267520   8.278531
    11  H    6.230380   6.586737   5.115187   4.248506   7.458729
    12  O    5.338044   5.741698   4.249053   3.458211   6.518538
    13  H    5.170443   5.747601   4.017629   3.439478   6.174229
    14  H    4.544065   4.845212   3.544085   2.643373   5.832686
    15  O    4.984127   5.141703   4.176140   3.351364   6.259636
    16  H    5.544175   5.518798   4.885851   4.024581   6.873652
    17  H    5.592596   5.837442   4.639118   3.784507   6.850248
    18  O    3.634677   2.782349   3.864146   3.165084   5.117497
    19  H    2.853124   1.872733   3.335683   2.882726   4.258498
    20  H    4.195921   3.260428   4.510386   3.849067   5.615765
    21  O    3.231648   3.304493   2.507438   1.416865   4.707257
    22  H    3.275155   2.981204   2.924951   1.933224   4.831176
    23  H    3.738070   3.855590   2.949335   1.945906   5.152287
                    6          7          8          9         10
     6  F    0.000000
     7  F    2.157120   0.000000
     8  F    2.154570   2.155612   0.000000
     9  O    8.115343   7.984355   9.041611   0.000000
    10  H    8.409428   8.268887   9.483590   0.958194   0.000000
    11  H    7.571127   7.679713   8.595901   0.979225   1.554293
    12  O    6.432893   6.982614   7.616903   2.722733   3.154057
    13  H    5.923087   6.618684   7.327394   3.311855   3.532099
    14  H    5.886276   6.351266   6.870368   2.994564   3.600753
    15  O    6.869289   6.224128   7.255344   2.674238   3.310878
    16  H    7.585983   6.852146   7.766098   3.114462   3.821424
    17  H    7.308942   6.844950   7.919660   1.701835   2.349932
    18  O    5.908501   5.829236   5.439242   6.038267   6.888479
    19  H    5.131514   4.996650   4.496224   6.481081   7.265683
    20  H    6.319340   6.467629   5.803626   6.643055   7.517017
    21  O    5.141249   5.204589   5.618859   3.829186   4.549231
    22  H    5.412616   5.431899   5.542467   4.523709   5.325574
    23  H    5.684299   5.416523   6.114463   3.241238   3.964349
                   11         12         13         14         15
    11  H    0.000000
    12  O    1.764452   0.000000
    13  H    2.415922   0.958920   0.000000
    14  H    2.160799   0.971802   1.544618   0.000000
    15  O    2.957899   3.772680   4.270169   3.290739   0.000000
    16  H    3.508756   4.439696   5.048704   3.929123   0.958729
    17  H    2.118839   3.274659   3.821426   3.028979   0.984432
    18  O    5.679426   5.155423   5.614750   4.196950   4.285575
    19  H    6.106890   5.472596   5.785192   4.501877   4.574640
    20  H    6.210260   5.547327   6.022315   4.621007   5.118505
    21  O    3.351568   2.775271   3.147823   1.833441   2.613342
    22  H    4.097513   3.557934   4.009303   2.593549   3.052945
    23  H    3.001707   2.981487   3.427213   2.193303   1.617294
                   16         17         18         19         20
    16  H    0.000000
    17  H    1.555674   0.000000
    18  O    4.267393   4.921563   0.000000
    19  H    4.676164   5.282222   0.972182   0.000000
    20  H    5.071452   5.674706   0.958804   1.548945   0.000000
    21  O    3.141732   2.945201   2.651684   2.835906   3.313820
    22  H    3.322446   3.531405   1.681497   2.022703   2.357071
    23  H    2.202443   2.059126   3.100698   3.333593   3.884056
                   21         22         23
    21  O    0.000000
    22  H    0.986846   0.000000
    23  H    0.999463   1.586832   0.000000
 Stoichiometry    C2H11F3O7
 Framework group  C1[X(C2H11F3O7)]
 Deg. of freedom    63
 Full point group                 C1      NOp   1
 Largest Abelian subgroup         C1      NOp   1
 Largest concise Abelian subgroup C1      NOp   1
                         Standard orientation:                         
 ---------------------------------------------------------------------
 Center     Atomic      Atomic             Coordinates (Angstroms)
 Number     Number       Type             X           Y           Z
 ---------------------------------------------------------------------
      1          6           0        1.587570    0.214426   -0.052562
      2          8           0        1.587402    1.418091   -0.129155
      3          8           0        0.587429   -0.584111   -0.093021
      4          1           0       -0.372433   -0.080300   -0.213551
      5          6           0        2.928881   -0.565933    0.120127
      6          9           0        3.058506   -1.524744   -0.805979
      7          9           0        2.989321   -1.159899    1.318937
      8          9           0        3.988877    0.236298    0.015794
      9          8           0       -4.946837   -1.074299    0.447169
     10          1           0       -5.212120   -1.972839    0.648131
     11          1           0       -4.490942   -1.102790   -0.418988
     12          8           0       -3.298066   -1.145809   -1.718406
     13          1           0       -2.752143   -1.916173   -1.885843
     14          1           0       -2.694655   -0.443666   -1.422961
     15          8           0       -3.051285    0.271175    1.769339
     16          1           0       -3.438478    1.073141    2.124437
     17          1           0       -3.794834   -0.252626    1.392677
     18          8           0       -0.636270    3.068190   -0.401044
     19          1           0        0.256487    2.732983   -0.211943
     20          1           0       -0.557767    3.645304   -1.162676
     21          8           0       -1.604115    0.599519   -0.381810
     22          1           0       -1.374883    1.557957   -0.433918
     23          1           0       -2.103333    0.481106    0.475911
 ---------------------------------------------------------------------
 Rotational constants (GHZ):           0.9926530           0.2736924           0.2497319
 Standard basis: 6-31++G(d,p) (6D, 7F)
 There are   294 symmetry adapted cartesian basis functions of A   symmetry.
 There are   294 symmetry adapted basis functions of A   symmetry.
   294 basis functions,   472 primitive gaussians,   294 cartesian basis functions
    53 alpha electrons       53 beta electrons
       nuclear repulsion energy       827.3485798389 Hartrees.
 NAtoms=   23 NActive=   23 NUniq=   23 SFac= 1.00D+00 NAtFMM=   60 NAOKFM=F Big=F
 Integral buffers will be    131072 words long.
 Raffenetti 2 integral format.
 Two-electron integral symmetry is turned on.
 Nuclear repulsion after empirical dispersion term =      827.3384624910 Hartrees.
 One-electron integrals computed using PRISM.
 NBasis=   294 RedAO= T EigKep=  4.51D-05  NBF=   294
 NBsUse=   294 1.00D-06 EigRej= -1.00D+00 NBFU=   294
 ExpMin= 3.60D-02 ExpMax= 7.00D+03 ExpMxC= 1.05D+03 IAcc=3 IRadAn=         5 AccDes= 0.00D+00
 Harris functional with IExCor= 4639 and IRadAn=       5 diagonalized for initial guess.
 HarFok:  IExCor= 4639 AccDes= 0.00D+00 IRadAn=         5 IDoV= 1 UseB2=F ITyADJ=14
 ICtDFT=  3500011 ScaDFX=  1.000000  1.000000  1.000000  1.000000
 FoFCou: FMM=F IPFlag=           0 FMFlag=      100000 FMFlg1=           0
         NFxFlg=           0 DoJE=T BraDBF=F KetDBF=T FulRan=T
         wScrn=  0.000000 ICntrl=       500 IOpCl=  0 I1Cent=   200000004 NGrid=           0
         NMat0=    1 NMatS0=      1 NMatT0=    0 NMatD0=    1 NMtDS0=    0 NMtDT0=    0
 Petite list used in FoFCou.
 Requested convergence on RMS density matrix=1.00D-10 within 128 cycles.
 Requested convergence on MAX density matrix=1.00D-08.
 Requested convergence on             energy=1.00D-08.
 No special actions if energy rises.
 SCF Done:  E(RwB97XD) =  -908.810040269     A.U. after   17 cycles
            NFock= 17  Conv=0.79D-10     -V/T= 2.0081
 DoSCS=F DFT=T ScalE2(SS,OS)=  1.000000  1.000000
 Range of M.O.s used for correlation:     1   294
 NBasis=   294 NAE=    53 NBE=    53 NFC=     0 NFV=     0
 NROrb=    294 NOA=    53 NOB=    53 NVA=   241 NVB=   241

 **** Warning!!: The largest alpha MO coefficient is  0.31983988D+02

 Symmetrizing basis deriv contribution to polar:
 IMax=3 JMax=2 DiffMx= 0.00D+00
 G2DrvN: will do    24 centers at a time, making    1 passes.
 Calling FoFCou, ICntrl=  3107 FMM=F I1Cent=   0 AccDes= 0.00D+00.
 End of G2Drv F.D. properties file   721 does not exist.
 End of G2Drv F.D. properties file   722 does not exist.
 End of G2Drv F.D. properties file   788 does not exist.
          IDoAtm=11111111111111111111111
          Differentiating once with respect to nuclear coordinates.
 Keep R1 ints in memory in canonical form, NReq=1915881174.
          There are    72 degrees of freedom in the 1st order CPHF.  IDoFFX=6 NUNeed=     0.
     66 vectors produced by pass  0 Test12= 1.77D-14 1.39D-09 XBig12= 1.62D-01 8.03D-02.
 AX will form    66 AO Fock derivatives at one time.
     66 vectors produced by pass  1 Test12= 1.77D-14 1.39D-09 XBig12= 4.00D-02 5.74D-02.
     66 vectors produced by pass  2 Test12= 1.77D-14 1.39D-09 XBig12= 1.43D-03 6.65D-03.
     66 vectors produced by pass  3 Test12= 1.77D-14 1.39D-09 XBig12= 1.08D-05 5.60D-04.
     66 vectors produced by pass  4 Test12= 1.77D-14 1.39D-09 XBig12= 8.76D-08 5.10D-05.
     66 vectors produced by pass  5 Test12= 1.77D-14 1.39D-09 XBig12= 5.17D-10 2.89D-06.
     55 vectors produced by pass  6 Test12= 1.77D-14 1.39D-09 XBig12= 2.67D-12 1.59D-07.
     17 vectors produced by pass  7 Test12= 1.77D-14 1.39D-09 XBig12= 1.27D-14 1.13D-08.
 InvSVY:  IOpt=1 It=  1 EMax= 5.00D-16
 Solved reduced A of dimension   468 with    72 vectors.
 End of Minotr F.D. properties file   721 does not exist.
 End of Minotr F.D. properties file   722 does not exist.
 End of Minotr F.D. properties file   788 does not exist.

 **********************************************************************

            Population analysis using the SCF Density.

 **********************************************************************

 Orbital symmetries:
       Occupied  (A) (A) (A) (A) (A) (A) (A) (A) (A) (A) (A) (A)
                 (A) (A) (A) (A) (A) (A) (A) (A) (A) (A) (A) (A)
                 (A) (A) (A) (A) (A) (A) (A) (A) (A) (A) (A) (A)
                 (A) (A) (A) (A) (A) (A) (A) (A) (A) (A) (A) (A)
                 (A) (A) (A) (A) (A)
       Virtual   (A) (A) (A) (A) (A) (A) (A) (A) (A) (A) (A) (A)
                 (A) (A) (A) (A) (A) (A) (A) (A) (A) (A) (A) (A)
                 (A) (A) (A) (A) (A) (A) (A) (A) (A) (A) (A) (A)
                 (A) (A) (A) (A) (A) (A) (A) (A) (A) (A) (A) (A)
                 (A) (A) (A) (A) (A) (A) (A) (A) (A) (A) (A) (A)
                 (A) (A) (A) (A) (A) (A) (A) (A) (A) (A) (A) (A)
                 (A) (A) (A) (A) (A) (A) (A) (A) (A) (A) (A) (A)
                 (A) (A) (A) (A) (A) (A) (A) (A) (A) (A) (A) (A)
                 (A) (A) (A) (A) (A) (A) (A) (A) (A) (A) (A) (A)
                 (A) (A) (A) (A) (A) (A) (A) (A) (A) (A) (A) (A)
                 (A) (A) (A) (A) (A) (A) (A) (A) (A) (A) (A) (A)
                 (A) (A) (A) (A) (A) (A) (A) (A) (A) (A) (A) (A)
                 (A) (A) (A) (A) (A) (A) (A) (A) (A) (A) (A) (A)
                 (A) (A) (A) (A) (A) (A) (A) (A) (A) (A) (A) (A)
                 (A) (A) (A) (A) (A) (A) (A) (A) (A) (A) (A) (A)
                 (A) (A) (A) (A) (A) (A) (A) (A) (A) (A) (A) (A)
                 (A) (A) (A) (A) (A) (A) (A) (A) (A) (A) (A) (A)
                 (A) (A) (A) (A) (A) (A) (A) (A) (A) (A) (A) (A)
                 (A) (A) (A) (A) (A) (A) (A) (A) (A) (A) (A) (A)
                 (A) (A) (A) (A) (A) (A) (A) (A) (A) (A) (A) (A)
                 (A)
 The electronic state is 1-A.
 Alpha  occ. eigenvalues --  -24.88200 -24.88145 -24.88035 -19.32869 -19.31414
 Alpha  occ. eigenvalues --  -19.31021 -19.30296 -19.30121 -19.30016 -19.29877
 Alpha  occ. eigenvalues --  -10.56804 -10.47085  -1.43901  -1.34579  -1.34542
 Alpha  occ. eigenvalues --   -1.23879  -1.16233  -1.15110  -1.14521  -1.13736
 Alpha  occ. eigenvalues --   -1.13374  -1.12130  -0.85488  -0.75883  -0.70220
 Alpha  occ. eigenvalues --   -0.70007  -0.67885  -0.67246  -0.65816  -0.64938
 Alpha  occ. eigenvalues --   -0.64676  -0.63464  -0.60436  -0.58026  -0.57475
 Alpha  occ. eigenvalues --   -0.56559  -0.56071  -0.54939  -0.53105  -0.52601
 Alpha  occ. eigenvalues --   -0.52555  -0.50964  -0.50576  -0.49969  -0.49373
 Alpha  occ. eigenvalues --   -0.46872  -0.43610  -0.43557  -0.43059  -0.42631
 Alpha  occ. eigenvalues --   -0.42176  -0.41658  -0.39602
 Alpha virt. eigenvalues --    0.02838   0.04168   0.04498   0.05330   0.06432
 Alpha virt. eigenvalues --    0.08049   0.09352   0.09700   0.10652   0.10765
 Alpha virt. eigenvalues --    0.12014   0.12399   0.13548   0.13833   0.14988
 Alpha virt. eigenvalues --    0.15781   0.17168   0.17561   0.18990   0.19894
 Alpha virt. eigenvalues --    0.21067   0.21419   0.22154   0.22930   0.23808
 Alpha virt. eigenvalues --    0.24751   0.25608   0.26257   0.26604   0.26706
 Alpha virt. eigenvalues --    0.27494   0.28188   0.28918   0.28999   0.29476
 Alpha virt. eigenvalues --    0.29686   0.30884   0.31126   0.31446   0.31934
 Alpha virt. eigenvalues --    0.32497   0.32798   0.33224   0.33290   0.34324
 Alpha virt. eigenvalues --    0.34669   0.35294   0.35822   0.36442   0.37135
 Alpha virt. eigenvalues --    0.37218   0.37964   0.38100   0.38604   0.39489
 Alpha virt. eigenvalues --    0.40188   0.41487   0.41922   0.42876   0.43294
 Alpha virt. eigenvalues --    0.44068   0.44776   0.45066   0.45804   0.46718
 Alpha virt. eigenvalues --    0.47178   0.47691   0.47847   0.48722   0.50110
 Alpha virt. eigenvalues --    0.51792   0.52404   0.55427   0.57067   0.61712
 Alpha virt. eigenvalues --    0.62129   0.63530   0.81931   0.82924   0.84710
 Alpha virt. eigenvalues --    0.89298   0.91909   0.94235   1.04779   1.05848
 Alpha virt. eigenvalues --    1.07265   1.08280   1.15596   1.18185   1.20649
 Alpha virt. eigenvalues --    1.20897   1.21180   1.21647   1.22340   1.23283
 Alpha virt. eigenvalues --    1.23738   1.24782   1.25568   1.26423   1.26893
 Alpha virt. eigenvalues --    1.27370   1.27616   1.29745   1.30651   1.30783
 Alpha virt. eigenvalues --    1.31277   1.32442   1.33233   1.34505   1.35324
 Alpha virt. eigenvalues --    1.35974   1.36490   1.37359   1.38997   1.39989
 Alpha virt. eigenvalues --    1.41917   1.46133   1.46314   1.48141   1.52465
 Alpha virt. eigenvalues --    1.54517   1.54860   1.55280   1.57422   1.59317
 Alpha virt. eigenvalues --    1.59973   1.60514   1.61006   1.62279   1.62516
 Alpha virt. eigenvalues --    1.64053   1.64776   1.65305   1.66511   1.67398
 Alpha virt. eigenvalues --    1.67987   1.68311   1.68511   1.70461   1.72153
 Alpha virt. eigenvalues --    1.73001   1.73770   1.74486   1.75702   1.76791
 Alpha virt. eigenvalues --    1.79051   1.81435   1.82179   1.82825   1.85003
 Alpha virt. eigenvalues --    1.86050   1.86941   1.88177   1.89619   1.90215
 Alpha virt. eigenvalues --    1.91466   1.92035   1.93586   1.94467   1.95539
 Alpha virt. eigenvalues --    1.96502   2.01882   2.12775   2.13664   2.15697
 Alpha virt. eigenvalues --    2.16820   2.17312   2.18937   2.25163   2.28092
 Alpha virt. eigenvalues --    2.29774   2.31141   2.32314   2.33896   2.35224
 Alpha virt. eigenvalues --    2.36545   2.37220   2.39440   2.40463   2.41668
 Alpha virt. eigenvalues --    2.45665   2.49810   2.51409   2.55545   2.57701
 Alpha virt. eigenvalues --    2.59109   2.62069   2.62901   2.64812   2.65925
 Alpha virt. eigenvalues --    2.67785   2.69180   2.70818   2.71827   2.72884
 Alpha virt. eigenvalues --    2.74422   2.76798   2.80067   2.80419   2.82526
 Alpha virt. eigenvalues --    2.83614   2.85254   2.90654   2.91787   2.94538
 Alpha virt. eigenvalues --    2.98905   2.99818   3.09821   3.11238   3.11700
 Alpha virt. eigenvalues --    3.13798   3.15423   3.15943   3.23444   3.26215
 Alpha virt. eigenvalues --    3.27643   3.38716   3.39946   3.44438   3.48899
 Alpha virt. eigenvalues --    3.51617   3.53067   3.59622   3.73314   3.73415
 Alpha virt. eigenvalues --    3.75356   3.76822   3.84553   3.87918   4.33211
 Alpha virt. eigenvalues --    4.35779   4.39268   4.40685   4.46170   4.51037
 Alpha virt. eigenvalues --    4.77413   4.78621   4.84475   5.58691   5.92799
 Alpha virt. eigenvalues --    6.61574
          Condensed to atoms (all electrons):
               1          2          3          4          5          6
     1  C    5.190907   0.434197   0.323391  -0.051644  -0.066911  -0.040064
     2  O    0.434197   8.291140  -0.159908  -0.002284  -0.081649   0.001678
     3  O    0.323391  -0.159908   8.419388   0.195005  -0.282009   0.018505
     4  H   -0.051644  -0.002284   0.195005   0.293269  -0.046319   0.003589
     5  C   -0.066911  -0.081649  -0.282009  -0.046319   5.027344   0.148094
     6  F   -0.040064   0.001678   0.018505   0.003589   0.148094   9.240968
     7  F   -0.042318   0.000397   0.016866   0.001463   0.162725  -0.046430
     8  F   -0.061681   0.004558   0.013799   0.003519   0.184523  -0.038179
     9  O    0.000167   0.000007   0.000257  -0.001533  -0.000133   0.000000
    10  H    0.000061   0.000006  -0.000018  -0.000094   0.000018  -0.000000
    11  H   -0.000471  -0.000047   0.000175   0.001249  -0.000200   0.000005
    12  O   -0.001138   0.000132  -0.003118  -0.000423  -0.002014  -0.000010
    13  H    0.000317  -0.000003   0.000298  -0.000379  -0.000229  -0.000024
    14  H    0.000739   0.000858  -0.003284   0.002656   0.003766  -0.000032
    15  O    0.000195   0.000367  -0.000741  -0.001802   0.000623  -0.000002
    16  H    0.000367   0.000034  -0.000174   0.000549   0.000065   0.000002
    17  H    0.000173  -0.000034  -0.000004   0.000598  -0.000201   0.000001
    18  O   -0.012735  -0.014980   0.003980   0.013371  -0.014524   0.000056
    19  H   -0.008508   0.046460  -0.002036  -0.003868   0.004918   0.000082
    20  H    0.002586  -0.002114  -0.000091  -0.001451   0.001199  -0.000052
    21  O   -0.009879   0.008293  -0.038234   0.081522  -0.019766   0.000200
    22  H   -0.007881  -0.001101   0.005560   0.007719  -0.017384   0.000462
    23  H    0.005523  -0.000982  -0.002357  -0.024068   0.010844  -0.000461
               7          8          9         10         11         12
     1  C   -0.042318  -0.061681   0.000167   0.000061  -0.000471  -0.001138
     2  O    0.000397   0.004558   0.000007   0.000006  -0.000047   0.000132
     3  O    0.016866   0.013799   0.000257  -0.000018   0.000175  -0.003118
     4  H    0.001463   0.003519  -0.001533  -0.000094   0.001249  -0.000423
     5  C    0.162725   0.184523  -0.000133   0.000018  -0.000200  -0.002014
     6  F   -0.046430  -0.038179   0.000000  -0.000000   0.000005  -0.000010
     7  F    9.230944  -0.037475  -0.000000  -0.000002   0.000005  -0.000003
     8  F   -0.037475   9.238998   0.000000  -0.000000   0.000002  -0.000000
     9  O   -0.000000   0.000000   8.344531   0.276744   0.253033  -0.042262
    10  H   -0.000002  -0.000000   0.276744   0.362649  -0.020611   0.003401
    11  H    0.000005   0.000002   0.253033  -0.020611   0.303605   0.019244
    12  O   -0.000003  -0.000000  -0.042262   0.003401   0.019244   8.290999
    13  H   -0.000000  -0.000001   0.002225  -0.002022  -0.003419   0.285317
    14  H   -0.000066  -0.000057  -0.001192   0.001641   0.000502   0.258629
    15  O    0.000005   0.000001  -0.064843   0.006309   0.000618  -0.002154
    16  H   -0.000017   0.000002   0.002664  -0.000164   0.000744   0.000563
    17  H    0.000031  -0.000001   0.047589  -0.006742  -0.005135   0.000008
    18  O    0.000019   0.000191   0.000014  -0.000010   0.000066  -0.000710
    19  H    0.000184  -0.000215   0.000025  -0.000004  -0.000036   0.000130
    20  H   -0.000036  -0.000046  -0.000028   0.000006   0.000006   0.000078
    21  O    0.000042   0.000131  -0.001230  -0.000429   0.002121  -0.008040
    22  H    0.000280   0.000387   0.002417  -0.000157  -0.000555   0.001122
    23  H   -0.000105  -0.000253  -0.004712   0.000301  -0.001516  -0.005715
              13         14         15         16         17         18
     1  C    0.000317   0.000739   0.000195   0.000367   0.000173  -0.012735
     2  O   -0.000003   0.000858   0.000367   0.000034  -0.000034  -0.014980
     3  O    0.000298  -0.003284  -0.000741  -0.000174  -0.000004   0.003980
     4  H   -0.000379   0.002656  -0.001802   0.000549   0.000598   0.013371
     5  C   -0.000229   0.003766   0.000623   0.000065  -0.000201  -0.014524
     6  F   -0.000024  -0.000032  -0.000002   0.000002   0.000001   0.000056
     7  F   -0.000000  -0.000066   0.000005  -0.000017   0.000031   0.000019
     8  F   -0.000001  -0.000057   0.000001   0.000002  -0.000001   0.000191
     9  O    0.002225  -0.001192  -0.064843   0.002664   0.047589   0.000014
    10  H   -0.002022   0.001641   0.006309  -0.000164  -0.006742  -0.000010
    11  H   -0.003419   0.000502   0.000618   0.000744  -0.005135   0.000066
    12  O    0.285317   0.258629  -0.002154   0.000563   0.000008  -0.000710
    13  H    0.366449  -0.027199   0.000141  -0.000392   0.001603   0.000154
    14  H   -0.027199   0.309862   0.003236   0.000858  -0.001796  -0.002843
    15  O    0.000141   0.003236   8.378278   0.275002   0.227479   0.002104
    16  H   -0.000392   0.000858   0.275002   0.358868  -0.023283  -0.000582
    17  H    0.001603  -0.001796   0.227479  -0.023283   0.300820   0.000737
    18  O    0.000154  -0.002843   0.002104  -0.000582   0.000737   8.292351
    19  H    0.000000   0.000576  -0.000615  -0.000133   0.000021   0.236967
    20  H   -0.000048   0.000334   0.000640   0.000078  -0.000154   0.281357
    21  O    0.000200   0.020421  -0.095101   0.008393   0.006802  -0.077093
    22  H    0.001620  -0.007040  -0.002548  -0.002008   0.003119   0.083142
    23  H    0.000395  -0.003599   0.091504  -0.009099  -0.016982  -0.009268
              19         20         21         22         23
     1  C   -0.008508   0.002586  -0.009879  -0.007881   0.005523
     2  O    0.046460  -0.002114   0.008293  -0.001101  -0.000982
     3  O   -0.002036  -0.000091  -0.038234   0.005560  -0.002357
     4  H   -0.003868  -0.001451   0.081522   0.007719  -0.024068
     5  C    0.004918   0.001199  -0.019766  -0.017384   0.010844
     6  F    0.000082  -0.000052   0.000200   0.000462  -0.000461
     7  F    0.000184  -0.000036   0.000042   0.000280  -0.000105
     8  F   -0.000215  -0.000046   0.000131   0.000387  -0.000253
     9  O    0.000025  -0.000028  -0.001230   0.002417  -0.004712
    10  H   -0.000004   0.000006  -0.000429  -0.000157   0.000301
    11  H   -0.000036   0.000006   0.002121  -0.000555  -0.001516
    12  O    0.000130   0.000078  -0.008040   0.001122  -0.005715
    13  H    0.000000  -0.000048   0.000200   0.001620   0.000395
    14  H    0.000576   0.000334   0.020421  -0.007040  -0.003599
    15  O   -0.000615   0.000640  -0.095101  -0.002548   0.091504
    16  H   -0.000133   0.000078   0.008393  -0.002008  -0.009099
    17  H    0.000021  -0.000154   0.006802   0.003119  -0.016982
    18  O    0.236967   0.281357  -0.077093   0.083142  -0.009268
    19  H    0.310822  -0.021395   0.009975  -0.011976   0.002527
    20  H   -0.021395   0.355161   0.003008  -0.009402   0.001631
    21  O    0.009975   0.003008   8.756566   0.226493   0.173229
    22  H   -0.011976  -0.009402   0.226493   0.297088  -0.029807
    23  H    0.002527   0.001631   0.173229  -0.029807   0.300989
 Mulliken charges:
               1
     1  C    0.344607
     2  O   -0.525023
     3  O   -0.505249
     4  H    0.529357
     5  C    0.987220
     6  F   -0.288388
     7  F   -0.286509
     8  F   -0.308202
     9  O   -0.813738
    10  H    0.379116
    11  H    0.450618
    12  O   -0.794036
    13  H    0.374998
    14  H    0.443032
    15  O   -0.818695
    16  H    0.387664
    17  H    0.465352
    18  O   -0.781765
    19  H    0.436100
    20  H    0.388732
    21  O   -1.047623
    22  H    0.460451
    23  H    0.521981
 Sum of Mulliken charges =  -0.00000
 Mulliken charges with hydrogens summed into heavy atoms:
               1
     1  C    0.344607
     2  O   -0.525023
     3  O    0.024108
     5  C    0.987220
     6  F   -0.288388
     7  F   -0.286509
     8  F   -0.308202
     9  O    0.015996
    12  O    0.023994
    15  O    0.034321
    18  O    0.043067
    21  O   -0.065192
 APT charges:
               1
     1  C    0.124398
     2  O   -0.365819
     3  O   -0.514606
     4  H    0.480634
     5  C    0.413051
     6  F   -0.116321
     7  F   -0.125558
     8  F    0.033746
     9  O   -0.951908
    10  H    0.969626
    11  H   -0.049708
    12  O   -0.296337
    13  H    0.430439
    14  H   -0.077327
    15  O   -1.619095
    16  H    0.902784
    17  H    0.699835
    18  O   -1.086220
    19  H    0.190634
    20  H    0.928460
    21  O   -1.094230
    22  H    0.533541
    23  H    0.589983
 Sum of APT charges =  -0.00000
 APT charges with hydrogens summed into heavy atoms:
               1
     1  C    0.124398
     2  O   -0.365819
     3  O   -0.033972
     5  C    0.413051
     6  F   -0.116321
     7  F   -0.125558
     8  F    0.033746
     9  O   -0.031990
    12  O    0.056774
    15  O   -0.016476
    18  O    0.032874
    21  O    0.029294
 Electronic spatial extent (au):  <R**2>=           4259.3409
 Charge=             -0.0000 electrons
 Dipole moment (field-independent basis, Debye):
    X=             -3.3055    Y=              0.3975    Z=             -0.8353  Tot=              3.4325
 Quadrupole moment (field-independent basis, Debye-Ang):
   XX=            -77.8742   YY=            -59.9224   ZZ=            -70.6619
   XY=              5.7080   XZ=             -5.5497   YZ=             -1.5060
 Traceless Quadrupole moment (field-independent basis, Debye-Ang):
   XX=             -8.3880   YY=              9.5637   ZZ=             -1.1757
   XY=              5.7080   XZ=             -5.5497   YZ=             -1.5060
 Octapole moment (field-independent basis, Debye-Ang**2):
  XXX=            -10.5396  YYY=             -0.5169  ZZZ=              2.4217  XYY=            -39.5463
  XXY=            -30.1444  XXZ=             33.4563  XZZ=              4.9007  YZZ=             11.0108
  YYZ=            -21.0831  XYZ=             -3.6112
 Hexadecapole moment (field-independent basis, Debye-Ang**3):
 XXXX=          -3679.0670 YYYY=           -635.6122 ZZZZ=           -416.6959 XXXY=            128.2202
 XXXZ=           -155.6480 YYYX=             72.1240 YYYZ=            -74.9674 ZZZX=            -38.1651
 ZZZY=              8.7349 XXYY=           -562.1904 XXZZ=           -656.6370 YYZZ=           -143.1232
 XXYZ=              0.2574 YYXZ=             -2.6247 ZZXY=            -23.5701
 N-N= 8.273384624910D+02 E-N=-3.802096676886D+03  KE= 9.014906728682D+02
  Exact polarizability:       0.000       0.000       0.000       0.000       0.000       0.000
 Approx polarizability:      73.932       3.848      84.014      -0.678      -0.530      66.299
 Calling FoFJK, ICntrl=    100127 FMM=F ISym2X=0 I1Cent= 0 IOpClX= 0 NMat=1 NMatS=1 NMatT=0.
 ***** Axes restored to original set *****
 -------------------------------------------------------------------
 Center     Atomic                   Forces (Hartrees/Bohr)
 Number     Number              X              Y              Z
 -------------------------------------------------------------------
      1        6          -0.006593554   -0.014731937    0.002013601
      2        8           0.019233208    0.004251788   -0.004372675
      3        8          -0.013225483    0.023645863    0.002176952
      4        1           0.001525685   -0.018875477   -0.000318845
      5        6           0.000942822   -0.004644302   -0.001022304
      6        9          -0.002764938    0.002721747   -0.003016220
      7        9           0.000057540    0.003297260    0.004424355
      8        9           0.002614161    0.003440166   -0.001046414
      9        8           0.003299956    0.001442059   -0.000168831
     10        1          -0.001423169    0.000030826    0.000967862
     11        1          -0.004511459   -0.001024563   -0.000603290
     12        8          -0.000434005    0.003639802   -0.000338903
     13        1          -0.001004388   -0.001049427   -0.000266651
     14        1           0.002806632   -0.002933772   -0.002272592
     15        8          -0.001018218   -0.001504899   -0.001367754
     16        1           0.001908080    0.000983918    0.001393318
     17        1          -0.001721672    0.001977293    0.003109148
     18        8           0.000653776    0.000827141    0.002353890
     19        1          -0.000706191   -0.002653964   -0.001001602
     20        1           0.000308479    0.000915044   -0.001436869
     21        8          -0.003180827   -0.003913183    0.005501178
     22        1           0.001037626    0.002165641   -0.004659087
     23        1           0.002195941    0.001992978   -0.000048268
 -------------------------------------------------------------------
 Cartesian Forces:  Max     0.023645863 RMS     0.005491185
 FormGI is forming the generalized inverse of G from B-inverse, IUseBI=4.

 GradGradGradGradGradGradGradGradGradGradGradGradGradGradGradGradGradGrad
 Berny optimization.
 Internal  Forces:  Max     0.019933045 RMS     0.003668205
 Search for a local minimum.
 Step number   1 out of a maximum of  138
 All quantities printed in internal units (Hartrees-Bohrs-Radians)
 Mixed Optimization -- RFO/linear search
 Second derivative matrix not updated -- analytic derivatives used.
 ITU=  0
     Eigenvalues ---    0.00020   0.00024   0.00036   0.00050   0.00155
     Eigenvalues ---    0.00313   0.00388   0.00473   0.00556   0.00785
     Eigenvalues ---    0.00829   0.00991   0.01075   0.01176   0.01300
     Eigenvalues ---    0.01393   0.01441   0.01687   0.01778   0.01918
     Eigenvalues ---    0.02242   0.02341   0.02393   0.02662   0.02759
     Eigenvalues ---    0.02882   0.03177   0.03601   0.04028   0.04197
     Eigenvalues ---    0.04717   0.05323   0.05611   0.06060   0.06420
     Eigenvalues ---    0.07168   0.08539   0.11295   0.11701   0.13657
     Eigenvalues ---    0.19674   0.21449   0.21968   0.23568   0.25127
     Eigenvalues ---    0.29352   0.37186   0.37555   0.38782   0.41854
     Eigenvalues ---    0.45890   0.47366   0.48458   0.50516   0.51046
     Eigenvalues ---    0.55827   0.57174   0.57216   0.57247   0.57423
     Eigenvalues ---    0.60567   0.93862   1.12081
 RFO step:  Lambda=-7.70944399D-03 EMin= 2.04864649D-04
 Linear search not attempted -- first point.
 Maximum step size (   0.300) exceeded in Quadratic search.
    -- Step size scaled by   0.665
 Iteration  1 RMS(Cart)=  0.05962573 RMS(Int)=  0.00120717
 Iteration  2 RMS(Cart)=  0.00269049 RMS(Int)=  0.00036107
 Iteration  3 RMS(Cart)=  0.00000564 RMS(Int)=  0.00036106
 Iteration  4 RMS(Cart)=  0.00000001 RMS(Int)=  0.00036106
 Variable       Old X    -DE/DX   Delta X   Delta X   Delta X     New X
                                 (Linear)    (Quad)   (Total)
    R1        2.27920   0.01993   0.00000   0.00722   0.00722   2.28642
    R2        2.41972   0.01475   0.00000   0.02542   0.02542   2.44514
    R3        2.95057  -0.00493   0.00000  -0.01471  -0.01471   2.93587
    R4        2.06118  -0.01790   0.00000  -0.12882  -0.12882   1.93236
    R5        2.67749   0.00053   0.00000   0.19719   0.19719   2.87468
    R6        2.53096   0.00298   0.00000   0.00092   0.00092   2.53188
    R7        2.53082   0.00342   0.00000   0.00195   0.00195   2.53277
    R8        2.51983   0.00054   0.00000  -0.00442  -0.00442   2.51541
    R9        1.81072   0.00170   0.00000   0.00188   0.00188   1.81260
   R10        1.85047   0.00265   0.00000   0.00309   0.00318   1.85365
   R11        3.21600   0.00109   0.00000   0.03377   0.03396   3.24996
   R12        3.33433   0.00141   0.00000   0.01506   0.01511   3.34944
   R13        1.81210   0.00146   0.00000   0.00165   0.00165   1.81375
   R14        1.83644   0.00399   0.00000   0.00769   0.00754   1.84398
   R15        3.46470   0.00090   0.00000  -0.01893  -0.01911   3.44559
   R16        1.81174   0.00235   0.00000   0.00217   0.00217   1.81390
   R17        1.86031   0.00290   0.00000   0.00020   0.00037   1.86068
   R18        3.05624   0.00259   0.00000   0.07428   0.07421   3.13045
   R19        1.83716   0.00247   0.00000   0.00091   0.00091   1.83807
   R20        1.81188   0.00158   0.00000   0.00160   0.00160   1.81348
   R21        3.17757   0.00034   0.00000   0.06213   0.06215   3.23972
   R22        1.86487   0.00278   0.00000  -0.00495  -0.00499   1.85988
   R23        1.88871   0.00306   0.00000  -0.00965  -0.00972   1.87899
    A1        2.23987   0.00388   0.00000  -0.00007  -0.00007   2.23979
    A2        2.10125  -0.00270   0.00000   0.00421   0.00420   2.10545
    A3        1.94207  -0.00118   0.00000  -0.00414  -0.00414   1.93793
    A4        1.98537  -0.00056   0.00000  -0.01237  -0.01237   1.97300
    A5        1.94385  -0.00422   0.00000  -0.00735  -0.00739   1.93646
    A6        1.93845  -0.00522   0.00000  -0.01155  -0.01161   1.92685
    A7        1.95363  -0.00545   0.00000  -0.01229  -0.01236   1.94128
    A8        1.87244   0.00536   0.00000   0.01097   0.01094   1.88338
    A9        1.87513   0.00523   0.00000   0.01128   0.01124   1.88637
   A10        1.87653   0.00535   0.00000   0.01116   0.01108   1.88761
   A11        1.86202  -0.00069   0.00000  -0.00012  -0.00028   1.86174
   A12        2.12192   0.00004   0.00000   0.00729   0.00650   2.12842
   A13        1.76229   0.00117   0.00000   0.02267   0.02240   1.78470
   A14        2.13302  -0.00082   0.00000  -0.01848  -0.01858   2.11443
   A15        1.75003   0.00207   0.00000   0.02635   0.02560   1.77563
   A16        1.85463  -0.00077   0.00000  -0.00524  -0.00517   1.84946
   A17        2.83399  -0.00035   0.00000   0.01210   0.01159   2.84559
   A18        1.85642  -0.00029   0.00000   0.00012  -0.00017   1.85626
   A19        2.00904  -0.00049   0.00000   0.00600   0.00598   2.01502
   A20        1.77806   0.00247   0.00000   0.02698   0.02656   1.80462
   A21        1.86175   0.00027   0.00000   0.00220   0.00222   1.86397
   A22        1.66845  -0.00057   0.00000   0.00663   0.00664   1.67509
   A23        2.16644  -0.00062   0.00000   0.00296   0.00296   2.16940
   A24        1.88757   0.00114   0.00000   0.03204   0.03116   1.91873
   A25        1.84454  -0.00048   0.00000   0.00419   0.00286   1.84740
   A26        1.84985   0.00121   0.00000   0.03135   0.03134   1.88119
   A27        2.29265  -0.00186   0.00000  -0.07749  -0.07715   2.21550
   A28        1.69393  -0.00029   0.00000   0.01673   0.01606   1.70999
   A29        1.85085   0.00100   0.00000   0.01522   0.01525   1.86610
   A30        3.12103   0.00343   0.00000   0.03092   0.03098   3.15201
   A31        2.92270  -0.00176   0.00000  -0.02405  -0.02443   2.89827
   A32        2.95096  -0.00190   0.00000  -0.02725  -0.02732   2.92363
   A33        2.91473  -0.00189   0.00000  -0.04741  -0.04819   2.86654
   A34        3.04620  -0.00091   0.00000  -0.02945  -0.02998   3.01622
   A35        3.13227  -0.00037   0.00000  -0.01224  -0.01223   3.12004
   A36        3.00167   0.00186   0.00000   0.05622   0.05592   3.05758
   A37        3.09278  -0.00035   0.00000  -0.00596  -0.00566   3.08712
   A38        3.09459  -0.00039   0.00000  -0.00397  -0.00326   3.09133
   A39        3.09583   0.00108   0.00000   0.03500   0.03469   3.13052
    D1        0.00089   0.00131   0.00000  -0.00264  -0.00265  -0.00176
    D2       -3.14115   0.00049   0.00000  -0.00809  -0.00808   3.13395
    D3       -2.22086  -0.00015   0.00000   0.00191   0.00191  -2.21896
    D4        1.97642  -0.00063   0.00000   0.00065   0.00066   1.97708
    D5       -0.12124  -0.00014   0.00000   0.00276   0.00274  -0.11850
    D6        0.92113   0.00059   0.00000   0.00687   0.00687   0.92800
    D7       -1.16477   0.00012   0.00000   0.00561   0.00562  -1.15915
    D8        3.02075   0.00060   0.00000   0.00771   0.00770   3.02845
    D9        2.52757   0.00065   0.00000  -0.02337  -0.02391   2.50366
   D10        0.00884   0.00250   0.00000   0.05266   0.05304   0.06189
   D11       -1.94964   0.00058   0.00000   0.01489   0.01496  -1.93467
   D12       -0.51211   0.00015   0.00000   0.01931   0.01906  -0.49305
   D13       -2.48830   0.00026   0.00000   0.01603   0.01558  -2.47272
   D14        1.66016   0.00055   0.00000   0.04274   0.04288   1.70305
   D15       -0.31602   0.00067   0.00000   0.03946   0.03940  -0.27662
   D16       -2.13053   0.00055   0.00000   0.04397   0.04391  -2.08662
   D17        2.08361   0.00048   0.00000   0.03151   0.03151   2.11512
   D18        2.13246   0.00080   0.00000   0.02546   0.02544   2.15790
   D19        0.06342   0.00074   0.00000   0.01301   0.01304   0.07645
   D20        0.83547  -0.00096   0.00000  -0.03908  -0.03971   0.79576
   D21       -1.40047  -0.00074   0.00000  -0.02915  -0.02928  -1.42975
   D22        1.33333   0.00050   0.00000   0.01263   0.01321   1.34655
   D23       -2.64805  -0.00098   0.00000  -0.02777  -0.02829  -2.67634
   D24       -0.57658  -0.00098   0.00000  -0.03571  -0.03627  -0.61284
   D25        2.30055  -0.00053   0.00000  -0.01433  -0.01382   2.28673
   D26       -2.05136   0.00049   0.00000   0.02228   0.02205  -2.02931
   D27        0.31381  -0.00132   0.00000  -0.05047  -0.05100   0.26281
   D28       -2.00432   0.00037   0.00000   0.00434   0.00505  -1.99927
   D29       -0.07305   0.00140   0.00000   0.04095   0.04092  -0.03213
   D30        2.29212  -0.00042   0.00000  -0.03179  -0.03213   2.25999
   D31       -0.07677   0.00021   0.00000  -0.00397  -0.00313  -0.07990
   D32       -2.30982   0.00156   0.00000   0.03685   0.03607  -2.27375
   D33        1.83272   0.00124   0.00000   0.02654   0.02650   1.85922
   D34        1.86954  -0.00058   0.00000  -0.00573  -0.00490   1.86464
   D35       -0.36351   0.00076   0.00000   0.03509   0.03429  -0.32921
   D36       -2.50415   0.00044   0.00000   0.02478   0.02473  -2.47942
         Item               Value     Threshold  Converged?
 Maximum Force            0.019933     0.000015     NO 
 RMS     Force            0.003668     0.000010     NO 
 Maximum Displacement     0.188607     0.000060     NO 
 RMS     Displacement     0.060306     0.000040     NO 
 Predicted change in Energy=-3.868018D-03
 GradGradGradGradGradGradGradGradGradGradGradGradGradGradGradGradGradGrad

                          Input orientation:                          
 ---------------------------------------------------------------------
 Center     Atomic      Atomic             Coordinates (Angstroms)
 Number     Number       Type             X           Y           Z
 ---------------------------------------------------------------------
      1          6           0       -0.083024   -1.373187   -0.525621
      2          8           0        1.007384   -0.954696   -0.841521
      3          8           0       -1.155307   -0.699284   -0.260539
      4          1           0       -1.022074    0.311616   -0.337711
      5          6           0       -0.334477   -2.899730   -0.383894
      6          9           0       -1.391629   -3.280888   -1.113446
      7          9           0       -0.580755   -3.215890    0.895072
      8          9           0        0.721539   -3.601741   -0.788651
      9          8           0       -3.314597    4.340934    1.084013
     10          1           0       -4.179683    4.284955    1.494543
     11          1           0       -3.400450    3.943278    0.191442
     12          8           0       -3.272376    2.915854   -1.247158
     13          1           0       -3.846464    2.156130   -1.367349
     14          1           0       -2.369190    2.557989   -1.155707
     15          8           0       -1.130839    2.987614    1.876985
     16          1           0       -0.448853    3.615670    2.125588
     17          1           0       -1.948936    3.513318    1.722572
     18          8           0        1.708184    1.721846   -1.260410
     19          1           0        1.716969    0.758549   -1.126026
     20          1           0        2.051061    1.881976   -2.142299
     21          8           0       -0.847437    1.816193   -0.478559
     22          1           0        0.071636    1.950812   -0.803899
     23          1           0       -0.893350    2.213784    0.431653
 ---------------------------------------------------------------------
                    Distance matrix (angstroms):
                    1          2          3          4          5
     1  C    0.000000
     2  O    1.209923   0.000000
     3  O    1.293910   2.253886   0.000000
     4  H    1.937959   2.444600   1.022558   0.000000
     5  C    1.553593   2.406901   2.351795   3.284458   0.000000
     6  F    2.386905   3.352667   2.729099   3.693836   1.339813
     7  F    2.379425   3.263577   2.828224   3.762687   1.340285
     8  F    2.383896   2.662958   3.496528   4.307887   1.331096
     9  O    6.759080   7.101471   5.645720   4.848955   7.966372
    10  H    7.271743   7.734132   6.088498   5.395839   8.362646
    11  H    6.307479   6.669795   5.176711   4.373288   7.520503
    12  O    5.393371   5.784638   4.304024   3.559917   6.572480
    13  H    5.227625   5.789091   4.076855   3.526977   6.234017
    14  H    4.591047   4.882512   3.589522   2.744091   5.875581
    15  O    5.087928   5.244433   4.261786   3.475294   6.356617
    16  H    5.661399   5.640267   4.981116   4.160913   6.982910
    17  H    5.693324   5.939491   4.723198   3.918512   6.940524
    18  O    3.650693   2.798297   3.880874   3.208493   5.128324
    19  H    2.853902   1.876077   3.335313   2.885056   4.259366
    20  H    4.214742   3.290592   4.526005   3.894448   5.625611
    21  O    3.280044   3.354091   2.543608   1.521213   4.744684
    22  H    3.339210   3.052706   2.970461   2.024968   4.885600
    23  H    3.799915   3.908071   3.005614   2.055902   5.208213
                    6          7          8          9         10
     6  F    0.000000
     7  F    2.167000   0.000000
     8  F    2.161925   2.163279   0.000000
     9  O    8.162035   8.038357   9.104029   0.000000
    10  H    8.474482   8.341123   9.562161   0.959189   0.000000
    11  H    7.610958   7.726543   8.653247   0.980910   1.556284
    12  O    6.477245   7.030808   7.657717   2.732580   3.196024
    13  H    5.970917   6.681467   7.372559   3.326474   3.582367
    14  H    5.920296   6.382936   6.901421   3.014802   3.644738
    15  O    6.950166   6.304776   7.345509   2.688695   3.335387
    16  H    7.677415   6.942750   7.871063   3.134226   3.842558
    17  H    7.383416   6.916568   8.003858   1.719806   2.371424
    18  O    5.887087   5.853766   5.434758   6.130601   6.987580
    19  H    5.097117   5.016028   4.485178   6.560062   7.353464
    20  H    6.290137   6.491557   5.802683   6.726504   7.604151
    21  O    5.165217   5.223011   5.649058   3.860418   4.592579
    22  H    5.441291   5.477858   5.590478   4.554500   5.367008
    23  H    5.729488   5.458372   6.157705   3.288279   4.027341
                   11         12         13         14         15
    11  H    0.000000
    12  O    1.772448   0.000000
    13  H    2.413018   0.959794   0.000000
    14  H    2.190281   0.975794   1.545516   0.000000
    15  O    2.984206   3.788350   4.311808   3.303832   0.000000
    16  H    3.544034   4.453924   5.086711   3.946300   0.959877
    17  H    2.153164   3.305715   3.871716   3.061659   0.984628
    18  O    5.756802   5.121699   5.572625   4.163542   4.416499
    19  H    6.169782   5.437113   5.741364   4.464926   4.700725
    20  H    6.278080   5.496286   5.954538   4.579191   5.244194
    21  O    3.389877   2.771340   3.146374   1.823328   2.645964
    22  H    4.125046   3.508589   3.963728   2.539698   3.115773
    23  H    3.055226   2.995175   3.458412   2.194605   1.656562
                   16         17         18         19         20
    16  H    0.000000
    17  H    1.556647   0.000000
    18  O    4.438960   5.047978   0.000000
    19  H    4.840137   5.398345   0.972665   0.000000
    20  H    5.241196   5.796420   0.959654   1.551295   0.000000
    21  O    3.190387   2.989734   2.674208   2.848509   3.342701
    22  H    3.409481   3.592659   1.714385   2.057274   2.390435
    23  H    2.243275   2.114125   3.142142   3.370139   3.924905
                   21         22         23
    21  O    0.000000
    22  H    0.984207   0.000000
    23  H    0.994319   1.589635   0.000000
 Stoichiometry    C2H11F3O7
 Framework group  C1[X(C2H11F3O7)]
 Deg. of freedom    63
 Full point group                 C1      NOp   1
 Largest Abelian subgroup         C1      NOp   1
 Largest concise Abelian subgroup C1      NOp   1
                         Standard orientation:                         
 ---------------------------------------------------------------------
 Center     Atomic      Atomic             Coordinates (Angstroms)
 Number     Number       Type             X           Y           Z
 ---------------------------------------------------------------------
      1          6           0        1.623533    0.210962   -0.027810
      2          8           0        1.627501    1.420656   -0.051032
      3          8           0        0.609236   -0.589628   -0.094606
      4          1           0       -0.283920   -0.098277   -0.175047
      5          6           0        2.952608   -0.582638    0.104135
      6          9           0        3.063951   -1.495952   -0.869805
      7          9           0        2.998151   -1.225586    1.279255
      8          9           0        4.006586    0.227271    0.033445
      9          8           0       -4.990605   -1.115700    0.394453
     10          1           0       -5.273586   -2.018045    0.554888
     11          1           0       -4.526979   -1.115685   -0.469975
     12          8           0       -3.331349   -1.008954   -1.774064
     13          1           0       -2.790090   -1.764259   -2.014392
     14          1           0       -2.715433   -0.337820   -1.424207
     15          8           0       -3.120664    0.198514    1.810518
     16          1           0       -3.520753    0.974572    2.209300
     17          1           0       -3.857754   -0.321872    1.416322
     18          8           0       -0.595763    3.088755   -0.375081
     19          1           0        0.291252    2.728727   -0.202853
     20          1           0       -0.516830    3.668656   -1.135620
     21          8           0       -1.617461    0.617898   -0.326214
     22          1           0       -1.401977    1.575877   -0.393349
     23          1           0       -2.126124    0.494262    0.519153
 ---------------------------------------------------------------------
 Rotational constants (GHZ):           0.9843934           0.2687588           0.2461644
 Standard basis: 6-31++G(d,p) (6D, 7F)
 There are   294 symmetry adapted cartesian basis functions of A   symmetry.
 There are   294 symmetry adapted basis functions of A   symmetry.
   294 basis functions,   472 primitive gaussians,   294 cartesian basis functions
    53 alpha electrons       53 beta electrons
       nuclear repulsion energy       823.5174901846 Hartrees.
 NAtoms=   23 NActive=   23 NUniq=   23 SFac= 1.00D+00 NAtFMM=   60 NAOKFM=F Big=F
 Integral buffers will be    131072 words long.
 Raffenetti 2 integral format.
 Two-electron integral symmetry is turned on.
 Nuclear repulsion after empirical dispersion term =      823.5075175285 Hartrees.
 One-electron integrals computed using PRISM.
 NBasis=   294 RedAO= T EigKep=  4.52D-05  NBF=   294
 NBsUse=   294 1.00D-06 EigRej= -1.00D+00 NBFU=   294
 Initial guess from the checkpoint file:  "/local_scratch/slurm.5660466/Gau-6915.chk"
 B after Tr=     0.000000   -0.000000    0.000000
         Rot=    0.999834   -0.018089    0.001020    0.001887 Ang=  -2.09 deg.
 ExpMin= 3.60D-02 ExpMax= 7.00D+03 ExpMxC= 1.05D+03 IAcc=3 IRadAn=         5 AccDes= 0.00D+00
 Harris functional with IExCor= 4639 and IRadAn=       5 diagonalized for initial guess.
 HarFok:  IExCor= 4639 AccDes= 0.00D+00 IRadAn=         5 IDoV= 1 UseB2=F ITyADJ=14
 ICtDFT=  3500011 ScaDFX=  1.000000  1.000000  1.000000  1.000000
 FoFCou: FMM=F IPFlag=           0 FMFlag=      100000 FMFlg1=           0
         NFxFlg=           0 DoJE=T BraDBF=F KetDBF=T FulRan=T
         wScrn=  0.000000 ICntrl=       500 IOpCl=  0 I1Cent=   200000004 NGrid=           0
         NMat0=    1 NMatS0=      1 NMatT0=    0 NMatD0=    1 NMtDS0=    0 NMtDT0=    0
 Petite list used in FoFCou.
 Requested convergence on RMS density matrix=1.00D-10 within 128 cycles.
 Requested convergence on MAX density matrix=1.00D-08.
 Requested convergence on             energy=1.00D-08.
 No special actions if energy rises.
 SCF Done:  E(RwB97XD) =  -908.813495869     A.U. after   16 cycles
            NFock= 16  Conv=0.69D-10     -V/T= 2.0082
 Calling FoFJK, ICntrl=      2127 FMM=F ISym2X=0 I1Cent= 0 IOpClX= 0 NMat=1 NMatS=1 NMatT=0.
 ***** Axes restored to original set *****
 -------------------------------------------------------------------
 Center     Atomic                   Forces (Hartrees/Bohr)
 Number     Number              X              Y              Z
 -------------------------------------------------------------------
      1        6          -0.002722873   -0.005427917    0.000834433
      2        8           0.006982012    0.001577033   -0.001568317
      3        8          -0.005768092   -0.000556201    0.001365152
      4        1           0.001679336    0.001048825   -0.000995575
      5        6           0.000445832   -0.001552011   -0.000377988
      6        9          -0.000978570    0.000909180   -0.001095396
      7        9          -0.000037571    0.001086368    0.001614577
      8        9           0.000983370    0.001029540   -0.000333611
      9        8           0.001071545    0.000369373   -0.000677289
     10        1          -0.000384501    0.000212910    0.000624934
     11        1          -0.002211416   -0.000563902    0.000164534
     12        8           0.000522252    0.001658097   -0.000103315
     13        1          -0.000566264   -0.000185451   -0.000312831
     14        1           0.000994388   -0.001682116   -0.001081299
     15        8          -0.000654777   -0.000087098   -0.000864510
     16        1           0.000678419    0.000196136    0.000928302
     17        1          -0.000375238    0.000750475    0.001510638
     18        8           0.000542090   -0.000078275    0.000866685
     19        1          -0.000280021   -0.001049322   -0.000546544
     20        1           0.000124051    0.000595778   -0.000441670
     21        8          -0.001417725   -0.001289867    0.003111439
     22        1          -0.000112899    0.001670247   -0.002413849
     23        1           0.001486653    0.001368199   -0.000208497
 -------------------------------------------------------------------
 Cartesian Forces:  Max     0.006982012 RMS     0.001677015

 GradGradGradGradGradGradGradGradGradGradGradGradGradGradGradGradGradGrad
 Berny optimization.
 Using GEDIIS/GDIIS optimizer.
 FormGI is forming the generalized inverse of G from B-inverse, IUseBI=4.
 Internal  Forces:  Max     0.007247290 RMS     0.001255758
 Search for a local minimum.
 Step number   2 out of a maximum of  138
 All quantities printed in internal units (Hartrees-Bohrs-Radians)
 Mixed Optimization -- RFO/linear search
 Update second derivatives using D2CorX and points    1    2
 DE= -3.46D-03 DEPred=-3.87D-03 R= 8.93D-01
 TightC=F SS=  1.41D+00  RLast= 3.40D-01 DXNew= 5.0454D-01 1.0205D+00
 Trust test= 8.93D-01 RLast= 3.40D-01 DXMaxT set to 5.05D-01
 ITU=  1  0
 Use linear search instead of GDIIS.
     Eigenvalues ---    0.00020   0.00024   0.00036   0.00050   0.00156
     Eigenvalues ---    0.00313   0.00391   0.00470   0.00550   0.00808
     Eigenvalues ---    0.00887   0.01006   0.01109   0.01234   0.01352
     Eigenvalues ---    0.01407   0.01518   0.01694   0.01809   0.01893
     Eigenvalues ---    0.02281   0.02315   0.02392   0.02646   0.02759
     Eigenvalues ---    0.02893   0.03182   0.03605   0.04042   0.04207
     Eigenvalues ---    0.04706   0.05321   0.05579   0.06034   0.06404
     Eigenvalues ---    0.07167   0.08525   0.11295   0.11696   0.13655
     Eigenvalues ---    0.19671   0.21473   0.22008   0.23868   0.27789
     Eigenvalues ---    0.31148   0.36871   0.37550   0.38772   0.41728
     Eigenvalues ---    0.45875   0.47301   0.48387   0.50438   0.50958
     Eigenvalues ---    0.55532   0.57168   0.57196   0.57229   0.57413
     Eigenvalues ---    0.60147   0.90352   1.12621
 RFO step:  Lambda=-1.31567328D-03 EMin= 2.04933911D-04
 Quartic linear search produced a step of  0.22818.
 Iteration  1 RMS(Cart)=  0.08109616 RMS(Int)=  0.00318489
 Iteration  2 RMS(Cart)=  0.00724125 RMS(Int)=  0.00121416
 Iteration  3 RMS(Cart)=  0.00003205 RMS(Int)=  0.00121407
 Iteration  4 RMS(Cart)=  0.00000016 RMS(Int)=  0.00121407
 Variable       Old X    -DE/DX   Delta X   Delta X   Delta X     New X
                                 (Linear)    (Quad)   (Total)
    R1        2.28642   0.00725   0.00165   0.01213   0.01378   2.30021
    R2        2.44514   0.00530   0.00580   0.00140   0.00720   2.45233
    R3        2.93587  -0.00153  -0.00336  -0.00590  -0.00925   2.92661
    R4        1.93236   0.00307  -0.02939   0.06117   0.03178   1.96414
    R5        2.87468   0.00175   0.04500  -0.09982  -0.05482   2.81986
    R6        2.53188   0.00111   0.00021   0.00269   0.00290   2.53478
    R7        2.53277   0.00129   0.00045   0.00271   0.00316   2.53593
    R8        2.51541   0.00034  -0.00101  -0.00034  -0.00135   2.51405
    R9        1.81260   0.00060   0.00043   0.00091   0.00134   1.81394
   R10        1.85365   0.00090   0.00073   0.00135   0.00243   1.85608
   R11        3.24996   0.00062   0.00775   0.00908   0.01766   3.26762
   R12        3.34944   0.00071   0.00345   0.00883   0.01248   3.36192
   R13        1.81375   0.00052   0.00038   0.00105   0.00142   1.81517
   R14        1.84398   0.00146   0.00172   0.00152   0.00255   1.84654
   R15        3.44559   0.00025  -0.00436   0.02058   0.01540   3.46099
   R16        1.81390   0.00085   0.00049   0.00100   0.00149   1.81540
   R17        1.86068   0.00100   0.00008   0.00177   0.00256   1.86324
   R18        3.13045   0.00134   0.01693  -0.00876   0.00793   3.13838
   R19        1.83807   0.00096   0.00021   0.00612   0.00632   1.84439
   R20        1.81348   0.00055   0.00037   0.00076   0.00112   1.81461
   R21        3.23972   0.00046   0.01418  -0.02471  -0.01044   3.22928
   R22        1.85988   0.00128  -0.00114   0.00672   0.00542   1.86530
   R23        1.87899   0.00154  -0.00222   0.00428   0.00180   1.88080
    A1        2.23979   0.00130  -0.00002   0.00373   0.00371   2.24350
    A2        2.10545  -0.00101   0.00096  -0.00842  -0.00747   2.09798
    A3        1.93793  -0.00029  -0.00095   0.00469   0.00374   1.94167
    A4        1.97300   0.00054  -0.00282   0.00555   0.00275   1.97576
    A5        1.93646  -0.00148  -0.00169  -0.00454  -0.00625   1.93020
    A6        1.92685  -0.00182  -0.00265  -0.00485  -0.00753   1.91932
    A7        1.94128  -0.00174  -0.00282  -0.00123  -0.00407   1.93721
    A8        1.88338   0.00181   0.00250   0.00399   0.00645   1.88983
    A9        1.88637   0.00173   0.00256   0.00352   0.00606   1.89243
   A10        1.88761   0.00175   0.00253   0.00362   0.00612   1.89373
   A11        1.86174  -0.00027  -0.00006   0.00652   0.00632   1.86806
   A12        2.12842   0.00003   0.00148   0.00287   0.00181   2.13023
   A13        1.78470   0.00063   0.00511   0.03163   0.03665   1.82135
   A14        2.11443  -0.00040  -0.00424   0.00256  -0.00196   2.11247
   A15        1.77563   0.00089   0.00584   0.01909   0.02207   1.79770
   A16        1.84946  -0.00031  -0.00118  -0.00008  -0.00080   1.84866
   A17        2.84559  -0.00007   0.00265   0.01882   0.01954   2.86512
   A18        1.85626  -0.00009  -0.00004   0.00574   0.00387   1.86013
   A19        2.01502  -0.00014   0.00137   0.03524   0.03581   2.05083
   A20        1.80462   0.00108   0.00606   0.03477   0.03922   1.84383
   A21        1.86397   0.00008   0.00051   0.00609   0.00680   1.87077
   A22        1.67509  -0.00008   0.00152   0.01055   0.01219   1.68728
   A23        2.16940  -0.00022   0.00068   0.01161   0.01233   2.18173
   A24        1.91873   0.00049   0.00711   0.01842   0.02218   1.94092
   A25        1.84740  -0.00005   0.00065   0.00134  -0.00344   1.84396
   A26        1.88119   0.00074   0.00715   0.06269   0.06987   1.95105
   A27        2.21550  -0.00120  -0.01761  -0.09745  -0.11408   2.10141
   A28        1.70999   0.00001   0.00366   0.02180   0.02407   1.73406
   A29        1.86610   0.00034   0.00348   0.02225   0.02561   1.89171
   A30        3.15201   0.00196   0.00707   0.02569   0.03279   3.18480
   A31        2.89827  -0.00077  -0.00557  -0.03593  -0.04247   2.85580
   A32        2.92363  -0.00092  -0.00623  -0.02118  -0.02700   2.89664
   A33        2.86654  -0.00094  -0.01100  -0.05507  -0.06860   2.79794
   A34        3.01622  -0.00064  -0.00684  -0.03790  -0.04655   2.96967
   A35        3.12004  -0.00013  -0.00279  -0.01328  -0.01607   3.10397
   A36        3.05758   0.00107   0.01276   0.07526   0.08745   3.14503
   A37        3.08712  -0.00013  -0.00129   0.01194   0.01179   3.09890
   A38        3.09133  -0.00022  -0.00074  -0.00059   0.00039   3.09172
   A39        3.13052   0.00066   0.00791   0.03819   0.04527   3.17579
    D1       -0.00176   0.00044  -0.00060  -0.01238  -0.01298  -0.01474
    D2        3.13395   0.00009  -0.00184  -0.01407  -0.01592   3.11804
    D3       -2.21896  -0.00006   0.00044   0.01515   0.01559  -2.20336
    D4        1.97708  -0.00018   0.00015   0.01625   0.01640   1.99348
    D5       -0.11850  -0.00004   0.00063   0.01571   0.01634  -0.10217
    D6        0.92800   0.00024   0.00157   0.01664   0.01821   0.94621
    D7       -1.15915   0.00012   0.00128   0.01774   0.01902  -1.14013
    D8        3.02845   0.00026   0.00176   0.01721   0.01896   3.04741
    D9        2.50366   0.00012  -0.00546  -0.06396  -0.07029   2.43337
   D10        0.06189   0.00127   0.01210   0.05390   0.06717   0.12905
   D11       -1.93467   0.00028   0.00341  -0.00694  -0.00406  -1.93873
   D12       -0.49305   0.00019   0.00435   0.06261   0.06623  -0.42682
   D13       -2.47272   0.00018   0.00356   0.04867   0.05059  -2.42213
   D14        1.70305   0.00053   0.00978   0.09201   0.10201   1.80505
   D15       -0.27662   0.00052   0.00899   0.07807   0.08636  -0.19026
   D16       -2.08662   0.00053   0.01002   0.09199   0.10192  -1.98470
   D17        2.11512   0.00041   0.00719   0.03607   0.04266   2.15778
   D18        2.15790   0.00048   0.00580   0.05921   0.06513   2.22303
   D19        0.07645   0.00036   0.00298   0.00329   0.00587   0.08232
   D20        0.79576  -0.00063  -0.00906  -0.08486  -0.09575   0.70001
   D21       -1.42975  -0.00049  -0.00668  -0.09768  -0.10481  -1.53456
   D22        1.34655   0.00029   0.00302   0.05602   0.05966   1.40621
   D23       -2.67634  -0.00048  -0.00646  -0.02452  -0.03163  -2.70797
   D24       -0.61284  -0.00068  -0.00828  -0.02859  -0.03809  -0.65093
   D25        2.28673  -0.00019  -0.00315  -0.02294  -0.02465   2.26208
   D26       -2.02931   0.00029   0.00503   0.00681   0.01087  -2.01845
   D27        0.26281  -0.00094  -0.01164  -0.08424  -0.09775   0.16506
   D28       -1.99927   0.00031   0.00115   0.02105   0.02467  -1.97460
   D29       -0.03213   0.00079   0.00934   0.05081   0.06019   0.02805
   D30        2.25999  -0.00043  -0.00733  -0.04025  -0.04843   2.21156
   D31       -0.07990   0.00004  -0.00071   0.00897   0.01098  -0.06892
   D32       -2.27375   0.00066   0.00823   0.09007   0.09550  -2.17825
   D33        1.85922   0.00073   0.00605   0.07477   0.08104   1.94026
   D34        1.86464  -0.00022  -0.00112   0.01539   0.01690   1.88154
   D35       -0.32921   0.00040   0.00783   0.09649   0.10142  -0.22779
   D36       -2.47942   0.00046   0.00564   0.08120   0.08696  -2.39246
         Item               Value     Threshold  Converged?
 Maximum Force            0.007247     0.000015     NO 
 RMS     Force            0.001256     0.000010     NO 
 Maximum Displacement     0.252471     0.000060     NO 
 RMS     Displacement     0.083685     0.000040     NO 
 Predicted change in Energy=-1.124574D-03
 GradGradGradGradGradGradGradGradGradGradGradGradGradGradGradGradGradGrad

                          Input orientation:                          
 ---------------------------------------------------------------------
 Center     Atomic      Atomic             Coordinates (Angstroms)
 Number     Number       Type             X           Y           Z
 ---------------------------------------------------------------------
      1          6           0       -0.055573   -1.390722   -0.519496
      2          8           0        1.045913   -0.991428   -0.849512
      3          8           0       -1.112363   -0.697362   -0.225356
      4          1           0       -0.956433    0.328919   -0.277660
      5          6           0       -0.328460   -2.910079   -0.394806
      6          9           0       -1.393490   -3.260117   -1.131284
      7          9           0       -0.579022   -3.227194    0.884842
      8          9           0        0.719471   -3.618023   -0.807803
      9          8           0       -3.379944    4.317508    1.081644
     10          1           0       -4.243150    4.268048    1.498577
     11          1           0       -3.466174    3.909486    0.192381
     12          8           0       -3.188276    2.949099   -1.279164
     13          1           0       -3.756545    2.207120   -1.500951
     14          1           0       -2.299624    2.570996   -1.130335
     15          8           0       -1.151719    3.057811    1.927468
     16          1           0       -0.499689    3.696629    2.226878
     17          1           0       -1.984875    3.560193    1.767373
     18          8           0        1.659546    1.649899   -1.349213
     19          1           0        1.631224    0.680987   -1.235174
     20          1           0        1.965571    1.821575   -2.243055
     21          8           0       -0.811249    1.810399   -0.381648
     22          1           0        0.080329    1.963522   -0.776567
     23          1           0       -0.838135    2.247836    0.511938
 ---------------------------------------------------------------------
                    Distance matrix (angstroms):
                    1          2          3          4          5
     1  C    0.000000
     2  O    1.217216   0.000000
     3  O    1.297718   2.265877   0.000000
     4  H    1.956323   2.465709   1.039376   0.000000
     5  C    1.548696   2.403513   2.353579   3.301390   0.000000
     6  F    2.378854   3.343206   2.732664   3.714953   1.341347
     7  F    2.370400   3.262981   2.813724   3.760291   1.341955
     8  F    2.375854   2.647131   3.496444   4.320655   1.330380
     9  O    6.796984   7.176516   5.656774   4.861065   7.983074
    10  H    7.323258   7.819834   6.117930   5.429021   8.392568
    11  H    6.342805   6.742658   5.190181   4.397750   7.529708
    12  O    5.406012   5.800061   4.326268   3.584616   6.579558
    13  H    5.254038   5.806779   4.129752   3.586740   6.257878
    14  H    4.593920   4.895135   3.593152   2.749205   5.871003
    15  O    5.194094   5.379362   4.328685   3.513911   6.456502
    16  H    5.798357   5.816437   5.069120   4.221705   7.109932
    17  H    5.784767   6.062261   4.781110   3.959922   7.020195
    18  O    3.588236   2.757328   3.802127   3.120346   5.065221
    19  H    2.765765   1.813366   3.232158   2.781502   4.176402
    20  H    4.168277   3.271196   4.459802   3.824775   5.573792
    21  O    3.291993   3.393844   2.530604   1.492204   4.745120
    22  H    3.366825   3.109567   2.967600   1.998928   4.905592
    23  H    3.862041   3.986981   3.048441   2.078389   5.261752
                    6          7          8          9         10
     6  F    0.000000
     7  F    2.174674   0.000000
     8  F    2.167335   2.168843   0.000000
     9  O    8.140237   8.050244   9.129505   0.000000
    10  H    8.468176   8.365474   9.598808   0.959898   0.000000
    11  H    7.579665   7.729641   8.670836   0.982194   1.561539
    12  O    6.465098   7.045404   7.656354   2.735451   3.250882
    13  H    5.967526   6.732045   7.378852   3.356392   3.671700
    14  H    5.901099   6.374984   6.893687   3.018318   3.683539
    15  O    7.023576   6.396587   7.453174   2.695782   3.347472
    16  H    7.776403   7.053132   8.012476   3.161159   3.856222
    17  H    7.434284   6.987410   8.091464   1.729153   2.381830
    18  O    5.785913   5.812764   5.378463   6.198521   7.057368
    19  H    4.969103   4.965232   4.415362   6.610880   7.405989
    20  H    6.192167   6.461328   5.762113   6.771841   7.650703
    21  O    5.158594   5.199545   5.656189   3.876212   4.620956
    22  H    5.439152   5.489860   5.618107   4.579049   5.401814
    23  H    5.774612   5.493828   6.210970   3.326996   4.080299
                   11         12         13         14         15
    11  H    0.000000
    12  O    1.779050   0.000000
    13  H    2.418624   0.960548   0.000000
    14  H    2.214040   0.977145   1.546732   0.000000
    15  O    3.015390   3.800245   4.388946   3.302247   0.000000
    16  H    3.603404   4.481030   5.169377   3.972115   0.960666
    17  H    2.190171   3.332115   3.956205   3.078033   0.985985
    18  O    5.809927   5.019383   5.446794   4.070793   4.541153
    19  H    6.200370   5.326710   5.606048   4.362877   4.836979
    20  H    6.308295   5.363071   5.782904   4.471205   5.351545
    21  O    3.432828   2.784318   3.175688   1.831476   2.646502
    22  H    4.159726   3.450759   3.912246   2.481603   3.166578
    23  H    3.125666   3.036935   3.545489   2.222036   1.660758
                   16         17         18         19         20
    16  H    0.000000
    17  H    1.560622   0.000000
    18  O    4.651862   5.161796   0.000000
    19  H    5.061688   5.511922   0.976011   0.000000
    20  H    5.438164   5.891718   0.960248   1.558382   0.000000
    21  O    3.234091   3.009563   2.658339   2.823074   3.343006
    22  H    3.515787   3.645004   1.708862   2.064096   2.392671
    23  H    2.270367   2.147885   3.171723   3.406633   3.953790
                   21         22         23
    21  O    0.000000
    22  H    0.987076   0.000000
    23  H    0.995274   1.607687   0.000000
 Stoichiometry    C2H11F3O7
 Framework group  C1[X(C2H11F3O7)]
 Deg. of freedom    63
 Full point group                 C1      NOp   1
 Largest Abelian subgroup         C1      NOp   1
 Largest concise Abelian subgroup C1      NOp   1
                         Standard orientation:                         
 ---------------------------------------------------------------------
 Center     Atomic      Atomic             Coordinates (Angstroms)
 Number     Number       Type             X           Y           Z
 ---------------------------------------------------------------------
      1          6           0        1.643618    0.215438    0.001938
      2          8           0        1.677797    1.432043    0.019803
      3          8           0        0.608183   -0.563419   -0.071060
      4          1           0       -0.292286   -0.045433   -0.104922
      5          6           0        2.956341   -0.602190    0.083807
      6          9           0        3.036794   -1.468822   -0.936825
      7          9           0        2.992047   -1.298082    1.230674
      8          9           0        4.019069    0.197025    0.041658
      9          8           0       -5.003347   -1.172889    0.300922
     10          1           0       -5.298363   -2.077335    0.428780
     11          1           0       -4.526408   -1.144449   -0.557230
     12          8           0       -3.332763   -0.823622   -1.836799
     13          1           0       -2.794945   -1.531237   -2.201060
     14          1           0       -2.708792   -0.207381   -1.405846
     15          8           0       -3.213512    0.128731    1.840247
     16          1           0       -3.638294    0.852578    2.307671
     17          1           0       -3.933832   -0.390752    1.411944
     18          8           0       -0.519198    3.057170   -0.347670
     19          1           0        0.360913    2.655952   -0.217180
     20          1           0       -0.454614    3.642371   -1.106251
     21          8           0       -1.614387    0.639071   -0.205805
     22          1           0       -1.409993    1.599413   -0.307224
     23          1           0       -2.156511    0.519004    0.620183
 ---------------------------------------------------------------------
 Rotational constants (GHZ):           0.9875277           0.2662705           0.2452020
 Standard basis: 6-31++G(d,p) (6D, 7F)
 There are   294 symmetry adapted cartesian basis functions of A   symmetry.
 There are   294 symmetry adapted basis functions of A   symmetry.
   294 basis functions,   472 primitive gaussians,   294 cartesian basis functions
    53 alpha electrons       53 beta electrons
       nuclear repulsion energy       822.5713462595 Hartrees.
 NAtoms=   23 NActive=   23 NUniq=   23 SFac= 1.00D+00 NAtFMM=   60 NAOKFM=F Big=F
 Integral buffers will be    131072 words long.
 Raffenetti 2 integral format.
 Two-electron integral symmetry is turned on.
 Nuclear repulsion after empirical dispersion term =      822.5614429837 Hartrees.
 One-electron integrals computed using PRISM.
 NBasis=   294 RedAO= T EigKep=  4.49D-05  NBF=   294
 NBsUse=   294 1.00D-06 EigRej= -1.00D+00 NBFU=   294
 Initial guess from the checkpoint file:  "/local_scratch/slurm.5660466/Gau-6915.chk"
 B after Tr=    -0.000000    0.000000    0.000000
         Rot=    0.999766   -0.021308    0.001957    0.003074 Ang=  -2.48 deg.
 ExpMin= 3.60D-02 ExpMax= 7.00D+03 ExpMxC= 1.05D+03 IAcc=3 IRadAn=         5 AccDes= 0.00D+00
 Harris functional with IExCor= 4639 and IRadAn=       5 diagonalized for initial guess.
 HarFok:  IExCor= 4639 AccDes= 0.00D+00 IRadAn=         5 IDoV= 1 UseB2=F ITyADJ=14
 ICtDFT=  3500011 ScaDFX=  1.000000  1.000000  1.000000  1.000000
 FoFCou: FMM=F IPFlag=           0 FMFlag=      100000 FMFlg1=           0
         NFxFlg=           0 DoJE=T BraDBF=F KetDBF=T FulRan=T
         wScrn=  0.000000 ICntrl=       500 IOpCl=  0 I1Cent=   200000004 NGrid=           0
         NMat0=    1 NMatS0=      1 NMatT0=    0 NMatD0=    1 NMtDS0=    0 NMtDT0=    0
 Petite list used in FoFCou.
 Requested convergence on RMS density matrix=1.00D-10 within 128 cycles.
 Requested convergence on MAX density matrix=1.00D-08.
 Requested convergence on             energy=1.00D-08.
 No special actions if energy rises.
 SCF Done:  E(RwB97XD) =  -908.814304591     A.U. after   16 cycles
            NFock= 16  Conv=0.31D-10     -V/T= 2.0083
 Calling FoFJK, ICntrl=      2127 FMM=F ISym2X=0 I1Cent= 0 IOpClX= 0 NMat=1 NMatS=1 NMatT=0.
 ***** Axes restored to original set *****
 -------------------------------------------------------------------
 Center     Atomic                   Forces (Hartrees/Bohr)
 Number     Number              X              Y              Z
 -------------------------------------------------------------------
      1        6           0.001204005    0.001911405   -0.000156331
      2        8          -0.003015940   -0.001013733    0.000460814
      3        8           0.002166843    0.003225996   -0.000890433
      4        1          -0.000905456   -0.005164856    0.000374915
      5        6          -0.000208669    0.000507817    0.000308277
      6        9           0.000419683   -0.000399633    0.000394915
      7        9          -0.000026968   -0.000492835   -0.000664894
      8        9          -0.000422234   -0.000472317    0.000192646
      9        8          -0.000576217   -0.000427874   -0.000838335
     10        1           0.000298273    0.000163476    0.000111221
     11        1           0.000008678    0.000250380    0.001008316
     12        8           0.000475978    0.000206997   -0.000015262
     13        1          -0.000044103    0.000383977   -0.000230668
     14        1          -0.000367273   -0.001054175    0.000003910
     15        8          -0.000774057    0.001459265   -0.000138538
     16        1          -0.000115154   -0.000462933    0.000366659
     17        1           0.000944198   -0.000606584    0.000041445
     18        8           0.000190352    0.000079844   -0.000757911
     19        1           0.000706787    0.000235378    0.000155439
     20        1           0.000040868    0.000280848    0.000368084
     21        8           0.000547438    0.000463378    0.000607622
     22        1          -0.000986057    0.000672065    0.000310492
     23        1           0.000439025    0.000254117   -0.001012385
 -------------------------------------------------------------------
 Cartesian Forces:  Max     0.005164856 RMS     0.001039930

 GradGradGradGradGradGradGradGradGradGradGradGradGradGradGradGradGradGrad
 Berny optimization.
 Using GEDIIS/GDIIS optimizer.
 FormGI is forming the generalized inverse of G from B-inverse, IUseBI=4.
 Internal  Forces:  Max     0.003583489 RMS     0.000904603
 Search for a local minimum.
 Step number   3 out of a maximum of  138
 All quantities printed in internal units (Hartrees-Bohrs-Radians)
 Mixed Optimization -- En-DIIS/RFO-DIIS
 Update second derivatives using D2CorX and points    2    3
 DE= -8.09D-04 DEPred=-1.12D-03 R= 7.19D-01
 TightC=F SS=  1.41D+00  RLast= 4.26D-01 DXNew= 8.4853D-01 1.2773D+00
 Trust test= 7.19D-01 RLast= 4.26D-01 DXMaxT set to 8.49D-01
 ITU=  1  1  0
 Use linear search instead of GDIIS.
     Eigenvalues ---    0.00020   0.00023   0.00037   0.00053   0.00154
     Eigenvalues ---    0.00315   0.00399   0.00442   0.00587   0.00805
     Eigenvalues ---    0.00906   0.01020   0.01109   0.01283   0.01346
     Eigenvalues ---    0.01420   0.01516   0.01692   0.01776   0.01912
     Eigenvalues ---    0.02251   0.02384   0.02438   0.02666   0.02709
     Eigenvalues ---    0.02882   0.03164   0.03742   0.04047   0.04321
     Eigenvalues ---    0.04684   0.05319   0.05602   0.06004   0.06635
     Eigenvalues ---    0.07170   0.08490   0.11337   0.11696   0.13653
     Eigenvalues ---    0.19695   0.21474   0.22008   0.23901   0.28064
     Eigenvalues ---    0.33103   0.37273   0.37570   0.38774   0.41648
     Eigenvalues ---    0.45961   0.47286   0.48438   0.50387   0.50954
     Eigenvalues ---    0.55632   0.57172   0.57206   0.57227   0.57415
     Eigenvalues ---    0.60512   0.90164   1.13990
 RFO step:  Lambda=-8.08815391D-04 EMin= 2.03791318D-04
 Quartic linear search produced a step of -0.09502.
 Iteration  1 RMS(Cart)=  0.06788243 RMS(Int)=  0.00283133
 Iteration  2 RMS(Cart)=  0.00392301 RMS(Int)=  0.00047579
 Iteration  3 RMS(Cart)=  0.00003183 RMS(Int)=  0.00047528
 Iteration  4 RMS(Cart)=  0.00000004 RMS(Int)=  0.00047528
 Variable       Old X    -DE/DX   Delta X   Delta X   Delta X     New X
                                 (Linear)    (Quad)   (Total)
    R1        2.30021  -0.00319  -0.00131  -0.00437  -0.00568   2.29452
    R2        2.45233  -0.00181  -0.00068   0.00637   0.00569   2.45802
    R3        2.92661   0.00090   0.00088   0.00097   0.00185   2.92846
    R4        1.96414  -0.00326  -0.00302  -0.04571  -0.04873   1.91541
    R5        2.81986   0.00196   0.00521   0.11516   0.12037   2.94022
    R6        2.53478  -0.00045  -0.00028   0.00005  -0.00023   2.53455
    R7        2.53593  -0.00051  -0.00030  -0.00126  -0.00156   2.53437
    R8        2.51405  -0.00014   0.00013  -0.00043  -0.00031   2.51375
    R9        1.81394  -0.00023  -0.00013  -0.00042  -0.00054   1.81340
   R10        1.85608  -0.00061  -0.00023  -0.00217  -0.00263   1.85344
   R11        3.26762   0.00025  -0.00168   0.01643   0.01487   3.28249
   R12        3.36192   0.00037  -0.00119   0.00480   0.00338   3.36530
   R13        1.81517  -0.00022  -0.00014  -0.00087  -0.00101   1.81417
   R14        1.84654  -0.00019  -0.00024   0.00268   0.00231   1.84885
   R15        3.46099  -0.00030  -0.00146  -0.04171  -0.04328   3.41770
   R16        1.81540  -0.00027  -0.00014  -0.00080  -0.00094   1.81445
   R17        1.86324  -0.00088  -0.00024  -0.00266  -0.00276   1.86048
   R18        3.13838   0.00030  -0.00075   0.04148   0.04096   3.17934
   R19        1.84439  -0.00024  -0.00060  -0.00400  -0.00460   1.83980
   R20        1.81461  -0.00028  -0.00011  -0.00045  -0.00056   1.81405
   R21        3.22928   0.00087   0.00099   0.06041   0.06136   3.29064
   R22        1.86530   0.00007  -0.00052  -0.00704  -0.00748   1.85782
   R23        1.88080  -0.00051  -0.00017  -0.00619  -0.00613   1.87467
    A1        2.24350   0.00011  -0.00035  -0.00236  -0.00272   2.24078
    A2        2.09798   0.00021   0.00071   0.00707   0.00778   2.10576
    A3        1.94167  -0.00031  -0.00036  -0.00467  -0.00503   1.93664
    A4        1.97576   0.00309  -0.00026  -0.01000  -0.01027   1.96549
    A5        1.93020   0.00058   0.00059  -0.00196  -0.00136   1.92884
    A6        1.91932   0.00083   0.00072   0.00256   0.00328   1.92259
    A7        1.93721   0.00082   0.00039  -0.00113  -0.00074   1.93646
    A8        1.88983  -0.00076  -0.00061   0.00027  -0.00034   1.88949
    A9        1.89243  -0.00075  -0.00058   0.00021  -0.00037   1.89206
   A10        1.89373  -0.00080  -0.00058   0.00008  -0.00050   1.89323
   A11        1.86806  -0.00004  -0.00060   0.00678   0.00674   1.87479
   A12        2.13023  -0.00007  -0.00017  -0.00245  -0.00275   2.12748
   A13        1.82135   0.00029  -0.00348   0.01062   0.00662   1.82797
   A14        2.11247   0.00011   0.00019   0.02881   0.02887   2.14134
   A15        1.79770  -0.00042  -0.00210   0.00020  -0.00301   1.79469
   A16        1.84866   0.00022   0.00008   0.00656   0.00708   1.85573
   A17        2.86512  -0.00021  -0.00186   0.05658   0.05477   2.91989
   A18        1.86013   0.00033  -0.00037   0.00283   0.00229   1.86241
   A19        2.05083   0.00014  -0.00340   0.03280   0.02929   2.08012
   A20        1.84383  -0.00031  -0.00373   0.00374   0.00036   1.84420
   A21        1.87077  -0.00049  -0.00065   0.00291   0.00159   1.87236
   A22        1.68728   0.00076  -0.00116   0.01306   0.01144   1.69873
   A23        2.18173   0.00003  -0.00117   0.01975   0.01839   2.20012
   A24        1.94092  -0.00114  -0.00211   0.05851   0.05744   1.99835
   A25        1.84396   0.00182   0.00033   0.01382   0.01534   1.85930
   A26        1.95105  -0.00037  -0.00664   0.01810   0.01143   1.96248
   A27        2.10141  -0.00046   0.01084  -0.07614  -0.06579   2.03562
   A28        1.73406   0.00074  -0.00229  -0.00156  -0.00589   1.72817
   A29        1.89171  -0.00077  -0.00243  -0.01159  -0.01522   1.87649
   A30        3.18480   0.00358  -0.00312  -0.00591  -0.00900   3.17580
   A31        2.85580   0.00021   0.00404  -0.01867  -0.01570   2.84010
   A32        2.89664   0.00003   0.00257  -0.00163   0.00114   2.89778
   A33        2.79794   0.00238   0.00652   0.00191   0.00929   2.80723
   A34        2.96967  -0.00035   0.00442  -0.01854  -0.01399   2.95567
   A35        3.10397  -0.00002   0.00153  -0.00856  -0.00709   3.09688
   A36        3.14503   0.00009  -0.00831   0.04331   0.03526   3.18029
   A37        3.09890   0.00033  -0.00112   0.01525   0.01515   3.11405
   A38        3.09172  -0.00017  -0.00004  -0.02887  -0.02932   3.06240
   A39        3.17579   0.00006  -0.00430   0.01842   0.01415   3.18994
    D1       -0.01474  -0.00049   0.00123  -0.01434  -0.01309  -0.02783
    D2        3.11804  -0.00033   0.00151  -0.00991  -0.00841   3.10963
    D3       -2.20336   0.00009  -0.00148   0.03926   0.03778  -2.16558
    D4        1.99348   0.00014  -0.00156   0.03853   0.03697   2.03046
    D5       -0.10217   0.00007  -0.00155   0.03748   0.03593  -0.06624
    D6        0.94621  -0.00005  -0.00173   0.03530   0.03356   0.97977
    D7       -1.14013  -0.00000  -0.00181   0.03457   0.03276  -1.10738
    D8        3.04741  -0.00007  -0.00180   0.03352   0.03171   3.07912
    D9        2.43337   0.00015   0.00668  -0.04433  -0.03740   2.39597
   D10        0.12905  -0.00016  -0.00638   0.00308  -0.00390   0.12516
   D11       -1.93873  -0.00069   0.00039  -0.00164  -0.00085  -1.93958
   D12       -0.42682   0.00010  -0.00629   0.09174   0.08556  -0.34126
   D13       -2.42213   0.00001  -0.00481   0.06694   0.06165  -2.36047
   D14        1.80505   0.00023  -0.00969   0.10403   0.09378   1.89883
   D15       -0.19026   0.00014  -0.00821   0.07923   0.06987  -0.12038
   D16       -1.98470   0.00032  -0.00968   0.05669   0.04697  -1.93772
   D17        2.15778   0.00012  -0.00405   0.01175   0.00721   2.16499
   D18        2.22303   0.00020  -0.00619   0.04180   0.03567   2.25870
   D19        0.08232  -0.00000  -0.00056  -0.00314  -0.00409   0.07823
   D20        0.70001  -0.00022   0.00910  -0.11597  -0.10745   0.59256
   D21       -1.53456  -0.00024   0.00996  -0.15291  -0.14324  -1.67780
   D22        1.40621  -0.00051  -0.00567   0.08704   0.08172   1.48793
   D23       -2.70797   0.00062   0.00301   0.09788   0.10013  -2.60784
   D24       -0.65093  -0.00003   0.00362   0.04429   0.04785  -0.60308
   D25        2.26208   0.00080   0.00234  -0.07621  -0.07406   2.18803
   D26       -2.01845  -0.00033  -0.00103  -0.01256  -0.01334  -2.03178
   D27        0.16506  -0.00080   0.00929  -0.10738  -0.09828   0.06678
   D28       -1.97460   0.00103  -0.00234  -0.05127  -0.05355  -2.02815
   D29        0.02805  -0.00010  -0.00572   0.01238   0.00717   0.03522
   D30        2.21156  -0.00057   0.00460  -0.08244  -0.07778   2.13378
   D31       -0.06892  -0.00032  -0.00104   0.01838   0.01677  -0.05215
   D32       -2.17825  -0.00129  -0.00907  -0.04783  -0.05611  -2.23435
   D33        1.94026   0.00050  -0.00770   0.03915   0.03071   1.97097
   D34        1.88154   0.00035  -0.00161   0.04545   0.04361   1.92515
   D35       -0.22779  -0.00062  -0.00964  -0.02076  -0.02927  -0.25706
   D36       -2.39246   0.00117  -0.00826   0.06623   0.05755  -2.33492
         Item               Value     Threshold  Converged?
 Maximum Force            0.003583     0.000015     NO 
 RMS     Force            0.000905     0.000010     NO 
 Maximum Displacement     0.238017     0.000060     NO 
 RMS     Displacement     0.070206     0.000040     NO 
 Predicted change in Energy=-4.806669D-04
 GradGradGradGradGradGradGradGradGradGradGradGradGradGradGradGradGradGrad

                          Input orientation:                          
 ---------------------------------------------------------------------
 Center     Atomic      Atomic             Coordinates (Angstroms)
 Number     Number       Type             X           Y           Z
 ---------------------------------------------------------------------
      1          6           0       -0.054858   -1.442175   -0.521703
      2          8           0        1.015450   -1.007363   -0.895445
      3          8           0       -1.123196   -0.780080   -0.186768
      4          1           0       -0.991808    0.223641   -0.238220
      5          6           0       -0.283419   -2.968859   -0.385726
      6          9           0       -1.341182   -3.352615   -1.115630
      7          9           0       -0.518562   -3.288646    0.895319
      8          9           0        0.782200   -3.648193   -0.800989
      9          8           0       -3.366457    4.374855    1.072709
     10          1           0       -4.228335    4.352483    1.494037
     11          1           0       -3.462197    3.965745    0.186463
     12          8           0       -3.152884    3.022717   -1.292188
     13          1           0       -3.745192    2.333073   -1.600721
     14          1           0       -2.299879    2.585369   -1.096445
     15          8           0       -1.168765    3.066290    1.945770
     16          1           0       -0.507686    3.679129    2.276411
     17          1           0       -1.982069    3.593461    1.772807
     18          8           0        1.624927    1.687887   -1.371569
     19          1           0        1.638208    0.718853   -1.278563
     20          1           0        1.944151    1.894110   -2.253089
     21          8           0       -0.863595    1.769458   -0.360030
     22          1           0        0.007212    1.945602   -0.780962
     23          1           0       -0.864731    2.220359    0.523607
 ---------------------------------------------------------------------
                    Distance matrix (angstroms):
                    1          2          3          4          5
     1  C    0.000000
     2  O    1.214209   0.000000
     3  O    1.300729   2.264440   0.000000
     4  H    1.932145   2.444669   1.013591   0.000000
     5  C    1.549675   2.407143   2.352778   3.273474   0.000000
     6  F    2.378478   3.332027   2.743764   3.698854   1.341228
     7  F    2.373274   3.280897   2.798107   3.720892   1.341131
     8  F    2.375959   2.652792   3.497695   4.295918   1.330218
     9  O    6.880892   7.214084   5.761237   4.958837   8.097054
    10  H    7.420187   7.869870   6.229783   5.524776   8.526307
    11  H    6.430945   6.778765   5.304062   4.504055   7.649886
    12  O    5.488776   5.811537   4.450039   3.689976   6.704810
    13  H    5.388445   5.858297   4.308810   3.726558   6.447524
    14  H    4.646672   4.892805   3.679449   2.832906   5.951528
    15  O    5.258847   5.425675   4.398222   3.589119   6.530140
    16  H    5.853397   5.860361   5.131340   4.300947   7.164706
    17  H    5.859740   6.105102   4.868825   4.047287   7.113980
    18  O    3.652566   2.804021   3.879020   3.205589   5.128250
    19  H    2.847693   1.874681   3.326284   2.871330   4.253119
    20  H    4.257292   3.335301   4.563944   3.933194   5.665472
    21  O    3.315838   3.395323   2.568571   1.555900   4.773773
    22  H    3.398250   3.122444   3.010022   2.063434   4.938887
    23  H    3.893934   3.995870   3.094199   2.140889   5.300263
                    6          7          8          9         10
     6  F    0.000000
     7  F    2.173641   0.000000
     8  F    2.166821   2.167653   0.000000
     9  O    8.282774   8.177483   9.224499   0.000000
    10  H    8.632181   8.515147   9.715113   0.959610   0.000000
    11  H    7.729976   7.860894   8.772799   0.980801   1.564061
    12  O    6.630105   7.180400   7.760618   2.732513   3.269239
    13  H    6.192061   6.945868   7.544030   3.385194   3.726791
    14  H    6.014908   6.453237   6.960158   3.007503   3.681335
    15  O    7.113666   6.473904   7.512339   2.702670   3.349525
    16  H    7.851502   7.103340   8.051326   3.178916   3.861184
    17  H    7.549952   7.090504   8.167445   1.737021   2.387371
    18  O    5.854056   5.873603   5.432265   6.173184   7.040770
    19  H    5.047788   5.043558   4.475703   6.628838   7.436861
    20  H    6.294072   6.545105   5.846011   6.739257   7.627852
    21  O    5.199485   5.222966   5.679263   3.886534   4.629369
    22  H    5.477341   5.521206   5.647260   4.551814   5.376668
    23  H    5.828562   5.532372   6.237534   3.346938   4.098965
                   11         12         13         14         15
    11  H    0.000000
    12  O    1.780838   0.000000
    13  H    2.437156   0.960016   0.000000
    14  H    2.214107   0.978369   1.551412   0.000000
    15  O    3.027212   3.797762   4.444455   3.281124   0.000000
    16  H    3.630313   4.490306   5.227377   3.972962   0.960168
    17  H    2.201332   3.330278   4.009722   3.057754   0.984524
    18  O    5.787479   4.961405   5.413590   4.035501   4.550763
    19  H    6.221152   5.316252   5.629431   4.361832   4.877077
    20  H    6.282649   5.308187   5.743422   4.452803   5.356740
    21  O    3.446021   2.771357   3.187566   1.808571   2.663009
    22  H    4.129611   3.377534   3.860398   2.414850   3.173946
    23  H    3.147517   3.029279   3.580855   2.194869   1.682435
                   16         17         18         19         20
    16  H    0.000000
    17  H    1.560372   0.000000
    18  O    4.671278   5.150604   0.000000
    19  H    5.099602   5.539010   0.973578   0.000000
    20  H    5.451070   5.874592   0.959953   1.557090   0.000000
    21  O    3.274804   3.021087   2.687491   2.864698   3.388605
    22  H    3.552150   3.632412   1.741331   2.100635   2.433421
    23  H    2.308207   2.166646   3.173896   3.430312   3.963117
                   21         22         23
    21  O    0.000000
    22  H    0.983115   0.000000
    23  H    0.992031   1.593009   0.000000
 Stoichiometry    C2H11F3O7
 Framework group  C1[X(C2H11F3O7)]
 Deg. of freedom    63
 Full point group                 C1      NOp   1
 Largest Abelian subgroup         C1      NOp   1
 Largest concise Abelian subgroup C1      NOp   1
                         Standard orientation:                         
 ---------------------------------------------------------------------
 Center     Atomic      Atomic             Coordinates (Angstroms)
 Number     Number       Type             X           Y           Z
 ---------------------------------------------------------------------
      1          6           0        1.673356    0.202646   -0.003468
      2          8           0        1.666057    1.416775    0.008385
      3          8           0        0.660186   -0.610602   -0.066801
      4          1           0       -0.229152   -0.124658   -0.084210
      5          6           0        3.008941   -0.580105    0.067290
      6          9           0        3.120639   -1.414454   -0.976873
      7          9           0        3.059516   -1.306946    1.193246
      8          9           0        4.048131    0.250199    0.054536
      9          8           0       -5.064285   -1.167404    0.268256
     10          1           0       -5.381229   -2.067765    0.366990
     11          1           0       -4.593849   -1.114292   -0.590720
     12          8           0       -3.412148   -0.704694   -1.858473
     13          1           0       -2.918840   -1.371156   -2.342318
     14          1           0       -2.750755   -0.170363   -1.374475
     15          8           0       -3.239657    0.027967    1.863953
     16          1           0       -3.641620    0.720847    2.393353
     17          1           0       -3.975190   -0.446986    1.413731
     18          8           0       -0.592915    3.054968   -0.267120
     19          1           0        0.305618    2.695379   -0.161343
     20          1           0       -0.563390    3.688797   -0.987466
     21          8           0       -1.617296    0.572018   -0.176530
     22          1           0       -1.441367    1.534338   -0.274021
     23          1           0       -2.158107    0.449208    0.646007
 ---------------------------------------------------------------------
 Rotational constants (GHZ):           0.9987487           0.2588449           0.2399591
 Standard basis: 6-31++G(d,p) (6D, 7F)
 There are   294 symmetry adapted cartesian basis functions of A   symmetry.
 There are   294 symmetry adapted basis functions of A   symmetry.
   294 basis functions,   472 primitive gaussians,   294 cartesian basis functions
    53 alpha electrons       53 beta electrons
       nuclear repulsion energy       818.6529185453 Hartrees.
 NAtoms=   23 NActive=   23 NUniq=   23 SFac= 1.00D+00 NAtFMM=   60 NAOKFM=F Big=F
 Integral buffers will be    131072 words long.
 Raffenetti 2 integral format.
 Two-electron integral symmetry is turned on.
 Nuclear repulsion after empirical dispersion term =      818.6431527183 Hartrees.
 One-electron integrals computed using PRISM.
 NBasis=   294 RedAO= T EigKep=  4.55D-05  NBF=   294
 NBsUse=   294 1.00D-06 EigRej= -1.00D+00 NBFU=   294
 Initial guess from the checkpoint file:  "/local_scratch/slurm.5660466/Gau-6915.chk"
 B after Tr=     0.000000   -0.000000   -0.000000
         Rot=    0.999860   -0.016434   -0.001252   -0.003001 Ang=  -1.92 deg.
 ExpMin= 3.60D-02 ExpMax= 7.00D+03 ExpMxC= 1.05D+03 IAcc=3 IRadAn=         5 AccDes= 0.00D+00
 Harris functional with IExCor= 4639 and IRadAn=       5 diagonalized for initial guess.
 HarFok:  IExCor= 4639 AccDes= 0.00D+00 IRadAn=         5 IDoV= 1 UseB2=F ITyADJ=14
 ICtDFT=  3500011 ScaDFX=  1.000000  1.000000  1.000000  1.000000
 FoFCou: FMM=F IPFlag=           0 FMFlag=      100000 FMFlg1=           0
         NFxFlg=           0 DoJE=T BraDBF=F KetDBF=T FulRan=T
         wScrn=  0.000000 ICntrl=       500 IOpCl=  0 I1Cent=   200000004 NGrid=           0
         NMat0=    1 NMatS0=      1 NMatT0=    0 NMatD0=    1 NMtDS0=    0 NMtDT0=    0
 Petite list used in FoFCou.
 Requested convergence on RMS density matrix=1.00D-10 within 128 cycles.
 Requested convergence on MAX density matrix=1.00D-08.
 Requested convergence on             energy=1.00D-08.
 No special actions if energy rises.
 SCF Done:  E(RwB97XD) =  -908.814653479     A.U. after   16 cycles
            NFock= 16  Conv=0.51D-10     -V/T= 2.0082
 Calling FoFJK, ICntrl=      2127 FMM=F ISym2X=0 I1Cent= 0 IOpClX= 0 NMat=1 NMatS=1 NMatT=0.
 ***** Axes restored to original set *****
 -------------------------------------------------------------------
 Center     Atomic                   Forces (Hartrees/Bohr)
 Number     Number              X              Y              Z
 -------------------------------------------------------------------
      1        6           0.000226158    0.000962997   -0.000121525
      2        8          -0.001295210   -0.000402074    0.000381871
      3        8           0.000848638   -0.004217096    0.000178933
      4        1           0.000240786    0.003741102   -0.000631255
      5        6           0.000005890    0.000351727    0.000013120
      6        9           0.000200209   -0.000190925    0.000200211
      7        9          -0.000006376   -0.000207595   -0.000351906
      8        9          -0.000156491   -0.000251469    0.000080340
      9        8          -0.000008686    0.000155724    0.000421797
     10        1           0.000065503   -0.000104053   -0.000189266
     11        1          -0.000006455    0.000022315   -0.000004313
     12        8           0.000301931    0.000780822    0.000341797
     13        1           0.000052292    0.000046102   -0.000130313
     14        1          -0.000752442   -0.001388996   -0.000563754
     15        8          -0.000413238    0.000790838   -0.000192509
     16        1           0.000138425   -0.000263444    0.000170009
     17        1           0.000233012   -0.000364525   -0.000138399
     18        8          -0.000168262   -0.000281509   -0.000070908
     19        1          -0.000136659    0.000157128   -0.000007290
     20        1           0.000017157    0.000057023    0.000083797
     21        8           0.000337744    0.000500651    0.000627285
     22        1           0.000507736    0.000046099   -0.000130398
     23        1          -0.000231664    0.000059157    0.000032674
 -------------------------------------------------------------------
 Cartesian Forces:  Max     0.004217096 RMS     0.000787511

 GradGradGradGradGradGradGradGradGradGradGradGradGradGradGradGradGradGrad
 Berny optimization.
 Using GEDIIS/GDIIS optimizer.
 FormGI is forming the generalized inverse of G from B-inverse, IUseBI=4.
 Internal  Forces:  Max     0.003959512 RMS     0.000466762
 Search for a local minimum.
 Step number   4 out of a maximum of  138
 All quantities printed in internal units (Hartrees-Bohrs-Radians)
 Mixed Optimization -- En-DIIS/RFO-DIIS
 Swapping is turned off.
 Update second derivatives using D2CorX and points    3    4
 DE= -3.49D-04 DEPred=-4.81D-04 R= 7.26D-01
 TightC=F SS=  1.41D+00  RLast= 4.06D-01 DXNew= 1.4270D+00 1.2175D+00
 Trust test= 7.26D-01 RLast= 4.06D-01 DXMaxT set to 1.22D+00
 ITU=  1  1  1  0
     Eigenvalues ---    0.00021   0.00024   0.00037   0.00053   0.00158
     Eigenvalues ---    0.00311   0.00402   0.00456   0.00597   0.00802
     Eigenvalues ---    0.00903   0.01018   0.01106   0.01287   0.01342
     Eigenvalues ---    0.01421   0.01656   0.01683   0.01833   0.01952
     Eigenvalues ---    0.02250   0.02379   0.02456   0.02667   0.02730
     Eigenvalues ---    0.02872   0.03161   0.03814   0.04052   0.04338
     Eigenvalues ---    0.04681   0.05318   0.05602   0.06013   0.06545
     Eigenvalues ---    0.07163   0.08507   0.11379   0.11694   0.13654
     Eigenvalues ---    0.19703   0.21472   0.22016   0.23926   0.28391
     Eigenvalues ---    0.35954   0.37380   0.37554   0.38778   0.41651
     Eigenvalues ---    0.45839   0.47289   0.48445   0.50389   0.50927
     Eigenvalues ---    0.55535   0.57170   0.57203   0.57227   0.57412
     Eigenvalues ---    0.60294   0.89789   1.11176
 En-DIIS/RFO-DIIS/Sim-DIIS IScMMF=       -3 using points:     4    3
 RFO step:  Lambda=-2.38680910D-04.
 DidBck=F Rises=F RFO-DIIS coefs:    1.66355   -0.66355
 Iteration  1 RMS(Cart)=  0.05554039 RMS(Int)=  0.00315015
 Iteration  2 RMS(Cart)=  0.00638474 RMS(Int)=  0.00053352
 Iteration  3 RMS(Cart)=  0.00003030 RMS(Int)=  0.00053313
 Iteration  4 RMS(Cart)=  0.00000003 RMS(Int)=  0.00053313
 Variable       Old X    -DE/DX   Delta X   Delta X   Delta X     New X
                                 (Linear)    (Quad)   (Total)
    R1        2.29452  -0.00140  -0.00377   0.00226  -0.00151   2.29301
    R2        2.45802  -0.00103   0.00378  -0.00753  -0.00375   2.45427
    R3        2.92846   0.00028   0.00123   0.00084   0.00206   2.93052
    R4        1.91541   0.00396  -0.03233   0.04568   0.01334   1.92875
    R5        2.94022   0.00019   0.07987  -0.09790  -0.01803   2.92220
    R6        2.53455  -0.00021  -0.00015   0.00097   0.00082   2.53537
    R7        2.53437  -0.00029  -0.00103  -0.00035  -0.00138   2.53299
    R8        2.51375  -0.00002  -0.00020   0.00056   0.00036   2.51411
    R9        1.81340  -0.00014  -0.00036   0.00022  -0.00014   1.81326
   R10        1.85344   0.00008  -0.00175   0.00061  -0.00116   1.85228
   R11        3.28249  -0.00012   0.00987  -0.01411  -0.00371   3.27878
   R12        3.36530   0.00009   0.00224   0.00575   0.00785   3.37315
   R13        1.81417  -0.00002  -0.00067   0.00009  -0.00058   1.81359
   R14        1.84885   0.00006   0.00153  -0.00306  -0.00206   1.84679
   R15        3.41770   0.00023  -0.02872   0.02718  -0.00207   3.41563
   R16        1.81445  -0.00002  -0.00063   0.00002  -0.00060   1.81385
   R17        1.86048  -0.00046  -0.00183   0.00214   0.00084   1.86132
   R18        3.17934   0.00008   0.02718  -0.02857  -0.00125   3.17809
   R19        1.83980  -0.00016  -0.00305   0.00297  -0.00008   1.83971
   R20        1.81405  -0.00006  -0.00037   0.00008  -0.00029   1.81375
   R21        3.29064  -0.00026   0.04071  -0.05371  -0.01298   3.27766
   R22        1.85782   0.00025  -0.00497   0.00626   0.00127   1.85909
   R23        1.87467   0.00014  -0.00407   0.00406   0.00005   1.87471
    A1        2.24078  -0.00024  -0.00180   0.00196   0.00015   2.24093
    A2        2.10576   0.00001   0.00516  -0.00504   0.00012   2.10588
    A3        1.93664   0.00024  -0.00334   0.00309  -0.00026   1.93638
    A4        1.96549   0.00026  -0.00681   0.01120   0.00439   1.96988
    A5        1.92884   0.00030  -0.00090  -0.00125  -0.00215   1.92669
    A6        1.92259   0.00036   0.00217   0.00251   0.00468   1.92727
    A7        1.93646   0.00039  -0.00049   0.00265   0.00215   1.93862
    A8        1.88949  -0.00037  -0.00023  -0.00136  -0.00159   1.88790
    A9        1.89206  -0.00036  -0.00024  -0.00160  -0.00184   1.89022
   A10        1.89323  -0.00037  -0.00033  -0.00111  -0.00145   1.89178
   A11        1.87479  -0.00008   0.00447  -0.00668  -0.00202   1.87278
   A12        2.12748   0.00009  -0.00183  -0.01083  -0.01323   2.11425
   A13        1.82797  -0.00009   0.00439  -0.00914  -0.00513   1.82284
   A14        2.14134   0.00008   0.01916   0.00732   0.02654   2.16788
   A15        1.79469   0.00007  -0.00200   0.00524   0.00076   1.79545
   A16        1.85573  -0.00004   0.00469   0.00229   0.00786   1.86360
   A17        2.91989  -0.00010   0.03634  -0.02096   0.01347   2.93336
   A18        1.86241   0.00011   0.00152   0.00375   0.00529   1.86770
   A19        2.08012   0.00003   0.01944  -0.00583   0.01321   2.09333
   A20        1.84420   0.00004   0.00024  -0.00183  -0.00149   1.84271
   A21        1.87236   0.00013   0.00106   0.00104   0.00186   1.87422
   A22        1.69873  -0.00015   0.00759  -0.00367   0.00376   1.70249
   A23        2.20012   0.00009   0.01220  -0.01202   0.00011   2.20024
   A24        1.99835   0.00006   0.03811  -0.03434   0.00388   2.00223
   A25        1.85930  -0.00026   0.01018  -0.01443  -0.00458   1.85472
   A26        1.96248   0.00021   0.00758   0.00826   0.01588   1.97836
   A27        2.03562   0.00005  -0.04366   0.01307  -0.03061   2.00501
   A28        1.72817  -0.00014  -0.00391   0.01514   0.00948   1.73766
   A29        1.87649   0.00013  -0.01010   0.01883   0.00855   1.88504
   A30        3.17580  -0.00023  -0.00597   0.00341  -0.00256   3.17323
   A31        2.84010  -0.00000  -0.01042   0.01713   0.00545   2.84554
   A32        2.89778   0.00020   0.00076   0.00605   0.00701   2.90479
   A33        2.80723  -0.00035   0.00617  -0.01235  -0.00677   2.80046
   A34        2.95567   0.00001  -0.00929   0.00341  -0.00704   2.94864
   A35        3.09688   0.00032  -0.00470   0.00361  -0.00116   3.09572
   A36        3.18029  -0.00005   0.02339  -0.03805  -0.01456   3.16573
   A37        3.11405  -0.00002   0.01005   0.00597   0.01769   3.13174
   A38        3.06240   0.00010  -0.01945   0.05018   0.03098   3.09338
   A39        3.18994  -0.00002   0.00939  -0.01329  -0.00399   3.18595
    D1       -0.02783   0.00002  -0.00869   0.02267   0.01399  -0.01384
    D2        3.10963   0.00010  -0.00558   0.02510   0.01952   3.12915
    D3       -2.16558   0.00003   0.02507   0.02607   0.05114  -2.11445
    D4        2.03046   0.00007   0.02453   0.02695   0.05149   2.08195
    D5       -0.06624   0.00004   0.02384   0.02498   0.04882  -0.01742
    D6        0.97977  -0.00004   0.02227   0.02383   0.04610   1.02587
    D7       -1.10738   0.00000   0.02174   0.02472   0.04646  -1.06092
    D8        3.07912  -0.00003   0.02104   0.02274   0.04378   3.12290
    D9        2.39597  -0.00014  -0.02482  -0.09229  -0.11703   2.27894
   D10        0.12516  -0.00008  -0.00259  -0.07296  -0.07570   0.04946
   D11       -1.93958  -0.00012  -0.00056  -0.09186  -0.09240  -2.03197
   D12       -0.34126   0.00004   0.05677   0.02512   0.08185  -0.25941
   D13       -2.36047  -0.00000   0.04091   0.01523   0.05558  -2.30489
   D14        1.89883   0.00004   0.06223  -0.00405   0.05749   1.95632
   D15       -0.12038  -0.00000   0.04637  -0.01394   0.03122  -0.08916
   D16       -1.93772  -0.00002   0.03117  -0.03326  -0.00191  -1.93964
   D17        2.16499  -0.00016   0.00478  -0.03019  -0.02593   2.13905
   D18        2.25870   0.00007   0.02367  -0.00707   0.01681   2.27551
   D19        0.07823  -0.00007  -0.00272  -0.00401  -0.00721   0.07102
   D20        0.59256  -0.00003  -0.07130  -0.11839  -0.19027   0.40229
   D21       -1.67780  -0.00015  -0.09505  -0.13125  -0.22659  -1.90439
   D22        1.48793   0.00022   0.05423   0.17230   0.22698   1.71492
   D23       -2.60784  -0.00005   0.06644   0.13120   0.19682  -2.41102
   D24       -0.60308   0.00004   0.03175   0.16843   0.20030  -0.40279
   D25        2.18803  -0.00019  -0.04914  -0.01068  -0.05955   2.12848
   D26       -2.03178  -0.00013  -0.00885  -0.03662  -0.04537  -2.07715
   D27        0.06678  -0.00011  -0.06521  -0.01082  -0.07625  -0.00948
   D28       -2.02815  -0.00000  -0.03554  -0.01242  -0.04735  -2.07551
   D29        0.03522   0.00006   0.00476  -0.03836  -0.03317   0.00205
   D30        2.13378   0.00008  -0.05161  -0.01256  -0.06406   2.06972
   D31       -0.05215  -0.00007   0.01113   0.04050   0.05190  -0.00025
   D32       -2.23435   0.00022  -0.03723   0.12256   0.08469  -2.14966
   D33        1.97097   0.00002   0.02038   0.05482   0.07539   2.04636
   D34        1.92515  -0.00012   0.02894   0.02463   0.05394   1.97909
   D35       -0.25706   0.00017  -0.01942   0.10668   0.08674  -0.17032
   D36       -2.33492  -0.00002   0.03818   0.03894   0.07744  -2.25748
         Item               Value     Threshold  Converged?
 Maximum Force            0.003960     0.000015     NO 
 RMS     Force            0.000467     0.000010     NO 
 Maximum Displacement     0.157421     0.000060     NO 
 RMS     Displacement     0.060493     0.000040     NO 
 Predicted change in Energy=-1.562572D-04
 GradGradGradGradGradGradGradGradGradGradGradGradGradGradGradGradGradGrad

                          Input orientation:                          
 ---------------------------------------------------------------------
 Center     Atomic      Atomic             Coordinates (Angstroms)
 Number     Number       Type             X           Y           Z
 ---------------------------------------------------------------------
      1          6           0       -0.044785   -1.454411   -0.531316
      2          8           0        0.991767   -1.009743   -0.978748
      3          8           0       -1.084069   -0.803129   -0.104166
      4          1           0       -0.967739    0.209385   -0.159073
      5          6           0       -0.262086   -2.985203   -0.411598
      6          9           0       -1.339550   -3.361010   -1.117213
      7          9           0       -0.459253   -3.330977    0.868337
      8          9           0        0.791945   -3.655299   -0.869830
      9          8           0       -3.355114    4.426617    1.025525
     10          1           0       -4.224281    4.400165    1.431188
     11          1           0       -3.430814    4.000608    0.146009
     12          8           0       -3.114024    3.004850   -1.301162
     13          1           0       -3.718107    2.341990   -1.642837
     14          1           0       -2.286835    2.539408   -1.068355
     15          8           0       -1.201967    3.102519    1.981410
     16          1           0       -0.538253    3.698769    2.335356
     17          1           0       -1.994348    3.647302    1.768094
     18          8           0        1.581645    1.670149   -1.380316
     19          1           0        1.582419    0.697879   -1.330761
     20          1           0        1.869991    1.912531   -2.263106
     21          8           0       -0.863983    1.747176   -0.284246
     22          1           0        0.001309    1.930866   -0.714785
     23          1           0       -0.876535    2.214659    0.590670
 ---------------------------------------------------------------------
                    Distance matrix (angstroms):
                    1          2          3          4          5
     1  C    0.000000
     2  O    1.213411   0.000000
     3  O    1.298744   2.262007   0.000000
     4  H    1.938718   2.449042   1.020652   0.000000
     5  C    1.550766   2.407540   2.351939   3.281327   0.000000
     6  F    2.377984   3.314011   2.763022   3.715373   1.341660
     7  F    2.377460   3.302320   2.779600   3.721330   1.340399
     8  F    2.378784   2.655326   3.498649   4.305513   1.330408
     9  O    6.925931   7.243376   5.812408   4.988775   8.158873
    10  H    7.456251   7.891898   6.268374   5.540454   8.581289
    11  H    6.456098   6.777014   5.352167   4.531356   7.691120
    12  O    5.467897   5.751385   4.478194   3.704798   6.693699
    13  H    5.398281   5.818766   4.381488   3.783396   6.468309
    14  H    4.611484   4.832570   3.680877   2.827687   5.920495
    15  O    5.330898   5.521386   4.429177   3.606488   6.608345
    16  H    5.917481   5.957712   5.149394   4.310735   7.231702
    17  H    5.925838   6.176576   4.913278   4.072735   7.193185
    18  O    3.623390   2.773272   3.853790   3.181922   5.100006
    19  H    2.814117   1.840857   3.296621   2.848646   4.220444
    20  H    4.242849   3.310670   4.556567   3.921782   5.653462
    21  O    3.313953   3.395106   2.566109   1.546361   4.772201
    22  H    3.390558   3.114139   3.004268   2.052161   4.932447
    23  H    3.925906   4.043562   3.103693   2.142792   5.331103
                    6          7          8          9         10
     6  F    0.000000
     7  F    2.172150   0.000000
     8  F    2.165889   2.166081   0.000000
     9  O    8.324719   8.281967   9.279430   0.000000
    10  H    8.663248   8.617587   9.764615   0.959538   0.000000
    11  H    7.756451   7.943808   8.802076   0.980184   1.562344
    12  O    6.611109   7.203974   7.733060   2.737337   3.262716
    13  H    6.201453   7.007759   7.543579   3.405522   3.733888
    14  H    5.976175   6.446104   6.920454   3.014483   3.669309
    15  O    7.169212   6.571182   7.600879   2.702405   3.334818
    16  H    7.899544   7.181624   8.131725   3.190631   3.859570
    17  H    7.607246   7.201560   8.249245   1.735057   2.377585
    18  O    5.823673   5.850895   5.407830   6.144735   7.004736
    19  H    5.005804   5.023558   4.448310   6.620785   7.419774
    20  H    6.278890   6.536490   5.839875   6.666141   7.548264
    21  O    5.197457   5.223016   5.680822   3.885953   4.612230
    22  H    5.473919   5.514108   5.643968   4.530234   5.343992
    23  H    5.849729   5.568241   6.274814   3.350404   4.085378
                   11         12         13         14         15
    11  H    0.000000
    12  O    1.784992   0.000000
    13  H    2.456322   0.959709   0.000000
    14  H    2.217763   0.977281   1.554845   0.000000
    15  O    3.023743   3.800103   4.477111   3.285589   0.000000
    16  H    3.640228   4.510031   5.270516   3.998362   0.959848
    17  H    2.195317   3.329677   4.038518   3.059153   0.984967
    18  O    5.734584   4.882315   5.348613   3.977194   4.593624
    19  H    6.182344   5.232549   5.558423   4.293158   4.950311
    20  H    6.185664   5.192196   5.638795   4.370310   5.372980
    21  O    3.442630   2.771019   3.216457   1.807475   2.661651
    22  H    4.099301   3.347025   3.855432   2.393937   3.176494
    23  H    3.148282   3.034763   3.616531   2.201538   1.681773
                   16         17         18         19         20
    16  H    0.000000
    17  H    1.563537   0.000000
    18  O    4.734499   5.158425   0.000000
    19  H    5.190665   5.576312   0.973533   0.000000
    20  H    5.489639   5.847488   0.959797   1.557994   0.000000
    21  O    3.282854   3.016670   2.681120   2.860262   3.379031
    22  H    3.566506   3.618492   1.734465   2.097520   2.426851
    23  H    2.315371   2.165248   3.197488   3.469722   3.972244
                   21         22         23
    21  O    0.000000
    22  H    0.983787   0.000000
    23  H    0.992056   1.598550   0.000000
 Stoichiometry    C2H11F3O7
 Framework group  C1[X(C2H11F3O7)]
 Deg. of freedom    63
 Full point group                 C1      NOp   1
 Largest Abelian subgroup         C1      NOp   1
 Largest concise Abelian subgroup C1      NOp   1
                         Standard orientation:                         
 ---------------------------------------------------------------------
 Center     Atomic      Atomic             Coordinates (Angstroms)
 Number     Number       Type             X           Y           Z
 ---------------------------------------------------------------------
      1          6           0        1.681705    0.203485    0.006910
      2          8           0        1.665335    1.415981   -0.037259
      3          8           0        0.674971   -0.616934    0.018534
      4          1           0       -0.226535   -0.138813   -0.001915
      5          6           0        3.026086   -0.567889    0.056916
      6          9           0        3.124931   -1.403183   -0.988342
      7          9           0        3.107490   -1.293526    1.180968
      8          9           0        4.059534    0.269218    0.021938
      9          8           0       -5.112462   -1.129519    0.182730
     10          1           0       -5.426965   -2.033968    0.244151
     11          1           0       -4.616464   -1.049875   -0.658937
     12          8           0       -3.380976   -0.637992   -1.879641
     13          1           0       -2.910147   -1.284400   -2.410222
     14          1           0       -2.708776   -0.159293   -1.356122
     15          8           0       -3.306076   -0.041201    1.872560
     16          1           0       -3.696902    0.629545    2.437062
     17          1           0       -4.043862   -0.468033    1.378955
     18          8           0       -0.593371    3.013848   -0.227271
     19          1           0        0.309353    2.653943   -0.169609
     20          1           0       -0.603574    3.648649   -0.947087
     21          8           0       -1.613659    0.537799   -0.098447
     22          1           0       -1.444024    1.502863   -0.186261
     23          1           0       -2.176531    0.397369    0.706307
 ---------------------------------------------------------------------
 Rotational constants (GHZ):           1.0172089           0.2558291           0.2385357
 Standard basis: 6-31++G(d,p) (6D, 7F)
 There are   294 symmetry adapted cartesian basis functions of A   symmetry.
 There are   294 symmetry adapted basis functions of A   symmetry.
   294 basis functions,   472 primitive gaussians,   294 cartesian basis functions
    53 alpha electrons       53 beta electrons
       nuclear repulsion energy       818.4676003579 Hartrees.
 NAtoms=   23 NActive=   23 NUniq=   23 SFac= 1.00D+00 NAtFMM=   60 NAOKFM=F Big=F
 Integral buffers will be    131072 words long.
 Raffenetti 2 integral format.
 Two-electron integral symmetry is turned on.
 Nuclear repulsion after empirical dispersion term =      818.4578427581 Hartrees.
 One-electron integrals computed using PRISM.
 NBasis=   294 RedAO= T EigKep=  4.56D-05  NBF=   294
 NBsUse=   294 1.00D-06 EigRej= -1.00D+00 NBFU=   294
 Initial guess from the checkpoint file:  "/local_scratch/slurm.5660466/Gau-6915.chk"
 B after Tr=    -0.000000    0.000000   -0.000000
         Rot=    0.999964   -0.008356    0.001314   -0.000443 Ang=  -0.97 deg.
 ExpMin= 3.60D-02 ExpMax= 7.00D+03 ExpMxC= 1.05D+03 IAcc=3 IRadAn=         5 AccDes= 0.00D+00
 Harris functional with IExCor= 4639 and IRadAn=       5 diagonalized for initial guess.
 HarFok:  IExCor= 4639 AccDes= 0.00D+00 IRadAn=         5 IDoV= 1 UseB2=F ITyADJ=14
 ICtDFT=  3500011 ScaDFX=  1.000000  1.000000  1.000000  1.000000
 FoFCou: FMM=F IPFlag=           0 FMFlag=      100000 FMFlg1=           0
         NFxFlg=           0 DoJE=T BraDBF=F KetDBF=T FulRan=T
         wScrn=  0.000000 ICntrl=       500 IOpCl=  0 I1Cent=   200000004 NGrid=           0
         NMat0=    1 NMatS0=      1 NMatT0=    0 NMatD0=    1 NMtDS0=    0 NMtDT0=    0
 Petite list used in FoFCou.
 Requested convergence on RMS density matrix=1.00D-10 within 128 cycles.
 Requested convergence on MAX density matrix=1.00D-08.
 Requested convergence on             energy=1.00D-08.
 No special actions if energy rises.
 SCF Done:  E(RwB97XD) =  -908.814796932     A.U. after   16 cycles
            NFock= 16  Conv=0.44D-10     -V/T= 2.0082
 Calling FoFJK, ICntrl=      2127 FMM=F ISym2X=0 I1Cent= 0 IOpClX= 0 NMat=1 NMatS=1 NMatT=0.
 ***** Axes restored to original set *****
 -------------------------------------------------------------------
 Center     Atomic                   Forces (Hartrees/Bohr)
 Number     Number              X              Y              Z
 -------------------------------------------------------------------
      1        6          -0.000832992   -0.000432646    0.000358602
      2        8           0.000583721   -0.000639770   -0.000276926
      3        8          -0.000024244   -0.000158755    0.000166990
      4        1          -0.000120052    0.000339572   -0.000223326
      5        6           0.000060634   -0.000292028   -0.000028024
      6        9          -0.000030958    0.000186450   -0.000053942
      7        9           0.000022119    0.000162828    0.000048987
      8        9           0.000114474    0.000209436   -0.000039189
      9        8           0.000411308    0.000342949    0.000378333
     10        1          -0.000049662   -0.000133773   -0.000118955
     11        1          -0.000392075   -0.000216859   -0.000263187
     12        8          -0.000403217    0.001651071    0.000192556
     13        1           0.000144261   -0.000167765    0.000020497
     14        1           0.000032757   -0.001803151   -0.000387195
     15        8          -0.000667945    0.000493583   -0.000510151
     16        1           0.000119891    0.000027354    0.000144295
     17        1           0.000428637   -0.000448817    0.000314796
     18        8          -0.000031853    0.000899355   -0.000136636
     19        1          -0.000020329   -0.000299566    0.000128174
     20        1           0.000004707    0.000133205    0.000013791
     21        8           0.000091524   -0.000158442    0.000492652
     22        1           0.000522670    0.000171140   -0.000085554
     23        1           0.000036623    0.000134632   -0.000136587
 -------------------------------------------------------------------
 Cartesian Forces:  Max     0.001803151 RMS     0.000424694

 GradGradGradGradGradGradGradGradGradGradGradGradGradGradGradGradGradGrad
 Berny optimization.
 Using GEDIIS/GDIIS optimizer.
 FormGI is forming the generalized inverse of G from B-inverse, IUseBI=4.
 Internal  Forces:  Max     0.003166085 RMS     0.000602634
 Search for a local minimum.
 Step number   5 out of a maximum of  138
 All quantities printed in internal units (Hartrees-Bohrs-Radians)
 Mixed Optimization -- En-DIIS/RFO-DIIS
 Swapping is turned off.
 Update second derivatives using D2CorX and points    4    5
 DE= -1.43D-04 DEPred=-1.56D-04 R= 9.18D-01
 TightC=F SS=  1.41D+00  RLast= 5.76D-01 DXNew= 2.0475D+00 1.7274D+00
 Trust test= 9.18D-01 RLast= 5.76D-01 DXMaxT set to 1.73D+00
 ITU=  1  1  1  1  0
     Eigenvalues ---    0.00018   0.00022   0.00038   0.00064   0.00157
     Eigenvalues ---    0.00304   0.00408   0.00480   0.00603   0.00783
     Eigenvalues ---    0.00852   0.01036   0.01103   0.01265   0.01343
     Eigenvalues ---    0.01412   0.01569   0.01684   0.01822   0.01959
     Eigenvalues ---    0.02256   0.02375   0.02416   0.02671   0.02782
     Eigenvalues ---    0.02890   0.03169   0.03831   0.04030   0.04353
     Eigenvalues ---    0.04676   0.05305   0.05619   0.06081   0.06591
     Eigenvalues ---    0.07159   0.08581   0.11399   0.11693   0.13654
     Eigenvalues ---    0.19691   0.21515   0.22036   0.23933   0.28549
     Eigenvalues ---    0.34536   0.37227   0.37559   0.38779   0.41633
     Eigenvalues ---    0.46033   0.47296   0.48487   0.50615   0.51119
     Eigenvalues ---    0.55681   0.57171   0.57211   0.57233   0.57407
     Eigenvalues ---    0.60243   0.91891   1.22559
 En-DIIS/RFO-DIIS/Sim-DIIS IScMMF=       -3 using points:     5    4    3
 RFO step:  Lambda=-1.84322772D-04.
 DidBck=F Rises=F RFO-DIIS coefs:    1.91942   -1.26949    0.35006
 Iteration  1 RMS(Cart)=  0.05093799 RMS(Int)=  0.00754116
 Iteration  2 RMS(Cart)=  0.00766669 RMS(Int)=  0.00073667
 Iteration  3 RMS(Cart)=  0.00010471 RMS(Int)=  0.00073556
 Iteration  4 RMS(Cart)=  0.00000021 RMS(Int)=  0.00073556
 Variable       Old X    -DE/DX   Delta X   Delta X   Delta X     New X
                                 (Linear)    (Quad)   (Total)
    R1        2.29301   0.00037   0.00060   0.00068   0.00129   2.29430
    R2        2.45427   0.00034  -0.00544   0.00334  -0.00210   2.45217
    R3        2.93052  -0.00029   0.00125  -0.00158  -0.00033   2.93019
    R4        1.92875   0.00098   0.02933  -0.01480   0.01452   1.94328
    R5        2.92220   0.00063  -0.05871   0.03314  -0.02557   2.89663
    R6        2.53537   0.00000   0.00083   0.00024   0.00107   2.53644
    R7        2.53299   0.00000  -0.00073   0.00012  -0.00060   2.53238
    R8        2.51411  -0.00000   0.00044  -0.00041   0.00003   2.51413
    R9        1.81326  -0.00000   0.00007   0.00012   0.00019   1.81345
   R10        1.85228   0.00043  -0.00015  -0.00054  -0.00041   1.85187
   R11        3.27878   0.00004  -0.00862   0.00600  -0.00246   3.27632
   R12        3.37315   0.00008   0.00603  -0.00483   0.00137   3.37451
   R13        1.81359   0.00002  -0.00018   0.00014  -0.00005   1.81354
   R14        1.84679   0.00088  -0.00270   0.00285  -0.00000   1.84679
   R15        3.41563   0.00009   0.01325   0.01624   0.02929   3.44493
   R16        1.81385   0.00015  -0.00023   0.00020  -0.00002   1.81383
   R17        1.86132  -0.00065   0.00174  -0.00325  -0.00137   1.85995
   R18        3.17809  -0.00008  -0.01549   0.01555  -0.00010   3.17799
   R19        1.83971   0.00030   0.00153  -0.00045   0.00108   1.84079
   R20        1.81375   0.00002  -0.00007   0.00012   0.00005   1.81380
   R21        3.27766  -0.00014  -0.03341   0.01661  -0.01675   3.26091
   R22        1.85909   0.00059   0.00379  -0.00089   0.00282   1.86190
   R23        1.87471  -0.00014   0.00219  -0.00065   0.00133   1.87605
    A1        2.24093   0.00109   0.00109  -0.00018   0.00090   2.24184
    A2        2.10588  -0.00082  -0.00261   0.00048  -0.00213   2.10374
    A3        1.93638  -0.00027   0.00152  -0.00030   0.00122   1.93759
    A4        1.96988   0.00317   0.00763  -0.00471   0.00292   1.97280
    A5        1.92669  -0.00023  -0.00150  -0.00162  -0.00312   1.92357
    A6        1.92727  -0.00018   0.00315  -0.00012   0.00303   1.93030
    A7        1.93862  -0.00033   0.00224  -0.00192   0.00032   1.93894
    A8        1.88790   0.00023  -0.00134   0.00125  -0.00009   1.88781
    A9        1.89022   0.00028  -0.00156   0.00145  -0.00011   1.89011
   A10        1.89178   0.00025  -0.00116   0.00112  -0.00004   1.89174
   A11        1.87278  -0.00020  -0.00421   0.00040  -0.00522   1.86756
   A12        2.11425  -0.00015  -0.01120   0.00362  -0.00704   2.10721
   A13        1.82284   0.00026  -0.00704  -0.00967  -0.01646   1.80638
   A14        2.16788   0.00001   0.01429   0.00306   0.01728   2.18516
   A15        1.79545   0.00009   0.00175   0.03278   0.03353   1.82897
   A16        1.86360  -0.00011   0.00475  -0.00745  -0.00419   1.85941
   A17        2.93336  -0.00086  -0.00679  -0.01505  -0.02340   2.90996
   A18        1.86770   0.00009   0.00406  -0.00234   0.00178   1.86948
   A19        2.09333   0.00001   0.00190   0.00351   0.00542   2.09876
   A20        1.84271   0.00004  -0.00150   0.01677   0.01481   1.85752
   A21        1.87422  -0.00007   0.00115  -0.00042   0.00109   1.87531
   A22        1.70249  -0.00017  -0.00055  -0.00129  -0.00159   1.70089
   A23        2.20024  -0.00006  -0.00633   0.00666   0.00043   2.20066
   A24        2.00223  -0.00064  -0.01654   0.03941   0.02152   2.02376
   A25        1.85472   0.00128  -0.00959   0.01759   0.00714   1.86186
   A26        1.97836  -0.00042   0.01060  -0.00055   0.01046   1.98883
   A27        2.00501  -0.00036  -0.00511  -0.00468  -0.00943   1.99558
   A28        1.73766   0.00052   0.01078  -0.03127  -0.01972   1.71793
   A29        1.88504  -0.00052   0.01319  -0.02752  -0.01349   1.87156
   A30        3.17323   0.00312   0.00079  -0.00217  -0.00149   3.17174
   A31        2.84554   0.00001   0.01051  -0.00566   0.00536   2.85090
   A32        2.90479  -0.00002   0.00605  -0.00948  -0.00373   2.90107
   A33        2.80046   0.00169  -0.00948   0.01964   0.00908   2.80954
   A34        2.94864  -0.00009  -0.00157   0.02140   0.01864   2.96728
   A35        3.09572   0.00008   0.00141  -0.00102   0.00035   3.09607
   A36        3.16573   0.00010  -0.02573   0.02065  -0.00588   3.15984
   A37        3.13174   0.00020   0.01096  -0.00698   0.00031   3.13205
   A38        3.09338   0.00015   0.03875  -0.05037  -0.01126   3.08212
   A39        3.18595  -0.00006  -0.00862  -0.00541  -0.01467   3.17129
    D1       -0.01384  -0.00002   0.01745  -0.00611   0.01132  -0.00252
    D2        3.12915   0.00001   0.02089  -0.00487   0.01603  -3.13801
    D3       -2.11445   0.00003   0.03379   0.01612   0.04990  -2.06455
    D4        2.08195   0.00000   0.03440   0.01568   0.05008   2.13202
    D5       -0.01742   0.00002   0.03231   0.01560   0.04790   0.03048
    D6        1.02587   0.00000   0.03064   0.01499   0.04563   1.07150
    D7       -1.06092  -0.00003   0.03125   0.01455   0.04580  -1.01512
    D8        3.12290  -0.00001   0.02915   0.01448   0.04363  -3.11666
    D9        2.27894   0.00045  -0.09451   0.06504  -0.02919   2.24976
   D10        0.04946  -0.00005  -0.06823   0.02969  -0.03840   0.01106
   D11       -2.03197  -0.00050  -0.08466   0.05253  -0.03261  -2.06459
   D12       -0.25941  -0.00008   0.04530   0.00828   0.05343  -0.20598
   D13       -2.30489  -0.00001   0.02952  -0.01599   0.01469  -2.29020
   D14        1.95632  -0.00016   0.02003   0.01093   0.03237   1.98869
   D15       -0.08916  -0.00009   0.00425  -0.01334  -0.00637  -0.09554
   D16       -1.93964  -0.00002  -0.01820   0.02719   0.00926  -1.93037
   D17        2.13905  -0.00014  -0.02637   0.01697  -0.00832   2.13073
   D18        2.27551   0.00013   0.00297   0.03273   0.03544   2.31095
   D19        0.07102   0.00002  -0.00519   0.02251   0.01785   0.08887
   D20        0.40229  -0.00012  -0.13733  -0.02734  -0.16438   0.23791
   D21       -1.90439  -0.00012  -0.15819  -0.04678  -0.20434  -2.10873
   D22        1.71492  -0.00041   0.18009   0.03352   0.21326   1.92817
   D23       -2.41102   0.00052   0.14591   0.08809   0.23384  -2.17718
   D24       -0.40279   0.00007   0.16741   0.03543   0.20326  -0.19952
   D25        2.12848   0.00050  -0.02882  -0.05779  -0.08635   2.04212
   D26       -2.07715  -0.00012  -0.03704  -0.02277  -0.06060  -2.13774
   D27       -0.00948  -0.00044  -0.03571  -0.04850  -0.08365  -0.09312
   D28       -2.07551   0.00064  -0.02479  -0.04056  -0.06607  -2.14158
   D29        0.00205   0.00002  -0.03301  -0.00555  -0.04032  -0.03826
   D30        2.06972  -0.00030  -0.03167  -0.03128  -0.06337   2.00636
   D31       -0.00025  -0.00001   0.04184  -0.00779   0.03453   0.03428
   D32       -2.14966  -0.00063   0.09751  -0.09870  -0.00226  -2.15193
   D33        2.04636   0.00045   0.05856  -0.01199   0.04743   2.09379
   D34        1.97909   0.00013   0.03433   0.00485   0.03948   2.01858
   D35       -0.17032  -0.00049   0.08999  -0.08606   0.00269  -0.16763
   D36       -2.25748   0.00059   0.05105   0.00064   0.05239  -2.20509
         Item               Value     Threshold  Converged?
 Maximum Force            0.003166     0.000015     NO 
 RMS     Force            0.000603     0.000010     NO 
 Maximum Displacement     0.229329     0.000060     NO 
 RMS     Displacement     0.056705     0.000040     NO 
 Predicted change in Energy=-1.085743D-04
 GradGradGradGradGradGradGradGradGradGradGradGradGradGradGradGradGradGrad

                          Input orientation:                          
 ---------------------------------------------------------------------
 Center     Atomic      Atomic             Coordinates (Angstroms)
 Number     Number       Type             X           Y           Z
 ---------------------------------------------------------------------
      1          6           0       -0.031295   -1.485233   -0.535488
      2          8           0        0.988533   -1.025894   -1.007692
      3          8           0       -1.066814   -0.849978   -0.079415
      4          1           0       -0.971485    0.172033   -0.141733
      5          6           0       -0.226563   -3.019437   -0.424059
      6          9           0       -1.283326   -3.406742   -1.155367
      7          9           0       -0.446480   -3.375469    0.849004
      8          9           0        0.846678   -3.671814   -0.862899
      9          8           0       -3.309235    4.514808    1.000407
     10          1           0       -4.177347    4.521521    1.409355
     11          1           0       -3.403264    4.063291    0.135751
     12          8           0       -3.141143    3.006182   -1.279378
     13          1           0       -3.777521    2.376358   -1.624834
     14          1           0       -2.334695    2.497539   -1.064904
     15          8           0       -1.219308    3.103306    1.964248
     16          1           0       -0.531234    3.665071    2.327925
     17          1           0       -1.983780    3.684486    1.748500
     18          8           0        1.554025    1.697796   -1.344227
     19          1           0        1.574113    0.724120   -1.323520
     20          1           0        1.852560    1.973369   -2.213821
     21          8           0       -0.899005    1.697204   -0.276549
     22          1           0       -0.034812    1.902619   -0.702867
     23          1           0       -0.921268    2.179963    0.590643
 ---------------------------------------------------------------------
                    Distance matrix (angstroms):
                    1          2          3          4          5
     1  C    0.000000
     2  O    1.214091   0.000000
     3  O    1.297633   2.262100   0.000000
     4  H    1.945644   2.454911   1.028337   0.000000
     5  C    1.550589   2.406512   2.351883   3.289392   0.000000
     6  F    2.375716   3.294175   2.782372   3.732604   1.342224
     7  F    2.379535   3.320705   2.761319   3.720479   1.340079
     8  F    2.378901   2.653673   3.498294   4.312883   1.330422
     9  O    7.007450   7.294015   5.914000   5.062534   8.264189
    10  H    7.553360   7.956271   6.383169   5.621518   8.708395
    11  H    6.527392   6.818735   5.444768   4.597002   7.782663
    12  O    5.513378   5.778034   4.540123   3.746204   6.747920
    13  H    5.489332   5.888247   4.488373   3.864255   6.570066
    14  H    4.631242   4.843728   3.712759   2.849309   5.940701
    15  O    5.358614   5.545925   4.452894   3.617863   6.646619
    16  H    5.913941   5.953250   5.144686   4.300505   7.235253
    17  H    5.979531   6.214412   4.974280   4.115221   7.262948
    18  O    3.646776   2.802058   3.867777   3.186243   5.125377
    19  H    2.842458   1.872218   3.316636   2.860331   4.250374
    20  H    4.281080   3.346173   4.587998   3.938730   5.696851
    21  O    3.308758   3.393028   2.560304   1.532832   4.766618
    22  H    3.391986   3.117104   3.005080   2.046253   4.933673
    23  H    3.936228   4.059500   3.106558   2.137915   5.342846
                    6          7          8          9         10
     6  F    0.000000
     7  F    2.172279   0.000000
     8  F    2.166268   2.165800   0.000000
     9  O    8.455923   8.394925   9.368261   0.000000
    10  H    8.821026   8.751903   9.875966   0.959637   0.000000
    11  H    7.871627   8.036569   8.882069   0.979969   1.559246
    12  O    6.677758   7.246839   7.789210   2.738910   3.255650
    13  H    6.315509   7.092194   7.651415   3.418209   3.737364
    14  H    5.997841   6.459150   6.944268   3.047066   3.689692
    15  O    7.219198   6.619332   7.626488   2.699838   3.327046
    16  H    7.918933   7.194692   8.118490   3.194001   3.856348
    17  H    7.694712   7.281164   8.303376   1.733755   2.372210
    18  O    5.843162   5.877950   5.437346   6.089677   6.957317
    19  H    5.025659   5.060561   4.479460   6.604321   7.414052
    20  H    6.316621   6.578491   5.891085   6.590471   7.481996
    21  O    5.193293   5.215713   5.676053   3.921571   4.643981
    22  H    5.472920   5.516881   5.645966   4.521783   5.336734
    23  H    5.864377   5.581666   6.283448   3.364787   4.093316
                   11         12         13         14         15
    11  H    0.000000
    12  O    1.785715   0.000000
    13  H    2.466875   0.959684   0.000000
    14  H    2.243878   0.977280   1.552402   0.000000
    15  O    3.005767   3.771471   4.467037   3.284327   0.000000
    16  H    3.634936   4.500932   5.274795   4.015829   0.959836
    17  H    2.181601   3.311741   4.038327   3.073633   0.984244
    18  O    5.688639   4.874493   5.381874   3.979919   4.540137
    19  H    6.168778   5.238645   5.608981   4.300079   4.926779
    20  H    6.124700   5.184299   5.675131   4.373542   5.307485
    21  O    3.469822   2.783212   3.250380   1.822976   2.664749
    22  H    4.088796   3.346567   3.883596   2.403011   3.155659
    23  H    3.148675   3.017857   3.620095   2.199879   1.681719
                   16         17         18         19         20
    16  H    0.000000
    17  H    1.563970   0.000000
    18  O    4.658667   5.101761   0.000000
    19  H    5.139527   5.555150   0.974104   0.000000
    20  H    5.401091   5.774549   0.959822   1.559100   0.000000
    21  O    3.284972   3.037573   2.675312   2.856459   3.376448
    22  H    3.540956   3.603155   1.725601   2.088711   2.418711
    23  H    2.318581   2.175581   3.178566   3.465607   3.949915
                   21         22         23
    21  O    0.000000
    22  H    0.985277   0.000000
    23  H    0.992761   1.592449   0.000000
 Stoichiometry    C2H11F3O7
 Framework group  C1[X(C2H11F3O7)]
 Deg. of freedom    63
 Full point group                 C1      NOp   1
 Largest Abelian subgroup         C1      NOp   1
 Largest concise Abelian subgroup C1      NOp   1
                         Standard orientation:                         
 ---------------------------------------------------------------------
 Center     Atomic      Atomic             Coordinates (Angstroms)
 Number     Number       Type             X           Y           Z
 ---------------------------------------------------------------------
      1          6           0        1.702129    0.201452    0.003410
      2          8           0        1.669675    1.411793   -0.086242
      3          8           0        0.707827   -0.630693    0.055863
      4          1           0       -0.208513   -0.165741    0.015645
      5          6           0        3.058251   -0.548088    0.062142
      6          9           0        3.177049   -1.374826   -0.988552
      7          9           0        3.144315   -1.279969    1.181407
      8          9           0        4.078481    0.305513    0.039359
      9          8           0       -5.189411   -1.053226    0.195320
     10          1           0       -5.534766   -1.945262    0.272154
     11          1           0       -4.678610   -1.014657   -0.640105
     12          8           0       -3.409532   -0.698918   -1.856052
     13          1           0       -2.980102   -1.367702   -2.393930
     14          1           0       -2.700624   -0.240636   -1.363606
     15          8           0       -3.321145   -0.030969    1.854747
     16          1           0       -3.672585    0.653215    2.428914
     17          1           0       -4.084055   -0.426380    1.374795
     18          8           0       -0.647485    2.979482   -0.243244
     19          1           0        0.266968    2.646379   -0.202047
     20          1           0       -0.688250    3.620984   -0.956036
     21          8           0       -1.592959    0.480461   -0.108083
     22          1           0       -1.444907    1.449641   -0.205765
     23          1           0       -2.171209    0.350071    0.688283
 ---------------------------------------------------------------------
 Rotational constants (GHZ):           1.0387130           0.2513664           0.2353037
 Standard basis: 6-31++G(d,p) (6D, 7F)
 There are   294 symmetry adapted cartesian basis functions of A   symmetry.
 There are   294 symmetry adapted basis functions of A   symmetry.
   294 basis functions,   472 primitive gaussians,   294 cartesian basis functions
    53 alpha electrons       53 beta electrons
       nuclear repulsion energy       816.9944683612 Hartrees.
 NAtoms=   23 NActive=   23 NUniq=   23 SFac= 1.00D+00 NAtFMM=   60 NAOKFM=F Big=F
 Integral buffers will be    131072 words long.
 Raffenetti 2 integral format.
 Two-electron integral symmetry is turned on.
 Nuclear repulsion after empirical dispersion term =      816.9847584464 Hartrees.
 One-electron integrals computed using PRISM.
 NBasis=   294 RedAO= T EigKep=  4.54D-05  NBF=   294
 NBsUse=   294 1.00D-06 EigRej= -1.00D+00 NBFU=   294
 Initial guess from the checkpoint file:  "/local_scratch/slurm.5660466/Gau-6915.chk"
 B after Tr=     0.000000   -0.000000    0.000000
         Rot=    0.999980    0.006107   -0.000373   -0.001459 Ang=   0.72 deg.
 ExpMin= 3.60D-02 ExpMax= 7.00D+03 ExpMxC= 1.05D+03 IAcc=3 IRadAn=         5 AccDes= 0.00D+00
 Harris functional with IExCor= 4639 and IRadAn=       5 diagonalized for initial guess.
 HarFok:  IExCor= 4639 AccDes= 0.00D+00 IRadAn=         5 IDoV= 1 UseB2=F ITyADJ=14
 ICtDFT=  3500011 ScaDFX=  1.000000  1.000000  1.000000  1.000000
 FoFCou: FMM=F IPFlag=           0 FMFlag=      100000 FMFlg1=           0
         NFxFlg=           0 DoJE=T BraDBF=F KetDBF=T FulRan=T
         wScrn=  0.000000 ICntrl=       500 IOpCl=  0 I1Cent=   200000004 NGrid=           0
         NMat0=    1 NMatS0=      1 NMatT0=    0 NMatD0=    1 NMtDS0=    0 NMtDT0=    0
 Petite list used in FoFCou.
 Requested convergence on RMS density matrix=1.00D-10 within 128 cycles.
 Requested convergence on MAX density matrix=1.00D-08.
 Requested convergence on             energy=1.00D-08.
 No special actions if energy rises.
 SCF Done:  E(RwB97XD) =  -908.814842682     A.U. after   15 cycles
            NFock= 15  Conv=0.65D-10     -V/T= 2.0083
 Calling FoFJK, ICntrl=      2127 FMM=F ISym2X=0 I1Cent= 0 IOpClX= 0 NMat=1 NMatS=1 NMatT=0.
 ***** Axes restored to original set *****
 -------------------------------------------------------------------
 Center     Atomic                   Forces (Hartrees/Bohr)
 Number     Number              X              Y              Z
 -------------------------------------------------------------------
      1        6           0.000286708   -0.000176736   -0.000066458
      2        8           0.000313039    0.000270939   -0.000180958
      3        8          -0.000385702    0.003429968    0.000069665
      4        1          -0.000163492   -0.003155556    0.000014153
      5        6          -0.000039092   -0.000080283    0.000045339
      6        9          -0.000076766    0.000055923   -0.000065607
      7        9           0.000013656    0.000045407    0.000081035
      8        9           0.000113047    0.000095365   -0.000050874
      9        8           0.000042224    0.000135583    0.000128531
     10        1           0.000007517    0.000015346    0.000143163
     11        1          -0.000134461   -0.000225652   -0.000329381
     12        8           0.000250066    0.000343177   -0.000192926
     13        1          -0.000318672    0.000107046   -0.000058923
     14        1           0.000140392   -0.000703228    0.000203829
     15        8          -0.000163712    0.000043413   -0.000266767
     16        1           0.000117718   -0.000004129    0.000036224
     17        1           0.000010032   -0.000134468    0.000139758
     18        8           0.000046960   -0.000454857    0.000013065
     19        1          -0.000020108    0.000190526    0.000013799
     20        1          -0.000010816   -0.000056879   -0.000076504
     21        8           0.000652254    0.001036775    0.000676196
     22        1          -0.000485821   -0.000344567   -0.000100330
     23        1          -0.000194971   -0.000433113   -0.000176027
 -------------------------------------------------------------------
 Cartesian Forces:  Max     0.003429968 RMS     0.000618475

 GradGradGradGradGradGradGradGradGradGradGradGradGradGradGradGradGradGrad
 Berny optimization.
 Using GEDIIS/GDIIS optimizer.
 FormGI is forming the generalized inverse of G from B-inverse, IUseBI=4.
 Internal  Forces:  Max     0.003648268 RMS     0.000475357
 Search for a local minimum.
 Step number   6 out of a maximum of  138
 All quantities printed in internal units (Hartrees-Bohrs-Radians)
 Mixed Optimization -- En-DIIS/RFO-DIIS
 Swapping is turned off.
 Update second derivatives using D2CorX and points    5    6
 DE= -4.57D-05 DEPred=-1.09D-04 R= 4.21D-01
 Trust test= 4.21D-01 RLast= 5.25D-01 DXMaxT set to 1.73D+00
 ITU=  0  1  1  1  1  0
     Eigenvalues ---    0.00016   0.00022   0.00038   0.00059   0.00160
     Eigenvalues ---    0.00305   0.00415   0.00491   0.00754   0.00836
     Eigenvalues ---    0.00906   0.01065   0.01113   0.01267   0.01332
     Eigenvalues ---    0.01427   0.01660   0.01729   0.01832   0.01960
     Eigenvalues ---    0.02236   0.02376   0.02478   0.02686   0.02768
     Eigenvalues ---    0.02899   0.03163   0.03870   0.04047   0.04364
     Eigenvalues ---    0.04678   0.05298   0.05666   0.06113   0.06915
     Eigenvalues ---    0.07150   0.08573   0.11403   0.11692   0.13653
     Eigenvalues ---    0.19674   0.21509   0.22032   0.23935   0.28541
     Eigenvalues ---    0.36324   0.37545   0.38718   0.39792   0.42333
     Eigenvalues ---    0.45795   0.47297   0.48373   0.50609   0.50956
     Eigenvalues ---    0.55655   0.57178   0.57207   0.57228   0.57409
     Eigenvalues ---    0.60347   0.91716   1.38533
 En-DIIS/RFO-DIIS/Sim-DIIS IScMMF=       -3 using points:     6    5    4    3
 RFO step:  Lambda=-1.01834296D-04.
 DidBck=F Rises=F RFO-DIIS coefs:    0.84395    0.75236   -0.71970    0.12339
 Iteration  1 RMS(Cart)=  0.03152756 RMS(Int)=  0.00091703
 Iteration  2 RMS(Cart)=  0.00074249 RMS(Int)=  0.00054474
 Iteration  3 RMS(Cart)=  0.00000262 RMS(Int)=  0.00054474
 Iteration  4 RMS(Cart)=  0.00000000 RMS(Int)=  0.00054474
 Variable       Old X    -DE/DX   Delta X   Delta X   Delta X     New X
                                 (Linear)    (Quad)   (Total)
    R1        2.29430   0.00044  -0.00040  -0.00002  -0.00042   2.29388
    R2        2.45217   0.00047  -0.00261   0.00395   0.00134   2.45351
    R3        2.93019  -0.00012   0.00105  -0.00147  -0.00041   2.92977
    R4        1.94328  -0.00365   0.01170  -0.02275  -0.01105   1.93223
    R5        2.89663  -0.00050  -0.02161   0.03904   0.01743   2.91406
    R6        2.53644   0.00008   0.00035  -0.00064  -0.00029   2.53615
    R7        2.53238   0.00006  -0.00054   0.00046  -0.00008   2.53231
    R8        2.51413   0.00006   0.00025  -0.00027  -0.00003   2.51411
    R9        1.81345   0.00005  -0.00004   0.00011   0.00007   1.81352
   R10        1.85187   0.00030  -0.00031   0.00145   0.00134   1.85321
   R11        3.27632  -0.00002  -0.00366   0.00342   0.00019   3.27652
   R12        3.37451  -0.00009   0.00405  -0.00958  -0.00548   3.36903
   R13        1.81354   0.00016  -0.00021   0.00026   0.00005   1.81359
   R14        1.84679   0.00041  -0.00151   0.00184  -0.00010   1.84669
   R15        3.44493  -0.00006  -0.00047  -0.00917  -0.01010   3.43483
   R16        1.81383   0.00010  -0.00024   0.00027   0.00003   1.81386
   R17        1.85995  -0.00014   0.00105  -0.00043   0.00106   1.86101
   R18        3.17799  -0.00011  -0.00578   0.00580  -0.00003   3.17796
   R19        1.84079  -0.00019   0.00035  -0.00092  -0.00057   1.84022
   R20        1.81380   0.00005  -0.00011   0.00017   0.00005   1.81385
   R21        3.26091   0.00006  -0.01269   0.01771   0.00506   3.26597
   R22        1.86190  -0.00047   0.00124  -0.00243  -0.00126   1.86065
   R23        1.87605  -0.00048   0.00058  -0.00197  -0.00153   1.87452
    A1        2.24184  -0.00023   0.00028  -0.00034  -0.00006   2.24177
    A2        2.10374   0.00004  -0.00056   0.00050  -0.00007   2.10368
    A3        1.93759   0.00019   0.00028  -0.00014   0.00013   1.93772
    A4        1.97280  -0.00165   0.00343  -0.00456  -0.00113   1.97167
    A5        1.92357  -0.00009  -0.00063   0.00119   0.00056   1.92413
    A6        1.93030  -0.00005   0.00191  -0.00253  -0.00063   1.92967
    A7        1.93894  -0.00022   0.00133  -0.00234  -0.00102   1.93792
    A8        1.88781   0.00010  -0.00089   0.00125   0.00037   1.88818
    A9        1.89011   0.00014  -0.00103   0.00143   0.00040   1.89051
   A10        1.89174   0.00013  -0.00080   0.00118   0.00037   1.89211
   A11        1.86756   0.00006  -0.00122   0.00158  -0.00059   1.86697
   A12        2.10721   0.00000  -0.00645   0.00029  -0.00595   2.10126
   A13        1.80638  -0.00006  -0.00131   0.00384   0.00264   1.80902
   A14        2.18516  -0.00021   0.00956  -0.01238  -0.00252   2.18264
   A15        1.82897  -0.00007  -0.00441   0.00749   0.00121   1.83018
   A16        1.85941   0.00021   0.00447  -0.00008   0.00416   1.86357
   A17        2.90996   0.00015   0.00493  -0.00850  -0.00596   2.90400
   A18        1.86948  -0.00004   0.00259  -0.00110   0.00158   1.87106
   A19        2.09876  -0.00010   0.00342   0.00013   0.00338   2.10214
   A20        1.85752   0.00018  -0.00324  -0.00026  -0.00366   1.85386
   A21        1.87531   0.00008   0.00074  -0.00068   0.00032   1.87563
   A22        1.70089   0.00001   0.00108  -0.00069   0.00057   1.70146
   A23        2.20066  -0.00000  -0.00227  -0.00264  -0.00483   2.19583
   A24        2.02376   0.00024  -0.00813  -0.00449  -0.01317   2.01058
   A25        1.86186  -0.00065  -0.00574   0.00231  -0.00420   1.85766
   A26        1.98883   0.00013   0.00643  -0.00274   0.00374   1.99256
   A27        1.99558   0.00003  -0.00866  -0.00200  -0.00985   1.98573
   A28        1.71793  -0.00018   0.00946   0.00648   0.01575   1.73368
   A29        1.87156   0.00054   0.00908   0.00067   0.01055   1.88210
   A30        3.17174  -0.00133  -0.00019   0.00095   0.00064   3.17238
   A31        2.85090  -0.00014   0.00435  -0.00026   0.00388   2.85479
   A32        2.90107   0.00002   0.00462  -0.00555  -0.00094   2.90013
   A33        2.80954  -0.00070  -0.00660   0.00360  -0.00395   2.80559
   A34        2.96728   0.00010  -0.00538  -0.00102  -0.00788   2.95940
   A35        3.09607   0.00010   0.00013  -0.00143  -0.00132   3.09475
   A36        3.15984   0.00002  -0.01211   0.01354   0.00100   3.16084
   A37        3.13205  -0.00014   0.00863  -0.00784  -0.00100   3.13105
   A38        3.08212   0.00006   0.02385  -0.00592   0.01811   3.10023
   A39        3.17129   0.00004  -0.00184   0.00714   0.00502   3.17630
    D1       -0.00252  -0.00005   0.00819  -0.00788   0.00031  -0.00221
    D2       -3.13801  -0.00003   0.01018  -0.01056  -0.00038  -3.13838
    D3       -2.06455   0.00002   0.01805  -0.03076  -0.01272  -2.07727
    D4        2.13202  -0.00002   0.01833  -0.03147  -0.01314   2.11889
    D5        0.03048   0.00000   0.01720  -0.02971  -0.01251   0.01797
    D6        1.07150   0.00000   0.01623  -0.02832  -0.01209   1.05940
    D7       -1.01512  -0.00004   0.01651  -0.02903  -0.01251  -1.02763
    D8       -3.11666  -0.00002   0.01539  -0.02727  -0.01189  -3.12855
    D9        2.24976  -0.00032  -0.06062   0.01359  -0.04671   2.20305
   D10        0.01106   0.00016  -0.03867   0.01798  -0.02058  -0.00952
   D11       -2.06459   0.00011  -0.04990   0.01701  -0.03336  -2.09795
   D12       -0.20598   0.00011   0.02991   0.00804   0.03769  -0.16828
   D13       -2.29020   0.00003   0.02324   0.00554   0.02958  -2.26062
   D14        1.98869   0.00008   0.01766   0.01444   0.03270   2.02138
   D15       -0.09554   0.00001   0.01099   0.01194   0.02459  -0.07095
   D16       -1.93037   0.00004  -0.00838   0.00177  -0.00633  -1.93671
   D17        2.13073   0.00010  -0.01505   0.00582  -0.00865   2.12209
   D18        2.31095  -0.00003   0.00009  -0.00427  -0.00426   2.30669
   D19        0.08887   0.00003  -0.00658  -0.00021  -0.00657   0.08230
   D20        0.23791  -0.00017  -0.07455  -0.04280  -0.11718   0.12073
   D21       -2.10873  -0.00000  -0.08556  -0.03252  -0.11765  -2.22638
   D22        1.92817   0.00027   0.09199   0.01911   0.11096   2.03913
   D23       -2.17718  -0.00041   0.06852   0.01659   0.08505  -2.09213
   D24       -0.19952   0.00012   0.08182   0.02026   0.10238  -0.09714
   D25        2.04212  -0.00024  -0.01290   0.02038   0.00775   2.04988
   D26       -2.13774   0.00000  -0.01595   0.01616  -0.00005  -2.13779
   D27       -0.09312   0.00011  -0.02029   0.01803  -0.00212  -0.09525
   D28       -2.14158  -0.00016  -0.01132   0.01979   0.00823  -2.13335
   D29       -0.03826   0.00008  -0.01437   0.01557   0.00043  -0.03783
   D30        2.00636   0.00019  -0.01871   0.01744  -0.00164   2.00471
   D31        0.03428  -0.00010   0.02349  -0.01421   0.00952   0.04380
   D32       -2.15193   0.00039   0.05778  -0.01209   0.04481  -2.10712
   D33        2.09379  -0.00027   0.03376  -0.01674   0.01785   2.11164
   D34        2.01858  -0.00017   0.02063  -0.01528   0.00547   2.02405
   D35       -0.16763   0.00033   0.05491  -0.01316   0.04076  -0.12687
   D36       -2.20509  -0.00033   0.03090  -0.01780   0.01380  -2.19130
         Item               Value     Threshold  Converged?
 Maximum Force            0.003648     0.000015     NO 
 RMS     Force            0.000475     0.000010     NO 
 Maximum Displacement     0.095892     0.000060     NO 
 RMS     Displacement     0.031803     0.000040     NO 
 Predicted change in Energy=-5.389392D-05
 GradGradGradGradGradGradGradGradGradGradGradGradGradGradGradGradGradGrad

                          Input orientation:                          
 ---------------------------------------------------------------------
 Center     Atomic      Atomic             Coordinates (Angstroms)
 Number     Number       Type             X           Y           Z
 ---------------------------------------------------------------------
      1          6           0       -0.034809   -1.480870   -0.538781
      2          8           0        0.973321   -1.022564   -1.035887
      3          8           0       -1.056000   -0.844133   -0.051518
      4          1           0       -0.958459    0.171914   -0.111678
      5          6           0       -0.231722   -3.014763   -0.429035
      6          9           0       -1.317670   -3.394195   -1.120343
      7          9           0       -0.402370   -3.377068    0.849761
      8          9           0        0.821529   -3.667300   -0.913643
      9          8           0       -3.319738    4.503061    0.987154
     10          1           0       -4.193293    4.495150    1.384407
     11          1           0       -3.395417    4.050820    0.120273
     12          8           0       -3.105742    3.001931   -1.291938
     13          1           0       -3.741958    2.384840   -1.660003
     14          1           0       -2.311064    2.482755   -1.059746
     15          8           0       -1.230360    3.116003    1.988371
     16          1           0       -0.552362    3.684513    2.360434
     17          1           0       -1.997609    3.689259    1.759138
     18          8           0        1.548556    1.685271   -1.361516
     19          1           0        1.555775    0.711570   -1.349401
     20          1           0        1.823676    1.964520   -2.237668
     21          8           0       -0.884127    1.706459   -0.244268
     22          1           0       -0.022406    1.907357   -0.676167
     23          1           0       -0.910418    2.190573    0.621130
 ---------------------------------------------------------------------
                    Distance matrix (angstroms):
                    1          2          3          4          5
     1  C    0.000000
     2  O    1.213871   0.000000
     3  O    1.298342   2.262512   0.000000
     4  H    1.940938   2.452083   1.022489   0.000000
     5  C    1.550370   2.406087   2.352358   3.283866   0.000000
     6  F    2.375870   3.298546   2.777350   3.723382   1.342072
     7  F    2.378805   3.315400   2.766820   3.718719   1.340039
     8  F    2.377880   2.651908   3.498378   4.307095   1.330409
     9  O    6.994760   7.283927   5.898800   5.053900   8.249795
    10  H    7.530236   7.937058   6.357077   5.602927   8.682247
    11  H    6.505969   6.794248   5.427979   4.586772   7.761003
    12  O    5.485743   5.735928   4.531257   3.743372   6.723481
    13  H    5.472094   5.850964   4.497539   3.878430   6.556886
    14  H    4.600333   4.803646   3.695929   2.840486   5.911359
    15  O    5.380249   5.579434   4.458052   3.626540   6.665390
    16  H    5.945964   6.001606   5.155560   4.314465   7.263901
    17  H    5.988593   6.232163   4.971594   4.117220   7.269826
    18  O    3.634335   2.787347   3.859753   3.183939   5.111676
    19  H    2.827340   1.856007   3.305462   2.853867   4.234120
    20  H    4.267422   3.330173   4.578243   3.933642   5.682347
    21  O    3.311668   3.394752   2.563632   1.542055   4.769665
    22  H    3.391034   3.115335   3.004863   2.051002   4.932764
    23  H    3.948617   4.076570   3.111766   2.148092   5.353410
                    6          7          8          9         10
     6  F    0.000000
     7  F    2.172412   0.000000
     8  F    2.166444   2.166046   0.000000
     9  O    8.415253   8.403948   9.355102   0.000000
    10  H    8.762690   8.753785   9.851653   0.959672   0.000000
    11  H    7.828437   8.041393   8.855563   0.980679   1.559509
    12  O    6.643574   7.251670   7.748884   2.737416   3.251967
    13  H    6.290124   7.116976   7.616487   3.416514   3.731694
    14  H    5.960625   6.451887   6.903453   3.047763   3.683259
    15  O    7.214874   6.643942   7.658011   2.700346   3.323521
    16  H    7.925252   7.222919   8.164332   3.195980   3.855663
    17  H    7.676526   7.301008   8.319270   1.733857   2.368737
    18  O    5.837328   5.858595   5.420257   6.095612   6.957322
    19  H    5.016618   5.038611   4.461334   6.603448   7.405468
    20  H    6.311283   6.558968   5.871519   6.580150   7.465080
    21  O    5.193471   5.222186   5.677553   3.907632   4.623847
    22  H    5.475533   5.513436   5.643175   4.514058   5.323432
    23  H    5.864147   5.595445   6.298400   3.359524   4.083006
                   11         12         13         14         15
    11  H    0.000000
    12  O    1.782813   0.000000
    13  H    2.462715   0.959711   0.000000
    14  H    2.242118   0.977225   1.554784   0.000000
    15  O    3.008512   3.780277   4.489249   3.295442   0.000000
    16  H    3.638058   4.508380   5.294014   4.029254   0.959852
    17  H    2.184141   3.318048   4.053984   3.082209   0.984805
    18  O    5.677534   4.837450   5.344907   3.952684   4.581605
    19  H    6.150190   5.194111   5.564376   4.263032   4.968357
    20  H    6.095200   5.125405   5.611296   4.330374   5.339705
    21  O    3.454779   2.776947   3.260630   1.817633   2.662962
    22  H    4.075040   3.329298   3.876982   2.390851   3.165398
    23  H    3.144296   3.022843   3.641281   2.207379   1.681705
                   16         17         18         19         20
    16  H    0.000000
    17  H    1.565349   0.000000
    18  O    4.718446   5.131250   0.000000
    19  H    5.200530   5.581772   0.973804   0.000000
    20  H    5.454033   5.792357   0.959851   1.559062   0.000000
    21  O    3.287437   3.030672   2.677057   2.857314   3.372304
    22  H    3.558101   3.606565   1.728278   2.091364   2.418588
    23  H    2.320612   2.173271   3.198869   3.486050   3.962208
                   21         22         23
    21  O    0.000000
    22  H    0.984612   0.000000
    23  H    0.991953   1.597422   0.000000
 Stoichiometry    C2H11F3O7
 Framework group  C1[X(C2H11F3O7)]
 Deg. of freedom    63
 Full point group                 C1      NOp   1
 Largest Abelian subgroup         C1      NOp   1
 Largest concise Abelian subgroup C1      NOp   1
                         Standard orientation:                         
 ---------------------------------------------------------------------
 Center     Atomic      Atomic             Coordinates (Angstroms)
 Number     Number       Type             X           Y           Z
 ---------------------------------------------------------------------
      1          6           0        1.698957    0.200836    0.007576
      2          8           0        1.666979    1.410717   -0.085438
      3          8           0        0.703705   -0.630160    0.075460
      4          1           0       -0.206691   -0.165661    0.045364
      5          6           0        3.054586   -0.550115    0.052197
      6          9           0        3.153550   -1.392041   -0.988246
      7          9           0        3.159443   -1.265459    1.180467
      8          9           0        4.074656    0.302290   -0.001187
      9          8           0       -5.178414   -1.067586    0.147354
     10          1           0       -5.510119   -1.966958    0.192878
     11          1           0       -4.658821   -0.995747   -0.681255
     12          8           0       -3.386285   -0.629599   -1.874993
     13          1           0       -2.964154   -1.275011   -2.446214
     14          1           0       -2.675060   -0.201091   -1.359717
     15          8           0       -3.342430   -0.082812    1.865274
     16          1           0       -3.706110    0.580427    2.456177
     17          1           0       -4.095752   -0.469359    1.362355
     18          8           0       -0.633836    2.979752   -0.202413
     19          1           0        0.277671    2.637873   -0.178573
     20          1           0       -0.683334    3.618504   -0.917156
     21          8           0       -1.599534    0.486677   -0.065883
     22          1           0       -1.447361    1.455820   -0.149936
     23          1           0       -2.181842    0.337863    0.723258
 ---------------------------------------------------------------------
 Rotational constants (GHZ):           1.0379077           0.2517673           0.2359086
 Standard basis: 6-31++G(d,p) (6D, 7F)
 There are   294 symmetry adapted cartesian basis functions of A   symmetry.
 There are   294 symmetry adapted basis functions of A   symmetry.
   294 basis functions,   472 primitive gaussians,   294 cartesian basis functions
    53 alpha electrons       53 beta electrons
       nuclear repulsion energy       817.3456109276 Hartrees.
 NAtoms=   23 NActive=   23 NUniq=   23 SFac= 1.00D+00 NAtFMM=   60 NAOKFM=F Big=F
 Integral buffers will be    131072 words long.
 Raffenetti 2 integral format.
 Two-electron integral symmetry is turned on.
 Nuclear repulsion after empirical dispersion term =      817.3358913462 Hartrees.
 One-electron integrals computed using PRISM.
 NBasis=   294 RedAO= T EigKep=  4.54D-05  NBF=   294
 NBsUse=   294 1.00D-06 EigRej= -1.00D+00 NBFU=   294
 Initial guess from the checkpoint file:  "/local_scratch/slurm.5660466/Gau-6915.chk"
 B after Tr=    -0.000000    0.000000   -0.000000
         Rot=    0.999969   -0.007810    0.000470    0.000114 Ang=  -0.90 deg.
 ExpMin= 3.60D-02 ExpMax= 7.00D+03 ExpMxC= 1.05D+03 IAcc=3 IRadAn=         5 AccDes= 0.00D+00
 Harris functional with IExCor= 4639 and IRadAn=       5 diagonalized for initial guess.
 HarFok:  IExCor= 4639 AccDes= 0.00D+00 IRadAn=         5 IDoV= 1 UseB2=F ITyADJ=14
 ICtDFT=  3500011 ScaDFX=  1.000000  1.000000  1.000000  1.000000
 FoFCou: FMM=F IPFlag=           0 FMFlag=      100000 FMFlg1=           0
         NFxFlg=           0 DoJE=T BraDBF=F KetDBF=T FulRan=T
         wScrn=  0.000000 ICntrl=       500 IOpCl=  0 I1Cent=   200000004 NGrid=           0
         NMat0=    1 NMatS0=      1 NMatT0=    0 NMatD0=    1 NMtDS0=    0 NMtDT0=    0
 Petite list used in FoFCou.
 Requested convergence on RMS density matrix=1.00D-10 within 128 cycles.
 Requested convergence on MAX density matrix=1.00D-08.
 Requested convergence on             energy=1.00D-08.
 No special actions if energy rises.
 SCF Done:  E(RwB97XD) =  -908.814898937     A.U. after   15 cycles
            NFock= 15  Conv=0.52D-10     -V/T= 2.0082
 Calling FoFJK, ICntrl=      2127 FMM=F ISym2X=0 I1Cent= 0 IOpClX= 0 NMat=1 NMatS=1 NMatT=0.
 ***** Axes restored to original set *****
 -------------------------------------------------------------------
 Center     Atomic                   Forces (Hartrees/Bohr)
 Number     Number              X              Y              Z
 -------------------------------------------------------------------
      1        6          -0.000078474   -0.000154672    0.000050388
      2        8           0.000205866   -0.000064978   -0.000112680
      3        8          -0.000159298    0.000487031    0.000036820
      4        1          -0.000093577   -0.000369048   -0.000017322
      5        6          -0.000001468   -0.000081591   -0.000023565
      6        9          -0.000026923    0.000042881   -0.000016684
      7        9          -0.000002788    0.000036592    0.000071456
      8        9           0.000030011    0.000026664   -0.000010604
      9        8          -0.000055812   -0.000141557   -0.000213950
     10        1           0.000002059    0.000044152    0.000139934
     11        1           0.000019485    0.000051438    0.000088671
     12        8          -0.000307482    0.000477150   -0.000335906
     13        1          -0.000118598    0.000060789   -0.000028668
     14        1           0.000427284   -0.000643210    0.000410588
     15        8          -0.000486940    0.000209683   -0.000218423
     16        1          -0.000023501    0.000053608   -0.000011009
     17        1           0.000481521   -0.000293746    0.000188707
     18        8           0.000034855    0.000275535   -0.000038683
     19        1           0.000042534   -0.000057538    0.000004967
     20        1          -0.000012822   -0.000044945    0.000003551
     21        8           0.000135838   -0.000041504    0.000112354
     22        1          -0.000088380    0.000094814    0.000045834
     23        1           0.000076610    0.000032453   -0.000125775
 -------------------------------------------------------------------
 Cartesian Forces:  Max     0.000643210 RMS     0.000197290

 GradGradGradGradGradGradGradGradGradGradGradGradGradGradGradGradGradGrad
 Berny optimization.
 Using GEDIIS/GDIIS optimizer.
 FormGI is forming the generalized inverse of G from B-inverse, IUseBI=4.
 Internal  Forces:  Max     0.000762482 RMS     0.000176253
 Search for a local minimum.
 Step number   7 out of a maximum of  138
 All quantities printed in internal units (Hartrees-Bohrs-Radians)
 Mixed Optimization -- En-DIIS/RFO-DIIS
 Swapping is turned off.
 Update second derivatives using D2CorX and points    6    7
 DE= -5.63D-05 DEPred=-5.39D-05 R= 1.04D+00
 TightC=F SS=  1.41D+00  RLast= 2.70D-01 DXNew= 2.9050D+00 8.0887D-01
 Trust test= 1.04D+00 RLast= 2.70D-01 DXMaxT set to 1.73D+00
 ITU=  1  0  1  1  1  1  0
     Eigenvalues ---    0.00015   0.00022   0.00037   0.00062   0.00163
     Eigenvalues ---    0.00305   0.00409   0.00502   0.00737   0.00842
     Eigenvalues ---    0.00864   0.01059   0.01135   0.01251   0.01339
     Eigenvalues ---    0.01421   0.01623   0.01724   0.01824   0.01950
     Eigenvalues ---    0.02217   0.02372   0.02481   0.02698   0.02760
     Eigenvalues ---    0.02893   0.03171   0.03841   0.04074   0.04376
     Eigenvalues ---    0.04673   0.05330   0.05630   0.06102   0.07055
     Eigenvalues ---    0.07150   0.08576   0.11445   0.11694   0.13658
     Eigenvalues ---    0.19695   0.21509   0.22032   0.23933   0.28500
     Eigenvalues ---    0.36088   0.37536   0.38611   0.39181   0.41598
     Eigenvalues ---    0.46169   0.47301   0.48385   0.50634   0.50896
     Eigenvalues ---    0.55637   0.57176   0.57209   0.57227   0.57407
     Eigenvalues ---    0.60337   0.91613   1.46985
 En-DIIS/RFO-DIIS/Sim-DIIS IScMMF=       -3 using points:     7    6    5    4    3
 RFO step:  Lambda=-2.41773121D-05.
 DidBck=F Rises=F RFO-DIIS coefs:    1.85633   -0.85953   -0.10301    0.33818   -0.23198
 Iteration  1 RMS(Cart)=  0.01907529 RMS(Int)=  0.00057971
 Iteration  2 RMS(Cart)=  0.00037721 RMS(Int)=  0.00052383
 Iteration  3 RMS(Cart)=  0.00000022 RMS(Int)=  0.00052383
 Variable       Old X    -DE/DX   Delta X   Delta X   Delta X     New X
                                 (Linear)    (Quad)   (Total)
    R1        2.29388   0.00019  -0.00152   0.00191   0.00039   2.29427
    R2        2.45351   0.00021   0.00287  -0.00245   0.00043   2.45394
    R3        2.92977  -0.00002  -0.00014  -0.00012  -0.00026   2.92951
    R4        1.93223  -0.00029  -0.02223   0.02112  -0.00111   1.93111
    R5        2.91406   0.00008   0.04484  -0.04389   0.00095   2.91501
    R6        2.53615   0.00002  -0.00039   0.00018  -0.00021   2.53593
    R7        2.53231   0.00006  -0.00028   0.00056   0.00028   2.53259
    R8        2.51411   0.00001  -0.00013   0.00023   0.00010   2.51420
    R9        1.81352   0.00006  -0.00006   0.00015   0.00010   1.81361
   R10        1.85321  -0.00005   0.00066  -0.00060  -0.00012   1.85309
   R11        3.27652   0.00004   0.00402  -0.00474  -0.00044   3.27608
   R12        3.36903   0.00004  -0.00475   0.00341  -0.00156   3.36746
   R13        1.81359   0.00005  -0.00013   0.00011  -0.00001   1.81358
   R14        1.84669   0.00069   0.00067   0.00031   0.00066   1.84735
   R15        3.43483  -0.00011  -0.01856   0.01243  -0.00639   3.42844
   R16        1.81386   0.00001  -0.00013   0.00019   0.00006   1.81392
   R17        1.86101  -0.00056   0.00018  -0.00040   0.00009   1.86110
   R18        3.17796  -0.00010   0.00961  -0.01291  -0.00307   3.17489
   R19        1.84022   0.00006  -0.00155   0.00157   0.00002   1.84025
   R20        1.81385  -0.00002  -0.00005   0.00012   0.00007   1.81393
   R21        3.26597   0.00005   0.02000  -0.01918   0.00081   3.26678
   R22        1.86065   0.00002  -0.00296   0.00290  -0.00004   1.86060
   R23        1.87452  -0.00020  -0.00274   0.00289   0.00033   1.87485
    A1        2.24177   0.00025  -0.00070   0.00094   0.00023   2.24201
    A2        2.10368  -0.00009   0.00174  -0.00225  -0.00051   2.10317
    A3        1.93772  -0.00017  -0.00103   0.00131   0.00028   1.93800
    A4        1.97167   0.00068  -0.00383   0.00323  -0.00060   1.97107
    A5        1.92413  -0.00006   0.00040   0.00021   0.00061   1.92474
    A6        1.92967  -0.00007  -0.00028  -0.00061  -0.00089   1.92878
    A7        1.93792  -0.00004  -0.00127   0.00090  -0.00037   1.93755
    A8        1.88818   0.00006   0.00040  -0.00016   0.00024   1.88842
    A9        1.89051   0.00006   0.00045  -0.00016   0.00029   1.89079
   A10        1.89211   0.00006   0.00036  -0.00020   0.00015   1.89226
   A11        1.86697   0.00002   0.00129  -0.00053   0.00140   1.86838
   A12        2.10126  -0.00006  -0.00431  -0.00237  -0.00699   2.09427
   A13        1.80902   0.00012   0.00439  -0.00325   0.00078   1.80980
   A14        2.18264  -0.00005   0.00167   0.00111   0.00279   2.18543
   A15        1.83018  -0.00018   0.00015   0.00476   0.00333   1.83351
   A16        1.86357   0.00013   0.00438  -0.00078   0.00440   1.86797
   A17        2.90400  -0.00015   0.00625  -0.00351   0.00101   2.90500
   A18        1.87106  -0.00003   0.00132  -0.00064   0.00063   1.87168
   A19        2.10214  -0.00003   0.00827  -0.00489   0.00296   2.10510
   A20        1.85386   0.00005  -0.00294   0.00451   0.00192   1.85578
   A21        1.87563  -0.00007   0.00044  -0.00097  -0.00072   1.87490
   A22        1.70146   0.00002   0.00275  -0.00439  -0.00178   1.69968
   A23        2.19583  -0.00002   0.00011  -0.00268  -0.00262   2.19320
   A24        2.01058  -0.00017   0.00156   0.00637   0.00864   2.01922
   A25        1.85766   0.00038   0.00043   0.00219   0.00276   1.86042
   A26        1.99256  -0.00012   0.00413  -0.00184   0.00232   1.99488
   A27        1.98573  -0.00012  -0.02042   0.00792  -0.01298   1.97275
   A28        1.73368   0.00013   0.01117  -0.01034  -0.00052   1.73316
   A29        1.88210  -0.00013   0.00464  -0.00555  -0.00134   1.88076
   A30        3.17238   0.00076  -0.00126   0.00004  -0.00118   3.17120
   A31        2.85479   0.00004  -0.00091  -0.00061  -0.00266   2.85212
   A32        2.90013   0.00002  -0.00127   0.00023  -0.00080   2.89933
   A33        2.80559   0.00044  -0.00054   0.00199   0.00162   2.80721
   A34        2.95940  -0.00004  -0.00931   0.00929  -0.00022   2.95918
   A35        3.09475   0.00004  -0.00265   0.00482   0.00216   3.09691
   A36        3.16084  -0.00002   0.01060  -0.00841   0.00242   3.16327
   A37        3.13105   0.00005   0.00078  -0.00038   0.00293   3.13399
   A38        3.10023   0.00005   0.00545  -0.00716  -0.00172   3.09851
   A39        3.17630   0.00005   0.00805  -0.00656   0.00157   3.17787
    D1       -0.00221  -0.00003  -0.00429   0.00211  -0.00217  -0.00438
    D2       -3.13838  -0.00004  -0.00440   0.00126  -0.00315  -3.14153
    D3       -2.07727  -0.00001  -0.00772  -0.00427  -0.01199  -2.08925
    D4        2.11889  -0.00000  -0.00830  -0.00381  -0.01211   2.10677
    D5        0.01797  -0.00000  -0.00772  -0.00375  -0.01147   0.00650
    D6        1.05940  -0.00000  -0.00761  -0.00348  -0.01110   1.04831
    D7       -1.02763   0.00001  -0.00820  -0.00302  -0.01122  -1.03885
    D8       -3.12855   0.00001  -0.00761  -0.00296  -0.01058  -3.13912
    D9        2.20305   0.00013  -0.03615   0.03196  -0.00430   2.19875
   D10       -0.00952  -0.00000  -0.01036   0.01448   0.00407  -0.00544
   D11       -2.09795  -0.00013  -0.01884   0.02175   0.00306  -2.09489
   D12       -0.16828   0.00003   0.04326   0.01542   0.05894  -0.10935
   D13       -2.26062   0.00003   0.03368   0.01252   0.04543  -2.21519
   D14        2.02138   0.00004   0.04355   0.00792   0.05051   2.07190
   D15       -0.07095   0.00004   0.03397   0.00502   0.03700  -0.03395
   D16       -1.93671   0.00008   0.00565  -0.02121  -0.01550  -1.95221
   D17        2.12209   0.00009  -0.00295  -0.01742  -0.02107   2.10102
   D18        2.30669  -0.00002   0.00273  -0.01626  -0.01320   2.29349
   D19        0.08230  -0.00001  -0.00587  -0.01246  -0.01877   0.06353
   D20        0.12073  -0.00008  -0.10454  -0.00948  -0.11447   0.00626
   D21       -2.22638   0.00001  -0.10926  -0.01359  -0.12323  -2.34961
   D22        2.03913  -0.00012   0.08919   0.00748   0.09689   2.13602
   D23       -2.09213   0.00015   0.07441   0.02259   0.09680  -1.99533
   D24       -0.09714   0.00002   0.07685   0.01340   0.09012  -0.00702
   D25        2.04988   0.00019  -0.00394  -0.00143  -0.00536   2.04452
   D26       -2.13779   0.00000   0.00188   0.00305   0.00523  -2.13256
   D27       -0.09525  -0.00011  -0.01625   0.00672  -0.00974  -0.10499
   D28       -2.13335   0.00018  -0.00013  -0.00124  -0.00073  -2.13408
   D29       -0.03783  -0.00001   0.00568   0.00324   0.00986  -0.02797
   D30        2.00471  -0.00012  -0.01244   0.00690  -0.00511   1.99960
   D31        0.04380  -0.00002   0.00642  -0.01195  -0.00557   0.03823
   D32       -2.10712  -0.00018   0.01637  -0.03046  -0.01397  -2.12109
   D33        2.11164   0.00011   0.01425  -0.01577  -0.00176   2.10989
   D34        2.02405   0.00001   0.00894  -0.01778  -0.00878   2.01526
   D35       -0.12687  -0.00015   0.01889  -0.03629  -0.01718  -0.14405
   D36       -2.19130   0.00014   0.01677  -0.02160  -0.00497  -2.19627
         Item               Value     Threshold  Converged?
 Maximum Force            0.000762     0.000015     NO 
 RMS     Force            0.000176     0.000010     NO 
 Maximum Displacement     0.097874     0.000060     NO 
 RMS     Displacement     0.019081     0.000040     NO 
 Predicted change in Energy=-1.177761D-05
 GradGradGradGradGradGradGradGradGradGradGradGradGradGradGradGradGradGrad

                          Input orientation:                          
 ---------------------------------------------------------------------
 Center     Atomic      Atomic             Coordinates (Angstroms)
 Number     Number       Type             X           Y           Z
 ---------------------------------------------------------------------
      1          6           0       -0.036183   -1.485405   -0.536400
      2          8           0        0.968869   -1.024355   -1.037684
      3          8           0       -1.058787   -0.851576   -0.047708
      4          1           0       -0.964251    0.164090   -0.109088
      5          6           0       -0.225384   -3.019725   -0.421170
      6          9           0       -1.319379   -3.405441   -1.095893
      7          9           0       -0.375996   -3.379309    0.861064
      8          9           0        0.823935   -3.668551   -0.919241
      9          8           0       -3.323909    4.497797    0.994988
     10          1           0       -4.197181    4.471612    1.392201
     11          1           0       -3.391977    4.057165    0.121594
     12          8           0       -3.084547    3.027633   -1.300033
     13          1           0       -3.723754    2.436633   -1.703967
     14          1           0       -2.307194    2.486431   -1.058221
     15          8           0       -1.230497    3.111907    1.988590
     16          1           0       -0.551999    3.678831    2.362237
     17          1           0       -1.998192    3.685750    1.762135
     18          8           0        1.537710    1.690218   -1.368262
     19          1           0        1.550152    0.716605   -1.352703
     20          1           0        1.804487    1.967061   -2.247792
     21          8           0       -0.891361    1.699237   -0.241369
     22          1           0       -0.032603    1.903424   -0.677554
     23          1           0       -0.914628    2.185072    0.623353
 ---------------------------------------------------------------------
                    Distance matrix (angstroms):
                    1          2          3          4          5
     1  C    0.000000
     2  O    1.214077   0.000000
     3  O    1.298567   2.263027   0.000000
     4  H    1.940294   2.451866   1.021901   0.000000
     5  C    1.550230   2.405791   2.352638   3.283291   0.000000
     6  F    2.376165   3.302883   2.772873   3.720410   1.341959
     7  F    2.378077   3.310546   2.771553   3.720607   1.340189
     8  F    2.377499   2.650813   3.498509   4.306170   1.330459
     9  O    6.996641   7.283808   5.902015   5.056479   8.253454
    10  H    7.517942   7.924523   6.345012   5.591104   8.670849
    11  H    6.512633   6.795790   5.437663   4.593811   7.772020
    12  O    5.499379   5.737387   4.551954   3.756845   6.746685
    13  H    5.508518   5.868822   4.545059   3.914453   6.607269
    14  H    4.604917   4.801940   3.704315   2.845631   5.920939
    15  O    5.379334   5.577114   4.459281   3.627776   6.664391
    16  H    5.944535   5.999372   5.156477   4.316342   7.261177
    17  H    5.989456   6.231174   4.974469   4.119782   7.271387
    18  O    3.640565   2.793165   3.866054   3.189733   5.117524
    19  H    2.834018   1.862275   3.311913   2.859034   4.240335
    20  H    4.270416   3.333345   4.580766   3.935819   5.685504
    21  O    3.310637   3.393012   2.563627   1.542559   4.769116
    22  H    3.391769   3.115209   3.006623   2.053388   4.933588
    23  H    3.948302   4.075172   3.113251   2.150186   5.353130
                    6          7          8          9         10
     6  F    0.000000
     7  F    2.172633   0.000000
     8  F    2.166617   2.166329   0.000000
     9  O    8.417309   8.411713   9.357250   0.000000
    10  H    8.747589   8.747601   9.839544   0.959723   0.000000
    11  H    7.840180   8.058791   8.862503   0.980615   1.560308
    12  O    6.673974   7.283920   7.762739   2.736018   3.251331
    13  H    6.346699   7.184152   7.653139   3.419449   3.735175
    14  H    5.974224   6.466845   6.907032   3.048765   3.676624
    15  O    7.210947   6.643596   7.658380   2.700057   3.317482
    16  H    7.920508   7.218161   8.163659   3.197430   3.854455
    17  H    7.675552   7.304691   8.321054   1.733626   2.364314
    18  O    5.848323   5.859375   5.424712   6.091206   6.945883
    19  H    5.029058   5.038583   4.465968   6.600419   7.393674
    20  H    6.320537   6.557680   5.872534   6.574245   7.452674
    21  O    5.193376   5.222317   5.675818   3.908682   4.613356
    22  H    5.478580   5.512942   5.642604   4.512301   5.312550
    23  H    5.862889   5.595442   6.298183   3.360274   4.073640
                   11         12         13         14         15
    11  H    0.000000
    12  O    1.781986   0.000000
    13  H    2.463508   0.959703   0.000000
    14  H    2.244087   0.977574   1.557598   0.000000
    15  O    3.008519   3.776194   4.506362   3.291436   0.000000
    16  H    3.637183   4.500009   5.304442   4.025178   0.959883
    17  H    2.184482   3.315141   4.068381   3.080301   0.984852
    18  O    5.667798   4.812338   5.324738   3.938701   4.577404
    19  H    6.144717   5.179195   5.558414   4.254189   4.963237
    20  H    6.081593   5.091730   5.574737   4.311699   5.335610
    21  O    3.456103   2.774070   3.271910   1.814250   2.661459
    22  H    4.069722   3.311448   3.868130   2.378774   3.162863
    23  H    3.145434   3.019581   3.656623   2.204030   1.680079
                   16         17         18         19         20
    16  H    0.000000
    17  H    1.565773   0.000000
    18  O    4.715728   5.126806   0.000000
    19  H    5.195634   5.577526   0.973817   0.000000
    20  H    5.453032   5.787381   0.959888   1.558689   0.000000
    21  O    3.288270   3.030732   2.677752   2.856855   3.371211
    22  H    3.558395   3.604485   1.728704   2.090330   2.417560
    23  H    2.320891   2.173240   3.197714   3.483725   3.960378
                   21         22         23
    21  O    0.000000
    22  H    0.984589   0.000000
    23  H    0.992129   1.596763   0.000000
 Stoichiometry    C2H11F3O7
 Framework group  C1[X(C2H11F3O7)]
 Deg. of freedom    63
 Full point group                 C1      NOp   1
 Largest Abelian subgroup         C1      NOp   1
 Largest concise Abelian subgroup C1      NOp   1
                         Standard orientation:                         
 ---------------------------------------------------------------------
 Center     Atomic      Atomic             Coordinates (Angstroms)
 Number     Number       Type             X           Y           Z
 ---------------------------------------------------------------------
      1          6           0        1.700946    0.198111    0.006575
      2          8           0        1.665006    1.409204   -0.070525
      3          8           0        0.708435   -0.637384    0.062671
      4          1           0       -0.202772   -0.175360    0.039951
      5          6           0        3.059300   -0.548014    0.043821
      6          9           0        3.157923   -1.386910   -0.998954
      7          9           0        3.170158   -1.265622    1.170256
      8          9           0        4.075812    0.308642   -0.010617
      9          8           0       -5.176295   -1.081944    0.140735
     10          1           0       -5.490125   -1.988386    0.171436
     11          1           0       -4.665741   -0.982439   -0.690553
     12          8           0       -3.406657   -0.569299   -1.881979
     13          1           0       -3.005571   -1.184953   -2.499336
     14          1           0       -2.681129   -0.175452   -1.358392
     15          8           0       -3.336597   -0.119070    1.866624
     16          1           0       -3.698221    0.532919    2.471202
     17          1           0       -4.091648   -0.498575    1.360851
     18          8           0       -0.644755    2.977057   -0.163304
     19          1           0        0.268159    2.638758   -0.141819
     20          1           0       -0.695961    3.621177   -0.873144
     21          8           0       -1.597322    0.476689   -0.057786
     22          1           0       -1.449392    1.447384   -0.130469
     23          1           0       -2.178638    0.317331    0.730248
 ---------------------------------------------------------------------
 Rotational constants (GHZ):           1.0399663           0.2512498           0.2356374
 Standard basis: 6-31++G(d,p) (6D, 7F)
 There are   294 symmetry adapted cartesian basis functions of A   symmetry.
 There are   294 symmetry adapted basis functions of A   symmetry.
   294 basis functions,   472 primitive gaussians,   294 cartesian basis functions
    53 alpha electrons       53 beta electrons
       nuclear repulsion energy       817.1921170543 Hartrees.
 NAtoms=   23 NActive=   23 NUniq=   23 SFac= 1.00D+00 NAtFMM=   60 NAOKFM=F Big=F
 Integral buffers will be    131072 words long.
 Raffenetti 2 integral format.
 Two-electron integral symmetry is turned on.
 Nuclear repulsion after empirical dispersion term =      817.1824015784 Hartrees.
 One-electron integrals computed using PRISM.
 NBasis=   294 RedAO= T EigKep=  4.53D-05  NBF=   294
 NBsUse=   294 1.00D-06 EigRej= -1.00D+00 NBFU=   294
 Initial guess from the checkpoint file:  "/local_scratch/slurm.5660466/Gau-6915.chk"
 B after Tr=     0.000000   -0.000000   -0.000000
         Rot=    0.999972   -0.007390   -0.000619   -0.000411 Ang=  -0.85 deg.
 ExpMin= 3.60D-02 ExpMax= 7.00D+03 ExpMxC= 1.05D+03 IAcc=3 IRadAn=         5 AccDes= 0.00D+00
 Harris functional with IExCor= 4639 and IRadAn=       5 diagonalized for initial guess.
 HarFok:  IExCor= 4639 AccDes= 0.00D+00 IRadAn=         5 IDoV= 1 UseB2=F ITyADJ=14
 ICtDFT=  3500011 ScaDFX=  1.000000  1.000000  1.000000  1.000000
 FoFCou: FMM=F IPFlag=           0 FMFlag=      100000 FMFlg1=           0
         NFxFlg=           0 DoJE=T BraDBF=F KetDBF=T FulRan=T
         wScrn=  0.000000 ICntrl=       500 IOpCl=  0 I1Cent=   200000004 NGrid=           0
         NMat0=    1 NMatS0=      1 NMatT0=    0 NMatD0=    1 NMtDS0=    0 NMtDT0=    0
 Petite list used in FoFCou.
 Requested convergence on RMS density matrix=1.00D-10 within 128 cycles.
 Requested convergence on MAX density matrix=1.00D-08.
 Requested convergence on             energy=1.00D-08.
 No special actions if energy rises.
 SCF Done:  E(RwB97XD) =  -908.814912026     A.U. after   15 cycles
            NFock= 15  Conv=0.32D-10     -V/T= 2.0082
 Calling FoFJK, ICntrl=      2127 FMM=F ISym2X=0 I1Cent= 0 IOpClX= 0 NMat=1 NMatS=1 NMatT=0.
 ***** Axes restored to original set *****
 -------------------------------------------------------------------
 Center     Atomic                   Forces (Hartrees/Bohr)
 Number     Number              X              Y              Z
 -------------------------------------------------------------------
      1        6           0.000141825    0.000048121   -0.000094364
      2        8          -0.000109180    0.000032000    0.000088688
      3        8           0.000026033    0.000122114   -0.000028932
      4        1          -0.000033340   -0.000120751    0.000004351
      5        6          -0.000014088    0.000016807   -0.000028217
      6        9           0.000017564   -0.000025736    0.000015910
      7        9          -0.000010384   -0.000018116    0.000020590
      8        9          -0.000055852   -0.000026666    0.000027700
      9        8          -0.000004087   -0.000033021   -0.000021697
     10        1           0.000013198    0.000006731    0.000002876
     11        1           0.000003015    0.000019880    0.000070459
     12        8          -0.000386076    0.000522905   -0.000229801
     13        1           0.000096796   -0.000052526    0.000028747
     14        1           0.000216161   -0.000543880    0.000192216
     15        8          -0.000451289    0.000250480   -0.000098306
     16        1          -0.000062427    0.000035150   -0.000048076
     17        1           0.000494086   -0.000310133    0.000117134
     18        8           0.000022369    0.000046386   -0.000020126
     19        1           0.000007735    0.000006756   -0.000044824
     20        1          -0.000003982   -0.000039599    0.000018886
     21        8           0.000146906    0.000119103    0.000120710
     22        1          -0.000057127    0.000015349    0.000064961
     23        1           0.000002145   -0.000071351   -0.000158885
 -------------------------------------------------------------------
 Cartesian Forces:  Max     0.000543880 RMS     0.000156972

 GradGradGradGradGradGradGradGradGradGradGradGradGradGradGradGradGradGrad
 Berny optimization.
 Using GEDIIS/GDIIS optimizer.
 FormGI is forming the generalized inverse of G from B-inverse, IUseBI=4.
 Internal  Forces:  Max     0.000580573 RMS     0.000093221
 Search for a local minimum.
 Step number   8 out of a maximum of  138
 All quantities printed in internal units (Hartrees-Bohrs-Radians)
 Mixed Optimization -- En-DIIS/RFO-DIIS
 Swapping is turned off.
 Update second derivatives using D2CorX and points    6    7    8
 DE= -1.31D-05 DEPred=-1.18D-05 R= 1.11D+00
 TightC=F SS=  1.41D+00  RLast= 2.61D-01 DXNew= 2.9050D+00 7.8258D-01
 Trust test= 1.11D+00 RLast= 2.61D-01 DXMaxT set to 1.73D+00
 ITU=  1  1  0  1  1  1  1  0
     Eigenvalues ---    0.00012   0.00022   0.00034   0.00062   0.00166
     Eigenvalues ---    0.00307   0.00420   0.00505   0.00747   0.00841
     Eigenvalues ---    0.00909   0.01060   0.01133   0.01244   0.01331
     Eigenvalues ---    0.01438   0.01635   0.01721   0.01823   0.01946
     Eigenvalues ---    0.02156   0.02371   0.02480   0.02697   0.02747
     Eigenvalues ---    0.02889   0.03200   0.03816   0.04071   0.04374
     Eigenvalues ---    0.04685   0.05328   0.05847   0.06189   0.07038
     Eigenvalues ---    0.07211   0.08568   0.11395   0.11692   0.13659
     Eigenvalues ---    0.19774   0.21512   0.22036   0.23923   0.28386
     Eigenvalues ---    0.35045   0.37430   0.37749   0.38818   0.41378
     Eigenvalues ---    0.46430   0.47301   0.48413   0.50367   0.50639
     Eigenvalues ---    0.55716   0.57202   0.57219   0.57288   0.57429
     Eigenvalues ---    0.60474   0.92010   1.40104
 En-DIIS/RFO-DIIS/Sim-DIIS IScMMF=       -3 using points:     8    7    6    5    4    3
 RFO step:  Lambda=-8.54080239D-06.
 DidBck=F Rises=F RFO-DIIS coefs:    1.13826    0.19479   -0.29031   -0.14459    0.19490
                  RFO-DIIS coefs:   -0.09304
 Iteration  1 RMS(Cart)=  0.00672753 RMS(Int)=  0.00025337
 Iteration  2 RMS(Cart)=  0.00008016 RMS(Int)=  0.00020451
 Iteration  3 RMS(Cart)=  0.00000009 RMS(Int)=  0.00020451
 Variable       Old X    -DE/DX   Delta X   Delta X   Delta X     New X
                                 (Linear)    (Quad)   (Total)
    R1        2.29427  -0.00012  -0.00040   0.00038  -0.00003   2.29425
    R2        2.45394  -0.00005   0.00133  -0.00111   0.00022   2.45416
    R3        2.92951   0.00006  -0.00023   0.00025   0.00002   2.92953
    R4        1.93111  -0.00015  -0.00911   0.00823  -0.00088   1.93024
    R5        2.91501  -0.00002   0.01788  -0.01732   0.00056   2.91558
    R6        2.53593  -0.00001  -0.00018   0.00030   0.00011   2.53605
    R7        2.53259   0.00003  -0.00002   0.00002   0.00000   2.53260
    R8        2.51420  -0.00004  -0.00006  -0.00001  -0.00007   2.51413
    R9        1.81361  -0.00001   0.00001   0.00001   0.00002   1.81363
   R10        1.85309  -0.00004   0.00029  -0.00025  -0.00006   1.85304
   R11        3.27608   0.00001   0.00166  -0.00145   0.00032   3.27640
   R12        3.36746   0.00002  -0.00247   0.00272   0.00015   3.36761
   R13        1.81358  -0.00004  -0.00002   0.00001  -0.00001   1.81356
   R14        1.84735   0.00050   0.00048   0.00021   0.00056   1.84791
   R15        3.42844  -0.00002  -0.00681   0.00596  -0.00095   3.42748
   R16        1.81392  -0.00004  -0.00001   0.00001  -0.00000   1.81391
   R17        1.86110  -0.00058  -0.00004  -0.00064  -0.00055   1.86055
   R18        3.17489  -0.00002   0.00350  -0.00455  -0.00094   3.17395
   R19        1.84025  -0.00001  -0.00056   0.00050  -0.00006   1.84019
   R20        1.81393  -0.00003   0.00001  -0.00001  -0.00001   1.81392
   R21        3.26678   0.00004   0.00811  -0.00651   0.00160   3.26837
   R22        1.86060  -0.00003  -0.00113   0.00087  -0.00024   1.86036
   R23        1.87485  -0.00020  -0.00098   0.00061  -0.00027   1.87458
    A1        2.24201  -0.00003  -0.00022   0.00019  -0.00003   2.24198
    A2        2.10317   0.00015   0.00053  -0.00008   0.00044   2.10361
    A3        1.93800  -0.00012  -0.00031  -0.00011  -0.00042   1.93758
    A4        1.97107   0.00009  -0.00174   0.00140  -0.00034   1.97073
    A5        1.92474   0.00003   0.00023  -0.00062  -0.00039   1.92435
    A6        1.92878  -0.00000  -0.00037   0.00055   0.00018   1.92896
    A7        1.93755   0.00009  -0.00067   0.00080   0.00014   1.93768
    A8        1.88842  -0.00003   0.00028  -0.00027   0.00001   1.88843
    A9        1.89079  -0.00005   0.00032  -0.00029   0.00003   1.89082
   A10        1.89226  -0.00004   0.00024  -0.00020   0.00004   1.89231
   A11        1.86838  -0.00002   0.00061  -0.00076   0.00013   1.86851
   A12        2.09427  -0.00002  -0.00216  -0.00008  -0.00226   2.09201
   A13        1.80980   0.00003   0.00142  -0.00104   0.00022   1.81001
   A14        2.18543   0.00005   0.00027   0.00236   0.00266   2.18809
   A15        1.83351  -0.00006   0.00194   0.00050   0.00176   1.83526
   A16        1.86797  -0.00004   0.00167  -0.00134   0.00062   1.86859
   A17        2.90500  -0.00013   0.00088  -0.00353  -0.00341   2.90160
   A18        1.87168  -0.00006   0.00036  -0.00038  -0.00008   1.87160
   A19        2.10510  -0.00003   0.00315  -0.00238   0.00064   2.10574
   A20        1.85578   0.00007  -0.00013  -0.00029  -0.00027   1.85551
   A21        1.87490  -0.00004   0.00001  -0.00027  -0.00035   1.87455
   A22        1.69968   0.00002   0.00056  -0.00104  -0.00055   1.69913
   A23        2.19320   0.00001  -0.00026  -0.00023  -0.00051   2.19269
   A24        2.01922  -0.00003   0.00268  -0.00571  -0.00269   2.01653
   A25        1.86042   0.00006   0.00118  -0.00055   0.00075   1.86117
   A26        1.99488  -0.00002   0.00146  -0.00028   0.00120   1.99607
   A27        1.97275  -0.00001  -0.00848   0.00729  -0.00136   1.97139
   A28        1.73316  -0.00001   0.00282  -0.00048   0.00172   1.73488
   A29        1.88076   0.00000   0.00046   0.00032   0.00056   1.88132
   A30        3.17120   0.00011  -0.00059   0.00028  -0.00030   3.17091
   A31        2.85212   0.00001  -0.00086   0.00132  -0.00005   2.85208
   A32        2.89933   0.00009  -0.00119   0.00122   0.00013   2.89946
   A33        2.80721   0.00006   0.00085  -0.00133  -0.00030   2.80691
   A34        2.95918   0.00001  -0.00244   0.00246  -0.00002   2.95916
   A35        3.09691  -0.00003  -0.00067   0.00091   0.00024   3.09715
   A36        3.16327   0.00001   0.00518  -0.00470   0.00058   3.16384
   A37        3.13399   0.00004  -0.00031  -0.00089  -0.00037   3.13361
   A38        3.09851   0.00008  -0.00057   0.00141   0.00081   3.09932
   A39        3.17787   0.00001   0.00298  -0.00195   0.00105   3.17892
    D1       -0.00438   0.00003  -0.00236   0.00131  -0.00105  -0.00542
    D2       -3.14153  -0.00000  -0.00265   0.00202  -0.00063   3.14102
    D3       -2.08925  -0.00002  -0.00545   0.01118   0.00573  -2.08352
    D4        2.10677  -0.00000  -0.00571   0.01157   0.00586   2.11263
    D5        0.00650  -0.00001  -0.00534   0.01093   0.00560   0.01210
    D6        1.04831   0.00001  -0.00519   0.01053   0.00535   1.05365
    D7       -1.03885   0.00002  -0.00545   0.01092   0.00548  -1.03337
    D8       -3.13912   0.00002  -0.00507   0.01028   0.00521  -3.13391
    D9        2.19875   0.00007  -0.00896   0.00993   0.00097   2.19972
   D10       -0.00544   0.00004  -0.00058   0.00471   0.00409  -0.00135
   D11       -2.09489  -0.00001  -0.00275   0.00492   0.00223  -2.09266
   D12       -0.10935  -0.00005   0.02261  -0.00042   0.02230  -0.08705
   D13       -2.21519   0.00004   0.01684   0.00013   0.01673  -2.19846
   D14        2.07190  -0.00006   0.02213  -0.00218   0.01959   2.09149
   D15       -0.03395   0.00003   0.01635  -0.00164   0.01402  -0.01993
   D16       -1.95221   0.00002   0.00071  -0.00729  -0.00658  -1.95879
   D17        2.10102   0.00001  -0.00284  -0.00392  -0.00700   2.09401
   D18        2.29349   0.00000  -0.00012  -0.00566  -0.00567   2.28782
   D19        0.06353  -0.00000  -0.00367  -0.00229  -0.00609   0.05744
   D20        0.00626  -0.00004  -0.05249   0.00027  -0.05242  -0.04616
   D21       -2.34961  -0.00003  -0.05520  -0.00212  -0.05743  -2.40703
   D22        2.13602  -0.00003   0.04395   0.00110   0.04511   2.18113
   D23       -1.99533   0.00002   0.04097   0.00187   0.04279  -1.95255
   D24       -0.00702   0.00002   0.03929   0.00465   0.04385   0.03683
   D25        2.04452   0.00006  -0.00267   0.00721   0.00453   2.04905
   D26       -2.13256   0.00001   0.00150   0.00098   0.00258  -2.12997
   D27       -0.10499  -0.00000  -0.00700   0.00929   0.00218  -0.10281
   D28       -2.13408   0.00003  -0.00034   0.00482   0.00469  -2.12939
   D29       -0.02797  -0.00002   0.00383  -0.00142   0.00274  -0.02523
   D30        1.99960  -0.00003  -0.00467   0.00690   0.00233   2.00193
   D31        0.03823   0.00000   0.00015  -0.00431  -0.00423   0.03401
   D32       -2.12109   0.00000  -0.00095   0.00054  -0.00024  -2.12133
   D33        2.10989   0.00004   0.00291  -0.00492  -0.00219   2.10770
   D34        2.01526  -0.00002   0.00086  -0.00656  -0.00572   2.00955
   D35       -0.14405  -0.00002  -0.00025  -0.00170  -0.00174  -0.14579
   D36       -2.19627   0.00002   0.00361  -0.00717  -0.00368  -2.19995
         Item               Value     Threshold  Converged?
 Maximum Force            0.000581     0.000015     NO 
 RMS     Force            0.000093     0.000010     NO 
 Maximum Displacement     0.027626     0.000060     NO 
 RMS     Displacement     0.006710     0.000040     NO 
 Predicted change in Energy=-3.182244D-06
 GradGradGradGradGradGradGradGradGradGradGradGradGradGradGradGradGradGrad

                          Input orientation:                          
 ---------------------------------------------------------------------
 Center     Atomic      Atomic             Coordinates (Angstroms)
 Number     Number       Type             X           Y           Z
 ---------------------------------------------------------------------
      1          6           0       -0.036295   -1.484687   -0.534529
      2          8           0        0.968987   -1.023605   -1.035290
      3          8           0       -1.059574   -0.850820   -0.046994
      4          1           0       -0.964608    0.164352   -0.108162
      5          6           0       -0.225949   -3.018923   -0.418768
      6          9           0       -1.315746   -3.405113   -1.100101
      7          9           0       -0.384747   -3.377305    0.862817
      8          9           0        0.826417   -3.668262   -0.909590
      9          8           0       -3.327125    4.491946    0.999574
     10          1           0       -4.199957    4.457549    1.397155
     11          1           0       -3.392332    4.054781    0.124255
     12          8           0       -3.078938    3.032332   -1.301272
     13          1           0       -3.717663    2.450184   -1.718586
     14          1           0       -2.307006    2.483712   -1.057615
     15          8           0       -1.227762    3.112570    1.989405
     16          1           0       -0.550438    3.681908    2.361508
     17          1           0       -1.997595    3.683631    1.764444
     18          8           0        1.535964    1.690226   -1.374100
     19          1           0        1.549079    0.716711   -1.355256
     20          1           0        1.798623    1.963882   -2.255861
     21          8           0       -0.890472    1.699779   -0.239965
     22          1           0       -0.032929    1.903976   -0.678239
     23          1           0       -0.912598    2.186281    0.624247
 ---------------------------------------------------------------------
                    Distance matrix (angstroms):
                    1          2          3          4          5
     1  C    0.000000
     2  O    1.214063   0.000000
     3  O    1.298683   2.263105   0.000000
     4  H    1.939816   2.451448   1.021438   0.000000
     5  C    1.550241   2.406089   2.352406   3.282581   0.000000
     6  F    2.375900   3.300876   2.774720   3.721333   1.342019
     7  F    2.378234   3.312900   2.768803   3.717846   1.340192
     8  F    2.377591   2.651478   3.498429   4.305692   1.330421
     9  O    6.993081   7.281385   5.897648   5.053379   8.248766
    10  H    7.508506   7.916933   6.334537   5.582562   8.659558
    11  H    6.510199   6.793795   5.434705   4.591655   7.769051
    12  O    5.499913   5.736469   4.553012   3.757554   6.748041
    13  H    5.517035   5.873567   4.555907   3.924004   6.617607
    14  H    4.601950   4.799365   3.700885   2.843048   5.917594
    15  O    5.378160   5.575162   4.459111   3.627813   6.663192
    16  H    5.945173   5.999062   5.158074   4.317870   7.261981
    17  H    5.986943   6.228739   4.972166   4.118135   7.268382
    18  O    3.641010   2.793051   3.867162   3.191199   5.117917
    19  H    2.834282   1.862145   3.312669   2.859889   4.240601
    20  H    4.268786   3.332142   4.579403   3.935272   5.683498
    21  O    3.310169   3.392190   2.563473   1.542856   4.768618
    22  H    3.391711   3.114812   3.006888   2.054095   4.933510
    23  H    3.947997   4.074039   3.113864   2.151121   5.352898
                    6          7          8          9         10
     6  F    0.000000
     7  F    2.172689   0.000000
     8  F    2.166657   2.166333   0.000000
     9  O    8.415333   8.402465   9.353385   0.000000
    10  H    8.739360   8.730767   9.829257   0.959734   0.000000
    11  H    7.839724   8.051518   8.860704   0.980586   1.560369
    12  O    6.677575   7.281854   7.765511   2.736049   3.251067
    13  H    6.358949   7.192468   7.664105   3.421946   3.737642
    14  H    5.971822   6.460237   6.905580   3.050521   3.674941
    15  O    7.213389   6.640659   7.655292   2.699958   3.315672
    16  H    7.924285   7.218450   8.162157   3.197033   3.853646
    17  H    7.675990   7.298700   8.317200   1.733796   2.363101
    18  O    5.845494   5.862832   5.425183   6.093735   6.945410
    19  H    5.026108   5.041874   4.466413   6.601136   7.390605
    20  H    6.313571   6.559080   5.871854   6.577406   7.452910
    21  O    5.194287   5.220026   5.675559   3.907676   4.608486
    22  H    5.478140   5.512764   5.642857   4.512690   5.309625
    23  H    5.865116   5.593660   6.297023   3.359599   4.069739
                   11         12         13         14         15
    11  H    0.000000
    12  O    1.782063   0.000000
    13  H    2.465084   0.959697   0.000000
    14  H    2.245664   0.977871   1.558191   0.000000
    15  O    3.008640   3.776487   4.515260   3.293109   0.000000
    16  H    3.636028   4.497913   5.309956   4.026364   0.959882
    17  H    2.184779   3.315435   4.075724   3.082135   0.984562
    18  O    5.667830   4.806650   5.319475   3.936776   4.579783
    19  H    6.144038   5.175283   5.556574   4.252091   4.963642
    20  H    6.081351   5.083643   5.563683   4.308388   5.338612
    21  O    3.455140   2.773347   3.277566   1.813745   2.660795
    22  H    4.068851   3.307496   3.867548   2.377277   3.163013
    23  H    3.144895   3.019347   3.664274   2.204881   1.679582
                   16         17         18         19         20
    16  H    0.000000
    17  H    1.565489   0.000000
    18  O    4.719602   5.129343   0.000000
    19  H    5.197566   5.577996   0.973785   0.000000
    20  H    5.458003   5.790653   0.959885   1.558460   0.000000
    21  O    3.288178   3.029693   2.678422   2.856870   3.371175
    22  H    3.559343   3.604689   1.729549   2.090622   2.418070
    23  H    2.320805   2.172400   3.199206   3.483952   3.961717
                   21         22         23
    21  O    0.000000
    22  H    0.984459   0.000000
    23  H    0.991985   1.596867   0.000000
 Stoichiometry    C2H11F3O7
 Framework group  C1[X(C2H11F3O7)]
 Deg. of freedom    63
 Full point group                 C1      NOp   1
 Largest Abelian subgroup         C1      NOp   1
 Largest concise Abelian subgroup C1      NOp   1
                         Standard orientation:                         
 ---------------------------------------------------------------------
 Center     Atomic      Atomic             Coordinates (Angstroms)
 Number     Number       Type             X           Y           Z
 ---------------------------------------------------------------------
      1          6           0        1.700423    0.198048    0.008092
      2          8           0        1.664237    1.409508   -0.062667
      3          8           0        0.707968   -0.638024    0.059025
      4          1           0       -0.202750   -0.175934    0.038999
      5          6           0        3.058611   -0.548566    0.041905
      6          9           0        3.159943   -1.376617   -1.009322
      7          9           0        3.166061   -1.277906    1.161115
      8          9           0        4.075439    0.308325   -0.000738
      9          8           0       -5.171815   -1.089796    0.138445
     10          1           0       -5.477707   -1.999078    0.165390
     11          1           0       -4.663447   -0.981858   -0.693096
     12          8           0       -3.408762   -0.553779   -1.884003
     13          1           0       -3.013945   -1.158017   -2.516486
     14          1           0       -2.678298   -0.170263   -1.359056
     15          8           0       -3.335677   -0.126029    1.867469
     16          1           0       -3.699753    0.523413    2.473313
     17          1           0       -4.089032   -0.506621    1.360549
     18          8           0       -0.644585    2.978511   -0.155961
     19          1           0        0.268064    2.639691   -0.132928
     20          1           0       -0.694052    3.622130   -0.866375
     21          8           0       -1.597348    0.477332   -0.054510
     22          1           0       -1.449713    1.448103   -0.124992
     23          1           0       -2.178708    0.315530    0.732813
 ---------------------------------------------------------------------
 Rotational constants (GHZ):           1.0390922           0.2513753           0.2357401
 Standard basis: 6-31++G(d,p) (6D, 7F)
 There are   294 symmetry adapted cartesian basis functions of A   symmetry.
 There are   294 symmetry adapted basis functions of A   symmetry.
   294 basis functions,   472 primitive gaussians,   294 cartesian basis functions
    53 alpha electrons       53 beta electrons
       nuclear repulsion energy       817.2246198889 Hartrees.
 NAtoms=   23 NActive=   23 NUniq=   23 SFac= 1.00D+00 NAtFMM=   60 NAOKFM=F Big=F
 Integral buffers will be    131072 words long.
 Raffenetti 2 integral format.
 Two-electron integral symmetry is turned on.
 Nuclear repulsion after empirical dispersion term =      817.2149045866 Hartrees.
 One-electron integrals computed using PRISM.
 NBasis=   294 RedAO= T EigKep=  4.53D-05  NBF=   294
 NBsUse=   294 1.00D-06 EigRej= -1.00D+00 NBFU=   294
 Initial guess from the checkpoint file:  "/local_scratch/slurm.5660466/Gau-6915.chk"
 B after Tr=     0.000000    0.000000    0.000000
         Rot=    0.999997   -0.002596   -0.000005   -0.000021 Ang=  -0.30 deg.
 ExpMin= 3.60D-02 ExpMax= 7.00D+03 ExpMxC= 1.05D+03 IAcc=3 IRadAn=         5 AccDes= 0.00D+00
 Harris functional with IExCor= 4639 and IRadAn=       5 diagonalized for initial guess.
 HarFok:  IExCor= 4639 AccDes= 0.00D+00 IRadAn=         5 IDoV= 1 UseB2=F ITyADJ=14
 ICtDFT=  3500011 ScaDFX=  1.000000  1.000000  1.000000  1.000000
 FoFCou: FMM=F IPFlag=           0 FMFlag=      100000 FMFlg1=           0
         NFxFlg=           0 DoJE=T BraDBF=F KetDBF=T FulRan=T
         wScrn=  0.000000 ICntrl=       500 IOpCl=  0 I1Cent=   200000004 NGrid=           0
         NMat0=    1 NMatS0=      1 NMatT0=    0 NMatD0=    1 NMtDS0=    0 NMtDT0=    0
 Petite list used in FoFCou.
 Requested convergence on RMS density matrix=1.00D-10 within 128 cycles.
 Requested convergence on MAX density matrix=1.00D-08.
 Requested convergence on             energy=1.00D-08.
 No special actions if energy rises.
 SCF Done:  E(RwB97XD) =  -908.814914606     A.U. after   13 cycles
            NFock= 13  Conv=0.86D-10     -V/T= 2.0082
 Calling FoFJK, ICntrl=      2127 FMM=F ISym2X=0 I1Cent= 0 IOpClX= 0 NMat=1 NMatS=1 NMatT=0.
 ***** Axes restored to original set *****
 -------------------------------------------------------------------
 Center     Atomic                   Forces (Hartrees/Bohr)
 Number     Number              X              Y              Z
 -------------------------------------------------------------------
      1        6           0.000053494    0.000071744   -0.000037882
      2        8          -0.000133521   -0.000035375    0.000097755
      3        8           0.000096384   -0.000133374   -0.000053765
      4        1          -0.000011836    0.000120788    0.000007919
      5        6          -0.000009566    0.000030359    0.000003582
      6        9           0.000026356   -0.000030839    0.000018947
      7        9           0.000001363   -0.000022087   -0.000026359
      8        9          -0.000043776   -0.000027584    0.000016403
      9        8          -0.000004342   -0.000030812    0.000005878
     10        1           0.000009072    0.000003227   -0.000023647
     11        1           0.000006497    0.000024522    0.000064398
     12        8          -0.000250827    0.000276626   -0.000165441
     13        1           0.000087564   -0.000040724    0.000037998
     14        1           0.000106656   -0.000254754    0.000130493
     15        8          -0.000262610    0.000125014    0.000001632
     16        1          -0.000056536    0.000025935   -0.000049412
     17        1           0.000309608   -0.000158968    0.000037343
     18        8           0.000009169    0.000047822   -0.000015792
     19        1           0.000000882   -0.000003628   -0.000035392
     20        1          -0.000000389   -0.000013243    0.000019448
     21        8           0.000055759   -0.000000246   -0.000000903
     22        1           0.000004148    0.000042023    0.000039655
     23        1           0.000006450   -0.000016427   -0.000072859
 -------------------------------------------------------------------
 Cartesian Forces:  Max     0.000309608 RMS     0.000093039

 GradGradGradGradGradGradGradGradGradGradGradGradGradGradGradGradGradGrad
 Berny optimization.
 Using GEDIIS/GDIIS optimizer.
 FormGI is forming the generalized inverse of G from B-inverse, IUseBI=4.
 Internal  Forces:  Max     0.000332187 RMS     0.000067222
 Search for a local minimum.
 Step number   9 out of a maximum of  138
 All quantities printed in internal units (Hartrees-Bohrs-Radians)
 Mixed Optimization -- En-DIIS/RFO-DIIS
 Swapping is turned off.
 Update second derivatives using D2CorX and points    7    8    9
 DE= -2.58D-06 DEPred=-3.18D-06 R= 8.11D-01
 TightC=F SS=  1.41D+00  RLast= 1.17D-01 DXNew= 2.9050D+00 3.5183D-01
 Trust test= 8.11D-01 RLast= 1.17D-01 DXMaxT set to 1.73D+00
 ITU=  1  1  1  0  1  1  1  1  0
     Eigenvalues ---    0.00013   0.00023   0.00035   0.00060   0.00174
     Eigenvalues ---    0.00312   0.00424   0.00508   0.00753   0.00859
     Eigenvalues ---    0.00882   0.01060   0.01130   0.01234   0.01330
     Eigenvalues ---    0.01438   0.01615   0.01720   0.01821   0.01939
     Eigenvalues ---    0.02189   0.02384   0.02484   0.02697   0.02756
     Eigenvalues ---    0.02887   0.03205   0.03843   0.04068   0.04373
     Eigenvalues ---    0.04691   0.05312   0.05820   0.06183   0.07034
     Eigenvalues ---    0.07226   0.08566   0.11353   0.11703   0.13676
     Eigenvalues ---    0.19975   0.21512   0.22036   0.23919   0.28339
     Eigenvalues ---    0.34934   0.37543   0.38353   0.38797   0.41381
     Eigenvalues ---    0.46137   0.47296   0.48411   0.50242   0.50637
     Eigenvalues ---    0.55740   0.57202   0.57220   0.57287   0.57431
     Eigenvalues ---    0.60508   0.92178   1.40035
 En-DIIS/RFO-DIIS/Sim-DIIS IScMMF=       -3 using points:     9    8    7    6    5    4    3
 RFO step:  Lambda=-1.71158656D-06.
 DidBck=F Rises=F RFO-DIIS coefs:    1.12164   -0.09610    0.08042   -0.07377   -0.10061
                  RFO-DIIS coefs:    0.06288    0.00555
 Iteration  1 RMS(Cart)=  0.00265875 RMS(Int)=  0.00006589
 Iteration  2 RMS(Cart)=  0.00000791 RMS(Int)=  0.00006580
 Iteration  3 RMS(Cart)=  0.00000000 RMS(Int)=  0.00006580
 Variable       Old X    -DE/DX   Delta X   Delta X   Delta X     New X
                                 (Linear)    (Quad)   (Total)
    R1        2.29425  -0.00016   0.00014  -0.00025  -0.00011   2.29414
    R2        2.45416  -0.00010   0.00034  -0.00038  -0.00005   2.45411
    R3        2.92953   0.00005  -0.00021   0.00035   0.00014   2.92967
    R4        1.93024   0.00015  -0.00148   0.00151   0.00003   1.93027
    R5        2.91558   0.00003   0.00168  -0.00222  -0.00054   2.91504
    R6        2.53605  -0.00002  -0.00004  -0.00003  -0.00007   2.53598
    R7        2.53260  -0.00002   0.00008  -0.00003   0.00005   2.53265
    R8        2.51413  -0.00003  -0.00003   0.00003   0.00000   2.51413
    R9        1.81363  -0.00002   0.00003  -0.00005  -0.00002   1.81361
   R10        1.85304  -0.00004   0.00021  -0.00034  -0.00014   1.85290
   R11        3.27640   0.00001   0.00014   0.00042   0.00051   3.27691
   R12        3.36761   0.00002  -0.00112   0.00240   0.00128   3.36889
   R13        1.81356  -0.00005   0.00005  -0.00007  -0.00002   1.81354
   R14        1.84791   0.00026   0.00020   0.00021   0.00046   1.84836
   R15        3.42748  -0.00000  -0.00002   0.00023   0.00025   3.42773
   R16        1.81391  -0.00004   0.00005  -0.00007  -0.00002   1.81390
   R17        1.86055  -0.00033  -0.00004  -0.00053  -0.00061   1.85994
   R18        3.17395   0.00000  -0.00034   0.00048   0.00015   3.17410
   R19        1.84019   0.00000  -0.00000  -0.00001  -0.00001   1.84018
   R20        1.81392  -0.00002   0.00003  -0.00007  -0.00003   1.81389
   R21        3.26837   0.00002   0.00076   0.00005   0.00080   3.26918
   R22        1.86036   0.00002  -0.00012   0.00000  -0.00011   1.86025
   R23        1.87458  -0.00007  -0.00011  -0.00013  -0.00023   1.87435
    A1        2.24198  -0.00001   0.00003  -0.00016  -0.00013   2.24185
    A2        2.10361   0.00005  -0.00009   0.00031   0.00023   2.10384
    A3        1.93758  -0.00004   0.00006  -0.00015  -0.00010   1.93748
    A4        1.97073   0.00022  -0.00033   0.00030  -0.00003   1.97070
    A5        1.92435   0.00005   0.00008   0.00020   0.00029   1.92463
    A6        1.92896   0.00003  -0.00031   0.00014  -0.00017   1.92879
    A7        1.93768   0.00006  -0.00023   0.00036   0.00013   1.93781
    A8        1.88843  -0.00004   0.00015  -0.00022  -0.00007   1.88836
    A9        1.89082  -0.00006   0.00018  -0.00028  -0.00010   1.89072
   A10        1.89231  -0.00005   0.00015  -0.00023  -0.00008   1.89222
   A11        1.86851  -0.00002  -0.00008   0.00023   0.00015   1.86866
   A12        2.09201  -0.00000  -0.00039   0.00058   0.00031   2.09232
   A13        1.81001   0.00002   0.00011   0.00012   0.00024   1.81025
   A14        2.18809   0.00004  -0.00129   0.00218   0.00091   2.18900
   A15        1.83526  -0.00005   0.00147  -0.00232  -0.00069   1.83457
   A16        1.86859  -0.00003  -0.00008   0.00010  -0.00006   1.86853
   A17        2.90160  -0.00006  -0.00300   0.00307   0.00031   2.90191
   A18        1.87160  -0.00004  -0.00014  -0.00022  -0.00040   1.87119
   A19        2.10574  -0.00001  -0.00038  -0.00078  -0.00110   2.10464
   A20        1.85551   0.00002   0.00021  -0.00100  -0.00079   1.85472
   A21        1.87455  -0.00003  -0.00013   0.00007  -0.00008   1.87447
   A22        1.69913   0.00001  -0.00042   0.00054   0.00010   1.69924
   A23        2.19269   0.00001  -0.00074   0.00155   0.00080   2.19349
   A24        2.01653  -0.00003  -0.00139  -0.00092  -0.00233   2.01420
   A25        1.86117   0.00009   0.00018   0.00049   0.00071   1.86188
   A26        1.99607  -0.00004  -0.00021  -0.00006  -0.00026   1.99582
   A27        1.97139  -0.00001   0.00062   0.00142   0.00203   1.97342
   A28        1.73488   0.00001   0.00061  -0.00062   0.00007   1.73495
   A29        1.88132  -0.00003   0.00022  -0.00030  -0.00012   1.88120
   A30        3.17091   0.00020   0.00018   0.00000   0.00018   3.17109
   A31        2.85208   0.00001   0.00022  -0.00066  -0.00037   2.85170
   A32        2.89946   0.00006  -0.00071   0.00159   0.00087   2.90033
   A33        2.80691   0.00009   0.00029  -0.00129  -0.00091   2.80600
   A34        2.95916  -0.00001   0.00032  -0.00020   0.00024   2.95941
   A35        3.09715  -0.00003   0.00007  -0.00036  -0.00028   3.09687
   A36        3.16384  -0.00000   0.00085  -0.00101  -0.00017   3.16367
   A37        3.13361   0.00004  -0.00136   0.00195   0.00026   3.13387
   A38        3.09932   0.00006  -0.00035   0.00022  -0.00015   3.09917
   A39        3.17892   0.00001   0.00042   0.00009   0.00050   3.17943
    D1       -0.00542   0.00003  -0.00067  -0.00002  -0.00069  -0.00612
    D2        3.14102   0.00002  -0.00097  -0.00011  -0.00108   3.13994
    D3       -2.08352  -0.00001  -0.00306  -0.00032  -0.00338  -2.08691
    D4        2.11263  -0.00001  -0.00311  -0.00026  -0.00337   2.10926
    D5        0.01210  -0.00001  -0.00294  -0.00030  -0.00324   0.00886
    D6        1.05365   0.00000  -0.00279  -0.00024  -0.00303   1.05062
    D7       -1.03337   0.00001  -0.00283  -0.00019  -0.00302  -1.03639
    D8       -3.13391   0.00001  -0.00266  -0.00022  -0.00289  -3.13680
    D9        2.19972   0.00008   0.00234   0.00304   0.00540   2.20512
   D10       -0.00135   0.00002   0.00239   0.00155   0.00391   0.00255
   D11       -2.09266  -0.00002   0.00209   0.00153   0.00363  -2.08903
   D12       -0.08705  -0.00005   0.00385  -0.00170   0.00214  -0.08490
   D13       -2.19846   0.00002   0.00266  -0.00048   0.00230  -2.19616
   D14        2.09149  -0.00005   0.00372  -0.00125   0.00257   2.09405
   D15       -0.01993   0.00003   0.00253  -0.00003   0.00272  -0.01720
   D16       -1.95879  -0.00000  -0.00170  -0.00003  -0.00177  -1.96056
   D17        2.09401  -0.00000  -0.00084   0.00086   0.00009   2.09411
   D18        2.28782   0.00000  -0.00169  -0.00071  -0.00243   2.28539
   D19        0.05744  -0.00000  -0.00083   0.00018  -0.00057   0.05687
   D20       -0.04616  -0.00002  -0.01339   0.00034  -0.01301  -0.05917
   D21       -2.40703  -0.00001  -0.01287  -0.00081  -0.01362  -2.42065
   D22        2.18113  -0.00005   0.01059  -0.00014   0.01042   2.19155
   D23       -1.95255   0.00004   0.01019   0.00097   0.01121  -1.94134
   D24        0.03683   0.00001   0.01105   0.00082   0.01186   0.04869
   D25        2.04905   0.00007   0.00294   0.00121   0.00415   2.05320
   D26       -2.12997   0.00001   0.00167  -0.00039   0.00123  -2.12874
   D27       -0.10281  -0.00001   0.00286   0.00077   0.00364  -0.09917
   D28       -2.12939   0.00003   0.00284  -0.00049   0.00228  -2.12711
   D29       -0.02523  -0.00003   0.00156  -0.00210  -0.00063  -0.02586
   D30        2.00193  -0.00005   0.00276  -0.00093   0.00177   2.00371
   D31        0.03401   0.00002  -0.00218   0.00014  -0.00208   0.03192
   D32       -2.12133  -0.00002  -0.00120   0.00067  -0.00043  -2.12176
   D33        2.10770   0.00005  -0.00222  -0.00005  -0.00235   2.10535
   D34        2.00955   0.00001  -0.00300   0.00098  -0.00205   2.00750
   D35       -0.14579  -0.00003  -0.00202   0.00151  -0.00040  -0.14619
   D36       -2.19995   0.00004  -0.00305   0.00079  -0.00232  -2.20227
         Item               Value     Threshold  Converged?
 Maximum Force            0.000332     0.000015     NO 
 RMS     Force            0.000067     0.000010     NO 
 Maximum Displacement     0.008882     0.000060     NO 
 RMS     Displacement     0.002663     0.000040     NO 
 Predicted change in Energy=-8.244620D-07
 GradGradGradGradGradGradGradGradGradGradGradGradGradGradGradGradGradGrad

                          Input orientation:                          
 ---------------------------------------------------------------------
 Center     Atomic      Atomic             Coordinates (Angstroms)
 Number     Number       Type             X           Y           Z
 ---------------------------------------------------------------------
      1          6           0       -0.036416   -1.483702   -0.533780
      2          8           0        0.970884   -1.023305   -1.030966
      3          8           0       -1.061028   -0.849035   -0.050169
      4          1           0       -0.964865    0.166079   -0.110715
      5          6           0       -0.227396   -3.017824   -0.417685
      6          9           0       -1.317105   -3.403652   -1.099287
      7          9           0       -0.387068   -3.375519    0.864013
      8          9           0        0.824659   -3.668311   -0.907655
      9          8           0       -3.328583    4.488812    1.002006
     10          1           0       -4.201056    4.452849    1.400207
     11          1           0       -3.393876    4.053108    0.126047
     12          8           0       -3.079798    3.032614   -1.301578
     13          1           0       -3.717893    2.451293   -1.720980
     14          1           0       -2.308161    2.483290   -1.057603
     15          8           0       -1.226439    3.111513    1.989052
     16          1           0       -0.549360    3.682178    2.359543
     17          1           0       -1.996893    3.681420    1.764705
     18          8           0        1.537734    1.690265   -1.375089
     19          1           0        1.550757    0.716783   -1.354736
     20          1           0        1.801554    1.962473   -2.256932
     21          8           0       -0.889323    1.701206   -0.241883
     22          1           0       -0.031760    1.905456   -0.679967
     23          1           0       -0.911236    2.187112    0.622529
 ---------------------------------------------------------------------
                    Distance matrix (angstroms):
                    1          2          3          4          5
     1  C    0.000000
     2  O    1.214007   0.000000
     3  O    1.298658   2.262963   0.000000
     4  H    1.939789   2.451250   1.021454   0.000000
     5  C    1.550316   2.406262   2.352373   3.282580   0.000000
     6  F    2.376168   3.302365   2.773499   3.720797   1.341980
     7  F    2.378182   3.311780   2.770031   3.718448   1.340220
     8  F    2.377761   2.651913   3.498488   4.305817   1.330422
     9  O    6.990561   7.280236   5.894191   5.050875   8.245148
    10  H    7.505143   7.915039   6.330350   5.579625   8.654806
    11  H    6.508777   6.794099   5.431780   4.589678   7.766616
    12  O    5.499891   5.738618   4.550676   3.756077   6.747241
    13  H    5.517871   5.876528   4.554415   3.923559   6.617657
    14  H    4.601331   4.800944   3.697925   2.840864   5.916193
    15  O    5.375578   5.571845   4.457771   3.626710   6.660273
    16  H    5.943126   5.995687   5.157558   4.317148   7.259937
    17  H    5.983727   6.225586   4.969369   4.115811   7.264559
    18  O    3.641403   2.793421   3.867430   3.191361   5.118438
    19  H    2.834647   1.862521   3.312869   2.859934   4.241130
    20  H    4.268900   3.332848   4.579165   3.935271   5.683557
    21  O    3.310030   3.392047   2.563194   1.542572   4.768469
    22  H    3.392312   3.115467   3.007201   2.054304   4.934141
    23  H    3.946801   4.072248   3.113382   2.150604   5.351732
                    6          7          8          9         10
     6  F    0.000000
     7  F    2.172627   0.000000
     8  F    2.166546   2.166291   0.000000
     9  O    8.411449   8.397575   9.350662   0.000000
    10  H    8.734372   8.724526   9.825339   0.959722   0.000000
    11  H    7.836944   8.047980   8.859170   0.980513   1.560390
    12  O    6.676341   7.280436   7.765459   2.736586   3.251758
    13  H    6.358511   7.192240   7.664583   3.423112   3.739181
    14  H    5.969926   6.458239   6.905016   3.050470   3.674649
    15  O    7.210647   6.637156   7.652707   2.700042   3.315761
    16  H    7.922243   7.216234   8.160404   3.196505   3.853459
    17  H    7.672210   7.294050   8.313917   1.734068   2.363535
    18  O    5.845867   5.863497   5.425984   6.096187   6.947507
    19  H    5.026716   5.042316   4.467231   6.602303   7.391296
    20  H    6.313594   6.559307   5.872018   6.581898   7.457075
    21  O    5.194008   5.220000   5.675623   3.907429   4.608208
    22  H    5.478555   5.513511   5.643773   4.513514   5.310308
    23  H    5.863960   5.592488   6.296092   3.359374   4.069553
                   11         12         13         14         15
    11  H    0.000000
    12  O    1.782741   0.000000
    13  H    2.466233   0.959685   0.000000
    14  H    2.245914   0.978112   1.558343   0.000000
    15  O    3.009182   3.777487   4.517474   3.293463   0.000000
    16  H    3.635569   4.497650   5.310870   4.025867   0.959874
    17  H    2.185158   3.315980   4.077383   3.081854   0.984238
    18  O    5.670733   4.809252   5.321693   3.939619   4.580179
    19  H    6.145989   5.177639   5.558897   4.254420   4.962708
    20  H    6.086201   5.087780   5.566910   4.312703   5.340170
    21  O    3.455373   2.773767   3.278897   1.813879   2.660768
    22  H    4.070122   3.308689   3.869008   2.378761   3.163146
    23  H    3.145145   3.019888   3.665944   2.204987   1.679659
                   16         17         18         19         20
    16  H    0.000000
    17  H    1.564987   0.000000
    18  O    4.719232   5.129970   0.000000
    19  H    5.196146   5.577258   0.973782   0.000000
    20  H    5.458574   5.792801   0.959868   1.558396   0.000000
    21  O    3.287437   3.028920   2.678596   2.856837   3.371869
    22  H    3.558549   3.604472   1.729975   2.091080   2.418907
    23  H    2.320214   2.171675   3.199186   3.483225   3.962448
                   21         22         23
    21  O    0.000000
    22  H    0.984403   0.000000
    23  H    0.991864   1.596655   0.000000
 Stoichiometry    C2H11F3O7
 Framework group  C1[X(C2H11F3O7)]
 Deg. of freedom    63
 Full point group                 C1      NOp   1
 Largest Abelian subgroup         C1      NOp   1
 Largest concise Abelian subgroup C1      NOp   1
                         Standard orientation:                         
 ---------------------------------------------------------------------
 Center     Atomic      Atomic             Coordinates (Angstroms)
 Number     Number       Type             X           Y           Z
 ---------------------------------------------------------------------
      1          6           0        1.699811    0.198371    0.008184
      2          8           0        1.664397    1.409981   -0.059349
      3          8           0        0.706736   -0.637128    0.055681
      4          1           0       -0.203635   -0.174286    0.036464
      5          6           0        3.057434   -0.549415    0.042171
      6          9           0        3.158398   -1.377907   -1.008695
      7          9           0        3.164078   -1.278514    1.161650
      8          9           0        4.075097    0.306484   -0.000522
      9          8           0       -5.169197   -1.092738    0.141223
     10          1           0       -5.473571   -2.002475    0.169557
     11          1           0       -4.662229   -0.984704   -0.691074
     12          8           0       -3.408999   -0.555401   -1.884086
     13          1           0       -3.014521   -1.158484   -2.517864
     14          1           0       -2.677967   -0.172117   -1.359311
     15          8           0       -3.333551   -0.123569    1.867879
     16          1           0       -3.698675    0.527135    2.471721
     17          1           0       -4.086159   -0.505700    1.361635
     18          8           0       -0.643534    2.980597   -0.158449
     19          1           0        0.268856    2.641197   -0.133920
     20          1           0       -0.691347    3.624233   -0.868936
     21          8           0       -1.597607    0.479763   -0.056225
     22          1           0       -1.450068    1.450453   -0.127226
     23          1           0       -2.178279    0.318406    0.731542
 ---------------------------------------------------------------------
 Rotational constants (GHZ):           1.0379136           0.2515360           0.2358316
 Standard basis: 6-31++G(d,p) (6D, 7F)
 There are   294 symmetry adapted cartesian basis functions of A   symmetry.
 There are   294 symmetry adapted basis functions of A   symmetry.
   294 basis functions,   472 primitive gaussians,   294 cartesian basis functions
    53 alpha electrons       53 beta electrons
       nuclear repulsion energy       817.2403163776 Hartrees.
 NAtoms=   23 NActive=   23 NUniq=   23 SFac= 1.00D+00 NAtFMM=   60 NAOKFM=F Big=F
 Integral buffers will be    131072 words long.
 Raffenetti 2 integral format.
 Two-electron integral symmetry is turned on.
 Nuclear repulsion after empirical dispersion term =      817.2306013244 Hartrees.
 One-electron integrals computed using PRISM.
 NBasis=   294 RedAO= T EigKep=  4.53D-05  NBF=   294
 NBsUse=   294 1.00D-06 EigRej= -1.00D+00 NBFU=   294
 Initial guess from the checkpoint file:  "/local_scratch/slurm.5660466/Gau-6915.chk"
 B after Tr=    -0.000000   -0.000000   -0.000000
         Rot=    1.000000    0.000284   -0.000033    0.000048 Ang=   0.03 deg.
 Requested convergence on RMS density matrix=1.00D-10 within 128 cycles.
 Requested convergence on MAX density matrix=1.00D-08.
 Requested convergence on             energy=1.00D-08.
 No special actions if energy rises.
 SCF Done:  E(RwB97XD) =  -908.814915635     A.U. after   13 cycles
            NFock= 13  Conv=0.74D-10     -V/T= 2.0082
 Calling FoFJK, ICntrl=      2127 FMM=F ISym2X=0 I1Cent= 0 IOpClX= 0 NMat=1 NMatS=1 NMatT=0.
 ***** Axes restored to original set *****
 -------------------------------------------------------------------
 Center     Atomic                   Forces (Hartrees/Bohr)
 Number     Number              X              Y              Z
 -------------------------------------------------------------------
      1        6          -0.000000003    0.000027046   -0.000006531
      2        8          -0.000059040   -0.000036473    0.000040247
      3        8           0.000057191   -0.000133715   -0.000023976
      4        1          -0.000003415    0.000111721   -0.000002981
      5        6          -0.000001828    0.000008451    0.000001744
      6        9           0.000011751   -0.000008173    0.000008614
      7        9           0.000001550   -0.000003686   -0.000013103
      8        9          -0.000018762   -0.000003487    0.000007950
      9        8           0.000024510   -0.000008688    0.000016742
     10        1           0.000000510   -0.000006194   -0.000028796
     11        1          -0.000015816    0.000007525    0.000030140
     12        8          -0.000060615    0.000127677   -0.000057918
     13        1           0.000067817   -0.000042469    0.000034303
     14        1          -0.000029311   -0.000088118    0.000029332
     15        8          -0.000053255    0.000003884    0.000033392
     16        1          -0.000029948    0.000018873   -0.000028158
     17        1           0.000072724   -0.000018678   -0.000001289
     18        8          -0.000002657    0.000024956   -0.000012089
     19        1           0.000005369   -0.000001455   -0.000006088
     20        1           0.000000752    0.000003911    0.000005078
     21        8           0.000020007   -0.000022470   -0.000046734
     22        1           0.000017255    0.000023297   -0.000003982
     23        1          -0.000004786    0.000016265    0.000024103
 -------------------------------------------------------------------
 Cartesian Forces:  Max     0.000133715 RMS     0.000038673

 GradGradGradGradGradGradGradGradGradGradGradGradGradGradGradGradGradGrad
 Berny optimization.
 Using GEDIIS/GDIIS optimizer.
 FormGI is forming the generalized inverse of G from B-inverse, IUseBI=4.
 Internal  Forces:  Max     0.000181651 RMS     0.000038532
 Search for a local minimum.
 Step number  10 out of a maximum of  138
 All quantities printed in internal units (Hartrees-Bohrs-Radians)
 Mixed Optimization -- En-DIIS/RFO-DIIS
 Swapping is turned off.
 Update second derivatives using D2CorX and points    7    8    9   10
 DE= -1.03D-06 DEPred=-8.24D-07 R= 1.25D+00
 TightC=F SS=  1.41D+00  RLast= 3.10D-02 DXNew= 2.9050D+00 9.3094D-02
 Trust test= 1.25D+00 RLast= 3.10D-02 DXMaxT set to 1.73D+00
 ITU=  1  1  1  1  0  1  1  1  1  0
     Eigenvalues ---    0.00014   0.00024   0.00035   0.00060   0.00156
     Eigenvalues ---    0.00318   0.00418   0.00513   0.00751   0.00846
     Eigenvalues ---    0.00893   0.01058   0.01145   0.01227   0.01316
     Eigenvalues ---    0.01440   0.01618   0.01720   0.01827   0.01923
     Eigenvalues ---    0.02180   0.02378   0.02486   0.02694   0.02742
     Eigenvalues ---    0.02885   0.03138   0.03844   0.04068   0.04368
     Eigenvalues ---    0.04701   0.05378   0.05761   0.06047   0.07017
     Eigenvalues ---    0.07138   0.08565   0.11315   0.11697   0.13672
     Eigenvalues ---    0.19799   0.21514   0.22036   0.23913   0.28402
     Eigenvalues ---    0.35855   0.37547   0.38678   0.39440   0.42850
     Eigenvalues ---    0.44474   0.47304   0.48359   0.50490   0.50643
     Eigenvalues ---    0.55652   0.57127   0.57207   0.57238   0.57416
     Eigenvalues ---    0.60348   0.91685   1.39507
 En-DIIS/RFO-DIIS/Sim-DIIS IScMMF=       -3 using points:    10    9    8    7    6    5    4    3
 RFO step:  Lambda=-6.13752092D-07.
 DidBck=F Rises=F RFO-DIIS coefs:    1.61953   -0.55081   -0.14425    0.07720   -0.00312
                  RFO-DIIS coefs:   -0.00590    0.00430    0.00304
 Iteration  1 RMS(Cart)=  0.00248188 RMS(Int)=  0.00002642
 Iteration  2 RMS(Cart)=  0.00000430 RMS(Int)=  0.00002632
 Iteration  3 RMS(Cart)=  0.00000000 RMS(Int)=  0.00002632
 Variable       Old X    -DE/DX   Delta X   Delta X   Delta X     New X
                                 (Linear)    (Quad)   (Total)
    R1        2.29414  -0.00008  -0.00007  -0.00001  -0.00008   2.29406
    R2        2.45411  -0.00006  -0.00003  -0.00006  -0.00009   2.45402
    R3        2.92967   0.00001   0.00009  -0.00004   0.00005   2.92973
    R4        1.93027   0.00015   0.00005   0.00029   0.00034   1.93061
    R5        2.91504   0.00004  -0.00053  -0.00016  -0.00069   2.91435
    R6        2.53598  -0.00001  -0.00003   0.00000  -0.00003   2.53595
    R7        2.53265  -0.00001   0.00003  -0.00001   0.00001   2.53266
    R8        2.51413  -0.00002  -0.00001  -0.00001  -0.00002   2.51412
    R9        1.81361  -0.00001  -0.00002  -0.00000  -0.00002   1.81359
   R10        1.85290  -0.00002  -0.00006  -0.00001  -0.00007   1.85283
   R11        3.27691  -0.00000   0.00036  -0.00051  -0.00017   3.27674
   R12        3.36889   0.00001   0.00084  -0.00021   0.00064   3.36954
   R13        1.81354  -0.00004  -0.00001  -0.00000  -0.00001   1.81354
   R14        1.84836   0.00003   0.00028  -0.00013   0.00018   1.84854
   R15        3.42773  -0.00000   0.00066  -0.00038   0.00031   3.42805
   R16        1.81390  -0.00002  -0.00001   0.00000  -0.00000   1.81390
   R17        1.85994  -0.00007  -0.00042   0.00022  -0.00023   1.85971
   R18        3.17410   0.00001   0.00014   0.00013   0.00026   3.17436
   R19        1.84018   0.00000   0.00000  -0.00003  -0.00002   1.84016
   R20        1.81389  -0.00000  -0.00002   0.00001  -0.00001   1.81387
   R21        3.26918   0.00001   0.00049  -0.00023   0.00026   3.26943
   R22        1.86025   0.00004  -0.00007   0.00006  -0.00001   1.86024
   R23        1.87435   0.00004  -0.00017   0.00023   0.00006   1.87441
    A1        2.24185   0.00002  -0.00009   0.00001  -0.00009   2.24177
    A2        2.10384   0.00001   0.00019  -0.00002   0.00017   2.10401
    A3        1.93748  -0.00003  -0.00009   0.00001  -0.00008   1.93740
    A4        1.97070   0.00018  -0.00000   0.00007   0.00006   1.97076
    A5        1.92463   0.00001   0.00013   0.00000   0.00013   1.92476
    A6        1.92879   0.00001  -0.00007   0.00001  -0.00006   1.92873
    A7        1.93781   0.00002   0.00010  -0.00002   0.00009   1.93790
    A8        1.88836  -0.00001  -0.00005  -0.00000  -0.00005   1.88831
    A9        1.89072  -0.00002  -0.00007   0.00000  -0.00007   1.89065
   A10        1.89222  -0.00001  -0.00005   0.00000  -0.00005   1.89218
   A11        1.86866  -0.00002  -0.00000  -0.00015  -0.00015   1.86851
   A12        2.09232  -0.00000   0.00067   0.00040   0.00107   2.09339
   A13        1.81025   0.00002   0.00015   0.00027   0.00044   1.81069
   A14        2.18900   0.00002   0.00022  -0.00050  -0.00029   2.18871
   A15        1.83457  -0.00000  -0.00060  -0.00033  -0.00080   1.83377
   A16        1.86853  -0.00004  -0.00039  -0.00037  -0.00079   1.86774
   A17        2.90191  -0.00002  -0.00036   0.00045   0.00025   2.90217
   A18        1.87119  -0.00001  -0.00035  -0.00015  -0.00050   1.87069
   A19        2.10464   0.00000  -0.00105  -0.00033  -0.00136   2.10327
   A20        1.85472  -0.00001  -0.00067  -0.00024  -0.00092   1.85380
   A21        1.87447  -0.00001  -0.00004   0.00005   0.00001   1.87448
   A22        1.69924   0.00001   0.00010   0.00030   0.00040   1.69963
   A23        2.19349   0.00000   0.00060   0.00002   0.00062   2.19411
   A24        2.01420  -0.00003  -0.00254   0.00056  -0.00200   2.01221
   A25        1.86188   0.00007   0.00025   0.00016   0.00043   1.86231
   A26        1.99582  -0.00003  -0.00041  -0.00022  -0.00065   1.99517
   A27        1.97342  -0.00002   0.00256  -0.00061   0.00194   1.97535
   A28        1.73495   0.00002   0.00020   0.00004   0.00031   1.73526
   A29        1.88120  -0.00002   0.00009   0.00000   0.00008   1.88128
   A30        3.17109   0.00017   0.00023   0.00009   0.00032   3.17141
   A31        2.85170   0.00000  -0.00003  -0.00013  -0.00010   2.85160
   A32        2.90033   0.00001   0.00056   0.00008   0.00062   2.90095
   A33        2.80600   0.00008  -0.00070   0.00008  -0.00061   2.80540
   A34        2.95941  -0.00002   0.00022  -0.00014   0.00015   2.95955
   A35        3.09687  -0.00001  -0.00029   0.00002  -0.00027   3.09660
   A36        3.16367   0.00001  -0.00024   0.00018  -0.00006   3.16361
   A37        3.13387   0.00002  -0.00027  -0.00017  -0.00046   3.13341
   A38        3.09917   0.00002   0.00000  -0.00039  -0.00040   3.09878
   A39        3.17943   0.00000   0.00028  -0.00009   0.00020   3.17962
    D1       -0.00612   0.00001  -0.00042   0.00019  -0.00023  -0.00634
    D2        3.13994   0.00001  -0.00062   0.00019  -0.00042   3.13952
    D3       -2.08691  -0.00000  -0.00138   0.00008  -0.00130  -2.08821
    D4        2.10926  -0.00000  -0.00136   0.00007  -0.00128   2.10798
    D5        0.00886  -0.00000  -0.00131   0.00007  -0.00124   0.00762
    D6        1.05062   0.00000  -0.00120   0.00008  -0.00112   1.04950
    D7       -1.03639   0.00000  -0.00117   0.00007  -0.00110  -1.03750
    D8       -3.13680   0.00000  -0.00113   0.00007  -0.00106  -3.13786
    D9        2.20512   0.00004   0.00468  -0.00064   0.00402   2.20914
   D10        0.00255   0.00001   0.00298  -0.00039   0.00260   0.00515
   D11       -2.08903  -0.00003   0.00284  -0.00038   0.00248  -2.08655
   D12       -0.08490  -0.00004  -0.00247  -0.00168  -0.00415  -0.08905
   D13       -2.19616   0.00001  -0.00142  -0.00041  -0.00183  -2.19799
   D14        2.09405  -0.00004  -0.00158  -0.00108  -0.00264   2.09141
   D15       -0.01720   0.00001  -0.00054   0.00019  -0.00033  -0.01753
   D16       -1.96056  -0.00001  -0.00053  -0.00056  -0.00111  -1.96167
   D17        2.09411  -0.00001   0.00133   0.00012   0.00146   2.09557
   D18        2.28539   0.00001  -0.00119  -0.00083  -0.00202   2.28336
   D19        0.05687   0.00000   0.00067  -0.00014   0.00054   0.05741
   D20       -0.05917  -0.00001  -0.00125  -0.00054  -0.00178  -0.06095
   D21       -2.42065  -0.00001  -0.00088   0.00057  -0.00031  -2.42096
   D22        2.19155  -0.00003   0.00020   0.00034   0.00054   2.19209
   D23       -1.94134   0.00002   0.00063   0.00050   0.00114  -1.94020
   D24        0.04869   0.00001   0.00182   0.00030   0.00212   0.05081
   D25        2.05320   0.00005   0.00408   0.00043   0.00450   2.05770
   D26       -2.12874   0.00001   0.00101   0.00103   0.00203  -2.12671
   D27       -0.09917  -0.00001   0.00412   0.00032   0.00445  -0.09472
   D28       -2.12711   0.00002   0.00241  -0.00028   0.00211  -2.12500
   D29       -0.02586  -0.00002  -0.00067   0.00032  -0.00035  -0.02621
   D30        2.00371  -0.00004   0.00244  -0.00039   0.00206   2.00577
   D31        0.03192   0.00000  -0.00162  -0.00001  -0.00163   0.03029
   D32       -2.12176  -0.00003   0.00040  -0.00070  -0.00028  -2.12204
   D33        2.10535   0.00002  -0.00216  -0.00023  -0.00240   2.10295
   D34        2.00750   0.00001  -0.00158   0.00040  -0.00118   2.00632
   D35       -0.14619  -0.00002   0.00045  -0.00029   0.00017  -0.14601
   D36       -2.20227   0.00003  -0.00211   0.00018  -0.00194  -2.20421
         Item               Value     Threshold  Converged?
 Maximum Force            0.000182     0.000015     NO 
 RMS     Force            0.000039     0.000010     NO 
 Maximum Displacement     0.007792     0.000060     NO 
 RMS     Displacement     0.002484     0.000040     NO 
 Predicted change in Energy=-3.038757D-07
 GradGradGradGradGradGradGradGradGradGradGradGradGradGradGradGradGradGrad

                          Input orientation:                          
 ---------------------------------------------------------------------
 Center     Atomic      Atomic             Coordinates (Angstroms)
 Number     Number       Type             X           Y           Z
 ---------------------------------------------------------------------
      1          6           0       -0.036565   -1.482761   -0.533326
      2          8           0        0.972421   -1.023241   -1.027789
      3          8           0       -1.061906   -0.847148   -0.052641
      4          1           0       -0.964643    0.168061   -0.112871
      5          6           0       -0.229196   -3.016702   -0.417201
      6          9           0       -1.318188   -3.401792   -1.100337
      7          9           0       -0.391191   -3.373890    0.864354
      8          9           0        0.822958   -3.668395   -0.905325
      9          8           0       -3.329257    4.486044    1.003510
     10          1           0       -4.201666    4.450330    1.401852
     11          1           0       -3.395109    4.050921    0.127345
     12          8           0       -3.081481    3.031460   -1.301542
     13          1           0       -3.719129    2.448554   -1.719411
     14          1           0       -2.308949    2.483030   -1.058016
     15          8           0       -1.225173    3.110750    1.988895
     16          1           0       -0.548342    3.683071    2.357272
     17          1           0       -1.996479    3.679453    1.764947
     18          8           0        1.539708    1.690606   -1.375405
     19          1           0        1.552969    0.717166   -1.353835
     20          1           0        1.804840    1.961807   -2.257157
     21          8           0       -0.888053    1.702795   -0.243741
     22          1           0       -0.030352    1.906953   -0.681584
     23          1           0       -0.909883    2.188032    0.621084
 ---------------------------------------------------------------------
                    Distance matrix (angstroms):
                    1          2          3          4          5
     1  C    0.000000
     2  O    1.213962   0.000000
     3  O    1.298610   2.262833   0.000000
     4  H    1.939929   2.451223   1.021634   0.000000
     5  C    1.550344   2.406364   2.352291   3.282714   0.000000
     6  F    2.376287   3.302977   2.773005   3.720744   1.341966
     7  F    2.378159   3.311373   2.770409   3.718768   1.340227
     8  F    2.377848   2.652202   3.498460   4.306030   1.330413
     9  O    6.987869   7.278931   5.890609   5.048037   8.241358
    10  H    7.502969   7.914184   6.327473   5.577681   8.651360
    11  H    6.506761   6.793878   5.428380   4.587098   7.763428
    12  O    5.499078   5.740180   4.547750   3.754064   6.745209
    13  H    5.515734   5.877274   4.549792   3.920308   6.613956
    14  H    4.600709   4.802316   3.695399   2.838932   5.914648
    15  O    5.373521   5.569532   4.456397   3.625563   6.657847
    16  H    5.941657   5.993391   5.156967   4.316272   7.258547
    17  H    5.980951   6.223269   4.966605   4.113485   7.261098
    18  O    3.641976   2.794211   3.867595   3.191224   5.119172
    19  H    2.835407   1.863427   3.313270   2.860049   4.242071
    20  H    4.269357   3.333883   4.579121   3.935165   5.684038
    21  O    3.310085   3.392252   2.562997   1.542207   4.768421
    22  H    3.392960   3.116320   3.007449   2.054284   4.934756
    23  H    3.945892   4.071133   3.112769   2.149877   5.350759
                    6          7          8          9         10
     6  F    0.000000
     7  F    2.172582   0.000000
     8  F    2.166474   2.166254   0.000000
     9  O    8.407647   8.392268   9.347696   0.000000
    10  H    8.731049   8.719349   9.822607   0.959712   0.000000
    11  H    7.833501   8.043290   8.856994   0.980476   1.560265
    12  O    6.673561   7.277174   7.764643   2.736872   3.252129
    13  H    6.354079   7.186924   7.662269   3.423107   3.739282
    14  H    5.967791   6.455758   6.904505   3.050079   3.674724
    15  O    7.208690   6.634054   7.650370   2.699924   3.316414
    16  H    7.921048   7.214859   8.158986   3.195454   3.853348
    17  H    7.669026   7.289559   8.310863   1.733976   2.364093
    18  O    5.846002   5.864640   5.427117   6.097584   6.949288
    19  H    5.027288   5.043497   4.468471   6.602851   7.392303
    20  H    6.313456   6.560186   5.872880   6.585035   7.460510
    21  O    5.193803   5.219912   5.675821   3.906608   4.608357
    22  H    5.478746   5.514294   5.644706   4.513760   5.311246
    23  H    5.863117   5.591350   6.295268   3.358643   4.069819
                   11         12         13         14         15
    11  H    0.000000
    12  O    1.783082   0.000000
    13  H    2.466390   0.959682   0.000000
    14  H    2.245687   0.978206   1.557961   0.000000
    15  O    3.009636   3.778774   4.517727   3.294278   0.000000
    16  H    3.634827   4.497589   5.310110   4.025423   0.959872
    17  H    2.185381   3.316696   4.077179   3.081913   0.984119
    18  O    5.672898   4.812352   5.324303   3.942186   4.580381
    19  H    6.147462   5.180426   5.561148   4.256782   4.961971
    20  H    6.090133   5.092494   5.571385   4.316581   5.341349
    21  O    3.454957   2.774061   3.278529   1.814043   2.660949
    22  H    4.070940   3.310325   3.870077   2.380246   3.163571
    23  H    3.144914   3.020546   3.665741   2.205400   1.679798
                   16         17         18         19         20
    16  H    0.000000
    17  H    1.564597   0.000000
    18  O    4.718342   5.130492   0.000000
    19  H    5.194653   5.576785   0.973768   0.000000
    20  H    5.458312   5.794623   0.959860   1.558383   0.000000
    21  O    3.286665   3.028302   2.678589   2.856985   3.372330
    22  H    3.557746   3.604570   1.730110   2.091511   2.419374
    23  H    2.319526   2.171048   3.199046   3.482728   3.962975
                   21         22         23
    21  O    0.000000
    22  H    0.984398   0.000000
    23  H    0.991894   1.596723   0.000000
 Stoichiometry    C2H11F3O7
 Framework group  C1[X(C2H11F3O7)]
 Deg. of freedom    63
 Full point group                 C1      NOp   1
 Largest Abelian subgroup         C1      NOp   1
 Largest concise Abelian subgroup C1      NOp   1
                         Standard orientation:                         
 ---------------------------------------------------------------------
 Center     Atomic      Atomic             Coordinates (Angstroms)
 Number     Number       Type             X           Y           Z
 ---------------------------------------------------------------------
      1          6           0        1.699249    0.198848    0.008327
      2          8           0        1.664757    1.410517   -0.057802
      3          8           0        0.705506   -0.635880    0.054025
      4          1           0       -0.204669   -0.172253    0.034823
      5          6           0        3.056208   -0.550177    0.042832
      6          9           0        3.157010   -1.378753   -1.007965
      7          9           0        3.161653   -1.279418    1.162340
      8          9           0        4.074727    0.304714    0.000670
      9          8           0       -5.166526   -1.094631    0.143793
     10          1           0       -5.471077   -2.004251    0.173592
     11          1           0       -4.660235   -0.987978   -0.689050
     12          8           0       -3.407933   -0.559898   -1.883985
     13          1           0       -3.011981   -1.164604   -2.515286
     14          1           0       -2.677426   -0.174557   -1.359812
     15          8           0       -3.332013   -0.119861    1.868313
     16          1           0       -3.698536    0.532832    2.469152
     17          1           0       -4.083786   -0.504077    1.362641
     18          8           0       -0.642905    2.982584   -0.162308
     19          1           0        0.269376    2.643056   -0.136044
     20          1           0       -0.689379    3.625929   -0.873138
     21          8           0       -1.598012    0.482231   -0.058179
     22          1           0       -1.450433    1.452827   -0.130309
     23          1           0       -2.178102    0.321670    0.730218
 ---------------------------------------------------------------------
 Rotational constants (GHZ):           1.0367710           0.2517108           0.2359340
 Standard basis: 6-31++G(d,p) (6D, 7F)
 There are   294 symmetry adapted cartesian basis functions of A   symmetry.
 There are   294 symmetry adapted basis functions of A   symmetry.
   294 basis functions,   472 primitive gaussians,   294 cartesian basis functions
    53 alpha electrons       53 beta electrons
       nuclear repulsion energy       817.2641779765 Hartrees.
 NAtoms=   23 NActive=   23 NUniq=   23 SFac= 1.00D+00 NAtFMM=   60 NAOKFM=F Big=F
 Integral buffers will be    131072 words long.
 Raffenetti 2 integral format.
 Two-electron integral symmetry is turned on.
 Nuclear repulsion after empirical dispersion term =      817.2544626574 Hartrees.
 One-electron integrals computed using PRISM.
 NBasis=   294 RedAO= T EigKep=  4.53D-05  NBF=   294
 NBsUse=   294 1.00D-06 EigRej= -1.00D+00 NBFU=   294
 Initial guess from the checkpoint file:  "/local_scratch/slurm.5660466/Gau-6915.chk"
 B after Tr=     0.000000   -0.000000    0.000000
         Rot=    1.000000    0.000579    0.000010    0.000035 Ang=   0.07 deg.
 Requested convergence on RMS density matrix=1.00D-10 within 128 cycles.
 Requested convergence on MAX density matrix=1.00D-08.
 Requested convergence on             energy=1.00D-08.
 No special actions if energy rises.
 SCF Done:  E(RwB97XD) =  -908.814916087     A.U. after   13 cycles
            NFock= 13  Conv=0.64D-10     -V/T= 2.0082
 Calling FoFJK, ICntrl=      2127 FMM=F ISym2X=0 I1Cent= 0 IOpClX= 0 NMat=1 NMatS=1 NMatT=0.
 ***** Axes restored to original set *****
 -------------------------------------------------------------------
 Center     Atomic                   Forces (Hartrees/Bohr)
 Number     Number              X              Y              Z
 -------------------------------------------------------------------
      1        6          -0.000026205   -0.000002990    0.000014226
      2        8           0.000012096   -0.000016671   -0.000008057
      3        8           0.000007217   -0.000028283    0.000000957
      4        1          -0.000002589    0.000019576   -0.000010149
      5        6           0.000002095   -0.000004610    0.000001054
      6        9          -0.000000580    0.000003786    0.000000053
      7        9           0.000001692    0.000003554   -0.000000078
      8        9           0.000004245    0.000003940   -0.000000834
      9        8           0.000009670   -0.000001533    0.000005947
     10        1          -0.000001885   -0.000002703   -0.000006473
     11        1          -0.000006180   -0.000000244    0.000000735
     12        8           0.000031051    0.000007819   -0.000015977
     13        1           0.000014575   -0.000017504    0.000015033
     14        1          -0.000050037    0.000014623    0.000007896
     15        8           0.000028653   -0.000030727    0.000022988
     16        1          -0.000004127    0.000007805   -0.000007395
     17        1          -0.000027970    0.000025563   -0.000010468
     18        8          -0.000003916    0.000011524   -0.000007488
     19        1           0.000000696   -0.000006566    0.000005650
     20        1           0.000000460    0.000006384   -0.000001342
     21        8           0.000007128   -0.000011829   -0.000010280
     22        1           0.000006600    0.000007142   -0.000008344
     23        1          -0.000002687    0.000011943    0.000012346
 -------------------------------------------------------------------
 Cartesian Forces:  Max     0.000050037 RMS     0.000013678

 GradGradGradGradGradGradGradGradGradGradGradGradGradGradGradGradGradGrad
 Berny optimization.
 Using GEDIIS/GDIIS optimizer.
 FormGI is forming the generalized inverse of G from B-inverse, IUseBI=4.
 Internal  Forces:  Max     0.000071772 RMS     0.000014895
 Search for a local minimum.
 Step number  11 out of a maximum of  138
 All quantities printed in internal units (Hartrees-Bohrs-Radians)
 Mixed Optimization -- En-DIIS/RFO-DIIS
 Swapping is turned off.
 Update second derivatives using D2CorX and points    7    8    9   10   11
 DE= -4.51D-07 DEPred=-3.04D-07 R= 1.49D+00
 Trust test= 1.49D+00 RLast= 1.29D-02 DXMaxT set to 1.73D+00
 ITU=  0  1  1  1  1  0  1  1  1  1  0
     Eigenvalues ---    0.00013   0.00024   0.00036   0.00061   0.00143
     Eigenvalues ---    0.00315   0.00403   0.00515   0.00759   0.00811
     Eigenvalues ---    0.00892   0.01058   0.01157   0.01190   0.01298
     Eigenvalues ---    0.01464   0.01616   0.01714   0.01824   0.01896
     Eigenvalues ---    0.02138   0.02367   0.02493   0.02681   0.02743
     Eigenvalues ---    0.02892   0.03157   0.03830   0.04072   0.04386
     Eigenvalues ---    0.04748   0.05357   0.05724   0.05972   0.07024
     Eigenvalues ---    0.07180   0.08567   0.11399   0.11706   0.13679
     Eigenvalues ---    0.20099   0.21517   0.22041   0.23926   0.28395
     Eigenvalues ---    0.36109   0.37545   0.38476   0.38904   0.42364
     Eigenvalues ---    0.47297   0.48031   0.48338   0.50582   0.51154
     Eigenvalues ---    0.55841   0.57070   0.57208   0.57249   0.57413
     Eigenvalues ---    0.60191   0.92269   1.33526
 En-DIIS/RFO-DIIS/Sim-DIIS IScMMF=       -3 using points:    11   10    9    8    7    6    5    4    3
 RFO step:  Lambda=-1.33212273D-07.
 DIIS inversion failure, remove point   9.
 RFO-DIIS uses    8 points instead of    9
 DidBck=F Rises=F RFO-DIIS coefs:    1.39261   -0.29775   -0.12621    0.00673    0.01206
                  RFO-DIIS coefs:    0.00655    0.02048   -0.01447    0.00000
 Iteration  1 RMS(Cart)=  0.00104605 RMS(Int)=  0.00001071
 Iteration  2 RMS(Cart)=  0.00000129 RMS(Int)=  0.00001060
 Iteration  3 RMS(Cart)=  0.00000000 RMS(Int)=  0.00001060
 Variable       Old X    -DE/DX   Delta X   Delta X   Delta X     New X
                                 (Linear)    (Quad)   (Total)
    R1        2.29406   0.00001  -0.00008   0.00006  -0.00001   2.29404
    R2        2.45402  -0.00000  -0.00012   0.00010  -0.00002   2.45400
    R3        2.92973  -0.00001   0.00008  -0.00008  -0.00000   2.92973
    R4        1.93061   0.00004   0.00044  -0.00039   0.00005   1.93066
    R5        2.91435   0.00002  -0.00069   0.00068  -0.00001   2.91434
    R6        2.53595   0.00000  -0.00001   0.00001  -0.00000   2.53595
    R7        2.53266  -0.00000  -0.00001   0.00001  -0.00000   2.53266
    R8        2.51412   0.00000  -0.00000  -0.00001  -0.00001   2.51410
    R9        1.81359  -0.00000  -0.00002   0.00001  -0.00001   1.81359
   R10        1.85283  -0.00000  -0.00007   0.00005  -0.00002   1.85281
   R11        3.27674   0.00000  -0.00006   0.00006   0.00001   3.27675
   R12        3.36954  -0.00000   0.00058  -0.00027   0.00031   3.36985
   R13        1.81354  -0.00001  -0.00001   0.00002   0.00001   1.81355
   R14        1.84854  -0.00005   0.00005  -0.00004  -0.00000   1.84854
   R15        3.42805  -0.00000   0.00025  -0.00029  -0.00004   3.42800
   R16        1.81390  -0.00000  -0.00001   0.00002   0.00001   1.81390
   R17        1.85971   0.00004  -0.00012   0.00012  -0.00000   1.85971
   R18        3.17436   0.00000   0.00020   0.00020   0.00040   3.17476
   R19        1.84016   0.00001  -0.00001   0.00001   0.00000   1.84016
   R20        1.81387   0.00000  -0.00002   0.00001  -0.00000   1.81387
   R21        3.26943  -0.00000  -0.00004  -0.00001  -0.00005   3.26938
   R22        1.86024   0.00001   0.00001  -0.00000   0.00001   1.86025
   R23        1.87441   0.00002   0.00001  -0.00001  -0.00000   1.87440
    A1        2.24177   0.00003  -0.00005   0.00004  -0.00001   2.24175
    A2        2.10401  -0.00002   0.00010  -0.00007   0.00004   2.10405
    A3        1.93740  -0.00000  -0.00005   0.00002  -0.00002   1.93738
    A4        1.97076   0.00007   0.00011  -0.00006   0.00004   1.97081
    A5        1.92476  -0.00001   0.00006  -0.00005   0.00000   1.92477
    A6        1.92873  -0.00000   0.00003  -0.00004  -0.00001   1.92872
    A7        1.93790  -0.00001   0.00009  -0.00008   0.00001   1.93792
    A8        1.88831   0.00000  -0.00006   0.00005  -0.00000   1.88831
    A9        1.89065   0.00001  -0.00007   0.00007  -0.00000   1.89065
   A10        1.89218   0.00000  -0.00006   0.00006  -0.00000   1.89217
   A11        1.86851  -0.00000  -0.00007   0.00010   0.00002   1.86853
   A12        2.09339  -0.00000   0.00062  -0.00000   0.00059   2.09398
   A13        1.81069   0.00000   0.00016   0.00017   0.00033   1.81102
   A14        2.18871   0.00000   0.00013  -0.00110  -0.00098   2.18773
   A15        1.83377   0.00000  -0.00072  -0.00020  -0.00095   1.83283
   A16        1.86774  -0.00001  -0.00036   0.00013  -0.00022   1.86752
   A17        2.90217   0.00001   0.00062   0.00053   0.00112   2.90328
   A18        1.87069   0.00000  -0.00020  -0.00004  -0.00024   1.87045
   A19        2.10327   0.00000  -0.00062  -0.00003  -0.00066   2.10261
   A20        1.85380  -0.00001  -0.00054   0.00009  -0.00045   1.85335
   A21        1.87448   0.00000   0.00004   0.00000   0.00005   1.87452
   A22        1.69963  -0.00000   0.00028  -0.00005   0.00024   1.69987
   A23        2.19411  -0.00000   0.00046  -0.00025   0.00021   2.19432
   A24        2.01221  -0.00001  -0.00104   0.00031  -0.00074   2.01147
   A25        1.86231   0.00002   0.00009   0.00004   0.00011   1.86242
   A26        1.99517  -0.00001  -0.00025   0.00032   0.00006   1.99523
   A27        1.97535  -0.00001   0.00105  -0.00059   0.00047   1.97582
   A28        1.73526   0.00001   0.00014  -0.00007   0.00006   1.73532
   A29        1.88128  -0.00001   0.00011  -0.00003   0.00009   1.88137
   A30        3.17141   0.00007   0.00015   0.00005   0.00019   3.17160
   A31        2.85160  -0.00000  -0.00001  -0.00019  -0.00021   2.85140
   A32        2.90095  -0.00000   0.00048  -0.00013   0.00036   2.90131
   A33        2.80540   0.00003  -0.00046   0.00009  -0.00039   2.80501
   A34        2.95955  -0.00001  -0.00003  -0.00020  -0.00025   2.95930
   A35        3.09660   0.00000  -0.00020   0.00008  -0.00011   3.09649
   A36        3.16361   0.00000  -0.00031   0.00013  -0.00018   3.16343
   A37        3.13341   0.00001   0.00005  -0.00031  -0.00022   3.13319
   A38        3.09878   0.00000   0.00014  -0.00004   0.00010   3.09888
   A39        3.17962   0.00000   0.00002   0.00004   0.00006   3.17969
    D1       -0.00634  -0.00000   0.00006  -0.00009  -0.00003  -0.00637
    D2        3.13952  -0.00000   0.00002  -0.00007  -0.00005   3.13947
    D3       -2.08821   0.00000  -0.00012   0.00009  -0.00003  -2.08823
    D4        2.10798   0.00000  -0.00010   0.00008  -0.00002   2.10796
    D5        0.00762   0.00000  -0.00011   0.00009  -0.00002   0.00760
    D6        1.04950  -0.00000  -0.00008   0.00007  -0.00001   1.04950
    D7       -1.03750  -0.00000  -0.00006   0.00006   0.00000  -1.03750
    D8       -3.13786  -0.00000  -0.00007   0.00007   0.00000  -3.13786
    D9        2.20914   0.00001   0.00123  -0.00065   0.00058   2.20972
   D10        0.00515   0.00000   0.00056  -0.00015   0.00041   0.00557
   D11       -2.08655  -0.00002   0.00045  -0.00032   0.00013  -2.08643
   D12       -0.08905  -0.00001  -0.00319  -0.00078  -0.00397  -0.09302
   D13       -2.19799   0.00001  -0.00180   0.00004  -0.00177  -2.19977
   D14        2.09141  -0.00001  -0.00242  -0.00066  -0.00309   2.08832
   D15       -0.01753   0.00000  -0.00104   0.00017  -0.00090  -0.01842
   D16       -1.96167  -0.00000  -0.00002   0.00000  -0.00001  -1.96168
   D17        2.09557  -0.00000   0.00110   0.00013   0.00122   2.09679
   D18        2.28336   0.00000  -0.00044  -0.00030  -0.00073   2.28263
   D19        0.05741   0.00000   0.00068  -0.00017   0.00050   0.05791
   D20       -0.06095  -0.00000   0.00224  -0.00045   0.00179  -0.05917
   D21       -2.42096   0.00000   0.00285   0.00099   0.00383  -2.41713
   D22        2.19209  -0.00001  -0.00199   0.00058  -0.00140   2.19069
   D23       -1.94020   0.00001  -0.00184   0.00038  -0.00146  -1.94167
   D24        0.05081   0.00000  -0.00125   0.00009  -0.00115   0.04966
   D25        2.05770   0.00002   0.00171   0.00015   0.00186   2.05956
   D26       -2.12671   0.00000   0.00041   0.00053   0.00094  -2.12576
   D27       -0.09472  -0.00001   0.00169  -0.00022   0.00147  -0.09325
   D28       -2.12500   0.00001   0.00053   0.00011   0.00064  -2.12435
   D29       -0.02621  -0.00000  -0.00077   0.00048  -0.00028  -0.02649
   D30        2.00577  -0.00001   0.00050  -0.00026   0.00025   2.00602
   D31        0.03029  -0.00000  -0.00015  -0.00013  -0.00027   0.03002
   D32       -2.12204  -0.00001   0.00088  -0.00031   0.00055  -2.12149
   D33        2.10295   0.00001  -0.00047   0.00028  -0.00018   2.10277
   D34        2.00632   0.00000   0.00021  -0.00025  -0.00003   2.00629
   D35       -0.14601  -0.00001   0.00123  -0.00042   0.00079  -0.14522
   D36       -2.20421   0.00001  -0.00011   0.00016   0.00007  -2.20414
         Item               Value     Threshold  Converged?
 Maximum Force            0.000072     0.000015     NO 
 RMS     Force            0.000015     0.000010     NO 
 Maximum Displacement     0.005574     0.000060     NO 
 RMS     Displacement     0.001046     0.000040     NO 
 Predicted change in Energy=-6.606191D-08
 GradGradGradGradGradGradGradGradGradGradGradGradGradGradGradGradGradGrad

                          Input orientation:                          
 ---------------------------------------------------------------------
 Center     Atomic      Atomic             Coordinates (Angstroms)
 Number     Number       Type             X           Y           Z
 ---------------------------------------------------------------------
      1          6           0       -0.036595   -1.482550   -0.533449
      2          8           0        0.972757   -1.023358   -1.027453
      3          8           0       -1.061843   -0.846595   -0.053046
      4          1           0       -0.964162    0.168616   -0.113031
      5          6           0       -0.229926   -3.016423   -0.417602
      6          9           0       -1.318837   -3.400956   -1.101180
      7          9           0       -0.392543   -3.373705    0.863847
      8          9           0        0.822113   -3.668515   -0.905425
      9          8           0       -3.329401    4.485493    1.003132
     10          1           0       -4.201917    4.450624    1.401305
     11          1           0       -3.395432    4.050226    0.127063
     12          8           0       -3.081872    3.030183   -1.301630
     13          1           0       -3.719498    2.445605   -1.717205
     14          1           0       -2.308751    2.482869   -1.057465
     15          8           0       -1.225053    3.111087    1.989347
     16          1           0       -0.548416    3.684231    2.356807
     17          1           0       -1.996586    3.679299    1.764933
     18          8           0        1.540274    1.690611   -1.375400
     19          1           0        1.553426    0.717169   -1.353808
     20          1           0        1.805637    1.961810   -2.257083
     21          8           0       -0.887282    1.703359   -0.243546
     22          1           0       -0.029584    1.907563   -0.681384
     23          1           0       -0.909175    2.188461    0.621351
 ---------------------------------------------------------------------
                    Distance matrix (angstroms):
                    1          2          3          4          5
     1  C    0.000000
     2  O    1.213955   0.000000
     3  O    1.298599   2.262810   0.000000
     4  H    1.939969   2.451249   1.021661   0.000000
     5  C    1.550344   2.406382   2.352264   3.282733   0.000000
     6  F    2.376289   3.303000   2.772976   3.720763   1.341965
     7  F    2.378152   3.311373   2.770369   3.718747   1.340227
     8  F    2.377854   2.652252   3.498439   4.306070   1.330407
     9  O    6.987216   7.278687   5.889694   5.047337   8.240387
    10  H    7.503048   7.914581   6.327379   5.577801   8.651123
    11  H    6.506126   6.793765   5.427424   4.586461   7.762385
    12  O    5.498051   5.739894   4.546304   3.753136   6.743630
    13  H    5.513207   5.875944   4.546551   3.917899   6.610584
    14  H    4.600199   4.802377   3.694451   2.838247   5.913810
    15  O    5.373865   5.570017   4.456596   3.625768   6.658082
    16  H    5.942320   5.994045   5.157459   4.316537   7.259308
    17  H    5.980703   6.223295   4.966136   4.113094   7.260664
    18  O    3.642025   2.794418   3.867434   3.190963   5.119293
    19  H    2.835475   1.863631   3.313151   2.859840   4.242233
    20  H    4.269466   3.334203   4.579013   3.935008   5.684190
    21  O    3.310246   3.392528   2.563011   1.542201   4.768518
    22  H    3.393346   3.116850   3.007616   2.054361   4.935115
    23  H    3.946046   4.071364   3.112825   2.149910   5.350852
                    6          7          8          9         10
     6  F    0.000000
     7  F    2.172578   0.000000
     8  F    2.166466   2.166248   0.000000
     9  O    8.406342   8.391158   9.346952   0.000000
    10  H    8.730515   8.718963   9.822541   0.959709   0.000000
    11  H    7.832046   8.042074   8.856223   0.980466   1.560265
    12  O    6.671434   7.275408   7.763417   2.736993   3.252386
    13  H    6.350192   7.182954   7.659483   3.422507   3.738708
    14  H    5.966678   6.454670   6.903981   3.049310   3.674464
    15  O    7.208804   6.634181   7.650726   2.699980   3.316907
    16  H    7.921560   7.215795   8.159865   3.195049   3.853364
    17  H    7.668374   7.289017   8.310611   1.733980   2.364456
    18  O    5.845834   5.864922   5.427418   6.097747   6.949858
    19  H    5.027193   5.043813   4.468791   6.602835   7.392787
    20  H    6.313297   6.560482   5.873232   6.585332   7.461146
    21  O    5.193825   5.219930   5.676016   3.906203   4.608666
    22  H    5.478940   5.514642   5.645196   4.513547   5.311602
    23  H    5.863149   5.591369   6.295441   3.358513   4.070364
                   11         12         13         14         15
    11  H    0.000000
    12  O    1.783248   0.000000
    13  H    2.466000   0.959688   0.000000
    14  H    2.245126   0.978205   1.557835   0.000000
    15  O    3.010088   3.779530   4.517040   3.294256   0.000000
    16  H    3.634724   4.497816   5.309194   4.024837   0.959875
    17  H    2.185629   3.317078   4.076237   3.081367   0.984118
    18  O    5.673304   4.812913   5.324664   3.942557   4.581082
    19  H    6.147637   5.180612   5.560869   4.256986   4.962607
    20  H    6.090711   5.093334   5.572490   4.317265   5.342105
    21  O    3.454845   2.774207   3.277811   1.814021   2.661127
    22  H    4.071060   3.310807   3.870126   2.380550   3.163924
    23  H    3.145150   3.021086   3.665089   2.205428   1.680009
                   16         17         18         19         20
    16  H    0.000000
    17  H    1.564461   0.000000
    18  O    4.718741   5.130882   0.000000
    19  H    5.195177   5.577037   0.973770   0.000000
    20  H    5.458597   5.795108   0.959859   1.558411   0.000000
    21  O    3.286415   3.028016   2.678486   2.856976   3.372379
    22  H    3.557575   3.604526   1.730082   2.091677   2.419464
    23  H    2.319329   2.170908   3.199167   3.482866   3.963200
                   21         22         23
    21  O    0.000000
    22  H    0.984402   0.000000
    23  H    0.991892   1.596779   0.000000
 Stoichiometry    C2H11F3O7
 Framework group  C1[X(C2H11F3O7)]
 Deg. of freedom    63
 Full point group                 C1      NOp   1
 Largest Abelian subgroup         C1      NOp   1
 Largest concise Abelian subgroup C1      NOp   1
                         Standard orientation:                         
 ---------------------------------------------------------------------
 Center     Atomic      Atomic             Coordinates (Angstroms)
 Number     Number       Type             X           Y           Z
 ---------------------------------------------------------------------
      1          6           0        1.699143    0.199072    0.008454
      2          8           0        1.664986    1.410725   -0.057996
      3          8           0        0.705167   -0.635350    0.054406
      4          1           0       -0.204918   -0.171491    0.035140
      5          6           0        3.055868   -0.550369    0.043149
      6          9           0        3.156393   -1.379280   -1.007408
      7          9           0        3.161091   -1.279323    1.162864
      8          9           0        4.074661    0.304174    0.000729
      9          8           0       -5.165901   -1.094786    0.143707
     10          1           0       -5.471231   -2.004127    0.173931
     11          1           0       -4.659443   -0.988964   -0.689129
     12          8           0       -3.406505   -0.562050   -1.884062
     13          1           0       -3.009198   -1.168603   -2.512745
     14          1           0       -2.677018   -0.175636   -1.359262
     15          8           0       -3.332496   -0.118465    1.868617
     16          1           0       -3.699821    0.535107    2.468013
     17          1           0       -4.083743   -0.503273    1.362613
     18          8           0       -0.642703    2.983010   -0.164158
     19          1           0        0.269548    2.643424   -0.137552
     20          1           0       -0.689038    3.626009   -0.875308
     21          8           0       -1.598232    0.483010   -0.058077
     22          1           0       -1.450717    1.453569   -0.130891
     23          1           0       -2.178322    0.322877    0.730404
 ---------------------------------------------------------------------
 Rotational constants (GHZ):           1.0364561           0.2517571           0.2359627
 Standard basis: 6-31++G(d,p) (6D, 7F)
 There are   294 symmetry adapted cartesian basis functions of A   symmetry.
 There are   294 symmetry adapted basis functions of A   symmetry.
   294 basis functions,   472 primitive gaussians,   294 cartesian basis functions
    53 alpha electrons       53 beta electrons
       nuclear repulsion energy       817.2686702420 Hartrees.
 NAtoms=   23 NActive=   23 NUniq=   23 SFac= 1.00D+00 NAtFMM=   60 NAOKFM=F Big=F
 Integral buffers will be    131072 words long.
 Raffenetti 2 integral format.
 Two-electron integral symmetry is turned on.
 Nuclear repulsion after empirical dispersion term =      817.2589545105 Hartrees.
 One-electron integrals computed using PRISM.
 NBasis=   294 RedAO= T EigKep=  4.53D-05  NBF=   294
 NBsUse=   294 1.00D-06 EigRej= -1.00D+00 NBFU=   294
 Initial guess from the checkpoint file:  "/local_scratch/slurm.5660466/Gau-6915.chk"
 B after Tr=    -0.000000    0.000000    0.000000
         Rot=    1.000000    0.000294    0.000039    0.000008 Ang=   0.03 deg.
 Requested convergence on RMS density matrix=1.00D-10 within 128 cycles.
 Requested convergence on MAX density matrix=1.00D-08.
 Requested convergence on             energy=1.00D-08.
 No special actions if energy rises.
 SCF Done:  E(RwB97XD) =  -908.814916211     A.U. after   11 cycles
            NFock= 11  Conv=0.84D-10     -V/T= 2.0082
 Calling FoFJK, ICntrl=      2127 FMM=F ISym2X=0 I1Cent= 0 IOpClX= 0 NMat=1 NMatS=1 NMatT=0.
 ***** Axes restored to original set *****
 -------------------------------------------------------------------
 Center     Atomic                   Forces (Hartrees/Bohr)
 Number     Number              X              Y              Z
 -------------------------------------------------------------------
      1        6          -0.000022381   -0.000008451    0.000014854
      2        8           0.000021026   -0.000010104   -0.000016311
      3        8          -0.000006348    0.000001701    0.000006779
      4        1          -0.000003554   -0.000002129   -0.000009636
      5        6           0.000002495   -0.000005146    0.000002171
      6        9          -0.000002674    0.000004567   -0.000001180
      7        9           0.000001604    0.000003357    0.000001419
      8        9           0.000008685    0.000003340   -0.000002842
      9        8           0.000009200    0.000004669    0.000005366
     10        1          -0.000001430   -0.000002921   -0.000001852
     11        1          -0.000005327   -0.000005939   -0.000008015
     12        8           0.000029403    0.000007057    0.000003628
     13        1           0.000010777   -0.000013787    0.000009333
     14        1          -0.000039833    0.000008049   -0.000010257
     15        8           0.000030218   -0.000017717    0.000003800
     16        1           0.000003754    0.000001894    0.000001491
     17        1          -0.000036248    0.000018310   -0.000003229
     18        8          -0.000001750    0.000009188   -0.000004719
     19        1           0.000000962   -0.000004182    0.000006153
     20        1          -0.000000536    0.000003404   -0.000002240
     21        8           0.000004474   -0.000001559    0.000003428
     22        1           0.000001192   -0.000001987   -0.000009623
     23        1          -0.000003709    0.000008385    0.000011484
 -------------------------------------------------------------------
 Cartesian Forces:  Max     0.000039833 RMS     0.000011284

 GradGradGradGradGradGradGradGradGradGradGradGradGradGradGradGradGradGrad
 Berny optimization.
 Using GEDIIS/GDIIS optimizer.
 FormGI is forming the generalized inverse of G from B-inverse, IUseBI=4.
 Internal  Forces:  Max     0.000040287 RMS     0.000010043
 Search for a local minimum.
 Step number  12 out of a maximum of  138
 All quantities printed in internal units (Hartrees-Bohrs-Radians)
 Mixed Optimization -- En-DIIS/RFO-DIIS
 Swapping is turned off.
 Update second derivatives using D2CorX and points    7    8    9   10   11
                                                     12
 DE= -1.25D-07 DEPred=-6.61D-08 R= 1.89D+00
 Trust test= 1.89D+00 RLast= 8.33D-03 DXMaxT set to 1.73D+00
 ITU=  0  0  1  1  1  1  0  1  1  1  1  0
     Eigenvalues ---    0.00014   0.00024   0.00035   0.00063   0.00123
     Eigenvalues ---    0.00292   0.00413   0.00514   0.00759   0.00787
     Eigenvalues ---    0.00910   0.01067   0.01165   0.01287   0.01332
     Eigenvalues ---    0.01461   0.01615   0.01753   0.01830   0.01876
     Eigenvalues ---    0.02102   0.02385   0.02491   0.02686   0.02766
     Eigenvalues ---    0.02899   0.03216   0.03874   0.04075   0.04383
     Eigenvalues ---    0.04764   0.05154   0.05685   0.05973   0.07004
     Eigenvalues ---    0.07179   0.08585   0.11363   0.11706   0.13681
     Eigenvalues ---    0.20202   0.21518   0.22046   0.23927   0.28375
     Eigenvalues ---    0.35815   0.37541   0.38396   0.38951   0.42118
     Eigenvalues ---    0.47300   0.47841   0.48498   0.50570   0.50805
     Eigenvalues ---    0.55974   0.57054   0.57232   0.57259   0.57419
     Eigenvalues ---    0.60409   0.93214   1.23766
 En-DIIS/RFO-DIIS/Sim-DIIS IScMMF=       -3 using points:    12   11   10    9    8    7    6    5    4    3
 RFO step:  Lambda=-6.89755318D-08.
 DIIS inversion failure, remove point  10.
 DIIS inversion failure, remove point   9.
 RFO-DIIS uses    8 points instead of   10
 DidBck=F Rises=F RFO-DIIS coefs:    1.65283   -0.35002   -0.63358    0.28035    0.06971
                  RFO-DIIS coefs:    0.02361   -0.03427   -0.00863    0.00000    0.00000
 Iteration  1 RMS(Cart)=  0.00182680 RMS(Int)=  0.00002881
 Iteration  2 RMS(Cart)=  0.00000188 RMS(Int)=  0.00002878
 Iteration  3 RMS(Cart)=  0.00000000 RMS(Int)=  0.00002878
 Variable       Old X    -DE/DX   Delta X   Delta X   Delta X     New X
                                 (Linear)    (Quad)   (Total)
    R1        2.29404   0.00002   0.00000   0.00002   0.00002   2.29406
    R2        2.45400   0.00001   0.00001   0.00001   0.00002   2.45402
    R3        2.92973  -0.00001  -0.00006   0.00004  -0.00002   2.92971
    R4        1.93066   0.00001  -0.00020   0.00014  -0.00006   1.93060
    R5        2.91434   0.00001   0.00048  -0.00024   0.00024   2.91458
    R6        2.53595   0.00000   0.00000   0.00000   0.00001   2.53595
    R7        2.53266  -0.00000  -0.00002   0.00001  -0.00001   2.53265
    R8        2.51410   0.00001  -0.00001   0.00002   0.00001   2.51411
    R9        1.81359   0.00000   0.00000  -0.00000   0.00000   1.81359
   R10        1.85281   0.00001   0.00007  -0.00003   0.00004   1.85285
   R11        3.27675  -0.00000  -0.00026   0.00011  -0.00012   3.27663
   R12        3.36985  -0.00000  -0.00028   0.00011  -0.00018   3.36967
   R13        1.81355  -0.00000   0.00001   0.00000   0.00002   1.81356
   R14        1.84854  -0.00004  -0.00012   0.00008  -0.00006   1.84848
   R15        3.42800  -0.00000  -0.00027   0.00010  -0.00020   3.42781
   R16        1.81390   0.00000   0.00001  -0.00000   0.00001   1.81391
   R17        1.85971   0.00004   0.00020  -0.00013   0.00010   1.85981
   R18        3.17476   0.00000   0.00028  -0.00009   0.00020   3.17496
   R19        1.84016   0.00000  -0.00001   0.00001  -0.00001   1.84015
   R20        1.81387   0.00000   0.00001  -0.00000   0.00001   1.81388
   R21        3.26938  -0.00000  -0.00022   0.00015  -0.00006   3.26932
   R22        1.86025   0.00001   0.00002  -0.00002  -0.00000   1.86025
   R23        1.87440   0.00002   0.00006  -0.00005   0.00001   1.87441
    A1        2.24175   0.00002   0.00002  -0.00000   0.00002   2.24177
    A2        2.10405  -0.00002  -0.00005  -0.00001  -0.00006   2.10398
    A3        1.93738   0.00000   0.00003   0.00001   0.00004   1.93742
    A4        1.97081   0.00003   0.00004  -0.00007  -0.00003   1.97078
    A5        1.92477  -0.00001  -0.00002  -0.00000  -0.00002   1.92474
    A6        1.92872  -0.00000   0.00000   0.00001   0.00001   1.92873
    A7        1.93792  -0.00001  -0.00006   0.00003  -0.00003   1.93788
    A8        1.88831   0.00001   0.00002  -0.00001   0.00001   1.88832
    A9        1.89065   0.00001   0.00003  -0.00001   0.00002   1.89067
   A10        1.89217   0.00001   0.00003  -0.00002   0.00001   1.89219
   A11        1.86853  -0.00000  -0.00013   0.00011  -0.00005   1.86848
   A12        2.09398  -0.00000   0.00027  -0.00008   0.00022   2.09421
   A13        1.81102   0.00000   0.00025   0.00004   0.00028   1.81130
   A14        2.18773   0.00000  -0.00107   0.00014  -0.00090   2.18683
   A15        1.83283   0.00001  -0.00031  -0.00011  -0.00056   1.83227
   A16        1.86752  -0.00001  -0.00017  -0.00015  -0.00032   1.86720
   A17        2.90328   0.00000   0.00043   0.00006   0.00035   2.90364
   A18        1.87045   0.00000  -0.00008  -0.00001  -0.00009   1.87036
   A19        2.10261   0.00000  -0.00027   0.00021  -0.00006   2.10256
   A20        1.85335  -0.00001  -0.00029   0.00004  -0.00024   1.85311
   A21        1.87452   0.00000   0.00009  -0.00008   0.00000   1.87453
   A22        1.69987  -0.00000   0.00025  -0.00018   0.00006   1.69993
   A23        2.19432  -0.00000  -0.00017  -0.00009  -0.00026   2.19407
   A24        2.01147  -0.00001  -0.00040  -0.00015  -0.00055   2.01092
   A25        1.86242   0.00001  -0.00013   0.00018   0.00002   1.86244
   A26        1.99523  -0.00000   0.00017   0.00045   0.00063   1.99586
   A27        1.97582  -0.00001  -0.00047  -0.00025  -0.00069   1.97513
   A28        1.73532   0.00001   0.00052  -0.00006   0.00042   1.73574
   A29        1.88137  -0.00000   0.00041  -0.00020   0.00023   1.88160
   A30        3.17160   0.00003   0.00017  -0.00014   0.00003   3.17163
   A31        2.85140  -0.00000   0.00012   0.00002   0.00009   2.85149
   A32        2.90131  -0.00001   0.00004  -0.00006  -0.00002   2.90129
   A33        2.80501   0.00002  -0.00018   0.00021   0.00001   2.80502
   A34        2.95930  -0.00000  -0.00038   0.00009  -0.00035   2.95895
   A35        3.09649   0.00001  -0.00008   0.00006  -0.00002   3.09646
   A36        3.16343   0.00000  -0.00007   0.00001  -0.00007   3.16336
   A37        3.13319  -0.00000  -0.00033  -0.00017  -0.00060   3.13258
   A38        3.09888  -0.00000   0.00060  -0.00014   0.00046   3.09934
   A39        3.17969  -0.00000   0.00000   0.00003   0.00001   3.17970
    D1       -0.00637  -0.00001   0.00026  -0.00012   0.00015  -0.00622
    D2        3.13947  -0.00000   0.00029  -0.00010   0.00019   3.13966
    D3       -2.08823   0.00000   0.00007  -0.00000   0.00007  -2.08817
    D4        2.10796   0.00000   0.00005   0.00001   0.00006   2.10802
    D5        0.00760   0.00000   0.00005   0.00000   0.00006   0.00765
    D6        1.04950  -0.00000   0.00005  -0.00002   0.00003   1.04952
    D7       -1.03750  -0.00000   0.00003  -0.00001   0.00002  -1.03748
    D8       -3.13786  -0.00000   0.00003  -0.00002   0.00001  -3.13784
    D9        2.20972  -0.00000  -0.00258  -0.00035  -0.00290   2.20682
   D10        0.00557  -0.00000  -0.00158  -0.00005  -0.00163   0.00393
   D11       -2.08643  -0.00001  -0.00213  -0.00017  -0.00233  -2.08876
   D12       -0.09302  -0.00001  -0.00247  -0.00008  -0.00255  -0.09557
   D13       -2.19977   0.00000  -0.00105   0.00016  -0.00083  -2.20060
   D14        2.08832  -0.00001  -0.00200  -0.00011  -0.00209   2.08623
   D15       -0.01842   0.00000  -0.00058   0.00013  -0.00037  -0.01879
   D16       -1.96168  -0.00000   0.00009   0.00016   0.00025  -1.96142
   D17        2.09679  -0.00000   0.00071  -0.00006   0.00068   2.09747
   D18        2.28263   0.00000  -0.00013   0.00001  -0.00013   2.28251
   D19        0.05791   0.00000   0.00050  -0.00022   0.00030   0.05821
   D20       -0.05917  -0.00000  -0.00108   0.00003  -0.00105  -0.06021
   D21       -2.41713   0.00000   0.00062   0.00004   0.00069  -2.41644
   D22        2.19069  -0.00000   0.00200   0.00016   0.00214   2.19284
   D23       -1.94167   0.00000   0.00106   0.00008   0.00115  -1.94052
   D24        0.04966  -0.00000   0.00164  -0.00027   0.00138   0.05103
   D25        2.05956   0.00001   0.00046   0.00022   0.00070   2.06026
   D26       -2.12576  -0.00000   0.00027   0.00018   0.00044  -2.12533
   D27       -0.09325  -0.00001  -0.00001  -0.00015  -0.00017  -0.09342
   D28       -2.12435   0.00001  -0.00016   0.00040   0.00023  -2.12412
   D29       -0.02649   0.00000  -0.00035   0.00036  -0.00003  -0.02652
   D30        2.00602  -0.00000  -0.00063   0.00003  -0.00063   2.00538
   D31        0.03002  -0.00001   0.00083  -0.00003   0.00081   0.03083
   D32       -2.12149  -0.00001   0.00206   0.00005   0.00209  -2.11940
   D33        2.10277   0.00000   0.00119   0.00057   0.00177   2.10454
   D34        2.00629  -0.00000   0.00100  -0.00027   0.00073   2.00702
   D35       -0.14522  -0.00000   0.00223  -0.00019   0.00201  -0.14321
   D36       -2.20414   0.00001   0.00136   0.00032   0.00170  -2.20245
         Item               Value     Threshold  Converged?
 Maximum Force            0.000040     0.000015     NO 
 RMS     Force            0.000010     0.000010     NO 
 Maximum Displacement     0.006205     0.000060     NO 
 RMS     Displacement     0.001827     0.000040     NO 
 Predicted change in Energy=-1.569677D-08
 GradGradGradGradGradGradGradGradGradGradGradGradGradGradGradGradGradGrad

                          Input orientation:                          
 ---------------------------------------------------------------------
 Center     Atomic      Atomic             Coordinates (Angstroms)
 Number     Number       Type             X           Y           Z
 ---------------------------------------------------------------------
      1          6           0       -0.036896   -1.482735   -0.534003
      2          8           0        0.971607   -1.023479   -1.029700
      3          8           0       -1.061154   -0.846849   -0.051370
      4          1           0       -0.963472    0.168338   -0.111202
      5          6           0       -0.230203   -3.016635   -0.418595
      6          9           0       -1.320422   -3.400651   -1.100382
      7          9           0       -0.390503   -3.374576    0.862958
      8          9           0        0.820876   -3.668568   -0.908709
      9          8           0       -3.329093    4.485916    1.001349
     10          1           0       -4.201986    4.452061    1.398785
     11          1           0       -3.394733    4.049911    0.125596
     12          8           0       -3.080768    3.028689   -1.302048
     13          1           0       -3.718500    2.443048   -1.715980
     14          1           0       -2.307828    2.481734   -1.056643
     15          8           0       -1.225636    3.112301    1.990516
     16          1           0       -0.549372    3.686069    2.357700
     17          1           0       -1.997228    3.680122    1.765088
     18          8           0        1.539993    1.690776   -1.375150
     19          1           0        1.552894    0.717313   -1.354534
     20          1           0        1.804415    1.962776   -2.256872
     21          8           0       -0.886675    1.703238   -0.241437
     22          1           0       -0.029138    1.907575   -0.679528
     23          1           0       -0.908846    2.188731    0.623239
 ---------------------------------------------------------------------
                    Distance matrix (angstroms):
                    1          2          3          4          5
     1  C    0.000000
     2  O    1.213964   0.000000
     3  O    1.298611   2.262840   0.000000
     4  H    1.939935   2.451244   1.021629   0.000000
     5  C    1.550334   2.406339   2.352298   3.282717   0.000000
     6  F    2.376263   3.302929   2.773004   3.720695   1.341969
     7  F    2.378151   3.311368   2.770410   3.718807   1.340223
     8  F    2.377823   2.652142   3.498451   4.306015   1.330411
     9  O    6.987179   7.278366   5.889835   5.047317   8.240609
    10  H    7.503696   7.914868   6.328209   5.578379   8.652130
    11  H    6.505406   6.792563   5.427262   4.586252   7.761860
    12  O    5.496180   5.737245   4.545639   3.752687   6.741822
    13  H    5.510268   5.872384   4.544870   3.916605   6.607539
    14  H    4.598620   4.800202   3.693811   2.837773   5.912335
    15  O    5.375934   5.572635   4.457716   3.626688   6.660223
    16  H    5.944840   5.997308   5.158769   4.317568   7.261951
    17  H    5.981958   6.224844   4.966812   4.113604   7.262053
    18  O    3.642153   2.794562   3.867545   3.191038   5.119406
    19  H    2.835650   1.863804   3.313319   2.859956   4.242379
    20  H    4.269689   3.334252   4.579270   3.935112   5.684493
    21  O    3.310309   3.392573   2.563106   1.542329   4.768600
    22  H    3.393441   3.116920   3.007739   2.054488   4.935217
    23  H    3.947045   4.072665   3.113365   2.150436   5.351804
                    6          7          8          9         10
     6  F    0.000000
     7  F    2.172587   0.000000
     8  F    2.166489   2.166259   0.000000
     9  O    8.405354   8.392961   9.346987   0.000000
    10  H    8.730082   8.721855   9.823354   0.959710   0.000000
    11  H    7.830495   8.043140   8.855284   0.980485   1.560254
    12  O    6.669025   7.275066   7.760850   2.736935   3.252324
    13  H    6.346539   7.181311   7.655683   3.421815   3.737867
    14  H    5.964842   6.454252   6.901949   3.048779   3.674118
    15  O    7.209798   6.636898   7.653359   2.699963   3.317191
    16  H    7.923033   7.218879   8.163192   3.194729   3.853291
    17  H    7.668529   7.291376   8.312289   1.733917   2.364535
    18  O    5.846375   5.864618   5.427455   6.096602   6.949081
    19  H    5.027739   5.043572   4.468843   6.601996   7.392412
    20  H    6.314144   6.560361   5.873408   6.582943   7.459036
    21  O    5.193805   5.220160   5.676027   3.905537   4.608432
    22  H    5.479215   5.514615   5.645213   4.512526   5.310974
    23  H    5.863570   5.592542   6.296567   3.358218   4.070492
                   11         12         13         14         15
    11  H    0.000000
    12  O    1.783153   0.000000
    13  H    2.465407   0.959697   0.000000
    14  H    2.244600   0.978171   1.557632   0.000000
    15  O    3.010319   3.780143   4.516678   3.294530   0.000000
    16  H    3.634659   4.498207   5.308799   4.024963   0.959879
    17  H    2.185795   3.317491   4.075655   3.081359   0.984171
    18  O    5.671797   4.811111   5.322954   3.941167   4.582264
    19  H    6.146219   5.178420   5.558453   4.255244   4.964429
    20  H    6.087973   5.090469   5.570082   4.315137   5.342557
    21  O    3.454264   2.774123   3.277321   1.813917   2.661197
    22  H    4.070019   3.310117   3.869413   2.379980   3.164191
    23  H    3.145040   3.021507   3.664803   2.205676   1.680115
                   16         17         18         19         20
    16  H    0.000000
    17  H    1.564452   0.000000
    18  O    4.720255   5.131328   0.000000
    19  H    5.197473   5.577961   0.973767   0.000000
    20  H    5.459334   5.794646   0.959863   1.558414   0.000000
    21  O    3.286473   3.027795   2.678465   2.857014   3.372135
    22  H    3.557870   3.604365   1.730048   2.091694   2.419292
    23  H    2.319397   2.170862   3.199739   3.483794   3.963316
                   21         22         23
    21  O    0.000000
    22  H    0.984401   0.000000
    23  H    0.991897   1.596914   0.000000
 Stoichiometry    C2H11F3O7
 Framework group  C1[X(C2H11F3O7)]
 Deg. of freedom    63
 Full point group                 C1      NOp   1
 Largest Abelian subgroup         C1      NOp   1
 Largest concise Abelian subgroup C1      NOp   1
                         Standard orientation:                         
 ---------------------------------------------------------------------
 Center     Atomic      Atomic             Coordinates (Angstroms)
 Number     Number       Type             X           Y           Z
 ---------------------------------------------------------------------
      1          6           0        1.699178    0.199061    0.008497
      2          8           0        1.664824    1.410614   -0.059841
      3          8           0        0.705344   -0.635424    0.056651
      4          1           0       -0.204778   -0.171710    0.037316
      5          6           0        3.056055   -0.550087    0.043109
      6          9           0        3.155745   -1.380575   -1.006287
      7          9           0        3.162435   -1.277311    1.163834
      8          9           0        4.074636    0.304601   -0.001550
      9          8           0       -5.165984   -1.094231    0.141235
     10          1           0       -5.472209   -2.003301    0.170553
     11          1           0       -4.658567   -0.988393   -0.691038
     12          8           0       -3.404298   -0.561802   -1.884548
     13          1           0       -3.006056   -1.169373   -2.511666
     14          1           0       -2.675534   -0.175804   -1.358500
     15          8           0       -3.334507   -0.119315    1.868960
     16          1           0       -3.702698    0.534217    2.467873
     17          1           0       -4.085114   -0.504009    1.361819
     18          8           0       -0.643310    2.982640   -0.163890
     19          1           0        0.269038    2.643265   -0.138071
     20          1           0       -0.690587    3.625125   -0.875448
     21          8           0       -1.598340    0.482550   -0.055995
     22          1           0       -1.451038    1.453121   -0.129063
     23          1           0       -2.179026    0.322336    0.732037
 ---------------------------------------------------------------------
 Rotational constants (GHZ):           1.0366093           0.2517392           0.2359625
 Standard basis: 6-31++G(d,p) (6D, 7F)
 There are   294 symmetry adapted cartesian basis functions of A   symmetry.
 There are   294 symmetry adapted basis functions of A   symmetry.
   294 basis functions,   472 primitive gaussians,   294 cartesian basis functions
    53 alpha electrons       53 beta electrons
       nuclear repulsion energy       817.2666956240 Hartrees.
 NAtoms=   23 NActive=   23 NUniq=   23 SFac= 1.00D+00 NAtFMM=   60 NAOKFM=F Big=F
 Integral buffers will be    131072 words long.
 Raffenetti 2 integral format.
 Two-electron integral symmetry is turned on.
 Nuclear repulsion after empirical dispersion term =      817.2569794780 Hartrees.
 One-electron integrals computed using PRISM.
 NBasis=   294 RedAO= T EigKep=  4.53D-05  NBF=   294
 NBsUse=   294 1.00D-06 EigRej= -1.00D+00 NBFU=   294
 Initial guess from the checkpoint file:  "/local_scratch/slurm.5660466/Gau-6915.chk"
 B after Tr=     0.000000    0.000000   -0.000000
         Rot=    1.000000    0.000064    0.000058   -0.000040 Ang=   0.01 deg.
 Requested convergence on RMS density matrix=1.00D-10 within 128 cycles.
 Requested convergence on MAX density matrix=1.00D-08.
 Requested convergence on             energy=1.00D-08.
 No special actions if energy rises.
 SCF Done:  E(RwB97XD) =  -908.814916270     A.U. after   13 cycles
            NFock= 13  Conv=0.34D-10     -V/T= 2.0082
 Calling FoFJK, ICntrl=      2127 FMM=F ISym2X=0 I1Cent= 0 IOpClX= 0 NMat=1 NMatS=1 NMatT=0.
 ***** Axes restored to original set *****
 -------------------------------------------------------------------
 Center     Atomic                   Forces (Hartrees/Bohr)
 Number     Number              X              Y              Z
 -------------------------------------------------------------------
      1        6          -0.000002493   -0.000003703    0.000001763
      2        8           0.000003192   -0.000004340   -0.000000637
      3        8           0.000001262   -0.000003466    0.000000366
      4        1          -0.000003755    0.000006099    0.000000090
      5        6           0.000000726   -0.000001114   -0.000000356
      6        9           0.000000532    0.000000532    0.000001093
      7        9           0.000000854    0.000001138    0.000000854
      8        9           0.000000892    0.000000819    0.000000403
      9        8          -0.000003673   -0.000001979    0.000000359
     10        1          -0.000000014    0.000000990    0.000002445
     11        1           0.000003054   -0.000000334   -0.000002166
     12        8          -0.000006633   -0.000001810   -0.000006067
     13        1          -0.000001938    0.000000206    0.000001889
     14        1           0.000005957    0.000002244    0.000005389
     15        8          -0.000005343    0.000007601   -0.000005992
     16        1           0.000003807   -0.000001927    0.000002077
     17        1           0.000003489   -0.000004321    0.000000967
     18        8           0.000000792    0.000009579   -0.000000801
     19        1          -0.000002541   -0.000002682   -0.000001432
     20        1          -0.000001320   -0.000000385   -0.000000321
     21        8          -0.000001658   -0.000007576    0.000004801
     22        1           0.000005247    0.000001335   -0.000003106
     23        1          -0.000000436    0.000003096   -0.000001620
 -------------------------------------------------------------------
 Cartesian Forces:  Max     0.000009579 RMS     0.000003290

 GradGradGradGradGradGradGradGradGradGradGradGradGradGradGradGradGradGrad
 Berny optimization.
 Using GEDIIS/GDIIS optimizer.
 FormGI is forming the generalized inverse of G from B-inverse, IUseBI=4.
 Internal  Forces:  Max     0.000025168 RMS     0.000004388
 Search for a local minimum.
 Step number  13 out of a maximum of  138
 All quantities printed in internal units (Hartrees-Bohrs-Radians)
 Mixed Optimization -- En-DIIS/RFO-DIIS
 Swapping is turned off.
 Update second derivatives using D2CorX and points    7    8    9   10   11
                                                     12   13
 DE= -5.84D-08 DEPred=-1.57D-08 R= 3.72D+00
 Trust test= 3.72D+00 RLast= 7.68D-03 DXMaxT set to 1.73D+00
 ITU=  0  0  0  1  1  1  1  0  1  1  1  1  0
     Eigenvalues ---    0.00014   0.00024   0.00034   0.00061   0.00130
     Eigenvalues ---    0.00266   0.00412   0.00504   0.00621   0.00798
     Eigenvalues ---    0.00915   0.01064   0.01174   0.01286   0.01308
     Eigenvalues ---    0.01433   0.01614   0.01753   0.01826   0.01876
     Eigenvalues ---    0.02091   0.02391   0.02468   0.02705   0.02745
     Eigenvalues ---    0.02912   0.03151   0.03854   0.04079   0.04419
     Eigenvalues ---    0.04693   0.05332   0.05882   0.06137   0.07064
     Eigenvalues ---    0.07186   0.08575   0.11343   0.11703   0.13681
     Eigenvalues ---    0.19922   0.21515   0.22035   0.23917   0.28400
     Eigenvalues ---    0.35777   0.37547   0.38637   0.39184   0.42534
     Eigenvalues ---    0.44936   0.47306   0.48398   0.50283   0.50611
     Eigenvalues ---    0.55648   0.57115   0.57198   0.57251   0.57422
     Eigenvalues ---    0.60375   0.91583   1.24169
 En-DIIS/RFO-DIIS/Sim-DIIS IScMMF=       -3 using points:    13   12   11   10    9    8    7    6    5    4
 RFO step:  Lambda=-2.79325634D-09.
 DIIS inversion failure, remove point  10.
 DIIS inversion failure, remove point   9.
 DIIS inversion failure, remove point   8.
 RFO-DIIS uses    7 points instead of   10
 DidBck=F Rises=F RFO-DIIS coefs:    0.90268    0.53920   -0.63437    0.19704   -0.00647
                  RFO-DIIS coefs:   -0.00082    0.00274    0.00000    0.00000    0.00000
 Iteration  1 RMS(Cart)=  0.00038928 RMS(Int)=  0.00000063
 Iteration  2 RMS(Cart)=  0.00000025 RMS(Int)=  0.00000061
 Variable       Old X    -DE/DX   Delta X   Delta X   Delta X     New X
                                 (Linear)    (Quad)   (Total)
    R1        2.29406   0.00000   0.00001  -0.00000   0.00001   2.29407
    R2        2.45402   0.00000   0.00001  -0.00000   0.00000   2.45402
    R3        2.92971  -0.00000  -0.00001   0.00000  -0.00000   2.92970
    R4        1.93060   0.00001  -0.00003   0.00005   0.00002   1.93062
    R5        2.91458   0.00000   0.00010  -0.00014  -0.00004   2.91454
    R6        2.53595  -0.00000   0.00000   0.00000   0.00000   2.53596
    R7        2.53265  -0.00000  -0.00000  -0.00000  -0.00000   2.53265
    R8        2.51411  -0.00000  -0.00000   0.00000  -0.00000   2.51411
    R9        1.81359   0.00000   0.00000  -0.00000  -0.00000   1.81359
   R10        1.85285   0.00000   0.00000   0.00000   0.00001   1.85285
   R11        3.27663   0.00000   0.00005  -0.00006  -0.00000   3.27662
   R12        3.36967   0.00000   0.00004  -0.00001   0.00003   3.36970
   R13        1.81356  -0.00000   0.00000  -0.00000   0.00000   1.81357
   R14        1.84848   0.00001  -0.00003   0.00004   0.00001   1.84849
   R15        3.42781  -0.00000  -0.00004   0.00009   0.00005   3.42786
   R16        1.81391   0.00000   0.00000  -0.00000   0.00000   1.81391
   R17        1.85981  -0.00000   0.00003  -0.00005  -0.00002   1.85980
   R18        3.17496  -0.00000   0.00012  -0.00015  -0.00003   3.17493
   R19        1.84015   0.00000   0.00001   0.00000   0.00001   1.84016
   R20        1.81388  -0.00000   0.00000   0.00000   0.00000   1.81388
   R21        3.26932  -0.00000  -0.00007  -0.00004  -0.00010   3.26921
   R22        1.86025   0.00001   0.00001   0.00001   0.00002   1.86027
   R23        1.87441  -0.00000  -0.00002   0.00002   0.00001   1.87442
    A1        2.24177   0.00001   0.00001  -0.00000   0.00001   2.24178
    A2        2.10398  -0.00000  -0.00001  -0.00000  -0.00001   2.10397
    A3        1.93742  -0.00000   0.00000   0.00001   0.00001   1.93743
    A4        1.97078   0.00003   0.00001   0.00001   0.00002   1.97080
    A5        1.92474  -0.00000  -0.00002   0.00000  -0.00002   1.92472
    A6        1.92873  -0.00000   0.00001   0.00001   0.00002   1.92875
    A7        1.93788  -0.00000  -0.00001   0.00000  -0.00000   1.93788
    A8        1.88832   0.00000   0.00001  -0.00000   0.00000   1.88832
    A9        1.89067   0.00000   0.00001  -0.00000   0.00000   1.89067
   A10        1.89219   0.00000   0.00001  -0.00000   0.00000   1.89219
   A11        1.86848   0.00000   0.00004  -0.00002   0.00002   1.86850
   A12        2.09421  -0.00000   0.00006   0.00004   0.00010   2.09431
   A13        1.81130   0.00000   0.00003  -0.00001   0.00003   1.81133
   A14        2.18683  -0.00000  -0.00030   0.00002  -0.00028   2.18655
   A15        1.83227  -0.00000  -0.00023   0.00009  -0.00014   1.83213
   A16        1.86720   0.00000   0.00007  -0.00012  -0.00005   1.86715
   A17        2.90364   0.00000   0.00041  -0.00027   0.00015   2.90379
   A18        1.87036   0.00000  -0.00000   0.00005   0.00004   1.87040
   A19        2.10256  -0.00000  -0.00004   0.00007   0.00004   2.10259
   A20        1.85311  -0.00000  -0.00001   0.00006   0.00005   1.85316
   A21        1.87453  -0.00000   0.00002  -0.00002  -0.00000   1.87452
   A22        1.69993  -0.00000   0.00003  -0.00008  -0.00005   1.69988
   A23        2.19407  -0.00000   0.00001  -0.00010  -0.00008   2.19398
   A24        2.01092  -0.00000   0.00008  -0.00008  -0.00000   2.01092
   A25        1.86244   0.00001  -0.00004   0.00007   0.00003   1.86247
   A26        1.99586  -0.00000   0.00008   0.00003   0.00011   1.99597
   A27        1.97513  -0.00000  -0.00005  -0.00002  -0.00007   1.97506
   A28        1.73574   0.00000  -0.00007   0.00003  -0.00004   1.73570
   A29        1.88160  -0.00000   0.00000  -0.00002  -0.00002   1.88158
   A30        3.17163   0.00002   0.00003  -0.00007  -0.00004   3.17159
   A31        2.85149   0.00000  -0.00008   0.00011   0.00004   2.85152
   A32        2.90129   0.00000   0.00004  -0.00013  -0.00008   2.90121
   A33        2.80502   0.00001  -0.00006   0.00014   0.00008   2.80509
   A34        2.95895  -0.00000  -0.00010   0.00012   0.00001   2.95896
   A35        3.09646  -0.00000  -0.00000  -0.00002  -0.00002   3.09645
   A36        3.16336  -0.00000  -0.00007   0.00001  -0.00006   3.16330
   A37        3.13258   0.00000   0.00004   0.00001   0.00005   3.13263
   A38        3.09934   0.00000   0.00008  -0.00008   0.00000   3.09935
   A39        3.17970  -0.00000  -0.00002  -0.00002  -0.00004   3.17967
    D1       -0.00622   0.00000   0.00002   0.00001   0.00004  -0.00619
    D2        3.13966   0.00000   0.00004   0.00002   0.00006   3.13972
    D3       -2.08817  -0.00000   0.00024   0.00002   0.00026  -2.08791
    D4        2.10802   0.00000   0.00024   0.00002   0.00026   2.10828
    D5        0.00765   0.00000   0.00023   0.00002   0.00025   0.00790
    D6        1.04952   0.00000   0.00022   0.00001   0.00023   1.04975
    D7       -1.03748   0.00000   0.00022   0.00001   0.00023  -1.03725
    D8       -3.13784   0.00000   0.00021   0.00001   0.00022  -3.13762
    D9        2.20682   0.00000  -0.00020   0.00006  -0.00014   2.20669
   D10        0.00393   0.00000  -0.00016   0.00011  -0.00005   0.00388
   D11       -2.08876  -0.00000  -0.00019   0.00008  -0.00011  -2.08886
   D12       -0.09557  -0.00000  -0.00090  -0.00023  -0.00113  -0.09670
   D13       -2.20060   0.00000  -0.00050  -0.00018  -0.00068  -2.20127
   D14        2.08623  -0.00000  -0.00082  -0.00015  -0.00097   2.08527
   D15       -0.01879   0.00000  -0.00041  -0.00010  -0.00052  -0.01931
   D16       -1.96142   0.00000   0.00023   0.00023   0.00046  -1.96096
   D17        2.09747   0.00000   0.00026   0.00010   0.00036   2.09783
   D18        2.28251  -0.00000   0.00012   0.00026   0.00038   2.28288
   D19        0.05821  -0.00000   0.00015   0.00013   0.00028   0.05849
   D20       -0.06021  -0.00000   0.00159   0.00001   0.00160  -0.05862
   D21       -2.41644   0.00000   0.00207   0.00001   0.00208  -2.41436
   D22        2.19284  -0.00000  -0.00124   0.00014  -0.00110   2.19174
   D23       -1.94052   0.00000  -0.00127   0.00015  -0.00113  -1.94165
   D24        0.05103   0.00000  -0.00133   0.00013  -0.00120   0.04984
   D25        2.06026   0.00000  -0.00009  -0.00030  -0.00039   2.05987
   D26       -2.12533  -0.00000  -0.00003  -0.00033  -0.00036  -2.12569
   D27       -0.09342  -0.00000  -0.00015  -0.00033  -0.00048  -0.09390
   D28       -2.12412   0.00000  -0.00014  -0.00012  -0.00026  -2.12438
   D29       -0.02652   0.00000  -0.00009  -0.00015  -0.00024  -0.02676
   D30        2.00538  -0.00000  -0.00021  -0.00014  -0.00035   2.00503
   D31        0.03083   0.00000   0.00013  -0.00008   0.00005   0.03088
   D32       -2.11940  -0.00000   0.00013  -0.00008   0.00005  -2.11935
   D33        2.10454   0.00001   0.00021   0.00000   0.00021   2.10476
   D34        2.00702  -0.00000   0.00017  -0.00018  -0.00001   2.00701
   D35       -0.14321  -0.00000   0.00017  -0.00018  -0.00002  -0.14322
   D36       -2.20245   0.00000   0.00025  -0.00010   0.00015  -2.20230
         Item               Value     Threshold  Converged?
 Maximum Force            0.000025     0.000015     NO 
 RMS     Force            0.000004     0.000010     YES
 Maximum Displacement     0.001624     0.000060     NO 
 RMS     Displacement     0.000389     0.000040     NO 
 Predicted change in Energy=-4.592256D-09
 GradGradGradGradGradGradGradGradGradGradGradGradGradGradGradGradGradGrad

                          Input orientation:                          
 ---------------------------------------------------------------------
 Center     Atomic      Atomic             Coordinates (Angstroms)
 Number     Number       Type             X           Y           Z
 ---------------------------------------------------------------------
      1          6           0       -0.036858   -1.482809   -0.534033
      2          8           0        0.971629   -1.023505   -1.029723
      3          8           0       -1.061108   -0.846976   -0.051312
      4          1           0       -0.963474    0.168230   -0.111078
      5          6           0       -0.230154   -3.016721   -0.418794
      6          9           0       -1.320227   -3.400682   -1.100851
      7          9           0       -0.390719   -3.374792    0.862687
      8          9           0        0.821039   -3.668585   -0.908754
      9          8           0       -3.328797    4.486289    1.000972
     10          1           0       -4.201721    4.452920    1.398380
     11          1           0       -3.394559    4.050042    0.125346
     12          8           0       -3.080946    3.028312   -1.302030
     13          1           0       -3.718827    2.442246   -1.715134
     14          1           0       -2.307841    2.481608   -1.056560
     15          8           0       -1.225736    3.112397    1.990532
     16          1           0       -0.549393    3.685973    2.357872
     17          1           0       -1.997157    3.680387    1.764985
     18          8           0        1.539920    1.690948   -1.374994
     19          1           0        1.552863    0.717478   -1.354481
     20          1           0        1.804212    1.963046   -2.256725
     21          8           0       -0.886707    1.703114   -0.241260
     22          1           0       -0.029173    1.907510   -0.679349
     23          1           0       -0.908931    2.188674    0.623380
 ---------------------------------------------------------------------
                    Distance matrix (angstroms):
                    1          2          3          4          5
     1  C    0.000000
     2  O    1.213967   0.000000
     3  O    1.298611   2.262846   0.000000
     4  H    1.939958   2.451278   1.021640   0.000000
     5  C    1.550332   2.406331   2.352301   3.282737   0.000000
     6  F    2.376248   3.302822   2.773101   3.720760   1.341971
     7  F    2.378160   3.311459   2.770320   3.718773   1.340220
     8  F    2.377818   2.652123   3.498451   4.306033   1.330411
     9  O    6.987363   7.278408   5.890113   5.047479   8.240903
    10  H    7.504211   7.915205   6.328820   5.578824   8.652804
    11  H    6.505488   6.792545   5.427429   4.586343   7.762003
    12  O    5.496045   5.737136   4.545536   3.752616   6.741628
    13  H    5.509805   5.872103   4.544310   3.916136   6.606940
    14  H    4.598587   4.800152   3.693824   2.837777   5.912288
    15  O    5.376131   5.572795   4.457899   3.626798   6.660490
    16  H    5.944923   5.997374   5.158842   4.317603   7.262086
    17  H    5.982211   6.225005   4.967106   4.113802   7.262400
    18  O    3.642277   2.794713   3.867627   3.191103   5.119534
    19  H    2.835774   1.863954   3.313399   2.860014   4.242512
    20  H    4.269793   3.334399   4.579316   3.935131   5.684604
    21  O    3.310297   3.392571   2.563095   1.542307   4.768587
    22  H    3.393441   3.116924   3.007742   2.054494   4.935214
    23  H    3.947139   4.072757   3.113445   2.150488   5.351916
                    6          7          8          9         10
     6  F    0.000000
     7  F    2.172588   0.000000
     8  F    2.166493   2.166259   0.000000
     9  O    8.405732   8.393332   9.347201   0.000000
    10  H    8.730878   8.722602   9.823942   0.959709   0.000000
    11  H    7.830690   8.043313   8.855384   0.980488   1.560268
    12  O    6.668776   7.274824   7.760707   2.736960   3.252363
    13  H    6.345899   7.180488   7.655252   3.421618   3.737642
    14  H    5.964787   6.454168   6.901928   3.048695   3.674178
    15  O    7.210117   6.637237   7.653552   2.699939   3.317247
    16  H    7.923233   7.219083   8.163238   3.194803   3.853353
    17  H    7.668950   7.291800   8.312551   1.733914   2.364595
    18  O    5.846392   5.864836   5.427592   6.096192   6.948852
    19  H    5.027746   5.043811   4.468981   6.601720   7.392361
    20  H    6.314091   6.560562   5.873578   6.582334   7.458585
    21  O    5.193801   5.220137   5.676010   3.905510   4.608598
    22  H    5.479178   5.514644   5.645203   4.512328   5.310954
    23  H    5.863705   5.592671   6.296643   3.358178   4.070614
                   11         12         13         14         15
    11  H    0.000000
    12  O    1.783168   0.000000
    13  H    2.465263   0.959698   0.000000
    14  H    2.244514   0.978178   1.557611   0.000000
    15  O    3.010297   3.780190   4.516255   3.294483   0.000000
    16  H    3.634788   4.498462   5.308629   4.025044   0.959879
    17  H    2.185816   3.317587   4.075337   3.081350   0.984161
    18  O    5.671458   4.811057   5.323023   3.941042   4.582154
    19  H    6.145962   5.178310   5.558383   4.255108   4.964409
    20  H    6.087449   5.090285   5.570181   4.314890   5.342357
    21  O    3.454243   2.774179   3.277122   1.813943   2.661187
    22  H    4.069865   3.310174   3.869412   2.379960   3.164139
    23  H    3.145008   3.021563   3.664487   2.205665   1.680099
                   16         17         18         19         20
    16  H    0.000000
    17  H    1.564470   0.000000
    18  O    4.720132   5.131106   0.000000
    19  H    5.197403   5.577861   0.973771   0.000000
    20  H    5.459160   5.794291   0.959863   1.558416   0.000000
    21  O    3.286487   3.027826   2.678436   2.856963   3.372048
    22  H    3.557846   3.604279   1.729992   2.091606   2.419194
    23  H    2.319404   2.170877   3.199704   3.483788   3.963213
                   21         22         23
    21  O    0.000000
    22  H    0.984411   0.000000
    23  H    0.991900   1.596913   0.000000
 Stoichiometry    C2H11F3O7
 Framework group  C1[X(C2H11F3O7)]
 Deg. of freedom    63
 Full point group                 C1      NOp   1
 Largest Abelian subgroup         C1      NOp   1
 Largest concise Abelian subgroup C1      NOp   1
                         Standard orientation:                         
 ---------------------------------------------------------------------
 Center     Atomic      Atomic             Coordinates (Angstroms)
 Number     Number       Type             X           Y           Z
 ---------------------------------------------------------------------
      1          6           0        1.699220    0.199073    0.008538
      2          8           0        1.664803    1.410611   -0.060075
      3          8           0        0.705435   -0.635456    0.056941
      4          1           0       -0.204733   -0.171815    0.037522
      5          6           0        3.056143   -0.549985    0.043199
      6          9           0        3.155902   -1.380466   -1.006198
      7          9           0        3.162552   -1.277202    1.163924
      8          9           0        4.074667    0.304773   -0.001443
      9          8           0       -5.166216   -1.093762    0.141183
     10          1           0       -5.472893   -2.002675    0.170660
     11          1           0       -4.658611   -0.988344   -0.691031
     12          8           0       -3.403995   -0.562587   -1.884496
     13          1           0       -3.005495   -1.170873   -2.510760
     14          1           0       -2.675437   -0.176253   -1.358395
     15          8           0       -3.334715   -0.119016    1.868940
     16          1           0       -3.702744    0.534591    2.467872
     17          1           0       -4.085392   -0.503583    1.361825
     18          8           0       -0.643587    2.982511   -0.164407
     19          1           0        0.268798    2.643223   -0.138567
     20          1           0       -0.690988    3.624760   -0.876170
     21          8           0       -1.598303    0.482356   -0.055933
     22          1           0       -1.451066    1.452931   -0.129216
     23          1           0       -2.179082    0.322304    0.732067
 ---------------------------------------------------------------------
 Rotational constants (GHZ):           1.0366825           0.2517290           0.2359565
 Standard basis: 6-31++G(d,p) (6D, 7F)
 There are   294 symmetry adapted cartesian basis functions of A   symmetry.
 There are   294 symmetry adapted basis functions of A   symmetry.
   294 basis functions,   472 primitive gaussians,   294 cartesian basis functions
    53 alpha electrons       53 beta electrons
       nuclear repulsion energy       817.2639932705 Hartrees.
 NAtoms=   23 NActive=   23 NUniq=   23 SFac= 1.00D+00 NAtFMM=   60 NAOKFM=F Big=F
 Integral buffers will be    131072 words long.
 Raffenetti 2 integral format.
 Two-electron integral symmetry is turned on.
 Nuclear repulsion after empirical dispersion term =      817.2542770916 Hartrees.
 One-electron integrals computed using PRISM.
 NBasis=   294 RedAO= T EigKep=  4.53D-05  NBF=   294
 NBsUse=   294 1.00D-06 EigRej= -1.00D+00 NBFU=   294
 Initial guess from the checkpoint file:  "/local_scratch/slurm.5660466/Gau-6915.chk"
 B after Tr=    -0.000000   -0.000000    0.000000
         Rot=    1.000000    0.000089    0.000009   -0.000010 Ang=   0.01 deg.
 Requested convergence on RMS density matrix=1.00D-10 within 128 cycles.
 Requested convergence on MAX density matrix=1.00D-08.
 Requested convergence on             energy=1.00D-08.
 No special actions if energy rises.
 SCF Done:  E(RwB97XD) =  -908.814916287     A.U. after   11 cycles
            NFock= 11  Conv=0.51D-10     -V/T= 2.0082
 Calling FoFJK, ICntrl=      2127 FMM=F ISym2X=0 I1Cent= 0 IOpClX= 0 NMat=1 NMatS=1 NMatT=0.
 ***** Axes restored to original set *****
 -------------------------------------------------------------------
 Center     Atomic                   Forces (Hartrees/Bohr)
 Number     Number              X              Y              Z
 -------------------------------------------------------------------
      1        6           0.000002417   -0.000000164   -0.000000928
      2        8          -0.000000713    0.000000597    0.000000678
      3        8           0.000000023    0.000000196    0.000000358
      4        1          -0.000001196    0.000000480   -0.000000008
      5        6           0.000000596    0.000000230    0.000000311
      6        9           0.000000398   -0.000000446    0.000000998
      7        9           0.000000844    0.000000227    0.000001009
      8        9           0.000000007    0.000000014    0.000000659
      9        8          -0.000002665   -0.000000735   -0.000000606
     10        1           0.000000058    0.000000438    0.000001311
     11        1           0.000001408   -0.000000359   -0.000000325
     12        8           0.000000231   -0.000002944   -0.000002803
     13        1          -0.000001918    0.000000143    0.000000514
     14        1          -0.000000817    0.000001423    0.000004370
     15        8           0.000001781    0.000001991   -0.000002961
     16        1           0.000001729   -0.000001143    0.000000935
     17        1          -0.000001510   -0.000000162   -0.000000489
     18        8           0.000000028    0.000001265   -0.000000292
     19        1          -0.000000849    0.000000526   -0.000001617
     20        1          -0.000001097   -0.000000991   -0.000000846
     21        8           0.000002077   -0.000000679    0.000002537
     22        1          -0.000000155   -0.000000007   -0.000000422
     23        1          -0.000000678    0.000000099   -0.000002383
 -------------------------------------------------------------------
 Cartesian Forces:  Max     0.000004370 RMS     0.000001307

 GradGradGradGradGradGradGradGradGradGradGradGradGradGradGradGradGradGrad
 Berny optimization.
 Using GEDIIS/GDIIS optimizer.
 FormGI is forming the generalized inverse of G from B-inverse, IUseBI=4.
 Internal  Forces:  Max     0.000003190 RMS     0.000000778
 Search for a local minimum.
 Step number  14 out of a maximum of  138
 All quantities printed in internal units (Hartrees-Bohrs-Radians)
 Mixed Optimization -- En-DIIS/RFO-DIIS
 Swapping is turned off.
 Update second derivatives using D2CorX and points    7    8    9   10   11
                                                     12   13   14
 DE= -1.68D-08 DEPred=-4.59D-09 R= 3.67D+00
 Trust test= 3.67D+00 RLast= 3.96D-03 DXMaxT set to 1.73D+00
 ITU=  0  0  0  0  1  1  1  1  0  1  1  1  1  0
     Eigenvalues ---    0.00014   0.00025   0.00033   0.00061   0.00131
     Eigenvalues ---    0.00291   0.00406   0.00482   0.00598   0.00755
     Eigenvalues ---    0.00916   0.01066   0.01165   0.01291   0.01314
     Eigenvalues ---    0.01416   0.01614   0.01724   0.01830   0.01855
     Eigenvalues ---    0.02077   0.02365   0.02465   0.02678   0.02736
     Eigenvalues ---    0.02915   0.03120   0.03807   0.04074   0.04419
     Eigenvalues ---    0.04670   0.05362   0.05780   0.05963   0.07030
     Eigenvalues ---    0.07178   0.08570   0.11373   0.11709   0.13686
     Eigenvalues ---    0.20112   0.21517   0.22037   0.23913   0.28387
     Eigenvalues ---    0.35912   0.37548   0.38615   0.39057   0.42607
     Eigenvalues ---    0.45267   0.47311   0.48409   0.50371   0.50661
     Eigenvalues ---    0.55612   0.57039   0.57179   0.57233   0.57414
     Eigenvalues ---    0.60206   0.91432   1.20709
 En-DIIS/RFO-DIIS/Sim-DIIS IScMMF=       -3 using points:    14   13   12   11   10    9    8    7    6    5
 RFO step:  Lambda=-5.17416431D-10.
 DIIS inversion failure, remove point  10.
 DIIS inversion failure, remove point   9.
 DIIS inversion failure, remove point   8.
 DIIS inversion failure, remove point   7.
 RFO-DIIS uses    6 points instead of   10
 DidBck=F Rises=F RFO-DIIS coefs:    1.07975   -0.12248    0.27275   -0.40292    0.24852
                  RFO-DIIS coefs:   -0.07562    0.00000    0.00000    0.00000    0.00000
 Iteration  1 RMS(Cart)=  0.00013816 RMS(Int)=  0.00000014
 Iteration  2 RMS(Cart)=  0.00000003 RMS(Int)=  0.00000014
 Variable       Old X    -DE/DX   Delta X   Delta X   Delta X     New X
                                 (Linear)    (Quad)   (Total)
    R1        2.29407  -0.00000   0.00000  -0.00000   0.00000   2.29407
    R2        2.45402   0.00000   0.00001  -0.00001   0.00000   2.45402
    R3        2.92970   0.00000   0.00000  -0.00000   0.00000   2.92970
    R4        1.93062  -0.00000  -0.00004   0.00006   0.00002   1.93064
    R5        2.91454  -0.00000   0.00006  -0.00012  -0.00006   2.91447
    R6        2.53596   0.00000  -0.00000   0.00000   0.00000   2.53596
    R7        2.53265   0.00000   0.00000  -0.00000  -0.00000   2.53265
    R8        2.51411  -0.00000   0.00000  -0.00000  -0.00000   2.51411
    R9        1.81359   0.00000  -0.00000  -0.00000  -0.00000   1.81359
   R10        1.85285   0.00000  -0.00000   0.00001   0.00000   1.85286
   R11        3.27662   0.00000   0.00008  -0.00006   0.00001   3.27664
   R12        3.36970  -0.00000   0.00007  -0.00006   0.00001   3.36971
   R13        1.81357   0.00000   0.00000  -0.00000   0.00000   1.81357
   R14        1.84849  -0.00000   0.00001  -0.00001  -0.00000   1.84849
   R15        3.42786  -0.00000  -0.00003   0.00002  -0.00002   3.42784
   R16        1.81391   0.00000   0.00000  -0.00000  -0.00000   1.81391
   R17        1.85980   0.00000  -0.00001   0.00002   0.00000   1.85980
   R18        3.17493  -0.00000   0.00005  -0.00011  -0.00007   3.17486
   R19        1.84016  -0.00000   0.00001  -0.00000   0.00000   1.84016
   R20        1.81388  -0.00000  -0.00000   0.00000   0.00000   1.81388
   R21        3.26921  -0.00000  -0.00000  -0.00003  -0.00003   3.26918
   R22        1.86027  -0.00000  -0.00000   0.00001   0.00000   1.86027
   R23        1.87442  -0.00000  -0.00003   0.00003   0.00000   1.87442
    A1        2.24178  -0.00000   0.00000  -0.00000  -0.00000   2.24178
    A2        2.10397   0.00000  -0.00000   0.00000   0.00000   2.10397
    A3        1.93743  -0.00000   0.00000  -0.00000  -0.00000   1.93742
    A4        1.97080  -0.00000  -0.00000  -0.00000  -0.00000   1.97080
    A5        1.92472   0.00000  -0.00000  -0.00001  -0.00001   1.92472
    A6        1.92875  -0.00000  -0.00000   0.00001   0.00001   1.92875
    A7        1.93788   0.00000  -0.00000   0.00000   0.00000   1.93788
    A8        1.88832  -0.00000   0.00000  -0.00000  -0.00000   1.88832
    A9        1.89067  -0.00000   0.00000  -0.00000  -0.00000   1.89067
   A10        1.89219  -0.00000   0.00000  -0.00000  -0.00000   1.89219
   A11        1.86850   0.00000   0.00005  -0.00004   0.00001   1.86851
   A12        2.09431   0.00000  -0.00003   0.00004   0.00002   2.09433
   A13        1.81133  -0.00000   0.00001  -0.00002  -0.00001   1.81132
   A14        2.18655  -0.00000  -0.00009   0.00002  -0.00006   2.18649
   A15        1.83213  -0.00000  -0.00012   0.00005  -0.00007   1.83206
   A16        1.86715   0.00000   0.00009  -0.00009   0.00000   1.86715
   A17        2.90379   0.00000   0.00023  -0.00013   0.00010   2.90388
   A18        1.87040   0.00000   0.00001   0.00003   0.00003   1.87043
   A19        2.10259  -0.00000   0.00001   0.00008   0.00008   2.10268
   A20        1.85316   0.00000   0.00001   0.00005   0.00006   1.85322
   A21        1.87452  -0.00000   0.00000  -0.00002  -0.00001   1.87451
   A22        1.69988  -0.00000  -0.00001  -0.00003  -0.00004   1.69984
   A23        2.19398  -0.00000   0.00001  -0.00009  -0.00008   2.19390
   A24        2.01092  -0.00000   0.00002  -0.00014  -0.00012   2.01080
   A25        1.86247   0.00000   0.00001   0.00002   0.00003   1.86250
   A26        1.99597   0.00000   0.00009   0.00002   0.00011   1.99607
   A27        1.97506   0.00000  -0.00005   0.00006   0.00000   1.97506
   A28        1.73570  -0.00000  -0.00006   0.00003  -0.00003   1.73567
   A29        1.88158   0.00000  -0.00001   0.00003   0.00001   1.88160
   A30        3.17159  -0.00000  -0.00000  -0.00003  -0.00004   3.17155
   A31        2.85152   0.00000  -0.00006   0.00007   0.00001   2.85153
   A32        2.90121   0.00000   0.00003  -0.00008  -0.00005   2.90116
   A33        2.80509   0.00000  -0.00005   0.00008   0.00004   2.80513
   A34        2.95896   0.00000  -0.00005   0.00003  -0.00002   2.95894
   A35        3.09645  -0.00000  -0.00000  -0.00001  -0.00002   3.09643
   A36        3.16330  -0.00000  -0.00005   0.00002  -0.00003   3.16327
   A37        3.13263   0.00000   0.00008  -0.00002   0.00006   3.13269
   A38        3.09935   0.00000   0.00006  -0.00004   0.00002   3.09937
   A39        3.17967   0.00000   0.00002   0.00000   0.00002   3.17968
    D1       -0.00619   0.00000  -0.00002   0.00001  -0.00001  -0.00620
    D2        3.13972   0.00000  -0.00002   0.00002  -0.00000   3.13972
    D3       -2.08791  -0.00000  -0.00002   0.00011   0.00009  -2.08782
    D4        2.10828  -0.00000  -0.00002   0.00011   0.00009   2.10837
    D5        0.00790  -0.00000  -0.00002   0.00011   0.00009   0.00799
    D6        1.04975   0.00000  -0.00002   0.00010   0.00008   1.04984
    D7       -1.03725   0.00000  -0.00002   0.00010   0.00008  -1.03716
    D8       -3.13762   0.00000  -0.00002   0.00010   0.00008  -3.13754
    D9        2.20669   0.00000  -0.00004   0.00004   0.00001   2.20669
   D10        0.00388   0.00000   0.00001   0.00006   0.00007   0.00396
   D11       -2.08886   0.00000  -0.00003   0.00000  -0.00003  -2.08890
   D12       -0.09670   0.00000  -0.00001  -0.00011  -0.00013  -0.09683
   D13       -2.20127   0.00000   0.00006  -0.00007  -0.00001  -2.20128
   D14        2.08527   0.00000  -0.00005  -0.00007  -0.00011   2.08515
   D15       -0.01931   0.00000   0.00003  -0.00002   0.00001  -0.01930
   D16       -1.96096   0.00000   0.00008   0.00012   0.00020  -1.96076
   D17        2.09783   0.00000   0.00004  -0.00001   0.00003   2.09786
   D18        2.28288  -0.00000   0.00003   0.00017   0.00021   2.28309
   D19        0.05849  -0.00000  -0.00001   0.00005   0.00004   0.05852
   D20       -0.05862  -0.00000  -0.00009  -0.00008  -0.00018  -0.05879
   D21       -2.41436   0.00000   0.00004  -0.00009  -0.00005  -2.41441
   D22        2.19174  -0.00000   0.00019   0.00008   0.00027   2.19201
   D23       -1.94165   0.00000   0.00018   0.00004   0.00022  -1.94143
   D24        0.04984   0.00000   0.00011   0.00011   0.00022   0.05005
   D25        2.05987  -0.00000  -0.00010  -0.00003  -0.00013   2.05974
   D26       -2.12569  -0.00000  -0.00009  -0.00017  -0.00026  -2.12595
   D27       -0.09390  -0.00000  -0.00019  -0.00008  -0.00027  -0.09417
   D28       -2.12438   0.00000  -0.00008   0.00011   0.00003  -2.12435
   D29       -0.02676   0.00000  -0.00007  -0.00003  -0.00010  -0.02686
   D30        2.00503   0.00000  -0.00017   0.00006  -0.00011   2.00492
   D31        0.03088   0.00000   0.00003  -0.00011  -0.00007   0.03081
   D32       -2.11935   0.00000   0.00006  -0.00000   0.00005  -2.11930
   D33        2.10476   0.00000   0.00014  -0.00005   0.00009   2.10484
   D34        2.00701  -0.00000   0.00001  -0.00017  -0.00016   2.00685
   D35       -0.14322  -0.00000   0.00003  -0.00006  -0.00003  -0.14325
   D36       -2.20230   0.00000   0.00012  -0.00011   0.00000  -2.20229
         Item               Value     Threshold  Converged?
 Maximum Force            0.000003     0.000015     YES
 RMS     Force            0.000001     0.000010     YES
 Maximum Displacement     0.000547     0.000060     NO 
 RMS     Displacement     0.000138     0.000040     NO 
 Predicted change in Energy=-1.064109D-09
 GradGradGradGradGradGradGradGradGradGradGradGradGradGradGradGradGradGrad

                          Input orientation:                          
 ---------------------------------------------------------------------
 Center     Atomic      Atomic             Coordinates (Angstroms)
 Number     Number       Type             X           Y           Z
 ---------------------------------------------------------------------
      1          6           0       -0.036867   -1.482800   -0.534029
      2          8           0        0.971632   -1.023481   -1.029684
      3          8           0       -1.061117   -0.846979   -0.051290
      4          1           0       -0.963462    0.168238   -0.110995
      5          6           0       -0.230187   -3.016715   -0.418882
      6          9           0       -1.320198   -3.400628   -1.101068
      7          9           0       -0.390885   -3.374852    0.862564
      8          9           0        0.821046   -3.668566   -0.908771
      9          8           0       -3.328782    4.486350    1.000842
     10          1           0       -4.201710    4.453022    1.398244
     11          1           0       -3.394526    4.050014    0.125257
     12          8           0       -3.080920    3.028123   -1.302011
     13          1           0       -3.718818    2.441957   -1.714947
     14          1           0       -2.307811    2.481477   -1.056425
     15          8           0       -1.225735    3.112518    1.990519
     16          1           0       -0.549413    3.686025    2.358002
     17          1           0       -1.997126    3.680537    1.764938
     18          8           0        1.539918    1.690989   -1.375011
     19          1           0        1.552867    0.717520   -1.354479
     20          1           0        1.804036    1.963056   -2.256804
     21          8           0       -0.886629    1.703091   -0.241123
     22          1           0       -0.029112    1.907489   -0.679249
     23          1           0       -0.908869    2.188718    0.623479
 ---------------------------------------------------------------------
                    Distance matrix (angstroms):
                    1          2          3          4          5
     1  C    0.000000
     2  O    1.213968   0.000000
     3  O    1.298611   2.262846   0.000000
     4  H    1.939964   2.451279   1.021650   0.000000
     5  C    1.550332   2.406332   2.352301   3.282745   0.000000
     6  F    2.376244   3.302788   2.773135   3.720795   1.341972
     7  F    2.378164   3.311496   2.770285   3.718757   1.340220
     8  F    2.377819   2.652126   3.498452   4.306041   1.330411
     9  O    6.987365   7.278380   5.890135   5.047475   8.240928
    10  H    7.504237   7.915199   6.328861   5.578837   8.652856
    11  H    6.505426   6.792465   5.427386   4.586292   7.761946
    12  O    5.495860   5.736970   4.545363   3.752477   6.741414
    13  H    5.509541   5.871895   4.544032   3.915922   6.606620
    14  H    4.598431   4.800019   3.693665   2.837637   5.912114
    15  O    5.376216   5.572839   4.457993   3.626835   6.660618
    16  H    5.945023   5.997453   5.158939   4.317662   7.262212
    17  H    5.982300   6.225048   4.967212   4.113858   7.262529
    18  O    3.642312   2.794736   3.867674   3.191146   5.119564
    19  H    2.835807   1.863977   3.313438   2.860047   4.242539
    20  H    4.269754   3.334385   4.579268   3.935087   5.684554
    21  O    3.310255   3.392514   2.563073   1.542274   4.768552
    22  H    3.393406   3.116870   3.007734   2.054487   4.935181
    23  H    3.947183   4.072769   3.113511   2.150528   5.351977
                    6          7          8          9         10
     6  F    0.000000
     7  F    2.172588   0.000000
     8  F    2.166494   2.166258   0.000000
     9  O    8.405763   8.393382   9.347211   0.000000
    10  H    8.730950   8.722669   9.823981   0.959709   0.000000
    11  H    7.830631   8.043266   8.855324   0.980490   1.560274
    12  O    6.668535   7.274597   7.760517   2.736968   3.252366
    13  H    6.345551   7.180109   7.654984   3.421576   3.737583
    14  H    5.964606   6.453969   6.901781   3.048647   3.674132
    15  O    7.210264   6.637411   7.653647   2.699940   3.317252
    16  H    7.923379   7.219242   8.163332   3.194886   3.853400
    17  H    7.669102   7.291968   8.312649   1.733921   2.364611
    18  O    5.846356   5.864937   5.427614   6.096143   6.948817
    19  H    5.027710   5.043903   4.469001   6.601674   7.392334
    20  H    6.313927   6.560595   5.873554   6.582180   7.458437
    21  O    5.193788   5.220095   5.675968   3.905524   4.608623
    22  H    5.479137   5.514635   5.645161   4.512322   5.310959
    23  H    5.863791   5.592744   6.296680   3.358198   4.070643
                   11         12         13         14         15
    11  H    0.000000
    12  O    1.783173   0.000000
    13  H    2.465231   0.959698   0.000000
    14  H    2.244467   0.978177   1.557611   0.000000
    15  O    3.010275   3.780157   4.516148   3.294385   0.000000
    16  H    3.634874   4.498562   5.308648   4.025073   0.959878
    17  H    2.185817   3.317594   4.075279   3.081292   0.984163
    18  O    5.671380   4.810966   5.322951   3.940988   4.582181
    19  H    6.145880   5.178187   5.558262   4.255022   4.964439
    20  H    6.087254   5.090068   5.569997   4.314737   5.342334
    21  O    3.454249   2.774185   3.277098   1.813935   2.661148
    22  H    4.069848   3.310163   3.869399   2.379957   3.164122
    23  H    3.145019   3.021575   3.664447   2.205635   1.680063
                   16         17         18         19         20
    16  H    0.000000
    17  H    1.564490   0.000000
    18  O    4.720261   5.131108   0.000000
    19  H    5.197510   5.577874   0.973772   0.000000
    20  H    5.459284   5.794220   0.959863   1.558409   0.000000
    21  O    3.286517   3.027834   2.678429   2.856930   3.371977
    22  H    3.557921   3.604280   1.729975   2.091559   2.419132
    23  H    2.319420   2.170889   3.199727   3.483802   3.963181
                   21         22         23
    21  O    0.000000
    22  H    0.984413   0.000000
    23  H    0.991900   1.596923   0.000000
 Stoichiometry    C2H11F3O7
 Framework group  C1[X(C2H11F3O7)]
 Deg. of freedom    63
 Full point group                 C1      NOp   1
 Largest Abelian subgroup         C1      NOp   1
 Largest concise Abelian subgroup C1      NOp   1
                         Standard orientation:                         
 ---------------------------------------------------------------------
 Center     Atomic      Atomic             Coordinates (Angstroms)
 Number     Number       Type             X           Y           Z
 ---------------------------------------------------------------------
      1          6           0        1.699207    0.199072    0.008580
      2          8           0        1.664769    1.410607   -0.060092
      3          8           0        0.705437   -0.635471    0.057047
      4          1           0       -0.204747   -0.171837    0.037639
      5          6           0        3.056143   -0.549963    0.043231
      6          9           0        3.155919   -1.380409   -1.006195
      7          9           0        3.162560   -1.277216    1.163931
      8          9           0        4.074654    0.304812   -0.001379
      9          8           0       -5.166244   -1.093711    0.141089
     10          1           0       -5.472954   -2.002611    0.170625
     11          1           0       -4.658542   -0.988386   -0.691080
     12          8           0       -3.403773   -0.562816   -1.884458
     13          1           0       -3.005192   -1.171259   -2.510518
     14          1           0       -2.675296   -0.176455   -1.358266
     15          8           0       -3.334857   -0.118851    1.868905
     16          1           0       -3.702864    0.534708    2.467903
     17          1           0       -4.085536   -0.503414    1.361786
     18          8           0       -0.643640    2.982505   -0.164644
     19          1           0        0.268746    2.643224   -0.138741
     20          1           0       -0.691050    3.624559   -0.876582
     21          8           0       -1.598276    0.482344   -0.055818
     22          1           0       -1.451047    1.452913   -0.129215
     23          1           0       -2.179130    0.322374    0.732144
 ---------------------------------------------------------------------
 Rotational constants (GHZ):           1.0366945           0.2517303           0.2359574
 Standard basis: 6-31++G(d,p) (6D, 7F)
 There are   294 symmetry adapted cartesian basis functions of A   symmetry.
 There are   294 symmetry adapted basis functions of A   symmetry.
   294 basis functions,   472 primitive gaussians,   294 cartesian basis functions
    53 alpha electrons       53 beta electrons
       nuclear repulsion energy       817.2653694454 Hartrees.
 NAtoms=   23 NActive=   23 NUniq=   23 SFac= 1.00D+00 NAtFMM=   60 NAOKFM=F Big=F
 Integral buffers will be    131072 words long.
 Raffenetti 2 integral format.
 Two-electron integral symmetry is turned on.
 Nuclear repulsion after empirical dispersion term =      817.2556531906 Hartrees.
 One-electron integrals computed using PRISM.
 NBasis=   294 RedAO= T EigKep=  4.53D-05  NBF=   294
 NBsUse=   294 1.00D-06 EigRej= -1.00D+00 NBFU=   294
 Initial guess from the checkpoint file:  "/local_scratch/slurm.5660466/Gau-6915.chk"
 B after Tr=     0.000000   -0.000000   -0.000000
         Rot=    1.000000    0.000028    0.000007   -0.000003 Ang=   0.00 deg.
 Requested convergence on RMS density matrix=1.00D-10 within 128 cycles.
 Requested convergence on MAX density matrix=1.00D-08.
 Requested convergence on             energy=1.00D-08.
 No special actions if energy rises.
 SCF Done:  E(RwB97XD) =  -908.814916292     A.U. after   10 cycles
            NFock= 10  Conv=0.56D-10     -V/T= 2.0082
 Calling FoFJK, ICntrl=      2127 FMM=F ISym2X=0 I1Cent= 0 IOpClX= 0 NMat=1 NMatS=1 NMatT=0.
 ***** Axes restored to original set *****
 -------------------------------------------------------------------
 Center     Atomic                   Forces (Hartrees/Bohr)
 Number     Number              X              Y              Z
 -------------------------------------------------------------------
      1        6           0.000001686    0.000000712   -0.000000703
      2        8          -0.000000877    0.000000624    0.000000615
      3        8           0.000000879    0.000003514    0.000000065
      4        1          -0.000000400   -0.000003529    0.000000675
      5        6           0.000000454    0.000000154    0.000000519
      6        9           0.000000454   -0.000000387    0.000001044
      7        9           0.000000934    0.000000254    0.000000807
      8        9           0.000000139    0.000000016    0.000000591
      9        8          -0.000001062   -0.000000712   -0.000000953
     10        1           0.000000029    0.000000044    0.000000692
     11        1           0.000000228    0.000000206    0.000000602
     12        8          -0.000000906   -0.000001605   -0.000000859
     13        1          -0.000001426   -0.000000175    0.000000373
     14        1           0.000000494    0.000000228    0.000001815
     15        8           0.000000391    0.000001818   -0.000001371
     16        1           0.000000792   -0.000000056    0.000000019
     17        1          -0.000000019   -0.000000632   -0.000000156
     18        8          -0.000000264   -0.000000309   -0.000000615
     19        1          -0.000000544    0.000000455   -0.000001182
     20        1          -0.000000816   -0.000000338   -0.000000968
     21        8           0.000001243    0.000000193    0.000000591
     22        1          -0.000001288    0.000000429   -0.000000005
     23        1          -0.000000121   -0.000000904   -0.000001597
 -------------------------------------------------------------------
 Cartesian Forces:  Max     0.000003529 RMS     0.000000982

 GradGradGradGradGradGradGradGradGradGradGradGradGradGradGradGradGradGrad
 Berny optimization.
 Using GEDIIS/GDIIS optimizer.
 FormGI is forming the generalized inverse of G from B-inverse, IUseBI=4.
 Internal  Forces:  Max     0.000004435 RMS     0.000000703
 Search for a local minimum.
 Step number  15 out of a maximum of  138
 All quantities printed in internal units (Hartrees-Bohrs-Radians)
 Mixed Optimization -- En-DIIS/RFO-DIIS
 Swapping is turned off.
 Update second derivatives using D2CorX and points    7    8    9   10   11
                                                     12   13   14   15
 DE= -5.74D-09 DEPred=-1.06D-09 R= 5.39D+00
 Trust test= 5.39D+00 RLast= 8.23D-04 DXMaxT set to 1.73D+00
 ITU=  0  0  0  0  0  1  1  1  1  0  1  1  1  1  0
     Eigenvalues ---    0.00014   0.00026   0.00033   0.00061   0.00131
     Eigenvalues ---    0.00284   0.00406   0.00417   0.00572   0.00714
     Eigenvalues ---    0.00910   0.01067   0.01191   0.01294   0.01383
     Eigenvalues ---    0.01417   0.01654   0.01755   0.01831   0.01855
     Eigenvalues ---    0.02079   0.02359   0.02463   0.02683   0.02772
     Eigenvalues ---    0.02935   0.03126   0.03776   0.04074   0.04427
     Eigenvalues ---    0.04624   0.05378   0.05745   0.06100   0.07054
     Eigenvalues ---    0.07149   0.08570   0.11338   0.11708   0.13685
     Eigenvalues ---    0.20047   0.21521   0.22039   0.23904   0.28389
     Eigenvalues ---    0.36020   0.37549   0.38725   0.39648   0.42188
     Eigenvalues ---    0.44847   0.47342   0.48457   0.50291   0.50676
     Eigenvalues ---    0.55643   0.57042   0.57156   0.57218   0.57420
     Eigenvalues ---    0.60230   0.91715   1.22874
 En-DIIS/RFO-DIIS/Sim-DIIS IScMMF=       -3 using points:    15   14   13   12   11   10    9    8    7    6
 RFO step:  Lambda=-1.52322727D-10.
 DIIS inversion failure, remove point  10.
 DIIS inversion failure, remove point   9.
 DIIS inversion failure, remove point   8.
 DIIS inversion failure, remove point   7.
 DIIS inversion failure, remove point   6.
 DIIS inversion failure, remove point   5.
 DIIS inversion failure, remove point   4.
 RFO-DIIS uses    3 points instead of   10
 DidBck=F Rises=F RFO-DIIS coefs:    1.33666   -0.34225    0.00559    0.00000    0.00000
                  RFO-DIIS coefs:    0.00000    0.00000    0.00000    0.00000    0.00000
 Iteration  1 RMS(Cart)=  0.00005762 RMS(Int)=  0.00000000
 Iteration  2 RMS(Cart)=  0.00000000 RMS(Int)=  0.00000000
 Variable       Old X    -DE/DX   Delta X   Delta X   Delta X     New X
                                 (Linear)    (Quad)   (Total)
    R1        2.29407  -0.00000   0.00000  -0.00000  -0.00000   2.29406
    R2        2.45402  -0.00000   0.00000   0.00000   0.00000   2.45402
    R3        2.92970   0.00000   0.00000   0.00000   0.00000   2.92970
    R4        1.93064  -0.00000   0.00001  -0.00002  -0.00002   1.93062
    R5        2.91447  -0.00000  -0.00002   0.00004   0.00002   2.91449
    R6        2.53596  -0.00000   0.00000   0.00000   0.00000   2.53596
    R7        2.53265   0.00000  -0.00000  -0.00000  -0.00000   2.53265
    R8        2.51411  -0.00000  -0.00000  -0.00000  -0.00000   2.51411
    R9        1.81359   0.00000  -0.00000  -0.00000  -0.00000   1.81359
   R10        1.85286  -0.00000   0.00000  -0.00000  -0.00000   1.85285
   R11        3.27664   0.00000   0.00000   0.00001   0.00002   3.27665
   R12        3.36971  -0.00000   0.00000   0.00001   0.00001   3.36972
   R13        1.81357   0.00000   0.00000  -0.00000  -0.00000   1.81357
   R14        1.84849   0.00000  -0.00000   0.00000   0.00000   1.84849
   R15        3.42784  -0.00000  -0.00001  -0.00002  -0.00003   3.42781
   R16        1.81391   0.00000  -0.00000  -0.00000  -0.00000   1.81391
   R17        1.85980  -0.00000   0.00000  -0.00000  -0.00000   1.85980
   R18        3.17486  -0.00000  -0.00002   0.00002  -0.00001   3.17485
   R19        1.84016  -0.00000   0.00000  -0.00000  -0.00000   1.84016
   R20        1.81388  -0.00000   0.00000  -0.00000  -0.00000   1.81388
   R21        3.26918   0.00000  -0.00001   0.00002   0.00001   3.26919
   R22        1.86027  -0.00000   0.00000  -0.00000  -0.00000   1.86027
   R23        1.87442  -0.00000   0.00000  -0.00001  -0.00001   1.87441
    A1        2.24178  -0.00000  -0.00000  -0.00000  -0.00000   2.24178
    A2        2.10397   0.00000   0.00000   0.00001   0.00001   2.10398
    A3        1.93742  -0.00000  -0.00000  -0.00001  -0.00001   1.93742
    A4        1.97080  -0.00000  -0.00000   0.00000  -0.00000   1.97080
    A5        1.92472   0.00000  -0.00000  -0.00000  -0.00001   1.92471
    A6        1.92875  -0.00000   0.00000   0.00000   0.00000   1.92875
    A7        1.93788   0.00000   0.00000   0.00000   0.00000   1.93788
    A8        1.88832  -0.00000  -0.00000  -0.00000  -0.00000   1.88832
    A9        1.89067  -0.00000  -0.00000  -0.00000  -0.00000   1.89067
   A10        1.89219  -0.00000  -0.00000   0.00000   0.00000   1.89219
   A11        1.86851   0.00000   0.00000   0.00000   0.00001   1.86852
   A12        2.09433   0.00000   0.00000  -0.00001  -0.00000   2.09432
   A13        1.81132  -0.00000  -0.00000  -0.00000  -0.00001   1.81131
   A14        2.18649  -0.00000  -0.00002   0.00001  -0.00001   2.18647
   A15        1.83206  -0.00000  -0.00002  -0.00001  -0.00003   1.83203
   A16        1.86715   0.00000   0.00000   0.00001   0.00001   1.86716
   A17        2.90388   0.00000   0.00003   0.00003   0.00007   2.90395
   A18        1.87043   0.00000   0.00001   0.00000   0.00001   1.87045
   A19        2.10268  -0.00000   0.00003   0.00003   0.00006   2.10273
   A20        1.85322   0.00000   0.00002   0.00000   0.00002   1.85324
   A21        1.87451  -0.00000  -0.00000   0.00000  -0.00000   1.87451
   A22        1.69984  -0.00000  -0.00001   0.00001  -0.00001   1.69984
   A23        2.19390   0.00000  -0.00003   0.00002  -0.00001   2.19389
   A24        2.01080   0.00000  -0.00004   0.00004  -0.00000   2.01080
   A25        1.86250  -0.00000   0.00001   0.00001   0.00002   1.86252
   A26        1.99607   0.00000   0.00004  -0.00002   0.00002   1.99609
   A27        1.97506   0.00000   0.00000  -0.00004  -0.00003   1.97503
   A28        1.73567  -0.00000  -0.00001  -0.00000  -0.00001   1.73565
   A29        1.88160   0.00000   0.00000   0.00000   0.00001   1.88160
   A30        3.17155  -0.00000  -0.00001   0.00000  -0.00001   3.17155
   A31        2.85153  -0.00000   0.00000  -0.00001  -0.00001   2.85152
   A32        2.90116   0.00000  -0.00002   0.00001  -0.00000   2.90115
   A33        2.80513  -0.00000   0.00001  -0.00004  -0.00003   2.80510
   A34        2.95894  -0.00000  -0.00001  -0.00002  -0.00003   2.95892
   A35        3.09643  -0.00000  -0.00001   0.00000  -0.00001   3.09643
   A36        3.16327  -0.00000  -0.00001  -0.00001  -0.00002   3.16325
   A37        3.13269  -0.00000   0.00002  -0.00000   0.00002   3.13270
   A38        3.09937   0.00000   0.00001   0.00002   0.00003   3.09940
   A39        3.17968   0.00000   0.00001   0.00001   0.00002   3.17970
    D1       -0.00620   0.00000  -0.00000   0.00000  -0.00000  -0.00620
    D2        3.13972   0.00000  -0.00000   0.00001   0.00000   3.13973
    D3       -2.08782  -0.00000   0.00003   0.00006   0.00009  -2.08773
    D4        2.10837  -0.00000   0.00003   0.00006   0.00009   2.10846
    D5        0.00799  -0.00000   0.00003   0.00005   0.00008   0.00807
    D6        1.04984   0.00000   0.00003   0.00005   0.00008   1.04992
    D7       -1.03716   0.00000   0.00003   0.00006   0.00008  -1.03708
    D8       -3.13754   0.00000   0.00003   0.00005   0.00008  -3.13747
    D9        2.20669   0.00000   0.00000  -0.00003  -0.00003   2.20667
   D10        0.00396   0.00000   0.00002  -0.00002   0.00000   0.00396
   D11       -2.08890   0.00000  -0.00001  -0.00002  -0.00003  -2.08893
   D12       -0.09683   0.00000  -0.00004   0.00005   0.00001  -0.09682
   D13       -2.20128   0.00000   0.00000   0.00004   0.00004  -2.20124
   D14        2.08515   0.00000  -0.00003   0.00003   0.00000   2.08515
   D15       -0.01930  -0.00000   0.00001   0.00002   0.00003  -0.01927
   D16       -1.96076   0.00000   0.00007   0.00001   0.00008  -1.96068
   D17        2.09786   0.00000   0.00001  -0.00002  -0.00002   2.09784
   D18        2.28309  -0.00000   0.00007   0.00001   0.00008   2.28317
   D19        0.05852  -0.00000   0.00001  -0.00003  -0.00002   0.05851
   D20       -0.05879  -0.00000  -0.00007  -0.00000  -0.00007  -0.05886
   D21       -2.41441   0.00000  -0.00003  -0.00001  -0.00004  -2.41446
   D22        2.19201   0.00000   0.00010  -0.00003   0.00007   2.19207
   D23       -1.94143  -0.00000   0.00008  -0.00001   0.00006  -1.94137
   D24        0.05005   0.00000   0.00008  -0.00003   0.00005   0.05011
   D25        2.05974  -0.00000  -0.00004  -0.00002  -0.00006   2.05968
   D26       -2.12595  -0.00000  -0.00009   0.00001  -0.00008  -2.12603
   D27       -0.09417  -0.00000  -0.00009  -0.00004  -0.00012  -0.09429
   D28       -2.12435   0.00000   0.00001  -0.00000   0.00001  -2.12434
   D29       -0.02686   0.00000  -0.00003   0.00003  -0.00000  -0.02686
   D30        2.00492   0.00000  -0.00003  -0.00001  -0.00005   2.00488
   D31        0.03081   0.00000  -0.00003   0.00003   0.00000   0.03081
   D32       -2.11930   0.00000   0.00002   0.00000   0.00002  -2.11928
   D33        2.10484  -0.00000   0.00003   0.00001   0.00004   2.10488
   D34        2.00685  -0.00000  -0.00005   0.00003  -0.00002   2.00683
   D35       -0.14325   0.00000  -0.00001   0.00001  -0.00000  -0.14326
   D36       -2.20229  -0.00000   0.00000   0.00001   0.00001  -2.20228
         Item               Value     Threshold  Converged?
 Maximum Force            0.000004     0.000015     YES
 RMS     Force            0.000001     0.000010     YES
 Maximum Displacement     0.000195     0.000060     NO 
 RMS     Displacement     0.000058     0.000040     NO 
 Predicted change in Energy=-2.232679D-10
 GradGradGradGradGradGradGradGradGradGradGradGradGradGradGradGradGradGrad

                          Input orientation:                          
 ---------------------------------------------------------------------
 Center     Atomic      Atomic             Coordinates (Angstroms)
 Number     Number       Type             X           Y           Z
 ---------------------------------------------------------------------
      1          6           0       -0.036857   -1.482800   -0.534025
      2          8           0        0.971628   -1.023480   -1.029703
      3          8           0       -1.061092   -0.846981   -0.051251
      4          1           0       -0.963435    0.168229   -0.110949
      5          6           0       -0.230192   -3.016715   -0.418889
      6          9           0       -1.320169   -3.400616   -1.101138
      7          9           0       -0.390965   -3.374856    0.862546
      8          9           0        0.821062   -3.668575   -0.908722
      9          8           0       -3.328807    4.486356    1.000821
     10          1           0       -4.201740    4.453006    1.398209
     11          1           0       -3.394521    4.050025    0.125233
     12          8           0       -3.080863    3.028109   -1.302014
     13          1           0       -3.718750    2.441928   -1.714945
     14          1           0       -2.307761    2.481479   -1.056366
     15          8           0       -1.225754    3.112545    1.990532
     16          1           0       -0.549462    3.686030    2.358105
     17          1           0       -1.997141    3.680563    1.764938
     18          8           0        1.539896    1.690980   -1.375082
     19          1           0        1.552825    0.717511   -1.354552
     20          1           0        1.803953    1.963040   -2.256895
     21          8           0       -0.886595    1.703091   -0.241074
     22          1           0       -0.029094    1.907504   -0.679222
     23          1           0       -0.908835    2.188730    0.623517
 ---------------------------------------------------------------------
                    Distance matrix (angstroms):
                    1          2          3          4          5
     1  C    0.000000
     2  O    1.213966   0.000000
     3  O    1.298612   2.262846   0.000000
     4  H    1.939958   2.451275   1.021641   0.000000
     5  C    1.550332   2.406336   2.352297   3.282734   0.000000
     6  F    2.376241   3.302758   2.773163   3.720804   1.341973
     7  F    2.378167   3.311530   2.770243   3.718718   1.340219
     8  F    2.377821   2.652138   3.498450   4.306034   1.330411
     9  O    6.987382   7.278397   5.890150   5.047499   8.240939
    10  H    7.504237   7.915200   6.328860   5.578843   8.652848
    11  H    6.505435   6.792465   5.427403   4.586317   7.761950
    12  O    5.495824   5.736916   4.545349   3.752473   6.741375
    13  H    5.509482   5.871818   4.544000   3.915899   6.606556
    14  H    4.598408   4.799983   3.693655   2.837631   5.912090
    15  O    5.376250   5.572881   4.458008   3.626849   6.660652
    16  H    5.945080   5.997536   5.158968   4.317699   7.262260
    17  H    5.982329   6.225080   4.967231   4.113878   7.262558
    18  O    3.642308   2.794728   3.867675   3.191155   5.119562
    19  H    2.835793   1.863965   3.313425   2.860039   4.242530
    20  H    4.269740   3.334376   4.579254   3.935082   5.684538
    21  O    3.310254   3.392509   2.563074   1.542284   4.768549
    22  H    3.393421   3.116881   3.007749   2.054509   4.935195
    23  H    3.947199   4.072784   3.113525   2.150546   5.351993
                    6          7          8          9         10
     6  F    0.000000
     7  F    2.172588   0.000000
     8  F    2.166494   2.166257   0.000000
     9  O    8.405783   8.393372   9.347228   0.000000
    10  H    8.730954   8.722635   9.823978   0.959709   0.000000
    11  H    7.830643   8.043248   8.855337   0.980489   1.560277
    12  O    6.668500   7.274533   7.760494   2.736971   3.252368
    13  H    6.345492   7.180013   7.654941   3.421568   3.737572
    14  H    5.964594   6.453913   6.901775   3.048621   3.674101
    15  O    7.210312   6.637438   7.653673   2.699948   3.317254
    16  H    7.923439   7.219274   8.163376   3.194918   3.853412
    17  H    7.669144   7.291985   8.312674   1.733930   2.364618
    18  O    5.846312   5.864972   5.427618   6.096172   6.948836
    19  H    5.027651   5.043937   4.469003   6.601690   7.392336
    20  H    6.313851   6.560618   5.873562   6.582178   7.458423
    21  O    5.193796   5.220074   5.675971   3.905543   4.608630
    22  H    5.479144   5.514646   5.645183   4.512331   5.310958
    23  H    5.863823   5.592746   6.296691   3.358230   4.070666
                   11         12         13         14         15
    11  H    0.000000
    12  O    1.783179   0.000000
    13  H    2.465230   0.959698   0.000000
    14  H    2.244451   0.978179   1.557620   0.000000
    15  O    3.010276   3.780135   4.516117   3.294324   0.000000
    16  H    3.634910   4.498591   5.308664   4.025068   0.959878
    17  H    2.185820   3.317581   4.075260   3.081241   0.984162
    18  O    5.671377   4.810891   5.322855   3.940931   4.582251
    19  H    6.145864   5.178096   5.558147   4.254952   4.964502
    20  H    6.087214   5.089951   5.569856   4.314654   5.342390
    21  O    3.454269   2.774180   3.277083   1.813919   2.661138
    22  H    4.069846   3.310124   3.869353   2.379918   3.164128
    23  H    3.145050   3.021578   3.664442   2.205608   1.680060
                   16         17         18         19         20
    16  H    0.000000
    17  H    1.564497   0.000000
    18  O    4.720416   5.131160   0.000000
    19  H    5.197647   5.577917   0.973771   0.000000
    20  H    5.459440   5.794251   0.959863   1.558407   0.000000
    21  O    3.286554   3.027836   2.678428   2.856916   3.371966
    22  H    3.557990   3.604285   1.729981   2.091559   2.419131
    23  H    2.319450   2.170902   3.199756   3.483822   3.963197
                   21         22         23
    21  O    0.000000
    22  H    0.984411   0.000000
    23  H    0.991897   1.596923   0.000000
 Stoichiometry    C2H11F3O7
 Framework group  C1[X(C2H11F3O7)]
 Deg. of freedom    63
 Full point group                 C1      NOp   1
 Largest Abelian subgroup         C1      NOp   1
 Largest concise Abelian subgroup C1      NOp   1
                         Standard orientation:                         
 ---------------------------------------------------------------------
 Center     Atomic      Atomic             Coordinates (Angstroms)
 Number     Number       Type             X           Y           Z
 ---------------------------------------------------------------------
      1          6           0        1.699210    0.199078    0.008605
      2          8           0        1.664768    1.410613   -0.060039
      3          8           0        0.705441   -0.635468    0.057069
      4          1           0       -0.204736   -0.171838    0.037687
      5          6           0        3.056143   -0.549967    0.043211
      6          9           0        3.155930   -1.380309   -1.006297
      7          9           0        3.162537   -1.277332    1.163839
      8          9           0        4.074659    0.304805   -0.001298
      9          8           0       -5.166255   -1.093735    0.140998
     10          1           0       -5.472943   -2.002644    0.170477
     11          1           0       -4.658545   -0.988343   -0.691156
     12          8           0       -3.403735   -0.562691   -1.884471
     13          1           0       -3.005135   -1.171103   -2.510549
     14          1           0       -2.675286   -0.176375   -1.358205
     15          8           0       -3.334896   -0.118951    1.868897
     16          1           0       -3.702907    0.534514    2.467994
     17          1           0       -4.085569   -0.503483    1.361749
     18          8           0       -0.643630    2.982513   -0.164582
     19          1           0        0.268750    2.643215   -0.138703
     20          1           0       -0.691049    3.624551   -0.876535
     21          8           0       -1.598272    0.482355   -0.055739
     22          1           0       -1.451059    1.452927   -0.129119
     23          1           0       -2.179139    0.322357    0.732203
 ---------------------------------------------------------------------
 Rotational constants (GHZ):           1.0366955           0.2517302           0.2359572
 Standard basis: 6-31++G(d,p) (6D, 7F)
 There are   294 symmetry adapted cartesian basis functions of A   symmetry.
 There are   294 symmetry adapted basis functions of A   symmetry.
   294 basis functions,   472 primitive gaussians,   294 cartesian basis functions
    53 alpha electrons       53 beta electrons
       nuclear repulsion energy       817.2655132218 Hartrees.
 NAtoms=   23 NActive=   23 NUniq=   23 SFac= 1.00D+00 NAtFMM=   60 NAOKFM=F Big=F
 Integral buffers will be    131072 words long.
 Raffenetti 2 integral format.
 Two-electron integral symmetry is turned on.
 Nuclear repulsion after empirical dispersion term =      817.2557969557 Hartrees.
 One-electron integrals computed using PRISM.
 NBasis=   294 RedAO= T EigKep=  4.53D-05  NBF=   294
 NBsUse=   294 1.00D-06 EigRej= -1.00D+00 NBFU=   294
 Initial guess from the checkpoint file:  "/local_scratch/slurm.5660466/Gau-6915.chk"
 B after Tr=     0.000000   -0.000000    0.000000
         Rot=    1.000000   -0.000025    0.000002    0.000000 Ang=  -0.00 deg.
 Requested convergence on RMS density matrix=1.00D-10 within 128 cycles.
 Requested convergence on MAX density matrix=1.00D-08.
 Requested convergence on             energy=1.00D-08.
 No special actions if energy rises.
 SCF Done:  E(RwB97XD) =  -908.814916291     A.U. after    9 cycles
            NFock=  9  Conv=0.10D-09     -V/T= 2.0082
 Calling FoFJK, ICntrl=      2127 FMM=F ISym2X=0 I1Cent= 0 IOpClX= 0 NMat=1 NMatS=1 NMatT=0.
 ***** Axes restored to original set *****
 -------------------------------------------------------------------
 Center     Atomic                   Forces (Hartrees/Bohr)
 Number     Number              X              Y              Z
 -------------------------------------------------------------------
      1        6           0.000000080    0.000000082    0.000000410
      2        8           0.000000043    0.000000114   -0.000000236
      3        8           0.000000293   -0.000000219    0.000000370
      4        1           0.000000237    0.000000429    0.000000198
      5        6           0.000000551    0.000000106    0.000000731
      6        9           0.000000420   -0.000000250    0.000000986
      7        9           0.000001044    0.000000264    0.000000631
      8        9           0.000000588    0.000000161    0.000000339
      9        8           0.000000128    0.000000033    0.000000235
     10        1          -0.000000041   -0.000000250    0.000000139
     11        1          -0.000000612   -0.000000425   -0.000000014
     12        8          -0.000000738    0.000000182    0.000000426
     13        1          -0.000000391   -0.000000953    0.000000637
     14        1          -0.000000787   -0.000000941   -0.000000171
     15        8           0.000000174    0.000001107   -0.000000664
     16        1           0.000000584    0.000000421   -0.000000392
     17        1          -0.000000009   -0.000000139   -0.000000097
     18        8          -0.000000503   -0.000000055   -0.000000896
     19        1          -0.000000140    0.000000246   -0.000000643
     20        1          -0.000000720    0.000000022   -0.000001058
     21        8           0.000000098    0.000000289   -0.000000296
     22        1          -0.000000244   -0.000000055   -0.000000571
     23        1          -0.000000054   -0.000000169   -0.000000064
 -------------------------------------------------------------------
 Cartesian Forces:  Max     0.000001107 RMS     0.000000475

 GradGradGradGradGradGradGradGradGradGradGradGradGradGradGradGradGradGrad
 Berny optimization.
 Using GEDIIS/GDIIS optimizer.
 FormGI is forming the generalized inverse of G from B-inverse, IUseBI=4.
 Internal  Forces:  Max     0.000000494 RMS     0.000000133
 Search for a local minimum.
 Step number  16 out of a maximum of  138
 All quantities printed in internal units (Hartrees-Bohrs-Radians)
 Mixed Optimization -- En-DIIS/RFO-DIIS
 Swapping is turned off.
 Update second derivatives using D2CorX and points    7    8    9   10   11
                                                     12   13   14   15   16
 DE=  1.73D-09 DEPred=-2.23D-10 R=-7.76D+00
 Trust test=-7.76D+00 RLast= 3.54D-04 DXMaxT set to 8.64D-01
 ITU= -1  0  0  0  0  0  1  1  1  1  0  1  1  1  1  0
     Eigenvalues ---    0.00014   0.00027   0.00033   0.00062   0.00129
     Eigenvalues ---    0.00257   0.00384   0.00412   0.00577   0.00716
     Eigenvalues ---    0.00907   0.01067   0.01188   0.01299   0.01383
     Eigenvalues ---    0.01439   0.01637   0.01758   0.01832   0.01857
     Eigenvalues ---    0.02080   0.02361   0.02462   0.02685   0.02766
     Eigenvalues ---    0.02938   0.03124   0.03793   0.04080   0.04454
     Eigenvalues ---    0.04649   0.05472   0.05708   0.06479   0.07161
     Eigenvalues ---    0.07227   0.08581   0.11325   0.11717   0.13704
     Eigenvalues ---    0.20334   0.21523   0.22045   0.23903   0.28407
     Eigenvalues ---    0.36083   0.37555   0.38791   0.39985   0.42247
     Eigenvalues ---    0.45669   0.47388   0.48503   0.50313   0.50698
     Eigenvalues ---    0.55642   0.57093   0.57151   0.57224   0.57433
     Eigenvalues ---    0.60264   0.91686   1.22062
 En-DIIS/RFO-DIIS/Sim-DIIS IScMMF=       -3 using points:    16   15   14   13   12   11   10    9    8    7
 RFO step:  Lambda=-1.06297123D-11.
 DIIS inversion failure, remove point  10.
 DIIS inversion failure, remove point   9.
 DIIS inversion failure, remove point   8.
 DIIS inversion failure, remove point   7.
 DIIS inversion failure, remove point   6.
 DIIS inversion failure, remove point   5.
 DIIS inversion failure, remove point   4.
 DIIS inversion failure, remove point   3.
 RFO-DIIS uses    2 points instead of   10
 DidBck=T Rises=F RFO-DIIS coefs:    0.68008    0.31992    0.00000    0.00000    0.00000
                  RFO-DIIS coefs:    0.00000    0.00000    0.00000    0.00000    0.00000
 Iteration  1 RMS(Cart)=  0.00004012 RMS(Int)=  0.00000000
 Iteration  2 RMS(Cart)=  0.00000000 RMS(Int)=  0.00000000
 Variable       Old X    -DE/DX   Delta X   Delta X   Delta X     New X
                                 (Linear)    (Quad)   (Total)
    R1        2.29406   0.00000   0.00000  -0.00000   0.00000   2.29406
    R2        2.45402  -0.00000  -0.00000   0.00000  -0.00000   2.45402
    R3        2.92970  -0.00000  -0.00000   0.00000  -0.00000   2.92970
    R4        1.93062   0.00000   0.00001  -0.00000   0.00000   1.93063
    R5        2.91449  -0.00000  -0.00001  -0.00000  -0.00001   2.91448
    R6        2.53596   0.00000  -0.00000  -0.00000  -0.00000   2.53596
    R7        2.53265  -0.00000   0.00000   0.00000   0.00000   2.53265
    R8        2.51411   0.00000   0.00000   0.00000   0.00000   2.51411
    R9        1.81359  -0.00000   0.00000  -0.00000   0.00000   1.81359
   R10        1.85285   0.00000   0.00000  -0.00000   0.00000   1.85286
   R11        3.27665  -0.00000  -0.00001   0.00000  -0.00000   3.27665
   R12        3.36972  -0.00000  -0.00000   0.00000  -0.00000   3.36972
   R13        1.81357  -0.00000   0.00000   0.00000   0.00000   1.81357
   R14        1.84849   0.00000  -0.00000   0.00000   0.00000   1.84849
   R15        3.42781   0.00000   0.00001   0.00000   0.00001   3.42782
   R16        1.81391   0.00000   0.00000  -0.00000  -0.00000   1.81391
   R17        1.85980  -0.00000   0.00000  -0.00000  -0.00000   1.85980
   R18        3.17485   0.00000   0.00000  -0.00001  -0.00000   3.17485
   R19        1.84016  -0.00000   0.00000  -0.00000  -0.00000   1.84016
   R20        1.81388   0.00000   0.00000  -0.00000   0.00000   1.81388
   R21        3.26919   0.00000  -0.00000   0.00001   0.00000   3.26919
   R22        1.86027   0.00000   0.00000  -0.00000   0.00000   1.86027
   R23        1.87441   0.00000   0.00000  -0.00000  -0.00000   1.87441
    A1        2.24178  -0.00000   0.00000  -0.00000  -0.00000   2.24178
    A2        2.10398  -0.00000  -0.00000  -0.00000  -0.00000   2.10398
    A3        1.93742   0.00000   0.00000   0.00000   0.00000   1.93742
    A4        1.97080  -0.00000   0.00000  -0.00000  -0.00000   1.97079
    A5        1.92471   0.00000   0.00000   0.00000   0.00001   1.92472
    A6        1.92875   0.00000  -0.00000  -0.00000  -0.00000   1.92875
    A7        1.93788  -0.00000  -0.00000  -0.00000  -0.00000   1.93788
    A8        1.88832  -0.00000   0.00000  -0.00000   0.00000   1.88832
    A9        1.89067   0.00000   0.00000  -0.00000  -0.00000   1.89067
   A10        1.89219   0.00000  -0.00000  -0.00000  -0.00000   1.89219
   A11        1.86852  -0.00000  -0.00000   0.00000  -0.00000   1.86852
   A12        2.09432  -0.00000   0.00000  -0.00000   0.00000   2.09432
   A13        1.81131   0.00000   0.00000  -0.00001  -0.00000   1.81131
   A14        2.18647   0.00000   0.00000  -0.00001  -0.00000   2.18647
   A15        1.83203   0.00000   0.00001   0.00000   0.00001   1.83204
   A16        1.86716  -0.00000  -0.00000   0.00000  -0.00000   1.86716
   A17        2.90395  -0.00000  -0.00002   0.00001  -0.00001   2.90394
   A18        1.87045   0.00000  -0.00000   0.00001   0.00001   1.87045
   A19        2.10273   0.00000  -0.00002   0.00004   0.00002   2.10275
   A20        1.85324   0.00000  -0.00001   0.00002   0.00001   1.85325
   A21        1.87451  -0.00000   0.00000  -0.00000  -0.00000   1.87451
   A22        1.69984   0.00000   0.00000  -0.00000  -0.00000   1.69983
   A23        2.19389   0.00000   0.00000  -0.00000  -0.00000   2.19389
   A24        2.01080  -0.00000   0.00000  -0.00002  -0.00002   2.01078
   A25        1.86252  -0.00000  -0.00001   0.00001   0.00000   1.86252
   A26        1.99609  -0.00000  -0.00001   0.00000  -0.00000   1.99609
   A27        1.97503   0.00000   0.00001   0.00001   0.00002   1.97506
   A28        1.73565  -0.00000   0.00000  -0.00001  -0.00000   1.73565
   A29        1.88160   0.00000  -0.00000   0.00001   0.00000   1.88161
   A30        3.17155  -0.00000   0.00000  -0.00000   0.00000   3.17155
   A31        2.85152  -0.00000   0.00000  -0.00000   0.00000   2.85152
   A32        2.90115   0.00000   0.00000  -0.00001  -0.00001   2.90115
   A33        2.80510  -0.00000   0.00001  -0.00001  -0.00000   2.80510
   A34        2.95892  -0.00000   0.00001  -0.00001  -0.00000   2.95892
   A35        3.09643   0.00000   0.00000  -0.00000   0.00000   3.09643
   A36        3.16325   0.00000   0.00001  -0.00001  -0.00000   3.16325
   A37        3.13270  -0.00000  -0.00000   0.00000  -0.00000   3.13270
   A38        3.09940  -0.00000  -0.00001   0.00001  -0.00000   3.09940
   A39        3.17970  -0.00000  -0.00001   0.00001   0.00001   3.17971
    D1       -0.00620  -0.00000   0.00000  -0.00000  -0.00000  -0.00621
    D2        3.13973  -0.00000  -0.00000  -0.00001  -0.00001   3.13971
    D3       -2.08773   0.00000  -0.00003  -0.00006  -0.00009  -2.08782
    D4        2.10846  -0.00000  -0.00003  -0.00006  -0.00009   2.10837
    D5        0.00807  -0.00000  -0.00003  -0.00006  -0.00009   0.00798
    D6        1.04992  -0.00000  -0.00003  -0.00006  -0.00008   1.04983
    D7       -1.03708  -0.00000  -0.00003  -0.00006  -0.00008  -1.03716
    D8       -3.13747  -0.00000  -0.00003  -0.00005  -0.00008  -3.13755
    D9        2.20667  -0.00000   0.00001   0.00001   0.00002   2.20669
   D10        0.00396  -0.00000  -0.00000   0.00000   0.00000   0.00396
   D11       -2.08893  -0.00000   0.00001  -0.00001  -0.00000  -2.08893
   D12       -0.09682  -0.00000  -0.00000   0.00001   0.00001  -0.09681
   D13       -2.20124   0.00000  -0.00001   0.00001   0.00000  -2.20124
   D14        2.08515  -0.00000  -0.00000   0.00000   0.00000   2.08516
   D15       -0.01927  -0.00000  -0.00001   0.00001  -0.00000  -0.01928
   D16       -1.96068  -0.00000  -0.00003   0.00006   0.00003  -1.96065
   D17        2.09784  -0.00000   0.00001  -0.00001  -0.00000   2.09784
   D18        2.28317   0.00000  -0.00003   0.00006   0.00004   2.28321
   D19        0.05851  -0.00000   0.00001  -0.00000   0.00000   0.05851
   D20       -0.05886  -0.00000   0.00002  -0.00002   0.00001  -0.05886
   D21       -2.41446  -0.00000   0.00001  -0.00001   0.00001  -2.41445
   D22        2.19207  -0.00000  -0.00002  -0.00000  -0.00003   2.19205
   D23       -1.94137  -0.00000  -0.00002   0.00000  -0.00002  -1.94139
   D24        0.05011   0.00000  -0.00002   0.00001  -0.00001   0.05010
   D25        2.05968  -0.00000   0.00002  -0.00002  -0.00000   2.05967
   D26       -2.12603  -0.00000   0.00002  -0.00006  -0.00004  -2.12606
   D27       -0.09429  -0.00000   0.00004  -0.00005  -0.00001  -0.09430
   D28       -2.12434   0.00000  -0.00000   0.00003   0.00003  -2.12431
   D29       -0.02686   0.00000   0.00000  -0.00000  -0.00000  -0.02686
   D30        2.00488   0.00000   0.00002   0.00001   0.00003   2.00490
   D31        0.03081  -0.00000  -0.00000  -0.00000  -0.00000   0.03080
   D32       -2.11928  -0.00000  -0.00001   0.00002   0.00001  -2.11927
   D33        2.10488  -0.00000  -0.00001   0.00001  -0.00001   2.10488
   D34        2.00683   0.00000   0.00001  -0.00001  -0.00001   2.00682
   D35       -0.14326   0.00000   0.00000   0.00001   0.00001  -0.14325
   D36       -2.20228  -0.00000  -0.00000  -0.00000  -0.00001  -2.20229
         Item               Value     Threshold  Converged?
 Maximum Force            0.000000     0.000015     YES
 RMS     Force            0.000000     0.000010     YES
 Maximum Displacement     0.000169     0.000060     NO 
 RMS     Displacement     0.000040     0.000040     NO 
 Predicted change in Energy=-2.593514D-11
 GradGradGradGradGradGradGradGradGradGradGradGradGradGradGradGradGradGrad

                          Input orientation:                          
 ---------------------------------------------------------------------
 Center     Atomic      Atomic             Coordinates (Angstroms)
 Number     Number       Type             X           Y           Z
 ---------------------------------------------------------------------
      1          6           0       -0.036868   -1.482790   -0.534031
      2          8           0        0.971626   -1.023480   -1.029699
      3          8           0       -1.061102   -0.846959   -0.051271
      4          1           0       -0.963432    0.168251   -0.110968
      5          6           0       -0.230210   -3.016703   -0.418883
      6          9           0       -1.320240   -3.400599   -1.101048
      7          9           0       -0.390888   -3.374839    0.862566
      8          9           0        0.821003   -3.668571   -0.908793
      9          8           0       -3.328829    4.486335    1.000830
     10          1           0       -4.201762    4.452967    1.398218
     11          1           0       -3.394537    4.050008    0.125239
     12          8           0       -3.080868    3.028104   -1.302013
     13          1           0       -3.718751    2.441918   -1.714945
     14          1           0       -2.307757    2.481480   -1.056381
     15          8           0       -1.225756    3.112543    1.990518
     16          1           0       -0.549479    3.686022    2.358126
     17          1           0       -1.997150    3.680554    1.764936
     18          8           0        1.539933    1.690972   -1.375073
     19          1           0        1.552852    0.717503   -1.354540
     20          1           0        1.804001    1.963025   -2.256885
     21          8           0       -0.886571    1.703107   -0.241093
     22          1           0       -0.029064    1.907512   -0.679233
     23          1           0       -0.908818    2.188744    0.623500
 ---------------------------------------------------------------------
                    Distance matrix (angstroms):
                    1          2          3          4          5
     1  C    0.000000
     2  O    1.213967   0.000000
     3  O    1.298612   2.262845   0.000000
     4  H    1.939958   2.451273   1.021643   0.000000
     5  C    1.550332   2.406335   2.352299   3.282736   0.000000
     6  F    2.376245   3.302792   2.773132   3.720787   1.341972
     7  F    2.378164   3.311496   2.770282   3.718744   1.340220
     8  F    2.377821   2.652134   3.498451   4.306035   1.330411
     9  O    6.987364   7.278395   5.890122   5.047480   8.240911
    10  H    7.504208   7.915188   6.328821   5.578819   8.652807
    11  H    6.505415   6.792462   5.427371   4.586295   7.761923
    12  O    5.495807   5.736915   4.545319   3.752450   6.741355
    13  H    5.509460   5.871813   4.543965   3.915876   6.606530
    14  H    4.598393   4.799980   3.693630   2.837612   5.912074
    15  O    5.376233   5.572871   4.457989   3.626833   6.660629
    16  H    5.945078   5.997544   5.158960   4.317696   7.262247
    17  H    5.982314   6.225075   4.967210   4.113863   7.262535
    18  O    3.642310   2.794728   3.867678   3.191156   5.119562
    19  H    2.835795   1.863965   3.313429   2.860041   4.242530
    20  H    4.269739   3.334374   4.579254   3.935081   5.684538
    21  O    3.310249   3.392503   2.563070   1.542279   4.768546
    22  H    3.393419   3.116877   3.007748   2.054507   4.935194
    23  H    3.947193   4.072778   3.113519   2.150539   5.351986
                    6          7          8          9         10
     6  F    0.000000
     7  F    2.172588   0.000000
     8  F    2.166493   2.166258   0.000000
     9  O    8.405716   8.393371   9.347207   0.000000
    10  H    8.730865   8.722628   9.823943   0.959709   0.000000
    11  H    7.830583   8.043252   8.855307   0.980489   1.560277
    12  O    6.668464   7.274549   7.760456   2.736971   3.252367
    13  H    6.345449   7.180034   7.654889   3.421566   3.737566
    14  H    5.964565   6.453930   6.901743   3.048631   3.674109
    15  O    7.210251   6.637425   7.653675   2.699945   3.317253
    16  H    7.923393   7.219253   8.163395   3.194925   3.853414
    17  H    7.669081   7.291977   8.312669   1.733929   2.364617
    18  O    5.846347   5.864942   5.427613   6.096214   6.948872
    19  H    5.027691   5.043902   4.468998   6.601718   7.392358
    20  H    6.313898   6.560588   5.873544   6.582230   7.458470
    21  O    5.193785   5.220086   5.675963   3.905555   4.608640
    22  H    5.479151   5.514643   5.645176   4.512360   5.310984
    23  H    5.863794   5.592750   6.296693   3.358238   4.070673
                   11         12         13         14         15
    11  H    0.000000
    12  O    1.783178   0.000000
    13  H    2.465227   0.959698   0.000000
    14  H    2.244459   0.978179   1.557619   0.000000
    15  O    3.010268   3.780123   4.516106   3.294322   0.000000
    16  H    3.634918   4.498601   5.308671   4.025087   0.959878
    17  H    2.185816   3.317576   4.075255   3.081248   0.984161
    18  O    5.671418   4.810932   5.322893   3.940963   4.582260
    19  H    6.145892   5.178127   5.558174   4.254975   4.964503
    20  H    6.087266   5.090002   5.569904   4.314691   5.342401
    21  O    3.454278   2.774186   3.277091   1.813926   2.661136
    22  H    4.069874   3.310149   3.869377   2.379941   3.164133
    23  H    3.145055   3.021577   3.664443   2.205612   1.680058
                   16         17         18         19         20
    16  H    0.000000
    17  H    1.564499   0.000000
    18  O    4.720450   5.131185   0.000000
    19  H    5.197672   5.577932   0.973771   0.000000
    20  H    5.459479   5.794282   0.959863   1.558406   0.000000
    21  O    3.286567   3.027844   2.678429   2.856915   3.371966
    22  H    3.558016   3.604304   1.729982   2.091559   2.419132
    23  H    2.319460   2.170909   3.199758   3.483821   3.963200
                   21         22         23
    21  O    0.000000
    22  H    0.984412   0.000000
    23  H    0.991896   1.596925   0.000000
 Stoichiometry    C2H11F3O7
 Framework group  C1[X(C2H11F3O7)]
 Deg. of freedom    63
 Full point group                 C1      NOp   1
 Largest Abelian subgroup         C1      NOp   1
 Largest concise Abelian subgroup C1      NOp   1
                         Standard orientation:                         
 ---------------------------------------------------------------------
 Center     Atomic      Atomic             Coordinates (Angstroms)
 Number     Number       Type             X           Y           Z
 ---------------------------------------------------------------------
      1          6           0        1.699203    0.199076    0.008593
      2          8           0        1.664774    1.410611   -0.060052
      3          8           0        0.705425   -0.635460    0.057055
      4          1           0       -0.204748   -0.171818    0.037673
      5          6           0        3.056130   -0.549978    0.043215
      6          9           0        3.155883   -1.380406   -1.006227
      7          9           0        3.162548   -1.277253    1.163900
      8          9           0        4.074652    0.304782   -0.001391
      9          8           0       -5.166240   -1.093759    0.141012
     10          1           0       -5.472911   -2.002673    0.170503
     11          1           0       -4.658530   -0.988369   -0.691143
     12          8           0       -3.403728   -0.562715   -1.884464
     13          1           0       -3.005122   -1.171132   -2.510534
     14          1           0       -2.675279   -0.176378   -1.358213
     15          8           0       -3.334887   -0.118923    1.868887
     16          1           0       -3.702901    0.534521    2.468004
     17          1           0       -4.085558   -0.503475    1.361751
     18          8           0       -0.643606    2.982540   -0.164592
     19          1           0        0.268770    2.643232   -0.138710
     20          1           0       -0.691015    3.624577   -0.876546
     21          8           0       -1.598271    0.482390   -0.055751
     22          1           0       -1.451050    1.452961   -0.129132
     23          1           0       -2.179138    0.322395    0.732192
 ---------------------------------------------------------------------
 Rotational constants (GHZ):           1.0366850           0.2517319           0.2359580
 Standard basis: 6-31++G(d,p) (6D, 7F)
 There are   294 symmetry adapted cartesian basis functions of A   symmetry.
 There are   294 symmetry adapted basis functions of A   symmetry.
   294 basis functions,   472 primitive gaussians,   294 cartesian basis functions
    53 alpha electrons       53 beta electrons
       nuclear repulsion energy       817.2657696803 Hartrees.
 NAtoms=   23 NActive=   23 NUniq=   23 SFac= 1.00D+00 NAtFMM=   60 NAOKFM=F Big=F
 Integral buffers will be    131072 words long.
 Raffenetti 2 integral format.
 Two-electron integral symmetry is turned on.
 Nuclear repulsion after empirical dispersion term =      817.2560534198 Hartrees.
 One-electron integrals computed using PRISM.
 NBasis=   294 RedAO= T EigKep=  4.53D-05  NBF=   294
 NBsUse=   294 1.00D-06 EigRej= -1.00D+00 NBFU=   294
 Initial guess from the checkpoint file:  "/local_scratch/slurm.5660466/Gau-6915.chk"
 B after Tr=    -0.000000   -0.000000   -0.000000
         Rot=    1.000000    0.000010   -0.000000    0.000001 Ang=   0.00 deg.
 Requested convergence on RMS density matrix=1.00D-10 within 128 cycles.
 Requested convergence on MAX density matrix=1.00D-08.
 Requested convergence on             energy=1.00D-08.
 No special actions if energy rises.
 SCF Done:  E(RwB97XD) =  -908.814916291     A.U. after    8 cycles
            NFock=  8  Conv=0.66D-10     -V/T= 2.0082
 Calling FoFJK, ICntrl=      2127 FMM=F ISym2X=0 I1Cent= 0 IOpClX= 0 NMat=1 NMatS=1 NMatT=0.
 ***** Axes restored to original set *****
 -------------------------------------------------------------------
 Center     Atomic                   Forces (Hartrees/Bohr)
 Number     Number              X              Y              Z
 -------------------------------------------------------------------
      1        6           0.000000300    0.000000124    0.000000149
      2        8           0.000000075    0.000000230   -0.000000165
      3        8           0.000000402   -0.000000029    0.000000403
      4        1           0.000000207   -0.000000058    0.000000282
      5        6           0.000000530    0.000000041    0.000000515
      6        9           0.000000413   -0.000000211    0.000001007
      7        9           0.000000973    0.000000328    0.000000798
      8        9           0.000000464    0.000000154    0.000000457
      9        8          -0.000000031   -0.000000061    0.000000048
     10        1          -0.000000049   -0.000000222    0.000000195
     11        1          -0.000000449   -0.000000351    0.000000158
     12        8          -0.000000464   -0.000000500    0.000000343
     13        1          -0.000000518   -0.000000819    0.000000575
     14        1          -0.000000757   -0.000000344    0.000000002
     15        8           0.000000505    0.000000415   -0.000000206
[truncated: 226,525 more chars]
