# Supplementary material for: The Hydration of Trifluoroacetic Acid from 0 to 298 K
Source: J Phys Chem A. 2026 Jan 20;130(4):927–35. doi: 10.1021/acs.jpca.5c08151 (PMC12862820; doi:10.1021/acs.jpca.5c08151)
Supplement: Supplementary file 1 [file jp5c08151_si_001.zip › TFA_SI/within1kcal-hightemps/5-H2O/PM7-1-126-20507-wb97xd.xyz]

23
PM7-1-126-20507-wb97xd.log	Energy: -570291.0132227
C          1.58428        0.05779        0.20331
O          1.03003        1.14143        0.29392
O          1.13276       -1.10638        0.52000
H          0.15042       -1.09208        0.88249
C          3.02667       -0.02398       -0.35979
F          3.04661       -0.76059       -1.48007
F          3.84696       -0.59586        0.53285
F          3.50031        1.18709       -0.64697
O         -4.77175       -0.33895       -0.97193
H         -4.31079        0.52504       -0.90008
H         -5.63688       -0.21948       -0.57427
O         -1.20318       -1.10591        1.40393
H         -1.53322       -0.20072        1.52950
H         -1.85987       -1.57848        0.83722
O         -1.44068        1.68665        1.24952
H         -1.40555        2.31594        1.97472
H         -0.52461        1.58663        0.90596
O         -3.41965        2.00263       -0.66738
H         -2.70260        1.94285       -0.00640
H         -3.04410        2.42070       -1.44588
O         -2.98713       -2.23486       -0.23332
H         -3.36600       -3.11189       -0.15143
H         -3.70070       -1.62395       -0.52315
