# Supplementary material for: The Hydration of Trifluoroacetic Acid from 0 to 298 K
Source: J Phys Chem A. 2026 Jan 20;130(4):927–35. doi: 10.1021/acs.jpca.5c08151 (PMC12862820; doi:10.1021/acs.jpca.5c08151)
Supplement: Supplementary file 1 [file jp5c08151_si_001.zip › TFA_SI/within1kcal-hightemps/5-H2O/PM7-1-219-20219-wb97xd.xyz]

23
PM7-1-219-20219-wb97xd.log	Energy: -570290.7975031
C          1.42404       -0.09481       -0.29645
O          0.91102       -1.19919       -0.36755
O          0.95891        1.03678       -0.70244
H          0.00778        0.96713       -1.13750
C          2.81464        0.06608        0.37011
F          2.69891        0.78126        1.50089
F          3.66296        0.70657       -0.44459
F          3.34130       -1.11743        0.67698
O         -3.42160        0.62057        1.88552
H         -3.39623       -0.30562        1.56136
H         -2.80314        0.67160        2.61770
O         -3.29101       -1.89586        0.84957
H         -2.71713       -1.95577        0.06187
H         -4.11871       -2.32874        0.62846
O         -3.22210        2.11853       -0.34759
H         -3.40894        3.05192       -0.23310
H         -3.31975        1.67724        0.52591
O         -1.54129       -1.85254       -1.32207
H         -0.63378       -1.72140       -0.96715
H         -1.48716       -2.55915       -1.97075
O         -1.30168        0.91074       -1.75035
H         -1.99755        1.43379       -1.28418
H         -1.62390       -0.00449       -1.80477
